# Supplementary material for: Identification of disulfidptosis in esophageal squamous cell carcinoma based on single-cell and bulk RNA-seq data to predict prognosis and treatment response
Source: Front Immunol. 2025 Apr 15;16:1567793. doi: 10.3389/fimmu.2025.1567793 (PMC12037556; doi:10.3389/fimmu.2025.1567793)
Supplement: Supplementary file 1 [file Presentation1.zip]

Archive with 74 entries (60 files):
- Consensus clustering identifies sample subgroups and constructs correlated scoring models/
- Consensus clustering identifies sample subgroups and constructs correlated scoring models/Consensus clustering/
- Consensus clustering identifies sample subgroups and constructs correlated scoring models/Consensus clustering/SupplementaryTable_genes_cluster.csv
- Consensus clustering identifies sample subgroups and constructs correlated scoring models/SupplementaryTable_Cluster2_vs_Cluster1_DEGs.txt
- Consensus clustering identifies sample subgroups and constructs correlated scoring models/SupplementaryTable_Cluster2_vs_Cluster1_nrDEG.txt
- Consensus clustering identifies sample subgroups and constructs correlated scoring models/SupplementaryTable_cox_gene_lasso_Coefficients.txt
- Consensus clustering identifies sample subgroups and constructs correlated scoring models/SupplementaryTable_cox_signature.csv
- Consensus clustering identifies sample subgroups and constructs correlated scoring models/SupplementaryTable_coxResult.csv
- Consensus clustering identifies sample subgroups and constructs correlated scoring models/SupplementaryTable_DEG_GOBP.txt
- Consensus clustering identifies sample subgroups and constructs correlated scoring models/SupplementaryTable_DEG_GOCC.txt
- Consensus clustering identifies sample subgroups and constructs correlated scoring models/SupplementaryTable_DEG_GOMF.txt
- Consensus clustering identifies sample subgroups and constructs correlated scoring models/SupplementaryTable_DEG_KEGG.txt
- Consensus clustering identifies sample subgroups and constructs correlated scoring models/SupplementaryTable_GSE53625_Group.txt
- Consensus clustering identifies sample subgroups and constructs correlated scoring models/SupplementaryTable_GSE53625_Score.txt
- Consensus clustering identifies sample subgroups and constructs correlated scoring models/SupplementaryTable_sigcoxResult.csv
- Consensus clustering identifies sample subgroups and constructs correlated scoring models/SupplementaryTable_TCGA_Group.txt
- Consensus clustering identifies sample subgroups and constructs correlated scoring models/SupplementaryTable_TCGA_Score.txt
- Materials/
- Materials/Disulfidptosis-related genes/
- Materials/Disulfidptosis-related genes/SupplementaryTable_disulfidptosis-related genes.csv
- Materials/Training set/
- Materials/Training set/SupplementaryTable_training set_data_clinical.csv
- Materials/Training set/SupplementaryTable_training set_data_clinical_stat.xlsx
- Materials/Training set/SupplementaryTable_training set_data_exprs.csv
- Materials/Validation set/
- Materials/Validation set/SupplementaryTable_validation set_data_clinical.txt
- Materials/Validation set/SupplementaryTable_validation set_data_clinical_stat.xlsx
- Materials/Validation set/SupplementaryTable_validation set_data_exprs.txt
- Potential treatment strategies for prognostic signature/
- Potential treatment strategies for prognostic signature/SupplementaryTable_negtive_drug CTRP2.txt
- Potential treatment strategies for prognostic signature/SupplementaryTable_negtive_drug GDSC2.txt
- Potential treatment strategies for prognostic signature/SupplementaryTable_positive_drug CTRP2.txt
- Potential treatment strategies for prognostic signature/SupplementaryTable_positive_drug GDSC2.txt
- Potential treatment strategies for prognostic signature/Table_Clinical_Score_phs000452.v2.p1_Illumina_SKCM_lasso_OS.tsv
- Prognostic signature and immune microenvironment/
- Prognostic signature and immune microenvironment/bulk_gsea/
- Prognostic signature and immune microenvironment/bulk_gsea/SupplementaryTable_GOBP_term gsea.csv
- Prognostic signature and immune microenvironment/bulk_gsea/SupplementaryTable_High_vs_Low_DEGs.txt
- Prognostic signature and immune microenvironment/bulk_gsea/SupplementaryTable_High_vs_Low_nrDEG.txt
- Prognostic signature and immune microenvironment/bulk_gsea/SupplementaryTable_KEGG_term gsea.csv
- Prognostic signature and immune microenvironment/bulk_gsva/
- Prognostic signature and immune microenvironment/bulk_gsva/SupplementaryTable_sign_stat.csv
- Prognostic signature and immune microenvironment/bulk_gsva/SupplementaryTable_ssgsea GOBP gsva.txt
- Prognostic signature and immune microenvironment/bulk_gsva/SupplementaryTable_ssgsea KEGG gsva.txt
- Prognostic signature and immune microenvironment/immune_infiltration/
- Prognostic signature and immune microenvironment/immune_infiltration/SupplementaryTable_cibersort.txt
- Prognostic signature and immune microenvironment/immune_infiltration/SupplementaryTable_cibersort_Score_cor_p.txt
- Prognostic signature and immune microenvironment/immune_infiltration/SupplementaryTable_cibersort_Score_cor_r.txt
- Prognostic signature and immune microenvironment/immune_infiltration/SupplementaryTable_cibersort_sign_stat.txt
- Prognostic signature and immune microenvironment/immune_infiltration/SupplementaryTable_estimate.txt
- Prognostic signature and immune microenvironment/immune_infiltration/SupplementaryTable_estimate_Score_cor_p.txt
- Prognostic signature and immune microenvironment/immune_infiltration/SupplementaryTable_estimate_Score_cor_r.txt
- Prognostic signature and immune microenvironment/immune_infiltration/SupplementaryTable_estimate_sign_stat.txt
- Prognostic signature and immune microenvironment/immune_infiltration/SupplementaryTable_ssgsea.txt
- Prognostic signature and immune microenvironment/immune_infiltration/SupplementaryTable_ssgsea_Score_cor_p.txt
- Prognostic signature and immune microenvironment/immune_infiltration/SupplementaryTable_ssgsea_Score_cor_r.txt
- Prognostic signature and immune microenvironment/immune_infiltration/SupplementaryTable_ssgsea_sign_stat.txt
- Prognostic signature and immune microenvironment/immune_infiltration/SupplementaryTable_xcell.txt
- Prognostic signature and immune microenvironment/immune_infiltration/SupplementaryTable_xcell_Score_cor_p.txt
- Prognostic signature and immune microenvironment/immune_infiltration/SupplementaryTable_xcell_Score_cor_r.txt
- Prognostic signature and immune microenvironment/immune_infiltration/SupplementaryTable_xcell_sign_stat.txt
- Prognostic signature and immune microenvironment/scRNA_enrich/
- Prognostic signature and immune microenvironment/scRNA_enrich/SupplementaryTable_cell_group_DEGs_GOBP.txt
- Prognostic signature and immune microenvironment/scRNA_enrich/SupplementaryTable_cell_group_DEGs_GOCC.txt
- Prognostic signature and immune microenvironment/scRNA_enrich/SupplementaryTable_cell_group_DEGs_GOMF.txt
- Prognostic signature and immune microenvironment/scRNA_enrich/SupplementaryTable_cell_group_DEGs_KEGG.txt
- Prognostic signature and immune microenvironment/scRNA_gsea/
- Prognostic signature and immune microenvironment/scRNA_gsea/SupplementaryTable_GOBP_term scRNA_gsea.csv
- Prognostic signature and immune microenvironment/scRNA_gsea/SupplementaryTable_KEGG_term scRNA_gsea.csv
- Single-cell transcriptome analysis of prognostic signature/
- Single-cell transcriptome analysis of prognostic signature/Pseudotime.csv
- Single-cell transcriptome analysis of prognostic signature/SupplementaryTable_cell_num.csv
- Single-cell transcriptome analysis of prognostic signature/SupplementaryTable_cell_prop_res.csv
- Single-cell transcriptome analysis of prognostic signature/SupplementaryTable_object_malignant.meta.data.csv
