# Supplementary material for: Identification of disulfidptosis in esophageal squamous cell carcinoma based on single-cell and bulk RNA-seq data to predict prognosis and treatment response
Source: Front Immunol. 2025 Apr 15;16:1567793. doi: 10.3389/fimmu.2025.1567793 (PMC12037556; doi:10.3389/fimmu.2025.1567793)
Supplement: Supplementary file 1 [file Presentation1.zip › Consensus clustering identifies sample subgroups and constructs correlated scoring models/Consensus clustering/SupplementaryTable_genes_cluster.csv]

sample	Cluster
GSM1296956	Cluster1
GSM1296958	Cluster2
GSM1296960	Cluster2
GSM1296962	Cluster1
GSM1296964	Cluster2
GSM1296966	Cluster1
GSM1296968	Cluster2
GSM1296970	Cluster1
GSM1296972	Cluster2
GSM1296974	Cluster1
GSM1296976	Cluster1
GSM1296978	Cluster1
GSM1296980	Cluster2
GSM1296982	Cluster1
GSM1296984	Cluster2
GSM1296986	Cluster1
GSM1296988	Cluster2
GSM1296990	Cluster1
GSM1296992	Cluster2
GSM1296994	Cluster1
GSM1296996	Cluster1
GSM1296998	Cluster1
GSM1297000	Cluster1
GSM1297002	Cluster1
GSM1297004	Cluster2
GSM1297006	Cluster1
GSM1297008	Cluster1
GSM1297010	Cluster2
GSM1297012	Cluster2
GSM1297014	Cluster1
GSM1297016	Cluster2
GSM1297018	Cluster2
GSM1297020	Cluster1
GSM1297022	Cluster1
GSM1297024	Cluster1
GSM1297026	Cluster1
GSM1297028	Cluster2
GSM1297030	Cluster1
GSM1297032	Cluster1
GSM1297034	Cluster1
GSM1297036	Cluster2
GSM1297038	Cluster1
GSM1297040	Cluster2
GSM1297042	Cluster2
GSM1297044	Cluster2
GSM1297046	Cluster2
GSM1297048	Cluster2
GSM1297050	Cluster2
GSM1297052	Cluster2
GSM1297054	Cluster1
GSM1297056	Cluster2
GSM1297058	Cluster1
GSM1297060	Cluster2
GSM1297062	Cluster2
GSM1297064	Cluster1
GSM1297066	Cluster1
GSM1297068	Cluster1
GSM1297070	Cluster2
GSM1297072	Cluster2
GSM1297074	Cluster1
GSM1297076	Cluster2
GSM1297078	Cluster1
GSM1297080	Cluster2
GSM1297082	Cluster2
GSM1297084	Cluster1
GSM1297086	Cluster1
GSM1297088	Cluster1
GSM1297090	Cluster1
GSM1297092	Cluster1
GSM1297094	Cluster1
GSM1297096	Cluster1
GSM1297098	Cluster2
GSM1297100	Cluster2
GSM1297102	Cluster2
GSM1297104	Cluster2
GSM1297106	Cluster1
GSM1297108	Cluster2
GSM1297110	Cluster2
GSM1297112	Cluster1
GSM1297114	Cluster2
GSM1297116	Cluster2
GSM1297118	Cluster1
GSM1297120	Cluster1
GSM1297122	Cluster1
GSM1297124	Cluster2
GSM1297126	Cluster2
GSM1297128	Cluster1
GSM1297130	Cluster1
GSM1297132	Cluster2
GSM1297134	Cluster2
GSM1297136	Cluster2
GSM1297138	Cluster1
GSM1297140	Cluster2
GSM1297142	Cluster1
GSM1297144	Cluster2
GSM1297146	Cluster2
GSM1297148	Cluster1
GSM1297150	Cluster2
GSM1297152	Cluster1
GSM1297154	Cluster1
GSM1297156	Cluster2
GSM1297158	Cluster2
GSM1297160	Cluster1
GSM1297162	Cluster2
GSM1297164	Cluster2
GSM1297166	Cluster2
GSM1297168	Cluster2
GSM1297170	Cluster1
GSM1297172	Cluster1
GSM1297174	Cluster1
GSM1297176	Cluster1
GSM1297178	Cluster1
GSM1297180	Cluster1
GSM1297182	Cluster1
GSM1297184	Cluster1
GSM1297186	Cluster2
GSM1297188	Cluster2
GSM1297190	Cluster1
GSM1297192	Cluster2
GSM1297194	Cluster1
GSM1297196	Cluster1
GSM1297198	Cluster2
GSM1297200	Cluster2
GSM1297202	Cluster1
GSM1297204	Cluster1
GSM1297206	Cluster1
GSM1297208	Cluster1
GSM1297210	Cluster2
GSM1297212	Cluster2
GSM1297214	Cluster2
GSM1297216	Cluster2
GSM1297218	Cluster2
GSM1297220	Cluster2
GSM1297222	Cluster1
GSM1297224	Cluster1
GSM1297226	Cluster1
GSM1297228	Cluster2
GSM1297230	Cluster2
GSM1297232	Cluster2
GSM1297234	Cluster2
GSM1297236	Cluster2
GSM1297238	Cluster2
GSM1297240	Cluster2
GSM1297242	Cluster1
GSM1297244	Cluster1
GSM1297246	Cluster2
GSM1297248	Cluster2
GSM1297250	Cluster1
GSM1297252	Cluster2
GSM1297254	Cluster1
GSM1297256	Cluster2
GSM1297258	Cluster2
GSM1297260	Cluster2
GSM1297262	Cluster2
GSM1297264	Cluster2
GSM1297266	Cluster1
GSM1297268	Cluster1
GSM1297270	Cluster2
GSM1297272	Cluster2
GSM1297274	Cluster2
GSM1297276	Cluster1
GSM1297278	Cluster2
GSM1297280	Cluster2
GSM1297282	Cluster1
GSM1297284	Cluster2
GSM1297286	Cluster2
GSM1297288	Cluster2
GSM1297290	Cluster2
GSM1297292	Cluster2
GSM1297294	Cluster2
GSM1297296	Cluster1
GSM1297298	Cluster1
GSM1297300	Cluster2
GSM1297302	Cluster1
GSM1297304	Cluster1
GSM1297306	Cluster1
GSM1297308	Cluster1
GSM1297310	Cluster2
GSM1297312	Cluster2
