# Supplementary material for: Identification of disulfidptosis in esophageal squamous cell carcinoma based on single-cell and bulk RNA-seq data to predict prognosis and treatment response
Source: Front Immunol. 2025 Apr 15;16:1567793. doi: 10.3389/fimmu.2025.1567793 (PMC12037556; doi:10.3389/fimmu.2025.1567793)
Supplement: Supplementary file 1 [file Presentation1.zip › Consensus clustering identifies sample subgroups and constructs correlated scoring models/SupplementaryTable_Cluster2_vs_Cluster1_DEGs.txt]

SLC7A11
CYP4F8
CYP4F12
AKR1C1
CYP4F11
CYP4F3
UGT1A5
UGT1A7
NQO1
GSTM3
ALDH3A1
RP5-850E9.3
OSGIN1
AKR1C3
AKR1C4
AKR1B10
UGT1A1
ADH7
SCN9A
B4GALT4
G6PD
ME1
AKR1B15
ABCC1
CYP4F2
PGD
PSAT1
COA6
EID3
TXNRD1
SELENOI
GPAT3
CBR1
GSTM2
ANXA10
MAP2
SLC9A3R1
CA12
ATP2B1
TMEM158
NECAB2
SLC47A2
IDH1
GSR
AKR1C8P
TSPAN7
ZNF713
SOST
CCDC190
ABCC3
UGDH
GPX2
CLDN20
PLAAT2
IPMK
FETUB
PIR
DIP2B
ART3
PTGR1
NAA20
LRRC4
SIPA1L2
FOXE1
AKR1B1
CLIP4
PLCXD2
CES1
TALDO1
GCLC
SERPINB13
WNT5A
GSTM4
KIAA0319
FGFBP1
RPTN
ABCC5
GSTM1
CYP2S1
KLF5
GDA
NDRG4
TSKU
ADAM23
LGI3
CFAP94
CDRT1
PANX2
CABYR
CHST7
KCNK1
NAMPT
RIT1
COL2A1
SLC47A1
FXYD3
NUTM2D
LYN
ODC1
COBLL1
DLX6
OTOP3
NKAIN2
QRFPR
ENTPD3
GSTA4
SMURF1
DMRT2
CBR3
MPP3
MPP4
JAKMIP3
CAMKK1
PCDH8
TLDC2
ACKR3
SFXN1
TMPRSS4
GPRC5D
GLI2
EPHX1
EFHD1
GALNT16
CTAGE9
AARD
PRKX
WNT10B
CFAP251
ZIC1
NEUROD6
TRIM7
PRLR
RAB3B
CHST2
CLDN8
RAPGEFL1
NTRK2
AFP
FOXP2
RADX
AADAC
GSTA5
OVCH1
CCL26
STC2
ZSCAN31
IRX1
B4GALNT3
SNTB1
RP11-834C11.12
KCNJ5
NR0B1
CYP24A1
GALNT3
CD8B
COX5A
PGBD5
VASH2
NMRK1
SERPINB5
TKT
TAGLN3
ABCB6
SESN3
CHODL
SFRP1
DQX1
P2RY1
PRKAB2
ITGA9
SLC22A18AS
KLK8
RAB19
SAMD12
FGFBP2
IL36G
EVPLL
GPX7
SOX15
PADI2
GUCA1B
DHRS9
UPK1B
ABCA13
GOLIM4
SLC4A9
DLX5
PC
SOX2
PRSS36
GSTA1
C11orf87
KCNJ2
FSHR
CLDN18
OLFM4
SIPA1L3
IL22RA2
PXMP2
LIPH
TREML4
ZAN
ERICH2
SLC16A14
TINAGL1
DCX
KCTD14
FCHO1
DIRAS2
POF1B
GPR45
REEP2
SAMD5
PTPRZ1
ADGRD2
ZDHHC11
SPOCK3
HOXC11
DLK1
ABCA3
PAGE1
MRAP2
CYP2C18
MARK1
TRIM59
PHLDB2
GLI1
CEACAM6
WNT6
DCP1B
SPRR2D
RAET1G
PLA2R1
PYROXD2
GCNT2
BCO2
FAM110C
AADACL2
RNASEL
MYCN
PTPRD
UGT3A2
FUT5
COL9A3
LHFPL1
FBXO27
LURAP1
STAC
MALL
ABHD6
PCLO
SLC7A3
CCN6
KRT71
WDR64
CKMT1B
OCM2
SLC9A2
CYP4Z1
GULP1
SPRR2B
TBC1D2
RASGRF1
SLCO1B3-SLCO1B7
CKMT1A
TAFA3
CAMK2B
MOB3B
CLVS1
SMC1B
IGSF11
ZDHHC15
CYP26A1
CYP2C9
DZIP1L
AKAP5
DSG3
SLC7A8
GABRE
ST3GAL5
ZSCAN4
SLCO1B3
LCN2
KRT6B
TMPRSS3
IL1R2
NEB
HBEGF
ANKRD29
ADGRG2
ADTRP
ZIC4
LRRC18
GSTA3
ZNF704
KCNE3
PTHLH
CLEC18B
ZNF391
PLPPR1
RNF152
TMEM45B
KRT6C
LDHD
FTHL17
ACE2
LGR5
STYK1
NEFL
KIF5C
KLK10
CROCC2
UCP2
CRABP1
SIX1
KCNA7
SPRR1A
PLA2G4A
SPRR2F
CHL1
SPRR2A
ASTN1
SERPINA3
KLK11
OR8U1
ATP8A2
CAMTA1
SOX6
SP5
CALB2
SPRYD7
IL17RB
HHIPL2
ZBTB7C
SPRR2E
FREM2
SAMD3
LRCH2
EMB
CHP2
SOX21
MLNR
ESYT3
ZDHHC2
MYB
KCNH1
CABP7
ABCG8
LRRC55
GPRIN2
GCNT3
DCC
TBC1D3I
PTGS2
RHBDL1
PABPC4L
RSPO4
ALOX15
CDO1
STXBP5L
FXYD6
PLEKHB1
CD8A
FBN2
GJB6
PRSS51
CHST11
FOLH1
ECEL1
KREMEN2
ADAM22
LRRC3B
KCNQ5
CENPVL3
SORCS2
GPC3
TMTC1
ABO
POPDC3
CHRM2
SPACA4
ENPP6
SHISA3
SPRR1B
TNF
TRAT1
GZMK
CORO2B
WNT10A
KIF5A
POMC
DSG4
FRMPD2
DPF3
ATP8B3
PARM1
EGF
ADAMTS18
MTNR1A
SLC14A1
NPY1R
SLCO1B1
SERPINB11
ELAVL2
KCNA2
CLDN11
KRT24
CILP2
CAVIN2
GAD1
C1orf94
GXYLT2
SPRR4
ANKRD24
DMRT3
IGF2BP3
GSTO2
MGST1
USH1G
PPP2R2C
EDIL3
ISL1
RASSF9
IL36RN
CYP1B1
ALDH1A1
CNTN5
TMPRSS11E
ADGRF1
FBN3
TSPAN2
KRT75
JAKMIP2
FAM83C
JPH1
GATA3
RARRES1
ATP13A4
CXCL14
LY6G6C
FHOD3
CRISP3
SAA4
SAA1
MMP17
PAK3
PNOC
SUCNR1
GRPR
FOXC2
NEURL1
CNTN1
OVOL1
GPC4
FER1L6
FST
C22orf31
FOSL1
CALB1
CAPN6
ABHD10
PI3
UCHL1
CCR5
SLC16A9
KRT79
MOXD1
WFDC2
SMTNL2
TMPRSS11A
CLCN4
PLAC8
SERPINA11
PROM1
CBS
SLC52A3
CPVL
AHSG
CLCA2
COL22A1
ABCA4
ZDBF2
RBM24
RIPPLY2
PF4V1
PLA2G3
STRA8
SCNN1A
NEURL3
CLUL1
FBXO2
RAMP1
CYP2C19
