# Supplementary material for: Identification of disulfidptosis in esophageal squamous cell carcinoma based on single-cell and bulk RNA-seq data to predict prognosis and treatment response
Source: Front Immunol. 2025 Apr 15;16:1567793. doi: 10.3389/fimmu.2025.1567793 (PMC12037556; doi:10.3389/fimmu.2025.1567793)
Supplement: Supplementary file 1 [file Presentation1.zip › Consensus clustering identifies sample subgroups and constructs correlated scoring models/SupplementaryTable_Cluster2_vs_Cluster1_nrDEG.txt]

logFC	AveExpr	t	P.Value	adj.P.Val	B	Diff
SLC7A11	3.13635375411764	11.8973355050279	20.1474998380549	3.6512336487919e-48	6.82817204660574e-44	95.1149449607373	up
CYP4F8	2.26608940468084	11.0523937703911	10.7112029524761	4.64573846343623e-21	4.34399775023605e-17	36.688232841867	up
CYP4F12	2.56664836215269	10.9855495558659	10.4924634935402	1.96966020528922e-20	1.22782051663712e-16	35.3141057504634	up
AKR1C1	2.71645305931164	12.6837379184358	10.2831071009325	7.7989935313687e-20	3.58051158068965e-16	34.0045543668081	up
CYP4F11	3.14195256142678	10.5489429067039	10.2518387618328	9.57304844845102e-20	3.58051158068965e-16	33.8094784497927	up
CYP4F3	2.88365674125157	8.57750185921788	10.0766913468072	3.00864071368283e-19	9.37743166443045e-16	32.7194062325082	up
UGT1A5	3.04404422400501	11.8193869905028	9.40650236379123	2.28489330139343e-17	6.10425566133694e-14	28.5955604903926	up
UGT1A7	2.18269850331665	12.6382246368715	9.31785247863104	4.02357577045745e-17	7.86378668113193e-14	28.0564713680935	up
NQO1	1.367894881602	11.8562113184358	9.3174608374147	4.03363088870865e-17	7.86378668113193e-14	28.0540934169252	up
GSTM3	1.81270740045056	11.1357149019553	9.31093102678986	4.20500865254902e-17	7.86378668113193e-14	28.0144507796342	up
ALDH3A1	2.20013775018773	12.6116625153631	9.29076626663821	4.78128578765155e-17	8.12862050135197e-14	27.8920874075155	up
RP5-850E9.3	1.13953591630163	12.9636682444134	8.73200293445807	1.61465662292611e-15	2.51630779211177e-12	24.5384801056684	up
OSGIN1	1.55849804295369	11.034372724581	8.66591268125606	2.43523338283002e-15	3.5031768840234e-12	24.1469219700171	up
AKR1C3	1.81111403347935	14.3195250223464	8.63897793896526	2.87819248848061e-15	3.84464840907684e-12	23.9876775562871	up
AKR1C4	1.51008437454318	8.47521461815642	8.62079916321091	3.22147572326305e-15	4.01632116671615e-12	23.8803107932132	up
AKR1B10	2.08122025740927	13.449712125419	8.32722681500998	1.96124970110799e-14	2.29233316627629e-11	22.1591993417721	up
UGT1A1	2.8366134846433	11.5444147815642	8.31186843275952	2.15408970994333e-14	2.36962539209707e-11	22.0698439804007	up
ADH7	2.32187358162702	11.0532912284916	8.26200889263242	2.91926394352894e-14	3.03295305599637e-11	21.7802476209991	up
SCN9A	1.85844313294118	8.98064867094972	8.23114229323095	3.52230533968651e-14	3.46687537670934e-11	21.6013440337994	up
B4GALT4	1.10391898767209	11.9361761648045	7.91719611574457	2.33705019880334e-13	2.18525878839106e-10	19.7987497080156	up
G6PD	1.01050062825408	12.6128318994413	7.73360385304242	6.95832381547877e-13	6.1965530320604e-10	18.7597537758997	up
ME1	1.04001127321652	11.0695552067039	7.67765171489255	9.67989198718744e-13	8.22834818419965e-10	18.4454462048286	up
AKR1B15	1.86100745926158	13.6006815921788	7.57942692445573	1.72321587979527e-12	1.40112435513267e-09	17.8964015386879	up
ABCC1	0.907378940362943	12.0315476843575	7.52693623315658	2.34177271516786e-12	1.82472881443142e-09	17.6044468512413	up
CYP4F2	1.3225541134856	7.90312078854749	7.48786193966831	2.94040571199083e-12	2.19954108879762e-09	17.3877820264754	up
PGD	0.756182884668327	14.1371121089385	7.17393878666511	1.79141610948377e-11	1.288510487056e-08	15.6685158368534	up
PSAT1	0.829774606695867	11.5969145	7.14108243088258	2.15938949944599e-11	1.49565714922739e-08	15.4908473086449	up
COA6	0.733863401126413	13.5929413687151	7.0542396216634	3.5304514438154e-11	2.27694697831134e-08	15.0234036597759	up
EID3	1.08181338861076	8.76538666145251	7.05421683311012	3.53090542596807e-11	2.27694697831134e-08	15.0232814112218	up
TXNRD1	1.11042442259074	11.8326226620112	7.04361911995007	3.74839160460655e-11	2.33662237992491e-08	14.966454005998	up
SELENOI	0.69351146952441	11.9153228100559	7.00723350712101	4.60057049682026e-11	2.7753312535818e-08	14.7717076724715	up
GPAT3	1.17757247977471	11.0874237396648	6.87692570911639	9.53630657438405e-11	5.57307716398613e-08	14.0789258797406	up
CBR1	0.928203456508133	10.0784968784916	6.86011818993243	1.04707039192456e-10	5.93371618163069e-08	13.9901073244552	up
GSTM2	1.38852964555695	11.725288527933	6.83037556968071	1.23503705641708e-10	6.79306705648703e-08	13.833239689476	up
ANXA10	1.29632553095119	9.99300237597765	6.79553561933275	1.49779936342115e-10	8.00295597009686e-08	13.6499881215566	up
MAP2	1.12741950938672	10.4690814385475	6.76418883366759	1.78083769362771e-10	9.25095714125883e-08	13.485574680853	up
SLC9A3R1	0.77239709762202	13.6203905	6.68481450247533	2.75483423605795e-10	1.38185103011156e-07	13.0712483735578	up
CA12	1.1886651758448	12.3895091731844	6.68133181947075	2.80788937191805e-10	1.38185103011156e-07	13.053135053754	up
ATP2B1	0.636916628754697	11.8045114790503	6.67591941371734	2.89234469683606e-10	1.38691636347516e-07	13.0249963864468	up
TMEM158	0.935158716282851	11.6016075536313	6.56410708061231	5.31859154150726e-10	2.48657451044318e-07	12.4467364811583	up
NECAB2	1.54573971667083	6.32481696256983	6.44510735650546	1.01045089855667e-09	4.49043929337371e-07	11.837797694823	up
SLC47A2	1.5515022600876	9.7451535603352	6.44133340767613	1.03111213432234e-09	4.49043929337371e-07	11.8185972921883	up
IDH1	0.611469987108888	12.8041581675978	6.44108154544405	1.03250569282428e-09	4.49043929337371e-07	11.8173161599313	up
NFE2L2	0.544878109324152	14.1693283547486	6.42121378421335	1.14847030401446e-09	4.88125980803963e-07	11.7163532115815	not-significant
GSR	0.660111717991242	12.9612915139665	6.40444486547557	1.25623713810607e-09	5.22064238216037e-07	11.6312875611754	up
AKR1C8P	1.32221899645181	5.39217017765363	6.39770373342816	1.30230726036838e-09	5.29444523394543e-07	11.597129790207	up
MRPL40	0.483824572715898	12.400165103352	6.35493453368474	1.63578713500364e-09	6.5086925982347e-07	11.3809356858768	not-significant
TSPAN7	1.30542859524406	11.7740152290503	6.35083031748731	1.67188980614366e-09	6.51375234681097e-07	11.3602367309444	up
ZNF713	-0.628006168954946	7.68137945446927	-6.34065914697119	1.76476836468232e-09	6.73529248733144e-07	11.3089760306972	down
SOST	2.275604481602	8.98436703351955	6.33184589428767	1.84933236749778e-09	6.91687292091518e-07	11.2646004804193	up
CCDC190	1.96927089936171	8.9938423	6.25718012781154	2.74505053619222e-09	1.00657235445747e-06	10.8902082081318	up
ABCC3	1.08737060255319	10.354925773743	6.22652527892393	3.22569106497258e-09	1.16007016550101e-06	10.7373103473061	up
UGDH	0.645265289236537	12.6547930712291	6.22104822534329	3.31986701342713e-09	1.17141194373775e-06	10.7100425515082	up
GPX2	1.19378141852315	14.4016629916201	6.21036530047841	3.51138644596179e-09	1.21604514677651e-06	10.6569010130436	up
CLDN20	1.86806709020025	6.64615062793296	6.18348780576278	4.04249576530792e-09	1.3745220601277e-06	10.5234584374128	up
PLAAT2	1.12145751553192	9.93878898379888	6.16568511746182	4.43688831030174e-09	1.48168300519559e-06	10.4352748027038	up
IPMK	0.832805767947438	10.6292698877095	6.12202292681396	5.57099229121358e-09	1.82777415505237e-06	10.2196913263778	up
FETUB	1.81778336421778	8.68686865363128	6.05674095356949	7.81506676717763e-09	2.51982006229291e-06	9.89921039567692	up
PIR	0.876840821777222	13.2356542011173	6.01527663948723	9.6782449862147e-09	3.06767558452883e-06	9.69681850317097	up
DIP2B	0.647999877409251	12.0332823854749	6.0088476719394	1.00036770581515e-08	3.10925036957011e-06	9.66551959438386	up
TRIM16	0.336628924342929	12.4844948240223	6.00617823352427	1.01419321182705e-08	3.10925036957011e-06	9.65253010731952	not-significant
ART3	-1.47306489077597	6.82475912290503	-5.97083766436574	1.21585982349013e-08	3.6673862192079e-06	9.48092115758729	down
PTGR1	0.617758271433042	12.9024538421788	5.96492732899771	1.25322061482282e-08	3.72007598695262e-06	9.45228659690445	up
NAA20	0.662019973529411	13.0445647234637	5.90019960911913	1.74358462440551e-08	5.09480875953241e-06	9.13992366889255	up
LRRC4	1.10443865355444	9.27570639608938	5.8923664109431	1.81439686884422e-08	5.22015936065472e-06	9.10227616151728	up
SIPA1L2	0.681705685231538	12.3564228715084	5.85593988108446	2.18243866052351e-08	6.18390687734093e-06	8.92764466859319	up
FOXE1	1.15722142371714	12.3506761117318	5.8500769724179	2.24813620081816e-08	6.27498434201498e-06	8.89960530661195	up
AKR1B1	0.69946198804756	13.9728648310056	5.80035337351204	2.8889145056856e-08	7.94493973100388e-06	8.6625632428686	up
CLIP4	0.591358274655821	11.313927650838	5.79125491859015	3.02412402512448e-08	8.19625266577579e-06	8.61933712972561	up
FAM161B	-0.409584413441801	8.92811038547486	-5.78495561559899	3.12134243504668e-08	8.32950207515241e-06	8.58943652382634	not-significant
PLCXD2	0.58602705569462	8.53411623100559	5.78235466862419	3.16236911039956e-08	8.32950207515241e-06	8.57709716682894	up
HIF1AN	-0.295375196558204	11.301738821229	-5.76145727405144	3.51170899891401e-08	9.12117638731817e-06	8.47809298292665	not-significant
CES1	1.96973847374217	11.085195698324	5.75629754028076	3.60361278147623e-08	9.15603024136894e-06	8.45368558005178	up
TALDO1	0.637170610325398	14.1505605195531	5.75522288040817	3.62304816780547e-08	9.15603024136894e-06	8.44860392408592	up
PTDSS1	0.525949246996253	13.5322786759777	5.75055273758863	3.70870564066201e-08	9.15793176924608e-06	8.4265281087856	not-significant
KEAP1	0.503188264142665	13.1977738575419	5.74985128791763	3.72174116070104e-08	9.15793176924608e-06	8.42321340322471	not-significant
GCLC	0.886435203066336	12.2548176089385	5.73874636041257	3.93417990322268e-08	9.55494784028148e-06	8.37077372119263	up
SERPINB13	0.989901774843553	11.9854348156425	5.7346390624467	4.01571909352195e-08	9.62794394460948e-06	8.3513957652207	up
ZBTB8OS	-0.385611112703383	10.9621870977654	-5.7236936165129	4.24116386765481e-08	1.00397475302548e-05	8.29980217411866	not-significant
WNT5A	0.7919034235294	12.4208569748603	5.68242478919444	5.20791384298154e-08	1.21741495971997e-05	8.10588071803853	up
GSTM4	1.17842150450563	12.5373588268156	5.67181245437117	5.48945275683608e-08	1.26738587661224e-05	8.05616942107267	up
KIAA0319	1.52646111073842	5.3176345972067	5.66191346027871	5.76544046496648e-08	1.31487197726022e-05	8.00985732942942	up
FGFBP1	1.2362386399249	13.7726315391061	5.63267171980357	6.6622747307495e-08	1.50109879204514e-05	7.87337721465329	up
RPTN	2.006857885607	6.21247048324022	5.62506576684828	6.917036936294e-08	1.53994652078136e-05	7.83795805838732	up
ABCC5	0.775303366989991	11.3094726061453	5.6175624834934	7.17767287333728e-08	1.57549708592014e-05	7.80304952079798	up
GSTM1	1.21115776182729	12.7018151075419	5.6152975959545	7.25821386227344e-08	1.57549708592014e-05	7.79251863017832	up
CYP2S1	0.941240495994981	13.2872073715084	5.61331443073955	7.32946080290102e-08	1.57549708592014e-05	7.78330006463967	up
KLF5	0.718655293804753	13.8215836648045	5.59745367525208	7.924380960284e-08	1.68402100384399e-05	7.70965417784878	up
TXN	0.49194839530664	15.2636815977654	5.59349482646213	8.080075151214e-08	1.69781444272869e-05	7.69129474616097	not-significant
GDA	1.25606350423029	7.6689640122905	5.58008098209477	8.63014192111953e-08	1.77853705356987e-05	7.62915439252823	up
NDRG4	0.685693594555692	12.972840527933	5.57950764310346	8.65445012966464e-08	1.77853705356987e-05	7.6265006863137	up
CORO1C	0.504148706633288	13.2979039357542	5.55851787478706	9.59187202384318e-08	1.94975650780317e-05	7.52948037742121	not-significant
TSKU	0.598286242803505	11.9949136899441	5.55014851170402	9.99267548482834e-08	2.00583405138482e-05	7.49086624371863	up
ADAM23	1.35972714260951	11.2100886553073	5.54832263768802	1.00822630249812e-07	2.00583405138482e-05	7.4824475325435	up
LGI3	0.901737645031284	7.71470767877095	5.51825754934866	1.16752058497108e-07	2.29829499574149e-05	7.34410333514	up
CFAP94	-0.703808118435549	5.58915796648045	-5.48728935520037	1.35720981969625e-07	2.64387300397287e-05	7.20215651316787	down
CDRT1	0.724007086889866	8.47508445363128	5.473390361857	1.45182027555241e-07	2.79901968794904e-05	7.13863193795462	up
PANX2	1.06365022475594	11.0891392083799	5.46850470158618	1.48658083508701e-07	2.83679063234308e-05	7.11632935869263	up
CABYR	1.10127762267835	9.15287125810056	5.46338960383043	1.52384317345885e-07	2.87852436230849e-05	7.09299452348071	up
CHST7	0.908461350425531	11.3033968290503	5.44922182095801	1.63187063021943e-07	3.05176126557336e-05	7.02844255121841	up
KCNK1	0.815832781270336	10.5853724544693	5.43662574434159	1.73415721479554e-07	3.18085702391766e-05	6.97115155056367	up
NAMPT	0.606068055757195	12.4410287932961	5.43605367627471	1.7389481135358e-07	3.18085702391766e-05	6.9685518369898	up
RIT1	0.685414649812259	10.9764798547486	5.43451133081011	1.7519291666944e-07	3.18085702391766e-05	6.96154375088711	up
COL2A1	-1.4727342478348	5.98875876368715	-5.4145086912749	1.92908006921159e-07	3.45396708950492e-05	6.87078424497299	down
SUFU	-0.332327432853571	10.3390725097765	-5.41341116792919	1.93928958022574e-07	3.45396708950492e-05	6.86581126609658	not-significant
SLC47A1	0.92690617180225	9.5279909075419	5.40144168354676	2.05410875502959e-07	3.62395168186872e-05	6.81162311507504	up
FXYD3	0.73715197391739	10.3499307240223	5.3973867238613	2.09448839281806e-07	3.66065676954118e-05	6.79328494822895	up
NUTM2D	0.699261337177719	9.77051836480447	5.37819274423099	2.29635889958788e-07	3.97631553529564e-05	6.70661561794691	up
LYN	0.607318976408013	13.0062039189944	5.36836288642858	2.40695949511632e-07	4.12959169891471e-05	6.66231504027809	up
ODC1	0.807664491927413	14.1198625782123	5.33501325231034	2.82222791049655e-07	4.79804401401781e-05	6.51245065936009	up
COBLL1	0.617454980006245	12.3116455600559	5.33274702369793	2.8528491757524e-07	4.80640832754466e-05	6.50229120237122	up
DLX6	1.48161596705883	8.6294899452514	5.32859053405924	2.90985453096029e-07	4.8586776413829e-05	6.48366582344518	up
ARTN	0.512452395118897	13.976171896648	5.32585856921887	2.94792523977057e-07	4.87868583265038e-05	6.47142949015583	not-significant
OTOP3	1.05970173188986	8.91894555698324	5.31390281847729	3.12031454555178e-07	5.11868441371612e-05	6.41793352102752	up
NKAIN2	1.6327251728786	7.24691098882682	5.29715651093337	3.37837246717849e-07	5.49382117467e-05	6.34314821437436	up
QRFPR	2.00550350850438	7.56768600139665	5.27848151834431	3.69066648347027e-07	5.94992706098081e-05	6.25995131474696	up
ENTPD3	1.18237971753441	9.95676067206704	5.2764568466103	3.72616606761924e-07	5.95581466927756e-05	6.25094421699243	up
RAB5IF	0.507888517083851	13.4318571438547	5.20541144763418	5.20550259416002e-07	8.24983932316834e-05	5.93647998822072	not-significant
GSTA4	0.750454712765952	12.4791585363129	5.17503959230788	5.99968864502457e-07	9.42858633198357e-05	5.80299792072115	up
SMURF1	0.686585077246553	11.2768008949721	5.1672672503439	6.22114068796574e-07	9.69512933380395e-05	5.7689311818622	up
DMRT2	1.44323949945557	6.42264952932961	5.15002563532734	6.74111819085973e-07	0.000104186488667164	5.69349438835622	up
CBR3	0.831384105413015	11.6749685027933	5.13674076135826	7.17033265428644e-07	0.000109911795875255	5.6354961330594	up
RNF149	0.317437755725901	12.7673921801676	5.11803246734147	7.82006487671836e-07	0.000117433434183021	5.55400820003768	not-significant
MPP3	0.663684711095115	8.90326720083799	5.11724727045635	7.84854904525751e-07	0.000117433434183021	5.55059291389215	up
ALAD	0.454746227346684	11.9504092402235	5.11722361526269	7.84940873369214e-07	0.000117433434183021	5.55049002946262	not-significant
SSU72	0.416133508566961	10.2317579106145	5.11130235546858	8.0675032072349e-07	0.000119738394824206	5.52474753727675	not-significant
MPP4	1.30134371727159	6.80239995642458	5.09511136273332	8.69433118870638e-07	0.000128025738236219	5.45447040479748	up
MAFG	0.439673758886109	11.2834715097765	5.08063941423563	9.29443761987222e-07	0.000135793185882211	5.39179478108482	not-significant
JAKMIP3	0.992886569392993	6.08730243435754	5.07512949737509	9.53332667046506e-07	0.000137365069087299	5.36796704189118	up
CAMKK1	0.684285187647061	8.74599370642458	5.07477422765939	9.54893266742363e-07	0.000137365069087299	5.36643133075299	up
PCDH8	-1.1460039790363	6.55226091340782	-5.07238549716557	9.65450859073695e-07	0.000137823637523184	5.35610772994607	down
TLDC2	0.76181463864831	7.26905785810056	5.06939354369242	9.7883445807348e-07	0.000138675630306304	5.34318222258256	up
ACKR3	0.78036440719649	13.6139250502793	5.04232702299355	1.10837923981186e-06	0.000155848121531741	5.22651057714002	up
SFXN1	0.772912063016266	8.51744123463687	5.03853003044655	1.12783320103783e-06	0.000157400064870212	5.2101806988822	up
TMPRSS4	1.09975639176471	11.6193430111732	5.02489549139596	1.20045807511217e-06	0.000166294566390168	5.15161783773756	up
PCBP2	-0.280790005600746	13.2393507835196	-5.01831004663595	1.23714075884413e-06	0.000170115950964295	5.12337463342421	not-significant
GPRC5D	0.79443219289111	9.28561465195531	5.00195958876493	1.33298001670748e-06	0.000181952084941908	5.05337183792252	up
GLI2	0.906858666908629	10.4234430575419	5.00036940034882	1.34267620565656e-06	0.000181952084941908	5.04657274661866	up
EPHX1	0.609273818147678	12.7673296368715	4.98865481643657	1.41624397534443e-06	0.000190540853114505	4.99653526465763	up
EFHD1	-0.764698117609505	8.77419733743017	-4.97581947920831	1.50133669143365e-06	0.000200546410475005	4.94181183921853	down
C1orf226	0.526369299042553	11.4594734572626	4.97296005013647	1.52095771075131e-06	0.000201726454955747	4.92963510966401	not-significant
GALNT16	-0.837593664543182	8.31486361787709	-4.96703974101965	1.56237528664345e-06	0.000205760424193796	4.90444052523755	down
CTAGE9	0.643336854255315	11.103841	4.96167501034893	1.60084868809069e-06	0.000209352946265622	4.88162978798493	up
SHROOM4	-0.312163042327912	9.52419315223464	-4.95350069518767	1.66124230885812e-06	0.000215742308458025	4.84690846440173	not-significant
TTLL4	-0.526672540650814	9.16021116089386	-4.94419170706231	1.73270928189902e-06	0.000222086985347555	4.80742007897558	not-significant
AARD	-0.932867988610761	5.59173537597765	-4.94404635675351	1.73384844985525e-06	0.000222086985347555	4.80680395277824	down
PRKX	0.795086346683355	10.7001517011173	4.93677327455412	1.79178648215509e-06	0.000227946931991716	4.77599151329492	up
MAP3K21	0.333010478066329	12.1232526343575	4.93474570861167	1.80826978100245e-06	0.000228489548476533	4.76740783089351	not-significant
WNT10B	-1.22463820573217	7.67615324078212	-4.91991518237377	1.93338351519719e-06	0.000242659094749683	4.70470401958936	down
CUX1	0.348294423216515	11.8171808519553	4.91170528805184	2.00620825404837e-06	0.000250120670393057	4.67005383142867	not-significant
C4orf17	0.569182818792241	6.41615106173184	4.90645075355307	2.0542047419361e-06	0.00025320518652724	4.64789987221384	not-significant
CCNG1	-0.381254088016275	12.0641780530726	-4.90603728136225	2.05802835956048e-06	0.00025320518652724	4.64615737014744	not-significant
ZNF491	-0.497173550325412	6.66665492960894	-4.88718475887544	2.2398824340784e-06	0.000273778048364054	4.56682530126177	not-significant
CFAP251	1.01542371252816	11.9911758427374	4.87359037763612	2.38057132250204e-06	0.000289084833130589	4.50976372008917	up
ZIC1	-0.916538512152693	5.11958007765363	-4.86578857487294	2.46513666933824e-06	0.000297422715182545	4.47707076482266	down
NEUROD6	0.759695572340424	4.88060887821229	4.85104684263164	2.63293121426496e-06	0.000315631068192109	4.41540545986619	up
PTS	0.310343246570714	8.45678097318436	4.84958915903262	2.65011106714033e-06	0.000315667051379563	4.40931565986779	not-significant
TRIM7	0.830144544887363	10.8072606592179	4.84144436607913	2.74811783759247e-06	0.000325269314435549	4.37531467624032	up
CCDC177	0.493321894004999	7.93381510111732	4.83892552596491	2.77913075445387e-06	0.000326871221629194	4.36480844659385	not-significant
DGKH	0.546248532127651	8.16314629106145	4.83577280146837	2.81842569228304e-06	0.00032884976392008	4.35166413537541	not-significant
PRLR	-1.29949787483104	7.5656510698324	-4.83476323421873	2.8311219716129e-06	0.00032884976392008	4.34745644053876	down
EHD4	0.506593185043799	12.2695019371508	4.82715903748471	2.9285460544236e-06	0.00033553632049045	4.31578510309026	not-significant
RAB3B	1.32650958205257	8.35235765139665	4.82660244965994	2.93580298429021e-06	0.00033553632049045	4.3134684229488	up
PRPF4	0.432192495244056	12.7031969162011	4.8260889060367	2.94251412012373e-06	0.00033553632049045	4.31133108657116	not-significant
MID1IP1	0.410753587340428	10.5662384111732	4.82327144160464	2.97959842493483e-06	0.000337705879664887	4.29960807290716	not-significant
CHST2	0.962339173979977	11.7000289430168	4.80623389325516	3.2136723742678e-06	0.000362041488380615	4.22882933481519	up
CCNJL	-0.55711301233417	9.20144153826816	-4.80257742510708	3.2661765523156e-06	0.000365753100029066	4.21366437077192	not-significant
MAPK6	0.384908052190237	13.130798773743	4.78726340866803	3.49522803248228e-06	0.000389072972830066	4.15024675557425	not-significant
CLDN8	1.63433012678348	6.5261427396648	4.77793378534383	3.64230264856071e-06	0.000403045572962922	4.11168770744368	up
RAPGEFL1	1.00049887991239	10.750647722905	4.77184112259178	3.74155897047737e-06	0.000411593495922926	4.08653815509591	up
NTRK2	1.21576097602003	8.90834943966481	4.76904284821983	3.78801734320506e-06	0.000414267323598116	4.07499559799403	up
AFP	0.619772262678351	5.9575548047486	4.76653880429328	3.83006304636281e-06	0.00041643028505832	4.06467112815567	up
DTX4	-0.539714675062571	10.8167660782123	-4.75928827019877	3.95436704020061e-06	0.000427460219761801	4.03479988168511	not-significant
FOXP2	0.824259867158942	8.75854970446927	4.7416875218839	4.27254957098878e-06	0.000457963626191535	3.96243306206893	up
RADX	0.870603718685858	9.10377062206704	4.74040856747138	4.29661020912359e-06	0.000457963626191535	3.95718261149141	up
BMF	-0.386360710826033	10.0192424511173	-4.73969900575859	4.31001541145982e-06	0.000457963626191535	3.95427014246656	not-significant
AADAC	1.43426271299124	6.96618223798883	4.73651290783777	4.37070755503226e-06	0.000461788711789029	3.94119662856925	up
TSC2	-0.276208329067591	12.0353927653631	-4.73204550324523	4.45719951367337e-06	0.00046828139384947	3.92287697420532	not-significant
GSTA5	1.68632324150188	8.47905469944134	4.72395448564789	4.61807374661269e-06	0.000482190595431451	3.88973187282982	up
HOXC4	-0.536040338053823	9.70441612067039	-4.7228158520222	4.64115861064441e-06	0.000482190595431451	3.8850709484292	not-significant
ZNF397	-0.451557535356701	10.3732788743017	-4.7145458811419	4.81220182725307e-06	0.000497198819731822	3.8512444569625	not-significant
ITPRID2	0.445382598529413	13.7088943449721	4.70522027330094	5.01238177029838e-06	0.000515035997177747	3.81315523023057	not-significant
OVCH1	0.762103823103879	6.28238188268156	4.69887296188362	5.15320412281393e-06	0.000526612406014991	3.78726392215728	up
CCL26	0.932112121239042	10.3392363139665	4.68599150447629	5.4508288812976e-06	0.000553999733201883	3.73480261571713	up
COL9A2	-0.501016234580726	8.58669321368715	-4.67905472338169	5.61790674518321e-06	0.000567894454279304	3.70659809525333	not-significant
PCYT1A	0.46212137878598	12.5504462541899	4.67265041797369	5.77653979405697e-06	0.000580790702627201	3.68058744417878	not-significant
VSX1	-0.438637903729663	6.76414769944134	-4.66539778608471	5.96140601111043e-06	0.000596172480287573	3.65116486118739	not-significant
STC2	0.739826119899874	11.9847283994413	4.6549102839635	6.23885632917649e-06	0.000620600277723029	3.6086819921336	up
ZSCAN31	0.618798608948676	11.8402811117318	4.65265918679658	6.30001327450869e-06	0.000622233337988646	3.59957294487834	up
MZT1	0.540687832509391	11.1993407653631	4.6518616512166	6.3218188448662e-06	0.000622233337988646	3.59634654785822	not-significant
CHORDC1	0.506653610575707	12.3136524189944	4.65008289221323	6.37071482519399e-06	0.000623763025895041	3.58915220672074	not-significant
RNF19A	-0.378156586076347	11.1211070094972	-4.64640140725469	6.47307606017117e-06	0.000630484351048234	3.57426895044061	not-significant
IRX1	-1.04921402750313	9.1682945178771	-4.6431471559118	6.56487785510199e-06	0.000636112853721567	3.56112054706159	down
B4GALNT3	0.740240944180227	9.41871492541899	4.63973963232914	6.66234895662349e-06	0.000642229834215546	3.54736057608681	up
SNTB1	-0.762536524130159	9.50960422178771	-4.63710965024481	6.73853165635858e-06	0.000646242464131086	3.53674580257403	down
TICAM1	0.29368068811014	12.0233331634078	4.62603573982959	7.06862760826937e-06	0.000673081166557101	3.49210241619879	not-significant
ADM	0.484310124468086	14.2158431564246	4.62532398472192	7.09036895416014e-06	0.000673081166557101	3.48923590030039	not-significant
CACUL1	-0.32452700381727	12.9160368156425	-4.62350155575766	7.14633139033216e-06	0.000674503592113558	3.4818978398981	not-significant
SEPTIN8	-0.234446385638297	11.9550746536313	-4.62249286822402	7.17748862791284e-06	0.000674503592113558	3.47783730462681	not-significant
RP11-834C11.12	-0.749951571201503	8.87333244916201	-4.6202821299069	7.24623467511745e-06	0.000677559173296857	3.46894026341424	down
KCNJ5	-0.895564648135167	7.49139845027933	-4.61580805680104	7.38731011535748e-06	0.000687313863021395	3.45094470385327	down
NR0B1	0.834614051132664	7.84679837011173	4.61460608158271	7.42565951152871e-06	0.000687461675866824	3.44611246120671	up
CYP24A1	-1.01099056672716	10.1462360773743	-4.61220373474549	7.50288312340376e-06	0.000691189247737801	3.43645737696357	down
GALNT3	0.694024131852315	11.6401686117318	4.60980453982592	7.58077784337921e-06	0.000694941796318797	3.42681889184237	up
CD8B	-0.750713068617024	9.80700754078212	-4.60037397608868	7.89458340793476e-06	0.00071675369706053	3.38897080609638	down
COX5A	0.85367055	11.3669229664804	4.59970408070581	7.91734449780119e-06	0.00071675369706053	3.38628459860758	up
BICD2	0.476761755944919	12.9121318910615	4.59922402727469	7.9336942030656e-06	0.00071675369706053	3.38435982542041	not-significant
PIEZO2	-0.499282647997497	8.88790765111732	-4.59436624094967	8.10098251480251e-06	0.000728348432737124	3.36489141090617	not-significant
EMC1	-0.327951870901138	11.6262698938547	-4.59043526568737	8.23883776178897e-06	0.000737198588436438	3.3491491738274	not-significant
RBM22	-0.27944015337922	12.2792808268156	-4.58638234301837	8.38333559093634e-06	0.000744163718209358	3.33292965870855	not-significant
BBOF1	-0.493371670688365	9.18791351564246	-4.58529469643712	8.42252692331203e-06	0.000744163718209358	3.32857888807001	not-significant
PGBD5	0.641076802446809	9.70460118715084	4.5846535612676	8.44571169107434e-06	0.000744163718209358	3.32601461857786	up
PPP2R5A	0.548159722778474	12.0938575307263	4.58382266669402	8.47585006034936e-06	0.000744163718209358	3.32269181093484	not-significant
VASH2	-0.704610348160196	9.11037547206704	-4.58227195443693	8.53237522004645e-06	0.000745625929860227	3.31649166617118	down
NMRK1	0.789234283116395	11.0671164810056	4.57508967734255	8.7989485974335e-06	0.000761323379184205	3.287796594088	up
CLK4	-0.421605890425537	10.5844363240223	-4.57425163635334	8.83057066161211e-06	0.000761323379184205	3.28445070781405	not-significant
SERPINB5	0.661643322152692	13.2991007877095	4.57406671740579	8.83756299741007e-06	0.000761323379184205	3.28371248216796	up
GPC1	0.521558619837283	14.2421835893855	4.57308310414181	8.87484608642087e-06	0.000761323379184205	3.2797861372476	not-significant
XPA	0.564337241501876	9.10684744748603	4.5681993751064	9.0622152719089e-06	0.000773846976255564	3.26030131899779	not-significant
TKT	0.59139902090112	14.3616447541899	4.5511622550433	9.74615910817728e-06	0.000823634996802241	3.19245601055154	up
DESI1	0.321052276501874	12.574641202514	4.55058894759633	9.77001772843989e-06	0.000823634996802241	3.19017645781864	not-significant
TAGLN3	-0.83049043843554	7.60182577541899	-4.55041207068312	9.77738994118483e-06	0.000823634996802241	3.18947321552743	down
NEK11	-0.57769757245307	9.31825989162011	-4.54530798372188	9.99245060021554e-06	0.000837976765357089	3.16918924109554	not-significant
FAM102A	0.440685363767209	12.0977406759777	4.53489801509346	1.04452817560416e-05	0.000872041134463096	3.12787504783646	not-significant
ABCB6	0.615783581971218	11.1772056332402	4.5256720806124	1.08630690754528e-05	0.000902890021244636	3.0913225076287	up
FASTKD1	0.387039184949939	11.8714368072626	4.51850823881047	1.11985251059966e-05	0.000926653177023197	3.06298044316509	not-significant
ETFB	0.545471004255312	14.1849258603352	4.51348061536729	1.14398807956622e-05	0.00094245467295013	3.0431110452728	not-significant
SESN3	0.611464491645808	12.7491314287709	4.50378279065363	1.19196512669871e-05	0.000977479107783878	3.00483428791693	up
CHODL	0.924307729511888	8.85760634301676	4.50245926528059	1.19866115229462e-05	0.000977479107783878	2.99961546855035	up
SFRP1	-1.20713344480602	10.3114162709497	-4.50176604550044	1.2021827431169e-05	0.000977479107783878	2.99688250494969	down
GPR137C	-0.430994137271593	7.01842555027933	-4.49361932354743	1.24432166528293e-05	0.0010073618814916	2.96478970986241	not-significant
ALDH3A2	0.431027734011259	13.0798315656425	4.49203716634854	1.25266854610128e-05	0.00100974803795862	2.95856238511823	not-significant
DQX1	0.865420225844803	9.26735392849162	4.48707811100927	1.27918117119707e-05	0.00102669386620414	2.93905496476856	up
KMT5A	0.345102215663319	11.9972227871508	4.48189378193013	1.30747503587983e-05	0.00104489048744151	2.91867967858275	not-significant
P2RY1	0.85046824588235	10.3428753636872	4.48088908297811	1.31302745601174e-05	0.00104489048744151	2.91473320677392	up
PRKAB2	0.624880559511881	10.8570257793296	4.47548994271605	1.34325613337314e-05	0.00106441665043267	2.89353734786952	up
ITGA9	-0.81080106276595	10.578190901676	-4.47305641370751	1.3570987650276e-05	0.00107084827024393	2.88399047947331	down
SLC22A18AS	1.06779186202754	6.95110762932961	4.47170971729947	1.36481803523442e-05	0.00107241437297979	2.8787090897623	up
CCDC33	-0.269505536483111	8.27638411173184	-4.46691657416536	1.39263642135011e-05	0.00108968463560232	2.85992190342753	not-significant
KLK8	1.02457269974968	12.9782745111732	4.46592636585225	1.39845095205902e-05	0.00108968463560232	2.85604268426715	up
PRDX1	0.339849502252818	15.2315381801676	4.46483254915157	1.40490101047077e-05	0.00109016820733668	2.8517583665534	not-significant
RAB19	-0.782893800719648	8.1650413972067	-4.4558966598316	1.45867669856679e-05	0.00112688164930751	2.81678910680702	down
SAMD12	1.14276835634543	10.2799309586592	4.4549862566457	1.46426523063861e-05	0.00112688164930751	2.81322951234363	up
SNRPD3	0.305480927659573	10.1730461019553	4.4521313264833	1.48192409678862e-05	0.00113231913877778	2.80207075028919	not-significant
SSBP3	-0.324948035882347	10.0381650332402	-4.45178384667558	1.48408732078282e-05	0.00113231913877778	2.80071298196867	not-significant
NME7	0.492241356070092	13.8325910195531	4.45091729263396	1.48949525768319e-05	0.00113231913877778	2.79732731246842	not-significant
FAM153B	0.459524543028789	5.8466119150838	4.44943098509557	1.49881505683528e-05	0.00113479110841605	2.79152145852611	not-significant
FGFBP2	1.71293652763454	10.0047083586592	4.44767333364483	1.50990865441497e-05	0.00113858071557316	2.78465766842146	up
IL36G	1.64222934247809	11.5254785005587	4.44014342479998	1.55833427654719e-05	0.00117037788376341	2.75527716192934	up
EXD2	-0.401846025156452	10.1710103924581	-4.43671431102288	1.58087874807565e-05	0.0011803522412492	2.7419104672238	not-significant
EVPLL	0.660063766226527	10.3817035343575	4.43620733010305	1.58423834315571e-05	0.0011803522412492	2.73993495353956	up
ADAMTS19	-0.488144588135167	6.59569102402235	-4.43415657089136	1.59789819707729e-05	0.00118121952368417	2.73194575601987	not-significant
GPX7	-0.757646752903629	10.7073154240223	-4.434136106647	1.59803507562213e-05	0.00118121952368417	2.73186604777555	down
DENND2B	-0.464784819342928	9.41534260223464	-4.43204440463442	1.61208537508991e-05	0.00118691372439198	2.72372041636106	not-significant
SOX15	0.67350452015644	12.6883691385475	4.42883072443873	1.63390375624739e-05	0.001196931751069	2.7112114904172	up
L3HYPDH	0.490872668147688	11.215815396648	4.42816005323549	1.63849274516691e-05	0.001196931751069	2.70860188443408	not-significant
LRRC8A	0.462790363454314	12.9924656969274	4.4178433693235	1.71066332643121e-05	0.00124335815876482	2.66849909120292	not-significant
A4GALT	0.55392779011264	13.6516618128492	4.41698008501462	1.71683902205443e-05	0.00124335815876482	2.66514674150026	not-significant
PADI2	-0.905272429568211	7.84045764860335	-4.41626201481167	1.72199220961492e-05	0.00124335815876482	2.66235869377679	down
KDM1A	-0.315606188548191	13.0495464189944	-4.41130696821789	1.75795903221254e-05	0.00126444584082334	2.64312964256043	not-significant
ZRANB1	-0.413028236846054	8.7639562972067	-4.40944650454066	1.77164890448137e-05	0.00126496343764406	2.63591420071424	not-significant
TMEM14A	0.462868587984978	13.5437360139665	4.40937095979468	1.7722069443492e-05	0.00126496343764406	2.63562126676339	not-significant
TBL1Y	0.533298636733408	9.21596196145251	4.40688153761724	1.79069075394297e-05	0.001273296874125	2.62597047646939	not-significant
FBXO30	0.345080876095118	12.0905549497207	4.39801563530728	1.85803540575171e-05	0.00131148202777415	2.59163531712007	not-significant
RNF168	0.389339016846058	11.219780673743	4.39796616298404	1.85841793144831e-05	0.00131148202777415	2.59144388006019	not-significant
GUCA1B	0.655849295707137	9.58365794636872	4.39432644942402	1.88676904139927e-05	0.00132153780828736	2.57736445522832	up
DHRS9	1.17520587513142	10.3300567346369	4.39405412479529	1.8889069012104e-05	0.00132153780828736	2.57631140346364	up
UPK1B	1.90300227374218	7.9957267726257	4.39342339222586	1.89386734731304e-05	0.00132153780828736	2.57387262538385	up
ABCA13	0.8357366382791	9.06320229162011	4.39206853797268	1.90456503770596e-05	0.00132406211041409	2.56863492168605	up
MARCKSL1	-0.463308970838538	13.102733	-4.37966086090829	2.00527063637043e-05	0.00138890985817642	2.52072861218294	not-significant
GOLIM4	0.602660404693374	12.4818171005587	4.37544809949859	2.0406111223377e-05	0.00140817227301983	2.50448778740136	up
MEGF9	0.48138347334168	11.6626701675978	4.37219216591139	2.06833371993445e-05	0.00142205547413581	2.49194427689913	not-significant
SLC4A9	0.590635586170215	11.852553273743	4.3642601762037	2.1373919429509e-05	0.00146415262729395	2.46141763021213	up
NECAP2	-0.313816515456818	13.1790666061453	-4.35814699860496	2.19211960824579e-05	0.00149435429826955	2.43792118362664	not-significant
DLX5	0.961237457146428	11.712416352514	4.35755807549097	2.19746233904137e-05	0.00149435429826955	2.43565901354618	up
PC	0.716750383541921	11.7906015502793	4.35463485763806	2.22416735777335e-05	0.00150703455643911	2.42443399700003	up
ABHD3	0.352127867953696	10.4094859452514	4.35041615064501	2.26325697500466e-05	0.00152798442922607	2.40824505340118	not-significant
SOX2	1.16511522813517	13.1002349709497	4.3472456832081	2.29306681394584e-05	0.0015425410966763	2.39608695898632	up
PRSS36	0.660892628911139	13.337869198324	4.33992768380062	2.3633182804441e-05	0.00158410090188477	2.36805119102048	up
S100A1	0.442688399749684	11.2341609849162	4.33854043155966	2.37686643323359e-05	0.00158749211313933	2.36274082264207	not-significant
GSTA1	0.960008358660827	9.95705019944134	4.33485651951894	2.41320677852815e-05	0.00160602775677064	2.34864553916635	up
BAIAP2	0.534047306257824	12.2250279469274	4.32924812227165	2.46955660052869e-05	0.00163770134703855	2.32720538591421	not-significant
SREBF2	0.307826663829792	12.8272088910615	4.3245165695106	2.51807589926387e-05	0.00166397658629448	2.30913471130136	not-significant
TM4SF19-DYNLT2B	0.573486504586979	11.9306664184358	4.32341046455365	2.52954949455483e-05	0.00166567271470669	2.3049125923115	not-significant
C11orf87	0.84815299036921	6.38131762765363	4.32085388366407	2.55626101647449e-05	0.00167735569365226	2.29515719131108	up
FAM184A	-0.534045808385483	6.8987003396648	-4.31102797378732	2.66146318361897e-05	0.00174028052436568	2.25770687578417	not-significant
ABTB2	-0.543689690488115	11.2267191899441	-4.30595968619799	2.71733779615918e-05	0.00177062488243808	2.23841662906499	not-significant
KCNJ2	0.631270890525659	10.3934551050279	4.30359211478701	2.74382248465847e-05	0.00178167445436105	2.22941178033645	up
CORO2A	0.564535515644552	11.8013443002793	4.30153910230214	2.76698855010636e-05	0.00179050009949962	2.22160657213099	not-significant
ETV6	-0.332117593304126	13.0438200195531	-4.29974701007738	2.78736357181546e-05	0.00179746503988003	2.21479580225804	not-significant
EIPR1	0.501478948310384	11.6669743044693	4.29885680801232	2.79753802731509e-05	0.00179782675769139	2.21141348117588	not-significant
FSHR	0.794359688035043	5.65563484972067	4.29301409995689	2.86520549555514e-05	0.00183500712234167	2.18922819488499	up
CLDN18	0.91739354518147	7.18285464469274	4.28945967782318	2.9071356383311e-05	0.00185081653451211	2.1757436895412	up
OLFM4	-1.53193972035044	5.84172993463687	-4.289245214559	2.9096843010885e-05	0.00185081653451211	2.17493036399326	down
CLCC1	-0.392654370932414	11.1566458505587	-4.28615993091847	2.9465873764501e-05	0.00186793662803367	2.16323345178755	not-significant
SIPA1L3	0.593898794267842	9.60059865139665	4.28381086329224	2.97498489475194e-05	0.00187956731475527	2.1543322517261	up
IL22RA2	-0.72056089271589	7.9856922849162	-4.28155957880291	3.00244631129327e-05	0.00189053025143082	2.14580528813252	down
PXMP2	0.71934414818524	10.8065164860335	4.27953574020416	3.02734051147703e-05	0.00189693959886505	2.13814290040556	up
ZMYM4	-0.26992312559449	11.930940972067	-4.27898632215873	3.034132680129e-05	0.00189693959886505	2.13606327408255	not-significant
SLC38A7	0.319630118836052	12.7392049622905	4.27826631372511	3.04305587754407e-05	0.00189693959886505	2.13333826641799	not-significant
LIPH	0.774849816020028	11.5250029608939	4.26622591541444	3.19605316070271e-05	0.00198569402519273	2.08782424847501	up
ADD3	0.459979048435548	12.6464787374302	4.26317060563759	3.23603365325303e-05	0.00199963721475202	2.07629140961412	not-significant
TREML4	0.626194469862327	4.57942012988827	4.26287852946333	3.23988062707803e-05	0.00199963721475202	2.07518926480648	up
SCRN3	0.429969813454317	11.5504498743017	4.26102507946567	3.26439495317664e-05	0.00200551995941445	2.06819673029809	not-significant
TLE4	0.58259549041302	9.02005562290503	4.26053847580538	3.27086031560562e-05	0.00200551995941445	2.06636132386458	not-significant
TRARG1	0.561217174092615	11.4099589692737	4.2575221907899	3.31121130222202e-05	0.00202222084348393	2.05498808458584	not-significant
SOCS3	0.429380049499384	13.2073505893855	4.25689027062385	3.31972514277079e-05	0.00202222084348393	2.05260618836052	not-significant
ZAN	0.780880806495621	7.75138408379888	4.25302825707982	3.3722153214044e-05	0.00204752593264882	2.03805534886809	up
ERICH2	-0.780659943979976	7.57052554692737	-4.25214740265251	3.38429820133165e-05	0.00204821231919428	2.03473807310934	down
PRKD3	-0.404897865206513	11.4180285296089	-4.24969278971232	3.41818782002037e-05	0.00206204936845809	2.02549701005123	not-significant
SLC16A14	0.901674059299124	8.63121280502793	4.24740306513701	3.45009368843727e-05	0.00207460456808571	2.01688062690714	up
AS3MT	-0.333386783667084	13.3631307555866	-4.24616768202779	3.46742621043696e-05	0.00207834415260838	2.01223336845391	not-significant
TMEM116	0.539563062234041	6.61129731564246	4.24432370945911	3.49345248013619e-05	0.00208725414795613	2.00529876716271	not-significant
SEBOX	0.547522060362952	6.93431044301676	4.24080189099014	3.54368095644593e-05	0.00211052157855081	1.99206112660141	not-significant
BICDL2	0.312651711264069	14.5515704972067	4.23934802541474	3.56461711104976e-05	0.00211625093948386	1.98659901558374	not-significant
TPM4	0.26685484355445	14.6274769748603	4.23722568077832	3.595392326397e-05	0.00212776683215032	1.97862819493581	not-significant
METAP1	0.38386235650813	12.7780911256983	4.2320861049236	3.67097651697356e-05	0.00216564453766317	1.95933912538833	not-significant
PTBP3	0.391571061952442	13.270099349162	4.22986938931133	3.70404360947354e-05	0.00217828048870329	1.95102557457732	not-significant
TOMM22	0.368311392240303	13.7249048798883	4.22653984690977	3.75424717936048e-05	0.00219974573440647	1.93854515795848	not-significant
ZNF34	-0.22727528685858	12.0916870614525	-4.22589341104135	3.76406948831651e-05	0.00219974573440647	1.9361229941625	not-significant
NAV1	0.419784845994991	13.659904726257	4.22383638794632	3.795488980021e-05	0.00221119748957547	1.92841743835448	not-significant
TINAGL1	-0.638851618610765	9.44585191396648	-4.22126529157724	3.83511360034081e-05	0.00222734346086874	1.91879047878696	down
DCX	-0.755387480312894	4.28284196061453	-4.21864672415234	3.87587660453413e-05	0.00224404855669946	1.90899068749388	down
KRTAP10-1	0.438625549593235	11.1690251005587	4.21504649025302	3.93259855369581e-05	0.00226986189977362	1.89552518307257	not-significant
KCTD14	-0.979933416821028	9.28143793631285	-4.20964677275534	4.01916295591863e-05	0.00231268819811182	1.87534688585642	down
COPS9	0.366201971026282	11.8437171773743	4.20762426466826	4.05205330278607e-05	0.00232446162010437	1.86779437707917	not-significant
SLC17A3	-0.454237399486858	5.03711890782123	-4.20523913419721	4.09117161537844e-05	0.00233972478223829	1.85889156221777	not-significant
FCHO1	0.802225801251563	11.9880870530726	4.20424569502739	4.10757128052141e-05	0.00234194178405582	1.85518463556428	up
ZMYND10	-0.385881242866084	8.2939841122905	-4.20131156808631	4.1563757565396e-05	0.00235843835934544	1.84424038913866	not-significant
MINDY4	-0.423238213704636	9.8382323027933	-4.20099182915084	4.16172749363134e-05	0.00235843835934544	1.84304814527617	not-significant
ARHGAP19	-0.397026715237796	9.87744993854749	-4.19866393715553	4.20089054761777e-05	0.0023734397018429	1.83437012738964	not-significant
TRDMT1	-0.467698272615765	9.04416187765363	-4.19773830510698	4.2165605746625e-05	0.0023751174489989	1.83092060808333	not-significant
GSTO1	0.320575250438051	13.5793149972067	4.19345815678453	4.28974910252743e-05	0.00240908702601698	1.81497802039163	not-significant
SNX19	0.374697599593238	11.423647448324	4.18928458426065	4.36228426590857e-05	0.00244248736696875	1.79944521229334	not-significant
DIRAS2	1.20925322460576	4.76147948715084	4.18595363268177	4.42101518156109e-05	0.00246798223613057	1.78705747119216	up
ATP1B1	0.438987169524403	14.0747488044693	4.17898937323089	4.546260767698e-05	0.00252801668652831	1.76118359335935	not-significant
GOLM2	0.509773336608252	11.9189580167598	4.17847777442006	4.5555939434257e-05	0.00252801668652831	1.75928427317352	not-significant
GCSH	0.423602481226535	12.3745464944134	4.17557255709971	4.60894266455182e-05	0.00254650397171489	1.74850221108553	not-significant
POF1B	1.20816404141426	10.2189645938547	4.17518292891864	4.61614270045103e-05	0.00254650397171489	1.74705666070612	up
GPR45	0.972716326733416	12.0599872798883	4.17434283386346	4.63170363421224e-05	0.00254757322539421	1.74394021975985	up
REEP2	-0.781975405281603	8.80376243072626	-4.17131808867298	4.68814685661637e-05	0.0025641661178569	1.7327237932201	down
SYT1	0.507396517396744	9.33982026648045	4.17125699260558	4.68929368647164e-05	0.0025641661178569	1.73249730408942	not-significant
SAMD5	0.792809286345427	9.18689588994413	4.16903404181559	4.73120341773678e-05	0.0025795403823643	1.72425845608631	up
TMEM117	0.351108493053816	13.1372179022346	4.16672389596737	4.77513635881508e-05	0.00259422381464506	1.71570025480753	not-significant
PTPRZ1	0.94135193987483	12.3557683256983	4.16616210708749	4.78587891584699e-05	0.00259422381464506	1.71361963110557	up
TOB2	0.426710410951191	11.056916103352	4.16456676755312	4.81651117956103e-05	0.00259692749779719	1.70771243576278	not-significant
PRR5	0.333308302503118	11.1948761396648	4.16445626537108	4.818639868112e-05	0.00259692749779719	1.7073033389201	not-significant
NCKAP1	0.432811603629535	12.6295854581006	4.15818728029047	4.94088780502758e-05	0.00265515927706382	1.68410913062868	not-significant
ADGRD2	0.678034244443053	8.83969500055866	4.15657877938341	4.97272889452111e-05	0.00266461326809282	1.67816256504453	up
ZDHHC11	0.987543708911141	8.35102345698324	4.15509228661003	5.0023290563628e-05	0.00267281587665831	1.67266873767357	up
SPOCK3	0.799679890807258	4.93375644804469	4.15118056751626	5.08102887416995e-05	0.00270520196614124	1.65821938975871	up
CCDC28B	-0.547682636921158	10.4594361648045	-4.15064613299406	5.09187258479075e-05	0.00270520196614124	1.65624613036871	not-significant
HOXC11	-0.732235346245304	6.9199786698324	-4.14871772883915	5.13118418118306e-05	0.00271836474142506	1.64912773816035	down
DLK1	-1.08040708653943	5.95448829413408	-4.14516944730158	5.20427685478959e-05	0.00274929891133955	1.63603693014818	down
MRGPRE	0.391451526752192	9.07190664413408	4.14403816751378	5.22778901355376e-05	0.00275394034767518	1.63186519193759	not-significant
ABCA3	-0.916279032878609	10.1339779569832	-4.14200255437394	5.27035239313582e-05	0.00276856348606834	1.62436096606581	down
PAGE1	0.619476898410512	5.75527832960894	4.13987170130279	5.31526177639337e-05	0.00277890381929251	1.61650888747212	up
IFT122	-0.356470465081351	11.1377041047486	-4.1396594083403	5.319755987951e-05	0.00277890381929251	1.61572678128886	not-significant
MOCS3	-0.315519630100127	9.21065548603352	-4.13538831577654	5.41094939278311e-05	0.0028186675374495	1.59999870143769	not-significant
MRAP2	1.12753793750938	10.4326177027933	4.13039122751099	5.51953963171633e-05	0.00285618904852243	1.58161413080186	up
CYP2C18	1.04006699694619	10.0457738882682	4.13030377418407	5.52145846145415e-05	0.00285618904852243	1.58129254788032	up
MARK1	0.602145609299125	9.35062843519553	4.12933408718732	5.54277728889916e-05	0.00285618904852243	1.57772719533	up
TRIM59	0.614267285894869	10.8077167083799	4.12927538003383	5.54407050218513e-05	0.00285618904852243	1.57751136253422	up
PHLDB2	0.659600335431792	9.3730405178771	4.1285020884978	5.56113164914183e-05	0.00285710777391762	1.57466864528253	up
GLI1	0.743242521526904	8.83634378156425	4.1243147204893	5.65439207195314e-05	0.00289706263390673	1.55928296311815	up
DOP1A	-0.329670284405511	9.13478085558659	-4.12097178427875	5.72991574845288e-05	0.00292773645933927	1.54700921104749	not-significant
CEACAM6	0.951500562690862	11.2512638206704	4.11985327822833	5.75539943238514e-05	0.00293274454455135	1.54290439178865	up
GLTP	0.347004207384238	14.1675947849162	4.11579254746346	5.84883058241046e-05	0.00296633652605332	1.5280095805154	not-significant
HTATIP2	0.438957482728412	13.4252003324022	4.11513748300484	5.86403761105918e-05	0.00296633652605332	1.52560792938794	not-significant
WNT6	-0.789114278335421	7.66204809944134	-4.11492802016222	5.86890815806496e-05	0.00296633652605332	1.52484004596966	down
CHDH	-0.489552283986234	8.18106772709497	-4.11351259541521	5.90192178661204e-05	0.00297498219222188	1.51965199278785	not-significant
SLC25A25	0.539838179036295	11.9607656815642	4.10890030248501	6.01073444910831e-05	0.00302168669174125	1.50275644748458	not-significant
PLD1	0.320185475719649	10.5737999581006	4.1042214801045	6.12307210965511e-05	0.00306990808371743	1.48563316324419	not-significant
DCP1B	-0.602982438360453	10.4951094162011	-4.09725572502653	6.29403869091206e-05	0.0031471876352606	1.46017011296069	down
HMGCLL1	-0.417730530932417	6.57051427430168	-4.09530115028127	6.34282419951276e-05	0.00316312414280235	1.45303165351344	not-significant
EPN1	0.305810791470581	9.71411336005587	4.09322805284702	6.39496229813315e-05	0.00318064334939862	1.44546340077515	not-significant
PPP1R10	0.278896887828536	11.6303709064246	4.09158614283533	6.43654609296016e-05	0.00318814679597572	1.43947152855989	not-significant
NPY5R	-0.498479090463079	5.29479622458101	-4.09128721333712	6.44414463867612e-05	0.00318814679597572	1.43838084965214	not-significant
NEMF	-0.378424910669585	8.93279167513966	-4.08621848580753	6.57429814856745e-05	0.00323906987778551	1.41989703065858	not-significant
TTC22	0.480017044493108	11.0358050251397	4.08593252753739	6.58171516795087e-05	0.00323906987778551	1.41885480821298	not-significant
SSTR2	-0.569642329042551	8.60824618826816	-4.08431684865009	6.62377193867359e-05	0.00325121152296942	1.41296733021946	not-significant
SPRR2D	0.733347180632039	13.8334513337989	4.08262523847518	6.66807995786506e-05	0.00326439170921556	1.40680522332489	up
EXOC2	-0.410604647934917	10.294704924581	-4.07945184347546	6.75196404680438e-05	0.00329682714462895	1.39525104214499	not-significant
MYOZ1	-0.584488615106386	7.66748972458101	-4.07552311047128	6.85720959448082e-05	0.00333949678714546	1.38095700247868	not-significant
RAET1G	0.812615168773464	10.537145827933	4.07424317543479	6.89183403630821e-05	0.00334764125488311	1.37630263225999	up
MOB3C	0.454163827690861	11.2203001843575	4.07327427559075	6.91815528536978e-05	0.00335172077698705	1.37278011812237	not-significant
PLA2R1	0.632405385193993	10.1280664955307	4.07072190074912	6.98795322337419e-05	0.00337678845556384	1.3635040698307	up
PYROXD2	-0.609583161639552	9.65205509106145	-4.06839234365969	7.05224381074061e-05	0.00339907246146031	1.35504200347184	down
H3C3	-0.232889321526917	14.9612728268156	-4.0670281703721	7.09015346400745e-05	0.0034085593812443	1.35008853435228	not-significant
C20orf204	0.417039946088867	13.9063290027933	4.06587074145257	7.12247013950236e-05	0.00341470532863499	1.34588685592803	not-significant
GCNT2	0.850987293204003	8.60540441955307	4.06526437344819	7.13945662529427e-05	0.00341470532863499	1.34368602448306	up
IMPA2	0.562957842928656	12.7161572723464	4.06066487322995	7.26956859128692e-05	0.00346806638330757	1.32700084609917	not-significant
CHCHD10	0.481809336670837	12.7867533994413	4.05481705732118	7.43826048381245e-05	0.00353951423175004	1.30580986140836	not-significant
HLA-DOA	-0.496484905888613	9.5184721	-4.04906185243079	7.60792086612903e-05	0.00361105908927612	1.28497918748976	not-significant
BCO2	0.652815161113883	9.95217458547486	4.04545862008608	7.7160135147606e-05	0.00365130081758253	1.27194995716313	up
MRPS5	0.366828396245308	12.3183574469274	4.04493796862356	7.73175297450769e-05	0.00365130081758253	1.27006808530601	not-significant
FAM110C	0.587158175381724	11.7278970656425	4.04393200650238	7.76225026747728e-05	0.00365646957813836	1.26643264847061	up
IQCF3	0.452457290162704	7.44039953910614	4.04206737560451	7.81908295044416e-05	0.00367398668985568	1.25969606063265	not-significant
AADACL2	1.26814962649562	6.56842934860335	4.0405698464725	7.86501359804698e-05	0.00368630624804703	1.25428761423089	up
ZNF18	0.343492469774713	10.6515100027933	4.03872566777982	7.92192972872897e-05	0.00370370019642401	1.24762950024769	not-significant
EPM2A	-0.290625044680853	10.4695425614525	-4.03623542418547	7.99940833260058e-05	0.00373059688847789	1.23864287492559	not-significant
CTAGE8	0.331408580225274	12.6107035083799	4.03446474835967	8.05493788926272e-05	0.00374334997905369	1.23225577688088	not-significant
RNASEL	0.616318299849807	10.6856568536313	4.03408838646814	8.06678809453311e-05	0.00374334997905369	1.23089848192265	up
TMTC3	0.386224869336662	11.8945838631285	4.03065001905426	8.17582119892316e-05	0.00378455525349164	1.21850337335168	not-significant
GPR137B	-0.441368538297873	12.047413773743	-4.02623042245172	8.31803363772099e-05	0.00384087770516099	1.2025838871865	not-significant
N4BP2L1	-0.524851554286611	7.45998618659218	-4.02314689970575	8.41864692460949e-05	0.0038777614812099	1.1914855636663	not-significant
MYCN	-1.23979409859824	7.97534303910615	-4.0216726184474	8.46716046765008e-05	0.00389052500996374	1.18618177588524	down
PTPRD	1.06099480638297	8.26884765698324	4.01936552169362	8.54361404831379e-05	0.00391603250778226	1.1778851430491	up
NSF	0.29284517268461	11.1829644511173	4.01667335303022	8.63365983961234e-05	0.00394763013840074	1.16820874414779	not-significant
UGT3A2	-0.930472151789737	7.47606476256983	-4.01116887510076	8.82059175842953e-05	0.00402326552376563	1.14844091316152	down
JUP	0.395985667021277	14.6944284804469	4.00981626333265	8.86711302175063e-05	0.00403464429731773	1.14358682901472	not-significant
FUT5	0.651700794105136	8.17255976480447	4.00843337968849	8.91491700281466e-05	0.00404447974176488	1.1386255174088	up
ADPRHL1	0.405777760181479	9.19575811284916	4.007941402358	8.93198295999623e-05	0.00404447974176488	1.13686081518245	not-significant
ZNF607	0.301440293116384	11.6099282486034	4.0068944942413	8.96840225065713e-05	0.00405116160602751	1.13310619931384	not-significant
COX7A2	0.354753016458062	14.0282547360335	4.005980487396	9.00031384136244e-05	0.00405577997945347	1.1298288861864	not-significant
COL9A3	-0.887759992008759	10.0958844930168	-4.00165658363042	9.15274991571216e-05	0.00411455711956089	1.11433329763175	down
OR5A2	-0.460053227209011	6.15469969776536	-4.00051648788692	9.19335091819422e-05	0.00412289821393645	1.11024985427798	not-significant
LHFPL1	-0.80275577267835	7.17025550614525	-3.99917458336692	9.24135845893406e-05	0.00413451302728531	1.10544484071738	down
FBXO27	0.69398393420526	9.5828453	3.99832286364845	9.27195305184107e-05	0.00413830057332887	1.10239574896719	up
ST3GAL6	-0.513068758135159	10.051277873743	-3.99527459650447	9.38224193495414e-05	0.0041775549148947	1.09148761823354	not-significant
SOBP	-0.560906020000001	9.32479612067039	-3.99333418010402	9.45309728372373e-05	0.0041991062304731	1.08454750853732	not-significant
LURAP1	-0.604290199136424	6.95272580502793	-3.9906353836835	9.55249280464805e-05	0.00423320303174699	1.07489964258121	down
NNT	-0.431433082603249	10.8399869050279	-3.9882037762555	9.64289928504115e-05	0.00425975905313911	1.06621160122423	not-significant
STAC	0.651154755025031	6.7490943650838	3.98780041615346	9.65797464590654e-05	0.00425975905313911	1.06477083779656	up
DCUN1D3	0.379290766677091	10.5372093407821	3.98553624086775	9.74301426441498e-05	0.00428715552373705	1.0566856773989	not-significant
USP30	-0.271683280725918	11.4663442094972	-3.98261486866638	9.85379090438086e-05	0.00432572168316494	1.04625938655334	not-significant
MALL	0.589090091677093	13.2463385879888	3.98139765963899	9.90029965951152e-05	0.00433596027945023	1.04191708590705	up
CCDC180	0.559048692521898	11.8942607988827	3.97717744792676	0.000100631745062481	0.0043965918307944	1.02687037910856	not-significant
ABHD6	0.600302940675851	10.5753238379888	3.97659739139668	0.00010085759560509	0.0043965918307944	1.02480329160235	up
PCLO	0.823305130788485	5.23510729217877	3.97464212980405	0.000101622454367769	0.00441963143984103	1.01783738199434	up
SLC7A3	-0.706290081251566	3.47777107877095	-3.97289466512182	0.000102310695623455	0.00443923971891931	1.01161420017232	down
ACP2	-0.39799130716521	11.057537325419	-3.96749107107834	0.000104467083318256	0.0045223123267007	0.992385039979236	not-significant
ARL4A	0.496178254881103	12.1450206648045	3.96248297683292	0.000106504197723322	0.00458634669584093	0.97458282434941	not-significant
CCN6	-1.23630993237172	7.51237593240224	-3.96234084197201	0.00010656256103734	0.00458634669584093	0.974077853401767	down
PLPP6	0.448663918836042	10.6662061787709	3.96205010247261	0.000106682039072285	0.00458634669584093	0.97304497310147	not-significant
CRTAC1	-0.510015713804759	7.91153437430168	-3.95822335871863	0.000108266547541047	0.00464379060909432	0.959455999477004	not-significant
ERFE	0.493195066958696	12.5516342039106	3.95712414843809	0.000108725811559826	0.00465281785350183	0.955554674169183	not-significant
KRT71	0.77308776126408	10.3262914301676	3.95572384072149	0.000109313562527064	0.00466728980095577	0.950586004007369	up
WDR64	0.722358015206511	12.1718956871508	3.95258249492071	0.00011064309330539	0.00471329496105716	0.939445011169594	up
CKMT1B	0.741873171658321	12.6814071469274	3.95182248307938	0.000110967060757963	0.00471635228007879	0.936750690711627	up
OCM2	0.687011030675845	7.54431935530726	3.95086202434444	0.000111377762644809	0.00471646295552562	0.933346385355192	up
NDUFA1	0.283654834981228	14.3607136284916	3.95063728421537	0.000111474072313904	0.00471646295552562	0.932549903429012	not-significant
SLC9A2	0.941723841426781	7.91675075418994	3.94768839727428	0.000112745143220639	0.0047594738676505	0.922102522496257	up
GLA	0.557557732352935	12.377616698324	3.94486503583738	0.000113975015375121	0.00480055577146429	0.912105974421403	not-significant
CYP4Z1	-0.831060019649563	6.16694511396648	-3.944207244373	0.000114263379997551	0.00480188644794202	0.909777821871283	down
GULP1	0.607188268735914	10.1482746815642	3.93864310946201	0.000116730511448844	0.00488573876360024	0.890097421071437	up
SPRR2B	0.988750420788486	11.1619907363128	3.93852996693422	0.000116781200327753	0.00488573876360024	0.889697476203211	up
BMERB1	-0.527619451627036	11.1796017039106	-3.93768908759639	0.000117158578201958	0.00489058609588127	0.886725373100714	not-significant
RBM19	0.318676114643308	11.6411982150838	3.93538286576906	0.00011819954648394	0.00492305059865515	0.878576719289627	not-significant
OPRD1	-0.515600580525658	6.0673820027933	-3.9312742775022	0.000120075879077785	0.00499008669918589	0.86406961304157	not-significant
CD109	0.502006715081347	12.4084930027933	3.92890687718118	0.000121169859151064	0.00502438478045244	0.855716274111983	not-significant
CMTM4	0.472845300688352	11.1405357932961	3.92191897392862	0.000124454507600897	0.00513911572224957	0.831084164371982	not-significant
PFKFB2	0.328598602052566	10.9755591938547	3.92185207138623	0.000124486360204217	0.00513911572224957	0.830848513042046	not-significant
TBC1D2	0.602472707133915	12.2758313743017	3.92068509803903	0.000125043209318208	0.00515073360673967	0.826738616466945	up
RASGRF1	-0.675835247234045	5.27552796480447	-3.91926438324906	0.000125724332806635	0.00516740823696019	0.821736467595445	down
CELA2A	0.54089501971214	8.05802442346369	3.91761250726462	0.000126520713484711	0.00518873654139821	0.815922343410577	not-significant
SLCO1B3-SLCO1B7	1.03902513867334	12.3513836424581	3.91596097068207	0.000127321721474874	0.00521016086061624	0.810111470189975	up
CEBPG	0.43912536489362	11.6906414469274	3.91511420284266	0.000127734276927269	0.00521081550818941	0.807132944924533	not-significant
CKMT1A	0.723287726670831	12.5342878902235	3.91478503127351	0.000127894995896419	0.00521081550818941	0.805975222337453	up
ARID1B	-0.251543649843557	11.5022190726257	-3.91356762630787	0.00012849106850968	0.00522240550054163	0.801694222216699	not-significant
CHRM4	0.483432889186476	9.00977489832402	3.91306491424198	0.000128737978490439	0.00522240550054163	0.799926763165939	not-significant
RASL10A	-0.37521940961202	8.73644187206704	-3.911938402448	0.000129292909457518	0.00522392998206363	0.795966811497943	not-significant
FAM98A	0.264778235669585	12.1749483980447	3.91185468962116	0.000129334237831959	0.00522392998206363	0.795672579602111	not-significant
CCDC65	-0.425098620100121	6.94188375195531	-3.90991463437164	0.00013029555178212	0.00525141619370135	0.78885519966861	not-significant
TAFA3	-0.642623607509388	7.21434196592179	-3.90916662988562	0.000130668004632025	0.00525510183789999	0.786227460556383	down
KRTAP10-2	0.45715377021277	11.3286929776536	3.90766692803726	0.000131417798445349	0.00526929898802073	0.780960281269847	not-significant
B4GALT5	-0.361556174217776	12.6395401648045	-3.90699056086018	0.000131757292125503	0.00526929898802073	0.778585333104236	not-significant
CAMK2B	-0.627357198748433	7.18575286564246	-3.90677371097707	0.00013186631337328	0.00526929898802073	0.777823974774107	down
FAM229B	-0.555510410100123	8.15950748826816	-3.90152761299845	0.000134530053364986	0.00536427831125504	0.7594157836929	not-significant
MOB3B	-0.685030247371721	10.5913900513966	-3.90043842226242	0.000135089468066422	0.00537512370704288	0.755596495439804	down
FASTKD5	0.394700583291606	12.4849421731844	3.89967017416771	0.000135485372934529	0.00537943091135591	0.752903143682304	not-significant
CLVS1	0.613743211026286	10.5620393611732	3.89783330786206	0.000136436446433583	0.00540571606939501	0.74646519981949	up
UBXN11	-0.370179595807258	10.279731122905	-3.89633202326103	0.000137218471908397	0.00542520643373981	0.741205313861232	not-significant
ANKRD63	0.35256333260325	13.6029999608939	3.89472551351408	0.00013806002425178	0.00544696310871843	0.735578649235092	not-significant
SZRD1	-0.223313555819773	13.2008308882682	-3.89009610216705	0.000140512591107176	0.00553205466588485	0.71937544252699	not-significant
SMC1B	-0.641261751852316	6.91021502681564	-3.88852124557229	0.000141356308292479	0.00555342477082846	0.713867049253263	down
IRGM	-0.537707246295369	5.44689908044693	-3.88767633424833	0.000141810943604228	0.00555342477082846	0.710912567127766	not-significant
IGSF11	0.913081756745927	8.25412049944134	3.88742535067899	0.000141946261721619	0.00555342477082846	0.710035032986148	up
ZDHHC15	-0.945002495231545	6.40145623994413	-3.88388451291217	0.000143868423797087	0.00561687556039525	0.697659997070905	down
ZNF696	-0.411943868285359	9.85455729273743	-3.88281041098632	0.000144456374208703	0.005628080529327	0.693907945535728	not-significant
CDR2L	0.286286118867322	11.9587231494413	3.88217403259148	0.000144805795529938	0.00562996503576999	0.691685361452324	not-significant
KLF3	0.342645567647054	12.1490789608939	3.88010183464098	0.000145949162896231	0.00564487413187156	0.684450229665019	not-significant
SEC31B	-0.460454026983728	7.32203011955307	-3.87990649662634	0.000146057384624311	0.00564487413187156	0.683768369783757	not-significant
CYP26A1	1.83662319624531	7.80418199553073	3.87983897289401	0.000146094812032824	0.00564487413187156	0.683532673670562	up
GFOD1	0.575576560413014	9.18849078435754	3.87919991720099	0.000146449482335298	0.00564691086423176	0.681302177987063	not-significant
CYP2C9	1.05028564745932	5.98865729050279	3.87785207132512	0.000147200206948313	0.00566417915666751	0.676598806897588	up
ARL8B	0.354557848842296	12.0902821075419	3.87245721837491	0.000150241772046169	0.00576934574750597	0.657787000462283	not-significant
DZIP1L	0.706583547033794	9.21171334469274	3.86624140203671	0.00015382014205713	0.00589465261600489	0.636139865932913	up
ABHD15	0.458522580663335	10.5332118296089	3.86494254976775	0.000154578023453771	0.00589766944834676	0.631620200004824	not-significant
TUFT1	0.52213069618273	12.7979941564246	3.86484122903299	0.000154637292952802	0.00589766944834676	0.631267684206724	not-significant
AKAP5	-0.613942909148936	8.11132576648045	-3.8644865050992	0.000154844965463786	0.00589766944834676	0.630033587650181	down
ANXA1	0.513650215143915	14.5510753547486	3.86339423356106	0.000155486097464935	0.00591005184693445	0.626234137939786	not-significant
NKX2-8	0.433973084230285	8.27742534469274	3.86226738653253	0.000156150163856254	0.00592325398433226	0.622315367145895	not-significant
DSG3	0.621607090613256	14.0695837039106	3.86101080378798	0.000156893859062114	0.00593941712210645	0.6179465590091	up
BLMH	0.392235175969965	12.3156374664804	3.86034981976797	0.000157286403212372	0.00594224853833246	0.615648972461413	not-significant
PTP4A2	-0.238570031758448	13.6939418840782	-3.8596752678117	0.000157687965799355	0.00594540856535029	0.613304565752764	not-significant
SLC7A8	0.691612433729661	12.3801229804469	3.8587431272219	0.000158244472809646	0.00595438608855772	0.610065478009974	up
GABRE	0.741902085794745	12.3258444832402	3.85726945247725	0.000159128090457117	0.00597561128441476	0.604945964309052	up
PNLIPRP1	-0.402882445581982	6.13518245698324	-3.85668029310786	0.000159482659583161	0.00597692428229398	0.602899699286259	not-significant
MSANTD3	0.475510570294118	9.85793086620112	3.85590940541693	0.000159947729025716	0.00598236496101982	0.600222654811135	not-significant
UBP1	0.265648817834794	11.8596735782123	3.8541067416061	0.000161040287148755	0.00601120640712348	0.593964347273555	not-significant
ST3GAL5	-0.701053590425538	9.49257315251397	-3.85294414340285	0.000161748666145997	0.00602562112668583	0.589929465526674	down
PACC1	0.473132028973721	10.0512496480447	3.84914165305748	0.000164086252063485	0.00609043744412394	0.576739823030432	not-significant
SKI	-0.396671891489358	11.5857025558659	-3.84905497252325	0.000164139910798271	0.00609043744412394	0.576439283716629	not-significant
SAT1	0.285286740675835	14.0579810363128	3.84467324105573	0.000166874171202404	0.00617963143694287	0.561254363261058	not-significant
ATG7	-0.353389113204003	11.3868285418994	-3.84405024081575	0.000167266422082318	0.00618191572996328	0.559096537900968	not-significant
SOWAHA	-0.385404624180229	6.14312618072626	-3.84123222273035	0.000169051641050542	0.00623363856441295	0.549339733114336	not-significant
ABCC2	0.478817659599501	6.76970025055866	3.84079134081207	0.000169332569954643	0.00623363856441295	0.547813817569017	not-significant
ZSCAN4	-0.63592257873592	4.64782155251397	-3.84017864173357	0.000169723715624616	0.00623576268348909	0.545693479540685	down
SLCO1B3	1.29426704553818	11.1463981812849	3.83958420155133	0.000170104023706414	0.00623748107320322	0.543636602397821	up
LCN2	1.00019261752191	12.6493709217877	3.83901653438582	0.000170467957367145	0.00623859348478079	0.541672616221002	up
PSD3	0.512455030168965	10.3844611310056	3.83759243898827	0.000171384203140187	0.00625987496664967	0.536746683071641	not-significant
SLC35F5	0.322508613078845	11.5697451061453	3.83682905833273	0.000171877273789981	0.00626564697299501	0.534106792242946	not-significant
NIPA1	0.449439758823525	10.8937383854749	3.835320423357	0.000172855666120625	0.00628905410918638	0.528890999956777	not-significant
KRTAP4-1	0.537402629418022	8.73318874608939	3.83473973159875	0.00017323366687071	0.00629056855174593	0.526883840938956	not-significant
PPFIA3	0.388916964455575	8.76330095670391	3.83105089199921	0.000175653280211806	0.00636606975434298	0.514139381344935	not-significant
APBB1	-0.348972951564458	7.29363245530726	-3.82916423768396	0.000176903141119909	0.00639896642569327	0.507625246209368	not-significant
CCDC30	-0.499802649705887	7.60907772877095	-3.82825413640752	0.000177509070643795	0.00640848866816528	0.504483869557692	not-significant
BTF3L4	-0.301545997309143	12.7975269301676	-3.82670756251161	0.000178543267902538	0.00643340588255369	0.499147043150819	not-significant
KRT6B	0.736399243992485	14.5478636815642	3.82306309231886	0.000181002969763509	0.00650949334143728	0.486578135554081	up
TMPRSS3	-0.799694978698379	6.01270165223464	-3.82233196711245	0.000181500269135321	0.00651484939174594	0.484057879826127	down
IL1R2	1.01821806655821	10.511483221229	3.82112327077997	0.000182325246139621	0.00652625084619393	0.479892287340494	up
USP40	0.360957615506882	10.7351604659218	3.82084472718795	0.00018251586506387	0.00652625084619393	0.478932486304777	not-significant
LRRC57	0.500546708723407	10.183072450838	3.81959732904787	0.000183371830920168	0.00654434467564516	0.474634948381825	not-significant
NEB	0.765703067240306	8.64618286089386	3.81763237695993	0.000184727905049153	0.00657117799063274	0.467867702240858	up
COX7B	0.31611871720901	13.7897610418994	3.81719145704747	0.000185033500517991	0.00657117799063274	0.466349590056112	not-significant
WDR45B	0.282819833886105	13.0702153421788	3.81698343960547	0.000185177840814045	0.00657117799063274	0.465633425791197	not-significant
PCYOX1	0.271024909824783	12.3716854832402	3.81599515689052	0.000185865055015846	0.00657801426706349	0.462231408934128	not-significant
NR6A1	0.448304238235297	7.28756684916201	3.81569538468326	0.000186073982529094	0.00657801426706349	0.461199634979557	not-significant
PAX4	0.511952615844808	7.83499642625698	3.81258573940871	0.000188254433428158	0.00664253992366034	0.450500721274478	not-significant
TDP2	0.375810822528161	13.1290916340782	3.81130036961892	0.000189162775723743	0.00665122700643866	0.446080490811282	not-significant
HBEGF	0.660224403279097	11.1279470653631	3.81123094465579	0.000189211954837996	0.00665122700643866	0.445841782744242	up
EAF1	0.330625776783474	12.2477418743017	3.81051381553711	0.000189720662786908	0.00665659683823259	0.443376249708492	not-significant
BLZF1	0.323981056508128	11.0035843798883	3.808478420738	0.000191171574235204	0.00668074932661414	0.436380581326763	not-significant
SPATA19	0.446792431539425	8.77731159832402	3.80811649656699	0.000191430666910442	0.00668074932661414	0.435136976695158	not-significant
RNF141	0.383745922058816	10.7924439078212	3.80804657954855	0.000191480757128773	0.00668074932661414	0.43489674695296	not-significant
ANKRD29	0.882346727571965	8.57705702122905	3.80314990742942	0.000195019908375109	0.00678177247468079	0.418081440711964	up
KIAA0930	0.297314868397995	13.4861993715084	3.80303798307019	0.000195101523521644	0.00678177247468079	0.417697303803928	not-significant
CLDND1	0.286602214705882	13.957701226257	3.80239082605426	0.000195574064718211	0.00678558549962016	0.415476376540993	not-significant
ADGRG2	-0.791341504361703	5.55911607765363	-3.79957878149178	0.000197639984737339	0.00684456547143145	0.40582966392612	down
TMEM184A	0.370404475869837	10.1867613287709	3.7974254043372	0.000199235962029973	0.0068870826726849	0.398446600542555	not-significant
ADTRP	-0.809045809561955	10.4622121324022	-3.79674229740484	0.000199744792767976	0.00689193241615115	0.396105243603548	down
KLHL17	0.538764199593238	12.7283679776536	3.79563494966712	0.000200572246768621	0.00690773772895023	0.392310555482311	not-significant
ZIC4	-0.621170189724656	4.50700734301676	-3.79391883861606	0.000201861010727786	0.00693934331180206	0.386431596783471	down
SOWAHC	0.434567287108885	12.3555692430168	3.79047712221	0.000204469345044896	0.00701365338998087	0.374647953789322	not-significant
LRRC18	0.670785596433046	10.7491328938547	3.7900795117297	0.000204772726107136	0.00701365338998087	0.373287212085833	up
GSTA3	0.632591573354193	8.14222561620112	3.78523303498588	0.00020850507389216	0.0071284339796294	0.356710863292718	up
PGAP4	0.557769422715891	11.581911377095	3.78047252699567	0.000212233865943307	0.00724267431935361	0.340446088008097	not-significant
SNRPE	0.514455285544427	12.5583698938547	3.77946109427735	0.000213034188131126	0.00725674381100216	0.336992661359911	not-significant
HAS3	0.314250938548181	12.3038356354749	3.77801087967171	0.00021418669495164	0.00728273705871022	0.332042431663875	not-significant
USP11	-0.379847624762208	11.7864568709497	-3.77689929985999	0.000215074077527521	0.00729947085451768	0.328249206499254	not-significant
CREBZF	0.332533872428034	10.3037786198324	3.77641786551872	0.000215459489422692	0.00729947085451768	0.326606623906967	not-significant
CTD-2527I21.16	0.511324457008762	14.8941500363128	3.77222784272258	0.000218841528188453	0.00740064271004024	0.312318401924478	not-significant
SYDE2	-0.311247815750944	8.8226948575419	-3.77168925378047	0.000219279885530709	0.00740208147889852	0.310482760197228	not-significant
RXRA	0.399788648936154	13.243661877095	3.76998618627967	0.00022067148748139	0.00743563511241346	0.304679759535067	not-significant
EGLN3	-0.531932109949935	6.11234992067039	-3.76944485623396	0.000221115564378924	0.00743719814649327	0.302835708287802	not-significant
CHM	0.457898437747184	8.16564431564246	3.76751608717494	0.000222704704610176	0.00747720050433555	0.296267149770012	not-significant
SNX2	-0.189035706195243	14.0861906173184	-3.76620292796802	0.000223792813752221	0.00750026775982131	0.291796729781949	not-significant
ZNF704	-0.707945948660823	10.1536118100559	-3.76443396311678	0.000225266568796701	0.00753615403053151	0.2857766950862	down
KCNE3	0.886300080350445	9.08377192122905	3.76317537476932	0.000226320707586352	0.0075578992010221	0.28149500783049	up
ZNF250	-0.293318959261576	10.687641321229	-3.75928502388216	0.000229608690773386	0.00765403231043331	0.268267830591343	not-significant
CTD-2501B8.1	0.410534770193995	6.73440372513967	3.75673556844045	0.000231787859483716	0.00771140574541263	0.259606007870937	not-significant
CLDN4	0.3789488284418	12.0192804636872	3.75630885019599	0.000232154506960447	0.00771140574541263	0.258156713287094	not-significant
ICOSLG	-0.415376819524411	9.70910252681564	-3.75534914308152	0.000232981118378734	0.00772514165744807	0.254897701425728	not-significant
RABEPK	0.34026947875468	13.6324646941341	3.75298189195844	0.000235031992765386	0.00777935096762032	0.246861926623678	not-significant
C15orf62	0.361016483423025	8.70405783156425	3.75180450687378	0.00023605837234909	0.00779951876554828	0.242866829544364	not-significant
IFI16	0.244208642146427	14.8708682709497	3.75007838093291	0.000237570782316745	0.00783564585556516	0.237011677633689	not-significant
PTHLH	0.846529283979971	14.3026079162011	3.74910587947181	0.00023842690840483	0.00784113433659353	0.23371388862486	up
CLEC18B	0.638950414142681	8.33509334748603	3.74873156391856	0.000238757208318673	0.00784113433659353	0.232444764692421	up
TJP1	0.32374500782228	12.2613988743017	3.74815108105104	0.000239270288662113	0.00784113433659353	0.23047684009475	not-significant
AZIN2	-0.475985247690865	9.2827257424581	-3.7479883095429	0.000239414347157634	0.00784113433659353	0.229925066701229	not-significant
TST	0.484489326282853	13.4645638212291	3.74650472388073	0.000240731159774442	0.00787047800514307	0.224896852994364	not-significant
ZNF391	-0.642634628297868	9.81730955670391	-3.74532631239814	0.000241781982478622	0.00788299669290569	0.220904153576612	down
HOXB9	-0.58330736239048	9.60591949664805	-3.74513038112688	0.000241957120032504	0.00788299669290569	0.220240402072269	not-significant
NOL3	0.327072829912389	12.3630666927374	3.74305785649667	0.000243817055274182	0.00792977869683908	0.213221173777098	not-significant
PLPPR1	0.95342953697121	5.90255313687151	3.74210303416589	0.000244678479341802	0.0079439795871025	0.209988494834047	up
LRRC52	0.439432485763457	7.3683784547486	3.739860522652	0.000246712967136217	0.00796639978280612	0.202398935970924	not-significant
RNF152	-0.640025762202757	11.4849958798883	-3.73950005483586	0.000247041485425759	0.00796639978280612	0.201179330032212	down
TPD52L1	0.488362821964945	13.2197566592179	3.73948555818139	0.000247054705840498	0.00796639978280612	0.201130284182724	not-significant
SPAG9	0.235535269931169	11.9130078156425	3.73946551672411	0.000247072984013023	0.00796639978280612	0.201062479129541	not-significant
TWF1	0.29693326702127	13.7805770363128	3.73898677284384	0.000247509987464833	0.00796675434695326	0.199442865935804	not-significant
TAL2	-0.391820661289112	7.23504859162011	-3.7370904463198	0.000249248170860433	0.00800109052442513	0.193029240732485	not-significant
CPLX2	0.473992047190238	9.42162704301676	3.73689016230375	0.000249432424776207	0.00800109052442513	0.192352015879606	not-significant
TMEM45B	1.00833476132665	10.747682949162	3.73467044998701	0.00025148312127696	0.00805305796404182	0.184848525076212	up
ZSCAN30	-0.445938073717143	10.4321803882682	-3.7319935923042	0.000253977361387419	0.00811902672701901	0.175804763160877	not-significant
STK16	0.400840678254061	12.0890667276536	3.73151280973312	0.000254427815146858	0.00811954704959281	0.174181025524439	not-significant
CARD11	0.46480609386734	12.8782239692737	3.7302042979669	0.000255657611862519	0.00814489437724187	0.169762718014371	not-significant
RAPGEF5	0.315515068591981	8.53579837206704	3.725520575134	0.000260105799520722	0.00826678061109092	0.153958544870941	not-significant
RNF144B	-0.445763755694619	12.0780184413408	-3.72446267988537	0.000261120574875861	0.00826678061109092	0.150391260595947	not-significant
KRT6C	0.623292433729667	15.1912584385475	3.72440969564968	0.000261171497758205	0.00826678061109092	0.150212617413858	up
LDHD	0.76929779533166	8.55485202402235	3.72432630559034	0.00026125166253969	0.00826678061109092	0.149931461470936	up
BCO1	0.556767138773465	7.03314735921788	3.72326073922165	0.00026227806573246	0.00828524004605191	0.146339296278691	not-significant
PARD3B	-0.540185357102621	8.59119587793296	-3.72193838858968	0.000263557116317898	0.00831160477615684	0.141882697600524	not-significant
GPRC5B	-0.401659786420529	11.5445001614525	-3.72080925401599	0.000264653942162327	0.00831978514700789	0.138078347353935	not-significant
LRP8	0.561945633203997	11.1725977391061	3.72072594424975	0.000264735038805693	0.00831978514700789	0.137797693964903	not-significant
FTHL17	0.6366541942428	11.395866952514	3.72029884048134	0.000265151165585621	0.00831978514700789	0.136358953887168	up
TCTN2	-0.357655313704635	11.4479967849162	-3.71782435592368	0.000267574246574184	0.0083719970209505	0.128026190740297	not-significant
SLC12A2	-0.400737161576977	11.5513465977654	-3.71721170578983	0.000268177393987771	0.0083719970209505	0.125963838473054	not-significant
ZNF449	0.380604682728411	11.2389547625698	3.71683106213405	0.000268552780485934	0.0083719970209505	0.12468263133022	not-significant
ACE2	1.06537590802253	8.49297581899441	3.71677727850544	0.000268605861321336	0.0083719970209505	0.124501610239906	up
LGR5	-1.38275268086359	7.85435219301676	-3.71624348860513	0.000269133214000588	0.00837447626460066	0.122705139674091	down
THBD	0.544286876964964	11.8706946687151	3.71458398711045	0.000270778959513413	0.00841168990342247	0.117121493176325	not-significant
TRAPPC11	-0.308414227784732	11.2644697793296	-3.7139217578953	0.000271438350500849	0.00841819003767227	0.114893916500217	not-significant
STYK1	0.592016833654565	10.2595407145251	3.71247110136663	0.000272888096376488	0.00842613273976978	0.110015449556299	up
TMEM52B	-0.566154777146435	8.39447445363128	-3.71242649320057	0.000272932792290847	0.00842613273976978	0.109865460899612	not-significant
TRIP4	0.422675658573221	11.6272640418994	3.71231336822843	0.000273046170809074	0.00842613273976978	0.109485101066316	not-significant
ZNF660	-0.540923013917399	7.73119222625698	-3.71136083308474	0.000274002607579091	0.00843004006627061	0.106282787155386	not-significant
TRAF3IP3	-0.507664359324151	10.2841220614525	-3.71128951319874	0.000274074346842015	0.00843004006627061	0.10604304613668	not-significant
FAM89A	0.533917000813512	12.5838230418994	3.70949565234222	0.000275884604314073	0.00845859322424917	0.100014297417142	not-significant
SNRPG	0.292842582352931	13.6307636731844	3.70943240654321	0.00027594863393304	0.00845859322424917	0.0998017884734415	not-significant
NEFL	1.26174995123904	10.2684785835196	3.70902682327165	0.000276359577563566	0.00845859322424917	0.0984390826715593	up
KIF5C	-0.690720517647061	8.17371947653631	-3.70711095516485	0.00027830859594862	0.00850432851770447	0.0920037427260176	down
ARHGEF5	0.567121871439305	11.6581004988827	3.70617374858473	0.000279266742645311	0.0085196857328058	0.088856731006004	not-significant
KLK10	0.899653774881108	10.0769515441341	3.70542030893745	0.000280039275480171	0.00852933956148969	0.0863272768365126	up
CROCC2	0.612236669424277	10.6607299675978	3.70304886738052	0.000282484012225295	0.00858981058963454	0.0783687227287713	up
SOS2	-0.30046943904882	12.0515282206704	-3.7022098491215	0.000283353780852142	0.008602271194344	0.0755540222475375	not-significant
TMEM154	0.580746820531907	12.1724641706704	3.70054005817131	0.000285092303554873	0.00864102296398652	0.0699539062884993	not-significant
LRRC1	0.351526158322896	10.9954125642458	3.69842137004343	0.000287312706837633	0.00869423127924041	0.0628513973435325	not-significant
SMIM15	0.272055790362945	11.706160198324	3.69717567257826	0.000288625823680277	0.00871985707373966	0.0586770521615483	not-significant
UCP2	-0.628402606633285	12.0676298128492	-3.69644925919355	0.00028939416636608	0.008728968234213	0.0562433887224616	down
DSC3	0.571676223060077	13.4874267248603	3.69534313610186	0.000290567847635153	0.00875025655173107	0.0525383903420478	not-significant
STARD7	0.276701544618261	13.6261652681564	3.6940946143225	0.000291898025772303	0.00875360145309124	0.0483575625320229	not-significant
DGAT2	-0.493041853191501	9.75206346648045	-3.69396819298903	0.000292033035561055	0.00875360145309124	0.0479342926535917	not-significant
S100A6	0.399817379036298	15.2480410055866	3.69392126461044	0.000292083167035395	0.00875360145309124	0.0477771754196752	not-significant
TMEM17	0.530748228648305	9.80162848100559	3.69240831529468	0.000293703744538571	0.00877464426492311	0.0427127035271226	not-significant
TRA2B	0.263740073310391	13.6188791913408	3.69210580716704	0.00029402878955232	0.00877464426492311	0.0417002957823716	not-significant
CRABP1	-0.641474917828535	7.74740681843575	-3.69190878789069	0.000294240669439341	0.00877464426492311	0.0410409670781595	down
MAPKAP1	0.437932805068835	11.7259585335196	3.69149062940047	0.000294690846344558	0.00877464426492311	0.0396416916425357	not-significant
B3GNT6	0.554635213541927	6.19886596424581	3.69108204634718	0.000295131342849935	0.00877464426492311	0.0382745893520546	not-significant
SETMAR	-0.338898437609506	10.4202740586592	-3.69057218428861	0.000295681901183934	0.00877705910165197	0.0365687933116821	not-significant
SIX1	0.644415790801002	12.1913994217877	3.68939126599343	0.000296960805403699	0.00879045651558731	0.0326186842487406	up
OR4B1	0.475032482571963	6.72488007513966	3.68920832435923	0.000297159393186023	0.00879045651558731	0.0320068510059821	not-significant
CIITA	-0.348577732690872	10.2714009421788	-3.6888549068799	0.000297543392030735	0.00879045651558731	0.0308249488894949	not-significant
KRTAP13-1	0.417099191864832	7.08769395921788	3.68734394824441	0.000299190384878272	0.0087981265081044	0.0257730798613105	not-significant
C16orf95	0.40973834017522	9.94834080167598	3.68703806381474	0.000299524854729184	0.0087981265081044	0.0247505752646955	not-significant
KCNA7	0.93095386772216	10.6230268502793	3.6870318438554	0.000299531659615674	0.0087981265081044	0.0247297840576737	up
SPRR1A	0.659383297371715	15.8742777178771	3.685935144413	0.000300733777824414	0.0087981265081044	0.0210643606403469	up
TPBGL	0.370828700062576	11.652192047486	3.68572409184763	0.000300965639616371	0.0087981265081044	0.0203590812586079	not-significant
JOSD2	0.48383304092615	11.8395698268156	3.6850396259257	0.000301718753991666	0.0087981265081044	0.0180720231711451	not-significant
FAM83F	0.581448187509384	9.55843991452514	3.68487709746638	0.000301897844476409	0.0087981265081044	0.0175290079069912	not-significant
PLA2G4A	0.741743938160194	10.6575255089385	3.68450948204385	0.000302303291093854	0.0087981265081044	0.0163008630780643	up
FBXL7	-0.385914673122661	11.5038310949721	-3.68439337771839	0.000302431450475836	0.0087981265081044	0.0159129987463453	not-significant
SPRR2F	0.699724976846049	13.8690396927374	3.68432437832327	0.000302507638346138	0.0087981265081044	0.0156825006287438	up
RALB	0.366023562703381	13.9728075027933	3.68321842762979	0.000303731284702309	0.00880691798922564	0.0119884865684687	not-significant
GFI1	-0.492500507196494	9.45440380167598	-3.68319993635621	0.000303751783490216	0.00880691798922564	0.011926731469547	not-significant
PHKG1	0.325081356132674	14.1453170614525	3.67990631252024	0.000307423891264827	0.00889958853025314	0.000931290047761379	not-significant
EIF3A	-0.184211101877365	14.042975396648	-3.67804790812631	0.00030951430690114	0.00894350086702417	-0.00526909178886203	not-significant
WNT9B	-0.271525197158948	6.77185957486034	-3.67770874753713	0.000309897254790207	0.00894350086702417	-0.00640037781417302	not-significant
CHL1	0.937171308829782	7.16836525698324	3.67722852172381	0.000310440245195252	0.00894536675715933	-0.00800204057822551	up
SPRR2A	0.608548578848554	13.7153796731844	3.67628012130567	0.000311515239110471	0.00896253305631526	-0.0111646459798926	up
RRP12	-0.332373661695867	9.22896254553073	-3.6752687257505	0.000312665508120117	0.00898180901283304	-0.0145365491293701	not-significant
ASTN1	-0.703397190876097	5.1115723396648	-3.6732657974849	0.000314955297800287	0.0090112841372481	-0.0212117873453517	down
CTD-2192J16.17	-0.377994688335416	8.34318006312849	-3.67311200128137	0.000315131773642263	0.0090112841372481	-0.0217242210667044	not-significant
NEUROG1	0.49387841777221	10.0518210055866	3.67310731790126	0.00031513714912359	0.0090112841372481	-0.0217398253368897	not-significant
ZSCAN2	-0.235371818022527	9.37885041061453	-3.67219887083015	0.000316181482999717	0.00902734337950794	-0.0247663024701961	not-significant
ZFAND4	-0.378162788060083	8.94213009553073	-3.67029460125558	0.000318381205340515	0.00907275869942459	-0.0311082635704745	not-significant
CTAGE6	0.353575222090111	11.3495422206704	3.66998306857206	0.000318742445084325	0.00907275869942459	-0.0321455205332288	not-significant
ARNTL2	0.562820557571962	11.999436575419	3.66930891333871	0.000319525490874109	0.00908122523531415	-0.034389881132781	not-significant
PRR33	0.432393210450558	12.2733519608939	3.66840539995921	0.000320577788483902	0.00908368000724199	-0.0373972537397398	not-significant
FAM204A	-0.268603373147689	8.87883315642458	-3.66840065164169	0.000320583327350394	0.00908368000724199	-0.0374130569855424	not-significant
KRTAP6-3	0.415030489518145	12.7141216927374	3.66764715490454	0.000321463419240792	0.0090948372212134	-0.0399206059384136	not-significant
SLC35E2B	-0.30310650926158	12.0233737905028	-3.66573682160223	0.000323704937531156	0.00913717564130192	-0.0462759913971675	not-significant
CEBPA	0.360982665613278	12.0838827807263	3.66513876359984	0.000324409703994094	0.00913717564130192	-0.0482650546744781	not-significant
SERPINA3	-1.08935545604506	10.4259208374302	-3.66506623471882	0.000324495272216094	0.00913717564130192	-0.0485062573867392	down
OPN3	-0.427276355794742	8.28430388715084	-3.66471134466792	0.000324914272042446	0.00913717564130192	-0.0496864239546824	not-significant
KLK11	0.772018122916142	11.5842857100559	3.66282004242589	0.000327155855864213	0.00918639888966464	-0.0559741876744715	up
HK2	0.411470426157695	12.0308268240223	3.66230520554785	0.000327768565972573	0.00918980502586671	-0.0576853158300219	not-significant
GPD1	0.475000185857317	13.6853109972067	3.66125606834168	0.000329020502677478	0.00921109643798132	-0.061171622588903	not-significant
ABHD4	0.365403570494372	12.2723645055866	3.65858228155981	0.000332231568771028	0.0092870890397414	-0.0700528001733272	not-significant
TNFRSF1A	0.434584192553187	13.6260519972067	3.65802222090386	0.00033290790451755	0.00929210555579509	-0.0719123769846775	not-significant
OR8U1	0.588742510250309	7.63932303743017	3.65442505112457	0.000337282949918482	0.00940019142537337	-0.0838502809891226	up
IL17RD	-0.56161461720902	10.1519767234637	-3.65324173375271	0.000338733972280529	0.00942658335657466	-0.0877751441899655	not-significant
COL7A1	0.507063733604515	12.3775045614525	3.65086256733292	0.000341669224000506	0.00949326880933817	-0.0956631320517021	not-significant
NPS	-0.488318258986229	4.61377196256983	-3.65047833335541	0.000342145509731775	0.00949326880933817	-0.096936623480925	not-significant
ATP8A2	-0.705813479317898	7.12228915782123	-3.64941378837309	0.000343468363222226	0.00951585460832423	-0.100464312106572	down
CAMTA1	-0.652297100237798	9.74061614413408	-3.64832306145298	0.000344828754196133	0.00953941202991402	-0.104077845651791	down
TSPYL6	-0.333299237415524	7.87143637430168	-3.64788849936618	0.000345372168918126	0.00954033224658474	-0.105517273500224	not-significant
SEPTIN6	-0.340231475844801	11.4908428156425	-3.64672229778048	0.000346834485061136	0.00956659543529248	-0.109379429568143	not-significant
SOX6	0.769575495431789	7.92754377653631	3.64311051940836	0.000351400477695838	0.00967826264122218	-0.121333966533633	up
TSPAN3	0.366505204693366	13.4780138379888	3.64191419531525	0.000352925320846494	0.00969846596636439	-0.125291405713599	not-significant
SP5	-0.827047463466841	7.36641662402235	-3.64172171617125	0.00035317123806717	0.00969846596636439	-0.125928022234454	down
PWWP2A	-0.303377483128916	7.82625071843575	-3.64011876887572	0.000355225497566615	0.00974057482403706	-0.131228578250446	not-significant
CALB2	0.916205974549433	9.75716875307263	3.63746104236014	0.000358656357548594	0.00982025262447475	-0.140012610819345	up
BBS9	-0.35195592972465	10.4016579692737	-3.63636345612479	0.00036008232740249	0.00984488246309058	-0.143638625434937	not-significant
PPARGC1B	0.408142881314147	10.5215342888268	3.63595551266451	0.000360613683526987	0.00984501678195355	-0.144986078237067	not-significant
RGMA	0.342190643498126	9.60499854217877	3.63457413988786	0.000362418449701921	0.00986677281079436	-0.149547839636455	not-significant
KLF4	0.514433679474351	11.7272374888268	3.63453798541761	0.00036246579974417	0.00986677281079436	-0.149667213937252	not-significant
HDAC6	-0.265759441207756	10.3843834231844	-3.63382378216296	0.000363402359168226	0.00986915609005206	-0.152025150412056	not-significant
CSTF3	0.24378840096996	11.6159160768156	3.63330892145235	0.000364078928423248	0.00986915609005206	-0.153724711784971	not-significant
FOXP1	-0.271775990175223	12.2634473505587	-3.63326511057013	0.000364136554309177	0.00986915609005206	-0.153869322468202	not-significant
SPRYD7	0.588900067634535	9.08526873882682	3.63231235865598	0.000365391868838106	0.00988192719510265	-0.157013788943464	up
BCL2L14	-0.581221444843552	6.64192515586592	-3.63210577334813	0.000365664596492756	0.00988192719510265	-0.15769551037951	not-significant
FOXD1	0.430738271683349	12.2185052251397	3.63120793939949	0.000366852120483415	0.00989971357165994	-0.160657931073051	not-significant
MARCHF8	-0.235879187108887	12.1370194092179	-3.62957425773501	0.000369022248028326	0.0099439265999679	-0.166046679231564	not-significant
ASRGL1	0.377786672365458	9.44681177178771	3.6258571933963	0.000374005043446001	0.0100636954208398	-0.17829975202685	not-significant
TFRC	0.458801565394243	13.1992836061453	3.62520662232243	0.00037488364090199	0.0100650741958817	-0.180443208183341	not-significant
EVC2	-0.543792364649558	8.78877197402235	-3.62498883415245	0.000375178198583573	0.0100650741958817	-0.181160687471923	not-significant
IL17RB	-0.626355603779725	9.13809937877095	-3.6246248923454	0.000375670915390913	0.0100650741958817	-0.182359571108677	down
PDLIM5	0.24597138645181	12.9682473784916	3.62224645976238	0.000378905965097066	0.0101372252550504	-0.190191964141682	not-significant
YAF2	-0.299716974461829	8.28369036731844	-3.6207951831391	0.000380892812311483	0.0101758235471958	-0.194968974348172	not-significant
ADAMTS1	0.551921125356699	11.2315011877095	3.62013815228037	0.000381795534841732	0.0101825626569106	-0.197131109639742	not-significant
NFATC2	-0.488952554192744	10.1383567578212	-3.6198195141591	0.000382234050860983	0.0101825626569106	-0.198179551696917	not-significant
BHLHA15	0.434057117647061	10.5836824916201	3.61860430704422	0.000383910803150706	0.0102126826880816	-0.202177321259134	not-significant
HHIPL2	0.76132488876095	4.8973155698324	3.6141684016761	0.000390090512975161	0.010362333356745	-0.216760680029284	up
TSNAX	0.50693762803504	11.0258573854749	3.61231451841258	0.000392700846461305	0.0104168773470537	-0.222850888443728	not-significant
PFN2	0.451953907571955	13.4804065	3.61103660389767	0.000394509767434411	0.0104500384713752	-0.227047408984651	not-significant
ZBTB7C	0.795729099874853	8.78249453631285	3.60901151119875	0.000397392422978769	0.0105098979593524	-0.233694953700885	up
SPRR2E	0.706341952628287	14.2905827821229	3.60866085952543	0.000397893575489093	0.0105098979593524	-0.23484567216952	up
BOC	-0.504722697434293	10.8451072094972	-3.60415029939542	0.000404393395499146	0.0106665174742306	-0.249639187706403	not-significant
IRX3	-0.449009725719653	12.7520203184358	-3.60350115859809	0.000405337013021257	0.0106761605424599	-0.251766894885269	not-significant
MLLT1	0.272926510763448	11.9488095628492	3.60298723641231	0.000406085541684009	0.0106761605424599	-0.253451157784226	not-significant
MORC2	0.325457892302879	11.3183801955307	3.60236709506629	0.000406990512090674	0.0106761605424599	-0.255483253963596	not-significant
NDUFB2	0.32723157234042	13.8936365782123	3.60233148453544	0.0004070425360555	0.0106761605424599	-0.255599934369434	not-significant
TSHB	0.435613268710888	8.43853888826816	3.60130806864319	0.000408540339073801	0.0106928722957099	-0.258952803313474	not-significant
TCEANC2	-0.381325721501872	8.46550324078212	-3.6009031334159	0.000409134407147451	0.0106928722957099	-0.26027920694406	not-significant
FREM2	0.682900000050064	7.4005913877095	3.60072565559959	0.00040939503575896	0.0106928722957099	-0.26086051176603	up
SAMD3	-0.656120080663325	6.32868648547486	-3.60020584638615	0.000410159282641404	0.0106978922519901	-0.262562935045715	down
ADAM18	-0.305593749130161	4.70135189748603	-3.59946417321935	0.000411252050324584	0.0107114548650697	-0.264991616240425	not-significant
FOXS1	0.35967496245307	11.5011046480447	3.5988792176098	0.000412115846567396	0.0107190242651695	-0.266906806017221	not-significant
FASTKD2	0.299427368836042	12.7560324469274	3.59805565951412	0.000413334880424143	0.010726205049104	-0.269602743563945	not-significant
RNF157	-0.427381064593245	8.09730506452514	-3.59791794737042	0.000413539053548152	0.010726205049104	-0.270053495683454	not-significant
FOXB2	0.47222581997497	6.35580963351955	3.59704154762524	0.000414840637897843	0.0107450620073789	-0.272921732276234	not-significant
TTLL12	0.4463432413642	13.0389279636872	3.59387260375221	0.000419579256318549	0.0108527685648868	-0.283287859128973	not-significant
PEBP1	0.291606909762205	13.8582695195531	3.59309626432604	0.000420747887925717	0.0108594615128807	-0.28582618824233	not-significant
LRCH2	-0.632326002490611	8.61741088324022	-3.5929294530944	0.000420999390237874	0.0108594615128807	-0.286371534559883	down
EMB	-0.603580522090107	10.8939423798883	-3.59180505392916	0.000422698349917207	0.0108670038805179	-0.290046897645234	down
TEX53	0.255621007978725	9.61870413044693	3.59163958156183	0.000422948921780194	0.0108670038805179	-0.290587699171638	not-significant
CHP2	0.957307013541921	9.69987209832402	3.59158271308958	0.00042303506898118	0.0108670038805179	-0.290773553374401	up
ACSM3	-0.490780961526903	8.23947793743017	-3.59069684742501	0.000424379157366188	0.0108772968420971	-0.293668359541628	not-significant
POLDIP2	0.231994388829785	12.9116602555866	3.59055217633231	0.000424599042550177	0.0108772968420971	-0.294141052992581	not-significant
SOX21	0.681384556382982	10.7683311575419	3.5885093224621	0.000427715443588942	0.010942142969298	-0.300814049462555	up
CLDND2	0.48887909812266	6.17200065865922	3.58743713128401	0.000429359689801836	0.0109447401543121	-0.304315057319733	not-significant
TEAD3	0.482454992991244	13.9141852709497	3.58737662711929	0.000429452652390569	0.0109447401543121	-0.30451259362581	not-significant
ARHGEF3	-0.329267528222783	11.2155074664804	-3.58709559760954	0.000429884693109443	0.0109447401543121	-0.305430071780082	not-significant
BCL7B	0.429865783541915	11.5665116675978	3.58691798282078	0.000430157960184983	0.0109447401543121	-0.306009899474917	not-significant
PAM	-0.330812094993735	12.6093871061453	-3.58626207608574	0.000431168515101761	0.0109555467403778	-0.308150907747128	not-significant
ABHD17C	0.427075782790993	11.6644563687151	3.58544300559945	0.000432433594187521	0.0109727824218464	-0.310824039743967	not-significant
ACRBP	0.451102658135166	10.7687812192737	3.58496726794796	0.000433169988561294	0.0109750177750092	-0.312376422923204	not-significant
WDR41	0.340025715143934	11.7786147430168	3.5845982401413	0.000433742019519168	0.0109750177750092	-0.313580477860892	not-significant
ACTR3	0.230954044367955	14.4298848882682	3.58391467694582	0.000434803491482982	0.0109750177750092	-0.315810508385132	not-significant
CDH1	0.336328202659569	13.6428950796089	3.58387243921481	0.000434869160541245	0.0109750177750092	-0.315948291098978	not-significant
TMEM41B	0.31867785334793	11.692554801676	3.58308439037622	0.000436096091722916	0.0109911496109302	-0.318518709558048	not-significant
TTC39B	0.525491289974974	9.98349232458101	3.57999786412236	0.000440933016536602	0.0110695705351397	-0.328581485263123	not-significant
DIO3	-0.505640945250317	9.11294885055866	-3.57976330980549	0.000441302645653131	0.0110695705351397	-0.329345879219365	not-significant
SLC1A5	0.367133265957438	12.8171147402235	3.57953017086821	0.000441670333271552	0.0110695705351397	-0.330105617681872	not-significant
HHATL	0.406586026526909	7.5471106726257	3.57925895354148	0.000442098437800249	0.0110695705351397	-0.330989389797861	not-significant
ZNF483	-0.380494339436796	8.90423136424581	-3.57921540067101	0.000442167220456092	0.0110695705351397	-0.331131303113533	not-significant
SOX1	-0.466718367183982	4.89073846368715	-3.57777360462197	0.000444449929483946	0.0111108678763979	-0.335828430263345	not-significant
TMEM25	-0.372378034230298	10.7198721592179	-3.57742401486193	0.000445005082050266	0.0111108678763979	-0.336967088100106	not-significant
CTD-2521M24.10	0.288545053754702	7.21450424692737	3.57489651526848	0.000449038237308284	0.0111892750708809	-0.345196611293149	not-significant
C19orf73	0.348324570669584	9.91878018240224	3.57470699129372	0.000449342044715875	0.0111892750708809	-0.345813497572053	not-significant
RP1-309K20.6	-0.389919384105134	12.406330377095	-3.57213457698577	0.000453484806972538	0.0112658420552246	-0.354183716358993	not-significant
WNK3	-0.565080269474347	6.5099532178771	-3.57204996369586	0.000453621681599066	0.0112658420552246	-0.354458945783756	not-significant
MLNR	-0.629254163942432	5.61144918044693	-3.56896660087226	0.000458636080624561	0.0113644162682746	-0.364484637717165	down
PTEN	-0.302504271076355	12.978127050838	-3.5688625665444	0.000458806175207066	0.0113644162682746	-0.364822779411778	not-significant
RAB6D	0.447538774005013	10.4723350388268	3.5671375921561	0.000461635147339377	0.0114193636116319	-0.370428203198564	not-significant
H2AZ2	-0.357700267459327	11.9787865837989	-3.56405870822178	0.000466725368872051	0.0115300279039316	-0.380427423720606	not-significant
TMEM108	-0.490310471276596	9.27265077346369	-3.56348757198578	0.000467675396815275	0.0115324047811394	-0.382281468390267	not-significant
ZFAND2B	-0.252011249749687	12.5452104497207	-3.56325971042589	0.000468054929088542	0.0115324047811394	-0.383021089708958	not-significant
CD74	-0.548089744899876	13.484611726257	-3.56205576657872	0.000470065064017958	0.0115666931081577	-0.386928320671518	not-significant
DNAJC7	0.267520382352936	13.3611226815642	3.55780964537174	0.000477219502849636	0.0117273087027477	-0.400699389851045	not-significant
ESYT3	-0.589073572440547	8.27606418044693	-3.55693846999153	0.000478699982285924	0.0117351562774468	-0.403523038166479	down
ZDHHC2	0.712423190262827	10.2523304659218	3.55678604256196	0.000478959461735249	0.0117351562774468	-0.40401702348928	up
NIPSNAP1	0.313767014392992	12.3047432988827	3.55651488217915	0.000479421389014991	0.0117351562774468	-0.404895752107151	not-significant
MYB	-0.641499418723408	9.24844545027933	-3.55553420814631	0.000481095487270991	0.0117607407940586	-0.40807326291176	down
MYO19	0.334237564267834	12.3903096201117	3.55350945826873	0.000484569323663286	0.011830197025884	-0.414631314263261	not-significant
LYRM1	0.350937669899871	11.098657849162	3.55036003584266	0.000490019658085153	0.0119339001848598	-0.424825687516461	not-significant
NDUFA6	0.318957740988724	14.5181264553073	3.55031769197568	0.000490093328804468	0.0119339001848598	-0.424962697149323	not-significant
KCNH1	1.15997147491865	6.65751552681564	3.54988648040178	0.000490844152698469	0.0119366404416308	-0.426357863223653	up
CABP7	-0.654648181677094	6.57930634860335	-3.54835634315972	0.000493517158490639	0.0119826211770563	-0.431307370340096	down
OR51L1	-0.295552156095116	4.10830812569832	-3.54807141378275	0.000494016412358184	0.0119826211770563	-0.432228822061707	not-significant
ABHD5	0.368966850907382	10.7961674078212	3.54599140452297	0.000497675420370957	0.0120557357983903	-0.438953557721768	not-significant
CD8B2	-0.451120884355451	10.8909309888268	-3.54484809880514	0.000499697480087696	0.0120890589587581	-0.442648446041997	not-significant
SSX5	0.395857364493118	8.39797591899441	3.543698058232	0.000501739240913926	0.0121097990948846	-0.446364058161004	not-significant
ABCG8	0.675738784856073	10.5227903860335	3.54363587471341	0.000501849863565346	0.0121097990948846	-0.446564934199619	up
TEKT3	-0.483542225794747	4.29874976703911	-3.54133904671079	0.000505951952934727	0.0121844711088583	-0.453982407912403	not-significant
LRRC55	-0.65778110974969	8.96720396145251	-3.54117425500978	0.000506247476155441	0.0121844711088583	-0.454514432954807	down
PHF20	-0.302556253629543	12.0851459427374	-3.53812163023118	0.000511751216352085	0.0122904221118143	-0.464365859031138	not-significant
RORA	0.379500100563204	11.4239964497207	3.53800422949594	0.000511964003267382	0.0122904221118143	-0.464744587424178	not-significant
CDCP1	0.439931685563211	11.6555640120112	3.5329411391475	0.000521220296876464	0.0124917132247962	-0.481067472344478	not-significant
CBX6	0.484303942365461	12.3725561452514	3.53260467487544	0.000521840957198415	0.0124917132247962	-0.482151480319382	not-significant
ATF3	0.51773045206507	12.2524106578212	3.5323274833057	0.000522352801550217	0.0124917132247962	-0.48304445844764	not-significant
YWHAG	0.227725544618268	13.584049527933	3.53064213026744	0.000525475035513438	0.0125503303181824	-0.488472548305834	not-significant
OBP2A	-0.483000395331661	8.18682214664804	-3.52979447201428	0.000527052001184033	0.0125621980865321	-0.491201788732559	not-significant
EDN1	0.535859724249059	12.1915909371508	3.52965311510159	0.000527315410829779	0.0125621980865321	-0.491656866134421	not-significant
PHOSPHO1	0.467687526846056	11.4101503240223	3.52700085470784	0.000532280721752719	0.0126567931714481	-0.500192489258806	not-significant
GPRIN2	-0.596923066658324	9.1063111726257	-3.52680997175394	0.000532639763966079	0.0126567931714481	-0.500806582555144	down
GCNT3	1.06635190654568	8.18997419217877	3.52588800153293	0.000534377154176224	0.0126819634013319	-0.503772264947795	up
MS4A4E	-0.380327505100126	7.11970395027933	-3.52425093975371	0.000537475212512129	0.0127393205946633	-0.509036509157133	not-significant
TLE3	-0.167236453911137	9.53362068994413	-3.52298487510492	0.000539882739247303	0.0127655024794048	-0.513106295287868	not-significant
KMO	-0.404183557183984	8.56551221284916	-3.52295217545223	0.00053994505433983	0.0127655024794048	-0.513211392056511	not-significant
SYT15	-0.341047248335427	9.19708798938547	-3.52241034667237	0.000540978590946369	0.0127737886733435	-0.514952707896207	not-significant
MAP1LC3B	0.259426316082605	12.7489277751397	3.52147953152175	0.000542758457529688	0.0127862167470388	-0.517943595628371	not-significant
DCC	0.758324717972465	4.82186418938548	3.521420059124	0.000542872364961702	0.0127862167470388	-0.518134668533316	up
CMAS	0.373496826220272	12.4213423687151	3.51862194790986	0.000548257037494486	0.0128817239892872	-0.527121272552529	not-significant
TARM1	0.364381022315396	8.9424698226257	3.51859712711017	0.00054830502622708	0.0128817239892872	-0.52720096096299	not-significant
ORC6	0.300061379662077	13.8024788058659	3.51781748266552	0.000549814406807126	0.0129009776934756	-0.529703799699966	not-significant
ABCD4	-0.314100684580731	9.19665798296089	-3.51714938373715	0.00055111094090549	0.0129151951201423	-0.531848168341966	not-significant
TBC1D3I	0.793030658385478	10.9855719776536	3.51578000894723	0.00055377737299403	0.0129614401155962	-0.536242286650124	up
OR4D5	0.477537561163954	6.26921817597765	3.51439362006678	0.000556489274063949	0.0130086323928374	-0.540689486521352	not-significant
PTGS2	0.885392509148936	10.6676770854749	3.51376028321685	0.000557732283434677	0.0130214125249836	-0.54272057079344	up
SERPINB2	0.527807333667083	7.54857683687151	3.51303095353422	0.000559166921703683	0.0130386291805244	-0.545059106032081	not-significant
RHBDL1	0.638432801126411	12.359418575419	3.50921714785255	0.000566725531935169	0.0131984236272971	-0.557280888500718	up
CLCF1	0.444204589987494	10.7192642318436	3.50813888127959	0.000568879890021319	0.0132321179394138	-0.560734226866963	not-significant
CBX1	0.235542505193999	13.5312856857542	3.50574054963816	0.000573699318219624	0.0133276409317083	-0.56841199827026	not-significant
ARMC7	0.442463839424276	10.0025169005587	3.50467868137253	0.000575845353870466	0.0133513824010634	-0.571809895971667	not-significant
DNAJC22	-0.480053656896115	7.8489568	-3.50452865287315	0.00057614916836844	0.0133513824010634	-0.572289903613665	not-significant
MPZL2	0.442756658448044	11.9163263449721	3.49995647295367	0.000585480535671425	0.0135395792859195	-0.586909763601806	not-significant
RANBP1	0.220004066583217	14.8275989441341	3.49984082470286	0.000585718391653329	0.0135395792859195	-0.587279341628661	not-significant
CD47	-0.37923153060075	13.7582406340782	-3.49725021053016	0.000591070389846582	0.0136464288401493	-0.595555403833527	not-significant
PABPC4L	-0.590008968811025	9.18713998435754	-3.49479667063844	0.000596181494818732	0.0137358802231315	-0.603388648624946	down
PDLIM2	0.441903562265338	10.6108827826816	3.49461782415983	0.000596555677160206	0.0137358802231315	-0.603959452216181	not-significant
RSPO4	-0.975505208710885	5.56457807932961	-3.49433477910115	0.000597148314069081	0.0137358802231315	-0.604862762406134	down
ADRA1D	-0.496022387772209	5.93627513072626	-3.49349736532882	0.000598904919763484	0.0137593622905367	-0.607534912485455	not-significant
NUDT8	0.350460813923654	11.9938539567039	3.49207528800897	0.000601899062398675	0.0138111832710646	-0.612071421159777	not-significant
ALOX15	0.657781068172713	8.08599957318436	3.48965639984997	0.000607024250756452	0.0139117163154368	-0.619784121470664	up
CDO1	-0.904394267596995	8.45873062569832	-3.4887881075909	0.000608873972662372	0.0139370283509902	-0.622551563853693	down
SPATA6	-0.46164668083855	9.14547629441341	-3.48800626480899	0.000610544055143171	0.0139581716078636	-0.625042959428737	not-significant
STXBP5L	0.787462159449311	7.07822033798883	3.48738843301477	0.000611866835434096	0.0139713329541551	-0.627011378929714	up
FXYD6	-0.601113321214021	11.7822677402235	-3.48608444704085	0.00061466750599438	0.0140181671092694	-0.631164897375307	down
FMNL3	-0.353691809768458	10.4534023480447	-3.48569064421193	0.000615515668214979	0.0140204123158201	-0.632418991083179	not-significant
ARRDC2	0.345457538610757	10.7595964972067	3.4841449974683	0.000618855265484744	0.0140793337224212	-0.637340023122094	not-significant
ATP9B	-0.251982669461823	9.55423706424581	-3.4836291564206	0.000619973594018367	0.0140876381309082	-0.638981935513242	not-significant
PLEKHB1	-0.617745985556941	7.1386329849162	-3.48315185655185	0.000621010054825125	0.0140940643632095	-0.640500983484422	down
FCRL6	-0.2852568790363	7.54201990698324	-3.48089169125271	0.000625940133977709	0.0141887350854753	-0.647691692779852	not-significant
GRAMD2B	-0.393088085012515	10.0974779871508	-3.48018287059763	0.000627493825276968	0.0142067336882622	-0.649945966234282	not-significant
PFDN6	0.430721233792237	12.2862255013966	3.47938628480704	0.000629244209148134	0.0142291365843764	-0.65247888329126	not-significant
SLC22A9	0.455626187622028	6.87543479050279	3.47786851863963	0.00063259196759688	0.0142875632681513	-0.657303551480505	not-significant
PLEKHG4B	-0.506307177071339	7.70446416815642	-3.47750875258822	0.00063338795426832	0.0142882848404968	-0.658446905293311	not-significant
FAM135B	0.342720367471841	6.08029155418994	3.47631630022972	0.00063603299150393	0.014328139174256	-0.662235839368569	not-significant
SMIM17	-0.324918243548186	6.35693671955307	-3.47569976312733	0.000637404622187873	0.014328139174256	-0.664194398901063	not-significant
CADM1	-0.517298440275345	10.2309436522346	-3.47507141629717	0.000638805380427601	0.014328139174256	-0.666190163053929	not-significant
CD8A	-0.700103709199004	10.3383653022346	-3.47504655846345	0.000638860854709406	0.014328139174256	-0.666269110393946	down
POLR1B	0.410521486927411	9.45252686368715	3.47499070707395	0.00063898551261053	0.014328139174256	-0.666446490050836	not-significant
CAMSAP2	0.243907139737178	12.7261954930168	3.4723310718825	0.000644948181205697	0.0144297008077672	-0.674890407759533	not-significant
FBN2	0.855734759674597	8.60872958603352	3.47228229888227	0.000645058011619346	0.0144297008077672	-0.675045201646451	up
OXR1	0.254375101376722	11.373146396648	3.4714199599023	0.000647002784977301	0.0144559128815538	-0.67778174721898	not-significant
SLC13A3	-0.423030806564459	9.12753931815642	-3.46628351109257	0.000658701041236201	0.0146997233557974	-0.694069471353744	not-significant
GJB6	0.905295216652064	12.7436204360335	3.46538988084484	0.000660756425585709	0.0147125598417538	-0.696901033064732	up
NOTCH3	0.264318133792232	14.1605189832402	3.46534938864873	0.000660849701463727	0.0147125598417538	-0.697029321781314	not-significant
FER	-0.235739392991245	11.1837130265363	-3.46481402328342	0.000662084104550842	0.0147225146720634	-0.698725361154621	not-significant
CHAC1	0.388694213016267	9.76987330167598	3.4640576806823	0.000663831704023318	0.0147438440581236	-0.701121067690958	not-significant
SPR	0.342447779286605	12.0739626061453	3.46148637736319	0.00066980533311367	0.0148588725202358	-0.709262229742133	not-significant
CARNMT1	0.492560390000001	9.38563585810056	3.46067311747741	0.000671705156002908	0.0148833627042777	-0.711836044305944	not-significant
STT3B	0.222378802315392	13.1025324944134	3.45933360939723	0.00067484534093432	0.014935245823447	-0.716074185187931	not-significant
UIMC1	-0.333032983448058	11.1627001089385	-3.45897207525585	0.000675695234113216	0.0149363789280748	-0.717217816964001	not-significant
CNIH2	-0.443767230788491	7.32049466340782	-3.45757969711957	0.000678977813016756	0.0149912208751197	-0.721621317073622	not-significant
TIFA	-0.555450492540673	8.13037929217877	-3.45597936925015	0.000682769100556608	0.0150571520631004	-0.726680562762057	not-significant
NIBAN2	0.342032443335411	13.9408430055866	3.45330606747051	0.000689146624185024	0.015179895193032	-0.735127327829415	not-significant
EGFLAM	-0.476564162603253	10.7911218648045	-3.45292952686581	0.000690049385207393	0.0151818982973688	-0.736316615390761	not-significant
PRSS51	-0.692194524405509	4.8295257877095	-3.44946616563769	0.000698404970649174	0.0153476749190484	-0.747250185240614	down
KIFC2	0.372056790456815	11.7412545223464	3.44796135590152	0.000702064886083131	0.015409994641597	-0.751997770255227	not-significant
PLA2G2C	0.343284207133911	11.1008784622905	3.44484382923876	0.00070970441480598	0.0155594164845095	-0.761827624348561	not-significant
TMEM270	0.530248569849804	7.57350470446927	3.44406056475304	0.000711636016522567	0.015583495485935	-0.764296109944379	not-significant
CHST11	-0.585030537966208	11.4052820170391	-3.44150764853522	0.000717965982164581	0.0157037214414735	-0.772338311289227	down
FOLH1	0.659704423529409	9.85559323631285	3.44073633808954	0.000719888799955899	0.0157244349775856	-0.774767069951229	up
CELF4	-0.440244106113891	7.08733257709497	-3.44045367590558	0.000720594662092446	0.0157244349775856	-0.775657018175609	not-significant
SLC6A16	0.484557347722154	6.44995385139665	3.43935530179285	0.00072334367343371	0.0157493839813516	-0.779114589496652	not-significant
COG3	0.24205078839173	12.6022296522346	3.43932393521493	0.000723422321799958	0.0157493839813516	-0.779213314162789	not-significant
BIRC7	-0.226712902828538	6.31837571396648	-3.43890739930117	0.000724467501134522	0.0157519737767832	-0.780524264598862	not-significant
BARHL2	0.536138840425529	11.5218557709497	3.43803541037748	0.000726660092644385	0.0157519737767832	-0.783268198724794	not-significant
IL27RA	-0.36871259831039	10.760111472067	-3.43769858440812	0.00072750869490601	0.0157519737767832	-0.784327944167038	not-significant
KRTAP21-2	0.511980393917394	8.35228617597765	3.43749329821834	0.00072802634986054	0.0157519737767832	-0.784973785439281	not-significant
OXER1	-0.3950947516771	9.4188637698324	-3.43731154117474	0.000728484961032458	0.0157519737767832	-0.785545574630918	not-significant
SLC16A12	-0.453539354812266	3.98569438994413	-3.43719810240593	0.000728771327979596	0.0157519737767832	-0.785902428078513	not-significant
SPIN2B	0.328690012265328	11.3218137569832	3.4369344021457	0.000729437425308499	0.0157519737767832	-0.78673193139341	not-significant
ECEL1	-0.588477744092611	7.00479464413408	-3.43567980663079	0.000732614305343629	0.0158023300164143	-0.790677662130292	down
KREMEN2	-0.783498302252809	12.0897837877095	-3.43496367215159	0.000734433501853654	0.0158110954479205	-0.79292935640835	down
ADAM22	-0.812189238072591	6.04187926340782	-3.43485433747538	0.000734711616717979	0.0158110954479205	-0.793273094093697	down
IL34	-0.5825303198373	8.89391975251397	-3.43371249031883	0.000737622035639864	0.015855482400576	-0.796862379932091	not-significant
DCUN1D5	0.534321604255318	12.4284092681564	3.43320602154098	0.000738916411723261	0.0158650698227746	-0.798454081414997	not-significant
IFIT1B	-0.507565622891112	5.3218249424581	-3.43047815557391	0.000745924643037759	0.0159971751713866	-0.807023533883028	not-significant
GATAD2A	0.235038441426779	11.9827396201117	3.43010135733209	0.000746897563152912	0.0159996922434394	-0.808206758228391	not-significant
LCN12	0.296521981426781	7.82118132569832	3.42947897152993	0.000748507210713311	0.0160158276287753	-0.810160929332746	not-significant
DUOXA2	0.307110978097615	8.95022587374302	3.42906401016396	0.000749582210190417	0.0160204993288811	-0.811463655487263	not-significant
LRRC3B	-0.733847465106386	5.12161336815642	-3.42813997446739	0.000751981214088194	0.0160534254391134	-0.814364069895109	down
FBXL13	-0.327569741076343	7.49049559832402	-3.42715729326143	0.000754540361349562	0.0160896913313548	-0.817447813889546	not-significant
MAPK4	-0.420161815325405	8.15953698631285	-3.4258040626599	0.000758077859851908	0.0161246633386684	-0.821693110201098	not-significant
TNK2	0.268340460575722	11.3140221312849	3.4255986953903	0.000758616068260962	0.0161246633386684	-0.822337251302725	not-significant
ITGB1BP2	0.545316517521893	12.5270680391061	3.42532381437203	0.000759337012035993	0.0161246633386684	-0.823199371661713	not-significant
KRTAP1-4	0.204308217772219	15.4105299078212	3.42521242303101	0.000759629346097367	0.0161246633386684	-0.823548715558207	not-significant
CYB5R2	0.502027739674585	12.1307018701117	3.42328369259567	0.000764707818716361	0.0162140599975223	-0.82959599571243	not-significant
OR10H2	0.499027331351689	12.0677662513966	3.42169961891101	0.000768902540930408	0.0162845372796597	-0.834560420907109	not-significant
ZCCHC12	-0.400567550913641	6.93662372234637	-3.42107154811558	0.000770571665336901	0.01629982956613	-0.836528213634503	not-significant
TDRD10	-0.47631765352941	6.80315221061452	-3.42077242220676	0.000771367796696705	0.01629982956613	-0.837465286322658	not-significant
KCNQ5	0.604240527409255	9.0646072150838	3.42022584220518	0.000772824522680626	0.0163121799081833	-0.839177374004827	up
KRT5	0.388386725625777	15.7856553072626	3.4165694799261	0.000782635757579954	0.016500644083994	-0.850624273541324	not-significant
MYH1	-0.361273539837298	4.58305428379888	-3.41605069024488	0.000784037249158689	0.016510168799159	-0.852247569640863	not-significant
RBBP9	-0.28925863207134	11.667855198324	-3.41571103245451	0.000784956094325227	0.016510168799159	-0.853310244050676	not-significant
EQTN	-0.569701920187736	5.77546057988827	-3.41529832061703	0.000786073922141652	0.016510168799159	-0.854601355379136	not-significant
ZSCAN26	-0.280149915269082	10.4202148379888	-3.41509730221161	0.000786618918777105	0.016510168799159	-0.855230163911075	not-significant
CENPVL3	-0.769913803529413	4.61382852681564	-3.41399019574768	0.000789626823410708	0.0165374619164003	-0.858692738651453	down
PTPN13	0.366211560012522	12.8547660335196	3.41396775501664	0.000789687903927357	0.0165374619164003	-0.858762913885214	not-significant
ZBED3	-0.362199191113895	11.5073866675978	-3.41360496715678	0.000790675975245183	0.0165396324530874	-0.859897345071922	not-significant
DYNLT3	0.447177541645807	12.0205228849162	3.41293459054247	0.000792504825062872	0.0165593661826824	-0.861993323052458	not-significant
DUSP14	0.378579946871087	12.2218067346369	3.41245482673843	0.000793816094764283	0.0165682531118157	-0.863493115834391	not-significant
RNF146	-0.263193012015018	11.7360203687151	-3.41168623617896	0.000795921005546971	0.0165936663597925	-0.865895426986927	not-significant
F2RL1	0.344205690500624	12.7864879768156	3.41125219938182	0.000797111992534139	0.0165999903924064	-0.867251845557767	not-significant
NUTM2E	-0.440585373091372	8.64289548603352	-3.41014759198798	0.000800150536431203	0.0166447332389321	-0.870703198203002	not-significant
CGNL1	-0.445923674205256	8.63512297178771	-3.40888536348847	0.000803635929700884	0.0166986616903736	-0.874645840365637	not-significant
SORCS2	-0.618672980050057	9.37513894804469	-3.4079486760505	0.000806231582490693	0.0167340031344711	-0.877570810125325	down
GPC3	0.741757615162713	11.4831990148045	3.40741558816159	0.000807712321549739	0.0167461509149686	-0.879235155531935	up
MYH14	0.328872895619524	11.3547683756983	3.4068095545453	0.000809398769642948	0.0167625319945656	-0.88112696660135	not-significant
TP73	-0.370817458898626	10.3227731868715	-3.40335303790183	0.000819080582978031	0.0169442765290621	-0.891911286645288	not-significant
TMTC1	0.816370520738424	10.2906380027933	3.40140360917253	0.000824588666893341	0.0170393731044999	-0.897989266424228	up
RALGPS2	0.409642197421775	8.73625107094972	3.4001288799877	0.000828209111006144	0.0170813955650092	-0.901961999816593	not-significant
C16orf90	0.260994778473095	7.6565846075419	3.39975098967813	0.000829285236485476	0.0170813955650092	-0.903139455955628	not-significant
ABO	0.815184554831035	9.53988111564246	3.39972389323905	0.000829362449763562	0.0170813955650092	-0.903223880462009	up
MPHOSPH6	0.389105010700876	10.9168828631285	3.39596458010457	0.000840140307981529	0.0172843387233912	-0.914931072075993	not-significant
SHC1	0.231417195713391	13.4504185544693	3.39423501639347	0.000845142794087071	0.0173568627946318	-0.920313436480548	not-significant
POPDC3	0.963956921526911	9.13929791759777	3.39410439068482	0.000845521737121522	0.0173568627946318	-0.920719843166137	up
FAAH	-0.498015784030042	7.83513323575419	-3.39256836620054	0.000849989654242929	0.0174294479429792	-0.925497740318906	not-significant
CHRM2	0.754495957371713	6.40545113826816	3.39142363876243	0.00085333373124357	0.0174788544446725	-0.929057250669135	up
SOX9	-0.512462670463078	12.333407472067	-3.39061102881428	0.000855715059426201	0.0175084544051744	-0.931583407878702	not-significant
SLC7A5	0.333482138423022	14.1567519748603	3.3895410701461	0.000858860017490869	0.0175294892730507	-0.934908774046527	not-significant
GATA4	0.458987609405497	10.1583365011173	3.3895081029606	0.000858957090222226	0.0175294892730507	-0.935011219423021	not-significant
HPSE	0.536907576627023	10.6796694089385	3.38930505616915	0.00085955519295158	0.0175294892730507	-0.935642167116419	not-significant
RBM38	-0.39921959092616	10.0358703519553	-3.38891580840879	0.000860702865558919	0.0175337737350951	-0.936851623067598	not-significant
HSF2BP	-0.35127494675845	6.9554208027933	-3.38859267295417	0.000861656698364969	0.0175341043701015	-0.937855564777252	not-significant
SPACA4	0.723262332928661	5.45073122849162	3.38736708785479	0.000865283376166663	0.0175823871097079	-0.941662541980659	up
ENPP6	-0.765693884680849	5.28436971005587	-3.38715589477043	0.000865909765683171	0.0175823871097079	-0.942318439046679	down
SHISA3	-0.780262554618272	5.77672333184358	-3.38498205015735	0.000872381979981378	0.0176945937176049	-0.949067607990426	down
CROT	-0.466183052728413	8.58742606089385	-3.38364994634121	0.000876370386615198	0.017756232502807	-0.953201532203344	not-significant
FAM83D	0.373916698560699	11.9843018603352	3.38251386101324	0.000879785361693285	0.0178061320876906	-0.956726022883566	not-significant
LRRCC1	-0.381697051408018	11.2749288030726	-3.38064126748896	0.00088544137823788	0.017886962895086	-0.962533123866098	not-significant
EHBP1	0.248508467584472	13.351719547486	3.38055852325443	0.000885692082821753	0.017886962895086	-0.962789656938212	not-significant
SPRR1B	0.601102079067571	15.2618380796089	3.38017913139052	0.000886842442019766	0.0178908743346404	-0.963965820095146	up
RUFY1	-0.285134667083859	11.9065266382682	-3.37940692752391	0.000889188166892118	0.0179188662813033	-0.966359392544068	not-significant
FAM180B	0.400323199874842	13.8283961145251	3.37710911428087	0.000896202584040492	0.0180407798968151	-0.973479000957735	not-significant
FRMD4A	-0.421118127246559	7.2185022301676	-3.37606694130447	0.000899400988229007	0.0180856966460975	-0.976706696931385	not-significant
ANKRD2	0.335264610475596	8.83773213575419	3.37518978728728	0.000902101217080663	0.0181110966876184	-0.979422637454571	not-significant
TTLL13P	0.382120066357946	7.66951338826816	3.37502769070309	0.00090260104341267	0.0181110966876184	-0.979924470831483	not-significant
TNF	-0.593665296345433	9.67701887821229	-3.37431978323316	0.000904786917197601	0.0181349242105369	-0.982115827194983	down
GYPC	-0.412025567772226	10.4375635726257	-3.37398704729143	0.000905816045921032	0.0181349242105369	-0.983145685346899	not-significant
TRAT1	-0.749229522778476	8.68606174189944	-3.37370226564123	0.000906697724017538	0.0181349242105369	-0.984027048295755	down
GZMK	-0.846261663416778	10.1890933960894	-3.37242278821825	0.000910668863551972	0.0181948914714588	-0.987986061655542	down
CORO2B	-0.586462839549434	7.32598553631285	-3.37154460856982	0.000913403885885456	0.0182150473983661	-0.990702598931498	down
APOBEC3G	-0.575138415644554	12.2273853463687	-3.37147349054866	0.000913625713045688	0.0182150473983661	-0.990922566298149	not-significant
LHFPL3	-0.308085542434291	5.25988329916201	-3.37089047666692	0.000915446114378357	0.0182319039243766	-0.992725669032868	not-significant
LYPD3	0.568431967709635	13.3981793435754	3.36992612065424	0.000918464658284647	0.0182624833599836	-0.995707557468169	not-significant
WNT10A	-0.833067545469348	11.261040896648	-3.36977623631365	0.000918934647438351	0.0182624833599836	-0.996170948026398	down
LHCGR	0.325059661007514	4.86949496201117	3.36856696864374	0.00092273475013186	0.0183001289030286	-0.99990892307442	not-significant
NOL4L	-0.382389985262824	9.27925893072626	-3.36855068207153	0.000922786030455909	0.0183001289030286	-0.999959258556421	not-significant
PLS3	0.304584913516905	13.8731970782123	3.3653270198402	0.000932988719570905	0.0184828623354825	-1.00991813821163	not-significant
SHOX2	0.499927060387982	11.7374546759777	3.36310324604677	0.000940088137082887	0.0186037970916265	-1.01678317149746	not-significant
FADS1	0.480955095682109	12.8784732094972	3.36216101184106	0.000943111421005832	0.0186322281229255	-1.01969074848575	not-significant
VAX2	0.46008733147684	14.1864515893855	3.36201721276668	0.00094357361741994	0.0186322281229255	-1.02013442535336	not-significant
THAP2	-0.538343650713392	8.3581949698324	-3.36172491021267	0.000944513783248668	0.0186322281229255	-1.02103624261	not-significant
LGR4	-0.377674203754689	11.4286122011173	-3.36119762253153	0.000946211971477228	0.0186460590923031	-1.02266286599087	not-significant
RYR1	0.299404797008764	11.309519277095	3.35987401739069	0.000950487360032016	0.0187105938104829	-1.02674505104289	not-significant
RAD23B	0.20500669643304	13.0262610684358	3.35840103900251	0.000955266448066417	0.0187848978394217	-1.03128626208982	not-significant
PTP4A3	-0.372982795244061	11.4059947458101	-3.35777011381064	0.000957320345751132	0.0188055123801386	-1.03323087676576	not-significant
CYFIP1	0.225490339924905	13.5212008156425	3.3550077446599	0.000966361540377453	0.0189631974465884	-1.04174116698622	not-significant
STARD6	-0.381362657259076	4.29066650670391	-3.35410454203037	0.00096933496443966	0.0190016070964215	-1.04452241164564	not-significant
SLC39A11	0.359427763892366	11.4665409636872	3.35372757401185	0.000970578501954802	0.0190039102610161	-1.04568301975938	not-significant
ALCAM	0.51455509123905	13.1986408351955	3.35332312902937	0.000971914336438193	0.0190039102610161	-1.04692809626271	not-significant
KIF5A	-0.63269153357948	7.07659375307263	-3.35270605628889	0.00097395576356973	0.0190039102610161	-1.04882748890032	down
KRT83	0.371416737046307	10.0445030460894	3.35258110745826	0.000974369611877497	0.0190039102610161	-1.04921205261506	not-significant
SNAPC3	-0.331263129349189	9.94398930893855	-3.35239742076176	0.000974978306470557	0.0190039102610161	-1.0497773750542	not-significant
POMC	0.699159413898622	9.31647956731844	3.35197417816416	0.000976382184834494	0.0190039102610161	-1.05107986176881	up
CMYA5	-0.425379396958702	9.15259927430168	-3.35163404009929	0.000977511776481802	0.0190039102610161	-1.05212649773944	not-significant
NBDY	0.40162198929912	12.0070897486034	3.35160714008614	0.000977601162925684	0.0190039102610161	-1.05220926755543	not-significant
TOM1L2	0.354189973767211	11.5356636558659	3.35130723633825	0.000978598234391664	0.0190039102610161	-1.05313201480634	not-significant
NPAS3	-0.541186975463079	5.9521385801676	-3.350619546806	0.00098088813904671	0.0190286193862163	-1.05524763144003	not-significant
DPF1	0.32683891714643	10.8962695558659	3.34988082625585	0.000983353542094837	0.019046417340884	-1.05751981490392	not-significant
CDK5RAP2	0.498957614361698	12.0079079343575	3.34973451400716	0.00098384252988043	0.019046417340884	-1.05796979511722	not-significant
GSTCD	0.474901820025027	11.5309232178771	3.34919246534424	0.000985656080931769	0.0190617935568821	-1.05963670353412	not-significant
CPNE8	0.566023257346684	11.5735209424581	3.34604085952948	0.000996262491331422	0.0192470091429638	-1.06932382054879	not-significant
EME2	0.327318625607001	9.34089715921788	3.34490814968076	0.00100010046825776	0.0193012165705762	-1.07280347915142	not-significant
KRTAP10-4	0.559238596958698	10.0790988011173	3.34346808735872	0.00100499977867467	0.0193526911479028	-1.07722581996561	not-significant
ACSF2	-0.478163203254066	10.859593047486	-3.34330001783689	0.00100557303420075	0.0193526911479028	-1.07774184164015	not-significant
KCNV2	0.471314282540673	10.1109117067039	3.34321234602119	0.00100587218842637	0.0193526911479028	-1.07801101021555	not-significant
NDUFB5	0.2451750991239	13.6995971340782	3.34260917772457	0.00100793257507886	0.0193666102146309	-1.07986267920182	not-significant
CEACAM5	0.57930515972466	12.604063149162	3.34239450682272	0.00100866682792634	0.0193666102146309	-1.08052162736113	not-significant
PIGW	0.39124807052565	10.8656244217877	3.33802584522761	0.00102371813037272	0.0196354387242053	-1.09392345956567	not-significant
ZNF746	0.367288576720902	11.6761092765363	3.33646602241826	0.00102914275771113	0.0197192609753645	-1.09870481959832	not-significant
GRHL3	0.468064122991237	8.15845222430168	3.33433179921091	0.00103660845390655	0.0198276470353666	-1.10524371244098	not-significant
BLVRB	0.46173408832917	13.6148393784916	3.33424308168673	0.00103691988666855	0.0198276470353666	-1.10551544787635	not-significant
KCNN4	-0.543148145219027	9.85427452625698	-3.33362474166607	0.00103909292466629	0.0198489037632118	-1.10740920223548	not-significant
NMB	0.571010303754685	12.0721881536313	3.33314549465128	0.00104078006875421	0.019860844965074	-1.1088767515807	not-significant
PIAS1	-0.242516171714639	11.6788919212291	-3.33235802967426	0.00104355781617509	0.0198657962243437	-1.11128772170227	not-significant
PAX2	0.266376556821024	9.49822241340782	3.33231738344424	0.00104370138147923	0.0198657962243437	-1.11141215405271	not-significant
ARHGEF18	0.245175778848568	11.2315565027933	3.33205339747544	0.00104463424679364	0.0198657962243437	-1.11222027503995	not-significant
DSG4	0.960832189374218	5.69853307150838	3.33153613945293	0.00104646437272947	0.0198657962243437	-1.11380355571572	up
ABRA	-0.469003872302881	5.48290949664804	-3.33148379747766	0.0010466497319852	0.0198657962243437	-1.11396375776558	not-significant
IL1F10	0.398064872653313	11.0579345949721	3.33103600217343	0.00104823676721162	0.0198657962243437	-1.11533422534892	not-significant
GNG14	0.262430943929914	13.2460385391061	3.33096868818874	0.00104847552929936	0.0198657962243437	-1.11554022426754	not-significant
FRMPD2	0.875847081846057	10.9835905159218	3.33003090815993	0.00105180710771239	0.0199087497179448	-1.11840970208971	up
ANKRD54	0.286116797371713	10.5058871731844	3.3291280441634	0.00105502397128014	0.0199494472061779	-1.12117166883544	not-significant
NECTIN1	0.357947232165204	13.7716836424581	3.32876758262938	0.00105631084107207	0.0199536050897866	-1.12227417851793	not-significant
DPF3	-0.638065699974971	5.75599604748603	-3.32755209214646	0.00106066101801621	0.0200155617537045	-1.1259911088957	down
ATP8B3	0.700549858998749	7.66243784636872	3.3270772802123	0.00106236487959825	0.020027505658636	-1.12744274333756	up
MIDN	0.213915393116409	13.3740998519553	3.32547198837971	0.0010681443917452	0.0201161815408126	-1.13234922230885	not-significant
ARHGEF9	-0.414138255969972	10.0104432874302	-3.32437527935017	0.00107210970658204	0.0201636778247574	-1.13570004787636	not-significant
CTD-3222D19.2	-0.363368225619528	6.01463348826816	-3.32417845287549	0.00107282281351979	0.0201636778247574	-1.13630131772118	not-significant
PARM1	-0.841266966608261	8.00990200949721	-3.32268471679167	0.00107824908969848	0.020245317496437	-1.14086339246669	down
PITPNB	0.237400149843548	13.8189966145251	3.32204991976909	0.00108056284997881	0.0202536679571093	-1.14280160210575	not-significant
EGF	0.697617508811015	6.88234228826816	3.32196851916774	0.00108085988028421	0.0202536679571093	-1.14305011687231	up
MAPK8	-0.323288152816019	10.9086319972067	-3.31892222236662	0.00109203070005359	0.0204425086303325	-1.15234655209312	not-significant
ID1	0.495274254005009	13.6089000027933	3.31753601244314	0.00109714951294462	0.0205177930415774	-1.15657438166946	not-significant
MICAL3	0.285972478629539	10.3950879092179	3.31675916706	0.00110002791820474	0.0205356272022751	-1.15894301680348	not-significant
SRD5A2	-0.372482653742177	6.78089296759777	-3.31656270040573	0.00110075699070465	0.0205356272022751	-1.15954197458727	not-significant
MSRB1	0.338213101795986	10.3376522572626	3.31639020750744	0.00110139746986161	0.0205356272022751	-1.16006781900873	not-significant
DNAJB1	0.321647770337922	13.3558626787709	3.31336292423816	0.001112694714499	0.0207256014500456	-1.16929256074563	not-significant
NUP50	0.233152973404257	13.0619338743017	3.31293752168204	0.00111429086517739	0.0207279432756112	-1.17058825229146	not-significant
COL8A2	-0.411970534474346	10.8540858527933	-3.31273880137934	0.00111503721379952	0.0207279432756112	-1.171193464486	not-significant
OR8J1	0.580054848698373	6.84850193351955	3.31128608609981	0.00112050745711259	0.0208089473241933	-1.17561680519173	not-significant
HLA-DPA1	-0.456892639486862	14.0988949259777	-3.31090584506154	0.00112194339158118	0.0208149438154362	-1.17677430998428	not-significant
LMX1A	-0.363437040325405	4.83515421564246	-3.31036193335788	0.00112400039060762	0.0208324393505978	-1.17842984632138	not-significant
ARHGAP24	0.488758960951191	8.66857320810056	3.30971809327595	0.00112643984849452	0.020856981788808	-1.18038923030434	not-significant
ADAMTS18	-0.838969429061327	6.12503847877095	-3.30834289291995	0.00113166690850155	0.0209330394222428	-1.18457321977216	down
PHLDB3	0.413638205663322	9.00222341396648	3.30800343814711	0.00113296063170154	0.0209362616338444	-1.18560576048433	not-significant
PDCL	0.255203989299117	11.529459349162	3.30763047132937	0.00113438366464151	0.0209418646717284	-1.1867401290282	not-significant
TFDP3	0.476849319712139	12.0536064860335	3.30591437076145	0.001140952838744	0.0210423659145479	-1.19195814758101	not-significant
SLC8A1	-0.43987965763454	9.74683497932961	-3.30538319159869	0.00114299334892798	0.021059230165815	-1.1935727797337	not-significant
PLAAT5	0.281681839799742	14.695526424581	3.30493857690011	0.00114470393840482	0.0210699885355399	-1.19492410463367	not-significant
TUBGCP6	0.251759120075091	8.99057344581006	3.30432569244701	0.00114706583234821	0.0210927021934551	-1.19678659147701	not-significant
WDR93	0.410353540575718	9.96581025251397	3.30395909132869	0.00114848078569978	0.0210979756123493	-1.197900505202	not-significant
MTNR1A	-0.607294640650814	4.56038729832402	-3.30316257815166	0.00115156065882259	0.0211169933808779	-1.20032032611374	down
SMIM27	0.392029288203998	10.992514396648	3.30310737167239	0.00115177441037888	0.0211169933808779	-1.20048802526626	not-significant
GCM2	0.512876382728404	10.6924171787709	3.30262410131497	0.00115364714290129	0.0211306123598404	-1.20195593621518	not-significant
CTC-251H24.14	0.458604981789732	6.53505233994413	3.30181347240883	0.00115679480334631	0.0211675338721912	-1.20441775738153	not-significant
PDE7A	-0.352534502966208	10.4392760469274	-3.30123869404675	0.00115903150649787	0.021175150497316	-1.20616299415219	not-significant
TMEM170B	-0.504679588229039	7.29969620726257	-3.30112468326262	0.00115947564885576	0.021175150497316	-1.20650914058538	not-significant
NR2E3	0.337561371714646	8.01938798324022	3.30067056606439	0.00116124628992855	0.0211867969443452	-1.20788777421365	not-significant
OR52N5	-0.287849737146429	5.34476137905028	-3.29884851040888	0.0011683760035935	0.0212425069289194	-1.21341758493782	not-significant
SLC14A1	-0.659882658354193	6.81298151256983	-3.29870490532827	0.00116893966151123	0.0212425069289194	-1.21385330157881	down
MALRD1	-0.35073415066333	8.08212087039106	-3.29862664729243	0.00116924693529422	0.0212425069289194	-1.21409073966499	not-significant
CSHL1	0.57337505075094	12.2987533407821	3.29825907207235	0.00117069119650421	0.0212425069289194	-1.21520591135719	not-significant
VEGFD	0.365236479249051	7.30188322346369	3.29820403877736	0.00117090757403216	0.0212425069289194	-1.21537286521037	not-significant
NPY1R	-0.871949780913641	5.71601879608939	-3.29807229559932	0.00117142570753606	0.0212425069289194	-1.21577252292663	down
SRI	-0.398012780162706	11.1179105726257	-3.29786254844146	0.0011722510641487	0.0212425069289194	-1.21640878536757	not-significant
ARL2BP	0.18664021314142	13.0804967583799	3.29746355732818	0.00117382259292428	0.0212441452091023	-1.2176190156408	not-significant
OR4S1	0.569524216633289	7.95031384916201	3.29726295677256	0.00117461345094978	0.0212441452091023	-1.21822743361612	not-significant
SLCO1B1	1.0620267512453	6.87463369804469	3.29563290096874	0.00118105829837927	0.0213400688289765	-1.22317015172049	up
SERPINB11	0.807092782628278	9.63249090921788	3.29173301065904	0.00119661145593467	0.0216002228160563	-1.23498678396072	up
GEM	-0.493394400750926	12.7538107709497	-3.29083814896196	0.00120020706453553	0.0216442355967975	-1.2376964624242	not-significant
ELAVL2	-0.832397900801003	4.41422207597765	-3.29030730245247	0.00120234479099537	0.0216530049221794	-1.23930357999906	down
SGK1	0.329116060763452	14.2832938743017	3.29014253244569	0.00120300904305355	0.0216530049221794	-1.23980236830535	not-significant
BMPER	-0.488378089618278	6.12733290195531	-3.28926855803243	0.00120653809268111	0.0216956431454129	-1.24244767611022	not-significant
RIN3	-0.299848186795998	11.2948784413408	-3.28825976739054	0.0012106235082044	0.0217481942621811	-1.24550026735654	not-significant
B4GALNT1	0.452284058535668	10.1841616541899	3.28738233182585	0.00121418743279353	0.0217912852021802	-1.24815470615583	not-significant
KCNA2	-0.867883408886114	6.43675396815642	-3.2865634058867	0.00121752251908068	0.021830190440391	-1.25063157514436	down
RTL5	-0.482188099148935	7.59034728324022	-3.28621443129878	0.00121894631320674	0.0218347844858997	-1.25168689469156	not-significant
PYCR2	0.330489919274092	13.0157575418994	3.28555342550005	0.00122164742579317	0.0218498849007946	-1.25368554324225	not-significant
CLDN11	-0.72299488508135	9.17547186368715	-3.28543643590093	0.0012221260684579	0.0218498849007946	-1.25403924152294	down
KRT24	0.668386095744681	11.5250405502793	3.28256798986527	0.00123391659439778	0.0220328767626452	-1.26270801864628	up
CILP2	-0.640600748773466	6.82150264692737	-3.2823740320124	0.00123471765398921	0.0220328767626452	-1.2632939400793	down
CAVIN2	0.649791085569458	10.0563856458101	3.28170616211895	0.00123747970960302	0.0220396646976763	-1.26531125383738	up
MT1E	-0.523153525801002	12.1079684634078	-3.28169048106855	0.0012375446295278	0.0220396646976763	-1.26535861438641	not-significant
SLIT1	-0.449789237496871	6.1206684	-3.28115352749239	0.00123976954456736	0.0220396646976763	-1.26698022272478	not-significant
MAFK	0.332319257196493	12.0530121703911	3.28101134716414	0.00124035930478534	0.0220396646976763	-1.26740957027106	not-significant
GAD1	-0.832980863779726	7.13647421899441	-3.28085920113844	0.00124099069176264	0.0220396646976763	-1.26786899339794	down
SAP30L	-0.317408005193988	10.5644797430168	-3.28055643699527	0.00124224801542093	0.0220410627479951	-1.26878316988195	not-significant
MINDY3	-0.252709447747188	10.3056139217877	-3.27961371408329	0.00124617056995998	0.0220628737360814	-1.27162918191514	not-significant
C1orf94	0.7289636128786	9.06645220614525	3.27958367052339	0.00124629576693283	0.0220628737360814	-1.27171986934305	up
CEP57L1	-0.313367361301623	10.1499071536313	-3.27917287980799	0.00124800878161596	0.0220628737360814	-1.27295978027184	not-significant
LSS	0.385820772027538	11.6882944497207	3.27903546644474	0.00124858229026425	0.0220628737360814	-1.27337451148415	not-significant
GXYLT2	-0.690278358510639	11.1704780541899	-3.2788453548417	0.00124937614493932	0.0220628737360814	-1.27394826741254	down
TBCA	0.246704475657069	13.5038422821229	3.27758569375185	0.00125464803258734	0.0221183962789174	-1.27774917506832	not-significant
EVPL	0.425462657697127	12.5372996703911	3.27742978966127	0.00125530195494878	0.0221183962789174	-1.27821951097992	not-significant
SPRR4	1.34183969603253	9.52031023407821	3.27724713317153	0.00125606849089409	0.0221183962789174	-1.27877052910941	up
GBP6	0.387283318585727	12.6620763379888	3.27647227892419	0.00125932509062248	0.0221548810157394	-1.28110772253771	not-significant
LDLR	0.366739942428033	13.1035550139665	3.27568069725903	0.00126266010826062	0.0221730248804481	-1.28349486587618	not-significant
TMEM59L	-0.299917239762209	8.55341777653631	-3.27564736329197	0.00126280072803767	0.0221730248804481	-1.28359537867892	not-significant
ANKRD24	0.646363127784728	12.6218476927374	3.27538372541905	0.00126391340155915	0.0221730248804481	-1.28439030112033	up
FAM160A1	0.33734240710263	11.4031922932961	3.27334611649642	0.00127254388571607	0.0223035081600527	-1.29053220123811	not-significant
SYCP3	-0.316745204543185	8.98480844357542	-3.27243006389043	0.00127644175892579	0.0223508776532501	-1.29329232731373	not-significant
ADGRG1	0.377804590050049	13.6311123463687	3.27049451305722	0.00128471424787249	0.0224681145746483	-1.29912201881175	not-significant
KHDRBS1	-0.255300574311653	12.0690835125698	-3.2703019571535	0.00128553994946119	0.0224681145746483	-1.29970181153511	not-significant
ZNF776	-0.298894366389241	10.0985937337989	-3.26881546334569	0.00129193084678739	0.0225565828180034	-1.30417668036726	not-significant
AHNAK2	0.551444300688358	14.2322472458101	3.26856418085194	0.00129301410517618	0.0225565828180034	-1.30493295100377	not-significant
DMRT3	0.726784475031285	6.71545144972067	3.26821299240057	0.00129452946623757	0.022561971619859	-1.30598981667336	up
TATDN2	0.322360606821027	10.8494765586592	3.26740135690461	0.00129803795956126	0.0226020557558241	-1.30843196581385	not-significant
S100A11	0.231502650938666	15.6884871480447	3.26670779599476	0.00130104305580615	0.0226333080805868	-1.31051841195287	not-significant
SREK1IP1	-0.419045706739674	10.4901620650838	-3.2660997035411	0.0013036831550098	0.0226581586262437	-1.31234741977219	not-significant
IGF2BP3	0.659014229367958	10.0868711103352	3.26471657901794	0.00130970671529655	0.0227417133544668	-1.31650642990718	up
RFFL	0.278975071777207	12.6744196815642	3.26253233151295	0.00131927195877735	0.0228865537115911	-1.3230712128692	not-significant
ZBTB25	-0.378757841301629	10.4239291988827	-3.26211960979132	0.00132108663214131	0.02289679435373	-1.32431121594669	not-significant
GRM4	-0.409340844787238	8.28093792597765	-3.26129999148994	0.00132469725376169	0.0229381142061087	-1.32677330870706	not-significant
JMJD1C	-0.250282077690864	12.0660054594972	-3.25953423994532	0.00133250704252083	0.0230424566194388	-1.33207567639111	not-significant
NHLRC2	-0.202466667678349	11.8732936955307	-3.25936370593353	0.0013332635656273	0.0230424566194388	-1.33258763751054	not-significant
GSTO2	-0.706421056295373	8.50168242681564	-3.25910329370557	0.00133441957750132	0.0230424566194388	-1.3333693767374	down
LAMTOR3	-0.273316596145182	7.91534332960894	-3.2583129403431	0.0013379337953386	0.0230574629524053	-1.33574162315756	not-significant
ALDH18A1	-0.301823745244061	12.3074268854749	-3.25813776535206	0.00133871385596655	0.0230574629524053	-1.33626734204912	not-significant
GRIA1	-0.501812712540675	4.86982843798883	-3.25802147880652	0.00133923191781222	0.0230574629524053	-1.33661631658293	not-significant
KLHL21	0.420019972841052	11.8444506536313	3.25779970924667	0.00134022042828002	0.0230574629524053	-1.33728181378635	not-significant
MTCL1	0.419990125738432	10.9610230050279	3.25705860721854	0.00134352872509709	0.0230931348235668	-1.33950545864135	not-significant
ACTR10	-0.382145014787236	9.42866565502793	-3.25607843834065	0.00134791588959258	0.0231472681829852	-1.34244572471653	not-significant
KRTAP19-2	0.346153833354201	12.1678787374302	3.25492987768224	0.00135307371773334	0.0232082714159129	-1.34589012677571	not-significant
MGST1	0.825987231101381	12.5882914106145	3.25473508796131	0.00135395027617566	0.0232082714159129	-1.34647417204947	up
MGST2	0.352909531633285	13.2466807960894	3.25397590050088	0.00135737168117199	0.0232244330555102	-1.34875017639935	not-significant
ROR1	-0.525311191051313	7.34185372486033	-3.2539747447523	0.00135737689587042	0.0232244330555102	-1.34875364091446	not-significant
EFNB1	0.426082363767204	12.7759995614525	3.25330265048545	0.00136041252027927	0.0232550955591798	-1.35076815103126	not-significant
ASPH	0.272077432978726	13.3863328519553	3.25242121648314	0.00136440323244562	0.0233020135616124	-1.35340956908256	not-significant
PHLDA2	0.504681756508136	12.8358362849162	3.25130512609683	0.00136947197733416	0.0233672403723779	-1.35675327810906	not-significant
BCAR3	-0.510888718304134	6.93899106089385	-3.2499668792111	0.00137557273552777	0.0234499414103051	-1.36076120711867	not-significant
CD3G	-0.571118615394242	11.2779715558659	-3.24921787692468	0.0013789982850757	0.0234790094600177	-1.36300376300766	not-significant
OR2T5	-0.267798955219021	8.03790466759776	-3.24904526296834	0.00137978885602692	0.0234790094600177	-1.3635205141282	not-significant
CNTN6	0.440337008473091	8.13943609608939	3.24859447686259	0.00138185544174455	0.0234927987418772	-1.36486990912569	not-significant
USH1G	0.617000222403002	9.16368437821229	3.2478569502935	0.00138524276913991	0.0235218368041588	-1.36707728253272	up
ZFP2	-0.35863356117647	7.90302965307263	-3.24767512586335	0.00138607904166531	0.0235218368041588	-1.36762140400591	not-significant
KRT78	0.285224107509384	14.6277474804469	3.24665006774774	0.00139080242294322	0.0235658747991311	-1.3706884518462	not-significant
C8orf74	0.576150205732162	6.96354968826816	3.24656515530227	0.00139119436277422	0.0235658747991311	-1.37094247749874	not-significant
RP5-966M1.6	0.367942743742173	9.76328800558659	3.24619352861167	0.00139291093004438	0.0235735993690136	-1.37205417349642	not-significant
ARID5B	-0.314524112859829	12.1208742304469	-3.24494462388665	0.00139869414022181	0.0236500715337143	-1.37578936007513	not-significant
PLEKHA3	0.381250791113885	10.9139314832402	3.24430311761094	0.00140167338636309	0.0236790370355701	-1.37770746208063	not-significant
MPO	0.384901264505633	8.73119281396648	3.24300818876452	0.00140770520188247	0.0237519535629636	-1.3815782708732	not-significant
ACE	0.506530716145177	12.7250063351955	3.24283155428282	0.00140852983804752	0.0237519535629636	-1.38210616143814	not-significant
TTC17	-0.185527588954947	12.8639322276536	-3.24150573488782	0.00141473391249255	0.0238350800878587	-1.38606769660624	not-significant
DPM2	0.2212303226408	10.0665577810056	3.24071979080158	0.00141842366290456	0.0238634273566227	-1.38841541116307	not-significant
DCTN4	-0.183742190081356	12.3634109231844	-3.24060388273648	0.00141896856962539	0.0238634273566227	-1.38876160049795	not-significant
PPP2R2C	0.818818385544432	10.8435169301676	3.2397615636772	0.00142293432696553	0.0239086207085197	-1.39127707361174	up
KCNA1	-0.555157702784731	4.20245224357542	-3.23783862396746	0.00143202643653212	0.0240397902958592	-1.39701750114224	not-significant
PHC1	-0.360519410657076	9.21040544106145	-3.2357128094102	0.00144214061161709	0.0241802668750507	-1.40336003751575	not-significant
CCDC13	0.47343494827284	6.7796148547486	3.23553690944862	0.00144298047337343	0.0241802668750507	-1.40388468338307	not-significant
ADAMTSL5	0.303688308385471	14.71237675	3.23483309564869	0.00144634549205477	0.0241821115545882	-1.40598365169107	not-significant
MRPL3	0.307082386545684	13.4520937709497	3.23476021180295	0.00144669437489492	0.0241821115545882	-1.40620098840957	not-significant
OR14C36	-0.212842259211516	3.32818893910615	-3.23446894401731	0.00144808940624798	0.0241821115545882	-1.40706949392258	not-significant
PGAP6	-0.264799020212768	12.0216056312849	-3.23443273358914	0.00144826292396871	0.0241821115545882	-1.407177461727	not-significant
UBL5	0.276705784105125	14.2951272709497	3.23332870457248	0.00145356263471769	0.0242489516787292	-1.41046880466962	not-significant
RASD1	0.326392393053812	13.7698415977654	3.23260051825423	0.00145706803139192	0.0242857658244744	-1.4126391354413	not-significant
FAM136A	0.280101250688357	11.782683797486	3.22984875056759	0.00147038574549612	0.0244859161411602	-1.42083675195247	not-significant
RP1	-0.579103346445559	3.75319391452514	-3.22733637553561	0.00148264355402644	0.0246680757151677	-1.4283157950046	not-significant
EDIL3	0.94996414657072	8.61251637821229	3.22673077855503	0.00148561241121105	0.024695500179607	-1.43011781239242	up
ISL1	-0.820476016332913	6.88717137039106	-3.22505493612014	0.00149385681407153	0.0248104940319287	-1.43510289175378	down
PSMA1	0.203143192959947	12.1513774217877	3.22440181763922	0.00149708136196508	0.0248419862911348	-1.43704508117293	not-significant
RNASE8	0.460136641714642	5.45047419944134	3.2226958954291	0.00150553429051761	0.0249601035168173	-1.44211636230552	not-significant
CLEC4F	-0.47082171687109	3.95832667318436	-3.22178451083501	0.00151006839402567	0.0249914900353976	-1.44482470411384	not-significant
SRSF11	-0.183106866645822	13.489508650838	-3.22177812768287	0.00151010019464196	0.0249914900353976	-1.44484367038826	not-significant
HOXC6	-0.362081649349182	9.36271130167598	-3.22148270401153	0.00151157266467057	0.0249937404084919	-1.44572142688151	not-significant
TMEM272	-0.345343874780975	5.26839539217877	-3.22113321539994	0.00151331633065168	0.0250004670490434	-1.44675972761852	not-significant
RASSF9	0.742757799274084	9.98241197821229	3.22041278349743	0.0015169166004187	0.0250378264293293	-1.44889975326535	up
IL36RN	0.889784684255316	10.428077350838	3.2200125536706	0.00151892013538388	0.0250427126608975	-1.45008844254962	up
SRSF5	0.368862711376718	9.78501302178771	3.21981881733051	0.0015198908545061	0.0250427126608975	-1.4506637955656	not-significant
C8orf58	0.224027179098872	11.8017991871508	3.21900715227169	0.00152396398236266	0.0250877204526092	-1.45307392237886	not-significant
NUDT3	-0.212758643617033	12.5886919972067	-3.21738029413117	0.00153215848201322	0.025200436035294	-1.45790302602189	not-significant
IQCB1	0.361429147121392	10.1704425223464	3.21703097326642	0.00153392334241303	0.0252072938721144	-1.45893965378947	not-significant
CYP1B1	-0.691853613354198	11.0655343759777	-3.21609504855656	0.00153866118803216	0.0252629524823437	-1.46171656574865	down
DRD1	-0.429638550625784	5.15929987318436	-3.21291046949187	0.0015548841629059	0.0255069199390379	-1.47115991111643	not-significant
OSTF1	0.456280741677096	12.9222089804469	3.21218556604833	0.00155859910944187	0.0255392639280213	-1.473308330871	not-significant
WDR47	0.506114337158944	10.396323647486	3.21199303700491	0.00155958715607723	0.0255392639280213	-1.47387886297286	not-significant
C1orf116	0.464022674968707	11.1666482178771	3.21165356417434	0.00156133072554517	0.0255451224162928	-1.47488476775783	not-significant
ALDH1A1	0.87959545140801	12.0089037458101	3.21139171169852	0.00156267686456548	0.0255451224162928	-1.47566060814879	up
LSG1	0.251708592678343	12.6415161424581	3.20891387181816	0.00157546846445984	0.0257317342828502	-1.48299939331678	not-significant
SCART1	0.269306714092615	7.89770561815642	3.20822536992831	0.00157904000458302	0.0257475247796439	-1.48503768131592	not-significant
SLC13A4	0.372065060763447	10.0583600977654	3.20819670526111	0.00157918886274806	0.0257475247796439	-1.48512253371871	not-significant
C1orf167	0.508057963617016	8.13742351871508	3.20724657902675	0.00158413033090417	0.0258055934827865	-1.48793469109711	not-significant
VSNL1	0.551632132478094	12.3934173072626	3.20680853986752	0.00158641333935457	0.0258189978332101	-1.48923093777106	not-significant
NKX2-3	0.303976407571961	10.5629481452514	3.20655916273162	0.00158771442747402	0.0258189978332101	-1.48996882492099	not-significant
LRRC4C	-0.491703203316645	6.93215926815642	-3.20461840126362	0.00159787396198616	0.0259616341990471	-1.49570963953575	not-significant
TAAR2	-0.251088981426784	7.49214854469274	-3.2027217177274	0.0016078610252625	0.0260981540450047	-1.50131708300702	not-significant
CDYL	0.277367953848559	11.8208768407821	3.2024933289121	0.00160906751584891	0.0260981540450047	-1.5019921030752	not-significant
RNF6	0.220958530287854	11.7761664944134	3.20206506530528	0.00161133213352114	0.0261122376334306	-1.5032577524378	not-significant
CNTN5	0.928262849411764	5.36741459217877	3.20100931760735	0.00161692746772397	0.0261795444219591	-1.50637716504343	up
TMPRSS11E	0.690082286020026	10.9354289486034	3.20068603283813	0.00161864444027659	0.0261795444219591	-1.50733218991599	up
FER1L5	-0.277370328986236	6.07985860782123	-3.20049022577935	0.00161968519844964	0.0261795444219591	-1.50791058746307	not-significant
B3GALNT1	-0.436525597834793	8.51561292681564	-3.19911275082283	0.00162702435382414	0.0262754597934933	-1.51197864236296	not-significant
CBWD5	0.310214431132676	13.2944203994413	3.19851942141457	0.0016301950980982	0.0262850279135863	-1.51373042379714	not-significant
ADGRF1	0.80756549031289	8.23996137206704	3.1984758980642	0.00163042791186354	0.0262850279135863	-1.51385891336974	up
MADCAM1	0.495117713191488	6.97395598994413	3.19791154749091	0.00163344951349863	0.0263110588733315	-1.51552484740971	not-significant
C2CD2L	0.299320051639542	9.44508415335195	3.19682082343454	0.00163930411342187	0.0263826387479366	-1.5187438674952	not-significant
ALPP	0.353673700707134	9.67311012569832	3.19610389513108	0.00164316291526447	0.0264211208034031	-1.52085918335787	not-significant
KRT6A	0.502013738423029	16.0449325027933	3.1958519734663	0.00164452086065779	0.0264211208034031	-1.52160238459361	not-significant
MMP21	-0.25344896043805	7.88559964022346	-3.19541362925858	0.00164688617070567	0.0264364105393705	-1.52289543193175	not-significant
FBN3	-0.755819360025033	4.37342077932961	-3.19494999474294	0.00164939138198019	0.0264539178682774	-1.52426290992094	down
TSPAN2	-0.716058413366707	8.57440749776536	-3.19406720797656	0.00165417122592666	0.0265078458406637	-1.52686617819499	down
SLC25A38	0.30612563598247	11.349919849162	3.19295331943288	0.00166022070629877	0.0265820097846689	-1.53015003332167	not-significant
DNAJC19	0.236091316239063	13.5387126117318	3.19241240948188	0.00166316576197793	0.0265937090205813	-1.53174432222303	not-significant
SLC22A16	-0.479383414230284	7.2355368698324	-3.19229686351654	0.0016637954951115	0.0265937090205813	-1.53208485355625	not-significant
SLTM	0.292240300581971	9.44704318407821	3.19060345369592	0.00167305010200097	0.0267187958646628	-1.53707432774302	not-significant
TBL1X	0.359967620275349	11.6775454636872	3.18491105385108	0.00170451066167516	0.0271979981945283	-1.55382916682597	not-significant
PLA1A	-0.470605879862327	8.13806382011173	-3.18422107194455	0.00170836108791198	0.0272215717579983	-1.55585822772305	not-significant
ASXL1	-0.308182435607005	12.1096551731844	-3.18405696126497	0.00170927808993967	0.0272215717579983	-1.5563407777358	not-significant
LZTFL1	-0.239416140381728	10.2014497100559	-3.1838643564563	0.00171035489094957	0.0272215717579983	-1.55690708344226	not-significant
MINAR2	-0.371592826933669	4.27928627094972	-3.18353825762707	0.00171217945490633	0.0272274387637782	-1.55786582495105	not-significant
SNCAIP	-0.321841668760948	9.81657753100559	-3.18306760803864	0.0017148159810411	0.0272461968236615	-1.55924939626946	not-significant
TACSTD2	0.394784925719646	14.2614488882682	3.18212436820807	0.00172011124117149	0.0273071310026724	-1.56202169514331	not-significant
KRT75	0.731826189649556	12.0375194458101	3.1801845896795	0.00173104866084366	0.0274381674420854	-1.56772064364466	up
TMEM251	0.370280828848561	12.6560083268156	3.18014018292095	0.00173129980116896	0.0274381674420854	-1.56785107167474	not-significant
MTMR3	0.449053971877348	8.91122137932961	3.17985472363176	0.00173291500942249	0.0274405110848517	-1.56868946143792	not-significant
GOLGA7B	0.48690588071339	9.37598803687151	3.17887050276631	0.0017384947245319	0.0275055751636811	-1.57157958940766	not-significant
CSRNP2	-0.278950503379226	11.4342645614525	-3.17698179196537	0.00174924882489343	0.0276523265209907	-1.5771234848593	not-significant
OTUD7B	0.254392739862316	9.63563382402235	3.17661680913705	0.00175133409186989	0.0276619078142389	-1.57819447310349	not-significant
ADAM17	0.351862419180222	9.43079495698324	3.17627574988118	0.00175328475818907	0.0276693487450581	-1.57919516201232	not-significant
GSC	-0.578219855018766	8.64783148268156	-3.175776011045	0.00175614662002946	0.0276911449756922	-1.58066125360127	not-significant
ZNF414	-0.246129607008765	11.755688198324	-3.17517714486936	0.00175958185967908	0.0277219379594427	-1.5824178857039	not-significant
ATP5MC3	0.223098360763437	14.5631529748603	3.17485015787354	0.00176146016334848	0.0277281704669865	-1.58337689995643	not-significant
JAKMIP2	0.763294438917399	8.87286462932961	3.17401612556917	0.00176625949477233	0.0277803354177775	-1.58582261947269	up
PTPRA	-0.213097544242807	12.8226645446927	-3.17365677460595	0.00176833106746098	0.0277895456240234	-1.58687620500129	not-significant
WNT2B	0.517069953629532	11.3608782597765	3.17309465254108	0.0017715760844595	0.0278171657056902	-1.5885240842966	not-significant
MORN3	-0.443660399249065	9.49572168547486	-3.17224187928336	0.00177650951150955	0.0278712285022988	-1.59102352014385	not-significant
FAM83C	0.809998896933672	12.5137461256983	3.17010363202017	0.0017889356538909	0.0280426035617028	-1.59728798161234	up
IL12RB1	-0.356280550625785	10.0939553687151	-3.16965225126502	0.00179156906954252	0.0280426035617028	-1.59860991836227	not-significant
ARRB1	-0.378127968961198	9.7634297698324	-3.16950920548028	0.00179240436713231	0.0280426035617028	-1.59902881452439	not-significant
DCHS2	-0.435278471677099	5.68129042458101	-3.16933347121666	0.00179343103897099	0.0280426035617028	-1.59954341274833	not-significant
GPD2	0.330847977284103	11.7203549664804	3.16798424016307	0.0018013316677772	0.0281426094562251	-1.60349348428673	not-significant
ATP5MC1	0.291455902941175	13.1105704022346	3.16716599303957	0.00180613873729098	0.0281941573673444	-1.60588829173727	not-significant
JPH1	0.656977227409261	9.59531954804469	3.16454196521475	0.0018216347783007	0.0284123369382831	-1.61356445087895	up
GATA3	-0.659370480575719	7.0358053150838	-3.16363972684687	0.00182699129027761	0.0284721367662346	-1.61620248840373	down
RARRES1	-0.708139019637054	10.8348068843575	-3.16273523878547	0.00183237580313363	0.0285322730178202	-1.61884643001665	down
FAM83G	0.412141500125163	11.7646411256983	3.16230846060427	0.00183492156059343	0.0285481431819116	-1.62009372641873	not-significant
GLT1D1	-0.560625580037549	7.22379101787709	-3.16183785815758	0.00183773253090516	0.0285681097759413	-1.62146892891462	not-significant
SNRPF	0.26986031658323	13.5896789385475	3.16124721596059	0.0018412661599931	0.0285810910284943	-1.62319465513601	not-significant
PHF5A	0.397615871151428	12.0815529888268	3.16118742388395	0.00184162422808062	0.0285810910284943	-1.62336933835753	not-significant
PPP1R15B	0.337631460951188	11.8326549134078	3.16044388023243	0.00184608237166517	0.0286265227466918	-1.6255413631256	not-significant
SLC3A2	0.28796359042552	13.965029103352	3.15959427207852	0.00185118869485828	0.028651791364708	-1.62802266313786	not-significant
MFHAS1	0.435989431038804	11.5094255083799	3.15930669622924	0.00185292004771681	0.028651791364708	-1.62886240008684	not-significant
CSTA	0.503214959949945	13.2468041648045	3.15918777735414	0.00185363643810746	0.028651791364708	-1.62920962965987	not-significant
GLYATL1B	-0.427606506195241	7.6109583273743	-3.15915394371416	0.00185384030540061	0.028651791364708	-1.62930841790389	not-significant
ARHGEF15	0.354603986858578	14.9622825893855	3.15865459832094	0.00185685156718893	0.0286746334913297	-1.63076630830241	not-significant
POMP	0.350835246933661	10.4809224804469	3.15760091640052	0.00186322058334612	0.0287492476313166	-1.6338419663491	not-significant
DESI2	0.207195601220276	12.944595849162	3.15604222221599	0.0018726792770922	0.0288713727624908	-1.63839005636542	not-significant
CD83	-0.392286641802258	11.5547169832402	-3.1554161673272	0.00187649089748434	0.0288921917999946	-1.64021624803298	not-significant
TENM4	0.284186418423028	11.9096455569832	3.15531302201833	0.00187711956777677	0.0288921917999946	-1.64051709014212	not-significant
LRP5	-0.360660361389233	12.1792458798883	-3.15488815214108	0.00187971120537139	0.0289082888582652	-1.64175620806901	not-significant
NDUFA7	0.487501057165206	11.8213242946927	3.15445358348749	0.00188236543181969	0.028925321232917	-1.64302345800586	not-significant
GAS2L1	0.308391483166453	10.8910191648045	3.15341975986196	0.00188869370056362	0.0289987363663713	-1.6460375747725	not-significant
MOV10	-0.268729556476844	12.0200143184358	-3.15235743248412	0.00189521696726071	0.0290750225633655	-1.64913387525486	not-significant
ATP13A4	0.757373581739667	8.79210042178771	3.15209373762392	0.00189683942590885	0.0290760607409192	-1.64990230616593	up
CRYM	0.375360517415516	7.11676034217877	3.15024504783927	0.00190825018990683	0.0292270162174019	-1.65528794495975	not-significant
TAPBPL	-0.285661777146435	10.2654346036313	-3.14956330795163	0.00191247414576658	0.0292677405891824	-1.65727329054865	not-significant
MPIG6B	0.309800367590736	8.56270694413408	3.14906606015824	0.00191556047510182	0.029291002816745	-1.65872112088129	not-significant
PEBP4	-0.34104495540676	6.79078242290503	-3.14834369785832	0.00192005226707921	0.0293357005283074	-1.66082405058313	not-significant
SLC27A5	0.394613504036291	10.6388777444134	3.14787101568446	0.00192299677491343	0.0293567042348213	-1.66219988218214	not-significant
TUG1	0.209372082352946	13.3856395027933	3.14650847742054	0.00193150792873782	0.0294625854611141	-1.66616477689707	not-significant
H1-1	-0.350487745306639	13.7524776005587	-3.14604672338235	0.00193440019826683	0.0294763188477709	-1.66750810217124	not-significant
ARSK	-0.348147198554447	9.4828003150838	-3.14586163708123	0.00193556064087817	0.0294763188477709	-1.66804650194937	not-significant
LRP1B	0.385144239355443	5.21123352793296	3.14507363215028	0.00194050844183576	0.0295080120800808	-1.67033842226848	not-significant
C5orf15	-0.301511757916145	12.1911203547486	-3.14485856098593	0.00194186088378326	0.0295080120800808	-1.67096386980931	not-significant
CXCL14	0.589141426533162	15.1355682430168	3.14466160389835	0.00194310018353266	0.0295080120800808	-1.6715366063555	up
SERPINB1	0.501113270400499	13.4010875195531	3.14452608712163	0.00194395331172983	0.0295080120800808	-1.67193066043883	not-significant
NAE1	0.302123350750941	12.8298135139665	3.14390069219118	0.00194789489827908	0.0295330686414633	-1.67374897983561	not-significant
CTNND2	-0.472086973967465	6.60999731061453	-3.14376319765548	0.0019487624567438	0.0295330686414633	-1.67414869826433	not-significant
RCAN2	-0.475418310613259	9.84068264301676	-3.14224471977644	0.00195836751503405	0.0296410552127468	-1.67856211539927	not-significant
ZNF213	-0.197460199249068	12.1449784259777	-3.14213582083016	0.00195905803127935	0.0296410552127468	-1.67887855417443	not-significant
LY6G6C	0.635626277478099	10.6658594944134	3.14123294271603	0.00196479176820199	0.0296711722940928	-1.68150176169603	up
TRAPPC3L	-0.259912178729664	9.21573081675978	-3.14122966763861	0.0019648125948598	0.0296711722940928	-1.68151127582677	not-significant
CEP20	0.321808506633284	13.3681085642458	3.14107311417493	0.00196580837775418	0.0296711722940928	-1.68196605477095	not-significant
DUSP4	-0.377409282040057	11.5616351396648	-3.1407350107145	0.00196796053186359	0.0296797015374041	-1.68294815705287	not-significant
MOGAT1	-0.376943307409261	6.38827405083799	-3.13982288091716	0.00197377745909208	0.0297434425966809	-1.68559718466141	not-significant
CAPN10	0.383207850876092	11.4110114776536	3.13936199251735	0.00197672273167505	0.0297638420330556	-1.68693544542895	not-significant
HTR3A	0.463816194167713	7.5491955972067	3.13884285311568	0.00198004512377275	0.0297898824293437	-1.68844263668961	not-significant
SFTA2	0.515345085225279	8.83058473296089	3.13804684930333	0.00198514943324031	0.0297981315420044	-1.69075320169055	not-significant
CD44	0.276315742209011	14.3308822709497	3.13803862939467	0.00198520220619993	0.0297981315420044	-1.69077705893547	not-significant
RSL24D1	0.311518984981227	12.5027312988827	3.13801193278558	0.00198537361110836	0.0297981315420044	-1.69085454208042	not-significant
FBXO46	0.302549514831036	10.3193832625698	3.13751392478316	0.00198857357078795	0.0298222248174062	-1.69229983208348	not-significant
JRKL	0.340257448692105	10.0646509684358	3.13710482389691	0.00199120582631858	0.0298323313136289	-1.69348694757524	not-significant
PKP1	0.473838507603247	13.8483460656425	3.13691350359023	0.00199243793437369	0.0298323313136289	-1.69404206705262	not-significant
SARNP	-0.256720123754695	8.27345620614525	-3.1364506432043	0.00199542168676888	0.0298531047714119	-1.69538493999574	not-significant
TRIM29	0.345482416270317	13.8919640614525	3.13618302359027	0.00199714873801085	0.0298550587925987	-1.69616129013559	not-significant
ALG6	-0.40949850620776	7.04505817877095	-3.13585244558554	0.00199928399331338	0.0298631069959692	-1.69712019742003	not-significant
KIF16B	0.422087379837292	10.1606661857542	3.13513617954206	0.00200391771757074	0.0299084319523467	-1.69919755955047	not-significant
TBL2	0.255911411702138	12.5145464329609	3.1342029016828	0.00200997026200143	0.0299634641211263	-1.7019036770577	not-significant
LIX1	-0.457656882628285	3.89928659217877	-3.13407370804637	0.00201080944719606	0.0299634641211263	-1.7022782280852	not-significant
IL37	0.521960492165206	9.16116825083799	3.13245659084613	0.00202134099256174	0.0300892766940186	-1.70696531659426	not-significant
FHOD3	-0.608668290988744	10.9494658435754	-3.13228361842014	0.00202247049913809	0.0300892766940186	-1.7074665356505	down
MDFIC	0.292786711733422	10.0255076597765	3.13179310459767	0.00202567672161645	0.0301130209625988	-1.70888775401505	not-significant
FRMD3	-0.378119981652061	7.3556750301676	-3.13113002957536	0.00203001835833706	0.0301535927873403	-1.71080863603755	not-significant
CRISP3	0.760043649774723	7.3030111698324	3.12877713728677	0.00204549403324756	0.0303593523140973	-1.71762186467012	up
FOXC1	0.409289583229034	13.007254047486	3.12779589123025	0.00205198017101362	0.0304314680238904	-1.72046188776762	not-significant
TMEM53	-0.175641679411756	12.3867775167598	-3.12479762687193	0.00207191707440608	0.0307027901810365	-1.72913483402094	not-significant
MRS2	0.496055161539429	9.84489753184357	3.1240927761912	0.00207662990291951	0.0307482627193173	-1.73117264382592	not-significant
TUT7	0.397308535769712	10.6359892865922	3.12355935012197	0.00208020312727828	0.0307768027557208	-1.73271457057538	not-significant
ZBTB34	0.332798172590739	10.228988273743	3.12250380257405	0.00208729061538937	0.0308572504335151	-1.7357650524533	not-significant
SAA4	-0.955367331539424	6.81920164916201	-3.12194416857214	0.00209105733776705	0.0308885175936663	-1.73738199363428	down
PCNX1	0.336973838110149	15.4940729636872	3.12070894919609	0.00209939347497354	0.0309679489437948	-1.74094997423798	not-significant
TRIM55	-0.378665642434291	5.26611418910614	-3.12065673964373	0.00209974649808736	0.0309679489437948	-1.74110075578209	not-significant
SLCO3A1	0.373381410012513	10.6965286061453	3.12012900163128	0.00210331796486516	0.0309961775105937	-1.74262474000704	not-significant
PRKCI	0.296175616270347	12.9707804050279	3.11917873399839	0.00210976306817062	0.0310459093485108	-1.74536830943295	not-significant
ADGRG6	-0.540433779199001	9.93590673575419	-3.1191419564281	0.00211001287535197	0.0310459093485108	-1.74547447692209	not-significant
SYK	0.437526256414257	12.3544899357542	3.11753616244315	0.00212094674054043	0.0311766257918779	-1.75010890298462	not-significant
MAG	0.314443283892365	8.40515355893855	3.11734803205747	0.00212223114448749	0.0311766257918779	-1.75065171971789	not-significant
SAA1	-0.836977892991241	12.2561075921788	-3.11704394227751	0.00212430874727769	0.0311826513994035	-1.75152905462403	down
AP1S3	0.379076911076336	10.5034936396648	3.1167598534722	0.00212625139825414	0.0311866881558828	-1.75234861512609	not-significant
AIFM1	0.302362066082607	11.5959182905028	3.11471941364228	0.00214025263455925	0.0313125474542559	-1.75823306226782	not-significant
TSPAN18	0.465081662922401	11.711624849162	3.11453080487852	0.00214155113788823	0.0313125474542559	-1.75877681896057	not-significant
STK4	-0.276127115456825	13.0288694050279	-3.11444767921437	0.00214212365930692	0.0313125474542559	-1.75901645984316	not-significant
GINM1	-0.22940625197122	13.386919698324	-3.11440563866573	0.00214241326412483	0.0313125474542559	-1.75913765530072	not-significant
OR2F1	0.355618684618278	7.71612664860335	3.11418393471727	0.00214394111543311	0.0313125474542559	-1.7597767642929	not-significant
DST	0.344899158135176	12.4872012988827	3.11397801298533	0.00214536110732497	0.0313125474542559	-1.76037034117928	not-significant
MIGA1	-0.325049048498116	10.4459839692737	-3.1132905083068	0.00215010829093506	0.0313125474542559	-1.76235184385651	not-significant
AP3M2	0.354997847108887	10.8784679139665	3.11313294693962	0.00215119761072618	0.0313125474542559	-1.76280590669952	not-significant
SFN	0.259292473591991	15.3345754273743	3.11290965018945	0.00215274227398658	0.0313125474542559	-1.76344937155966	not-significant
BRME1	0.427005331376719	9.42150069776536	3.11272328686378	0.00215403223383272	0.0313125474542559	-1.76398637527717	not-significant
GNA13	0.199577337234036	12.4607481759777	3.11257900483165	0.00215503140828548	0.0313125474542559	-1.7644021024705	not-significant
MMP17	0.625827044993743	12.2710642458101	3.11243836975971	0.00215600573930936	0.0313125474542559	-1.7648073048816	up
KLF16	0.317451445775969	13.2939306899441	3.11235274234742	0.00215659917229462	0.0313125474542559	-1.765054009377	not-significant
DAZAP1	0.208214227340424	10.3480981195531	3.1116971952523	0.00216114738697613	0.0313542414925063	-1.76694253040686	not-significant
PAK3	-0.588667992728412	6.44294105055866	-3.11060790794572	0.00216872452168398	0.0314397808372187	-1.77007979617502	down
EIF4E3	-0.411054571076349	7.98341708268156	-3.109821914418	0.00217420717356638	0.0314948476784391	-1.77234293181117	not-significant
PNOC	1.05725799483104	9.71477664078212	3.10811817368994	0.00218613552592302	0.0316181921575556	-1.77724680663994	up
MATR3	-0.262333682728411	12.8192380307263	-3.10808593031372	0.00218636185260126	0.0316181921575556	-1.77733958949804	not-significant
SUCNR1	-0.760753998836043	7.46673092122905	-3.10788193402491	0.00218779427046024	0.0316181921575556	-1.77792658492228	down
MNX1	-0.299787448222777	7.68995914581006	-3.10585214574282	0.00220209432914452	0.0318002826635767	-1.78376538141244	not-significant
CARD14	0.505433588372968	9.13707859106145	3.10529288186539	0.00220604954890995	0.0318328183751273	-1.78537353380093	not-significant
RAB36	0.510523721214016	12.0510501675978	3.1029827084121	0.00222245719624165	0.0320145910281472	-1.79201364251138	not-significant
STRA6	-0.324791321964955	9.93623662346369	-3.10283146965469	0.00222353526868242	0.0320145910281472	-1.79244819212359	not-significant
HKDC1	0.515388932953695	8.22530371620112	3.10279681694626	0.00222378235097392	0.0320145910281472	-1.7925477559988	not-significant
GRPR	-0.669517537809762	6.05056491284916	-3.10193891204469	0.00222990751725282	0.0320469545413211	-1.79501236352135	down
TTN	-0.370071002615771	7.36894715949721	-3.10178218629158	0.00223102817147206	0.0320469545413211	-1.79546254262386	not-significant
CEPT1	-0.312314306508135	11.4392302932961	-3.10172040062334	0.00223147010764374	0.0320469545413211	-1.79564001019409	not-significant
TAAR9	-0.359694610262829	4.91763422234637	-3.10152266972017	0.0022328849669719	0.0320469545413211	-1.79620793327735	not-significant
VAV3	-0.541894015081363	11.2279911938547	-3.10090017476827	0.00223734463033354	0.0320863358373217	-1.79799565258894	not-significant
TFAM	-0.26750784133292	12.9138046424581	-3.10028592774941	0.00224175326914839	0.0321249255834054	-1.79975936969868	not-significant
SEMA4B	0.358969792083856	13.0021756145251	3.09835499725623	0.00225566447170105	0.0322991124990413	-1.8053017037218	not-significant
NUP160	-0.295378423091353	11.6532542150838	-3.09792326760615	0.00225878571503338	0.0322991124990413	-1.8065404703813	not-significant
FOXC2	-0.78088668370463	6.44658132513966	-3.0978812302049	0.0022590898427221	0.0322991124990413	-1.80666108049354	down
NEURL1	0.626325990801002	11.6240935502793	3.09750935039379	0.00226178192686662	0.0323128982538828	-1.80772798230083	up
CNTN1	0.80163209356696	10.477305398324	3.09630206825217	0.00227054203219625	0.0324132874382458	-1.81119081384007	up
PLEKHM1	0.312960416145179	11.4086941927374	3.09537911284717	0.00227726017325179	0.0324609221760356	-1.81383729835759	not-significant
STARD9	-0.27737443200251	7.53398164022346	-3.09536673391596	0.00227735040345215	0.0324609221760356	-1.81387278892636	not-significant
HSD17B1	0.499971336170209	12.1230278798883	3.09496121606524	0.00228030805521803	0.0324783251642288	-1.81503534389708	not-significant
OVOL1	0.683631980938667	11.0862154128492	3.09422234367271	0.00228570615750175	0.0325304344379302	-1.81715322199716	up
SLC2A1	0.418041051927409	11.7660070455307	3.09151897642093	0.00230555734191304	0.0327880059704302	-1.82489819473319	not-significant
MACROD2	-0.345250440982479	7.46931329385475	-3.09034902946003	0.00231419767981015	0.0328858744757823	-1.82824813482597	not-significant
BEND2	0.254834787259072	5.05702096005587	3.08879984324838	0.0023256848039145	0.0330240178572551	-1.83268221048378	not-significant
ZNF506	-0.310046013391741	9.39941765810056	-3.08735764887417	0.00233642588878443	0.0331513661199982	-1.83680826172345	not-significant
HLA-DMA	-0.526299306132664	12.4388048617318	-3.08701171017201	0.00233900915140384	0.0331628583323755	-1.83779771923061	not-significant
CT47A12	0.511462429173966	8.62781370391061	3.08528866082215	0.00235191517288688	0.0333205800364831	-1.84272452130283	not-significant
CCDC92	-0.240853596620777	13.0345172877095	-3.08493438764796	0.00235457689261377	0.0333221607386479	-1.84373720657531	not-significant
ZNF354B	-0.318322862553199	9.26907115865922	-3.08479958462855	0.00235559042278448	0.0333221607386479	-1.84412251184999	not-significant
ING4	-0.358462505632041	9.62767367877095	-3.08437219603904	0.0023588064506101	0.0333424334337562	-1.84534400980584	not-significant
EMP1	0.331828133479359	12.7801032206704	3.08393840828895	0.00236207477560395	0.0333634141832096	-1.8465836415754	not-significant
GPC4	-0.595781681727161	10.879468472067	-3.08338250099871	0.00236626930815689	0.033390046086179	-1.8481720246315	down
KIR3DL2	0.351883196057566	12.7465021648045	3.08321543771398	0.00236753120743668	0.033390046086179	-1.84864932107763	not-significant
CNN3	-0.328816166332919	13.7534826592179	-3.08236968408016	0.00237392907886182	0.0334401094081944	-1.85106526603655	not-significant
FER1L6	0.737872900425531	5.37386686759777	3.08213509226816	0.00237570652047617	0.0334401094081944	-1.85173528594928	up
FST	0.606192486295374	12.6027821955307	3.08203762066692	0.00237644539882842	0.0334401094081944	-1.85201366206043	up
PAXIP1	-0.238381954380481	11.2623032039106	-3.08133198836268	0.00238180073709638	0.0334902673567214	-1.85402869212122	not-significant
PDK4	-0.439068043429286	10.4604735195531	-3.0807774975826	0.00238601681294727	0.0335243429142953	-1.85561182620076	not-significant
RNF44	-0.245438100375475	11.6793004888268	-3.08032498642229	0.00238946258930535	0.0335475524644139	-1.85690360738281	not-significant
UBR3	0.344065461639554	10.8904253329609	3.07985813282561	0.00239302239357075	0.0335723269183546	-1.8582361533267	not-significant
KLHL38	-0.426813263053813	7.40145554022346	-3.0793604332736	0.00239682279154214	0.0336004370499472	-1.85965654358605	not-significant
MACF1	0.241268504568207	12.7058995027933	3.07901561041971	0.00239945909990993	0.0336121982227832	-1.86064051650142	not-significant
ZNF644	-0.166951124906127	12.243555924581	-3.07863496588691	0.00240237238692854	0.0336278188682265	-1.86172659388033	not-significant
PDZD11	0.329318581977468	12.3991293379888	3.07814580630725	0.0024061209939495	0.0336551000058711	-1.86312211578404	not-significant
DEFB104B	-0.414177143491866	6.5475895301676	-3.07776795329486	0.00240902031316126	0.0336625356313383	-1.86419995522913	not-significant
CPEB2	0.479120883166452	9.69261504469274	3.07751791658443	0.0024109406522945	0.0336625356313383	-1.86491312871562	not-significant
FAM135A	0.396393519255319	11.1293907198324	3.07711646865319	0.00241402681946482	0.0336625356313383	-1.86605805984966	not-significant
ZC3HAV1	0.405619064274099	11.3529330659218	3.07665778978629	0.00241755741686452	0.0336625356313383	-1.86736604970273	not-significant
MAML1	-0.250700305194	11.3601059022346	-3.07665319291741	0.00241759282453464	0.0336625356313383	-1.86737915746042	not-significant
ITCH	-0.341376251001257	10.7572950782123	-3.07649088108729	0.00241884334837822	0.0336625356313383	-1.86784197081771	not-significant
C22orf31	0.619056933391738	10.0505376128492	3.0764377442631	0.0024192528682166	0.0336625356313383	-1.86799347954523	up
CBLN3	-0.356095696670842	8.89331507932961	-3.07517610550462	0.00242899499803936	0.0337634468805561	-1.87159009281722	not-significant
PRODH	0.291675972402999	11.1746356606145	3.07503123037414	0.00243011600990474	0.0337634468805561	-1.87200301041042	not-significant
CCDC158	-0.241999149874845	6.43771172402235	-3.07473744186125	0.00243239074656233	0.0337699623990068	-1.87284030163863	not-significant
ZPBP	-0.331576548911138	5.0972064575419	-3.07257936350191	0.00244916057101123	0.0339775607110394	-1.87898857848807	not-significant
CTD-2105E13.6	-0.48057656405507	6.88099858659218	-3.07227796432992	0.00245151113110667	0.0339849589791148	-1.87984694384471	not-significant
FOSL1	0.68159333653316	12.1359542480447	3.07154833367041	0.0024572100156353	0.034038729261034	-1.88192457164703	up
SLC25A24	-0.348735958886103	12.5345009860335	-3.07124600671989	0.00245957496306956	0.0340462704547474	-1.88278531962621	not-significant
PBX4	-0.45528006449937	8.768457075419	-3.07073942315255	0.00246354241239331	0.0340527346607716	-1.88422743123932	not-significant
RP5-877J2.1	-0.400042995431795	9.50504419664805	-3.07072138907784	0.00246368376001411	0.0340527346607716	-1.88427876561913	not-significant
ZFR	-0.179160478410518	12.0499126675978	-3.06842404138311	0.00248175124034936	0.03427712699097	-1.89081600029547	not-significant
RFX7	0.362360119730914	8.51148783240223	3.06799283107056	0.00248515608596167	0.0342988221133352	-1.89204254405101	not-significant
CALB1	1.52956123877973	8.88387866564246	3.06634643880642	0.0024981957066078	0.034453361290024	-1.89672415258087	up
CLNS1A	0.367717791739675	12.654599650838	3.06580940343606	0.0025024627213732	0.0344867762361093	-1.8982507543276	not-significant
SLC6A6	0.315850707321649	11.5351984581006	3.06420718248275	0.00251523314733415	0.0346372423330604	-1.90280387443651	not-significant
CAPN6	-0.896101420525657	7.10085990921788	-3.06397383181286	0.00251709806419907	0.0346374178797548	-1.90346682153356	down
VSIG8	0.480709448060066	12.8333173631285	3.06241880643477	0.00252955828405517	0.0347750397428857	-1.9078834756076	not-significant
SLC22A6	0.41566166778473	4.97606756536313	3.06224095977594	0.0025309869657602	0.0347750397428857	-1.90838847539729	not-significant
FERMT1	0.367561020463079	13.0148278240223	3.06187548294932	0.00253392525847091	0.0347750397428857	-1.90942617273731	not-significant
NMBR	-0.422829832740928	4.40179365865922	-3.06179942304085	0.00253453714611802	0.0347750397428857	-1.90964211543017	not-significant
PNRC1	-0.212034845525656	14.1895817011173	-3.06150157642308	0.0025369345778887	0.0347824146195723	-1.91048768929664	not-significant
SYT6	-0.409319874292867	5.47469038547486	-3.0610635551908	0.00254046410480637	0.0348052888087794	-1.91173107860367	not-significant
ABHD10	0.776270994142677	7.39201445083799	3.06015579744901	0.00254779313765592	0.034870357968988	-1.91430737669416	up
SPRR3	0.473667127409255	13.4394053435754	3.06001362108962	0.00254894280218205	0.034870357968988	-1.91471082377167	not-significant
SPACA3	0.209652180782231	7.64284194888268	3.05854549573396	0.00256084234270585	0.0349919728376002	-1.91887586772242	not-significant
RPP30	-0.240566652941178	9.36640606145251	-3.05829356258134	0.00256288946862306	0.0349919728376002	-1.91959041669492	not-significant
STK24	0.209055856195249	12.9561158575419	3.05822510979282	0.00256344595409402	0.0349919728376002	-1.91978455774364	not-significant
SLC48A1	0.324862368022522	11.3598053268156	3.05781271043275	0.00256680090395837	0.0350122127679982	-1.92095409352475	not-significant
PI3	0.773709952252808	14.7944515614525	3.05704142382099	0.0025730863406618	0.0350584085662065	-1.92314102788214	up
LAD1	0.329033548998737	13.9038500558659	3.05686066866734	0.00257456141754232	0.0350584085662065	-1.92365347593246	not-significant
PPIAL4A	0.197753854693369	15.0647539106145	3.05670754251999	0.00257581163413548	0.0350584085662065	-1.92408757333532	not-significant
PRRX2	0.563633645394246	11.2335110094972	3.05504792034851	0.00258939777144472	0.0352176928900274	-1.9287911827886	not-significant
GP6	0.397981751076344	6.89433368100559	3.05480889611986	0.00259135992502777	0.0352187659578084	-1.92946842281411	not-significant
PEX12	0.417711238185225	9.67239974078212	3.05387132942002	0.00259906966495495	0.0352781712431176	-1.93212442024507	not-significant
GPI	0.269125669023778	14.4712426871508	3.05381861520708	0.00259950376840896	0.0352781712431176	-1.93227373058543	not-significant
UCHL1	0.786441412828532	11.9626378681564	3.05308612858034	0.00260554274344564	0.0353072821111951	-1.93434822201147	up
SNTG1	-0.278262423404255	4.74416416424581	-3.05302637875744	0.00260603592001064	0.0353072821111951	-1.93451742105145	not-significant
SPOCK2	-0.350732403097625	10.2651507857542	-3.05287172982496	0.00260731279586976	0.0353072821111951	-1.93495534075294	not-significant
RAB1A	0.192050366239043	13.1036381620112	3.05262676053089	0.00260933659203511	0.0353091198318731	-1.93564897997762	not-significant
NOTO	0.485147761251561	8.23211343743017	3.05160204630516	0.00261781790164919	0.0353826873087271	-1.93854995187312	not-significant
TCTN1	-0.354281327065083	10.5904352108939	-3.05147845610198	0.00261884254299302	0.0353826873087271	-1.9388997772529	not-significant
PCSK5	0.470811219092623	10.2910977963687	3.0512847447968	0.00262044927664761	0.0353826873087271	-1.93944805664924	not-significant
ADSS2	0.336920997183983	12.5603946089385	3.05105230568404	0.00262237843640491	0.0353831884121271	-1.94010590969414	not-significant
CCR5	-0.65098172048811	6.09482676927374	-3.05049980518177	0.00262696924390929	0.0354053254683397	-1.9416694248882	down
PDCD5	0.295581750938668	13.6682900251397	3.0503992511352	0.00262780555852925	0.0354053254683397	-1.94195395430096	not-significant
MAPK8IP2	0.501102203291616	8.73971331424581	3.04904585772938	0.0026390857251256	0.0355098405197003	-1.94578271794021	not-significant
SLC16A9	0.653645085469334	10.5180495128492	3.04901297211848	0.00263936037230006	0.0355098405197003	-1.94587573264479	up
RASL11A	0.542262299662076	9.89293224581006	3.04784016121321	0.00264917244829811	0.035616228580606	-1.94919235814325	not-significant
RPGRIP1	-0.248019332177723	6.55209778044693	-3.0466037021237	0.00265955341792698	0.0357301066585147	-1.95268773300534	not-significant
KRT79	-0.828228277859825	5.86320783743017	-3.04586817946037	0.00266574643235637	0.035771549063127	-1.95476639372257	down
TTC23L	-0.277683846226538	7.40278645865922	-3.04569089164116	0.00266724116122989	0.035771549063127	-1.95526735931109	not-significant
UFM1	0.227132302252812	12.1342073575419	3.04555627899558	0.00266837660783178	0.035771549063127	-1.95564771931866	not-significant
DBI	0.289882768397993	14.1469490810056	3.04524222451634	0.00267102736352062	0.0357814346169048	-1.95653504937777	not-significant
SLC38A3	-0.288345745081347	8.3241489273743	-3.04359395596178	0.00268497929267671	0.0359425896580868	-1.96119071996532	not-significant
ZNF439	-0.458460149261574	9.45956117206704	-3.04281950274507	0.00269155788719098	0.0360048812935325	-1.96337744369095	not-significant
PLAAT3	0.460027544993729	12.4083728519553	3.04249557753468	0.00269431387286888	0.0360159855157404	-1.96429192100527	not-significant
POLR2M	0.351426829536921	10.6774068645251	3.04181141235348	0.00270014336061587	0.036068129276341	-1.96622310830765	not-significant
C1orf158	0.347259911326656	7.62244832402235	3.04055411458762	0.0027108865830049	0.0361485730476308	-1.96977105283162	not-significant
VKORC1L1	0.244630093116397	12.1424211592179	3.0404828815931	0.00271149642415309	0.0361485730476308	-1.96997202433656	not-significant
PRDX5	0.270764501939917	14.3752742150838	3.04042821842513	0.00271196449311941	0.0361485730476308	-1.97012624408371	not-significant
MOXD1	-0.591187181289117	11.5330289441341	-3.0394342214358	0.00272048886976881	0.0362363691976827	-1.97293014611283	down
ST7	-0.22689063591991	10.6878544804469	-3.0378918117359	0.00273376523436475	0.036387290852566	-1.97727939617157	not-significant
TGM3	0.58245670232791	11.5897156597765	3.03764624387074	0.00273588447042053	0.0363895984931255	-1.97797165916935	not-significant
CLMN	-0.42982075753442	9.22185622793296	-3.03736680224467	0.00273829787574831	0.0363958127749602	-1.97875935200286	not-significant
PPM1F	0.228165939292868	9.14039910782123	3.03371820093265	0.0027699895947532	0.0367908916274713	-1.98903807770121	not-significant
KAAG1	0.445398551176465	9.80065214469274	3.03289891441597	0.00277715219515896	0.0368376475965933	-1.99134461647476	not-significant
REV1	0.301035510763455	10.7786879636872	3.03268028337482	0.00277906645483845	0.0368376475965933	-1.99196003399039	not-significant
MMACHC	-0.388787400625789	10.0362974324022	-3.03255020057449	0.00278020599247494	0.0368376475965933	-1.9923261809396	not-significant
TUBA8	0.52000072828535	11.4229892905028	3.03241519086936	0.00278138914530719	0.0368376475965933	-1.99270618079829	not-significant
DDX10	0.334214398122651	11.9906141899441	3.03218364181786	0.00278341939693119	0.0368384473758034	-1.99335786592843	not-significant
WFDC2	-0.779468526795995	9.01429931675978	-3.03107439161862	0.00279316438626768	0.0369245055729636	-1.99647918259102	down
C1QTNF7	-0.539217997346685	6.4241280027933	-3.03099413558387	0.0027938706692553	0.0369245055729636	-1.99670497496266	not-significant
SYN3	-0.39732283314143	5.85186391117318	-3.03074935668613	0.00279602583050817	0.0369268919889359	-1.9973936027867	not-significant
IL12B	-0.372615891739674	5.84197796256983	-3.02996182011985	0.00280297010366127	0.0369924798225614	-1.9996088117137	not-significant
SPAST	0.365412843554441	10.9877071899441	3.0283176713266	0.00281751895318332	0.0371381900730833	-2.00423185633838	not-significant
AFTPH	0.211007571871084	12.5798198337989	3.02826540912202	0.00281798255246806	0.0371381900730833	-2.00437877099498	not-significant
RP5-1189D6.2	-0.551474403216522	10.8008818614525	-3.02771835540894	0.00282283948687383	0.0371564009624971	-2.00591646050035	not-significant
ALX3	-0.478836129799752	6.88370067765363	-3.02766224414989	0.00282333809784014	0.0371564009624971	-2.00607416704718	not-significant
INPP5B	-0.301353861639548	10.8733735223464	-3.02724320945293	0.00282706425197754	0.0371747745108737	-2.00725182451419	not-significant
RAD51D	0.233463243241555	9.55530137988827	3.02690214339424	0.00283010043250508	0.0371747745108737	-2.00821025006864	not-significant
CELA3A	0.261921854493112	8.4968509301676	3.02683508235175	0.00283069776501172	0.0371747745108737	-2.00839868603693	not-significant
SMTNL2	-0.680350791689611	6.35313917094972	-3.02518820092519	0.0028454034994375	0.0373378603128219	-2.01302510575207	down
MKRN1	0.228605307446799	13.1378783645251	3.02487641243648	0.00284819550247885	0.0373378603128219	-2.01390072662524	not-significant
ACTR1A	-0.191305166708384	12.5298828100559	-3.02477482390198	0.00284910575190615	0.0373378603128219	-2.01418600837136	not-significant
FAM189A2	-0.375099555156446	8.8722795047486	-3.02427408865148	0.00285359633373146	0.0373562449988366	-2.0155920509992	not-significant
CCDC78	0.29012225006257	14.2214735893855	3.02409301752195	0.00285522177865411	0.0373562449988366	-2.01610043914857	not-significant
POLG	0.303044652878597	13.756517726257	3.02395055103833	0.00285650127524391	0.0373562449988366	-2.0165004188733	not-significant
SYTL3	-0.404272605068838	9.2448906726257	-3.0234735145601	0.00286078940037227	0.0373861792986455	-2.01783959214	not-significant
OR2D2	-0.284159462528159	7.66179677039106	-3.02211966840452	0.00287299154109002	0.0374867355179517	-2.02163917554409	not-significant
AP4M1	-0.321932161013777	10.3874572234637	-3.02202353804123	0.00287385977766459	0.0374867355179517	-2.02190890809645	not-significant
ZNF135	-0.24292150168961	10.299574551676	-3.02195294120004	0.00287449755268396	0.0374867355179517	-2.02210699111706	not-significant
CAPNS2	0.332370016770952	13.410396726257	3.02172847689302	0.00287652623896856	0.0374870503100704	-2.02273677299985	not-significant
CALML3	0.271667673904892	12.985665877095	3.02038819132412	0.00288866705925409	0.0376084561941772	-2.02649634885019	not-significant
SLC25A41	0.382073025419272	6.56145270167598	3.02025630719911	0.00288986426132467	0.0376084561941772	-2.0268662099365	not-significant
PRSS48	0.429312918560704	5.88052879273743	3.01946129420092	0.00289709081471331	0.0376404924028904	-2.02909546762377	not-significant
ALKBH6	0.2386804534418	11.403715226257	3.0194082164152	0.0028975738758659	0.0376404924028904	-2.02924428164905	not-significant
SKIL	-0.244197742553188	13.1919267793296	-3.01914223532202	0.00289999568757121	0.0376404924028904	-2.02998997650771	not-significant
EFCAB11	-0.302855520688357	8.0337860027933	-3.01873368222391	0.00290371927469556	0.0376404924028904	-2.0311352656797	not-significant
RXFP3	0.454665738448062	8.7632972452514	3.01866622609661	0.00290433449852656	0.0376404924028904	-2.0313243507259	not-significant
MAN2B2	-0.256162823779722	11.9223080111732	-3.01865877449816	0.00290440246710715	0.0376404924028904	-2.03134523793266	not-significant
FAM83H	0.259448702284118	13.7272460251397	3.01841754492488	0.00290660359552944	0.0376429320221579	-2.03202139149921	not-significant
GRIN2C	-0.285453958673343	7.47339699441341	-3.01795012965503	0.00291087295235149	0.0376721350047925	-2.03333139280854	not-significant
MPST	0.382077592240293	13.2120228575419	3.01750084027871	0.00291498218663787	0.0376992267443394	-2.03459042118473	not-significant
PPARG	0.538154713460573	8.7669083452514	3.01692004694132	0.0029203020765116	0.0377419275278807	-2.0362177082111	not-significant
ROPN1	-0.40452917297872	7.03281122569832	-3.01614737577379	0.00292739335810947	0.0377448094946637	-2.03838216743367	not-significant
TMPRSS11A	0.776417103466841	11.3718976756983	3.01611694099918	0.00292767300095238	0.0377448094946637	-2.03846741316914	up
SCIN	0.494816646677098	9.99621903268156	3.01596300171855	0.00292908781283189	0.0377448094946637	-2.0388985747504	not-significant
ANGPTL5	-0.421306062190238	4.06317654748603	-3.01593958287304	0.00292930310386602	0.0377448094946637	-2.03896416579855	not-significant
CLCN4	-0.625996616896123	7.61346432290503	-3.01579672453093	0.0029306167256431	0.0377448094946637	-2.03936427072632	down
ASTL	0.273495280700878	8.69616048826816	3.01529108919562	0.00293527053740926	0.0377787297454168	-2.04078027187645	not-significant
WDFY2	0.328735392728408	9.53538368100559	3.01451905003545	0.00294238941967223	0.037844308485069	-2.04294190779715	not-significant
RPL5	-0.205872997121412	15.3076272821229	-3.01427174624664	0.00294467313593717	0.0378476510757121	-2.0436342292336	not-significant
ERLIN1	-0.173440722590747	13.4085299441341	-3.01332395021098	0.00295344062816903	0.0379090237296538	-2.04628708875261	not-significant
PLAC8	0.614652125362952	10.0816043128492	3.01331728631805	0.00295350235677801	0.0379090237296538	-2.04630573817362	up
MEIG1	-0.566512745869836	6.55743311005587	-3.0123170113287	0.00296278152218905	0.0379822620764114	-2.04910466345993	not-significant
AP1G2	0.326072688735916	11.2391316201117	3.01226438770194	0.00296327043310434	0.0379822620764114	-2.0492518893623	not-significant
LDB1	-0.174626219774714	12.6881548631285	-3.01188284576612	0.00296681744959018	0.0380016802224561	-2.0503192655236	not-significant
ZFP14	-0.536235316257821	7.23811070223464	-3.01065852290429	0.0029782257984445	0.0380643849119864	-2.05374352563544	not-significant
CYP27A1	-0.573969847146435	9.18642467039106	-3.01063756476019	0.00297842143913328	0.0380643849119864	-2.0538021317062	not-significant
RFWD3	0.290867738548183	11.6531941396648	3.01049694412932	0.00297973441446631	0.0380643849119864	-2.05419534510924	not-significant
LCE1E	0.388548759011266	13.1127932709497	3.01024700050373	0.00298206945331686	0.0380643849119864	-2.05489421434748	not-significant
FDFT1	0.330379885262829	12.4808212527933	3.01009164379244	0.00298352168458953	0.0380643849119864	-2.05532858203089	not-significant
ABCB1	-0.25004141846683	7.8716741150838	-3.01004847107684	0.00298392536660992	0.0380643849119864	-2.05544928666274	not-significant
IRX2	-0.437284429712145	11.9580945670391	-3.00967945186293	0.00298737789336782	0.0380732045649392	-2.05648094697652	not-significant
TAF1D	0.215883991489365	13.9080014469274	3.00953946816747	0.0029886885354436	0.0380732045649392	-2.05687226700135	not-significant
SERPINA11	-0.893443267296622	8.16153749385475	-3.00874180629804	0.00299616699916794	0.0381424908450916	-2.05910179236358	down
OR2Z1	0.41570134147684	10.7587934854749	3.00739815824538	0.00300880327421202	0.038271159681552	-2.06285618498414	not-significant
SPATA31E1	0.382425041714639	8.15249525586592	3.00723222936574	0.00301036714034346	0.038271159681552	-2.06331971495027	not-significant
FUT1	0.303201210206503	7.97778435307263	3.00655388772749	0.00301676823357293	0.0383264828369887	-2.06521445356246	not-significant
SLC35G5	0.250739959712137	8.19807025251397	3.00581364385087	0.00302376774255228	0.0383893282779839	-2.06728165696068	not-significant
PROM1	-0.729753591914892	6.43911920335196	-3.00555246867951	0.00302624089372588	0.0383946614338994	-2.06801090454882	down
SPN	-0.204058841770971	10.2420880111732	-3.00424687274882	0.00303863191608978	0.0385104091572364	-2.07165550352997	not-significant
RDH8	0.323953522715896	7.96735787374302	3.0041574201055	0.00303948259002625	0.0385104091572364	-2.07190516019188	not-significant
HFM1	-0.353490732033793	4.32803165782123	-3.00322568707157	0.0030483561854044	0.0385966885736274	-2.07450516923476	not-significant
SULT1C4	-0.494828261095117	6.12857356871508	-3.00280511836749	0.00305236937605424	0.038621352978072	-2.07567853140302	not-significant
TCF7L1	-0.436339594555699	10.5834466480447	-3.00093374402164	0.00307028555434243	0.0387782751993664	-2.08089775854045	not-significant
COPZ2	0.482995722465583	12.2917333882682	3.00073471928463	0.0030721966566149	0.0387782751993664	-2.08145266194144	not-significant
CBS	0.600942250788476	11.0565099039106	3.00057053981597	0.00307377398614858	0.0387782751993664	-2.08191038780232	up
KRT10	0.398204849374213	14.2558139287709	3.00049654720249	0.00307448510242577	0.0387782751993664	-2.08211666889057	not-significant
MSH4	-0.331825726382981	4.16813106927374	-3.00036741526277	0.0030757265052064	0.0387782751993664	-2.08247665973238	not-significant
ACTL7A	0.394129613804753	7.41720153798883	3.00021194872029	0.00307722168566686	0.0387782751993664	-2.08291004697764	not-significant
HSFX1	-0.239815440876104	8.54484160446927	-2.99999735648581	0.00307928659809952	0.0387782751993664	-2.08350822301442	not-significant
NIPA2	0.324309586295371	11.9233097039106	2.99935482001593	0.00308547702175146	0.0388300846458776	-2.08529906301856	not-significant
FAM155B	0.41630205279098	7.93171048575419	2.99798645053944	0.00309869852459579	0.0389702495685716	-2.0891117482442	not-significant
DNAI2	0.430887481501882	8.2285108452514	2.99738583828524	0.00310451821076447	0.0389989431437349	-2.09078473699872	not-significant
RPS6KL1	0.321917742866081	7.97196351675978	2.99732060843244	0.00310515086578372	0.0389989431437349	-2.09096641472427	not-significant
ACVR1B	-0.39535433605757	10.5444136553073	-2.99430386799647	0.00313453961758785	0.039327346355542	-2.0993647185497	not-significant
EXOC6B	0.342509604130161	11.8009134022346	2.99411136405967	0.00313642361986559	0.039327346355542	-2.09990037107259	not-significant
KRTAP19-4	0.572623057596997	4.9169716122905	2.99399043584335	0.00313760765533761	0.039327346355542	-2.10023684441272	not-significant
LZTS1	-0.307615724605764	9.1679616273743	-2.9936166585133	0.00314126999155768	0.0393468788426793	-2.10127677312227	not-significant
RNFT2	-0.541567111614516	9.04014507206704	-2.99213166895522	0.00315585902846266	0.0395031590972425	-2.10540717431519	not-significant
FUT2	0.457480897546933	10.9548644463687	2.99045914130971	0.0031723650517129	0.0396649557428367	-2.11005698404655	not-significant
TRABD	0.19577638304129	13.2634813324022	2.99039225647995	0.00317302677885053	0.0396649557428367	-2.11024288235507	not-significant
FSCN2	0.247326270650813	10.843311952514	2.98936801448907	0.0031831760058176	0.0397652468168303	-2.11308917017532	not-significant
PCDHB1	-0.413490308936173	3.91853209776536	-2.98781099114307	0.0031986617251575	0.0399115405668485	-2.11741432817882	not-significant
RP1-65P5.6	-0.347351954192741	12.2029073994413	-2.98776149949677	0.00319915508848222	0.0399115405668485	-2.11755177455377	not-significant
CREB3L3	0.478174998811017	13.2860737821229	2.98708482598663	0.0032059076055224	0.0399271087760882	-2.11943080095421	not-significant
IVL	0.392720004630785	13.9913060810056	2.98704496200982	0.00320630581586083	0.0399271087760882	-2.11954148557233	not-significant
WASF1	0.327403908948686	11.242559896648	2.98685940102095	0.00320816002502971	0.0399271087760882	-2.12005668873697	not-significant
SAPCD2	0.48017005988736	11.4053533854749	2.98677347896066	0.00320901893072352	0.0399271087760882	-2.12029523833785	not-significant
PACRG	-0.503507690237799	7.19641100502793	-2.98656757228551	0.00321107810273443	0.0399271087760882	-2.12086688183674	not-significant
NDUFB3	0.211003331351689	13.413171424581	2.98490302579519	0.00322776904852152	0.0401079793863129	-2.125486731897	not-significant
LUZP2	0.472998362934912	4.8487637	2.98451511689553	0.00323167017113437	0.0401297900865763	-2.12656301567611	not-significant
AC003005.4	-0.257022565519398	9.89042627374302	-2.98353803210177	0.00324151572303385	0.0402165440660978	-2.12927345417834	not-significant
UGP2	0.21381506376721	13.3365863826816	2.98339517599091	0.00324295751305681	0.0402165440660978	-2.12966967060123	not-significant
LSM14A	0.191046147309125	14.2164928156425	2.98235617157485	0.00325346150928638	0.040320068711176	-2.13255086988946	not-significant
SLFN11	-0.429776790112648	10.617504301676	-2.98147503871469	0.00326239395684486	0.0403670362063278	-2.13499357451591	not-significant
RBM12	-0.229072805788483	11.5540616717877	-2.98137674405883	0.00326339181024835	0.0403670362063278	-2.13526602965078	not-significant
OR5AS1	0.325242714518147	11.1916367206704	2.98123709335263	0.00326480997809905	0.0403670362063278	-2.13565310236987	not-significant
SLC52A3	0.630607865256566	8.8426166547486	2.98113121554157	0.00326588555586193	0.0403670362063278	-2.13594655514263	up
WIPI1	0.317915982227786	13.1394675335196	2.98057981576744	0.00327149230761461	0.0404096285632106	-2.13747467202259	not-significant
PSMB4	0.268114192866088	13.9865969385475	2.97925957375833	0.0032849527589213	0.0405174184913114	-2.14113247474573	not-significant
BSN	-0.534148288185236	5.78788214581006	-2.97921033542173	0.00328545574806784	0.0405174184913114	-2.14126886391634	not-significant
ZRANB3	-0.335693821821033	10.2940212312849	-2.97908674711808	0.003286718563249	0.0405174184913114	-2.14161119197706	not-significant
ISYNA1	-0.374532370744689	12.6452788463687	-2.97886606373884	0.00328897459676921	0.0405185203782483	-2.14222243240332	not-significant
GATC	-0.204979877753447	12.417289603352	-2.97790690851417	0.00329879651941829	0.0405989585415902	-2.14487858846832	not-significant
TENT5D	-0.505678731877347	4.36615877318436	-2.97754252076236	0.00330253497138064	0.0405989585415902	-2.14588747243199	not-significant
FLT3LG	-0.297442284543189	10.645718452514	-2.97740105758397	0.00330398736718996	0.0405989585415902	-2.14627911285378	not-significant
CPVL	-0.652014113028782	11.013963596648	-2.97738154591179	0.00330418773863966	0.0405989585415902	-2.14633312954463	down
AGER	0.558420493429287	13.4550749860335	2.97689148763168	0.00330922396152701	0.0406341413686911	-2.14768971643428	not-significant
JMJD7	0.419009045957443	6.04714708994413	2.97494337813742	0.00332931405094375	0.0408387797164994	-2.15308050661813	not-significant
GTF2A1	-0.192725427315398	12.0514226689944	-2.97485219203214	0.00333025715564203	0.0408387797164994	-2.15333275777481	not-significant
TSPO	0.294909435419275	13.7588104832402	2.97460970708999	0.00333276628283456	0.0408427668776469	-2.15400351792171	not-significant
SIX5	0.298307371589488	11.6138188743017	2.97270328502952	0.00335255365242829	0.0410583535390055	-2.1592753268133	not-significant
AFAP1	-0.372793523892364	10.6025269055866	-2.97045129252098	0.00337606675082071	0.0412780819477049	-2.16549880010824	not-significant
C10orf62	0.551798148372967	5.20243470055866	2.97041696257037	0.0033764263591857	0.0412780819477049	-2.16559363931929	not-significant
SLC25A40	-0.39120409123905	11.5054091675978	-2.9702575713533	0.00337809645279001	0.0412780819477049	-2.16603395720963	not-significant
H2BW2	-0.506482361989985	8.86591343631285	-2.97001514770974	0.00338063801014539	0.0412780819477049	-2.16670361102661	not-significant
TSC1	0.275670746770967	9.77065766061452	2.9699299580081	0.00338153155146163	0.0412780819477049	-2.16693892125551	not-significant
OR4K13	-0.241820097296624	3.38296404692737	-2.96888298320378	0.00339253082509362	0.0413505815325666	-2.16983036706353	not-significant
GSX1	0.49750141614518	10.4652619916201	2.96885908594125	0.00339278226711899	0.0413505815325666	-2.16989635372228	not-significant
NDUFB11	-0.281134679762207	8.70946478379888	-2.96873347501718	0.00339410420044328	0.0413505815325666	-2.17024319078704	not-significant
SLC39A12	-0.44416825042553	5.46654599385475	-2.96698593217365	0.00341254450892935	0.0415244671660507	-2.17506713150921	not-significant
KCND3	-0.459693544743432	10.0125998977654	-2.96696009649094	0.00341281781905887	0.0415244671660507	-2.17513842939873	not-significant
THRAP3	0.23441675876095	11.7923568910615	2.96613586991011	0.00342154768691004	0.0416036172255557	-2.17741272576741	not-significant
CYP2C8	0.447715070325407	6.76762709078212	2.96588526197969	0.00342420608325532	0.0416088875652747	-2.17810411731192	not-significant
LIMS1	0.209719168961206	13.1224345893855	2.96548987845322	0.00342840408383558	0.0416328472544216	-2.17919481660559	not-significant
ZNF492	-0.254646410475594	7.35213177877095	-2.96519480855084	0.00343154007792717	0.0416438877334951	-2.18000870645141	not-significant
TBC1D3B	0.313776701752186	11.3608462625698	2.96476327672358	0.00343613112612205	0.0416725604342467	-2.18119886659801	not-significant
C1orf189	-0.274293489161449	6.65050685139665	-2.96452858176396	0.00343863040157093	0.0416758439013467	-2.18184608697546	not-significant
COL25A1	-0.415190237590739	5.59197022486034	-2.96384611060417	0.00344590754521709	0.0417369928776585	-2.18372788033469	not-significant
VANGL2	0.48002582847309	11.0699491497207	2.96357269592909	0.0034488269106686	0.0417453152468696	-2.18448166288488	not-significant
ABRAXAS1	0.330639563266569	12.1077444553073	2.96305340543844	0.00345437784762187	0.0417546115955036	-2.18591313227947	not-significant
AHSG	0.589170259286609	5.58702398659218	2.96275125905913	0.00345761140240186	0.0417546115955036	-2.18674592058245	up
SLC7A14	-0.457290518798494	5.64551038435754	-2.96256964482566	0.00345955636481232	0.0417546115955036	-2.18724645623659	not-significant
OR5T2	-0.302413494030039	4.77586841675978	-2.96234481465024	0.00346196553075696	0.0417546115955036	-2.1878660581863	not-significant
DLG1	0.22020542246559	12.7151728282123	2.96225937860615	0.00346288142361213	0.0417546115955036	-2.18810149736042	not-significant
FUNDC2	-0.28174116999374	9.4478027452514	-2.96224911915515	0.00346299142209647	0.0417546115955036	-2.18812976928461	not-significant
UPP1	0.54234770090738	12.4854942192737	2.96163052379504	0.00346962972778948	0.0418076968681644	-2.18983426605725	not-significant
ZFX	0.482515259624524	10.9078764122905	2.96072668226358	0.0034793500804767	0.0418978273374081	-2.19232415967174	not-significant
SBF1	0.224013088360453	12.3324808463687	2.96051013532848	0.00348168263937664	0.0418989363185215	-2.19292059886297	not-significant
CARMIL3	0.308503204267836	9.01457854692737	2.95955375019121	0.00349200161850479	0.0419854904491939	-2.19555431567602	not-significant
SLA2	-0.254376005619523	9.23323045614525	-2.95942756191858	0.00349336522854102	0.0419854904491939	-2.19590175851368	not-significant
SLC35D2	0.270229579380473	10.9405919972067	2.95909119281178	0.00349700247254063	0.0419938040442655	-2.19682784116422	not-significant
PCLAF	0.256008086889857	12.2811385656425	2.95894835823748	0.00349854802956877	0.0419938040442655	-2.19722106076725	not-significant
LHFPL5	-0.256047635306629	8.60051928826816	-2.95840718318735	0.00350440956045285	0.0420371797242007	-2.19871074472804	not-significant
HIVEP3	-0.530214668391739	8.99363969441341	-2.95627341238071	0.00352760858917833	0.0422883386065538	-2.2045819380564	not-significant
ZNF773	-0.256260677503125	8.64960922430168	-2.9559802176139	0.0035308072815617	0.0422995688484851	-2.20538838066106	not-significant
CLCA2	0.610499716933663	13.8440973731844	2.95538882141431	0.00353726738573154	0.0423143455137731	-2.20701481653004	up
PHEX	0.49058776455569	7.81461809776536	2.95530201221152	0.00353821655632958	0.0423143455137731	-2.20725353117702	not-significant
CDC25C	-0.368057391426792	9.74234905307263	-2.95524603390491	0.00353882874624571	0.0423143455137731	-2.2074074612788	not-significant
TMEM249	-0.434543523116398	7.16537074581006	-2.95499004655267	0.0035416295132773	0.0423207754171239	-2.20811134602407	not-significant
LRRC30	0.264016159305386	8.18096813798883	2.95430806453571	0.00354910103106432	0.0423829747011072	-2.20998631271395	not-significant
ZHX1	-0.252517955506896	10.4572203407821	-2.95337216809427	0.00355937786827508	0.042454658712149	-2.21255872603707	not-significant
ULBP2	0.463999607759696	12.8654536396648	2.9533479530576	0.00355964412922569	0.042454658712149	-2.21262527390837	not-significant
PRPF40B	-0.200355664643313	9.54372584636872	-2.9530670524739	0.0035627341594375	0.042464430538968	-2.21339721002998	not-significant
NUDT18	0.477548291401749	10.0491813061453	2.9528056466365	0.00356561194880668	0.0424716618182381	-2.21411551338123	not-significant
MRM1	0.342533828848556	10.8609167765363	2.95161683138884	0.00357872640651695	0.0426007399925356	-2.21738146984406	not-significant
WAC	-0.22857161821026	13.0837091005587	-2.95116099685461	0.00358376668428097	0.0426336009941084	-2.21863343914502	not-significant
COL22A1	-0.819801957127657	8.15916670502793	-2.9504322448244	0.00359183820577772	0.0427024579060706	-2.22063462438424	down
ITPR3	0.273400765269097	12.3548913156425	2.94951574630749	0.00360201283981126	0.0427920709490761	-2.22315073428631	not-significant
SPRYD4	0.430660252653317	9.81710484189944	2.94934131643249	0.00360395228836933	0.0427920709490761	-2.2236295252758	not-significant
SLC32A1	0.504035950112643	7.54061226871508	2.94880705514372	0.00360989858577669	0.0428354780790672	-2.22509585467884	not-significant
FOXB1	0.258311831539414	11.1165356592179	2.94856639587392	0.00361258004760843	0.0428401138048987	-2.22575628764385	not-significant
EIF3D	0.189025587922403	10.7072910544693	2.94813220225177	0.00361742251924313	0.0428509345877126	-2.22694770677031	not-significant
RNPEP	0.281196845118897	12.6255922346369	2.94807371458491	0.00361807527479804	0.0428509345877126	-2.22710818368062	not-significant
NHSL2	-0.515145368460574	6.20782820446927	-2.94734264142296	0.00362624358407688	0.0429204944720391	-2.22911383952052	not-significant
TTC31	-0.184679995650807	10.3634421913408	-2.94704282748856	0.00362959830361297	0.0429271704168498	-2.22993623096594	not-significant
ABCA4	0.684039430312891	9.41645689832402	2.94688204606092	0.00363139851341941	0.0429271704168498	-2.23037722417979	up
GFRA1	-0.425943729480593	9.34276900502793	-2.94609158121784	0.00364026096682934	0.0430047506889927	-2.23254500355389	not-significant
CERS3	0.508599944355447	11.4156487854749	2.94513536480347	0.00365100828029723	0.0431044860163122	-2.23516663764431	not-significant
ZC3H6	-0.316584047496878	9.51580548882682	-2.94303707279321	0.00367469388895059	0.0433567510519022	-2.24091676857172	not-significant
MSH2	-0.267559881852316	11.9512196815642	-2.9426366415359	0.00367922994878963	0.0433828999194924	-2.24201368298899	not-significant
FRMD5	-0.478493089787237	6.71134825921788	-2.94234876415346	0.00368249417649946	0.0433938967904741	-2.24280219133049	not-significant
AMOT	-0.54450309294118	5.91349072122905	-2.94214525266238	0.00368480338502074	0.0433938967904741	-2.24335957574406	not-significant
HMOX1	0.270923423717147	12.532239877095	2.94192854499352	0.00368726378749734	0.0433955444241585	-2.24395306390276	not-significant
UBIAD1	-0.250817998060079	10.7440138058659	-2.94088525759874	0.00369912989941958	0.0434893198888278	-2.24680971664002	not-significant
FBXL17	-0.289437864299124	10.5884895351955	-2.94076037127551	0.00370055267127541	0.0434893198888278	-2.24715160963673	not-significant
PERP	0.242015778660827	15.302837396648	2.94058356748013	0.00370256777253506	0.0434893198888278	-2.2476356111494	not-significant
ZDBF2	0.619568149274093	10.0620795067039	2.94041115442789	0.00370453379941728	0.0434893198888278	-2.2481075675755	up
USP42	-0.172427240075097	10.6554779910615	-2.93995937997294	0.00370968992533765	0.0435032547989528	-2.24934411749991	not-significant
CARD10	0.344017461664574	11.1122790315642	2.93966896400685	0.00371300793077822	0.0435032547989528	-2.25013892286386	not-significant
GGNBP2	0.224349315957442	12.115768424581	2.93964416583869	0.00371329137612138	0.0435032547989528	-2.25020678676132	not-significant
RAB11FIP1	0.249951572966214	12.0662651675978	2.93949245971622	0.0037150258228933	0.0435032547989528	-2.25062194196695	not-significant
ZNF708	-0.247638069211515	10.0399340391061	-2.93861648772097	0.00372505528772807	0.0435934035893634	-2.25301872535973	not-significant
PLCD1	0.415134849780973	11.4144405670391	2.93751056676157	0.00373775300188341	0.0436973897147506	-2.25604375686989	not-significant
MAPK10	0.489202007108879	7.48273358156425	2.9374356873764	0.00373861416734939	0.0436973897147506	-2.25624853754335	not-significant
MPP2	-0.304046363898623	8.29343436731844	-2.93670301051503	0.00374705006479802	0.0437686341422784	-2.25825201773638	not-significant
AP1B1	0.173854371182735	12.4672043938547	2.9364096289111	0.00375043289136241	0.0437727334986953	-2.25905413281334	not-significant
RAB2B	-0.372698977972465	11.7086106424581	-2.93626666570311	0.00375208233775779	0.0437727334986953	-2.25944497265953	not-significant
GAS2L2	0.214709559105135	9.89105694413408	2.93513026701489	0.00376521726796549	0.0438985836210864	-2.26255110166565	not-significant
KRTAP4-5	0.31949335255319	5.86402787206704	2.93429739901936	0.0037748706172297	0.043983710537578	-2.26482689517473	not-significant
SLC35G1	0.357213528291618	9.17661141368715	2.93232920665105	0.00379777312098832	0.0442119668649477	-2.27020261040332	not-significant
DIPK2A	0.377511952628279	12.2499731061453	2.93213461179738	0.00380004438993205	0.0442119668649477	-2.27073392880108	not-significant
KPNA3	0.225814768773462	12.1751557625698	2.93200541763627	0.00380155300352045	0.0442119668649477	-2.27108666062603	not-significant
ZNF695	0.510448907058827	7.39741956089386	2.93148394873779	0.00380764782890361	0.044255327562664	-2.27251025567622	not-significant
RNF165	-0.559138084518148	7.38976136312849	-2.93088745775374	0.00381463047402561	0.0443089468911509	-2.27413837729055	not-significant
RBM24	0.619001443717146	6.01738843184358	2.92905985373778	0.00383609788165837	0.044472956673441	-2.27912495005791	up
C1QTNF4	-0.377930926846057	9.64437632681564	-2.9290395492685	0.00383633700245312	0.044472956673441	-2.2791803344595	not-significant
ZNF316	0.236048437265319	13.0722861913408	2.92893494208251	0.00383756915223168	0.044472956673441	-2.27946566545091	not-significant
SPSB4	0.402553795744677	13.4035187653631	2.92887606873859	0.00383826277049002	0.044472956673441	-2.2796262468127	not-significant
PDE6H	-0.395077111151442	4.1787962547486	-2.92855888227966	0.00384200168983058	0.0444887143043478	-2.28049134575633	not-significant
LRRIQ1	-0.577450588673346	6.18263351201117	-2.9273615471714	0.00385614568232911	0.0446248641121514	-2.28375620896925	not-significant
AGBL5	-0.172111937296624	13.1167274567039	-2.92691856545521	0.0038613906543341	0.0446443968416856	-2.28496381343287	not-significant
PIK3R3	-0.416296954130168	10.1957464335196	-2.92681582075862	0.00386260810062817	0.0446443968416856	-2.28524388021141	not-significant
GIPC1	0.340653389987475	13.6147000893855	2.92619038572214	0.00387002661608413	0.0447025125061083	-2.28694853081518	not-significant
ATP11B	0.24968254468085	12.6344906578212	2.92597776530967	0.00387255155601881	0.0447040658327825	-2.28752796179391	not-significant
PMEPA1	-0.393227550281614	12.4487864189944	-2.92444048732023	0.00389085219627422	0.0448876168553511	-2.29171619958973	not-significant
TBC1D8B	0.503353888397996	7.08174361340782	2.92344286416413	0.00390277081880881	0.044997359483689	-2.29443310601417	not-significant
DCST2	0.308753786426776	8.60124635167598	2.92195565498955	0.00392060061887823	0.0451750783571421	-2.29848177935589	not-significant
THEM5	0.349922864580721	10.5379217346369	2.92155418882971	0.00392542647110572	0.0451986592335568	-2.29957438206797	not-significant
RIPPLY2	0.802166863504384	5.46706481899441	2.92138341234216	0.00392748095045879	0.0451986592335568	-2.30003911431817	up
CAMSAP3	0.405882606570712	12.2724042206704	2.91930243902327	0.00395259474652158	0.0454597013251538	-2.30570006442279	not-significant
CEBPZ	0.253830077221529	13.3148208240223	2.91737574105359	0.00397597770210714	0.0457005279699481	-2.31093806931279	not-significant
ZNF843	0.328260128535677	10.774561349162	2.91695754101579	0.00398106979507737	0.04571575149995	-2.31207459151403	not-significant
MGP	-0.474478770275336	12.9474095893855	-2.91686550196161	0.00398219128353663	0.04571575149995	-2.31232470178392	not-significant
HRG	0.517904347609514	5.9068477849162	2.91652368212749	0.00398635886283338	0.0457355196894767	-2.31325351271245	not-significant
FTH1	0.205586686045045	15.4974754469274	2.91579069920936	0.00399530909492733	0.0458101014005126	-2.31524487952559	not-significant
PGS1	0.209853365613274	12.1954593407821	2.91504146063412	0.00400447682879189	0.0458768093757268	-2.31727994005511	not-significant
CRIP2	-0.225368802252811	11.188484476257	-2.91491440881112	0.00400603335172246	0.0458768093757268	-2.31762498752297	not-significant
ARHGDIG	-0.266541031051318	8.32753538994413	-2.91457994887799	0.00401013349773434	0.0458788970338622	-2.3185332488626	not-significant
NPIPB8	0.285386879662079	13.6102063938547	2.91449934292793	0.00401112222075636	0.0458788970338622	-2.31875212869955	not-significant
CHTF8	0.258898204943675	12.0833461871508	2.91424586800049	0.00401423283136587	0.0458864108675875	-2.31944038637603	not-significant
FAM227A	-0.385128885819774	4.75050397011173	-2.91382427362865	0.00401941147235688	0.0459175405892156	-2.32058501655324	not-significant
DNAI4	-0.391998868379222	7.21240282094972	-2.91336701899119	0.00402503505744632	0.0459199043852205	-2.32182629450349	not-significant
PF4V1	-0.811106850813521	5.55978807318436	-2.91323655831111	0.00402664085919798	0.0459199043852205	-2.32218041477456	down
BAG2	0.29367669730914	12.1044308882682	2.9132086196664	0.00402698482390041	0.0459199043852205	-2.32225624908896	not-significant
KDM2B	-0.205165682102635	10.6991675977654	-2.91280995847631	0.00403189584436829	0.045947887986308	-2.32333826965514	not-significant
ZNF2	-0.370512869023788	9.8110715726257	-2.91097982642162	0.00405451126427472	0.0461750156108641	-2.32830377087536	not-significant
OR10G3	0.327620381877349	9.30886477458101	2.91079800729648	0.00405676437883801	0.0461750156108641	-2.32879692646741	not-significant
CRYGS	0.379635777734662	8.05959697094972	2.90971720291355	0.00407018144532797	0.0462990033799193	-2.33172785986207	not-significant
PPP6R1	0.298970554317899	11.9601537849162	2.90949487558719	0.00407294643960787	0.0462990033799193	-2.33233064617778	not-significant
GAST	0.44281878811014	11.4286741452514	2.90920848999915	0.00407651063350234	0.0462990033799193	-2.33310704919795	not-significant
PENK	-0.406589639549436	8.61165018826816	-2.9091241776215	0.00407756048161741	0.0462990033799193	-2.33333561027023	not-significant
LRRC19	0.260030788610761	11.4748075223464	2.90717651158131	0.00410188157584144	0.0465190763685316	-2.3386138320979	not-significant
ITSN2	-0.231009411451815	11.6577461480447	-2.90717365209831	0.00410191738044536	0.0465190763685316	-2.33862157900515	not-significant
CD2	-0.282254856451821	9.02693995223464	-2.90656667186411	0.00410952407210644	0.0465770967711895	-2.34026585231897	not-significant
CSN3	-0.390999167108887	5.4256948849162	-2.90535756564926	0.0041247150972967	0.0466615476587405	-2.34354031962198	not-significant
SPATA4	-0.516704616270337	5.3692064698324	-2.90532645668768	0.0041251066225848	0.0466615476587405	-2.34362455170152	not-significant
UTF1	0.384455254568209	12.0299455446927	2.90515022764399	0.00412732521473388	0.0466615476587405	-2.34410170223592	not-significant
CANX	-0.258630946652072	12.0830434019553	-2.90490853369375	0.00413036973652526	0.0466615476587405	-2.34475606010787	not-significant
BEGAIN	-0.530233878886119	8.77200514916201	-2.90481842062655	0.00413150538044425	0.0466615476587405	-2.34500001795432	not-significant
TMEM35A	-0.250702933604503	10.3355163631285	-2.9046023055213	0.00413423012083452	0.0466615476587405	-2.34558506574622	not-significant
PLA2G3	0.853633635907382	7.33243285083799	2.90458557077754	0.00413444117804037	0.0466615476587405	-2.345630366922	up
SIK3	0.52327989381727	8.90425977039106	2.90425562200745	0.00413860447835467	0.0466803632989811	-2.34652349424136	not-significant
VGLL2	-0.37009909449312	4.36916855027933	-2.90395259264578	0.00414243148747733	0.0466953654293632	-2.34734367310689	not-significant
KCNIP1	-0.448833498247813	4.23119779776536	-2.9037453262065	0.00414505095465496	0.0466967457247002	-2.34790461539575	not-significant
STRA8	-0.608112046182725	5.18246852625698	-2.90323224646345	0.00415154186027749	0.0467417124196565	-2.34929304901334	down
CCDC163	-0.429860031345436	6.0857141801676	-2.90250878803572	0.00416071003928205	0.0468083560711535	-2.35125040491231	not-significant
SPEM2	0.202965228973721	14.6915026452514	2.90237031000754	0.00416246704167308	0.0468083560711535	-2.3516250141664	not-significant
MTG2	-0.181836278441809	13.9090651047486	-2.90151464676129	0.00417333871696586	0.0469024082608044	-2.35393938485706	not-significant
ZDHHC6	0.376607936357948	10.7851359301676	2.89861039675077	0.0042104327968948	0.0472908731139517	-2.36179008323737	not-significant
MECR	-0.262857812252809	10.1486427701117	-2.89788959317525	0.00421968573565952	0.0473663523064638	-2.36373743527507	not-significant
SEMA5A	-0.496887661576972	10.3893056564246	-2.89707452428798	0.00423017115750363	0.0474555673764099	-2.36593892797233	not-significant
PLEKHG1	0.28883363272841	10.7069284441341	2.89569610332246	0.00424795803599792	0.0476265367093508	-2.36966074787449	not-significant
ZNF93	-0.308347374843557	11.6262465335196	-2.89529717055007	0.00425311853347143	0.0476391405678177	-2.3707375900435	not-significant
RAB42	-0.433993916007509	9.4413871698324	-2.89521539762334	0.0042541770358941	0.0476391405678177	-2.37095830365037	not-significant
E2F5	-0.420214126752187	10.353093773743	-2.89473504951487	0.00426039972459769	0.047680272441473	-2.37225469857848	not-significant
SLC22A11	0.298858230607006	6.75721019692737	2.89420551107461	0.00426726929554409	0.0477285903684031	-2.3736836249818	not-significant
TMEM232	-0.447487729236545	4.5567677603352	-2.89388029707258	0.00427149323475553	0.047747277336021	-2.37456107685222	not-significant
SCNN1A	0.693691967634539	11.436925872067	2.89345673995343	0.00427700020419208	0.047780275279926	-2.37570373145484	up
LEXM	0.35288059332915	9.14600631061453	2.89316787449135	0.00428075967339533	0.0477937233744275	-2.37648293334662	not-significant
ZDHHC11B	0.498868755112637	10.3844272396648	2.89283024877753	0.00428515756722203	0.0478142790361689	-2.37739357422879	not-significant
SLC6A8	0.439379922841052	11.4593116312849	2.89247163945151	0.00428983331618862	0.0478379086738482	-2.37836070609014	not-significant
EIF2A	-0.300415996720904	11.5474798877095	-2.89209981057576	0.0042946863543179	0.0478634860024428	-2.3793633745787	not-significant
PUS10	-0.32334323904881	10.0366771810056	-2.8915980847584	0.00430124273815639	0.0479080050305317	-2.38071613554943	not-significant
CNOT6	-0.297070830976221	12.2305349469274	-2.89109343005204	0.00430784662552695	0.0479504431428161	-2.38207657815627	not-significant
FABP5	0.429092593867322	14.7387328938547	2.89091521124029	0.00431018100224982	0.0479504431428161	-2.38255696687972	not-significant
ONECUT1	0.494399659449311	10.2650735949721	2.89067639601598	0.00431331090656643	0.0479547721418009	-2.38320065098557	not-significant
PHF12	0.38699738884856	9.77619819553073	2.89049431068284	0.00431569870673498	0.0479547721418009	-2.38369139723617	not-significant
DCLRE1C	-0.280720401752196	10.1933381117318	-2.88954014823907	0.00432823101157276	0.0480654680210345	-2.38626254310149	not-significant
KRT17	0.398184796245312	15.9500025363128	2.88860650909267	0.00434052594941315	0.0481422053719398	-2.38877763834875	not-significant
OR10A3	-0.306962151301627	6.31161692346369	-2.88832506109347	0.0043442385486574	0.0481422053719398	-2.38953567548707	not-significant
NSUN3	0.272909149755957	9.50975700530726	2.88825880054247	0.00434511301800086	0.0481422053719398	-2.38971412837759	not-significant
OVOL3	0.467401448172712	7.59923610335195	2.8882074491332	0.00434579083557235	0.0481422053719398	-2.38985242541241	not-significant
CALM3	-0.156670864361704	12.3544471648045	-2.88803917471291	0.00434801266633904	0.0481422053719398	-2.39030559795374	not-significant
NEURL3	-0.66401327917396	7.31678549385475	-2.88772772756293	0.00435212763425788	0.0481592537800335	-2.39114427940845	down
CLUL1	-0.606183338160202	4.80689613910615	-2.88740093398605	0.00435644919229261	0.0481716500866227	-2.39202419809382	down
FBXO2	-0.669057492534417	10.3440666391061	-2.8871273830406	0.00436006967866961	0.0481716500866227	-2.39276068695782	down
TRPM1	0.399391891126406	4.68999987206704	2.88705897179175	0.00436097554123588	0.0481716500866227	-2.39294486255652	not-significant
CNIH1	0.280418619086348	13.0957262513966	2.8866277352845	0.00436668968894255	0.0482062950843652	-2.39410573876054	not-significant
SETX	0.278383620775964	11.485640075419	2.88602259763435	0.00437471967258559	0.0482664499097481	-2.39573448584245	not-significant
DEFB105A	-0.259148094818521	8.22663680223464	-2.88521000951027	0.00438552368693492	0.0483571217390152	-2.39792110382708	not-significant
FPGS	0.196545702252825	10.8900662206704	2.88486719985681	0.00439008892706564	0.0483789351944929	-2.39884341270776	not-significant
TRIM50	0.328871826339176	6.38067969888268	2.88421203127119	0.00439882597522936	0.048446669353807	-2.40060582728512	not-significant
WIPF1	-0.364447809274095	9.40801776312849	-2.88399468735091	0.00440172788908066	0.0484500960881092	-2.40119040566694	not-significant
DSCAML1	-0.376864363836042	4.81831143547486	-2.88261719507659	0.00442016048896866	0.0486196299195243	-2.40489444142352	not-significant
FBXO44	-0.184755264017525	10.0410357178771	-2.88245542141705	0.00442232984830281	0.0486196299195243	-2.40532934034194	not-significant
RAMP1	-0.675497691652064	11.0619608092179	-2.88201913524846	0.00442818522802053	0.0486554006752126	-2.40650210527043	down
TLR7	-0.514385418010018	9.14864007988827	-2.88169020803341	0.00443260443023763	0.0486753584555924	-2.40738617572318	not-significant
PLOD1	-0.288922689674591	12.5482259944134	-2.88105287730184	0.00444117856525357	0.0487408922234783	-2.40909889299375	not-significant
ASXL2	-0.284905649311641	10.0190899134078	-2.88070785783446	0.00444582649941757	0.0487428303605902	-2.41002592995384	not-significant
CFAP53	0.571541207897367	9.73615035363128	2.88065284450835	0.00444656802284192	0.0487428303605902	-2.41017373658369	not-significant
CPNE1	-0.246515833197753	14.031929599162	-2.88038796966636	0.00445013984717145	0.0487469362926617	-2.41088535106937	not-significant
SEZ6L	-0.575362846583227	5.3433626952514	-2.88008742656846	0.00445419583081921	0.0487469362926617	-2.41169272001469	not-significant
DMWD	-0.209304198811017	10.4822836396648	-2.88004545460819	0.00445476253270728	0.0487469362926617	-2.41180546598709	not-significant
GAPVD1	0.240977210763447	10.9662982681564	2.87888050967578	0.00447051783326448	0.0488907333332626	-2.41493416917291	not-significant
CYP2C19	0.672162657008759	5.9367919547486	2.8775636339228	0.00448838921097738	0.0490574907273454	-2.4184695272634	up
ZSWIM3	-0.137627023216515	10.3503100558659	-2.87732377509274	0.00449165136328441	0.0490644697107371	-2.41911330716844	not-significant
OR2G3	-0.317445919662078	4.6540108726257	-2.87706678198752	0.00449514895026005	0.0490740108107491	-2.4198030211827	not-significant
LRRN3	-0.323862418961209	9.20791736256983	-2.87605591929151	0.00450893059360182	0.0491758779296228	-2.42251541438899	not-significant
DUOXA1	0.306044670932415	13.0261184106145	2.87587632471247	0.00451138313851981	0.0491758779296228	-2.42299722004988	not-significant
CAPN2	0.23209963316646	13.5285953882682	2.87580418136844	0.00451236867158081	0.0491758779296228	-2.42319075421476	not-significant
HK1	0.428394198998751	11.8507773743017	2.87313976005896	0.00454890473871864	0.0495451761903188	-2.43033532487381	not-significant
KCTD21	0.27768901439299	11.7200553100559	2.87269710938612	0.0045550007235754	0.0495826941394549	-2.431521696187	not-significant
QPRT	-0.584633360287857	10.2149854072626	-2.87210331354714	0.00456318992841912	0.0496429405767109	-2.43311289824214	not-significant
LPCAT4	0.306082627471836	10.2634914636872	2.87169423786468	0.00456883942564359	0.0496755035459075	-2.43420892918169	not-significant
NT5DC1	-0.265796659355447	11.9183297402235	-2.87100209080759	0.00457841279930658	0.0497506669144872	-2.43606306570818	not-significant
CDKN1B	-0.211749631852316	12.5371636075419	-2.86966842385728	0.00459691097345115	0.0499226667331649	-2.43963457021443	not-significant
PSD2	-0.336045320212767	4.88566477318436	-2.86946305721537	0.00459976549752884	0.0499246747355118	-2.4401843992658	not-significant
CFAP52	0.431873902453068	8.23135053519553	2.86891353871972	0.00460741157290144	0.0499786565109222	-2.44165545143483	not-significant
MFGE8	-0.330795668836044	13.6435576145251	-2.86767166351452	0.00462473396134617	0.0501374781513825	-2.44497898626328	not-significant
PDCD2L	0.441950218523159	10.5160919072626	2.86747579860837	0.00462747141980136	0.0501380898155882	-2.44550304476451	not-significant
SAYSD1	-0.237209534605755	10.5155339203911	-2.86623770826652	0.00464480954906134	0.0502968056612601	-2.44881493985218	not-significant
C6orf15	0.839236368535664	10.3405337005587	2.86573925615156	0.00465180656652787	0.0503434228012949	-2.45014793283576	not-significant
OR12D3	-0.245978407046306	7.53326456648045	-2.86373731255141	0.00468000587377247	0.0506193116514858	-2.45549953304153	not-significant
SRRM3	0.271406205319144	10.5881189636872	2.86224476219813	0.0047011313267846	0.0507917246043814	-2.45948720525479	not-significant
CD3E	-0.458096065594495	9.61840523743017	-2.86205296625996	0.00470385229493384	0.0507917246043814	-2.45999949241059	not-significant
SLC9A9	0.465232520901123	11.0908382206704	2.8620359145257	0.00470409427382432	0.0507917246043814	-2.46004503609714	not-significant
CLVS2	-0.26436521379224	3.81110657318436	-2.86003102419245	0.00473262473593989	0.0510357008763283	-2.46539819895222	not-significant
CDHR3	-0.486447387809766	6.77508321005587	-2.85985570991986	0.00473512702756952	0.0510357008763283	-2.46586613479549	not-significant
ITGA6	0.378180927471833	13.0088643407821	2.8595293823792	0.00473978797405359	0.0510357008763283	-2.46673707444079	not-significant
TMEM9B	0.166273059949923	14.1011945083799	2.85950542859263	0.00474013027163434	0.0510357008763283	-2.46680100143299	not-significant
TMEM18	-0.278243005400503	9.18458280670391	-2.85949107418523	0.00474033540570997	0.0510357008763283	-2.46683930971825	not-significant
DEFB132	0.411557197934917	11.9542699972067	2.85907549594807	0.00474627781016111	0.0510432487333526	-2.46794830702325	not-significant
HLA-DPB1	-0.51665935971214	9.23238062290503	-2.85892141866305	0.0047484827071521	0.0510432487333526	-2.46835943486499	not-significant
ZNF720	-0.254799574443052	8.08012144217877	-2.85873397735837	0.00475116631458028	0.0510432487333526	-2.46885956144046	not-significant
SERPINA5	-0.583948170688359	5.9801477027933	-2.85862960067556	0.0047526612811322	0.0510432487333526	-2.46913804395121	not-significant
CDCA5	0.267198126220277	10.3432929050279	2.8584884477734	0.00475468366897493	0.0510432487333526	-2.46951463262289	not-significant
VSIG10	0.414672153279096	8.82759803910615	2.85823806158055	0.00475827304418132	0.051052475157335	-2.47018260839749	not-significant
ARL9	-0.457966646720905	9.69091829217877	-2.85777133209838	0.00476497037863834	0.0510824702634152	-2.47142759856809	not-significant
PLCXD3	-0.438676223529414	4.07794673854749	-2.85766260667381	0.00476653176887116	0.0510824702634152	-2.47171759453238	not-significant
FAM71F1	0.453638135093865	8.99389350055866	2.85741295665526	0.00477011872391701	0.0510916324490104	-2.47238343107651	not-significant
ADGRB1	-0.460369573204012	9.24226301899441	-2.85695912857598	0.00477664560513233	0.051132254986594	-2.47359369104218	not-significant
ZFP62	-0.296276251489356	9.59194984860335	-2.85672479736098	0.00478001890755124	0.051139092442858	-2.4742185324216	not-significant
GLIPR2	-0.292700337296628	12.5940143547486	-2.85568011176551	0.00479508408567712	0.0512414258487333	-2.47700360574226	not-significant
PRX	0.344687498685856	6.04778572458101	2.85544894850326	0.00479842348775666	0.0512414258487333	-2.47761974861171	not-significant
GEMIN4	0.365821209449315	12.804433150838	2.85522170198634	0.00480170837639142	0.0512414258487333	-2.47822540747118	not-significant
TP53RK	-0.268176473247804	10.8009308673184	-2.85519289818333	0.00480212488694353	0.0512414258487333	-2.47830217241255	not-significant
HOXC9	-0.426294040550685	10.8067625139665	-2.85511273160239	0.00480328429029621	0.0512414258487333	-2.47851582044538	not-significant
PARP4	0.667701467822274	8.98634069441341	2.85445484457259	0.0048128085859573	0.0513137590456028	-2.48026891643038	not-significant
GNG2	-0.400339525156449	11.3482742653631	-2.85326976413736	0.00483000859702567	0.0513887266401712	-2.48342591510753	not-significant
NDUFAF7	0.225339376689609	11.748329877095	2.85324396947661	0.00483038359817452	0.0513887266401712	-2.48349461758515	not-significant
CFAP299	-0.394330405231533	6.67533760670391	-2.85323362066662	0.00483053405598637	0.0513887266401712	-2.48352218083898	not-significant
APOBEC3A	0.601046146345432	9.99011379888268	2.85321315698912	0.00483083158298599	0.0513887266401712	-2.48357668399073	not-significant
PTP4A1	0.214339961076348	13.6218009329609	2.85292479586335	0.00483502592220253	0.0513929951171233	-2.48434466984468	not-significant
APOE	-0.34375576921151	13.5195100223464	-2.85269913520798	0.0048383105724486	0.0513929951171233	-2.48494561756017	not-significant
CTNNA3	-0.652803519593242	5.72806022206704	-2.85261901497256	0.00483947726866233	0.0513929951171233	-2.48515897207731	not-significant
STRIP1	-0.170185446526906	10.6337366187151	-2.85105440252007	0.00486231237275977	0.0516061882423272	-2.48932432933116	not-significant
SHE	-0.502787586877348	7.17591650810056	-2.85069184223538	0.00486761785092806	0.0516331942315404	-2.49028925064893	not-significant
STK19	-0.266060802565709	11.815218801676	-2.85042617035778	0.00487150887713669	0.0516451743261526	-2.49099624122969	not-significant
AMN	0.338051041927406	12.2361071284916	2.84884630752092	0.00489470618166814	0.0518579271075977	-2.49519923961319	not-significant
TSBP1	0.672665294586976	8.39768284497207	2.84849445127484	0.00489988622490784	0.0518579271075977	-2.49613501337694	not-significant
SHISAL2B	-0.464089922290358	7.13805178435754	-2.84849377998384	0.00489989611246057	0.0518579271075977	-2.49613679859768	not-significant
KCNK6	0.542044777884856	10.9016211106145	2.84721588131617	0.00491875151015191	0.0519770410026447	-2.49953452671557	not-significant
WDR7	-0.169618854599502	11.419303976257	-2.8472086573545	0.00491885828755637	0.0519770410026447	-2.49955373012199	not-significant
CNDP1	-0.438727410450563	5.86646329944134	-2.84703241639629	0.00492146396079493	0.0519770410026447	-2.50002221645471	not-significant
RBBP8NL	0.47996627165206	10.4516451564246	2.84697802967695	0.00492226830734634	0.0519770410026447	-2.50016678270006	not-significant
APP	-0.184464805256576	14.6915794022346	-2.84622561386392	0.00493340838917741	0.0520652766851054	-2.50216653327866	not-significant
RPRD2	0.334350249718399	9.81954103100559	2.84594105509864	0.00493762748411385	0.0520804126229064	-2.50292270030929	not-significant
SPRY4	-0.323203311045068	11.3416368980447	-2.84473666055814	0.00495552125644173	0.0522177548574711	-2.50612241258309	not-significant
TIMP4	0.630979257096371	6.19830426145251	2.84468883102533	0.00495623308229567	0.0522177548574711	-2.50624945569346	not-significant
AEN	0.280206491007512	9.81738550335196	2.84449379148344	0.00495913673520768	0.0522189279758552	-2.50676749264378	not-significant
NKX2-5	0.245755902065072	14.8538190837989	2.84428152281664	0.00496229864954578	0.0522228176956419	-2.50733125438769	not-significant
CNOT6L	-0.261656718385483	10.8508782650838	-2.84350865745456	0.00497382664464692	0.0523146974586851	-2.50938357378591	not-significant
ADRA2B	-0.339493975932418	8.28290676256983	-2.84253537808394	0.00498837873427673	0.0524131749153618	-2.51196736246661	not-significant
HECTD3	-0.303533335106385	11.5183001061453	-2.84250758940731	0.00498879478901364	0.0524131749153618	-2.51204112190243	not-significant
PPIA	-0.359872954630786	12.5841884078212	-2.84221699773987	0.00499314745105144	0.0524294500180309	-2.51281239945344	not-significant
GABRG2	0.280179288003748	5.29392648268156	2.84175355520357	0.00500009634511605	0.0524601735761426	-2.51404230248896	not-significant
PYGO2	0.170460353441797	10.8424889958101	2.84142423919547	0.00500503949261082	0.0524601735761426	-2.51491614378141	not-significant
SDC1	0.287850258917391	10.4035362620112	2.84140600652214	0.00500531330147798	0.0524601735761426	-2.51496452155105	not-significant
BDH1	0.527241912640799	11.2362761648045	2.84127412388651	0.00500729425343107	0.0524601735761426	-2.51531444467535	not-significant
SLC35F2	-0.330911794524408	10.5495215117318	-2.84098598504077	0.00501162474916502	0.0524761446999636	-2.51607890958026	not-significant
NDUFC1	0.201266454724653	13.4126986103352	2.84041202621427	0.00502026106586085	0.0525371584737906	-2.51760147640801	not-significant
C10orf99	0.767754811576971	12.482454027933	2.84014819123705	0.00502423552143156	0.0525493447909909	-2.51830126935945	not-significant
JPT1	0.280347924780983	14.1681971564246	2.83982010330209	0.00502918189584621	0.052566880395146	-2.5191714034098	not-significant
GP5	-0.376472430976223	5.34854451731844	-2.83966419888991	0.00503153392371057	0.052566880395146	-2.51958485107671	not-significant
MDGA1	0.331112651051312	7.97822655893855	2.83756558420897	0.00506329209342142	0.0528691375985896	-2.52514821561207	not-significant
WNT7B	0.642945868748445	9.72189529329609	2.83712326303908	0.00507000897333133	0.0529097309209092	-2.5263203168847	not-significant
GFRA4	0.318675014205255	8.55655861955307	2.83657887191057	0.00507828698785676	0.0529665616061959	-2.52776266315569	not-significant
SULT2B1	0.619283197309134	11.6146652765363	2.83562384613374	0.00509283888185008	0.0530887290576803	-2.53029236209742	not-significant
SLC39A5	0.439015492803494	13.291395301676	2.83425057852298	0.0051138302169024	0.0532756902895839	-2.5339285490124	not-significant
TNRC6C	-0.29497754108886	8.11917527765363	-2.83407812620463	0.00511647183359674	0.0532756902895839	-2.53438506079171	not-significant
ZIC2	0.784076916470579	7.3447629726257	2.83371164742137	0.00512208966843262	0.0533045068944677	-2.53535511074455	not-significant
OR5B21	-0.360721799199	6.05424714469274	-2.83305173065341	0.00513221985544792	0.053360676259994	-2.53710158679777	not-significant
PCYT2	0.298179833617018	8.0014407178771	2.83287363234313	0.00513495691656571	0.053360676259994	-2.53757286206177	not-significant
ACSBG1	0.203204540006261	9.60287946284916	2.83280271752613	0.00513604712411043	0.053360676259994	-2.53776050594435	not-significant
PRMT9	-0.239862619649562	11.1488073184358	-2.83224811277337	0.00514458060699997	0.0534196568192707	-2.53922786785625	not-significant
ALDH8A1	-0.322835660075095	9.60155158379888	-2.83150901252663	0.00515597292943163	0.0535082407066043	-2.54118295653506	not-significant
IFFO2	0.451001753942434	12.6311428687151	2.83116599552578	0.00516126792064111	0.0535334838513086	-2.54209015646372	not-significant
DCUN1D1	0.181414525187742	11.8285777276536	2.82972867160066	0.00518350912959314	0.0537343704171404	-2.54589045179872	not-significant
DNAJC15	-0.38927374389236	10.3468213083799	-2.82948876422313	0.00518722995842965	0.0537431509432647	-2.54652459714396	not-significant
GPR152	0.230956668441797	10.2414043203911	2.82864701144529	0.00520030432663785	0.0538487769725662	-2.54874920758789	not-significant
ZKSCAN7	-0.434123448035039	6.85676814860335	-2.82826074742186	0.00520631394362468	0.0538602867045924	-2.54976983588741	not-significant
LRP12	0.496331609599496	10.7055120703911	2.82803591533502	0.00520981486421951	0.0538602867045924	-2.55036385278579	not-significant
LYZL6	-0.287014925394242	4.25547933240223	-2.82802042967717	0.00521005607446702	0.0538602867045924	-2.55040476503159	not-significant
CFAP97D1	0.49852908336671	8.7839807027933	2.82776018646695	0.00521411123991946	0.0538724277888033	-2.55109228249904	not-significant
CD300C	-0.276216280287866	11.1542734692737	-2.82615875545419	0.00523912842940366	0.0540819729563224	-2.55532171414778	not-significant
IFT27	0.268963055237798	9.25731796396648	2.82599900644756	0.00524162997969729	0.0540819729563224	-2.55574349648856	not-significant
CAPN13	-0.613257554580732	8.05137101452514	-2.82590719804328	0.005243068123085	0.0540819729563224	-2.55598588666474	not-significant
CAPZA3	-0.263905832778477	6.47990872178771	-2.82564807294856	0.00524712915716962	0.054094025561317	-2.5566699832516	not-significant
PLXDC1	0.382713574405505	13.4852381899441	2.82532926950885	0.00525212940692345	0.0541157421701793	-2.55751155353194	not-significant
TGFBR2	-0.416458665525663	11.6510684648045	-2.82466182413914	0.00526261196374982	0.0541938911531307	-2.55927318026116	not-significant
TEX9	-0.570413866132667	7.52199196648045	-2.82385043726184	0.00527538085398759	0.0542643236609999	-2.56141420812896	not-significant
EYA3	-0.238865290632042	9.7103195301676	-2.8236828754186	0.00527802130701767	0.0542643236609999	-2.56185628798112	not-significant
ACAP2	0.274711378660822	11.9622385530726	2.82367429808204	0.00527815650175706	0.0542643236609999	-2.56187891699736	not-significant
PAPPA2	0.581645752753441	6.97511633798883	2.82313213182062	0.00528670845094579	0.0543223817258996	-2.56330915076054	not-significant
CARF	-0.207332575143935	7.81991844804469	-2.82089716524043	0.005322095458187	0.0546034052874018	-2.56920234064955	not-significant
ATP4B	0.494920827947432	5.84826034357542	2.82085473503676	0.00532276935182742	0.0546034052874018	-2.56931417994336	not-significant
BOK	0.349877275469337	12.3234629469274	2.82085171118483	0.00532281738083169	0.0546034052874018	-2.56932215027927	not-significant
NAB1	0.253478372590745	11.8385671005587	2.8200817679386	0.005335059536645	0.0546899474927907	-2.5713513297423	not-significant
NUBPL	-0.404307790087612	9.83888043910614	-2.81979982315624	0.00533954888930188	0.0546899474927907	-2.57209426645332	not-significant
DEFB107B	-0.294255306983738	7.3525089396648	-2.8197454433315	0.00534041516441477	0.0546899474927907	-2.57223755184018	not-significant
ZNF543	-0.309108999812262	10.0073213681564	-2.81958627926293	0.00534295139668085	0.0546899474927907	-2.57265691869817	not-significant
PPDPFL	-0.311916774468082	4.56213977960894	-2.81937798912912	0.00534627209496126	0.0546940013390976	-2.57320569066717	not-significant
PPP1R42	-0.190155247183979	4.54748350782123	-2.81898031304071	0.00535261732806799	0.0547289757529795	-2.57425332581616	not-significant
PCOLCE2	-0.564136862828533	9.14610736871508	-2.81793605545336	0.00536931193113224	0.0548529430476496	-2.57700366806113	not-significant
SLC25A1	0.229981834480601	12.4348599511173	2.81785511423319	0.00537060792044524	0.0548529430476496	-2.57721681035533	not-significant
SNTA1	-0.316068081539429	9.35012004301676	-2.81736791188729	0.00537841477277699	0.0548794697446314	-2.57849964079478	not-significant
VPS11	-0.183232687234046	12.1996191480447	-2.81732678373635	0.00537907427634401	0.0548794697446314	-2.57860792419042	not-significant
MRPL50	0.335750030538172	12.3426226173184	2.81700816603396	0.00538418591206263	0.054901668888486	-2.57944674123744	not-significant
DENND2C	0.436921319799742	10.3097208530726	2.81633354628296	0.00539502354394551	0.0549645905332979	-2.58122251011177	not-significant
LACRT	0.30842672942428	8.5893511575419	2.81588142649742	0.00540229786879742	0.0549645905332979	-2.58241238560779	not-significant
SAMD4B	0.317830276126404	11.204973872905	2.81585473338273	0.00540272762334663	0.0549645905332979	-2.58248263030132	not-significant
CD82	-0.305333620212771	13.3888404050279	-2.81580105783258	0.00540359188467131	0.0549645905332979	-2.58262387921315	not-significant
DVL2	0.226658045494364	10.542027877095	2.81556969033328	0.00540731870832512	0.0549645905332979	-2.5832327019627	not-significant
RCCD1	0.360399957947434	11.1232864189944	2.81548702655536	0.00540865080796848	0.0549645905332979	-2.58345021316958	not-significant
P2RY12	-0.516391625269085	6.70845070558659	-2.81534560304299	0.00541093049418755	0.0549645905332979	-2.58382232391768	not-significant
DUSP8	0.249722323748435	10.5169928826816	2.81484005258861	0.00541908690398907	0.0550175592787728	-2.58515237860725	not-significant
DEFB105B	-0.334262270488111	6.9066372150838	-2.81438340446944	0.00542646395583355	0.055045450196801	-2.58635358832134	not-significant
VAMP4	0.239138772090106	11.169593301676	2.81421729066758	0.0054291497551201	0.055045450196801	-2.58679050534949	not-significant
ST6GALNAC3	-0.439166513942429	7.9446093452514	-2.81412364228142	0.00543066443575733	0.055045450196801	-2.58703681148686	not-significant
FLG	0.639844920938675	10.275993550838	2.81390293749596	0.00543423566398948	0.0550518099416399	-2.58761726108924	not-significant
ANXA2	0.227755616270329	15.037875349162	2.81368844866533	0.00543770835979368	0.0550571651524102	-2.58818132297886	not-significant
HLTF	-0.338099981101379	13.7496170363128	-2.81297859370347	0.00544921572380067	0.0550868728380481	-2.59004781655981	not-significant
AMY2B	0.323824462140172	14.1783471871508	2.81292234499356	0.00545012851120945	0.0550868728380481	-2.5901956985881	not-significant
TBX20	-1.07504907461828	6.5756578575419	-2.81285103463061	0.0054512859147151	0.0550868728380481	-2.59038317493379	not-significant
KIRREL3	-0.405455323660827	7.66856353547486	-2.8127808607569	0.00545242509080942	0.0550868728380481	-2.59056765918641	not-significant
TTYH3	-0.315113638861074	12.9793718351955	-2.81246235071373	0.00545759838634956	0.0551093668591378	-2.59140495622634	not-significant
HOXA2	-0.328841752928664	8.39036848268156	-2.81135414411302	0.0054756329028319	0.0552473988890474	-2.59431752688123	not-significant
SMAP2	-0.250143861138927	12.7247080307263	-2.81125944630943	0.00547717649004299	0.0552473988890474	-2.5945663614583	not-significant
AJAP1	-0.5018178480851	9.23291102346369	-2.81093271552284	0.00548250528755588	0.0552603782361226	-2.59542484332366	not-significant
GAN	0.305301126996246	9.79473501620112	2.81081825838701	0.00548437313546033	0.0552603782361226	-2.59572555672895	not-significant
RAD54L2	0.262182633416764	11.0639617178771	2.80927843206286	0.0055095582226785	0.0554746275912829	-2.59977005652153	not-significant
MAGOHB	-0.389768582077604	9.15525174804469	-2.80915574840927	0.00551156933129799	0.0554746275912829	-2.60009220962707	not-significant
PROSER3	-0.229030428035044	10.7678262583799	-2.80867445703733	0.00551946541850611	0.0555242188227449	-2.60135590098615	not-significant
SH2D4A	0.345821874405503	11.0161600949721	2.80800697403404	0.00553043321122344	0.0556046405823062	-2.60310813438805	not-significant
ZNF398	0.315205379411772	10.6207642178771	2.8074636745802	0.00553937510932744	0.0556624819845092	-2.60453408804695	not-significant
FGF3	0.307364397246543	14.8679192541899	2.80729590515064	0.00554213900086392	0.0556624819845092	-2.60497436777552	not-significant
C4orf45	-0.217748473842303	5.13519547178771	-2.80679550386413	0.00555039023889638	0.0557097483364356	-2.60628743519284	not-significant
ANXA13	-0.659629393028791	7.97490589106145	-2.8066493019463	0.00555280310673846	0.0557097483364356	-2.60667103284568	not-significant
GALM	-0.399985093979979	10.6518737100559	-2.80544329680694	0.00557274304937711	0.0558798218586602	-2.60983459494767	not-significant
PARD6G	0.333640030475596	12.0537096843575	2.80428651519353	0.0055919303238209	0.0560421698744773	-2.61286786695157	not-significant
ARHGAP6	-0.305021583110134	8.3549194527933	-2.8039692341077	0.00559720348555492	0.0560649718175483	-2.6136996303295	not-significant
LBX1	0.19216513022528	15.6577459497207	2.80369130669072	0.00560182631181764	0.056081238681639	-2.61442815598565	not-significant
RP11-77K12.7	0.28581054153942	7.10645066256983	2.80317496707787	0.00561042392058886	0.0561372593573741	-2.6157814515143	not-significant
MTREX	-0.170430405068839	12.4484281871508	-2.80293838877379	0.00561436721168466	0.0561466744522539	-2.61640143308368	not-significant
KCNS3	0.435539963579469	12.2645438575419	2.80251754406413	0.00562138809015961	0.0561634724741433	-2.61750418839379	not-significant
RASD2	-0.424490735544431	8.27106975977654	-2.8023542035211	0.00562411522248285	0.0561634724741433	-2.61793215500224	not-significant
HARS1	0.248641062515642	12.9714506312849	2.80229783530631	0.00562505662499708	0.0561634724741433	-2.61807983939469	not-significant
FAM71E2	0.307237706821017	10.8830378240223	2.80208930301847	0.00562854055759897	0.0561682694597963	-2.61862616914975	not-significant
TRIM35	0.231124566645803	11.9114808980447	2.79983566756902	0.00566631728894715	0.056515093130987	-2.62452805308798	not-significant
L2HGDH	0.306275472090112	14.0327759958101	2.79935802273501	0.00567435340204441	0.0565650762108916	-2.62577836497263	not-significant
TMEM35B	-0.297966089299123	11.3674516759777	-2.79888337175398	0.00568234941171353	0.0566146064722721	-2.62702064666593	not-significant
ASMT	-0.419634295757191	4.79936750893855	-2.79860726623033	0.00568700542091985	0.0566197414209252	-2.62774319601951	not-significant
PFKFB3	0.242966368335413	12.3034369301676	2.79849378578217	0.00568892006469806	0.0566197414209252	-2.62804014771688	not-significant
CFHR4	0.591679218047555	7.46845209329609	2.79768714621516	0.00570254660089717	0.056725172331584	-2.63015061669686	not-significant
LIPA	-0.285230265175221	12.845343877095	-2.7972967827733	0.00570915164963444	0.056760683147163	-2.63117175272498	not-significant
TEX37	-0.357584828473093	6.03563897597765	-2.79708794424937	0.00571268810633547	0.0567656643339956	-2.63171799149599	not-significant
MAK	-0.320898129123909	7.42462267932961	-2.79635499678826	0.00572511555599446	0.0568589410582328	-2.63363479616311	not-significant
RSRC2	-0.248518022340423	6.98826837905028	-2.79602685082248	0.00573068737905161	0.0568713488712607	-2.63449281475639	not-significant
LGMN	-0.192634037922398	14.3062654553073	-2.79585465735584	0.0057336131461495	0.0568713488712607	-2.63494302020572	not-significant
MAP1B	0.409682410982477	12.2466359692737	2.79570499674322	0.00573615715703839	0.0568713488712607	-2.63533429216515	not-significant
SCEL	0.490289470150188	11.0520192597765	2.79556550476407	0.00573852924015128	0.0568713488712607	-2.63569896204493	not-significant
RASGEF1C	0.503604029787232	11.2002967513966	2.7947505360401	0.00575240574837151	0.0569751841875549	-2.63782917862627	not-significant
ADAD2	0.234049493629525	12.1267287502793	2.79459251642353	0.00575509988397899	0.0569751841875549	-2.63824215447388	not-significant
PELI3	0.243744442490609	12.1968890865922	2.79430132081427	0.00576006759208243	0.0569941926135098	-2.63900312271578	not-significant
ANKRD13C	-0.263688970538166	9.23707939357542	-2.79407307222205	0.00576396416854426	0.0570025880042021	-2.63959954365359	not-significant
UST	0.420398471852311	10.2894486843575	2.79285300651593	0.00578483335617141	0.0571787360432144	-2.64278685864402	not-significant
KLHL42	0.292356308072591	11.2976431759777	2.7917109758046	0.00580442997529252	0.0573421262376891	-2.64576915970382	not-significant
CCL28	-0.565602638723412	10.2519460798883	-2.79125922712804	0.00581219837702427	0.0573885543023922	-2.64694854889431	not-significant
NTS	1.31513805434292	9.85673010055866	2.79012462883561	0.00583175095365173	0.0575512266935309	-2.64990989674301	not-significant
CAMK2N1	-0.311400356508143	12.9461882946927	-2.78917466276252	0.00584816772084279	0.0576827977571102	-2.65238849937035	not-significant
ARPC1A	0.251790873811018	13.7506137486034	2.78865153761103	0.00585722599250187	0.057741688606103	-2.65375308075058	not-significant
PSAP	-0.231376528316648	13.7949245810056	-2.78812058227199	0.0058664328871975	0.0578019817826556	-2.65513784773149	not-significant
GCLM	0.250837927158942	13.2782050391061	2.78773616842658	0.00587310692337843	0.0578372683381253	-2.65614027407052	not-significant
NAALADL2	-0.355122933366707	7.2869462547486	-2.78740861930187	0.00587879914161914	0.0578628540775892	-2.65699431586591	not-significant
CTLA4	-0.448896642421776	10.3534277829609	-2.78682602671495	0.00588893595039103	0.0579057366434058	-2.65851312334455	not-significant
OR11H2	-0.431473427697123	5.85668935586592	-2.7863115413205	0.0058979009341642	0.0579057366434058	-2.65985413504107	not-significant
C1orf146	-0.174210569430538	5.26481682290503	-2.78619461523382	0.00589994011730652	0.0579057366434058	-2.66015887252838	not-significant
PRDX2	0.30596708566959	12.8643624469274	2.78612414687237	0.00590116939022836	0.0579057366434058	-2.66034252436246	not-significant
GPR143	-0.651395635006251	8.42109263575419	-2.78586889408715	0.00590562405118127	0.0579057366434058	-2.66100771839457	not-significant
CLDN15	0.286047249749693	10.6287342039106	2.78580771877802	0.00590669213397027	0.0579057366434058	-2.66116713422541	not-significant
NME1-NME2	0.254581095869842	14.7480826578212	2.7857889813391	0.00590701931309694	0.0579057366434058	-2.66121596119842	not-significant
ZNF684	-0.246243047609518	9.22064568910615	-2.78573699511935	0.00590792714376869	0.0579057366434058	-2.66135142796429	not-significant
KCNB2	-0.439328237234047	7.81240951675978	-2.78460569736417	0.00592771432090108	0.0580435213088043	-2.66429881380904	not-significant
NTRK3	-0.402754194017525	4.99804001284916	-2.78457840763242	0.0059281923800768	0.0580435213088043	-2.66436989858878	not-significant
HS6ST2	0.478756345025024	11.0890769818436	2.78372543989605	0.00594315226691855	0.0581595450254546	-2.66659140260586	not-significant
PPM1B	0.145303126564457	11.5151011410615	2.78171959736456	0.00597846726745807	0.0584745378497559	-2.67181304484996	not-significant
BTRC	-0.30532871470588	10.3282402458101	-2.78145130537472	0.00598320526235666	0.0584902883488405	-2.67251120562487	not-significant
SLC35F4	-0.254535961489365	6.04642194050279	-2.78126470140841	0.00598650267060214	0.0584919469398802	-2.67299675800406	not-significant
MPZL1	-0.229335870025036	12.9683265027933	-2.78103318388364	0.00599059602412979	0.0585013766304184	-2.67359913612639	not-significant
CXXC5	-0.305430142490616	13.0193735055866	-2.77987116337046	0.00601117960190975	0.058671748296093	-2.67662186681469	not-significant
DCANP1	0.377992326132661	9.65664149050279	2.77961463630061	0.0060157322704763	0.0586795032539998	-2.67728900743496	not-significant
NEK3	0.346654463979972	9.41784514078212	2.77947286479492	0.00601824967868947	0.0586795032539998	-2.67765768324027	not-significant
REG3G	-0.330793837321652	3.74624549162011	-2.77904521142499	0.00602584923200281	0.05868165236868	-2.67876968849074	not-significant
RBM48	-0.208737698335424	9.01819048212291	-2.77881886831864	0.00602987495668167	0.05868165236868	-2.67935817350355	not-significant
ASB16	0.26056917267835	8.28627740446927	2.77881333733741	0.00602997336094735	0.05868165236868	-2.67937255333264	not-significant
FABP7	-0.654127982803501	5.91587363743017	-2.77875442160636	0.00603102164871413	0.05868165236868	-2.67952572491445	not-significant
TEX35	0.356970617390484	5.79499552094972	2.77844159138797	0.0060365906112183	0.0587052943423783	-2.68033898417092	not-significant
GPR25	0.219243809762204	11.1100673854749	2.77740460240774	0.00605508437334281	0.0588545389115821	-2.68303422652138	not-significant
DAB1	-0.205271329993739	6.82019865139665	-2.77716403264505	0.00605938206507563	0.0588657163631061	-2.68365936068403	not-significant
LITAF	-0.307937071245309	12.576455273743	-2.77668620941658	0.00606792642137636	0.0589181163064171	-2.68490086431883	not-significant
ZAP70	-0.338071801451818	8.96365508044693	-2.77610003663722	0.00607842321191244	0.058989409696925	-2.686423619756	not-significant
IRAK3	-0.327558674981226	10.1075765636872	-2.77557192117793	0.00608789446992556	0.0590479274782567	-2.687795302093	not-significant
WNT9A	0.306077662715898	9.04145011061452	2.77541184202712	0.00609076798596638	0.0590479274782567	-2.68821103089563	not-significant
PRKCSH	-0.187588135294115	14.0218704148045	-2.77498482722249	0.00609843918210421	0.0590916638054564	-2.68931988955375	not-significant
NEUROG3	0.397983464956193	13.4081094916201	2.77449159820698	0.00610731081694465	0.0591469806254179	-2.69060049664674	not-significant
MICALL1	0.27925036138924	10.292822	2.77368423191461	0.00612185808745427	0.0592537490353179	-2.69269627155008	not-significant
CCDC117	0.285118763141432	11.9163127011173	2.77332007965459	0.00612842973883187	0.0592537490353179	-2.69364136118887	not-significant
DNMBP	0.244886928285361	11.5040424217877	2.77316500045611	0.00613123031042074	0.0592537490353179	-2.69404380596113	not-significant
SETD7	0.273009390513133	9.29235500335196	2.77309219535406	0.00613254549685406	0.0592537490353179	-2.69423273477931	not-significant
SOX30	-0.267690099098875	6.70357515167598	-2.77300185793785	0.00613417775158416	0.0592537490353179	-2.69446715353292	not-significant
DIRAS1	0.378505877909888	11.7496320027933	2.77216365656879	0.00614934155100357	0.0593365812834548	-2.6966418889326	not-significant
TIMMDC1	0.196945214173963	14.0033102290503	2.77211680413934	0.0061501901561917	0.0593365812834548	-2.69676343100936	not-significant
ALPL	0.29594990782228	12.7247056648045	2.77200191042407	0.00615227159556274	0.0593365812834548	-2.69706147419768	not-significant
GCNT7	-0.330579439787236	5.61531868379888	-2.77173625303597	0.00615708675161862	0.059352412031969	-2.69775056667473	not-significant
PDK1	0.289237422403001	12.1273946312849	2.77146873139148	0.00616193915576657	0.0593685853436325	-2.69844443371575	not-significant
CYFIP2	-0.41703723629537	8.98526437905028	-2.77107726662552	0.00616904594289893	0.0594064511730963	-2.69945965963725	not-significant
CDH24	0.347090185951183	11.7756834650838	2.77067975808745	0.00617627006501757	0.0594159673974505	-2.70049042501789	not-significant
BUB3	-0.214246541677104	12.7016395782123	-2.77067324681132	0.00617638846161402	0.0594159673974505	-2.70050730805052	not-significant
COPS7B	0.279360408886108	10.7709214608939	2.76888475342193	0.00620898732741024	0.0596751754056631	-2.70514330069384	not-significant
MAPK12	0.249233206627029	8.04980650670391	2.76884489543215	0.00620971559485699	0.0596751754056631	-2.70524658620437	not-significant
IRF1	-0.260673962753444	8.75032409022346	-2.76797681867757	0.0062255959545961	0.0597970569835139	-2.70749572817106	not-significant
HOPX	0.423366959574473	12.4617424832402	2.7675610285019	0.0062332153567735	0.0598319648454227	-2.70857279004979	not-significant
YBX1	0.254443477784735	12.6896070391061	2.76742940786886	0.00623562908313613	0.0598319648454227	-2.70891370891922	not-significant
CHGA	0.64297715566333	6.19436294329609	2.767066626818	0.00624228633989453	0.0598651265858295	-2.70985329397338	not-significant
H4C8	0.265053447246563	12.9173890460894	2.76641085336995	0.00625433656145264	0.0598766648760235	-2.71155142839109	not-significant
LRRC38	0.514464355832289	7.15561862290503	2.76635989180464	0.00625527389368409	0.0598766648760235	-2.71168337861987	not-significant
RASGEF1B	-0.291110022715889	10.231231150838	-2.76631835071714	0.00625603805010399	0.0598766648760235	-2.7117909355985	not-significant
PRSS37	-0.329552941551942	4.13673469050279	-2.76630429515365	0.00625629662412438	0.0598766648760235	-2.71182732752053	not-significant
SH3KBP1	-0.334489176345436	12.0990719189944	-2.76587961134405	0.00626411392130457	0.0599129034612488	-2.71292681646101	not-significant
JOSD1	0.319319027346681	12.5166557458101	2.76575059532043	0.00626649051763022	0.0599129034612488	-2.71326080300169	not-significant
SH3RF3	-0.297611244430541	10.3182885837989	-2.76552797413893	0.00627059333338674	0.0599214951086691	-2.71383707363418	not-significant
GNE	0.322060115018777	11.5315301173184	2.76523256815434	0.00627604130678152	0.059942925678305	-2.71460168721312	not-significant
SHOC1	0.42597988586358	8.04713328212291	2.76473176633115	0.00628528707268369	0.0599884110866189	-2.71589776569212	not-significant
HHIP	0.479268772715885	8.46408457206704	2.76462719762598	0.00628721917168992	0.0599884110866189	-2.71616836304358	not-significant
IL31	0.451995500212761	7.56922918547486	2.76422636652574	0.00629463025709087	0.060028495888759	-2.71720552559765	not-significant
CLINT1	0.181587565957452	12.7940465335196	2.76353368617062	0.00630745612095063	0.0601201513343006	-2.71899753189829	not-significant
ZSCAN1	0.304527831896127	7.74035677709497	2.76291670126393	0.00631890035234699	0.0601985509369542	-2.72059336273755	not-significant
BTLA	-0.706099500137667	6.75031399106145	-2.76211627441926	0.00633377526126726	0.060290687925784	-2.72266317911682	not-significant
ATXN1	0.300087316551933	11.9946433910615	2.76202322320349	0.00633550655912605	0.060290687925784	-2.72290376371753	not-significant
TNP2	0.374926351501886	12.6247969162011	2.76187616703873	0.00633824354109894	0.060290687925784	-2.72328396335684	not-significant
TMSB15A	-0.743521334906128	7.88532339776536	-2.76107237467356	0.00635322254346722	0.0603842440919796	-2.72536176358237	not-significant
IFNG	-0.612997144705889	7.33023062960894	-2.76100193300186	0.00635453678268626	0.0603842440919796	-2.72554382860759	not-significant
GSAP	0.363511058617021	10.0851630354749	2.76066795594063	0.00636077119312189	0.0604127892750495	-2.7264069747697	not-significant
HAMP	0.543782512015017	10.8815353072626	2.76042637216303	0.00636528434000338	0.0604249657068037	-2.7270312756671	not-significant
AC092835.2	-0.390798309148933	7.46097694692737	-2.75968331748091	0.00637918393216522	0.0605065829812635	-2.72895116384721	not-significant
MADD	-0.163142185826029	11.450306202514	-2.75962088704696	0.00638035300994876	0.0605065829812635	-2.72911244863069	not-significant
RACGAP1	0.349505003879852	11.4681260111732	2.75894128672915	0.00639309184631116	0.0605966602219286	-2.73086793340153	not-significant
SMAD7	-0.339431602941175	10.8911613547486	-2.75864409646768	0.00639866980723432	0.060618806517269	-2.73163548497135	not-significant
LPGAT1	-0.217969868210258	11.868359	-2.75832560345429	0.00640465250035254	0.060619195804667	-2.7324579708565	not-significant
CDC14B	0.266243919474343	9.33769851145251	2.75824346931424	0.00640619616194939	0.060619195804667	-2.73267006239071	not-significant
TMEM241	0.368536532265331	8.84758002513967	2.75812435818395	0.00640843538344616	0.060619195804667	-2.73297762776047	not-significant
TBC1D25	-0.263821142365453	10.1166903184358	-2.75636389246863	0.0064416140447987	0.0609022367299193	-2.7375220315985	not-significant
CRAT	0.377655077033793	10.6560698282123	2.75607133686014	0.00644714277578499	0.0609141979000995	-2.73827696640197	not-significant
MDH1B	-0.476240339386735	5.27756905251397	-2.75582135919147	0.00645187027655487	0.0609141979000995	-2.73892197131735	not-significant
ZBTB16	0.255837569274107	13.1879182318436	2.75578009347641	0.00645265098337507	0.0609141979000995	-2.73902844202392	not-significant
LIMK1	0.31429884045682	12.4125179818436	2.75401534895104	0.00648611851518255	0.061183794033955	-2.74358033501048	not-significant
GPR27	-0.303044585331667	8.93203807039106	-2.75392938904322	0.00648775271746606	0.061183794033955	-2.7438019873403	not-significant
ZBTB40	-0.169537793178975	11.1922735977654	-2.75374939447666	0.00649117584258731	0.0611852214880168	-2.74426609262823	not-significant
IQCF1	0.338928609624528	9.56600116703911	2.75161038980335	0.00653198088274652	0.061538828457553	-2.74977925849821	not-significant
PRKN	-0.307342316996247	6.82827591396648	-2.75011159552067	0.00656071130506422	0.0617783797160151	-2.75363997552719	not-significant
KRT74	0.352221814080098	9.62583469832402	2.7497367633176	0.00656791436109302	0.0618150812616007	-2.75460519729227	not-significant
PPY	0.242878544868576	9.10746352234637	2.74911009282289	0.0065799729475887	0.0618974215758835	-2.75621865238702	not-significant
OR11H4	0.549128833266586	4.03291811731844	2.74834638146512	0.00659469565331036	0.0619662701901095	-2.75818448303977	not-significant
HIPK3	0.292690507221533	11.0188975472067	2.74822486180826	0.00659704104223056	0.0619662701901095	-2.75849723439944	not-significant
SAMHD1	-0.349932534543179	12.7626437402235	-2.74801530709893	0.00660108732741174	0.0619662701901095	-2.75903652902249	not-significant
SH3BP5	-0.299310598811019	10.8165841089385	-2.7480044940946	0.00660129617640152	0.0619662701901095	-2.75906435555307	not-significant
MRPS10	0.267447544806011	12.2050482905028	2.74779332978183	0.00660537593434228	0.0619662701901095	-2.75960775239539	not-significant
AIFM2	0.331319493523154	8.74938692541899	2.74770035157438	0.0066071730259921	0.0619662701901095	-2.75984700446238	not-significant
HMGCS1	0.366585279662075	12.6513984944134	2.74658755378041	0.00662871571427667	0.0621314709088605	-2.7627098856402	not-significant
UBL4B	0.510616001877345	10.9567063631285	2.74644745876699	0.00663143232629729	0.0621314709088605	-2.76307023092369	not-significant
NBEAL1	0.184513863016269	10.9621442011173	2.74587410508008	0.0066425608699048	0.0622045722724535	-2.76454480637478	not-significant
TMEM159	0.297394265112629	12.0690610335196	2.74552144438693	0.00664941426562153	0.0622375856763705	-2.76545165382115	not-significant
ACTG1	0.137128028441799	14.9391318198324	2.74458201781771	0.00666770180675604	0.062377534511328	-2.76786681551029	not-significant
[truncated: 16,702 more rows]
