# Supplementary material for: Identification of disulfidptosis in esophageal squamous cell carcinoma based on single-cell and bulk RNA-seq data to predict prognosis and treatment response
Source: Front Immunol. 2025 Apr 15;16:1567793. doi: 10.3389/fimmu.2025.1567793 (PMC12037556; doi:10.3389/fimmu.2025.1567793)
Supplement: Supplementary file 1 [file Presentation1.zip › Consensus clustering identifies sample subgroups and constructs correlated scoring models/SupplementaryTable_cox_gene_lasso_Coefficients.txt]

signature	coef
PLA2G3	-0.0408777770054639
TSPAN2	0.129552453050212
LDHD	-0.0306569525078317
PAGE1	-0.0307708458875278
TMPRSS11E	-0.0118258735625092
NKAIN2	-0.0169467967600925
PLA2G4A	-0.111288936388811
PYROXD2	0.10341543327457
CNTN1	-0.0811084517504579
SPRR4	-0.012175650239528
TLDC2	-0.0530741811661962
ISL1	0.00907394814271503
PTGS2	-0.00337995214635402
DLK1	-0.0422476394195441
ATP8B3	-0.0505582772279708
COL22A1	0.0431952962889701
ABCA4	0.0977266256856891
FAM110C	0.0943087131900304
SLCO1B3	-0.0248740526803297
