# Supplementary material for: Identification of disulfidptosis in esophageal squamous cell carcinoma based on single-cell and bulk RNA-seq data to predict prognosis and treatment response
Source: Front Immunol. 2025 Apr 15;16:1567793. doi: 10.3389/fimmu.2025.1567793 (PMC12037556; doi:10.3389/fimmu.2025.1567793)
Supplement: Supplementary file 1 [file Presentation1.zip › Consensus clustering identifies sample subgroups and constructs correlated scoring models/SupplementaryTable_cox_signature.csv]

x
PLA2G3
TSPAN2
LDHD
KRT6B
SLC47A1
ADAM23
KRT6C
ACE2
PAGE1
SPRR2A
TMPRSS11E
CLEC18B
KRT75
SORCS2
PI3
NKAIN2
PLA2G4A
SLCO1B3-SLCO1B7
PYROXD2
CNTN1
SPRR4
FOLH1
FBXO27
DSG3
TLDC2
SPACA4
ISL1
ZNF713
CHST2
USH1G
PTGS2
DLK1
SOX6
ATP8B3
COL22A1
PAK3
DCC
SPRR2F
ABCA4
DLX5
FAM110C
SLCO1B3
IL36G
SPRR2E
FAM83C
KLK10
CDO1
