# Supplementary material for: Identification of disulfidptosis in esophageal squamous cell carcinoma based on single-cell and bulk RNA-seq data to predict prognosis and treatment response
Source: Front Immunol. 2025 Apr 15;16:1567793. doi: 10.3389/fimmu.2025.1567793 (PMC12037556; doi:10.3389/fimmu.2025.1567793)
Supplement: Supplementary file 1 [file Presentation1.zip › Consensus clustering identifies sample subgroups and constructs correlated scoring models/SupplementaryTable_coxResult.csv]

	pvalue	HR	Low 95%CI	High 95%CI	cutoff
AADAC	0.56586	0.89434	0.61088	1.30934	7.0576167
AADACL2	0.16114	0.76102	0.5194	1.11504	6.3842807
AARD	0.22414	1.2675	0.86488	1.85755	5.2604475
ABCA13	0.55334	0.8911	0.60863	1.30466	9.358091
ABCA3	0.07038	1.42404	0.97102	2.08841	9.778915
ABCA4	0.03234	1.5216	1.03598	2.23485	8.977116
ABCB6	0.47566	1.14908	0.78438	1.68333	11.1334565
ABCC1	0.2996	0.81685	0.55736	1.19715	11.941035
ABCC3	0.98482	1.00371	0.68577	1.46904	10.4430235
ABCC5	0.4069	0.85034	0.57971	1.24732	11.2269625
ABCG8	0.70529	1.07681	0.73379	1.58018	9.919512
ABHD10	0.98214	0.99565	0.67998	1.45788	7.601986
ABHD6	0.42095	0.85501	0.58384	1.25214	10.596744
ABO	0.95017	0.98791	0.6747	1.44653	9.671465
ACE2	0.00722	0.58766	0.39874	0.8661	8.732082
ACKR3	0.06881	1.43054	0.97277	2.10372	13.705336
ADAM22	0.07589	1.41435	0.96453	2.07396	5.92510315
ADAM23	0.00505	0.57362	0.38896	0.84595	11.1371015
ADAMTS18	0.19177	1.29014	0.88007	1.89129	5.76260585
ADGRD2	0.16396	0.76184	0.51941	1.11742	8.742842
ADGRF1	0.45731	0.86538	0.59106	1.26702	8.28020225
ADGRG2	0.27749	1.23586	0.8433	1.81116	5.2694262
ADH7	0.90288	0.97656	0.66714	1.42948	11.409669
ADTRP	0.26505	1.24232	0.84824	1.8195	10.2059
AFP	0.29621	0.81574	0.55666	1.19538	5.870942
AHSG	0.36271	0.8377	0.57211	1.2266	5.4715977
AKAP5	0.23323	1.26177	0.8609	1.84929	8.099298
AKR1B1	0.91754	1.02035	0.69683	1.49407	14.097853
AKR1B10	0.1122	0.73336	0.50018	1.07524	13.934105
AKR1B15	0.48261	0.87238	0.5959	1.27712	14.067149
AKR1C1	0.12545	0.74134	0.50554	1.08712	12.76925
AKR1C3	0.59434	0.90155	0.61566	1.3202	14.745445
AKR1C4	0.50251	0.87769	0.59943	1.28514	8.625311
AKR1C8P	0.70436	1.0766	0.73534	1.57624	4.96605325
ALDH1A1	0.22091	0.78761	0.5374	1.15433	11.8177095
ALDH3A1	0.82877	1.04297	0.71234	1.52706	12.615578
ALOX15	0.15049	0.75525	0.51512	1.10732	7.9213247
ANKRD24	0.71497	0.93119	0.63515	1.36522	12.318704
ANKRD29	0.22781	0.79018	0.5389	1.15861	8.80506
ANXA10	0.42105	0.85505	0.58388	1.25215	9.717969
ART3	0.4684	1.15168	0.78623	1.68699	6.5964828
ASTN1	0.17678	1.30122	0.88802	1.90668	5.0796
ATP13A4	0.15441	0.75766	0.51713	1.11006	8.675517
ATP2B1	0.28782	0.81177	0.55263	1.19243	11.792669
ATP8A2	0.60373	1.10638	0.75528	1.6207	6.901482
ATP8B3	0.02605	0.64532	0.43877	0.94909	7.2588897
B4GALNT3	0.22835	0.79078	0.53974	1.15858	9.38741
B4GALT4	0.19946	0.77883	0.53165	1.14095	11.88991
BCO2	0.36582	0.8382	0.57177	1.22879	9.83418
C11orf87	0.56478	0.89408	0.61074	1.30887	5.935381
C1orf94	0.53804	1.12754	0.76948	1.65223	8.576728
C22orf31	0.78605	0.94843	0.64709	1.3901	10.245587
CA12	0.11754	0.73669	0.50246	1.08012	12.722295
CABP7	0.99518	1.00117	0.68407	1.46527	6.3806124
CABYR	0.94122	0.98576	0.67335	1.44314	8.828392
CALB1	0.08591	0.71386	0.4859	1.04876	8.40782715
CALB2	0.21128	0.7834	0.53428	1.1487	9.7498665
CAMK2B	0.87352	0.96953	0.66234	1.41919	6.9388285
CAMKK1	0.82414	0.95762	0.65357	1.40309	8.798319
CAMTA1	0.29524	1.22639	0.83689	1.79716	9.735468
CAPN6	0.55849	0.89233	0.60925	1.30694	6.8773649
CAVIN2	0.81329	1.04702	0.71508	1.53305	10.156362
CBR1	0.81674	1.04611	0.7145	1.53161	9.9940423
CBR3	0.6601	0.91779	0.62618	1.34519	11.77799775
CBS	0.67622	1.08473	0.74054	1.58891	11.13934
CCDC190	0.71239	1.0743	0.73392	1.57254	9.620194
CCL26	0.7438	0.93843	0.64106	1.37374	10.335836
CCN6	0.48214	1.14644	0.78316	1.67825	6.8464175
CCR5	0.09125	0.71737	0.48789	1.05477	6.2034574
CD8A	0.76181	0.94276	0.64398	1.38016	10.236834
CD8B	0.87131	1.03199	0.70508	1.51047	9.573939
CDO1	0.04963	1.4686	1.00062	2.15543	8.424309
CDRT1	0.63767	0.91247	0.62326	1.33589	8.3893645
CEACAM6	0.36277	0.83778	0.57226	1.22651	11.332937
CENPVL3	0.80913	1.04814	0.71572	1.53496	4.1438594
CES1	0.7998	1.05053	0.71774	1.53762	10.417829
CFAP251	0.09771	0.72299	0.49252	1.06133	12.2757545
CFAP94	0.26485	1.24257	0.84824	1.82021	5.4133816
CHL1	0.80495	0.95308	0.65085	1.39564	7.0638752
CHODL	0.32185	0.82457	0.56297	1.20772	8.827612
CHP2	0.07222	0.70326	0.47911	1.03228	9.5626745
CHRM2	0.97859	0.9948	0.67961	1.45615	6.36720585
CHST11	0.4355	1.16405	0.79462	1.70522	11.59772
CHST2	0.02078	0.63436	0.43128	0.93306	11.748294
CHST7	0.12219	0.73926	0.504	1.08435	11.312487
CILP2	0.17721	1.30113	0.88772	1.90706	6.8139753
CKMT1A	0.39043	0.84622	0.57809	1.23872	12.809187
CKMT1B	0.13224	0.74592	0.50925	1.09257	12.9895825
CLCA2	0.35382	0.83486	0.57006	1.22267	14.218603
CLCN4	0.74398	1.06554	0.72798	1.55961	7.548588
CLDN11	0.38831	1.1829	0.80763	1.73255	8.93363
CLDN18	0.60945	1.10447	0.75439	1.617	6.933634
CLDN20	0.1103	0.73144	0.49828	1.07371	5.926133
CLDN8	0.43465	1.16432	0.7949	1.70543	6.0965137
CLEC18B	0.00952	0.59922	0.40687	0.8825	8.218549
CLIP4	0.38172	0.84325	0.57551	1.23555	11.342331
CLUL1	0.54072	1.12658	0.76899	1.65044	4.544809
CLVS1	0.83276	1.04192	0.71171	1.52534	10.647643
CNTN1	0.01493	0.61944	0.42123	0.91092	10.783089
CNTN5	0.08367	0.71328	0.4864	1.04599	5.390993
COA6	0.71906	0.93219	0.63584	1.36667	13.670308
COBLL1	0.17152	0.7658	0.52241	1.1226	12.3647915
COL22A1	0.02637	1.54377	1.0523	2.26479	8.05259125
COL2A1	0.96144	1.00944	0.68971	1.47739	5.551599
COL9A3	0.27859	1.23485	0.84312	1.80858	9.834849
CORO2B	0.06174	1.44359	0.98212	2.12189	7.4025517
COX5A	0.70995	1.07522	0.7337	1.57571	11.15192
CPVL	0.28742	0.81266	0.55452	1.19095	11.279136
CRABP1	0.76642	1.05945	0.72376	1.55084	7.41158115
CRISP3	0.6051	0.90425	0.61744	1.32428	7.3058715
CROCC2	0.55514	0.89146	0.60863	1.3057	10.5672455
CTAGE9	0.27672	0.80853	0.55128	1.18582	11.142206
CXCL14	0.29056	0.81358	0.55493	1.19278	15.434117
CYP1B1	0.14962	1.32461	0.90369	1.94158	10.895563
CYP24A1	0.37786	1.18734	0.81063	1.73912	10.1457895
CYP26A1	0.97077	1.00715	0.68808	1.47418	7.394907
CYP2C18	0.4694	0.86873	0.59336	1.2719	10.075134
CYP2C19	0.19932	0.77828	0.53075	1.14124	6.0210214
CYP2C9	0.44855	0.86296	0.58944	1.26339	5.883357
CYP2S1	0.35649	0.8357	0.57064	1.22388	13.5183835
CYP4F11	0.09126	0.7191	0.49043	1.05438	10.659596
CYP4F12	0.09945	0.72495	0.49445	1.0629	10.820861
CYP4F2	0.34805	0.83317	0.56909	1.21981	7.95957735
CYP4F3	0.09707	0.72354	0.49369	1.0604	8.42819
CYP4F8	0.5463	0.88937	0.60767	1.30166	10.882507
CYP4Z1	0.5152	1.13495	0.77517	1.66172	6.0436425
DCC	0.02863	0.65058	0.44269	0.95609	4.5335197
DCP1B	0.14441	1.32934	0.90701	1.94832	10.483961
DCX	0.09865	1.38199	0.94134	2.0289	3.9847837
DHRS9	0.40474	0.85029	0.5806	1.24524	10.680012
DIP2B	0.91572	0.97964	0.66932	1.43385	12.081108
DIRAS2	0.82747	0.95851	0.65475	1.40318	3.9930744
DLK1	0.02286	0.63917	0.43472	0.93977	5.57976035
DLX5	0.03576	0.66142	0.44968	0.97288	11.894338
DLX6	0.32721	0.82627	0.56406	1.21037	8.729876
DMRT2	0.76894	0.94446	0.64509	1.38277	6.17615915
DMRT3	0.80412	0.95294	0.6511	1.39472	6.34855875
DPF3	0.21538	1.27294	0.86896	1.86473	5.5118227
DQX1	0.24374	0.79698	0.54419	1.16721	9.514568
DSG3	0.01898	0.63098	0.42947	0.92704	14.27007
DSG4	0.23679	0.79409	0.54198	1.16348	5.2074347
DZIP1L	0.15293	1.32213	0.90151	1.939	9.195272
ECEL1	0.33973	0.83012	0.56642	1.21659	6.826732
EDIL3	0.83553	1.04123	0.71105	1.52472	8.984412
EFHD1	0.70401	1.07671	0.73537	1.57648	8.620345
EGF	0.67881	0.92249	0.62967	1.35148	6.784522
EID3	0.68777	0.92485	0.63184	1.35375	8.672091
ELAVL2	0.57102	0.89563	0.61167	1.31142	3.6298397
EMB	0.71519	0.93149	0.63623	1.36377	11.078552
ENPP6	0.51002	1.13697	0.77607	1.6657	5.032949
ENTPD3	0.06542	0.69731	0.47518	1.02328	10.123596
EPHX1	0.28056	1.23421	0.84216	1.80875	12.694605
ERICH2	0.46715	1.15187	0.78684	1.68624	7.369531
ESYT3	0.84277	0.96218	0.6574	1.40827	8.193053
EVPLL	0.10124	0.72624	0.49539	1.06468	10.256808
FAM110C	0.03749	0.66474	0.45246	0.97663	11.9082045
FAM83C	0.04528	0.67559	0.4602	0.99179	12.933477
FBN2	0.22214	0.78717	0.53606	1.15591	8.303938
FBN3	0.5181	0.88178	0.60208	1.29141	3.781412
FBXO2	0.26242	0.80398	0.54895	1.17749	10.1117265
FBXO27	0.01619	0.623	0.42362	0.91623	9.564819
FCHO1	0.8775	1.03055	0.70291	1.51091	11.9335
FER1L6	0.09377	0.71997	0.49028	1.05728	5.0509763
FETUB	0.18909	0.77411	0.52827	1.13437	8.136247
FGFBP1	0.25037	0.79937	0.54565	1.17105	14.228284
FGFBP2	0.3481	0.83299	0.56867	1.22015	8.86491
FHOD3	0.46393	1.15321	0.78746	1.68884	10.976546
FOLH1	0.01603	0.62214	0.42281	0.91545	9.837342
FOSL1	0.51214	1.13637	0.77538	1.66543	12.263062
FOXC2	0.05971	1.44568	0.98503	2.12175	6.164413
FOXE1	0.47784	0.87109	0.59506	1.27517	12.54601
FOXP2	0.1996	0.7783	0.53067	1.14149	8.886828
FREM2	0.64033	0.91306	0.62347	1.33718	7.279284
FRMPD2	0.09757	0.72328	0.49302	1.06108	10.9806975
FSHR	0.999	0.99976	0.68263	1.4642	5.538144
FST	0.07048	0.70181	0.47817	1.03004	12.834529
FTHL17	0.81395	0.95519	0.65205	1.39926	11.488318
FUT5	0.2956	0.81551	0.55648	1.1951	8.007277
FXYD3	0.33727	0.82925	0.56571	1.21555	10.327409
FXYD6	0.09833	1.38115	0.94179	2.02548	11.859499
G6PD	0.49193	1.14305	0.78067	1.67366	12.575196
GABRE	0.75594	1.06245	0.72511	1.55674	12.373951
GAD1	0.38609	1.1836	0.80848	1.73276	7.185368
GALNT16	0.09498	1.3863	0.9448	2.03409	8.219624
GALNT3	0.56164	1.11972	0.76432	1.64039	11.849886
GATA3	0.25167	1.24993	0.85355	1.83037	7.0442705
GCLC	0.77106	0.94498	0.64549	1.38343	12.288011
GCNT2	0.71547	0.9315	0.63604	1.36422	8.530303
GCNT3	0.8065	0.95351	0.65146	1.39561	8.185093
GDA	0.29464	0.81544	0.55677	1.19429	7.5582433
GJB6	0.12339	0.7401	0.50467	1.08535	13.025762
GLI1	0.5797	0.89771	0.61277	1.31517	8.749699
GLI2	0.70295	0.92848	0.63405	1.35962	10.482694
GOLIM4	0.87049	0.96882	0.66199	1.41785	12.636458
GPAT3	0.30006	0.81731	0.55806	1.19699	11.1086645
GPC3	0.19523	0.7769	0.53024	1.13831	11.2139275
GPC4	0.32648	1.21039	0.82658	1.77241	10.896259
GPR45	0.12469	0.74088	0.50521	1.08648	12.333497
GPRC5D	0.13669	0.74765	0.50976	1.09656	8.997819
GPRIN2	0.9279	1.01776	0.69509	1.49021	9.076408
GPX2	0.29819	0.8166	0.55748	1.19615	14.780295
GPX7	0.27552	1.23642	0.84432	1.8106	10.705048
GRPR	0.90915	1.02251	0.69758	1.49879	5.9947
GSR	0.58003	1.11368	0.76057	1.63073	12.9475935
GSTA1	0.63601	1.09643	0.74888	1.60528	9.4328165
GSTA3	0.76649	0.94381	0.64438	1.3824	8.003407
GSTA4	0.18948	0.77387	0.52768	1.13493	12.5360565
GSTA5	0.73169	0.93554	0.63919	1.36927	8.079921
GSTM1	0.95304	1.01151	0.69106	1.48055	12.753427
GSTM2	0.86532	0.96757	0.66108	1.41617	11.618756
GSTM3	0.25742	1.24716	0.85097	1.82779	10.94403875
GSTM4	0.95517	1.01099	0.69071	1.47978	12.538788
GSTO2	0.7865	0.9487	0.6481	1.38873	8.7851678
GUCA1B	0.52718	1.13111	0.77208	1.6571	9.65891525
GULP1	0.46065	0.8662	0.59142	1.26865	10.276834
GXYLT2	0.23211	1.26239	0.86142	1.85	11.315577
GZMK	0.53422	1.1287	0.77053	1.65337	10.204297
HBEGF	0.05813	0.68945	0.46929	1.01289	11.2433595
HHIPL2	0.0851	1.4008	0.95446	2.05586	4.4964375
HOXC11	0.08307	1.40381	0.95658	2.06015	6.9938593
IDH1	0.3829	1.18515	0.80921	1.73575	12.803017
IGF2BP3	0.73719	0.9368	0.63978	1.37169	10.0954949
IGSF11	0.55837	0.89234	0.60935	1.30676	8.426298
IL17RB	0.83525	0.96034	0.65582	1.40625	8.988978
IL1R2	0.43558	0.85898	0.58619	1.25873	10.49664
IL22RA2	0.45863	1.15531	0.78865	1.69244	7.82961275
IL36G	0.04118	0.67041	0.4567	0.98412	12.295577
IL36RN	0.08949	0.71739	0.48894	1.05256	10.728611
IPMK	0.49805	0.87629	0.59807	1.28394	10.505574
IRX1	0.21956	1.2705	0.86693	1.86194	8.9419186
ISL1	0.01979	1.58022	1.07543	2.32195	6.5801125
ITGA9	0.19216	1.29108	0.87946	1.89535	10.549791
JAKMIP2	0.53331	0.88578	0.60479	1.29732	8.710278
JAKMIP3	0.73937	1.06684	0.72871	1.56186	5.89492895
JPH1	0.05028	0.68051	0.46288	1.00047	9.585307
KCNA2	0.29991	0.81652	0.55656	1.19788	6.3615136
KCNA7	0.19217	0.77515	0.52863	1.13663	10.314129
KCNE3	0.35294	0.83426	0.56919	1.22279	9.022811
KCNH1	0.32052	0.82412	0.56265	1.2071	6.516522
KCNJ2	0.79357	1.05218	0.71885	1.54008	10.445678
KCNJ5	0.05565	1.45461	0.991	2.13511	7.4726453
KCNK1	0.09497	0.72073	0.49071	1.05857	10.660521
KCNQ5	0.35642	0.83538	0.56998	1.22435	9.20978
KCTD14	0.15185	1.32333	0.90212	1.94123	9.021121
KIAA0319	0.72044	1.07204	0.7324	1.56918	4.739104
KIF5A	0.38439	1.18437	0.80891	1.73411	6.869668
KIF5C	0.15652	1.31763	0.89967	1.92977	7.956758
KLF5	0.5822	0.89855	0.61382	1.31536	14.022689
KLK10	0.04882	0.67935	0.46244	0.99799	10.125617
KLK11	0.18421	0.7717	0.52641	1.13128	11.698725
KLK8	0.08666	0.71517	0.48737	1.04945	13.346348
KREMEN2	0.80329	1.04965	0.7169	1.53684	12.051502
KRT24	0.88888	1.02761	0.70132	1.50571	11.499211
KRT6B	0.0044	0.56936	0.38643	0.83891	14.909806
KRT6C	0.00706	0.5879	0.39946	0.86524	15.446239
KRT71	0.93803	0.98496	0.67221	1.44321	9.970361
KRT75	0.01097	0.6052	0.41101	0.89114	12.21029
KRT79	0.9519	0.98833	0.67498	1.44716	5.38633
LCN2	0.21095	0.78378	0.53508	1.14807	12.766196
LDHD	0.00296	0.55457	0.37591	0.81815	8.764687
LGI3	0.28524	0.81186	0.55393	1.18988	7.495433
LGR5	0.3087	0.81981	0.55921	1.20185	7.9134751
LHFPL1	0.28908	1.2299	0.83892	1.8031	6.8480463
LIPH	0.06696	0.69871	0.47612	1.02537	11.453138
LRCH2	0.82009	1.04524	0.71383	1.53052	8.639068
LRRC18	0.21972	0.78633	0.53565	1.15432	10.678375
LRRC3B	0.35531	1.19755	0.81711	1.75512	5.012415
LRRC4	0.82146	1.04487	0.71369	1.52971	9.09889
LRRC55	0.99476	1.00128	0.68402	1.46569	8.6787435
LURAP1	0.12421	1.35008	0.92079	1.9795	6.8783045
LY6G6C	0.05604	0.68754	0.46817	1.0097	10.572022
LYN	0.05025	0.68107	0.46366	1.00042	13.081962
MALL	0.33486	0.8286	0.56545	1.21422	13.284852
MAP2	0.23585	0.79382	0.5419	1.16284	10.362375
MARK1	0.34251	1.20301	0.82135	1.762	9.357865
ME1	0.12205	0.73965	0.50467	1.08405	11.081613
MGST1	0.73736	0.93687	0.63995	1.37154	13.068736
MLNR	0.15429	1.31997	0.90092	1.93395	5.6047854
MMP17	0.93536	0.98429	0.67129	1.44322	12.320942
MOB3B	0.07395	1.41991	0.96662	2.08576	10.557083
MOXD1	0.53676	0.88655	0.60503	1.29906	11.504214
MPP3	0.48079	0.87174	0.5952	1.27677	8.9532335
MPP4	0.58192	0.89843	0.6136	1.31546	6.501718
MRAP2	0.57253	0.89605	0.61204	1.31186	10.5579815
MTNR1A	0.49377	0.87525	0.59758	1.28194	4.253908
MYB	0.118	0.73687	0.50248	1.08058	8.959836
MYCN	0.95379	1.01134	0.69069	1.48084	7.941974
NAA20	0.44747	1.1595	0.79149	1.69861	12.984224
NAMPT	0.83333	1.04178	0.71153	1.52532	12.424744
NDRG4	0.9779	1.0054	0.68686	1.47167	12.965636
NEB	0.36236	0.83702	0.57079	1.22741	8.8818585
NECAB2	0.7327	0.93565	0.63878	1.37049	5.9193807
NEFL	0.24804	0.79831	0.54472	1.16994	10.7929775
NEURL1	0.17325	0.76618	0.52223	1.12409	11.485786
NEURL3	0.17035	1.30629	0.89158	1.91389	7.075288
NEUROD6	0.31442	0.82195	0.56097	1.20434	4.7267523
NKAIN2	0.01265	0.61112	0.41497	0.89998	6.962124
NMRK1	0.08208	1.40512	0.95765	2.06167	11.150393
NPY1R	0.85292	1.03671	0.70813	1.51777	5.459926
NQO1	0.73118	1.06913	0.73015	1.56548	11.898984
NR0B1	0.21101	1.27681	0.87062	1.8725	7.51907
NTRK2	0.93781	1.01528	0.69364	1.48606	8.920576
NUTM2D	0.66794	1.08716	0.74211	1.59263	9.787164
OCM2	0.6697	0.92041	0.62876	1.34735	7.6163616
ODC1	0.08716	0.71539	0.48739	1.05004	14.079765
OLFM4	0.63778	1.09589	0.74854	1.60441	5.0265393
OR8U1	0.418	1.17087	0.79931	1.71513	7.531334
OSGIN1	0.33923	0.83019	0.56678	1.216	11.062917
OTOP3	0.08201	0.71131	0.48455	1.0442	8.651036
OVCH1	0.2547	0.80087	0.54652	1.17358	6.1078076
OVOL1	0.36961	0.83973	0.57336	1.22986	11.306661
P2RY1	0.0514	0.68296	0.46535	1.00232	10.599871
PABPC4L	0.42331	1.16857	0.79809	1.71103	9.118977
PADI2	0.99866	1.00033	0.68287	1.46536	7.6903888
PAGE1	0.00753	0.59016	0.40087	0.86884	5.6665545
PAK3	0.02823	1.53831	1.04703	2.26011	6.2140025
PANX2	0.57754	0.89726	0.61268	1.31401	11.257393
PARM1	0.63344	1.09726	0.74927	1.60688	8.042654
PC	0.30967	0.81989	0.55894	1.20266	11.849732
PCDH8	0.48628	0.87298	0.59557	1.27961	6.3915553
PCLO	0.9949	0.99876	0.68209	1.46244	4.897939
PF4V1	0.59713	0.90208	0.61559	1.32192	5.3322554
PGBD5	0.07945	0.70914	0.48298	1.04121	9.592506
PGD	0.34181	0.83102	0.56738	1.21718	14.05563
PHLDB2	0.97785	0.99462	0.67959	1.45568	9.52263625
PI3	0.0123	0.61121	0.41572	0.89863	15.365707
PIR	0.75113	0.94011	0.64182	1.37703	13.290292
PLA2G3	0.00028	0.48219	0.32531	0.71472	7.370716
PLA2G4A	0.01422	0.61584	0.41798	0.90737	10.702123
PLA2R1	0.79921	0.95167	0.64972	1.39395	10.179942
PLAAT2	0.60735	0.90468	0.6174	1.32564	9.667979
PLAC8	0.14779	0.75373	0.51398	1.10531	9.858939
PLCXD2	0.11903	0.73769	0.5032	1.08143	8.460697
PLEKHB1	0.84322	0.96228	0.65738	1.4086	6.9295845
PLPPR1	0.85578	0.96528	0.6594	1.41305	5.744958
PNOC	0.25798	0.80151	0.54629	1.17599	9.915602
POF1B	0.09252	0.72029	0.49146	1.05566	10.450445
POMC	0.67179	0.92086	0.62887	1.34843	8.907698
POPDC3	0.85737	0.96562	0.65939	1.41409	9.397673
PPP2R2C	0.10137	0.72621	0.49526	1.06484	11.1245775
PRKAB2	0.90662	0.97745	0.66767	1.43094	10.67104
PRKX	0.18831	0.7732	0.52707	1.13427	10.760108
PRLR	0.09546	1.38615	0.94429	2.03477	7.565296
PROM1	0.26974	0.80622	0.54996	1.18189	6.4447145
PRSS36	0.8019	0.95227	0.64987	1.39537	13.113466
PRSS51	0.19887	0.77747	0.52956	1.14143	4.497929
PSAT1	0.12446	0.74016	0.50422	1.08651	11.554015
PTGR1	0.90035	1.02464	0.70001	1.49982	12.8974585
PTGS2	0.02181	0.63665	0.43284	0.9364	10.690696
PTHLH	0.15435	0.75756	0.51699	1.11007	14.77894
PTPRD	0.90262	1.02407	0.69959	1.49906	8.247528
PTPRZ1	0.38872	0.84556	0.57741	1.23825	12.732171
PXMP2	0.05263	0.68444	0.46644	1.00432	10.795416
PYROXD2	0.01486	1.61373	1.09801	2.37169	9.668298
QRFPR	0.1463	0.75254	0.51279	1.10436	7.7503985
RAB19	0.25514	1.24874	0.85175	1.83075	7.954984
RAB3B	0.82782	1.04317	0.71276	1.52676	8.462048
RADX	0.79433	0.95053	0.64911	1.39193	9.2531085
RAET1G	0.41456	0.85318	0.58261	1.24939	10.642988
RAMP1	0.15981	1.31527	0.89758	1.92733	11.0834435
RAPGEFL1	0.20768	0.78214	0.53369	1.14627	10.9783325
RARRES1	0.6233	0.90889	0.6208	1.33066	10.833724
RASGRF1	0.20959	1.27795	0.87122	1.87456	5.1867647
RASSF9	0.59575	0.90196	0.61606	1.32053	10.104182
RBM24	0.8973	0.97522	0.66621	1.42754	6.0271163
REEP2	0.06059	1.44267	0.98383	2.1155	8.575191
RHBDL1	0.45473	0.86393	0.58875	1.26773	11.988015
RIPPLY2	0.90406	0.97685	0.66741	1.42975	4.914136
RIT1	0.88247	1.02928	0.70207	1.50898	11.004509
RNASEL	0.26957	1.24082	0.84597	1.81996	10.742309
RNF152	0.98373	0.99604	0.68014	1.45866	11.670414
RP11-834C11.12	0.36057	1.1952	0.81551	1.75168	8.778146
RP5-850E9.3	0.4519	0.86381	0.58987	1.26497	12.925287
RPTN	0.13859	0.74917	0.51122	1.09788	5.4938836
RSPO4	0.65947	1.08946	0.74421	1.59487	5.050399
SAA1	0.96994	1.00735	0.68821	1.47448	12.326904
SAA4	0.42973	1.16614	0.79629	1.70778	6.4796224
SAMD12	0.98052	0.99526	0.67951	1.45772	10.657546
SAMD3	0.7392	0.93723	0.63989	1.37275	6.282087
SAMD5	0.45722	1.15553	0.78935	1.69159	9.128284
SCN9A	0.9367	0.98469	0.67282	1.4411	8.356909
SCNN1A	0.53586	0.88653	0.60547	1.29805	11.545834
SELENOI	0.24552	0.79706	0.54355	1.16882	11.961736
SERPINA11	0.67742	0.92195	0.62866	1.35207	8.536545
SERPINA3	0.85146	1.0371	0.70834	1.51843	10.277373
SERPINB11	0.28161	0.81089	0.55365	1.18764	9.35494725
SERPINB13	0.17929	0.76959	0.52511	1.12787	12.08786
SERPINB5	0.46394	0.86727	0.59243	1.2696	13.434507
SESN3	0.33228	0.828	0.56535	1.21266	12.790986
SFRP1	0.71045	1.07487	0.73421	1.57359	9.89143425
SFXN1	0.7371	0.93681	0.63991	1.37144	8.544502
SHISA3	0.34559	1.20141	0.82052	1.75913	5.4446664
SIPA1L2	0.10952	0.73086	0.49782	1.07299	12.395234
SIPA1L3	0.95237	1.01168	0.69113	1.48092	9.683052
SIX1	0.70054	1.07772	0.73595	1.57821	12.281444
SLC14A1	0.21658	0.78529	0.53522	1.1522	6.6600453
SLC16A14	0.91266	0.9789	0.66867	1.43306	8.719507
SLC16A9	0.1267	0.7415	0.50515	1.08843	10.919707
SLC22A18AS	0.43468	1.1644	0.7948	1.70588	6.92348935
SLC47A1	0.00494	0.57405	0.38984	0.84529	9.488084
SLC47A2	0.96634	0.99183	0.67768	1.45163	9.82993
SLC4A9	0.10552	0.72917	0.49743	1.06886	11.793767
SLC52A3	0.91103	1.02198	0.69795	1.49644	9.083932
SLC7A11	0.16641	0.76318	0.52046	1.11909	12.026746
SLC7A3	0.51994	0.88191	0.60142	1.29321	3.1265092
SLC7A8	0.95467	1.01111	0.69082	1.4799	12.635954
SLC9A2	0.09763	0.72308	0.49268	1.06121	7.419305
SLC9A3R1	0.24493	0.79744	0.5445	1.16788	13.760284
SLCO1B1	0.10464	0.72805	0.49623	1.06817	6.71519705
SLCO1B3	0.03935	0.66683	0.45353	0.98043	11.710506
SLCO1B3-SLCO1B7	0.01461	0.61741	0.41926	0.90921	12.639759
SMC1B	0.68679	0.92457	0.63152	1.35361	6.7254353
SMTNL2	0.99536	0.99887	0.68213	1.46268	6.1858845
SMURF1	0.88553	0.97239	0.66423	1.42352	11.471663
SNTB1	0.29672	1.22535	0.83653	1.79489	9.625683
SORCS2	0.01176	1.64332	1.1166	2.41851	9.412745
SOST	0.65594	0.91706	0.62657	1.34222	8.9953375
SOX15	0.4596	0.86601	0.59147	1.26797	12.920997
SOX2	0.3776	0.84178	0.57417	1.23413	13.602422
SOX21	0.41053	0.85183	0.5814	1.24803	10.74570125
SOX6	0.02585	0.64557	0.43932	0.94864	7.976612
SP5	0.89638	1.02563	0.70077	1.50109	7.079746
SPACA4	0.0197	0.63249	0.43037	0.92952	5.302239
SPOCK3	0.40148	0.84909	0.5794	1.2443	4.71492875
SPRR1A	0.16288	0.76165	0.51961	1.11644	16.092758
SPRR1B	0.25747	0.80208	0.54757	1.17489	15.631204
SPRR2A	0.00815	0.59239	0.40194	0.87308	13.722445
SPRR2B	0.11014	0.7316	0.4986	1.07347	11.083792
SPRR2D	0.06413	0.69578	0.47391	1.02153	13.9324715
SPRR2E	0.04206	0.67063	0.45624	0.98576	14.417635
SPRR2F	0.03065	0.65399	0.44499	0.96117	13.952379
SPRR4	0.01553	0.62079	0.42192	0.9134	9.576225
SPRYD7	0.09312	1.38928	0.9465	2.03917	9.1994605
ST3GAL5	0.48119	1.14727	0.78279	1.68146	9.780987
STAC	0.61937	1.10146	0.75228	1.61271	6.7401858
STC2	0.63189	1.09767	0.74971	1.60712	12.086798
STRA8	0.26646	0.8051	0.54928	1.18007	4.874867
STXBP5L	0.38529	0.84436	0.57632	1.23707	6.675596
STYK1	0.40184	1.17775	0.80342	1.72649	10.385937
SUCNR1	0.95534	0.98914	0.67496	1.44956	7.858621
TAFA3	0.85338	1.03659	0.70813	1.51739	7.1768284
TAGLN3	0.66321	0.91877	0.62749	1.34525	7.415512
TALDO1	0.42252	0.85497	0.58299	1.25384	14.207145
TBC1D2	0.26846	1.2412	0.84652	1.81989	12.453737
TBC1D3I	0.41836	0.85413	0.58301	1.25132	10.785191
TINAGL1	0.1894	1.29192	0.88127	1.89393	9.3744755
TKT	0.76119	0.94245	0.64307	1.38121	14.393646
TLDC2	0.01905	0.63129	0.42975	0.92732	7.154829
TMEM158	0.23659	0.7936	0.54117	1.16375	11.658499
TMEM45B	0.18039	0.77012	0.5255	1.1286	10.96385
TMPRSS11A	0.14483	0.75207	0.51276	1.10306	11.1768085
TMPRSS11E	0.00871	0.59623	0.40514	0.87745	10.775932
TMPRSS3	0.64687	1.09312	0.74686	1.5999	5.66856215
TMPRSS4	0.6674	0.91987	0.62845	1.34642	11.717946
TMTC1	0.47481	0.86998	0.59378	1.27467	10.324612
TNF	0.73738	0.93669	0.63909	1.37285	9.537972
TRAT1	0.24045	0.79502	0.54206	1.16603	8.948291
TREML4	0.89447	0.97453	0.66566	1.42673	4.50310255
TRIM59	0.95906	1.01004	0.68974	1.47907	10.7800255
TRIM7	0.59584	1.10869	0.75722	1.62329	10.9794095
TSKU	0.82428	1.04414	0.71316	1.52873	11.975312
TSPAN2	0.00037	2.03774	1.37729	3.0149	8.761869
TSPAN7	0.48271	0.87239	0.59589	1.27719	11.827814
TXNRD1	0.95794	0.9898	0.67618	1.44887	11.723179
UCHL1	0.90526	0.97712	0.66746	1.43046	11.975098
UCP2	0.57363	0.89623	0.61193	1.31262	12.142036
UGDH	0.63245	0.91123	0.62256	1.33375	12.551078
UGT1A1	0.23146	0.79195	0.54047	1.16044	12.327002
UGT1A5	0.18793	0.77356	0.52785	1.13364	12.416118
UGT1A7	0.0971	0.72314	0.49308	1.06055	12.908398
UGT3A2	0.84867	1.03784	0.7087	1.51984	7.391574
UPK1B	0.2121	0.78405	0.53503	1.14895	7.3676534
USH1G	0.02163	0.63624	0.43255	0.93583	9.198437
VASH2	0.31991	1.21351	0.82877	1.77685	9.079155
WDR64	0.90636	0.97732	0.6668	1.43243	11.629083
WFDC2	0.15144	1.32329	0.90247	1.94035	8.680808
WNT10A	0.19613	1.28624	0.87814	1.88401	11.503308
WNT10B	0.93412	0.98406	0.67235	1.44029	7.5081396
WNT5A	0.91986	0.98061	0.66967	1.43593	12.4461775
WNT6	0.83634	0.96054	0.65561	1.40731	7.3613973
ZAN	0.06035	0.69202	0.47128	1.01615	7.5099716
ZBTB7C	0.29645	0.81588	0.55684	1.19543	8.79694
ZDBF2	0.63886	1.09589	0.74763	1.60637	10.133309
ZDHHC11	0.4155	1.17172	0.80014	1.71585	8.415017
ZDHHC15	0.42523	1.16815	0.79723	1.71164	6.22018815
ZDHHC2	0.20006	0.77862	0.53101	1.1417	10.372281
ZIC1	0.0953	1.38528	0.94456	2.03162	4.824132
ZIC4	0.08175	1.40458	0.95809	2.05914	4.3315606
ZNF391	0.74283	1.06615	0.7272	1.56308	9.845103
ZNF704	0.05642	1.45198	0.98985	2.12985	9.996319
ZNF713	0.02039	1.57778	1.07318	2.31964	7.593327
ZSCAN31	0.226	0.78951	0.53852	1.15749	11.806792
ZSCAN4	0.35479	1.19813	0.817	1.75704	4.349186
