# Supplementary material for: Identification of disulfidptosis in esophageal squamous cell carcinoma based on single-cell and bulk RNA-seq data to predict prognosis and treatment response
Source: Front Immunol. 2025 Apr 15;16:1567793. doi: 10.3389/fimmu.2025.1567793 (PMC12037556; doi:10.3389/fimmu.2025.1567793)
Supplement: Supplementary file 1 [file Presentation1.zip › Consensus clustering identifies sample subgroups and constructs correlated scoring models/SupplementaryTable_DEG_GOBP.txt]

ID	Description	GeneRatio	BgRatio	pvalue	p.adjust	qvalue	geneID	Count
GO:0006805	xenobiotic metabolic process	31/446	118/18903	5.2640077100186e-24	2.08823185856438e-20	1.80971044009692e-20	CYP4F12/AKR1C1/UGT1A7/NQO1/GSTM3/ALDH3A1/UGT1A1/ABCC1/CYP4F2/CBR1/GSTM2/ABCC3/GSTM4/ABCC5/GSTM1/CYP2S1/GSTA4/CBR3/EPHX1/AADAC/GSTA5/GSTA1/CYP2C18/CYP26A1/CYP2C9/SLCO1B3/GSTA3/SLCO1B1/GSTO2/CYP1B1/CYP2C19	31
GO:0071466	cellular response to xenobiotic stimulus	32/446	183/18903	5.75614121584254e-19	1.14173061016237e-15	9.89450379523249e-16	CYP4F12/AKR1C1/UGT1A7/NQO1/GSTM3/ALDH3A1/UGT1A1/ABCC1/CYP4F2/CBR1/GSTM2/ABCC3/GSTM4/ABCC5/GSTM1/CYP2S1/GSTA4/CBR3/EPHX1/AADAC/GSTA5/GSTA1/CYP2C18/CYP26A1/CYP2C9/SLCO1B3/GSTA3/SLCO1B1/GSTO2/CYP1B1/UCHL1/CYP2C19	32
GO:0120254	olefinic compound metabolic process	30/446	160/18903	9.56049676151901e-19	1.2642163550982e-15	1.09559938326741e-15	CYP4F12/AKR1C1/CYP4F11/CYP4F3/AKR1C3/AKR1C4/AKR1B10/ADH7/AKR1B15/CYP4F2/CBR1/GSTM2/AKR1B1/CYP2S1/EPHX1/AFP/DHRS9/GSTA1/CYP2C18/BCO2/ABHD6/CYP4Z1/CYP2C9/PLA2G4A/PTGS2/ALOX15/CYP1B1/ALDH1A1/ABCA4/CYP2C19	30
GO:0033559	unsaturated fatty acid metabolic process	26/446	115/18903	1.5228761905422e-18	1.51031246197022e-15	1.30887201008179e-15	CYP4F8/CYP4F12/AKR1C1/CYP4F11/CYP4F3/AKR1C3/AKR1C4/CYP4F2/CBR1/GSTM2/PTGR1/AKR1B1/GSTM1/CYP2S1/EPHX1/GSTA1/CYP2C18/ABHD6/CYP4Z1/CYP2C9/PLA2G4A/PTGS2/ALOX15/CYP1B1/PLA2G3/CYP2C19	26
GO:0006690	icosanoid metabolic process	26/446	126/18903	1.72072784263292e-17	1.36522547034495e-14	1.18313623874507e-14	CYP4F8/CYP4F12/AKR1C1/CYP4F11/CYP4F3/AKR1C3/AKR1C4/ABCC1/CYP4F2/CBR1/PTGR1/AKR1B1/GSTM1/CYP2S1/EPHX1/GSTA1/CYP2C18/ABHD6/CYP4Z1/CYP2C9/PLA2G4A/PTGS2/ALOX15/CYP1B1/PLA2G3/CYP2C19	26
GO:0019369	arachidonic acid metabolic process	17/446	58/18903	1.30729697150131e-14	7.41227714708762e-12	6.42365227930112e-12	CYP4F12/CYP4F11/CYP4F3/AKR1C3/CYP4F2/CBR1/CYP2S1/EPHX1/CYP2C18/ABHD6/CYP4Z1/CYP2C9/PLA2G4A/PTGS2/ALOX15/CYP1B1/CYP2C19	17
GO:0001676	long-chain fatty acid metabolic process	22/446	111/18903	1.30793899746946e-14	7.41227714708762e-12	6.42365227930112e-12	CYP4F12/CYP4F11/CYP4F3/AKR1C3/CYP4F2/CBR1/GSTM2/GSTM4/GSTM1/CYP2S1/EPHX1/GSTA1/CYP2C18/ABHD6/CYP4Z1/CYP2C9/ADTRP/PLA2G4A/PTGS2/ALOX15/CYP1B1/CYP2C19	22
GO:0009410	response to xenobiotic stimulus	41/446	432/18903	3.42742472970234e-14	1.69957423784115e-11	1.47289067989577e-11	CYP4F12/AKR1C1/UGT1A7/NQO1/GSTM3/ALDH3A1/UGT1A1/ABCC1/CYP4F2/CBR1/GSTM2/ABCC3/GCLC/GSTM4/ABCC5/GSTM1/CYP2S1/LYN/GSTA4/CBR3/EPHX1/AADAC/GSTA5/SFRP1/GSTA1/ABCA3/CYP2C18/CYP26A1/CYP2C9/SLCO1B3/GSTA3/ABCG8/PTGS2/TNF/SLCO1B1/GSTO2/CYP1B1/GATA3/FOSL1/UCHL1/CYP2C19	41
GO:0006721	terpenoid metabolic process	20/446	101/18903	2.15613490498134e-13	9.50376352006776e-11	8.23618315750767e-11	AKR1C1/UGT1A7/AKR1C3/AKR1C4/AKR1B10/UGT1A1/ADH7/AKR1B15/AKR1B1/CYP2S1/DHRS9/CYP2C18/BCO2/CYP26A1/CYP2C9/CRABP1/CYP1B1/ALDH1A1/ABCA4/CYP2C19	20
GO:0001523	retinoid metabolic process	18/446	87/18903	1.57432794420836e-12	6.24535895467455e-10	5.41237375345736e-10	AKR1C1/UGT1A7/AKR1C3/AKR1C4/AKR1B10/UGT1A1/ADH7/AKR1B15/AKR1B1/CYP2S1/DHRS9/CYP2C18/BCO2/CYP26A1/CRABP1/CYP1B1/ALDH1A1/ABCA4	18
GO:0016101	diterpenoid metabolic process	18/446	90/18903	2.90585725774951e-12	1.04795779468112e-09	9.08184670221043e-10	AKR1C1/UGT1A7/AKR1C3/AKR1C4/AKR1B10/UGT1A1/ADH7/AKR1B15/AKR1B1/CYP2S1/DHRS9/CYP2C18/BCO2/CYP26A1/CRABP1/CYP1B1/ALDH1A1/ABCA4	18
GO:0006720	isoprenoid metabolic process	20/446	121/18903	7.37624917925588e-12	2.43846504117567e-09	2.11323068591664e-09	AKR1C1/UGT1A7/AKR1C3/AKR1C4/AKR1B10/UGT1A1/ADH7/AKR1B15/AKR1B1/CYP2S1/DHRS9/CYP2C18/BCO2/CYP26A1/CYP2C9/CRABP1/CYP1B1/ALDH1A1/ABCA4/CYP2C19	20
GO:0006749	glutathione metabolic process	14/446	57/18903	4.12588351782094e-11	1.25902922424582e-08	1.09110409467232e-08	SLC7A11/GSTM3/G6PD/GSTM2/IDH1/GSR/GCLC/GSTM4/GSTM1/GSTA4/GSTA5/GSTA1/GSTA3/GSTO2	14
GO:0006692	prostanoid metabolic process	13/446	50/18903	9.46953272907701e-11	2.5043757557499e-08	2.17035044864319e-08	CYP4F8/AKR1C1/AKR1C3/AKR1C4/CBR1/PTGR1/AKR1B1/GSTM1/CYP2S1/GSTA1/PLA2G4A/PTGS2/PLA2G3	13
GO:0006693	prostaglandin metabolic process	13/446	50/18903	9.46953272907701e-11	2.5043757557499e-08	2.17035044864319e-08	CYP4F8/AKR1C1/AKR1C3/AKR1C4/CBR1/PTGR1/AKR1B1/GSTM1/CYP2S1/GSTA1/PLA2G4A/PTGS2/PLA2G3	13
GO:0009636	response to toxic substance	26/446	250/18903	2.6468835968771e-10	6.56261701800717e-08	5.68731699171093e-08	SLC7A11/NQO1/GSTM3/AKR1B10/SCN9A/TXNRD1/GSTM2/SLC47A2/GSR/GPX2/CES1/GSTM1/SLC47A1/LYN/EPHX1/ABCB6/GPX7/GSTA1/SLC7A8/NEFL/PTGS2/TNF/GSTO2/MGST1/CYP1B1/ALDH1A1	26
GO:0006631	fatty acid metabolic process	33/446	400/18903	4.85932661788016e-10	1.13393815841945e-07	9.82697259070996e-08	CYP4F8/CYP4F12/AKR1C1/CYP4F11/CYP4F3/AKR1C3/AKR1C4/ADH7/CYP4F2/CBR1/GSTM2/PTGR1/AKR1B1/CES1/GSTM4/GSTM1/CYP2S1/EPHX1/CYP24A1/PRKAB2/GSTA1/LIPH/CYP2C18/ABHD6/CYP4Z1/CYP2C9/ADTRP/PLA2G4A/PTGS2/ALOX15/CYP1B1/PLA2G3/CYP2C19	33
GO:0034754	cellular hormone metabolic process	19/446	141/18903	9.27176073070095e-10	2.04339304548282e-07	1.7708520787409e-07	AKR1C1/UGT1A7/AKR1C3/AKR1C4/AKR1B10/UGT1A1/ADH7/AKR1B15/AKR1B1/CYP2S1/AFP/DHRS9/CYP2C18/BCO2/CYP26A1/CYP2C9/CRABP1/CYP1B1/ALDH1A1	19
GO:1901661	quinone metabolic process	11/446	39/18903	1.03128796135488e-09	2.15322070668148e-07	1.86603129184767e-07	CYP4F12/AKR1C1/CYP4F11/CYP4F3/NQO1/AKR1C3/AKR1C4/AKR1B10/CYP4F2/CBR1/AKR1B1	11
GO:0042573	retinoic acid metabolic process	10/446	34/18903	3.81932923569421e-09	7.57563953899947e-07	6.56522593883016e-07	UGT1A7/AKR1C3/UGT1A1/ADH7/CYP2S1/DHRS9/CYP2C18/BCO2/CYP26A1/CRABP1	10
GO:0042363	fat-soluble vitamin catabolic process	7/446	13/18903	5.89659571853232e-09	1.11389501025799e-06	9.65327399334665e-07	CYP4F12/CYP4F11/CYP4F3/CYP4F2/CYP24A1/CYP26A1/CRABP1	7
GO:0006766	vitamin metabolic process	16/446	110/18903	6.46223303235597e-09	1.16525811087982e-06	1.0098398604629e-06	CYP4F12/CYP4F11/CYP4F3/NQO1/AKR1C3/ABCC1/CYP4F2/PSAT1/CBR1/GCLC/CYP24A1/CYP26A1/CRABP1/TNF/GSTO2/SLC52A3	16
GO:0006575	cellular modified amino acid metabolic process	20/446	180/18903	1.01732988142268e-08	1.75467288678425e-06	1.52064045433706e-06	SLC7A11/GSTM3/G6PD/GSTM2/IDH1/GSR/FOXE1/GCLC/GSTM4/GSTM1/GSTA4/GSTA5/GSTA1/CKMT1B/CKMT1A/GSTA3/FOLH1/GSTO2/GATA3/PLA2G3	20
GO:0043588	skin development	26/446	302/18903	1.47704813461047e-08	2.38115129272021e-06	2.06356125456708e-06	AKR1C3/FOXE1/WNT5A/GLI2/WNT10B/ABCB6/SPRR2D/KRT71/SPRR2B/KRT6B/KRT6C/LGR5/SPRR1A/SPRR2F/ATP8A2/SPRR2E/SOX21/SPRR1B/TNF/WNT10A/DSG4/SPRR4/KRT75/OVOL1/FST/KRT79	26
GO:0042445	hormone metabolic process	23/446	241/18903	1.50059950385695e-08	2.38115129272021e-06	2.06356125456708e-06	AKR1C1/UGT1A7/AKR1C3/AKR1C4/AKR1B10/UGT1A1/ADH7/AKR1B15/FOXE1/AKR1B1/CYP2S1/AFP/STC2/DHRS9/CYP2C18/BCO2/CYP26A1/CYP2C9/ACE2/CRABP1/CYP1B1/ALDH1A1/GATA3	23
GO:0009111	vitamin catabolic process	7/446	15/18903	2.12239970116176e-08	3.23829215942642e-06	2.80637952388434e-06	CYP4F12/CYP4F11/CYP4F3/CYP4F2/CYP24A1/CYP26A1/CRABP1	7
GO:0046942	carboxylic acid transport	25/446	290/18903	2.73627420309577e-08	4.0202962087707e-06	3.4840824745851e-06	SLC7A11/AKR1C1/AKR1C4/ABCC1/CYP4F2/SLC9A3R1/ABCC3/CES1/ABCC5/SLC47A1/SFXN1/NTRK2/SLC16A14/PLA2R1/SLC7A3/SLC7A8/SLCO1B3/ACE2/PLA2G4A/EMB/PTGS2/TNF/SLCO1B1/SLC16A9/PLA2G3	25
GO:0097237	cellular response to toxic substance	16/446	123/18903	3.30950929252005e-08	4.68886548693822e-06	4.06348020653025e-06	NQO1/GSTM3/AKR1B10/TXNRD1/GSTM2/GSR/GPX2/GSTM1/ABCB6/GPX7/GSTA1/PTGS2/TNF/GSTO2/MGST1/ALDH1A1	16
GO:0008544	epidermis development	28/446	362/18903	4.16715983399112e-08	5.70038726256647e-06	4.94008857270961e-06	AKR1C3/SLC9A3R1/FOXE1/WNT5A/GLI2/WNT10B/EVPLL/GLI1/SPRR2D/KRT71/SPRR2B/KRT6B/PTHLH/KRT6C/LGR5/SPRR1A/SPRR2F/SPRR2E/SOX21/SPRR1B/TNF/WNT10A/DSG4/SPRR4/KRT75/OVOL1/FST/KRT79	28
GO:0006775	fat-soluble vitamin metabolic process	10/446	45/18903	7.36595192845758e-08	9.47843791238845e-06	8.21423539513106e-06	CYP4F12/CYP4F11/CYP4F3/NQO1/CYP4F2/CBR1/CYP24A1/CYP26A1/CRABP1/TNF	10
GO:0015711	organic anion transport	28/446	372/18903	7.40689627638119e-08	9.47843791238845e-06	8.21423539513106e-06	SLC7A11/AKR1C1/AKR1C4/ABCC1/CYP4F2/SLC9A3R1/ABCC3/CES1/ABCC5/SLC47A1/SFXN1/NTRK2/SLC4A9/SLC16A14/PLA2R1/SLC7A3/SLC7A8/SLCO1B3/ACE2/PLA2G4A/EMB/PTGS2/TNF/SLCO1B1/MGST1/SLC16A9/SLC52A3/PLA2G3	28
GO:1990748	cellular detoxification	15/446	115/18903	8.58297471438865e-08	1.06402064662437e-05	9.22105112407676e-06	NQO1/GSTM3/AKR1B10/TXNRD1/GSTM2/GSR/GPX2/GSTM1/ABCB6/GPX7/GSTA1/PTGS2/GSTO2/MGST1/ALDH1A1	15
GO:0015718	monocarboxylic acid transport	15/446	119/18903	1.35999531597419e-07	1.63487921771806e-05	1.41682446633866e-05	AKR1C1/AKR1C4/SLC9A3R1/ABCC3/CES1/SLC16A14/PLA2R1/SLCO1B3/PLA2G4A/EMB/PTGS2/TNF/SLCO1B1/SLC16A9/PLA2G3	15
GO:0098754	detoxification	17/446	154/18903	1.4368330216281e-07	1.67644605788196e-05	1.45284725964005e-05	NQO1/GSTM3/AKR1B10/TXNRD1/GSTM2/SLC47A2/GSR/GPX2/GSTM1/SLC47A1/ABCB6/GPX7/GSTA1/PTGS2/GSTO2/MGST1/ALDH1A1	17
GO:0019373	epoxygenase P450 pathway	7/446	19/18903	1.53118070728974e-07	1.7354839616624e-05	1.50401088421302e-05	CYP4F12/CYP4F2/CYP2S1/CYP2C18/CYP2C9/CYP1B1/CYP2C19	7
GO:0031424	keratinization	12/446	84/18903	6.24144648224323e-07	6.87772727640525e-05	5.96039889210713e-05	SPRR2D/KRT71/SPRR2B/KRT6B/KRT6C/SPRR1A/SPRR2F/SPRR2E/SPRR1B/SPRR4/KRT75/KRT79	12
GO:0030638	polyketide metabolic process	5/446	10/18903	1.63411288370611e-06	0.000158110385601516	0.000137022148348759	AKR1C1/AKR1C3/AKR1C4/AKR1B10/AKR1B1	5
GO:0030647	aminoglycoside antibiotic metabolic process	5/446	10/18903	1.63411288370611e-06	0.000158110385601516	0.000137022148348759	AKR1C1/AKR1C3/AKR1C4/AKR1B10/AKR1B1	5
GO:0042939	tripeptide transport	5/446	10/18903	1.63411288370611e-06	0.000158110385601516	0.000137022148348759	SLC7A11/ABCC1/SLC9A3R1/ABCC5/MGST1	5
GO:0044598	doxorubicin metabolic process	5/446	10/18903	1.63411288370611e-06	0.000158110385601516	0.000137022148348759	AKR1C1/AKR1C3/AKR1C4/AKR1B10/AKR1B1	5
GO:0097267	omega-hydroxylase P450 pathway	5/446	10/18903	1.63411288370611e-06	0.000158110385601516	0.000137022148348759	CYP4F11/CYP4F2/CYP2C9/CYP1B1/CYP2C19	5
GO:0042178	xenobiotic catabolic process	7/446	26/18903	1.73233839997136e-06	0.000163623486492533	0.000141799930183119	GSTM3/UGT1A1/GSTM2/GSTM4/GSTM1/CYP2C9/CYP2C19	7
GO:0072524	pyridine-containing compound metabolic process	11/446	79/18903	2.37988831371938e-06	0.000219558533500576	0.000190274546697858	NQO1/G6PD/ME1/PGD/PSAT1/IDH1/TALDO1/NAMPT/NMRK1/TKT/PC	11
GO:0008300	isoprenoid catabolic process	5/446	11/18903	2.93776763865653e-06	0.000264866459603419	0.000229539452340962	AKR1C3/AKR1B10/BCO2/CYP26A1/CRABP1	5
GO:0042303	molting cycle	13/446	115/18903	3.24352319227807e-06	0.000279718619647111	0.000242410680686045	FOXE1/WNT5A/TSKU/GLI2/WNT10B/KRT71/LGR5/SOX21/PTGS2/TNF/WNT10A/DSG4/FST	13
GO:0042633	hair cycle	13/446	115/18903	3.24352319227807e-06	0.000279718619647111	0.000242410680686045	FOXE1/WNT5A/TSKU/GLI2/WNT10B/KRT71/LGR5/SOX21/PTGS2/TNF/WNT10A/DSG4/FST	13
GO:0042572	retinol metabolic process	9/446	54/18903	4.33552626772603e-06	0.000365936866044025	0.000317129424196937	AKR1C3/AKR1B10/ADH7/AKR1B15/AKR1B1/DHRS9/CYP2C18/CYP1B1/ALDH1A1	9
GO:0001655	urogenital system development	24/446	360/18903	5.35535366903472e-06	0.000438047825428504	0.000379622463707028	AKR1B1/WNT5A/ODC1/GLI2/PRKX/PRLR/IRX1/SERPINB5/SFRP1/HOXC11/GLI1/WNT6/CYP26A1/LGR5/SIX1/FREM2/GCNT3/GPC3/GATA3/MMP17/FOXC2/OVOL1/CALB1/PROM1	24
GO:0006081	cellular aldehyde metabolic process	10/446	70/18903	5.41072433728174e-06	0.000438047825428504	0.000379622463707028	AKR1C1/ALDH3A1/AKR1C3/IDH1/TALDO1/TKT/BCO2/CYP1B1/ALDH1A1/ABCA4	10
GO:0006739	NADP metabolic process	8/446	43/18903	6.33584410221643e-06	0.000502685871069851	0.000435639301849239	NQO1/G6PD/ME1/PGD/IDH1/TALDO1/TKT/PC	8
GO:0016137	glycoside metabolic process	6/446	21/18903	6.69952515577943e-06	0.000521117966528961	0.000451612985733243	AKR1C1/AKR1C3/AKR1C4/AKR1B10/AKR1B1/ABHD10	6
GO:0019362	pyridine nucleotide metabolic process	10/446	73/18903	7.9567501400019e-06	0.000595555241611085	0.000516122064692079	NQO1/G6PD/ME1/PGD/IDH1/TALDO1/NAMPT/NMRK1/TKT/PC	10
GO:0046496	nicotinamide nucleotide metabolic process	10/446	73/18903	7.9567501400019e-06	0.000595555241611085	0.000516122064692079	NQO1/G6PD/ME1/PGD/IDH1/TALDO1/NAMPT/NMRK1/TKT/PC	10
GO:0001942	hair follicle development	11/446	91/18903	9.67035932726499e-06	0.000710413249097412	0.000615660693232894	FOXE1/WNT5A/GLI2/WNT10B/KRT71/LGR5/SOX21/TNF/WNT10A/DSG4/FST	11
GO:0015849	organic acid transport	22/446	324/18903	9.88698108869361e-06	0.000713120981433592	0.000618007277237767	SLC7A11/AKR1C1/AKR1C4/ABCC1/CYP4F2/SLC9A3R1/ABCC3/ABCC5/SLC47A1/SFXN1/NTRK2/PLA2R1/SLC7A3/SLC7A8/SLCO1B3/ACE2/CRABP1/PLA2G4A/EMB/TNF/SLCO1B1/PLA2G3	22
GO:0019748	secondary metabolic process	9/446	60/18903	1.06349854485121e-05	0.000753374772754418	0.000652892151782715	SLC7A11/AKR1C1/UGT1A7/AKR1C3/AKR1C4/AKR1B10/AKR1B1/WNT5A/CYP1B1	9
GO:0016053	organic acid biosynthetic process	22/446	328/18903	1.19839911110441e-05	0.000834043732237054	0.00072280175380739	CYP4F11/AKR1C3/AKR1C4/PSAT1/CBR1/GSTM2/UGDH/CES1/GSTM4/GSTM1/PRKAB2/DHRS9/LIPH/CYP2C9/PLA2G4A/PTGS2/ALOX15/CDO1/GAD1/ALDH1A1/CBS/PLA2G3	22
GO:0030216	keratinocyte differentiation	15/446	170/18903	1.27328574556231e-05	0.000856818407513123	0.000742538818658634	AKR1C3/WNT5A/SPRR2D/KRT71/SPRR2B/KRT6B/KRT6C/SPRR1A/SPRR2F/SPRR2E/SPRR1B/DSG4/SPRR4/KRT75/KRT79	15
GO:0009913	epidermal cell differentiation	18/446	235/18903	1.27432029350326e-05	0.000856818407513123	0.000742538818658634	AKR1C3/SLC9A3R1/WNT5A/GLI1/SPRR2D/KRT71/SPRR2B/KRT6B/KRT6C/SPRR1A/SPRR2F/SPRR2E/SPRR1B/DSG4/SPRR4/KRT75/OVOL1/KRT79	18
GO:0022404	molting cycle process	11/446	94/18903	1.32418390461093e-05	0.000861153696654357	0.000746295881356223	FOXE1/WNT5A/GLI2/WNT10B/KRT71/LGR5/SOX21/TNF/WNT10A/DSG4/FST	11
GO:0022405	hair cycle process	11/446	94/18903	1.32418390461093e-05	0.000861153696654357	0.000746295881356223	FOXE1/WNT5A/GLI2/WNT10B/KRT71/LGR5/SOX21/TNF/WNT10A/DSG4/FST	11
GO:0048839	inner ear development	16/446	193/18903	1.44790889851793e-05	0.000913609683961023	0.000791755463578921	SLC9A3R1/WNT5A/TSKU/COL2A1/DLX6/ZIC1/DLX5/SOX2/LGR5/SIX1/ATP8A2/FREM2/GJB6/USH1G/GATA3/CALB1	16
GO:0098773	skin epidermis development	11/446	95/18903	1.466301752467e-05	0.000913609683961023	0.000791755463578921	FOXE1/WNT5A/GLI2/WNT10B/KRT71/LGR5/SOX21/TNF/WNT10A/DSG4/FST	11
GO:0006691	leukotriene metabolic process	7/446	35/18903	1.4739354618983e-05	0.000913609683961023	0.000791755463578921	CYP4F12/CYP4F11/CYP4F3/ABCC1/CYP4F2/PTGR1/PLA2G4A	7
GO:0016042	lipid catabolic process	22/446	336/18903	1.74249659508881e-05	0.0010540504550099	0.000913464711783351	CYP4F12/CYP4F11/CYP4F3/AKR1C3/AKR1B10/CYP4F2/IDH1/PLAAT2/PLCXD2/CES1/AADAC/CYP24A1/LIPH/BCO2/ABHD6/CYP26A1/ADTRP/CRABP1/PLA2G4A/ENPP6/TNF/CYP1B1	22
GO:0042180	cellular ketone metabolic process	17/446	218/18903	1.75365087044752e-05	0.0010540504550099	0.000913464711783351	SLC7A11/CYP4F12/AKR1C1/CYP4F11/CYP4F3/NQO1/AKR1C3/AKR1C4/AKR1B10/CYP4F2/CBR1/AKR1B1/CES1/AFP/DHRS9/PTGS2/PLA2G3	17
GO:0006790	sulfur compound metabolic process	22/446	338/18903	1.90942720883276e-05	0.00113055190111038	0.000979762649496905	SLC7A11/GSTM3/B4GALT4/G6PD/GSTM2/IDH1/GSR/UGDH/GCLC/GSTM4/GSTM1/CHST7/GSTA4/CHST2/GSTA5/GSTA1/SPOCK3/GSTA3/CDO1/CHST11/GSTO2/CBS	22
GO:0072001	renal system development	21/446	318/18903	2.37856206045581e-05	0.00138761113144532	0.00120253617483726	AKR1B1/WNT5A/ODC1/GLI2/PRKX/IRX1/SFRP1/HOXC11/WNT6/CYP26A1/LGR5/SIX1/FREM2/GCNT3/GPC3/GATA3/MMP17/FOXC2/OVOL1/CALB1/PROM1	21
GO:0042448	progesterone metabolic process	5/446	16/18903	2.51882030167287e-05	0.00144813915025163	0.00125499116785104	AKR1C1/AKR1C3/AKR1C4/AFP/DHRS9	5
GO:0008202	steroid metabolic process	21/446	323/18903	2.99398190586625e-05	0.00169673231722449	0.00147042780519687	AKR1C1/UGT1A7/AKR1C3/AKR1C4/UGT1A1/G6PD/AKR1B15/CBR1/AKR1B1/CES1/TSKU/PRLR/AFP/NR0B1/CYP24A1/DHRS9/CYP26A1/CYP2C9/TNF/CYP1B1/CYP2C19	21
GO:0042537	benzene-containing compound metabolic process	6/446	27/18903	3.2409452231238e-05	0.00181082108452565	0.00156929979224942	GSTM3/UGT1A1/GSTM2/GSTM4/GSTM1/CYP1B1	6
GO:0046394	carboxylic acid biosynthetic process	21/446	326/18903	3.42839489114955e-05	0.00188895035183198	0.00163700843779158	CYP4F11/AKR1C3/AKR1C4/PSAT1/CBR1/GSTM2/UGDH/CES1/GSTM4/GSTM1/PRKAB2/DHRS9/LIPH/CYP2C9/PLA2G4A/PTGS2/ALOX15/GAD1/ALDH1A1/CBS/PLA2G3	21
GO:0006857	oligopeptide transport	5/446	17/18903	3.499344406497e-05	0.00190163003569501	0.00164799694760191	SLC7A11/ABCC1/SLC9A3R1/ABCC5/MGST1	5
GO:0061564	axon development	27/446	490/18903	4.37671268688321e-05	0.00234627286876563	0.00203333479877106	MAP2/DIP2B/WNT5A/KIAA0319/TSKU/SMURF1/GLI2/NTRK2/VASH2/CHODL/KLK8/DLX5/PTPRZ1/NEFL/KIF5C/CHL1/ATP8A2/EMB/DCC/KIF5A/ISL1/CNTN5/TSPAN2/GATA3/PAK3/CNTN1/UCHL1	27
GO:0001822	kidney development	20/446	309/18903	4.91205362976971e-05	0.00257062584809649	0.00222776432406382	AKR1B1/WNT5A/ODC1/GLI2/PRKX/IRX1/SFRP1/HOXC11/WNT6/CYP26A1/SIX1/FREM2/GCNT3/GPC3/GATA3/MMP17/FOXC2/OVOL1/CALB1/PROM1	20
GO:0034308	primary alcohol metabolic process	11/446	108/18903	4.92481886703637e-05	0.00257062584809649	0.00222776432406382	AKR1C1/AKR1C3/AKR1C4/AKR1B10/ADH7/AKR1B15/AKR1B1/DHRS9/CYP2C18/CYP1B1/ALDH1A1	11
GO:1901523	icosanoid catabolic process	4/446	10/18903	5.7357980044969e-05	0.00295505333556353	0.0025609181521103	CYP4F12/CYP4F11/CYP4F3/CYP4F2	4
GO:0042574	retinal metabolic process	5/446	19/18903	6.32410743380117e-05	0.00321637617819093	0.00278738662331911	AKR1C1/AKR1C3/BCO2/CYP1B1/ABCA4	5
GO:0043583	ear development	16/446	221/18903	7.53578687761972e-05	0.00375052033068722	0.00325028840566899	SLC9A3R1/WNT5A/TSKU/COL2A1/DLX6/ZIC1/DLX5/SOX2/LGR5/SIX1/ATP8A2/FREM2/GJB6/USH1G/GATA3/CALB1	16
GO:0007584	response to nutrient	13/446	154/18903	7.56343903339998e-05	0.00375052033068722	0.00325028840566899	NQO1/AKR1C3/UGT1A1/ATP2B1/GCLC/STC2/CYP24A1/SFRP1/CYP26A1/ABCG8/PTGS2/CYP1B1/CBS	13
GO:1901616	organic hydroxy compound catabolic process	9/446	77/18903	8.14916842343694e-05	0.00399108038713264	0.00345876336204614	CYP4F12/CYP4F11/CYP4F3/AKR1C3/AKR1B10/CYP4F2/CYP24A1/LDHD/MOXD1	9
GO:0006869	lipid transport	24/446	433/18903	0.000105684790183504	0.00511282393485318	0.00443089248702598	AKR1C1/AKR1C4/ABCC1/CYP4F2/ABCC3/CES1/TSKU/ABCA13/ABCA3/PLA2R1/GULP1/SLCO1B3/CRABP1/PLA2G4A/ATP8A2/ESYT3/ABCG8/PTGS2/POMC/ATP8B3/EGF/SLCO1B1/ABCA4/PLA2G3	24
GO:0097305	response to alcohol	17/446	253/18903	0.000113699828825576	0.00543430386688023	0.00470949449517223	NQO1/AKR1C3/UGT1A1/ADH7/G6PD/ATP2B1/CES1/SFRP1/CLDN18/NEFL/CDO1/TNF/CYP1B1/GATA3/FOSL1/CCR5/SCNN1A	17
GO:0006953	acute-phase response	7/446	48/18903	0.000123915324691098	0.00580773251807303	0.00503311647513739	UGT1A1/SERPINA3/PTGS2/TNF/SAA4/SAA1/AHSG	7
GO:0007409	axonogenesis	24/446	438/18903	0.000125864240057356	0.00580773251807303	0.00503311647513739	MAP2/DIP2B/WNT5A/KIAA0319/TSKU/SMURF1/GLI2/NTRK2/CHODL/DLX5/PTPRZ1/NEFL/KIF5C/CHL1/ATP8A2/EMB/DCC/KIF5A/ISL1/CNTN5/GATA3/PAK3/CNTN1/UCHL1	24
GO:0098869	cellular oxidant detoxification	10/446	100/18903	0.00012590496510065	0.00580773251807303	0.00503311647513739	NQO1/TXNRD1/GSTM2/GSR/GPX2/GPX7/GSTA1/PTGS2/GSTO2/MGST1	10
GO:0051798	positive regulation of hair follicle development	4/446	12/18903	0.000130213592889792	0.00586996957947506	0.00508705256433087	WNT5A/WNT10B/TNF/FST	4
GO:0099509	regulation of presynaptic cytosolic calcium ion concentration	4/446	12/18903	0.000130213592889792	0.00586996957947506	0.00508705256433087	ATP2B1/P2RY1/CALB2/CALB1	4
GO:1902644	tertiary alcohol metabolic process	5/446	22/18903	0.000135093221860774	0.00602151473170439	0.00521838512829436	AKR1C1/AKR1C3/AKR1C4/AKR1B10/AKR1B1	5
GO:0042472	inner ear morphogenesis	10/446	103/18903	0.000161164337278292	0.00710376584425536	0.00615628918772983	SLC9A3R1/WNT5A/COL2A1/DLX6/ZIC1/DLX5/SIX1/ATP8A2/USH1G/GATA3	10
GO:0042471	ear morphogenesis	11/446	124/18903	0.000172404195170026	0.00751568617845597	0.00651326895807178	SLC9A3R1/WNT5A/COL2A1/DLX6/ZIC1/DLX5/SIX1/ATP8A2/GJB6/USH1G/GATA3	11
GO:0006534	cysteine metabolic process	4/446	13/18903	0.000184588676160816	0.0077900348758506	0.0067510259388715	SLC7A11/GCLC/CDO1/CBS	4
GO:0006787	porphyrin-containing compound catabolic process	4/446	13/18903	0.000184588676160816	0.0077900348758506	0.0067510259388715	UGT1A1/ABCC1/SLCO1B3/SLCO1B1	4
GO:0033015	tetrapyrrole catabolic process	4/446	13/18903	0.000184588676160816	0.0077900348758506	0.0067510259388715	UGT1A1/ABCC1/SLCO1B3/SLCO1B1	4
GO:0008207	C21-steroid hormone metabolic process	6/446	37/18903	0.000208495719878204	0.00870634232375616	0.00754511934761457	AKR1C1/AKR1C3/AKR1C4/AKR1B1/AFP/DHRS9	6
GO:0035418	protein localization to synapse	8/446	69/18903	0.000213942775747065	0.00884073949363134	0.00766159107006487	WNT5A/MPP4/PCLO/ZDHHC15/KIF5C/ZDHHC2/KIF5A/GPC4	8
GO:0072330	monocarboxylic acid biosynthetic process	15/446	218/18903	0.000219434952437564	0.0089374594270541	0.00774541082052159	AKR1C3/AKR1C4/CBR1/GSTM2/CES1/GSTM4/GSTM1/PRKAB2/DHRS9/LIPH/CYP2C9/PLA2G4A/PTGS2/ALOX15/PLA2G3	15
GO:0010876	lipid localization	25/446	483/18903	0.000220789267419032	0.0089374594270541	0.00774541082052159	AKR1C1/AKR1C4/ABCC1/CYP4F2/ABCC3/CES1/TSKU/ABCA13/ABCA3/PLA2R1/GULP1/SLCO1B3/CRABP1/PLA2G4A/ATP8A2/ESYT3/ABCG8/PTGS2/TNF/POMC/ATP8B3/EGF/SLCO1B1/ABCA4/PLA2G3	25
GO:0048562	embryonic organ morphogenesis	18/446	294/18903	0.00023120248875972	0.00926444720110918	0.00802878605304885	SLC9A3R1/FOXE1/WNT5A/NDRG4/COL2A1/DLX6/ZIC1/DLX5/HOXC11/GLI1/SIX1/ATP8A2/FBN2/GJB6/CHST11/USH1G/GATA3/FOXC2	18
GO:0072337	modified amino acid transport	6/446	38/18903	0.000242709296403439	0.00959029186930684	0.00831117064337525	SLC7A11/ABCC1/SLC9A3R1/ABCC5/MGST1/SLC16A9	6
GO:2000027	regulation of animal organ morphogenesis	11/446	129/18903	0.0002441692661457	0.00959029186930684	0.00831117064337525	WNT5A/SMURF1/SFRP1/HOXC11/SIX1/GPC3/TNF/WNT10A/DMRT3/GATA3/GPC4	11
GO:0071715	icosanoid transport	7/446	56/18903	0.000331933911231126	0.0129096257436654	0.011187782807852	ABCC1/CYP4F2/ABCC3/PLA2R1/PLA2G4A/PTGS2/PLA2G3	7
GO:0042182	ketone catabolic process	4/446	15/18903	0.000339427322380083	0.0130728950279785	0.011329275778164	CYP4F12/CYP4F11/CYP4F3/CYP4F2	4
GO:0010975	regulation of neuron projection development	23/446	446/18903	0.000411278317196792	0.0156878950415353	0.0135954957891166	MAP2/DIP2B/WNT5A/KIAA0319/NDRG4/TSKU/LYN/SMURF1/NTRK2/CHODL/SFRP1/KLK8/MARK1/PTPRD/CAMK2B/ZDHHC15/NEFL/ATP8A2/DCC/GATA3/PAK3/CNTN1/PLA2G3	23
GO:0021983	pituitary gland development	6/446	42/18903	0.000425933565403218	0.0160921757519483	0.0139458548832773	WNT5A/GLI2/NR0B1/SOX2/GLI1/ISL1	6
GO:0042634	regulation of hair cycle	5/446	28/18903	0.000448701750396701	0.0167924513568275	0.0145527300575534	WNT5A/TSKU/WNT10B/TNF/FST	5
GO:0006024	glycosaminoglycan biosynthetic process	8/446	77/18903	0.0004570209627749	0.0169439454142806	0.014684018341592	B4GALT4/UGDH/ABCC5/CHST7/CHST2/GCNT2/CHST11/EGF	8
GO:0006066	alcohol metabolic process	20/446	367/18903	0.00048525755053518	0.017824228731232	0.0154468923981277	AKR1C1/AKR1C3/AKR1C4/AKR1B10/ADH7/G6PD/AKR1B15/IDH1/IPMK/AKR1B1/CES1/TSKU/P2RY1/DHRS9/CYP2C18/CYP2C9/PLA2G4A/CYP1B1/ALDH1A1/MOXD1	20
GO:0006633	fatty acid biosynthetic process	12/446	164/18903	0.000530979473878269	0.0191775842368143	0.0166197418485228	AKR1C3/CBR1/GSTM2/GSTM4/GSTM1/PRKAB2/LIPH/CYP2C9/PLA2G4A/PTGS2/ALOX15/PLA2G3	12
GO:0042759	long-chain fatty acid biosynthetic process	5/446	29/18903	0.00053177067457766	0.0191775842368143	0.0166197418485228	GSTM2/GSTM4/GSTM1/CYP2C9/ALOX15	5
GO:0043270	positive regulation of ion transport	17/446	289/18903	0.000540771810075896	0.0193265024375773	0.0167487978350676	G6PD/CYP4F2/GSTM2/SLC9A3R1/ATP2B1/RAB3B/P2RY1/KCNJ2/PLA2R1/STAC/AKAP5/ACE2/PLA2G4A/CHP2/LRRC55/CNTN1/PLA2G3	17
GO:0031960	response to corticosteroid	12/446	165/18903	0.000560691282704336	0.0198594849865009	0.0172106929446651	AKR1C3/UGT1A1/ATP2B1/ABCA3/NEFL/PTGS2/CDO1/TNF/ISL1/CYP1B1/FOSL1/SCNN1A	12
GO:0036342	post-anal tail morphogenesis	4/446	17/18903	0.000570075311327733	0.0200131748675851	0.0173438841806835	WNT5A/SP5/CHST11/RIPPLY2	4
GO:0001503	ossification	22/446	429/18903	0.000588096046062691	0.0204257668286363	0.017701445998521	ATP2B1/SOST/WNT5A/COL2A1/GLI2/WNT10B/CYP24A1/SFRP1/DLX5/SOX2/GLI1/PTHLH/PTGS2/ALOX15/FBN2/KREMEN2/GPC3/TNF/FOXC2/CBS/AHSG/RIPPLY2	22
GO:0042440	pigment metabolic process	8/446	80/18903	0.000592125834457569	0.0204257668286363	0.017701445998521	SLC7A11/UGT1A7/UGT1A1/ABCC1/WNT5A/ABCB6/SLCO1B3/SLCO1B1	8
GO:0015850	organic hydroxy compound transport	17/446	292/18903	0.0006074993380831	0.0207754299497901	0.0180044722157841	AKR1C1/AKR1C4/ABCC3/CES1/TSKU/RAB3B/P2RY1/ABCA13/ABCA3/SLCO1B3/EMB/ABCG8/POMC/EGF/SLCO1B1/KCNA2/ABCA4	17
GO:0098656	anion transmembrane transport	16/446	266/18903	0.000614365115979878	0.0208306531204459	0.0180523299036463	SLC7A11/ABCC1/ABCC5/SLC47A1/FXYD3/SFXN1/SLC4A9/SLC7A3/SLC7A8/GABRE/ACE2/EMB/TNF/SLC16A9/CLCN4/CLCA2	16
GO:0006023	aminoglycan biosynthetic process	8/446	81/18903	0.000643724229248323	0.0216411357409161	0.0187547130483945	B4GALT4/UGDH/ABCC5/CHST7/CHST2/GCNT2/CHST11/EGF	8
GO:0015721	bile acid and bile salt transport	5/446	31/18903	0.000731928496372119	0.0241963362092349	0.0209691093785205	AKR1C1/AKR1C4/ABCC3/SLCO1B3/SLCO1B1	5
GO:0031069	hair follicle morphogenesis	5/446	31/18903	0.000731928496372119	0.0241963362092349	0.0209691093785205	FOXE1/GLI2/KRT71/WNT10A/FST	5
GO:0090596	sensory organ morphogenesis	16/446	272/18903	0.000780343457117811	0.0255836569783997	0.0221713939186322	SLC9A3R1/WNT5A/TSKU/COL2A1/DLX6/ZIC1/NTRK2/DLX5/SIX1/ATP8A2/FBN2/GJB6/USH1G/GATA3/CALB1/PROM1	16
GO:0044272	sulfur compound biosynthetic process	11/446	148/18903	0.000787363368366439	0.025602217068112	0.0221874785253217	SLC7A11/B4GALT4/UGDH/GCLC/GSTM1/CHST7/CHST2/GSTA1/CDO1/CHST11/CBS	11
GO:0048732	gland development	22/446	441/18903	0.000845562771210165	0.0270023721283339	0.0234008855614447	UGT1A7/UGT1A1/SLC9A3R1/FOXE1/WNT5A/GLI2/PRLR/NR0B1/SERPINB5/SFRP1/SOX2/GLI1/UCP2/SIX1/CDO1/TNF/WNT10A/EGF/ISL1/CYP1B1/GATA3/NEURL1	22
GO:0001516	prostaglandin biosynthetic process	5/446	32/18903	0.000850843588616522	0.0270023721283339	0.0234008855614447	AKR1C3/CBR1/PLA2G4A/PTGS2/PLA2G3	5
GO:0046457	prostanoid biosynthetic process	5/446	32/18903	0.000850843588616522	0.0270023721283339	0.0234008855614447	AKR1C3/CBR1/PLA2G4A/PTGS2/PLA2G3	5
GO:0006098	pentose-phosphate shunt	4/446	19/18903	0.000894347711476116	0.0275029253598896	0.0238346766681436	G6PD/PGD/TALDO1/TKT	4
GO:0051797	regulation of hair follicle development	4/446	19/18903	0.000894347711476116	0.0275029253598896	0.0238346766681436	WNT5A/WNT10B/TNF/FST	4
GO:1901569	fatty acid derivative catabolic process	4/446	19/18903	0.000894347711476116	0.0275029253598896	0.0238346766681436	CYP4F12/CYP4F11/CYP4F3/CYP4F2	4
GO:2001135	regulation of endocytic recycling	4/446	19/18903	0.000894347711476116	0.0275029253598896	0.0238346766681436	NDRG4/AKAP5/ZDHHC2/PLA2G3	4
GO:0048705	skeletal system morphogenesis	14/446	227/18903	0.00103989334181207	0.0317327452843731	0.0275003372822529	TSKU/COL2A1/WNT10B/SFRP1/DLX5/HOXC11/SIX1/SOX6/SP5/FBN2/CHST11/FOXC2/CBS/RIPPLY2	14
GO:0048568	embryonic organ development	22/446	449/18903	0.00106699509297268	0.03231121781544	0.0280016550715049	SLC9A3R1/FOXE1/WNT5A/NDRG4/COL2A1/DLX6/GLI2/ZIC1/VASH2/SOX15/DLX5/HOXC11/GLI1/SIX1/ATP8A2/FBN2/GJB6/CHST11/TNF/USH1G/GATA3/FOXC2	22
GO:0048736	appendage development	12/446	178/18903	0.00109262890679879	0.0323529120082913	0.028037788231616	SLC7A11/WNT5A/COL2A1/DLX6/DLX5/HOXC11/FREM2/RSPO4/FBN2/CHST11/KREMEN2/GPC3	12
GO:0060173	limb development	12/446	178/18903	0.00109262890679879	0.0323529120082913	0.028037788231616	SLC7A11/WNT5A/COL2A1/DLX6/DLX5/HOXC11/FREM2/RSPO4/FBN2/CHST11/KREMEN2/GPC3	12
GO:0072079	nephron tubule formation	4/446	20/18903	0.00109726113821437	0.0323529120082913	0.028037788231616	IRX1/WNT6/SIX1/GATA3	4
GO:0089718	amino acid import across plasma membrane	6/446	50/18903	0.00110099398061995	0.0323529120082913	0.028037788231616	SLC7A11/SLC47A1/SLC7A3/SLC7A8/ACE2/TNF	6
GO:0032370	positive regulation of lipid transport	8/446	88/18903	0.00111512332327484	0.032527163407583	0.0281887985589445	CYP4F2/CES1/ABCA13/ABCA3/PLA2R1/PLA2G4A/ATP8A2/PLA2G3	8
GO:0050673	epithelial cell proliferation	23/446	481/18903	0.00114519359254987	0.0330828780899334	0.0286703938656342	WNT5A/FGFBP1/DLX6/PRKX/WNT10B/CCL26/VASH2/SERPINB5/SFRP1/KLK8/DLX5/SOX2/GLI1/RASGRF1/LGR5/SIX1/GPC3/TNF/EGF/ISL1/GATA3/OVOL1/FST	23
GO:0032368	regulation of lipid transport	11/446	155/18903	0.00115085383826842	0.0330828780899334	0.0286703938656342	CYP4F2/CES1/ABCA13/ABCA3/PLA2R1/PLA2G4A/ATP8A2/ABCG8/POMC/EGF/PLA2G3	11
GO:0070830	bicellular tight junction assembly	7/446	69/18903	0.00118795171944977	0.0337810432387846	0.0292754400694866	CLDN20/CLDN8/CLDN18/POF1B/TNF/FRMPD2/CLDN11	7
GO:0045104	intermediate filament cytoskeleton organization	8/446	89/18903	0.00120053087713099	0.0337810432387846	0.0292754400694866	EVPLL/KRT71/KRT6B/KRT6C/NEFL/ATP8A2/KRT75/KRT79	8
GO:0009100	glycoprotein metabolic process	20/446	395/18903	0.0012006874455933	0.0337810432387846	0.0292754400694866	B4GALT4/NECAB2/UGDH/CHST7/COL2A1/GALNT16/GALNT3/SPOCK3/GCNT2/FUT5/FBXO27/ST3GAL5/HBEGF/GCNT3/CHST11/TMTC1/ABO/GXYLT2/FBXO2/RAMP1	20
GO:0045103	intermediate filament-based process	8/446	90/18903	0.00129107125032208	0.0358148727484123	0.0310380041649701	EVPLL/KRT71/KRT6B/KRT6C/NEFL/ATP8A2/KRT75/KRT79	8
GO:0048730	epidermis morphogenesis	5/446	35/18903	0.00129433971153878	0.0358148727484123	0.0310380041649701	FOXE1/GLI2/KRT71/WNT10A/FST	5
GO:0016055	Wnt signaling pathway	22/446	456/18903	0.00130006092154559	0.0358148727484123	0.0310380041649701	SLC9A3R1/SOST/WNT5A/TSKU/SMURF1/WNT10B/SFRP1/DLX5/SOX2/MARK1/GLI1/WNT6/LGR5/RSPO4/KREMEN2/GPC3/SHISA3/WNT10A/EGF/ISL1/GATA3/GPC4	22
GO:0032305	positive regulation of icosanoid secretion	4/446	21/18903	0.00133039498736472	0.0359025640467745	0.0311139994896755	CYP4F2/PLA2R1/PLA2G4A/PLA2G3	4
GO:0043651	linoleic acid metabolic process	4/446	21/18903	0.00133039498736472	0.0359025640467745	0.0311139994896755	GSTM2/GSTA1/CYP2C18/ALOX15	4
GO:0052695	cellular glucuronidation	4/446	21/18903	0.00133039498736472	0.0359025640467745	0.0311139994896755	UGT1A5/UGT1A7/UGT1A1/ABHD10	4
GO:0006636	unsaturated fatty acid biosynthetic process	6/446	52/18903	0.00135583182825485	0.0363417896127501	0.0314946426108133	AKR1C3/CBR1/PLA2G4A/PTGS2/ALOX15/PLA2G3	6
GO:0198738	cell-cell signaling by wnt	22/446	458/18903	0.00137418816575117	0.036349006572437	0.0315008969964256	SLC9A3R1/SOST/WNT5A/TSKU/SMURF1/WNT10B/SFRP1/DLX5/SOX2/MARK1/GLI1/WNT6/LGR5/RSPO4/KREMEN2/GPC3/SHISA3/WNT10A/EGF/ISL1/GATA3/GPC4	22
GO:0035270	endocrine system development	10/446	135/18903	0.0013819790633991	0.036349006572437	0.0315008969964256	FOXE1/WNT5A/GLI2/NR0B1/SOX2/GLI1/SIX1/ISL1/CYP1B1/GATA3	10
GO:0060346	bone trabecula formation	3/446	10/18903	0.0013835896124119	0.036349006572437	0.0315008969964256	WNT10B/SFRP1/FBN2	3
GO:0034329	cell junction assembly	21/446	430/18903	0.00143143308163173	0.0372959351616755	0.0323215274005366	CLDN20/LRRC4/WNT5A/CLDN8/NTRK2/SFRP1/CLDN18/POF1B/PHLDB2/PTPRD/PCLO/ACE2/SIX1/GJB6/TNF/CORO2B/FRMPD2/CLDN11/CNTN5/ADGRF1/GPC4	21
GO:0050807	regulation of synapse organization	13/446	209/18903	0.00143843662206613	0.0372959351616755	0.0323215274005366	SLC7A11/WNT5A/PCDH8/NTRK2/KLK8/PTPRD/CAMK2B/ZDHHC15/SIX1/TNF/PAK3/NEURL1/GPC4	13
GO:0018149	peptide cross-linking	5/446	36/18903	0.00147436240561717	0.0377341655682795	0.0327013080933493	SPOCK3/SPRR1A/SPRR2E/SPRR1B/PI3	5
GO:0033280	response to vitamin D	5/446	36/18903	0.00147436240561717	0.0377341655682795	0.0327013080933493	ATP2B1/STC2/CYP24A1/SFRP1/PTGS2	5
GO:0001656	metanephros development	8/446	92/18903	0.00148842463882061	0.0378498752705215	0.0328015848204326	AKR1B1/IRX1/HOXC11/SIX1/GPC3/GATA3/FOXC2/CALB1	8
GO:1905952	regulation of lipid localization	12/446	185/18903	0.00152058459700553	0.0384213955179677	0.0332968775985253	CYP4F2/CES1/ABCA13/ABCA3/PLA2R1/PLA2G4A/ATP8A2/ABCG8/TNF/POMC/EGF/PLA2G3	12
GO:0044070	regulation of anion transport	8/446	93/18903	0.00159568615486671	0.039082727326057	0.0338700031700747	CYP4F2/CES1/PLA2R1/GABRE/ACE2/PLA2G4A/TNF/PLA2G3	8
GO:0006740	NADPH regeneration	4/446	22/18903	0.00159601760192116	0.039082727326057	0.0338700031700747	G6PD/PGD/TALDO1/TKT	4
GO:0032303	regulation of icosanoid secretion	4/446	22/18903	0.00159601760192116	0.039082727326057	0.0338700031700747	CYP4F2/PLA2R1/PLA2G4A/PLA2G3	4
GO:0070886	positive regulation of calcineurin-NFAT signaling cascade	4/446	22/18903	0.00159601760192116	0.039082727326057	0.0338700031700747	AKAP5/CAMTA1/CHP2/TNF	4
GO:0106058	positive regulation of calcineurin-mediated signaling	4/446	22/18903	0.00159601760192116	0.039082727326057	0.0338700031700747	AKAP5/CAMTA1/CHP2/TNF	4
GO:1903510	mucopolysaccharide metabolic process	8/446	95/18903	0.00182853343280262	0.0445017921958773	0.03856629119492	B4GALT4/UGDH/ABCC5/CHST7/CHST2/SPOCK3/CHST11/EGF	8
GO:0050803	regulation of synapse structure or activity	13/446	215/18903	0.00185125656509013	0.0446709292580388	0.0387128693183912	SLC7A11/WNT5A/PCDH8/NTRK2/KLK8/PTPRD/CAMK2B/ZDHHC15/SIX1/TNF/PAK3/NEURL1/GPC4	13
GO:0042167	heme catabolic process	3/446	11/18903	0.00186926500046243	0.0446709292580388	0.0387128693183912	ABCC1/SLCO1B3/SLCO1B1	3
GO:0046149	pigment catabolic process	3/446	11/18903	0.00186926500046243	0.0446709292580388	0.0387128693183912	ABCC1/SLCO1B3/SLCO1B1	3
GO:0016338	calcium-independent cell-cell adhesion via plasma membrane cell-adhesion molecules	4/446	23/18903	0.00189638064741031	0.0450475570555491	0.0390392637531805	CLDN20/CLDN8/CLDN18/CLDN11	4
GO:0043200	response to amino acid	9/446	118/18903	0.00193637171295214	0.0454711089199109	0.0394063236788848	NQO1/GCLC/LYN/NTRK2/SESN3/SIX1/CDO1/TNF/NEURL1	9
GO:0120192	tight junction assembly	7/446	75/18903	0.00193713572156918	0.0454711089199109	0.0394063236788848	CLDN20/CLDN8/CLDN18/POF1B/TNF/FRMPD2/CLDN11	7
GO:0003018	vascular process in circulatory system	15/446	270/18903	0.00197775366402562	0.046151463442292	0.0399959347783758	ABCC1/SLC9A3R1/ATP2B1/ABCC3/GCLC/ABCC5/P2RY1/SLC7A3/SLC7A8/ACE2/PTGS2/TNF/FOXC2/SMTNL2/CBS	15
GO:0042908	xenobiotic transport	6/446	56/18903	0.00199804580566641	0.0463523257957816	0.0401700067793567	ABCC1/SLC47A2/ABCC3/ABCC5/SLC47A1/ABCA3	6
GO:0051384	response to glucocorticoid	10/446	142/18903	0.00201610143637353	0.0464992697563592	0.0402973518433044	UGT1A1/ATP2B1/ABCA3/NEFL/PTGS2/CDO1/TNF/ISL1/CYP1B1/FOSL1	10
GO:0031099	regeneration	12/446	192/18903	0.00207819028181242	0.0471475732099225	0.0408591867389136	UGT1A1/KIAA0319/KLF5/WNT10B/KLK8/SOX15/SOX2/GLI1/NEFL/UCP2/TNF/ISL1	12
GO:0060993	kidney morphogenesis	8/446	97/18903	0.00208740267057818	0.0471475732099225	0.0408591867389136	PRKX/IRX1/WNT6/SIX1/GCNT3/GPC3/GATA3/CALB1	8
GO:0015807	L-amino acid transport	7/446	76/18903	0.00209125043916535	0.0471475732099225	0.0408591867389136	SLC7A11/SLC47A1/SFXN1/SLC7A3/SLC7A8/ACE2/TNF	7
GO:0043523	regulation of neuron apoptotic process	13/446	218/18903	0.00209175016005706	0.0471475732099225	0.0408591867389136	NQO1/G6PD/GCLC/NTRK2/PTPRZ1/NEFL/SIX1/CHL1/TNF/ISL1/GATA3/PAK3/PLA2G3	13
GO:0008210	estrogen metabolic process	5/446	39/18903	0.00212514084697999	0.0476295691523707	0.0412768956659926	UGT1A7/UGT1A1/AKR1B15/CYP2C9/CYP1B1	5
GO:1902414	protein localization to cell junction	8/446	98/18903	0.00222720715889789	0.0492285212051159	0.0426625848131051	WNT5A/MPP4/PCLO/ZDHHC15/KIF5C/ZDHHC2/KIF5A/GPC4	8
GO:0099560	synaptic membrane adhesion	4/446	24/18903	0.00223371157472167	0.0492285212051159	0.0426625848131051	LRRC4/PCDH8/PTPRD/GPC4	4
GO:1903792	negative regulation of anion transport	4/446	24/18903	0.00223371157472167	0.0492285212051159	0.0426625848131051	CYP4F2/PLA2R1/GABRE/TNF	4
GO:0043297	apical junction assembly	7/446	77/18903	0.00225467338680439	0.0494159631240498	0.0428250263524463	CLDN20/CLDN8/CLDN18/POF1B/TNF/FRMPD2/CLDN11	7
