# Supplementary material for: Identification of disulfidptosis in esophageal squamous cell carcinoma based on single-cell and bulk RNA-seq data to predict prognosis and treatment response
Source: Front Immunol. 2025 Apr 15;16:1567793. doi: 10.3389/fimmu.2025.1567793 (PMC12037556; doi:10.3389/fimmu.2025.1567793)
Supplement: Supplementary file 1 [file Presentation1.zip › Consensus clustering identifies sample subgroups and constructs correlated scoring models/SupplementaryTable_DEG_GOCC.txt]

ID	Description	GeneRatio	BgRatio	pvalue	p.adjust	qvalue	geneID	Count
GO:0001533	cornified envelope	14/468	59/19869	6.73614725419634e-11	2.61362513462818e-08	2.29738074774696e-08	RPTN/SERPINB5/EVPLL/SPRR2D/SPRR2B/DSG3/SPRR1A/SPRR2F/SPRR2A/SPRR2E/SPRR1B/DSG4/KRT75/PI3	14
GO:0099240	intrinsic component of synaptic membrane	15/468	166/19869	9.42685453974334e-06	0.00182880978071021	0.00160752677414571	ATP2B1/LRRC4/ADAM23/PCDH8/P2RY1/PTPRD/ABHD6/KCNH1/DCC/FXYD6/ADAM22/CHRM2/KCNA2/CNTN5/CNTN1	15
GO:0098889	intrinsic component of presynaptic membrane	10/468	80/19869	1.80021499328817e-05	0.00232827805798604	0.00204656020289603	ATP2B1/ADAM23/P2RY1/PTPRD/KCNH1/FXYD6/CHRM2/KCNA2/CNTN5/CNTN1	10
GO:0045178	basal part of cell	19/468	272/19869	2.65078035941867e-05	0.00257125694863611	0.00226013904329382	ABCC1/ATP2B1/ABCC3/ABCC5/NDRG4/SLC47A1/CLDN8/P2RY1/ITGA9/SLC4A9/PHLDB2/SLC7A8/SLCO1B3/KCNE3/FRMPD2/SLC14A1/SLCO1B1/CLDN11/CLCA2	19
GO:0099699	integral component of synaptic membrane	13/468	155/19869	7.98315150354266e-05	0.0061949255667491	0.00544534965715331	ATP2B1/LRRC4/ADAM23/PCDH8/P2RY1/PTPRD/ABHD6/KCNH1/DCC/FXYD6/ADAM22/CHRM2/KCNA2	13
GO:0042734	presynaptic membrane	12/468	148/19869	0.000204958429914649	0.013253978467814	0.0116502686477801	ATP2B1/ADAM23/PCDH8/P2RY1/PTPRD/KCNH1/FXYD6/CHRM2/KCNA2/CNTN5/CNTN1/FOSL1	12
GO:0045177	apical part of cell	23/468	435/19869	0.000285239753548168	0.0152247823004026	0.013382608424662	SLC7A11/CYP4F12/ABCC1/CYP4F2/SLC9A3R1/ATP2B1/ABCC5/KCNK1/SLC47A1/P2RY1/UPK1B/SLC4A9/SIPA1L3/CEACAM6/SLC7A8/ADGRG2/ACE2/CHL1/ABCG8/GJB6/PROM1/SLC52A3/SCNN1A	23
GO:0099056	integral component of presynaptic membrane	8/468	73/19869	0.000313913037121702	0.0152247823004026	0.013382608424662	ATP2B1/ADAM23/P2RY1/PTPRD/KCNH1/FXYD6/CHRM2/KCNA2	8
GO:0009925	basal plasma membrane	16/468	254/19869	0.000366196261359393	0.0157871277119383	0.013876910956777	ABCC1/ATP2B1/ABCC3/ABCC5/NDRG4/SLC47A1/CLDN8/P2RY1/ITGA9/SLC4A9/SLC7A8/SLCO1B3/FRMPD2/SLC14A1/SLCO1B1/CLCA2	16
GO:0016324	apical plasma membrane	20/468	368/19869	0.000495236641678623	0.0190089415432397	0.0167088905588976	CYP4F12/ABCC1/CYP4F2/SLC9A3R1/ATP2B1/ABCC5/KCNK1/SLC47A1/P2RY1/UPK1B/SIPA1L3/CEACAM6/SLC7A8/ADGRG2/ACE2/ABCG8/GJB6/PROM1/SLC52A3/SCNN1A	20
GO:0008076	voltage-gated potassium channel complex	8/468	79/19869	0.00053891329117432	0.0190089415432397	0.0167088905588976	KCNK1/KCNJ5/KCNJ2/KCNA7/KCNH1/LRRC55/KCNQ5/KCNA2	8
GO:0031225	anchored component of membrane	12/468	169/19869	0.000686055711020776	0.0221824679896717	0.0194984254711168	ART3/RAB3B/CEACAM6/RAET1G/GPC3/SPACA4/ENPP6/CNTN5/LY6G6C/MMP17/CNTN1/GPC4	12
GO:0016323	basolateral plasma membrane	14/468	229/19869	0.00111757956753001	0.0329723400994852	0.0289827406191894	ABCC1/ATP2B1/ABCC3/ABCC5/NDRG4/SLC47A1/CLDN8/P2RY1/SLC4A9/SLC7A8/SLCO1B3/FRMPD2/SLC14A1/SLCO1B1	14
GO:0034705	potassium channel complex	8/468	89/19869	0.00118972361183709	0.0329723400994852	0.0289827406191894	KCNK1/KCNJ5/KCNJ2/KCNA7/KCNH1/LRRC55/KCNQ5/KCNA2	8
GO:0097060	synaptic membrane	19/468	378/19869	0.00169159968708913	0.0431996336798712	0.0379725483241407	ATP2B1/LRRC4/ADAM23/KCNK1/PCDH8/P2RY1/PTPRD/ABHD6/GABRE/KCNH1/DCC/FXYD6/ADAM22/SORCS2/CHRM2/KCNA2/CNTN5/CNTN1/FOSL1	19
GO:0098984	neuron to neuron synapse	18/468	351/19869	0.00178142819298438	0.0431996336798712	0.0379725483241407	LRRC4/LYN/NTRK2/P2RY1/PTPRD/PCLO/IGSF11/ZDHHC15/AKAP5/ZDHHC2/KCNH1/DCC/ADAM22/SORCS2/CHRM2/PAK3/NEURL1/CALB1	18
