# Supplementary material for: Identification of disulfidptosis in esophageal squamous cell carcinoma based on single-cell and bulk RNA-seq data to predict prognosis and treatment response
Source: Front Immunol. 2025 Apr 15;16:1567793. doi: 10.3389/fimmu.2025.1567793 (PMC12037556; doi:10.3389/fimmu.2025.1567793)
Supplement: Supplementary file 1 [file Presentation1.zip › Consensus clustering identifies sample subgroups and constructs correlated scoring models/SupplementaryTable_DEG_GOMF.txt]

ID	Description	GeneRatio	BgRatio	pvalue	p.adjust	qvalue	geneID	Count
GO:0070330	aromatase activity	10/462	25/18432	2.07368111319915e-10	6.86402571371347e-08	5.4680996422509e-08	CYP4F8/CYP4F12/CYP4F11/CYP4F3/CYP4F2/CYP2C18/CYP4Z1/CYP2C9/CYP1B1/CYP2C19	10
GO:0016614	oxidoreductase activity, acting on CH-OH group of donors	20/462	138/18432	2.52960510289333e-10	6.86402571371347e-08	5.4680996422509e-08	AKR1C1/CYP4F3/ALDH3A1/AKR1C3/AKR1C4/AKR1B10/ADH7/G6PD/ME1/AKR1B15/CYP4F2/PGD/CBR1/IDH1/UGDH/PTGR1/AKR1B1/CBR3/DHRS9/LDHD	20
GO:0004364	glutathione transferase activity	10/462	26/18432	3.29473234258247e-10	6.86402571371347e-08	5.4680996422509e-08	GSTM3/GSTM2/GSTM4/GSTM1/GSTA4/GSTA5/GSTA1/GSTA3/GSTO2/MGST1	10
GO:0008391	arachidonic acid monooxygenase activity	9/462	21/18432	8.13128554052957e-10	1.05073537387516e-07	8.37048979946025e-08	CYP4F12/CYP4F11/CYP4F3/CYP4F2/CYP2S1/CYP2C18/CYP4Z1/CYP2C9/CYP2C19	9
GO:0004497	monooxygenase activity	17/462	104/18432	8.40588299100131e-10	1.05073537387516e-07	8.37048979946025e-08	CYP4F8/CYP4F12/AKR1C1/CYP4F11/CYP4F3/AKR1C3/AKR1C4/CYP4F2/CYP2S1/CYP24A1/CYP2C18/CYP4Z1/CYP26A1/CYP2C9/CYP1B1/MOXD1/CYP2C19	17
GO:0016616	oxidoreductase activity, acting on the CH-OH group of donors, NAD or NADP as acceptor	18/462	126/18432	2.54192128760654e-09	2.33500005924068e-07	1.8601347840351e-07	AKR1C1/ALDH3A1/AKR1C3/AKR1C4/AKR1B10/ADH7/G6PD/ME1/AKR1B15/PGD/CBR1/IDH1/UGDH/PTGR1/AKR1B1/CBR3/DHRS9/LDHD	18
GO:0016712	oxidoreductase activity, acting on paired donors, with incorporation or reduction of molecular oxygen, reduced flavin or flavoprotein as one donor, and incorporation of one atom of oxygen	11/462	40/18432	2.61520006634956e-09	2.33500005924068e-07	1.8601347840351e-07	CYP4F8/CYP4F12/CYP4F11/CYP4F3/CYP4F2/CYP2S1/CYP2C18/CYP4Z1/CYP2C9/CYP1B1/CYP2C19	11
GO:0020037	heme binding	17/462	139/18432	7.48635230718487e-08	5.26423674197441e-06	4.19365722771183e-06	CYP4F8/CYP4F12/CYP4F11/CYP4F3/CYP4F2/CYP2S1/STC2/CYP24A1/ABCB6/CYP2C18/CYP4Z1/CYP26A1/CYP2C9/PTGS2/CYP1B1/CBS/CYP2C19	17
GO:0008106	alcohol dehydrogenase (NADP+) activity	8/462	24/18432	7.58050090844316e-08	5.26423674197441e-06	4.19365722771183e-06	AKR1C1/ALDH3A1/AKR1C3/AKR1C4/AKR1B10/AKR1B15/CBR1/AKR1B1	8
GO:0008392	arachidonic acid epoxygenase activity	7/462	17/18432	9.29574494198678e-08	5.80984058874174e-06	4.62830248164184e-06	CYP4F12/CYP4F2/CYP2S1/CYP2C18/CYP4Z1/CYP2C9/CYP2C19	7
GO:0004032	alditol:NADP+ 1-oxidoreductase activity	6/462	12/18432	1.95197523907045e-07	1.08381341042106e-05	8.63399988428063e-06	AKR1C1/AKR1C3/AKR1C4/AKR1B10/AKR1B15/AKR1B1	6
GO:0046906	tetrapyrrole binding	17/462	149/18432	2.08092174800844e-07	1.08381341042106e-05	8.63399988428063e-06	CYP4F8/CYP4F12/CYP4F11/CYP4F3/CYP4F2/CYP2S1/STC2/CYP24A1/ABCB6/CYP2C18/CYP4Z1/CYP26A1/CYP2C9/PTGS2/CYP1B1/CBS/CYP2C19	17
GO:0005506	iron ion binding	17/462	153/18432	3.05569209515667e-07	1.46908273805609e-05	1.17031770122195e-05	CYP4F8/CYP4F12/CYP4F11/CYP4F3/CYP4F2/CYP2S1/CYP24A1/CYP2C18/CYP4Z1/CYP26A1/CYP2C9/LCN2/FTHL17/ALOX15/CDO1/CYP1B1/CYP2C19	17
GO:0016705	oxidoreductase activity, acting on paired donors, with incorporation or reduction of molecular oxygen	18/462	179/18432	6.15820007856857e-07	2.74919646364668e-05	2.19009671967138e-05	CYP4F8/CYP4F12/AKR1C1/CYP4F11/CYP4F3/AKR1C3/AKR1C4/CYP4F2/CYP2S1/CYP24A1/CYP2C18/CYP4Z1/CYP26A1/CYP2C9/PTGS2/CYP1B1/MOXD1/CYP2C19	18
GO:0004033	aldo-keto reductase (NADP) activity	8/462	31/18432	6.96822380380435e-07	2.90342658491848e-05	2.31296130470137e-05	AKR1C1/ALDH3A1/AKR1C3/AKR1C4/AKR1B10/AKR1B15/CBR1/AKR1B1	8
GO:0033293	monocarboxylic acid binding	12/462	81/18432	7.87366128000193e-07	3.07564893750075e-05	2.45015906936902e-05	AKR1C1/CYP4F11/UGT1A7/AKR1C3/AKR1C4/UGT1A1/GSTM2/AFP/PC/GSTA1/CYP26A1/CRABP1	12
GO:0016765	transferase activity, transferring alkyl or aryl (other than methyl) groups	10/462	59/18432	1.85795894196342e-06	6.83073140427729e-05	5.44157634395479e-05	GSTM3/GSTM2/GSTM4/GSTM1/GSTA4/GSTA5/GSTA1/GSTA3/GSTO2/MGST1	10
GO:0030280	structural constituent of skin epidermis	8/462	37/18432	2.98845296594825e-06	0.000103765727984314	8.26630557247674e-05	KRT71/KRT6B/KRT6C/SPRR1A/SPRR2E/KRT75/PI3/KRT79	8
GO:1900750	oligopeptide binding	5/462	11/18432	3.94869130831118e-06	0.000129891161457604	0.000103475401043279	GSTM3/GSTM2/GSTM4/GSTM1/FOLH1	5
GO:0016709	oxidoreductase activity, acting on paired donors, with incorporation or reduction of molecular oxygen, NAD(P)H as one donor, and incorporation of one atom of oxygen	8/462	40/18432	5.57292043516378e-06	0.000174153763598868	0.000138736387675393	AKR1C1/CYP4F11/AKR1C3/AKR1C4/CYP4F2/CYP26A1/CYP2C9/CYP2C19	8
GO:0140359	ABC-type transporter activity	8/462	49/18432	2.6823167095967e-05	0.000798308544522829	0.000635957796310397	ABCC1/ABCC3/ABCC5/ABCB6/ABCA13/ABCA3/ABCG8/ABCA4	8
GO:0016209	antioxidant activity	10/462	85/18432	5.17797644686434e-05	0.00147101603604101	0.00117185782744825	NQO1/TXNRD1/GSTM2/GSR/GPX2/GPX7/GSTA1/PTGS2/GSTO2/MGST1	10
GO:0043295	glutathione binding	4/462	10/18432	7.25702762651478e-05	0.00197201837677032	0.00157097211319977	GSTM3/GSTM2/GSTM4/GSTM1	4
GO:0016684	oxidoreductase activity, acting on peroxide as acceptor	8/462	57/18432	8.24918800061036e-05	0.00214822604182562	0.0017113447036354	TXNRD1/GSTM2/GPX2/SESN3/GPX7/GSTA1/PTGS2/MGST1	8
GO:0042910	xenobiotic transmembrane transporter activity	6/462	31/18432	0.000103765724599738	0.00259414311499344	0.00206657632571267	ABCC1/SLC47A2/ABCC3/ABCC5/SLC47A1/ABCA3	6
GO:0030283	testosterone dehydrogenase [NAD(P)] activity	4/462	11/18432	0.000111782610526197	0.00268708198380281	0.00214061436351786	AKR1C1/AKR1C3/AKR1C4/DHRS9	4
GO:0016903	oxidoreductase activity, acting on the aldehyde or oxo group of donors	7/462	47/18432	0.000156913029028021	0.00363224604231529	0.00289356189981496	ALDH3A1/AKR1C3/AKR1C4/AKR1B10/ADH7/AKR1B1/ALDH1A1	7
GO:0042626	ATPase-coupled transmembrane transporter activity	10/462	98/18432	0.000173557332062051	0.0038607999553391	0.00307563516442171	ABCC1/ATP2B1/ABCC3/ABCC5/ABCB6/ABCA13/ABCA3/ABCG8/ATP13A4/ABCA4	10
GO:0004602	glutathione peroxidase activity	5/462	22/18432	0.000179141117927734	0.0038607999553391	0.00307563516442171	GSTM2/GPX2/GPX7/GSTA1/MGST1	5
GO:0008194	UDP-glycosyltransferase activity	12/462	142/18432	0.000244724721909013	0.00509843170643776	0.00406157170045484	UGT1A5/UGT1A7/UGT1A1/B4GALT4/GALNT16/B4GALNT3/GALNT3/GCNT2/UGT3A2/GCNT3/ABO/GXYLT2	12
GO:0046943	carboxylic acid transmembrane transporter activity	13/462	165/18432	0.000273410123246498	0.00541857014854059	0.00431660409306897	SLC7A11/AKR1C4/ABCC1/SLC9A3R1/ABCC3/SLC47A1/SFXN1/SLC16A14/SLC7A3/SLC7A8/SLCO1B3/SLCO1B1/SLC16A9	13
GO:0016702	oxidoreductase activity, acting on single donors with incorporation of molecular oxygen, incorporation of two atoms of oxygen	5/462	24/18432	0.000277430791605278	0.00541857014854059	0.00431660409306897	PIR/BCO2/PTGS2/ALOX15/CDO1	5
GO:0005342	organic acid transmembrane transporter activity	13/462	166/18432	0.000290028200384706	0.00549295834061943	0.00437586407597977	SLC7A11/AKR1C4/ABCC1/SLC9A3R1/ABCC3/SLC47A1/SFXN1/SLC16A14/SLC7A3/SLC7A8/SLCO1B3/SLCO1B1/SLC16A9	13
GO:0008559	ABC-type xenobiotic transporter activity	4/462	14/18432	0.000319374711744416	0.0055871794388987	0.00445092357827214	ABCC1/ABCC3/ABCC5/ABCA3	4
GO:0052650	NADP-retinol dehydrogenase activity	4/462	14/18432	0.000319374711744416	0.0055871794388987	0.00445092357827214	AKR1C3/AKR1B10/AKR1B15/AKR1B1	4
GO:0005501	retinoid binding	6/462	38/18432	0.000335460484092505	0.0055871794388987	0.00445092357827214	UGT1A7/UGT1A1/ADH7/CYP26A1/CRABP1/ABCA4	6
GO:0019840	isoprenoid binding	6/462	38/18432	0.000335460484092505	0.0055871794388987	0.00445092357827214	UGT1A7/UGT1A1/ADH7/CYP26A1/CRABP1/ABCA4	6
GO:0016701	oxidoreductase activity, acting on single donors with incorporation of molecular oxygen	5/462	25/18432	0.000339700509885041	0.0055871794388987	0.00445092357827214	PIR/BCO2/PTGS2/ALOX15/CDO1	5
GO:0031406	carboxylic acid binding	13/462	171/18432	0.000386660530525346	0.00591708402965054	0.00471373599330477	AKR1C1/CYP4F11/UGT1A7/AKR1C3/AKR1C4/UGT1A1/GSTM2/GCLC/AFP/PC/GSTA1/CYP26A1/CRABP1	13
GO:0001664	G protein-coupled receptor binding	18/462	289/18432	0.000387156653012094	0.00591708402965054	0.00471373599330477	SLC9A3R1/NECAB2/WNT5A/WNT10B/CCL26/SFRP1/P2RY1/REEP2/MRAP2/WNT6/AKAP5/WNT10A/POMC/CXCL14/SAA1/PNOC/UCHL1/PF4V1	18
GO:0016620	oxidoreductase activity, acting on the aldehyde or oxo group of donors, NAD or NADP as acceptor	6/462	39/18432	0.000388160712345076	0.00591708402965054	0.00471373599330477	ALDH3A1/AKR1C3/AKR1C4/AKR1B10/AKR1B1/ALDH1A1	6
GO:0004601	peroxidase activity	7/462	55/18432	0.000426214007829338	0.00626550293681678	0.00499129749745572	TXNRD1/GSTM2/GPX2/GPX7/GSTA1/PTGS2/MGST1	7
GO:0016757	glycosyltransferase activity	17/462	267/18432	0.000433821114323961	0.00626550293681678	0.00499129749745572	UGT1A5/UGT1A7/UGT1A1/B4GALT4/ART3/NAMPT/GALNT16/B4GALNT3/GALNT3/GCNT2/UGT3A2/FUT5/ST3GAL5/GCNT3/TMTC1/ABO/GXYLT2	17
GO:0017171	serine hydrolase activity	14/462	196/18432	0.000441091406751901	0.00626550293681678	0.00499129749745572	TMPRSS4/AADAC/OVCH1/KLK8/PRSS36/TMPRSS3/KLK10/KLK11/RHBDL1/PRSS51/GZMK/TMPRSS11E/TMPRSS11A/CPVL	14
GO:1901681	sulfur compound binding	17/462	270/18432	0.000492798993443323	0.0068444304644906	0.00545248944792262	GSTM3/GSTM2/SOST/GSTM4/FGFBP1/GSTM1/TKT/SFRP1/PC/LIPH/CCN6/HBEGF/RSPO4/SAA1/FST/CBS/PF4V1	17
GO:0008509	anion transmembrane transporter activity	18/462	303/18432	0.000675937568926493	0.00918393436041431	0.00731621213048584	SLC7A11/ABCC1/SLC9A3R1/ABCC3/ABCC5/SLC47A1/FXYD3/SFXN1/SLC4A9/SLC7A3/SLC7A8/GABRE/SLCO1B3/SLCO1B1/SLC16A9/CLCN4/SLC52A3/CLCA2	18
GO:0008028	monocarboxylic acid transmembrane transporter activity	7/462	60/18432	0.000728592794241756	0.0096887339659808	0.00771835143732028	AKR1C4/SLC9A3R1/ABCC3/SLC16A14/SLCO1B3/SLCO1B1/SLC16A9	7
GO:0005249	voltage-gated potassium channel activity	9/462	99/18432	0.00085139306490374	0.0110858471992674	0.00883133595832169	KCNK1/KCNJ5/KCNJ2/KCNE3/KCNA7/KCNH1/LRRC55/KCNQ5/KCNA2	9
GO:0022804	active transmembrane transporter activity	22/462	417/18432	0.000892746017163603	0.0112704840788431	0.00897842352722992	SLC7A11/ABCC1/ATP2B1/SLC47A2/ABCC3/ABCC5/SLC47A1/COX5A/ABCB6/ABCA13/SLC4A9/SLC16A14/ABCA3/SLC9A2/SLC7A8/SLCO1B3/ABCG8/SLCO1B1/ATP13A4/SLC16A9/CLCN4/ABCA4	22
GO:0004303	estradiol 17-beta-dehydrogenase activity	4/462	18/18432	0.000901638726307444	0.0112704840788431	0.00897842352722992	AKR1C1/AKR1C3/AKR1C4/AKR1B15	4
GO:0033764	steroid dehydrogenase activity, acting on the CH-OH group of donors, NAD or NADP as acceptor	5/462	31/18432	0.000960030772073205	0.0117650829910932	0.0093724366396414	AKR1C1/AKR1C3/AKR1C4/AKR1B15/DHRS9	5
GO:0008514	organic anion transmembrane transporter activity	13/462	190/18432	0.00104072470495947	0.0125087103961474	0.00996483371347828	SLC7A11/ABCC1/SLC9A3R1/ABCC5/SLC47A1/SFXN1/SLC4A9/SLC7A3/SLC7A8/SLCO1B3/SLCO1B1/SLC16A9/SLC52A3	13
GO:0008236	serine-type peptidase activity	13/462	192/18432	0.0011452233704011	0.0135049925754846	0.0107585035590808	TMPRSS4/OVCH1/KLK8/PRSS36/TMPRSS3/KLK10/KLK11/RHBDL1/PRSS51/GZMK/TMPRSS11E/TMPRSS11A/CPVL	13
GO:0015026	coreceptor activity	6/462	48/18432	0.00120759084812069	0.0139767459273228	0.0111343171766294	ACKR3/CD8B/CD8A/GPC4/CCR5/RAMP1	6
GO:0005251	delayed rectifier potassium channel activity	5/462	33/18432	0.00128699048303492	0.0146248918526695	0.0116506506885266	KCNE3/KCNA7/KCNH1/KCNQ5/KCNA2	5
GO:0016758	hexosyltransferase activity	13/462	195/18432	0.00131829385557112	0.014713101066642	0.0117209209339312	UGT1A5/UGT1A7/UGT1A1/B4GALT4/GALNT16/B4GALNT3/GALNT3/GCNT2/UGT3A2/FUT5/GCNT3/TMTC1/ABO	13
GO:0001972	retinoic acid binding	4/462	20/18432	0.00137205679442093	0.0150444823949663	0.0119849097647479	UGT1A7/UGT1A1/CYP26A1/CRABP1	4
GO:0004252	serine-type endopeptidase activity	12/462	174/18432	0.00149848321749965	0.0161474484644359	0.0128635673661949	TMPRSS4/OVCH1/KLK8/PRSS36/TMPRSS3/KLK10/KLK11/RHBDL1/PRSS51/GZMK/TMPRSS11E/TMPRSS11A	12
GO:0008401	retinoic acid 4-hydroxylase activity	3/462	10/18432	0.00164636030187964	0.0170250173794985	0.0135626664766363	CYP2S1/CYP2C18/CYP26A1	3
GO:0043225	ATPase-coupled inorganic anion transmembrane transporter activity	3/462	10/18432	0.00164636030187964	0.0170250173794985	0.0135626664766363	ABCC1/ABCC3/ABCC5	3
GO:0015125	bile acid transmembrane transporter activity	4/462	21/18432	0.00166164169623905	0.0170250173794985	0.0135626664766363	AKR1C4/ABCC3/SLCO1B3/SLCO1B1	4
GO:0050661	NADP binding	6/462	53/18432	0.00203383417203605	0.0205023606052022	0.0163328279010705	G6PD/ME1/PGD/IDH1/GSR/CBR3	6
GO:0005109	frizzled binding	5/462	37/18432	0.00217751645263829	0.0212648091077958	0.0169402184555578	WNT5A/WNT10B/SFRP1/WNT6/WNT10A	5
GO:0016229	steroid dehydrogenase activity	5/462	37/18432	0.00217751645263829	0.0212648091077958	0.0169402184555578	AKR1C1/AKR1C3/AKR1C4/AKR1B15/DHRS9	5
GO:0032052	bile acid binding	3/462	11/18432	0.00222182693613718	0.0213637205397806	0.0170190144257958	AKR1C1/AKR1C3/AKR1C4	3
GO:0008395	steroid hydroxylase activity	5/462	38/18432	0.0024566158418119	0.0232634075929157	0.0185323651224406	CYP2S1/CYP2C18/CYP2C9/CYP1B1/CYP2C19	5
GO:0005319	lipid transporter activity	11/462	161/18432	0.00250118310155425	0.0233319319174837	0.0185869537633176	AKR1C4/ABCC1/ABCC3/ABCA13/ABCA3/SLCO1B3/ATP8A2/ABCG8/ATP8B3/SLCO1B1/ABCA4	11
GO:0004175	endopeptidase activity	21/462	426/18432	0.00263528038862872	0.0242213271013669	0.0192954740529626	ADAM23/TMPRSS4/OVCH1/SFRP1/KLK8/PRSS36/TMPRSS3/ACE2/KLK10/KLK11/RHBDL1/PRSS51/ECEL1/ADAM22/GZMK/ADAMTS18/TMPRSS11E/MMP17/UCHL1/TMPRSS11A/CLCA2	21
GO:0030414	peptidase inhibitor activity	12/462	187/18432	0.00273658534941623	0.0247879107736977	0.0197468324984573	FETUB/SERPINB13/SERPINB5/SPOCK3/SERPINA3/GPC3/SERPINB11/RARRES1/PI3/WFDC2/SERPINA11/AHSG	12
GO:0016655	oxidoreductase activity, acting on NAD(P)H, quinone or similar compound as acceptor	6/462	57/18432	0.00295622623352231	0.0263948770850206	0.0210269926083617	AKR1C1/NQO1/AKR1C3/AKR1C4/CBR1/CBR3	6
GO:0005267	potassium channel activity	9/462	122/18432	0.00362833696765872	0.0315342277955365	0.0251211616796442	KCNK1/KCNJ5/KCNJ2/KCNE3/KCNA7/KCNH1/LRRC55/KCNQ5/KCNA2	9
GO:0015399	primary active transmembrane transporter activity	11/462	169/18432	0.0036327430420458	0.0315342277955365	0.0251211616796442	ABCC1/ATP2B1/ABCC3/ABCC5/COX5A/ABCB6/ABCA13/ABCA3/ABCG8/ATP13A4/ABCA4	11
GO:0072349	modified amino acid transmembrane transporter activity	4/462	26/18432	0.00376013753057344	0.0321929583097041	0.0256459272092464	SLC7A11/ABCC1/ABCC5/SLC16A9	4
GO:0035254	glutamate receptor binding	5/462	42/18432	0.0038364358819859	0.0324023300843404	0.0258127193766619	SLC9A3R1/NECAB2/RASGRF1/IGSF11/AKAP5	5
GO:0140326	ATPase-coupled intramembrane lipid transporter activity	4/462	27/18432	0.00432793480127096	0.0360661233439246	0.0287314127859812	ABCA3/ATP8A2/ATP8B3/ABCA4	4
GO:0015562	efflux transmembrane transporter activity	3/462	14/18432	0.00463488025683926	0.0371384635964684	0.029585672894534	ABCC1/ABCC5/ABCB6	3
GO:0044594	17-beta-hydroxysteroid dehydrogenase (NAD+) activity	3/462	14/18432	0.00463488025683926	0.0371384635964684	0.029585672894534	AKR1C1/AKR1C3/AKR1C4	3
GO:0140333	glycerophospholipid flippase activity	3/462	14/18432	0.00463488025683926	0.0371384635964684	0.029585672894534	ABCA3/ATP8A2/ABCA4	3
GO:0016628	oxidoreductase activity, acting on the CH-CH group of donors, NAD or NADP as acceptor	4/462	28/18432	0.0049508111837409	0.0391678099979502	0.0312023143225776	AKR1C1/AKR1C3/PTGR1/CYP2S1	4
GO:0004866	endopeptidase inhibitor activity	11/462	180/18432	0.00582038212275989	0.0454717353340617	0.0362242203166504	FETUB/SERPINB13/SERPINB5/SPOCK3/SERPINA3/SERPINB11/RARRES1/PI3/WFDC2/SERPINA11/AHSG	11
GO:0005451	monovalent cation:proton antiporter activity	4/462	30/18432	0.00637094076357338	0.048558999722358	0.0386836326209269	SLC47A2/SLC47A1/SLC9A2/CLCN4	4
GO:0015299	solute:proton antiporter activity	4/462	30/18432	0.00637094076357338	0.048558999722358	0.0386836326209269	SLC47A2/SLC47A1/SLC9A2/CLCN4	4
GO:0015079	potassium ion transmembrane transporter activity	10/462	158/18432	0.00658990789134146	0.0496228003866074	0.0395310898237731	KCNK1/KCNJ5/KCNJ2/SLC9A2/KCNE3/KCNA7/KCNH1/LRRC55/KCNQ5/KCNA2	10
