# Supplementary material for: Identification of disulfidptosis in esophageal squamous cell carcinoma based on single-cell and bulk RNA-seq data to predict prognosis and treatment response
Source: Front Immunol. 2025 Apr 15;16:1567793. doi: 10.3389/fimmu.2025.1567793 (PMC12037556; doi:10.3389/fimmu.2025.1567793)
Supplement: Supplementary file 1 [file Presentation1.zip › Consensus clustering identifies sample subgroups and constructs correlated scoring models/SupplementaryTable_DEG_KEGG.txt]

ID	Description	GeneRatio	BgRatio	pvalue	p.adjust	qvalue	geneID	Count
hsa00980	Metabolism of xenobiotics by cytochrome P450	22/225	78/8388	3.61302522187964e-17	9.53838658576224e-15	8.74732422139281e-15	1645/54579/54577/2947/218/54658/131/873/2946/2948/2944/29785/2941/874/2052/221357/2938/1559/2940/119391/4257/1545	22
hsa05204	Chemical carcinogenesis - DNA adducts	20/225	69/8388	5.78755668237684e-16	7.63957482073742e-14	7.00598966814038e-14	54579/54577/2947/54658/873/2946/2948/2944/2941/2052/221357/2938/1562/1559/2940/5743/119391/4257/1545/1557	20
hsa00480	Glutathione metabolism	18/225	57/8388	3.22095412855031e-15	2.83443963312427e-13	2.59936648970727e-13	2947/2539/5226/2946/3417/2936/2877/2729/2948/2944/4953/2941/221357/2882/2938/2940/119391/4257	18
hsa00982	Drug metabolism - cytochrome P450	17/225	72/8388	3.8660156052948e-12	2.55157029949457e-10	2.33995681373106e-10	54579/54577/2947/218/54658/131/2946/2948/2944/2941/221357/2938/1559/2940/119391/4257/1557	17
hsa00590	Arachidonic acid metabolism	14/225	61/8388	4.91422727100042e-10	2.59471199908822e-08	2.37952057332652e-08	11283/4051/8644/8529/873/54979/22949/874/1559/5321/5743/246/50487/1557	14
hsa00983	Drug metabolism - other enzymes	14/225	80/8388	2.09488484480825e-08	9.2174933171563e-07	8.45304411062978e-07	54579/54577/2947/54658/2946/1066/2948/2944/2941/221357/2938/2940/119391/4257	14
hsa05225	Hepatocellular carcinoma	17/225	168/8388	2.3863763532554e-06	9.00004796084894e-05	8.25363249998109e-05	1728/2947/7296/2946/7474/2948/2944/2941/7480/221357/2938/7475/2940/80326/8110/119391/4257	17
hsa05208	Chemical carcinogenesis - reactive oxygen species	19/225	223/8388	7.86918813143234e-06	0.000259683208337267	0.000238146482924926	1645/1728/2947/8644/1109/873/2946/2948/2944/2941/2052/221357/9377/2938/2940/1950/119391/4257/1545	19
hsa00830	Retinol metabolism	10/225	68/8388	1.17536869250694e-05	0.000344774816468702	0.000316181051785492	54579/54577/54658/131/29785/10170/1562/1592/1559/216	10
hsa02010	ABC transporters	8/225	45/8388	2.16634885518765e-05	0.000536138186359168	0.000491673775369253	4363/8714/10057/10058/154664/21/64241/24	8
hsa01524	Platinum drug resistance	10/225	73/8388	2.23390910982987e-05	0.000536138186359168	0.000491673775369253	2947/2946/2948/2944/2941/221357/2938/2940/119391/4257	10
hsa05207	Chemical carcinogenesis - receptor activation	17/225	212/8388	5.21864285875993e-05	0.00114810142892718	0.00105288408553928	54579/54577/2947/54658/2946/2948/2944/688/2941/2052/221357/2938/2940/1950/119391/4257/1545	17
hsa05418	Fluid shear stress and atherosclerosis	13/225	139/8388	8.62847001716837e-05	0.00175224314194804	0.00160692154165889	1728/2947/2946/2948/2944/2941/221357/2938/7850/2940/7124/119391/4257	13
hsa00591	Linoleic acid metabolism	6/225	30/8388	0.000120599545136903	0.00227416285115303	0.00208555604372088	54979/1559/5321/246/50487/1557	6
hsa00040	Pentose and glucuronate interconversions	6/225	35/8388	0.00029472911544709	0.00518723243186878	0.00475703133704075	54579/54577/57016/54658/7358/231	6
hsa00140	Steroid hormone biosynthesis	7/225	62/8388	0.00127678168223973	0.0210668977569556	0.0193197228233644	1645/54579/54577/8644/1109/54658/1545	7
hsa04976	Bile secretion	8/225	89/8388	0.0025833124118393	0.0401173221603279	0.0367902077227888	54579/54577/54658/8714/2052/28234/64241/10599	8
hsa04514	Cell adhesion molecules	11/225	157/8388	0.0032694843582709	0.0479524372546398	0.043975520608322	49861/64101/9073/926/3680/51208/5789/152404/925/5010/1272	11
