# Supplementary material for: Identification of disulfidptosis in esophageal squamous cell carcinoma based on single-cell and bulk RNA-seq data to predict prognosis and treatment response
Source: Front Immunol. 2025 Apr 15;16:1567793. doi: 10.3389/fimmu.2025.1567793 (PMC12037556; doi:10.3389/fimmu.2025.1567793)
Supplement: Supplementary file 1 [file Presentation1.zip › Consensus clustering identifies sample subgroups and constructs correlated scoring models/SupplementaryTable_GSE53625_Group.txt]

Group
GSM1296956	High
GSM1296958	Low
GSM1296960	High
GSM1296962	High
GSM1296964	Low
GSM1296966	Low
GSM1296968	Low
GSM1296970	High
GSM1296972	Low
GSM1296974	Low
GSM1296976	Low
GSM1296978	High
GSM1296980	Low
GSM1296982	High
GSM1296984	High
GSM1296986	High
GSM1296988	Low
GSM1296990	Low
GSM1296992	Low
GSM1296994	Low
GSM1296996	Low
GSM1296998	Low
GSM1297000	High
GSM1297002	High
GSM1297004	Low
GSM1297006	High
GSM1297008	High
GSM1297010	Low
GSM1297012	High
GSM1297014	High
GSM1297016	High
GSM1297018	Low
GSM1297020	High
GSM1297022	High
GSM1297024	High
GSM1297026	Low
GSM1297028	Low
GSM1297030	Low
GSM1297032	Low
GSM1297034	High
GSM1297036	High
GSM1297038	Low
GSM1297040	Low
GSM1297042	High
GSM1297044	Low
GSM1297046	Low
GSM1297048	High
GSM1297050	High
GSM1297052	High
GSM1297054	Low
GSM1297056	Low
GSM1297058	High
GSM1297060	High
GSM1297062	High
GSM1297064	High
GSM1297066	High
GSM1297068	Low
GSM1297070	High
GSM1297072	Low
GSM1297074	High
GSM1297076	Low
GSM1297078	High
GSM1297080	High
GSM1297082	High
GSM1297084	High
GSM1297086	Low
GSM1297088	Low
GSM1297090	Low
GSM1297092	High
GSM1297094	High
GSM1297096	High
GSM1297098	High
GSM1297100	High
GSM1297102	Low
GSM1297104	Low
GSM1297106	High
GSM1297108	Low
GSM1297110	Low
GSM1297112	High
GSM1297114	Low
GSM1297116	Low
GSM1297118	Low
GSM1297120	Low
GSM1297122	Low
GSM1297124	Low
GSM1297126	Low
GSM1297128	High
GSM1297130	Low
GSM1297132	High
GSM1297134	High
GSM1297136	High
GSM1297138	High
GSM1297140	Low
GSM1297142	High
GSM1297144	Low
GSM1297146	Low
GSM1297148	High
GSM1297150	High
GSM1297152	High
GSM1297154	High
GSM1297156	Low
GSM1297158	High
GSM1297160	High
GSM1297162	Low
GSM1297164	High
GSM1297166	Low
GSM1297168	High
GSM1297170	High
GSM1297172	High
GSM1297174	High
GSM1297176	High
GSM1297178	High
GSM1297180	High
GSM1297182	Low
GSM1297184	High
GSM1297186	High
GSM1297188	Low
GSM1297190	High
GSM1297192	Low
GSM1297194	High
GSM1297196	High
GSM1297198	Low
GSM1297200	High
GSM1297202	High
GSM1297204	Low
GSM1297206	High
GSM1297208	High
GSM1297210	Low
GSM1297212	High
GSM1297214	High
GSM1297216	Low
GSM1297218	Low
GSM1297220	Low
GSM1297222	Low
GSM1297224	High
GSM1297226	Low
GSM1297228	High
GSM1297230	Low
GSM1297232	Low
GSM1297234	Low
GSM1297236	High
GSM1297238	Low
GSM1297240	Low
GSM1297242	Low
GSM1297244	High
GSM1297246	Low
GSM1297248	Low
GSM1297250	High
GSM1297252	High
GSM1297254	Low
GSM1297256	Low
GSM1297258	Low
GSM1297260	High
GSM1297262	Low
GSM1297264	High
GSM1297266	Low
GSM1297268	Low
GSM1297270	High
GSM1297272	Low
GSM1297274	Low
GSM1297276	High
GSM1297278	Low
GSM1297280	High
GSM1297282	High
GSM1297284	High
GSM1297286	Low
GSM1297288	Low
GSM1297290	Low
GSM1297292	Low
GSM1297294	Low
GSM1297296	Low
GSM1297298	Low
GSM1297300	Low
GSM1297302	High
GSM1297304	High
GSM1297306	Low
GSM1297308	High
GSM1297310	Low
GSM1297312	Low
