# Supplementary material for: Identification of disulfidptosis in esophageal squamous cell carcinoma based on single-cell and bulk RNA-seq data to predict prognosis and treatment response
Source: Front Immunol. 2025 Apr 15;16:1567793. doi: 10.3389/fimmu.2025.1567793 (PMC12037556; doi:10.3389/fimmu.2025.1567793)
Supplement: Supplementary file 1 [file Presentation1.zip › Consensus clustering identifies sample subgroups and constructs correlated scoring models/SupplementaryTable_GSE53625_Score.txt]

Score
GSM1296956	0.410201205281347
GSM1296958	-1.0051266635167
GSM1296960	0.250142315076266
GSM1296962	0.258319750102994
GSM1296964	-0.481352642795426
GSM1296966	0.0905931505376021
GSM1296968	-0.418853205376324
GSM1296970	0.359772267846274
GSM1296972	0.0063269073837311
GSM1296974	-0.276299901386703
GSM1296976	-0.383262810458744
GSM1296978	0.398373748773533
GSM1296980	-1.05252689690834
GSM1296982	0.422128934785646
GSM1296984	0.136176315214537
GSM1296986	0.553898606882401
GSM1296988	-0.733600022719747
GSM1296990	0.0922542743743109
GSM1296992	-0.364293204098764
GSM1296994	-1.02446904471422
GSM1296996	-0.0333373472324514
GSM1296998	-0.368890631853325
GSM1297000	0.830513977701949
GSM1297002	0.80492851411688
GSM1297004	-0.453337030970854
GSM1297006	0.518045992118242
GSM1297008	0.204596988370167
GSM1297010	-0.781974253753672
GSM1297012	0.100752472764416
GSM1297014	0.237199055162307
GSM1297016	0.213229045868484
GSM1297018	-0.036885039184953
GSM1297020	0.909530142825825
GSM1297022	0.492247373925473
GSM1297024	0.839308897287585
GSM1297026	-0.00315367446209691
GSM1297028	-0.206209226494898
GSM1297030	-0.399994984155787
GSM1297032	0.00148555912894008
GSM1297034	0.955054483039529
GSM1297036	0.12639032711224
GSM1297038	-0.0599024124511135
GSM1297040	0.0332311137523363
GSM1297042	0.881328224519478
GSM1297044	-0.465334356566651
GSM1297046	-0.513411968494777
GSM1297048	0.145087689753924
GSM1297050	0.50444872339312
GSM1297052	0.542528276204311
GSM1297054	-0.0274444305951403
GSM1297056	-0.234670865143172
GSM1297058	0.170968697147411
GSM1297060	0.281490662347734
GSM1297062	0.273058786162075
GSM1297064	0.661681407476413
GSM1297066	0.649293755344195
GSM1297068	-0.0529044128691574
GSM1297070	0.246612529571399
GSM1297072	-0.128819358390232
GSM1297074	0.915205588094176
GSM1297076	-0.550651982107018
GSM1297078	0.385992742655295
GSM1297080	0.591653869540949
GSM1297082	0.203657849237499
GSM1297084	0.634682994023255
GSM1297086	-0.290908163962394
GSM1297088	-0.321555792476291
GSM1297090	-0.145410926304234
GSM1297092	0.874652920141259
GSM1297094	0.292036712231378
GSM1297096	0.709621299575103
GSM1297098	0.228941637934837
GSM1297100	0.405845158963275
GSM1297102	-0.447536622019749
GSM1297104	-0.304877295745837
GSM1297106	0.410969156695143
GSM1297108	-0.550779648385051
GSM1297110	-0.619201845112756
GSM1297112	0.613360263828461
GSM1297114	-0.0848267328369696
GSM1297116	-0.317342232156299
GSM1297118	-0.113040038832374
GSM1297120	-0.0163135537809836
GSM1297122	-0.384553578814457
GSM1297124	0.0503001239847892
GSM1297126	-1.00755001637622
GSM1297128	0.588823354050989
GSM1297130	-0.63781811451993
GSM1297132	0.945362725809154
GSM1297134	0.577274453542273
GSM1297136	0.599342085595297
GSM1297138	1.02684607538672
GSM1297140	-0.393301054595998
GSM1297142	0.304455004687883
GSM1297144	-0.346355285535477
GSM1297146	-0.0641375890409007
GSM1297148	0.128907613465508
GSM1297150	0.583871920887444
GSM1297152	0.470219796512595
GSM1297154	0.697492278182436
GSM1297156	-0.250660709958645
GSM1297158	0.109253310221516
GSM1297160	0.508328381257148
GSM1297162	-0.37439963785732
GSM1297164	0.355432293770508
GSM1297166	-0.0841665965411746
GSM1297168	0.362809890816441
GSM1297170	0.431493853043775
GSM1297172	0.606962079996903
GSM1297174	0.124548149650029
GSM1297176	0.54402776749612
GSM1297178	0.762674454486014
GSM1297180	0.350071427951254
GSM1297182	0.0816627385330327
GSM1297184	0.777826240206077
GSM1297186	0.403740199387791
GSM1297188	-0.593746179411248
GSM1297190	0.44427646938901
GSM1297192	0.0549851647378303
GSM1297194	0.6075643071538
GSM1297196	0.992718585425982
GSM1297198	-0.579457067545002
GSM1297200	0.178620785938554
GSM1297202	0.574737184050798
GSM1297204	0.0848211055510165
GSM1297206	0.390230665332226
GSM1297208	0.217574781451481
GSM1297210	-0.561698804782391
GSM1297212	0.374822548292901
GSM1297214	0.665387622240637
GSM1297216	-0.758483260697318
GSM1297218	-0.531512473876312
GSM1297220	0.0304370135661921
GSM1297222	0.0638688279610448
GSM1297224	1.28773854261953
GSM1297226	-0.164211697117143
GSM1297228	0.519970765004974
GSM1297230	-0.00490487206556611
GSM1297232	-0.519863898572667
GSM1297234	0.0541300906571256
GSM1297236	0.193384018072051
GSM1297238	-0.865176006233659
GSM1297240	-0.740702937093737
GSM1297242	0.0379480475870957
GSM1297244	0.30763942845426
GSM1297246	-0.266375818974487
GSM1297248	-1.01619989765553
GSM1297250	0.259007170607755
GSM1297252	0.134634665601585
GSM1297254	-0.379439240222867
GSM1297256	-0.126338913983458
GSM1297258	-0.00499496065837918
GSM1297260	0.479611232564168
GSM1297262	-0.771275290375842
GSM1297264	0.747157397166903
GSM1297266	-0.11763447359916
GSM1297268	-0.541848538965595
GSM1297270	0.103461828012028
GSM1297272	-0.0329394054934046
GSM1297274	-0.0879391485385035
GSM1297276	0.492608126566062
GSM1297278	-0.123205994326074
GSM1297280	0.234869063764078
GSM1297282	0.278310879277104
GSM1297284	0.521922598100858
GSM1297286	-0.462441915733227
GSM1297288	-0.113585226285705
GSM1297290	-1.3585039634127
GSM1297292	-0.486786180969511
GSM1297294	-1.09050358605419
GSM1297296	-0.280196190865978
GSM1297298	-0.0360682357376312
GSM1297300	-0.102384708328316
GSM1297302	1.37129523862455
GSM1297304	0.577012866493058
GSM1297306	-0.0592360771512807
GSM1297308	0.613924136809421
GSM1297310	-0.424845895162171
GSM1297312	-1.76423279173372
