# Supplementary material for: Identification of disulfidptosis in esophageal squamous cell carcinoma based on single-cell and bulk RNA-seq data to predict prognosis and treatment response
Source: Front Immunol. 2025 Apr 15;16:1567793. doi: 10.3389/fimmu.2025.1567793 (PMC12037556; doi:10.3389/fimmu.2025.1567793)
Supplement: Supplementary file 1 [file Presentation1.zip › Consensus clustering identifies sample subgroups and constructs correlated scoring models/SupplementaryTable_sigcoxResult.csv]

	pvalue	HR	Low 95%CI	High 95%CI	cutoff
PLA2G3	0.00028	0.48219	0.32531	0.71472	7.370716
TSPAN2	0.00037	2.03774	1.37729	3.0149	8.761869
LDHD	0.00296	0.55457	0.37591	0.81815	8.764687
KRT6B	0.0044	0.56936	0.38643	0.83891	14.909806
SLC47A1	0.00494	0.57405	0.38984	0.84529	9.488084
ADAM23	0.00505	0.57362	0.38896	0.84595	11.1371015
KRT6C	0.00706	0.5879	0.39946	0.86524	15.446239
ACE2	0.00722	0.58766	0.39874	0.8661	8.732082
PAGE1	0.00753	0.59016	0.40087	0.86884	5.6665545
SPRR2A	0.00815	0.59239	0.40194	0.87308	13.722445
TMPRSS11E	0.00871	0.59623	0.40514	0.87745	10.775932
CLEC18B	0.00952	0.59922	0.40687	0.8825	8.218549
KRT75	0.01097	0.6052	0.41101	0.89114	12.21029
SORCS2	0.01176	1.64332	1.1166	2.41851	9.412745
PI3	0.0123	0.61121	0.41572	0.89863	15.365707
NKAIN2	0.01265	0.61112	0.41497	0.89998	6.962124
PLA2G4A	0.01422	0.61584	0.41798	0.90737	10.702123
SLCO1B3-SLCO1B7	0.01461	0.61741	0.41926	0.90921	12.639759
PYROXD2	0.01486	1.61373	1.09801	2.37169	9.668298
CNTN1	0.01493	0.61944	0.42123	0.91092	10.783089
SPRR4	0.01553	0.62079	0.42192	0.9134	9.576225
FOLH1	0.01603	0.62214	0.42281	0.91545	9.837342
FBXO27	0.01619	0.623	0.42362	0.91623	9.564819
DSG3	0.01898	0.63098	0.42947	0.92704	14.27007
TLDC2	0.01905	0.63129	0.42975	0.92732	7.154829
SPACA4	0.0197	0.63249	0.43037	0.92952	5.302239
ISL1	0.01979	1.58022	1.07543	2.32195	6.5801125
ZNF713	0.02039	1.57778	1.07318	2.31964	7.593327
CHST2	0.02078	0.63436	0.43128	0.93306	11.748294
USH1G	0.02163	0.63624	0.43255	0.93583	9.198437
PTGS2	0.02181	0.63665	0.43284	0.9364	10.690696
DLK1	0.02286	0.63917	0.43472	0.93977	5.57976035
SOX6	0.02585	0.64557	0.43932	0.94864	7.976612
ATP8B3	0.02605	0.64532	0.43877	0.94909	7.2588897
COL22A1	0.02637	1.54377	1.0523	2.26479	8.05259125
PAK3	0.02823	1.53831	1.04703	2.26011	6.2140025
DCC	0.02863	0.65058	0.44269	0.95609	4.5335197
SPRR2F	0.03065	0.65399	0.44499	0.96117	13.952379
ABCA4	0.03234	1.5216	1.03598	2.23485	8.977116
DLX5	0.03576	0.66142	0.44968	0.97288	11.894338
FAM110C	0.03749	0.66474	0.45246	0.97663	11.9082045
SLCO1B3	0.03935	0.66683	0.45353	0.98043	11.710506
IL36G	0.04118	0.67041	0.4567	0.98412	12.295577
SPRR2E	0.04206	0.67063	0.45624	0.98576	14.417635
FAM83C	0.04528	0.67559	0.4602	0.99179	12.933477
KLK10	0.04882	0.67935	0.46244	0.99799	10.125617
CDO1	0.04963	1.4686	1.00062	2.15543	8.424309
