# Supplementary material for: Identification of disulfidptosis in esophageal squamous cell carcinoma based on single-cell and bulk RNA-seq data to predict prognosis and treatment response
Source: Front Immunol. 2025 Apr 15;16:1567793. doi: 10.3389/fimmu.2025.1567793 (PMC12037556; doi:10.3389/fimmu.2025.1567793)
Supplement: Supplementary file 1 [file Presentation1.zip › Consensus clustering identifies sample subgroups and constructs correlated scoring models/SupplementaryTable_TCGA_Group.txt]

Group
TCGA-IC-A6RF-01A	High
TCGA-IG-A3I8-01A	High
TCGA-IG-A3QL-01A	Low
TCGA-IG-A3YA-01A	High
TCGA-IG-A3YB-01A	High
TCGA-IG-A3YC-01A	Low
TCGA-IG-A4P3-01A	Low
TCGA-IG-A50L-01A	Low
TCGA-IG-A51D-01A	Low
TCGA-IG-A5B8-01A	Low
TCGA-IG-A5S3-01A	High
TCGA-IG-A625-01A	High
TCGA-IG-A6QS-01A	High
TCGA-IG-A8O2-01A	High
TCGA-IG-A97H-01A	High
TCGA-IG-A97I-01A	High
TCGA-JY-A6FA-01A	Low
TCGA-JY-A6FD-01A	Low
TCGA-JY-A6FE-01A	High
TCGA-JY-A6FG-01A	Low
TCGA-JY-A93F-01A	Low
TCGA-KH-A6WC-01A	Low
TCGA-L5-A43J-01A	Low
TCGA-L5-A4OM-01A	Low
TCGA-L5-A88S-01A	High
TCGA-L5-A88W-01A	Low
TCGA-L5-A88Z-01A	High
TCGA-L5-A8NK-01A	Low
TCGA-L5-A8NQ-01A	High
TCGA-L7-A56G-01A	High
TCGA-LN-A49M-01A	Low
TCGA-LN-A49O-01A	Low
TCGA-LN-A49P-01A	High
TCGA-LN-A49S-01A	Low
TCGA-LN-A49U-01A	Low
TCGA-LN-A49W-01A	High
TCGA-LN-A49X-01A	High
TCGA-LN-A49Y-01A	Low
TCGA-LN-A4A1-01A	High
TCGA-LN-A4A3-01A	Low
TCGA-LN-A4A4-01A	Low
TCGA-LN-A4A5-01A	High
TCGA-LN-A4A8-01A	Low
TCGA-LN-A4A9-01A	High
TCGA-LN-A4MQ-01A	Low
TCGA-LN-A5U5-01A	High
TCGA-LN-A5U6-01A	High
TCGA-LN-A5U7-01A	Low
TCGA-LN-A7HV-01A	Low
TCGA-LN-A7HW-01A	Low
TCGA-LN-A7HX-01A	High
TCGA-LN-A7HY-01A	High
TCGA-LN-A7HZ-01A	High
TCGA-LN-A8HZ-01A	Low
TCGA-LN-A8I0-01A	Low
TCGA-LN-A8I1-01A	High
TCGA-LN-A9FO-01A	Low
TCGA-LN-A9FP-01A	Low
TCGA-LN-A9FQ-01A	Low
TCGA-LN-A9FR-01A	High
TCGA-S8-A6BW-01A	Low
TCGA-V5-AASV-01A	Low
TCGA-VR-A8EO-01A	High
TCGA-VR-A8EP-01A	Low
TCGA-VR-A8ER-01A	Low
TCGA-VR-A8ET-01A	High
TCGA-VR-A8EU-01A	High
TCGA-VR-A8EW-01A	Low
TCGA-VR-A8EX-01A	Low
TCGA-VR-A8EY-01A	Low
TCGA-VR-A8EZ-01A	Low
TCGA-VR-A8Q7-01A	Low
TCGA-VR-AA4G-01A	High
TCGA-VR-AA7I-01A	High
TCGA-XP-A8T6-01A	Low
TCGA-XP-A8T8-01A	Low
TCGA-Z6-A8JD-01A	Low
TCGA-Z6-A8JE-01A	Low
TCGA-Z6-A9VB-01A	Low
TCGA-Z6-AAPN-01A	Low
