# Supplementary material for: Identification of disulfidptosis in esophageal squamous cell carcinoma based on single-cell and bulk RNA-seq data to predict prognosis and treatment response
Source: Front Immunol. 2025 Apr 15;16:1567793. doi: 10.3389/fimmu.2025.1567793 (PMC12037556; doi:10.3389/fimmu.2025.1567793)
Supplement: Supplementary file 1 [file Presentation1.zip › Consensus clustering identifies sample subgroups and constructs correlated scoring models/SupplementaryTable_TCGA_Score.txt]

Score
TCGA-IC-A6RF-01A	0.159429628435263
TCGA-IG-A3I8-01A	0.237318335668201
TCGA-IG-A3QL-01A	-0.382869504723032
TCGA-IG-A3YA-01A	0.454569792725171
TCGA-IG-A3YB-01A	0.617182115136477
TCGA-IG-A3YC-01A	-0.0276742043104842
TCGA-IG-A4P3-01A	-0.0948147538273871
TCGA-IG-A50L-01A	-0.537937459144857
TCGA-IG-A51D-01A	-0.0635638096622876
TCGA-IG-A5B8-01A	-0.266066562715554
TCGA-IG-A5S3-01A	0.285017090415693
TCGA-IG-A625-01A	0.47051367893741
TCGA-IG-A6QS-01A	0.334474053755188
TCGA-IG-A8O2-01A	0.563509173150203
TCGA-IG-A97H-01A	0.175289668457967
TCGA-IG-A97I-01A	0.340589907426167
TCGA-JY-A6FA-01A	0.0446808118689812
TCGA-JY-A6FD-01A	-0.478988090664602
TCGA-JY-A6FE-01A	0.265268844553943
TCGA-JY-A6FG-01A	-0.163415731528653
TCGA-JY-A93F-01A	-0.561899942376945
TCGA-KH-A6WC-01A	-0.187669050179948
TCGA-L5-A43J-01A	-0.0461795373874948
TCGA-L5-A4OM-01A	-0.0656617857477423
TCGA-L5-A88S-01A	0.15520405772398
TCGA-L5-A88W-01A	-0.29558882268462
TCGA-L5-A88Z-01A	0.0634979607532015
TCGA-L5-A8NK-01A	-0.0349334065091598
TCGA-L5-A8NQ-01A	0.0819346453205332
TCGA-L7-A56G-01A	0.161092804084706
TCGA-LN-A49M-01A	-0.326033834844743
TCGA-LN-A49O-01A	-0.182705329541518
TCGA-LN-A49P-01A	0.151382236475331
TCGA-LN-A49S-01A	-0.0910576575142989
TCGA-LN-A49U-01A	-0.440122036220051
TCGA-LN-A49W-01A	0.522452299717678
TCGA-LN-A49X-01A	0.168261889384541
TCGA-LN-A49Y-01A	-0.0575991090889799
TCGA-LN-A4A1-01A	0.102304272860109
TCGA-LN-A4A3-01A	-0.251272187844057
TCGA-LN-A4A4-01A	-0.351767996970065
TCGA-LN-A4A5-01A	0.253202857894044
TCGA-LN-A4A8-01A	-0.148536313722451
TCGA-LN-A4A9-01A	0.341728067229949
TCGA-LN-A4MQ-01A	-0.126868564503818
TCGA-LN-A5U5-01A	0.240289641471717
TCGA-LN-A5U6-01A	0.492803652985666
TCGA-LN-A5U7-01A	-0.278434516496352
TCGA-LN-A7HV-01A	-0.428799993047009
TCGA-LN-A7HW-01A	0.0418757085801461
TCGA-LN-A7HX-01A	0.084642970725631
TCGA-LN-A7HY-01A	0.240551790944357
TCGA-LN-A7HZ-01A	0.161433190974123
TCGA-LN-A8HZ-01A	0.00421465581225397
TCGA-LN-A8I0-01A	0.00463990318313705
TCGA-LN-A8I1-01A	0.630546211775388
TCGA-LN-A9FO-01A	-0.117011851726536
TCGA-LN-A9FP-01A	0.0416283765334572
TCGA-LN-A9FQ-01A	-0.202985119972899
TCGA-LN-A9FR-01A	0.516344848485256
TCGA-S8-A6BW-01A	-0.4420937355572
TCGA-V5-AASV-01A	-0.245999579795814
TCGA-VR-A8EO-01A	0.0893104405259436
TCGA-VR-A8EP-01A	-0.414034576134008
TCGA-VR-A8ER-01A	-0.334922863291492
TCGA-VR-A8ET-01A	0.0469621163351668
TCGA-VR-A8EU-01A	0.0669675296233
TCGA-VR-A8EW-01A	-0.573052039806714
TCGA-VR-A8EX-01A	-0.268657365966232
TCGA-VR-A8EY-01A	-0.0192478790228468
TCGA-VR-A8EZ-01A	-0.127376038754539
TCGA-VR-A8Q7-01A	-0.0672826628143656
TCGA-VR-AA4G-01A	0.12880153051498
TCGA-VR-AA7I-01A	0.377653018193893
TCGA-XP-A8T6-01A	-0.325428756503452
TCGA-XP-A8T8-01A	-0.799159927236873
TCGA-Z6-A8JD-01A	-0.059615047311276
TCGA-Z6-A8JE-01A	-0.241043938045932
TCGA-Z6-A9VB-01A	-0.220778914527349
TCGA-Z6-AAPN-01A	-0.144817424947842
