# Supplementary material for: Identification of disulfidptosis in esophageal squamous cell carcinoma based on single-cell and bulk RNA-seq data to predict prognosis and treatment response
Source: Front Immunol. 2025 Apr 15;16:1567793. doi: 10.3389/fimmu.2025.1567793 (PMC12037556; doi:10.3389/fimmu.2025.1567793)
Supplement: Supplementary file 1 [file Presentation1.zip › Materials/Disulfidptosis-related genes/SupplementaryTable_disulfidptosis-related genes.csv]

x
SLC7A11
SLC3A2
RPN1
NCKAP1
NUBPL
NDUFA11
LRPPRC
OXSM
NDUFS1
GYS1
