# Supplementary material for: Identification of disulfidptosis in esophageal squamous cell carcinoma based on single-cell and bulk RNA-seq data to predict prognosis and treatment response
Source: Front Immunol. 2025 Apr 15;16:1567793. doi: 10.3389/fimmu.2025.1567793 (PMC12037556; doi:10.3389/fimmu.2025.1567793)
Supplement: Supplementary file 1 [file Presentation1.zip › Materials/Training set/SupplementaryTable_training set_data_clinical.csv]

sample	Patient	Sample.Type	Sex	Age	Smoking.Status	Alcohol.Status	OS.Time	OS.Status	Arrhythmia.Status	Pneumonia.Status	Anastomotic.Leak.Status	Adjuvant.Treated	Location	Grade	T.Stage	N.Stage	Stage.Detail	Stage	time	status
GSM1296956	ec302	Tumor	Female	Age>60	NO	NO	348.999999999999	1	NO	NO	NO	YES	Middle	Moderately	T3	N2	III	III/IV	348.999999999999	1
GSM1296958	ec303	Tumor	Male	Age>60	YES	YES	1746	0	YES	NO	NO	NO	Middle	Moderately	T3	N0	II	I/II	1746	0
GSM1296960	ec305	Tumor	Male	Age<=60	YES	YES	1175	1	NO	NO	NO	YES	Middle	Moderately	T3	N0	II	I/II	1175	1
GSM1296962	ec306	Tumor	Male	Age<=60	YES	YES	1732	0	YES	NO	NO	NO	Lower	Moderately	T3	N0	II	I/II	1732	0
GSM1296964	ec325	Tumor	Male	Age<=60	YES	YES	332.000000000001	1	NO	NO	NO	YES	Middle	Moderately	T1	N1	II	I/II	332.000000000001	1
GSM1296966	ec326	Tumor	Female	Age>60	NO	NO	1658	0	YES	NO	NO	NO	Middle	Poorly	T3	N0	II	I/II	1658	0
GSM1296968	ec330	Tumor	Male	Age>60	YES	YES	1658	0	NO	NO	NO	YES	Lower	Moderately	T3	N1	III	III/IV	1658	0
GSM1296970	ec331	Tumor	Male	Age<=60	YES	YES	891	1	NO	NO	NO	NA	Middle	Moderately	T2	N1	II	I/II	891	1
GSM1296972	ec308	Tumor	Male	Age<=60	YES	YES	329.000000000001	1	YES	NO	NO	YES	Middle	Moderately	T3	N1	III	III/IV	329.000000000001	1
GSM1296974	ec309	Tumor	Male	Age<=60	NO	NO	1728	0	NO	NO	NO	NO	Lower	Moderately	T1	N1	II	I/II	1728	0
GSM1296976	ec311	Tumor	Male	Age<=60	YES	YES	1726	0	NO	NO	NO	YES	Lower	Moderately	T3	N3	III	III/IV	1726	0
GSM1296978	ec312	Tumor	Male	Age<=60	YES	YES	1721	0	NO	NO	NO	YES	Middle	Poorly	T3	N1	III	III/IV	1721	0
GSM1296980	ec315	Tumor	Male	Age<=60	YES	YES	1718	0	NO	NO	NO	YES	Lower	Moderately	T3	N1	III	III/IV	1718	0
GSM1296982	ec316	Tumor	Female	Age>60	YES	NO	1717	0	YES	NO	YES	YES	Upper	Poorly	T3	N0	II	I/II	1717	0
GSM1296984	ec317	Tumor	Male	Age>60	YES	YES	390	1	YES	NO	NO	YES	Lower	Moderately	T3	N0	II	I/II	390	1
GSM1296986	ec318	Tumor	Female	Age>60	YES	NO	171	1	NO	NO	NO	YES	Lower	Well	T3	N1	III	III/IV	171	1
GSM1296988	ec319	Tumor	Male	Age<=60	YES	YES	1699	0	NO	NO	NO	YES	Middle	Moderately	T3	N0	II	I/II	1699	0
GSM1296990	ec321	Tumor	Male	Age<=60	YES	YES	1699	0	NO	NO	NO	NA	Lower	Moderately	T3	N0	II	I/II	1699	0
GSM1296992	ec322	Tumor	Female	Age<=60	NO	NO	1684	0	NO	NO	NO	YES	Lower	Well	T3	N0	I	I/II	1684	0
GSM1296994	ec324	Tumor	Female	Age<=60	NO	NO	1670	0	NO	NO	NO	NO	Middle	Well	T3	N0	II	I/II	1670	0
GSM1296996	ec333	Tumor	Male	Age>60	YES	NO	188	1	NO	NO	NO	YES	Upper	Poorly	T3	N0	II	I/II	188	1
GSM1296998	ec334	Tumor	Male	Age>60	YES	YES	764.000000000001	1	NO	NO	NO	YES	Lower	Poorly	T3	N0	II	I/II	764.000000000001	1
GSM1297000	ec337	Tumor	Male	Age>60	NO	NO	306	1	NO	NO	NO	YES	Lower	Well	T3	N3	III	III/IV	306	1
GSM1297002	ec338	Tumor	Male	Age<=60	YES	YES	395.000000000001	1	NO	YES	NO	YES	Middle	Poorly	T3	N1	III	III/IV	395.000000000001	1
GSM1297004	ec340	Tumor	Male	Age>60	YES	YES	1642	0	YES	NO	NO	NO	Lower	Moderately	T3	N0	II	I/II	1642	0
GSM1297006	ec341	Tumor	Male	Age>60	NO	NO	542.000000000001	1	NO	NO	NO	NA	Lower	Poorly	T3	N1	III	III/IV	542.000000000001	1
GSM1297008	ec342	Tumor	Male	Age<=60	YES	YES	1089	1	NO	NO	NO	YES	Lower	Well	T3	N1	III	III/IV	1089	1
GSM1297010	ec347	Tumor	Male	Age<=60	YES	YES	1623	0	NO	NO	NO	NO	Lower	Moderately	T3	N0	II	I/II	1623	0
GSM1297012	ec353	Tumor	Male	Age>60	NO	YES	480.999999999999	1	NO	NO	NO	YES	Middle	Poorly	T3	N2	III	III/IV	480.999999999999	1
GSM1297014	ec355	Tumor	Female	Age<=60	NO	NO	1588	0	NO	NO	NO	YES	Upper	Moderately	T1	N0	I	I/II	1588	0
GSM1297016	ec361	Tumor	Male	Age>60	NO	NO	1581	0	YES	NO	NO	NO	Middle	Well	T3	N0	II	I/II	1581	0
GSM1297018	ec362	Tumor	Male	Age>60	YES	YES	254	1	NO	NO	NO	NA	Middle	Poorly	T3	N0	II	I/II	254	1
GSM1297020	ec365	Tumor	Female	Age>60	NO	NO	131	1	NO	NO	NO	NO	Middle	Poorly	T3	N2	III	III/IV	131	1
GSM1297022	ec366	Tumor	Male	Age<=60	YES	YES	1561	0	NO	NO	NO	NO	Middle	Poorly	T1	N0	I	I/II	1561	0
GSM1297024	ec367	Tumor	Female	Age>60	NO	NO	263	1	YES	NO	NO	NO	Middle	Poorly	T3	N0	II	I/II	263	1
GSM1297026	ec370	Tumor	Male	Age<=60	NO	NO	50.0000000000001	1	NO	NO	NO	NO	Middle	Moderately	T3	N0	II	I/II	50.0000000000001	1
GSM1297028	ec371	Tumor	Male	Age<=60	NO	NO	1539	0	YES	YES	NO	NO	Middle	Well	T3	N1	III	III/IV	1539	0
GSM1297030	ec373	Tumor	Male	Age>60	NO	NO	1536	0	NO	NO	NO	YES	Lower	Poorly	T3	N2	III	III/IV	1536	0
GSM1297032	ec374	Tumor	Male	Age>60	YES	YES	1533	0	NO	NO	NO	NO	Middle	Well	T2	N0	II	I/II	1533	0
GSM1297034	ec375	Tumor	Male	Age<=60	NO	NO	342	1	NO	NO	NO	YES	Middle	Poorly	T3	N1	III	III/IV	342	1
GSM1297036	ec406	Tumor	Male	Age<=60	YES	NO	1185	1	NO	NO	NO	YES	Middle	Moderately	T4	N2	III	III/IV	1185	1
GSM1297038	ec407	Tumor	Male	Age<=60	YES	YES	575.000000000001	1	YES	NO	NO	YES	Upper	Moderately	T2	N2	III	III/IV	575.000000000001	1
GSM1297040	ec408	Tumor	Male	Age>60	NO	NO	255	1	NO	NO	NO	NO	Lower	Moderately	T3	N2	III	III/IV	255	1
GSM1297042	ec409	Tumor	Male	Age<=60	YES	YES	537	1	NO	NO	NO	YES	Upper	Moderately	T3	N1	III	III/IV	537	1
GSM1297044	ec376	Tumor	Male	Age<=60	NO	NO	1518	0	NO	NO	NO	NO	Middle	Moderately	T3	N0	II	I/II	1518	0
GSM1297046	ec378	Tumor	Male	Age<=60	YES	YES	1505	0	NO	NO	NO	NO	Lower	Well	T2	N0	I	I/II	1505	0
GSM1297048	ec380	Tumor	Male	Age>60	NO	NO	734.000000000001	1	YES	NO	NO	YES	Middle	Moderately	T3	N0	II	I/II	734.000000000001	1
GSM1297050	ec381	Tumor	Male	Age>60	YES	YES	1483	0	YES	NO	NO	YES	Lower	Moderately	T3	N2	III	III/IV	1483	0
GSM1297052	ec382	Tumor	Male	Age>60	YES	YES	962.000000000001	1	YES	NO	NO	YES	Lower	Moderately	T3	N2	III	III/IV	962.000000000001	1
GSM1297054	ec385	Tumor	Female	Age>60	NO	NO	755.000000000001	1	NO	NO	NO	NO	Middle	Moderately	T3	N0	II	I/II	755.000000000001	1
GSM1297056	ec391	Tumor	Female	Age>60	NO	NO	199	1	NO	NO	NO	YES	Upper	Moderately	T3	N1	III	III/IV	199	1
GSM1297058	ec392	Tumor	Male	Age<=60	YES	YES	1453	0	NO	YES	NO	YES	Lower	Moderately	T3	N1	III	III/IV	1453	0
GSM1297060	ec393	Tumor	Female	Age>60	NO	NO	342	1	NO	NO	NO	YES	Lower	Poorly	T3	N1	III	III/IV	342	1
GSM1297062	ec396	Tumor	Male	Age>60	YES	YES	1441	0	NO	NO	NO	NO	Lower	Moderately	T2	N1	II	I/II	1441	0
GSM1297064	ec398	Tumor	Male	Age<=60	YES	YES	1438	0	NO	NO	NO	YES	Lower	Moderately	T3	N0	II	I/II	1438	0
GSM1297066	ec400	Tumor	Male	Age<=60	NO	YES	180	1	NO	NO	NO	YES	Lower	Moderately	T3	N0	II	I/II	180	1
GSM1297068	ec402	Tumor	Male	Age<=60	YES	NO	1175	1	NO	NO	NO	YES	Middle	Moderately	T2	N1	II	I/II	1175	1
GSM1297070	ec403	Tumor	Male	Age>60	NO	NO	896.000000000001	1	NO	NO	NO	NO	Middle	Poorly	T2	N0	II	I/II	896.000000000001	1
GSM1297072	ec404	Tumor	Male	Age>60	NO	YES	1195	1	YES	NO	NO	YES	Lower	Poorly	T3	N1	III	III/IV	1195	1
GSM1297074	ec405	Tumor	Male	Age>60	NO	NO	1348	1	YES	NO	NO	NO	Middle	Moderately	T3	N0	II	I/II	1348	1
GSM1297076	ec224	Tumor	Male	Age<=60	YES	YES	1809	0	YES	NO	NO	YES	Middle	Moderately	T4	N2	III	III/IV	1809	0
GSM1297078	ec225	Tumor	Male	Age<=60	YES	YES	827.000000000001	1	YES	NO	NO	YES	Lower	Moderately	T3	N0	II	I/II	827.000000000001	1
GSM1297080	ec226	Tumor	Female	Age<=60	NO	NO	1040	1	NO	NO	NO	YES	Middle	Moderately	T3	N0	II	I/II	1040	1
GSM1297082	ec227	Tumor	Male	Age<=60	YES	NO	1829	0	NO	NO	NO	NO	Middle	Moderately	T3	N0	II	I/II	1829	0
GSM1297084	ec251	Tumor	Male	Age>60	NO	YES	462.999999999999	1	NO	NO	NO	YES	Lower	Moderately	T3	N1	III	III/IV	462.999999999999	1
GSM1297086	ec253	Tumor	Female	Age<=60	NO	NO	1840	0	NO	NO	YES	NO	Middle	Poorly	T3	N0	II	I/II	1840	0
GSM1297088	ec256	Tumor	Male	Age>60	YES	YES	1156	1	NO	NO	NO	YES	Lower	Moderately	T4	N1	III	III/IV	1156	1
GSM1297090	ec258	Tumor	Female	Age<=60	NO	NO	698.000000000001	1	NO	NO	NO	NO	Middle	Poorly	T3	N0	II	I/II	698.000000000001	1
GSM1297092	ec259	Tumor	Female	Age>60	NO	NO	330	1	NO	NO	NO	YES	Middle	Moderately	T3	N1	III	III/IV	330	1
GSM1297094	ec260	Tumor	Female	Age>60	NO	NO	693.999999999999	1	NO	NO	YES	YES	Middle	Well	T3	N1	III	III/IV	693.999999999999	1
GSM1297096	ec261	Tumor	Male	Age<=60	YES	YES	300.999999999999	1	NO	NO	NO	YES	Middle	Moderately	T4	N2	III	III/IV	300.999999999999	1
GSM1297098	ec262	Tumor	Female	Age>60	NO	NO	234	1	NO	NO	NO	YES	Middle	Moderately	T3	N0	II	I/II	234	1
GSM1297100	ec264	Tumor	Male	Age>60	NO	NO	642.999999999999	1	NO	YES	NO	YES	Middle	Poorly	T4	N1	III	III/IV	642.999999999999	1
GSM1297102	ec265	Tumor	Male	Age>60	YES	YES	1857	0	NO	NO	NO	NO	Middle	Moderately	T3	N0	II	I/II	1857	0
GSM1297104	ec266	Tumor	Male	Age>60	YES	YES	271	1	NO	NO	NO	YES	Middle	Moderately	T3	N0	II	I/II	271	1
GSM1297106	ec269	Tumor	Male	Age<=60	YES	YES	1261	1	NO	NO	NO	YES	Middle	Poorly	T3	N1	III	III/IV	1261	1
GSM1297108	ec273	Tumor	Male	Age<=60	YES	YES	1829	0	NO	NO	NO	YES	Middle	Moderately	T3	N0	II	I/II	1829	0
GSM1297110	ec274	Tumor	Male	Age<=60	YES	YES	1830	0	NO	NO	NO	NO	Lower	Moderately	T1	N0	I	I/II	1830	0
GSM1297112	ec275	Tumor	Male	Age>60	YES	YES	945	1	YES	NO	NO	YES	Middle	Moderately	T1	N1	II	I/II	945	1
GSM1297114	ec277	Tumor	Female	Age>60	YES	NO	1819	0	NO	NO	NO	YES	Middle	Poorly	T3	N1	III	III/IV	1819	0
GSM1297116	ec279	Tumor	Male	Age<=60	YES	YES	1839	0	NO	YES	NO	NO	Middle	Moderately	T3	N0	II	I/II	1839	0
GSM1297118	ec280	Tumor	Male	Age<=60	YES	NO	1836	0	NO	NO	NO	YES	Middle	Moderately	T4	N0	III	III/IV	1836	0
GSM1297120	ec281	Tumor	Male	Age>60	NO	YES	377.000000000001	1	NO	NO	NO	YES	Middle	Moderately	T3	N1	III	III/IV	377.000000000001	1
GSM1297122	ec284	Tumor	Male	Age<=60	YES	YES	732.999999999999	1	NO	NO	NO	YES	Middle	Moderately	T1	N0	I	I/II	732.999999999999	1
GSM1297124	ec285	Tumor	Female	Age>60	NO	NO	1817	0	NO	NO	NO	NO	Middle	Moderately	T3	N0	II	I/II	1817	0
GSM1297126	ec287	Tumor	Male	Age>60	YES	YES	638.000000000001	1	NO	NO	NO	NO	Middle	Moderately	T2	N0	II	I/II	638.000000000001	1
GSM1297128	ec288	Tumor	Male	Age>60	YES	YES	504.999999999999	1	NO	NO	NO	NO	Middle	Moderately	T3	N1	III	III/IV	504.999999999999	1
GSM1297130	ec29	Tumor	Male	Age<=60	NO	YES	2099	0	YES	NO	NO	NO	Lower	Well	T3	N1	III	III/IV	2099	0
GSM1297132	ec30	Tumor	Male	Age<=60	YES	YES	974.000000000001	1	NO	NO	NO	YES	Middle	Poorly	T3	N1	III	III/IV	974.000000000001	1
GSM1297134	ec68	Tumor	Male	Age<=60	YES	YES	366.999999999999	1	NO	NO	NO	YES	Upper	Poorly	T3	N1	III	III/IV	366.999999999999	1
GSM1297136	ec80	Tumor	Male	Age<=60	YES	NO	270	1	NO	NO	NO	YES	Upper	Well	T4	N0	III	III/IV	270	1
GSM1297138	ec81	Tumor	Male	Age>60	YES	YES	115	1	NO	YES	NO	NA	Lower	Poorly	T3	N0	II	I/II	115	1
GSM1297140	ec108	Tumor	Female	Age<=60	NO	NO	636.999999999999	1	NO	NO	NO	YES	Upper	Poorly	T3	N1	III	III/IV	636.999999999999	1
GSM1297142	ec119	Tumor	Female	Age<=60	NO	NO	1375	1	YES	NO	NO	YES	Middle	Well	T4	N0	III	III/IV	1375	1
GSM1297144	ec120	Tumor	Male	Age<=60	YES	YES	525	1	NO	NO	NO	YES	Upper	Moderately	T1	N3	III	III/IV	525	1
GSM1297146	ec122	Tumor	Male	Age<=60	YES	YES	186	1	YES	NO	NO	YES	Upper	Poorly	T2	N1	II	I/II	186	1
GSM1297148	ec131	Tumor	Male	Age<=60	YES	YES	1858	0	NO	NO	NO	NO	Middle	Poorly	T2	N0	II	I/II	1858	0
GSM1297150	ec132	Tumor	Male	Age<=60	YES	NO	732	1	NO	NO	NO	YES	Middle	Moderately	T4	N0	III	III/IV	732	1
GSM1297152	ec134	Tumor	Female	Age>60	NO	NO	1822	0	YES	NO	NO	NO	Middle	Moderately	T3	N0	II	I/II	1822	0
GSM1297154	ec135	Tumor	Male	Age<=60	YES	YES	476.000000000001	1	YES	NO	NO	NA	Lower	Poorly	T3	N2	III	III/IV	476.000000000001	1
GSM1297156	ec142	Tumor	Male	Age<=60	YES	NO	1025	1	YES	NO	NO	NA	Upper	Moderately	T3	N1	III	III/IV	1025	1
GSM1297158	ec148	Tumor	Male	Age>60	YES	NO	293	1	YES	YES	YES	NA	Middle	Well	T3	N0	II	I/II	293	1
GSM1297160	ec136	Tumor	Female	Age>60	NO	NO	771.999999999999	1	YES	NO	NO	NO	Lower	Moderately	T3	N1	III	III/IV	771.999999999999	1
GSM1297162	ec146	Tumor	Male	Age<=60	YES	YES	663.999999999999	1	NO	NO	NO	YES	Middle	Poorly	T2	N1	II	I/II	663.999999999999	1
GSM1297164	ec205	Tumor	Male	Age<=60	YES	YES	1841	0	NO	NO	NO	YES	Upper	Moderately	T3	N0	II	I/II	1841	0
GSM1297166	ec206	Tumor	Male	Age<=60	YES	YES	1841	0	NO	NO	NO	YES	Middle	Well	T3	N0	II	I/II	1841	0
GSM1297168	ec207	Tumor	Male	Age<=60	YES	YES	468	1	NO	NO	NO	YES	Middle	Poorly	T4	N1	III	III/IV	468	1
GSM1297170	ec208	Tumor	Male	Age<=60	YES	YES	190	1	YES	NO	NO	YES	Lower	Well	T2	N2	III	III/IV	190	1
GSM1297172	ec210	Tumor	Male	Age>60	NO	YES	42.9999999999999	1	NO	NO	YES	NA	Lower	Well	T4	N1	III	III/IV	42.9999999999999	1
GSM1297174	ec211	Tumor	Male	Age<=60	YES	YES	248	1	NO	NO	NO	NA	Middle	Poorly	T2	N3	III	III/IV	248	1
GSM1297176	ec212	Tumor	Male	Age<=60	YES	YES	672	1	NO	NO	NO	YES	Lower	Well	T3	N1	III	III/IV	672	1
GSM1297178	ec214	Tumor	Male	Age<=60	YES	NO	681	1	YES	NO	NO	YES	Middle	Poorly	T4	N1	III	III/IV	681	1
GSM1297180	ec215	Tumor	Male	Age<=60	NO	NO	1827	0	NO	NO	YES	NA	Middle	Moderately	T2	N2	III	III/IV	1827	0
GSM1297182	ec216	Tumor	Male	Age>60	YES	YES	199	1	NO	NO	NO	YES	Lower	Well	T4	N3	III	III/IV	199	1
GSM1297184	ec218	Tumor	Male	Age<=60	YES	YES	200	1	YES	NO	NO	NO	Lower	Poorly	T4	N0	III	III/IV	200	1
GSM1297186	ec219	Tumor	Female	Age<=60	NO	NO	1687	1	NO	NO	NO	YES	Middle	Well	T2	N1	II	I/II	1687	1
GSM1297188	ec220	Tumor	Male	Age<=60	YES	YES	1806	0	NO	NO	NO	YES	Lower	Moderately	T2	N0	II	I/II	1806	0
GSM1297190	ec221	Tumor	Male	Age>60	NO	NO	1415	1	YES	NO	NO	NA	Middle	Well	T3	N0	II	I/II	1415	1
GSM1297192	ec222	Tumor	Male	Age<=60	YES	YES	256	1	NO	NO	NO	YES	Middle	Moderately	T3	N0	II	I/II	256	1
GSM1297194	ec223	Tumor	Male	Age>60	YES	YES	390	1	YES	NO	NO	NO	Lower	Well	T4	N3	III	III/IV	390	1
GSM1297196	ec236	Tumor	Male	Age>60	YES	NO	147	1	NO	NO	NO	NO	Lower	Poorly	T4	N0	III	III/IV	147	1
GSM1297198	ec239	Tumor	Female	Age>60	NO	NO	966	1	YES	NO	NO	YES	Lower	Moderately	T2	N2	III	III/IV	966	1
GSM1297200	ec241	Tumor	Female	Age>60	NO	NO	1888	0	NO	YES	YES	YES	Upper	Moderately	T2	N1	II	I/II	1888	0
GSM1297202	ec243	Tumor	Male	Age<=60	YES	NO	1889	0	NO	NO	NO	NO	Lower	Moderately	T2	N0	II	I/II	1889	0
GSM1297204	ec245	Tumor	Male	Age>60	YES	YES	1115	1	NO	NO	NO	YES	Middle	Moderately	T3	N2	III	III/IV	1115	1
GSM1297206	ec246	Tumor	Male	Age<=60	YES	YES	1874	0	NO	NO	NO	YES	Middle	Moderately	T3	N1	III	III/IV	1874	0
GSM1297208	ec247	Tumor	Male	Age>60	YES	YES	744	1	NO	NO	NO	NA	Lower	Moderately	T3	N1	III	III/IV	744	1
GSM1297210	ec249	Tumor	Male	Age<=60	YES	YES	1874	0	NO	NO	YES	YES	Middle	Poorly	T3	N0	II	I/II	1874	0
GSM1297212	ec228	Tumor	Male	Age<=60	YES	NO	1819	0	YES	YES	NO	YES	Lower	Moderately	T4	N2	III	III/IV	1819	0
GSM1297214	ec229	Tumor	Male	Age>60	NO	YES	576	1	NO	NO	NO	YES	Lower	Moderately	T4	N1	III	III/IV	576	1
GSM1297216	ec231	Tumor	Male	Age<=60	YES	YES	1848	0	NO	NO	NO	YES	Middle	Moderately	T3	N0	II	I/II	1848	0
GSM1297218	ec234	Tumor	Male	Age<=60	YES	NO	1920	0	NO	NO	NO	YES	Middle	Well	T4	N3	III	III/IV	1920	0
GSM1297220	ec102	Tumor	Female	Age>60	NO	NO	19	1	NO	NO	YES	NA	Lower	Well	T2	N0	I	I/II	19	1
GSM1297222	ec112	Tumor	Male	Age>60	YES	NO	1902	0	YES	NO	NO	YES	Lower	Poorly	T3	N3	III	III/IV	1902	0
GSM1297224	ec117	Tumor	Male	Age<=60	YES	YES	317.000000000001	1	NO	NO	NO	YES	Middle	Moderately	T4	N0	III	III/IV	317.000000000001	1
GSM1297226	ec129	Tumor	Male	Age>60	NO	NO	152	1	NO	YES	NO	YES	Middle	Well	T3	N0	II	I/II	152	1
GSM1297228	ec201	Tumor	Female	Age>60	NO	NO	645.999999999999	1	NO	NO	NO	NO	Upper	Moderately	T3	N2	III	III/IV	645.999999999999	1
GSM1297230	ec217	Tumor	Male	Age>60	YES	YES	657.999999999999	1	NO	NO	NO	YES	Middle	Moderately	T3	N1	III	III/IV	657.999999999999	1
GSM1297232	ec268	Tumor	Male	Age<=60	YES	YES	1855	0	NO	NO	NO	YES	Upper	Moderately	T1	N1	II	I/II	1855	0
GSM1297234	ec290	Tumor	Male	Age<=60	YES	YES	1823	0	NO	NO	NO	NA	Lower	Well	T4	N0	III	III/IV	1823	0
GSM1297236	ec297	Tumor	Male	Age<=60	NO	NO	1815	0	NO	YES	NO	NA	Middle	Well	T2	N0	II	I/II	1815	0
GSM1297238	ec9	Tumor	Male	Age>60	YES	YES	2176	0	NO	NO	NO	YES	Lower	Moderately	T4	N1	III	III/IV	2176	0
GSM1297240	ec10	Tumor	Male	Age<=60	YES	YES	2179	0	NO	NO	NO	NA	Middle	Poorly	T2	N0	II	I/II	2179	0
GSM1297242	ec11	Tumor	Male	Age<=60	YES	NO	1051	1	YES	NO	NO	NA	Lower	Poorly	T4	N1	III	III/IV	1051	1
GSM1297244	ec12	Tumor	Male	Age>60	NO	NO	740.000000000001	1	NO	NO	NO	NA	Middle	Moderately	T2	N0	II	I/II	740.000000000001	1
GSM1297246	ec13	Tumor	Male	Age<=60	YES	YES	1774	1	NO	NO	NO	YES	Upper	Poorly	T1	N0	I	I/II	1774	1
GSM1297248	ec23	Tumor	Female	Age>60	NO	NO	1898	0	NO	NO	NO	NA	Middle	Moderately	T2	N0	II	I/II	1898	0
GSM1297250	ec25	Tumor	Female	Age<=60	NO	NO	251	1	NO	YES	NO	NA	Middle	Poorly	T4	N0	III	III/IV	251	1
GSM1297252	ec26	Tumor	Male	Age>60	YES	YES	314.000000000001	1	YES	NO	NO	YES	Middle	Poorly	T3	N3	III	III/IV	314.000000000001	1
GSM1297254	ec27	Tumor	Male	Age>60	YES	YES	1892	1	YES	NO	NO	YES	Lower	Well	T2	N2	III	III/IV	1892	1
GSM1297256	ec28	Tumor	Male	Age>60	YES	YES	2102	0	NO	NO	NO	YES	Middle	Moderately	T4	N0	III	III/IV	2102	0
GSM1297258	ec31	Tumor	Male	Age>60	NO	YES	2164	0	NO	NO	NO	NA	Middle	Moderately	T3	N0	II	I/II	2164	0
GSM1297260	ec32	Tumor	Male	Age<=60	YES	YES	360	1	YES	NO	NO	YES	Middle	Moderately	T4	N3	III	III/IV	360	1
GSM1297262	ec36	Tumor	Male	Age>60	YES	YES	2089	0	NO	NO	NO	YES	Middle	Poorly	T3	N1	III	III/IV	2089	0
GSM1297264	ec42	Tumor	Male	Age>60	YES	YES	390	1	NO	NO	NO	NO	Lower	Poorly	T1	N1	II	I/II	390	1
GSM1297266	ec45	Tumor	Male	Age>60	YES	NO	2061	0	NO	NO	NO	NO	Middle	Moderately	T3	N0	II	I/II	2061	0
GSM1297268	ec46	Tumor	Male	Age>60	YES	YES	2046	0	YES	NO	NO	YES	Middle	Moderately	T3	N0	II	I/II	2046	0
GSM1297270	ec49	Tumor	Male	Age<=60	YES	YES	2058	0	NO	NO	NO	NO	Lower	Moderately	T4	N1	III	III/IV	2058	0
GSM1297272	ec51	Tumor	Male	Age<=60	YES	YES	2040	0	NO	NO	NO	YES	Lower	Moderately	T3	N0	II	I/II	2040	0
GSM1297274	ec52	Tumor	Male	Age<=60	YES	YES	2040	0	NO	NO	NO	NO	Lower	Well	T3	N0	I	I/II	2040	0
GSM1297276	ec60	Tumor	Male	Age>60	YES	YES	3	1	YES	YES	NO	NA	Middle	Poorly	T2	N1	II	I/II	3	1
GSM1297278	ec61	Tumor	Female	Age<=60	NO	NO	578.000000000001	1	NO	NO	NO	NA	Upper	Moderately	T3	N3	III	III/IV	578.000000000001	1
GSM1297280	ec71	Tumor	Male	Age<=60	YES	YES	404.000000000001	1	NO	NO	NO	NA	Upper	Moderately	T2	N1	II	I/II	404.000000000001	1
GSM1297282	ec73	Tumor	Male	Age>60	YES	YES	1976	0	NO	NO	NO	YES	Lower	Poorly	T3	N2	III	III/IV	1976	0
GSM1297284	ec74	Tumor	Male	Age<=60	NO	YES	345	1	NO	NO	YES	YES	Lower	Moderately	T4	N1	III	III/IV	345	1
GSM1297286	ec76	Tumor	Male	Age<=60	YES	YES	522.999999999999	1	NO	NO	NO	NA	Middle	Moderately	T4	N1	III	III/IV	522.999999999999	1
GSM1297288	ec77	Tumor	Male	Age>60	YES	YES	431.000000000001	1	NO	NO	NO	YES	Middle	Moderately	T3	N1	III	III/IV	431.000000000001	1
GSM1297290	ec79	Tumor	Male	Age<=60	NO	NO	1955	0	NO	NO	NO	YES	Middle	Poorly	T3	N0	II	I/II	1955	0
GSM1297292	ec87	Tumor	Male	Age<=60	NO	YES	1965	0	NO	NO	NO	NA	Middle	Well	T3	N1	III	III/IV	1965	0
GSM1297294	ec91	Tumor	Male	Age>60	NO	YES	1924	0	NO	NO	NO	NO	Middle	Moderately	T3	N0	II	I/II	1924	0
GSM1297296	ec92	Tumor	Male	Age<=60	NO	NO	795	1	NO	NO	NO	YES	Middle	Poorly	T1	N1	II	I/II	795	1
GSM1297298	ec94	Tumor	Male	Age<=60	NO	NO	1958	0	NO	NO	NO	NA	Middle	Moderately	T3	N0	II	I/II	1958	0
GSM1297300	ec4	Tumor	Male	Age<=60	YES	YES	1463	1	NO	NO	NO	YES	Upper	Moderately	T3	N0	II	I/II	1463	1
GSM1297302	ec6	Tumor	Male	Age>60	YES	YES	293	1	NO	NO	NO	NA	Lower	Poorly	T3	N2	III	III/IV	293	1
GSM1297304	ec7	Tumor	Male	Age>60	NO	NO	175	1	YES	YES	YES	YES	Middle	Moderately	T4	N0	III	III/IV	175	1
GSM1297306	ec96	Tumor	Male	Age<=60	YES	YES	126	1	NO	YES	YES	YES	Middle	Moderately	T3	N3	III	III/IV	126	1
GSM1297308	ec97	Tumor	Female	Age<=60	NO	NO	755.000000000001	1	NO	NO	NO	NA	Middle	Moderately	T3	N2	III	III/IV	755.000000000001	1
GSM1297310	ec101	Tumor	Male	Age<=60	YES	YES	1906	0	YES	NO	NO	NO	Lower	Well	T3	N1	III	III/IV	1906	0
GSM1297312	ec106	Tumor	Male	Age<=60	YES	YES	1886	0	NO	NO	NO	YES	Lower	Well	T3	N0	I	I/II	1886	0
