# Supplementary material for: Identification of disulfidptosis in esophageal squamous cell carcinoma based on single-cell and bulk RNA-seq data to predict prognosis and treatment response
Source: Front Immunol. 2025 Apr 15;16:1567793. doi: 10.3389/fimmu.2025.1567793 (PMC12037556; doi:10.3389/fimmu.2025.1567793)
Supplement: Supplementary file 1 [file Presentation1.zip › Materials/Training set/SupplementaryTable_training set_data_exprs.csv]

	GSM1296956	GSM1296958	GSM1296960	GSM1296962	GSM1296964	GSM1296966	GSM1296968	GSM1296970	GSM1296972	GSM1296974	GSM1296976	GSM1296978	GSM1296980	GSM1296982	GSM1296984	GSM1296986	GSM1296988	GSM1296990	GSM1296992	GSM1296994	GSM1296996	GSM1296998	GSM1297000	GSM1297002	GSM1297004	GSM1297006	GSM1297008	GSM1297010	GSM1297012	GSM1297014	GSM1297016	GSM1297018	GSM1297020	GSM1297022	GSM1297024	GSM1297026	GSM1297028	GSM1297030	GSM1297032	GSM1297034	GSM1297036	GSM1297038	GSM1297040	GSM1297042	GSM1297044	GSM1297046	GSM1297048	GSM1297050	GSM1297052
A1BG	7.2196692	6.95444065	7.77022975	7.8037715	7.931908	7.44068035	7.935101	8.716161	7.318228	7.2346005	7.9448162	7.2359408	7.20233625	8.06065715	6.910564	7.9132457	7.37686125	8.27606	7.2148535	7.671847	6.3514382	8.4744095	8.2661965	8.2641955	7.26423165	7.57601515	7.405534	7.061242	7.6484306	8.35570475	7.7386085	7.8575075	7.87698275	8.338508	7.59215675	7.6354667	8.390905	8.14688	7.50696255	7.855239	8.7005595	7.92906335	8.001547	7.565907	8.08705185	8.40741175	7.91263965	7.40004135	8.9231685
A1CF	6.9384465	7.016858	7.5813513	6.936745	7.1478643	7.401276	7.1325936	7.4971175	6.7349916	6.8584604	7.2554135	7.0210814	10.115878	7.1881075	6.415951	7.601767	7.1525745	8.025634	7.5124936	7.5934105	7.3589997	7.936863	7.538468	7.4377785	7.1048512	7.0180473	7.8812547	7.58393	6.387639	6.9514685	6.717172	6.721755	6.7101655	6.797546	7.23399	7.2435493	7.3005543	7.1957645	7.274919	6.824943	6.66851	6.676292	8.052536	6.961374	7.337806	7.4253078	7.230854	7.5341573	7.0957646
A2M	13.917705	12.803272	13.018295	14.762923	13.7061825	13.157013	13.847032	13.687913	13.752019	13.812457	13.256446	12.652536	13.127264	14.622445	13.88341	13.019638	13.119727	14.04724	13.495524	12.875891	13.63122	12.938844	13.730302	13.346764	13.028984	12.545803	13.509865	13.12396	12.614386	13.677303	14.863183	13.085697	14.556419	13.336239	15.246161	13.615787	13.398815	13.305551	14.532262	14.068945	13.837294	13.615452	13.91499	12.891899	13.547615	13.300639	14.280333	14.735983	13.130102
A2ML1	9.201805	10.6453965	9.6434145	8.6330203	10.9975085	10.191362	9.9437535	9.70967	11.2180045	10.808316	11.0535645	9.613032	11.346603	9.898251	10.3425745	9.17715875	11.417345	10.665838	9.990808	11.0326615	9.869457	9.9604355	9.758563	9.369266	10.486343	8.45451275	10.2786555	9.3885893	9.38285665	9.741445	9.279635	9.1878685	9.615365	9.426985	8.2866795	8.977574	9.13970965	11.457267	9.000355	8.8498869	10.586521	9.9983575	10.255842	6.44024535	10.2893265	11.8490375	9.83202275	6.833573	9.2754205
A3GALT2	3.9562297	4.4410715	4.665134	4.7154393	5.318754	5.257268	4.133606	5.187818	4.5394917	4.7459474	4.5906086	4.8411503	5.1268973	4.4448767	5.669286	4.0850163	5.432815	4.377651	5.8899913	4.590936	5.209985	5.0804615	5.0959916	4.6317263	4.4385214	5.532396	4.587072	4.602655	4.7443447	4.4487042	3.945336	4.8664627	5.427456	4.4306827	4.6806126	4.0885863	4.9417996	4.0724683	4.010264	4.013779	4.6462646	4.2220964	4.111071	5.0264072	4.6472945	3.880684	4.526122	4.2761374	4.3570976
A4GALT	12.685509	12.976084	12.898315	11.868329	12.934242	12.249568	13.314857	12.590102	11.938211	12.015936	11.867636	12.225787	14.042869	13.026133	13.202446	12.017172	12.450705	12.450884	13.134531	13.222889	12.688806	12.425237	12.286837	12.638985	13.108871	12.012411	12.992667	13.348647	12.613153	12.383404	13.045285	12.691036	12.672465	12.224127	12.25422	12.358304	13.295581	13.246227	11.865606	11.576802	13.2307205	13.179461	13.433714	12.814707	13.131035	12.921567	12.293166	12.800499	12.124447
A4GNT	4.544645	5.2413754	4.9333587	4.949956	4.7700534	6.664246	5.209985	4.9463797	5.0645175	4.9240246	5.6031504	4.522267	5.3185663	4.407422	6.318226	4.9840903	5.651568	4.39268	4.33983	5.191375	4.9838953	4.6987395	5.1867647	4.966001	5.653881	5.6897516	5.405105	4.619145	5.8191185	4.8352175	4.4471316	5.2076364	4.1765637	5.29286	5.011426	4.336746	5.0190763	4.7912126	4.4179144	4.849369	5.0938478	5.358079	4.425558	5.798445	4.5874524	3.789021	4.236633	4.8058543	4.4731216
AAAS	11.461752	11.71095	11.625142	11.540132	11.355763	11.632523	11.844656	11.162343	11.562647	11.914621	11.926442	11.295564	11.69745	11.385568	11.808849	11.337468	11.38257	11.497643	11.430632	12.007003	11.411263	11.194687	11.362876	11.445484	10.743373	11.031175	11.352147	11.299621	11.661833	10.8735895	11.272955	11.540849	10.95128	11.6757555	11.58342	11.230587	11.329713	11.131301	11.143595	11.212265	11.300149	11.383072	11.145331	11.152568	11.668964	11.275	11.212829	10.946375	10.788974
AACS	10.988861	10.665047	11.269818	9.8745	11.438526	11.393883	11.810322	10.8901825	11.890906	11.193711	11.17207	11.37371	11.5576315	11.4539385	10.853538	10.961978	11.794279	11.435846	10.783772	12.25582	11.816222	10.817127	9.757919	10.04494	10.919288	11.171804	10.968717	10.7597	11.81415	11.147961	10.496276	11.5048275	10.160915	9.7893915	9.58172	11.247578	10.896077	12.2753725	10.691751	9.109279	11.100565	11.290014	10.990265	9.50657	10.723885	11.489502	10.837131	10.18441	10.1534605
AADAC	4.074951	8.233061	5.1755614	3.2328713	7.7326717	7.0800962	4.992975	4.1069574	6.821779	5.381584	5.8095155	3.2328713	8.053324	9.146806	6.0516176	5.167051	8.835517	5.241698	6.2568913	6.809451	7.2439246	5.0977874	6.1889715	5.4153404	7.5050545	4.93323	6.32724	6.5483527	9.512477	3.2550302	6.406583	7.6863384	4.568419	6.5560417	5.9383574	5.2203565	7.549786	3.2566695	3.8712375	3.881814	4.5286403	8.90607	8.0552025	10.181433	4.3049603	5.131646	6.7864804	9.380121	4.9193416
AADACL2	6.0200033	7.1161256	4.1131916	6.1770353	7.0990024	6.5986986	7.5036445	4.336746	4.5622206	6.242493	4.261525	4.4487042	9.601469	9.041711	6.1598396	4.3599563	6.5106096	3.9224584	6.810682	6.8020706	4.646113	7.3314433	5.9101925	6.7020297	9.132017	5.5795712	10.435985	6.8524814	5.221099	4.301779	6.0285087	6.801074	4.2254157	5.9790545	6.0407743	6.426924	6.116293	4.48685	6.3842807	5.9794803	6.2367406	3.8333411	7.5796475	8.440011	7.2538	7.984652	5.193289	6.894634	8.4544115
AADACL3	10.130893	9.6827145	9.5508655	10.4940805	9.3228465	9.216363	10.9427337	9.9007197	10.36525385	10.771408	9.11775385	8.9511185	9.1135645	9.174804	9.2556215	9.6287345	9.73098715	9.7419795	10.26834925	9.13254485	9.28876875	10.5079739	9.6990175	9.903583	9.9168638	10.6647035	9.5345118	9.74131225	9.9522695	9.758811	9.562901	10.1420563	10.600457	9.8139885	10.407491	10.4124745	9.9623574	10.5458164	10.0057454	9.55722585	9.9243073	10.069596	10.99454865	10.698215	10.68311935	9.106075	9.999581	10.9654495	9.978839
AADAT	9.010254	9.020864	9.508621	10.526622	10.057891	7.8394537	7.9974623	9.135528	9.166745	8.306407	8.951948	8.542904	8.723915	7.4799175	8.060703	8.532281	5.965634	8.891299	9.351505	9.790118	9.384102	8.013994	9.740995	9.8062935	8.764759	8.896329	9.204127	8.253716	9.333821	8.079096	9.037056	8.555224	7.9367266	10.611451	9.92948	7.561309	9.064928	8.774396	9.362184	8.9729185	7.70318	9.420866	9.009139	9.253681	8.414627	8.230105	8.044463	8.5731735	9.191963
AAGAB	12.387824	12.151909	12.252134	12.312788	12.776776	12.247891	12.415579	11.734857	12.6445675	11.754983	11.945114	11.878205	12.76246	12.271464	11.595399	11.970121	12.645477	12.715468	11.913562	12.938844	12.264537	11.837447	11.567555	11.304215	11.868728	11.810028	12.754186	12.762841	11.712078	12.34203	12.247584	12.113953	11.721406	12.271784	10.988722	11.503599	12.507008	11.983221	10.798803	11.569991	12.123989	12.360706	12.3231125	11.470605	11.387576	12.285414	11.235893	11.374404	12.0353565
AAK1	11.6582265	11.4599035	11.531318	10.708889	11.806911	11.353009	11.602903	11.969104	11.6587115	11.750004	11.4180225	11.629329	11.8245215	12.0994675	11.74083375	11.79293175	11.554142	11.785401	11.68407	11.429954	11.8498765	11.018901	11.5822295	11.201486	11.6761675	12.007737	11.6118845	12.627883	11.96953025	11.7708185	11.727634	11.8251065	11.7952005	11.3952605	11.2786345	11.653815	11.7699155	11.60131	11.6119685	11.64724175	11.9784515	11.1791435	11.722605	11.610528	11.7627775	11.458074	11.17568075	11.36136925	11.798621
AAMDC	10.747124	10.727216	10.80617	10.639826	10.924413	10.853288	10.772638	10.802408	11.289587	10.765991	11.865244	10.31036	10.643057	10.918729	11.0435705	10.719391	10.785791	11.165781	10.908996	10.314742	10.263336	9.970731	10.858527	10.602722	10.820713	10.903739	10.666951	10.563335	11.480992	10.671606	11.267188	10.378001	11.643107	10.370414	11.0005455	10.721085	11.33441	10.40865	11.374007	11.303146	10.798286	10.707687	10.673283	11.113989	10.639523	10.499658	11.497383	11.148367	10.629937
AAMP	12.025619	12.298075	12.741159	12.515256	12.431663	12.432335	11.832701	12.015164	12.957631	12.105502	12.819446	12.284593	12.449659	12.195589	11.8184805	12.064332	12.442446	11.587317	12.462211	12.024046	12.02125	12.3185625	11.965989	11.7735815	12.053451	11.598495	11.118661	11.446305	11.869168	12.291382	11.722104	12.409434	12.085582	12.604576	11.982719	11.949458	12.226274	12.22833	11.688275	12.834597	12.321073	12.019905	12.231098	12.111593	12.150616	12.071631	11.534092	11.740874	12.292667
AANAT	9.558021	9.505885	9.6959715	9.1078615	9.265466	9.55346	10.261683	9.445973	9.572239	9.718455	9.197525	9.280799	9.3818035	9.223215	9.158194	9.359318	9.449914	9.65353	9.546992	9.524854	9.49186	10.23246	9.964251	9.868706	9.816381	9.997059	9.628617	9.535965	9.523653	9.990805	9.242635	9.814992	10.076985	9.894478	9.698033	9.912884	9.445691	9.697891	9.713001	9.488927	10.141696	9.35261	10.052587	9.713251	9.6429825	9.463588	9.376773	9.814868	9.752826
AAR2	3.526858	3.916895	3.9629598	3.6840377	4.464817	3.913867	3.496417	3.658577	4.005004	3.9967442	4.1921983	3.8697069	4.0761466	4.7400165	4.17614	3.557602	4.9977274	3.978406	3.5763552	3.6344018	4.583017	3.9584126	4.7298374	3.4608834	3.685186	4.2557564	3.3980994	4.4053254	3.8466277	3.4060383	3.5038896	3.35155	3.8398736	4.110721	3.6633565	3.5763552	3.6137693	3.6140754	3.3505807	3.5622633	3.4849892	3.9777157	3.4792264	3.7800252	3.4800167	3.4366825	3.7059479	3.5328393	3.4879792
AARD	4.97155	4.5802684	5.180091	8.171994	5.1935077	4.4938064	4.9014277	5.480145	4.9516826	4.484414	5.905238	4.154535	4.7554426	6.0732837	6.388499	6.316415	6.3560977	4.9231277	4.505333	4.6343527	5.0420184	5.0920877	6.5802345	6.094457	5.105221	5.6512275	4.7466516	6.464608	4.5400467	4.8065867	6.3346972	5.07238	5.522257	5.138457	7.1341615	4.8119097	4.679382	5.1127095	6.55271	8.425842	4.4435964	5.2550826	5.6982226	5.378859	4.7906017	4.6716285	4.6856327	4.8044624	4.9180984
AARS1	11.912648	12.381433	12.502951	12.881538	12.911672	13.466356	12.687922	12.130593	12.719288	12.93484	11.849445	12.716429	12.793341	11.95536	12.021872	12.845484	13.051273	12.835569	13.123722	12.583598	11.745541	12.170433	12.410113	12.742928	11.99829	12.091215	11.843829	12.809737	11.939817	11.433672	12.073287	13.469446	12.044041	11.893253	12.176943	12.299365	11.872018	12.381915	12.901811	12.012089	11.991594	12.427562	12.19332	13.772721	13.30896	12.50684	12.817977	11.96813	12.039056
AARS2	10.605659	11.253622	11.780356	11.315875	10.292646	10.722921	10.10598	10.74257	10.667508	10.203922	10.497507	10.139714	10.8610325	10.62065	10.1735325	11.460586	10.290204	10.722282	10.103308	11.152956	10.719133	10.0545635	10.587454	10.515602	10.352936	10.347741	10.375636	10.527951	10.140769	10.6567335	10.461783	10.576213	9.988872	11.102867	10.2721	10.043162	10.560158	10.474656	9.688624	10.787933	10.210677	11.065512	10.276211	10.490092	10.409608	10.364298	10.402141	10.235554	10.304794
AASDH	10.68318	10.4892845	11.084353	11.150587	10.691201	10.694341	10.759285	11.161167	11.150737	10.82936	11.293259	11.035103	10.716428	11.0864725	10.865338	10.502853	10.944379	10.691751	11.305032	10.889911	11.548177	10.639415	10.881823	10.534399	10.008061	11.22836	10.600736	10.534535	10.662626	10.389271	10.79499	10.734062	10.420126	11.793704	11.083981	10.964504	11.232928	11.31107	11.590972	10.907926	9.987924	11.851259	9.990531	10.075121	10.413503	10.3452	10.891883	10.838937	10.8977165
AASDHPPT	10.9723595	12.00851975	11.7849735	11.8300155	11.437718	10.8449675	11.083763	11.4022425	10.984185	11.035842	12.223983	10.479566	11.37953225	11.301088	11.5028405	10.721848	11.559449	13.0973085	11.2719515	11.706086	11.4611265	10.740671	10.7094795	11.111646	10.8293205	11.3938035	11.5649975	11.4226325	10.9060985	11.0683005	11.4159355	11.7219275	11.697451	11.239696	11.17831475	10.7448025	11.0410605	10.6973925	10.264726	12.0060925	10.5738915	10.86705175	11.15913875	10.96063025	11.3932105	11.8890665	10.830097	11.075203	11.081513
AASS	12.198652	11.528669	11.131971	11.730477	11.489782	11.5915365	12.508758	11.609053	11.102057	10.882105	10.468707	10.696011	11.314042	12.080959	11.360999	11.558079	10.595154	11.339723	11.690583	10.9675865	11.413738	12.064699	12.953669	12.471927	12.409289	12.530196	11.423326	12.018943	11.60158	11.700335	11.879349	12.785622	12.171455	12.869836	12.915732	12.289082	10.956046	11.69799	12.436864	12.303802	11.769956	11.738915	11.935979	12.9198675	12.129921	11.386014	12.407547	12.55074	11.205571
AATF	12.541822	12.588706	13.42889	11.4150595	13.1178215	13.041011	12.098001	12.188725	12.356965	12.58608525	13.4527735	12.6416355	12.3255585	11.662848	12.295409	12.6456585	12.748464	12.7916955	12.554944	12.446678	12.275202	12.6151695	12.2191855	12.538619	12.236883	12.43025025	12.1682055	12.1017975	12.562233	12.221818	12.1505695	12.744916	11.926309	11.5025275	11.3277155	11.732989	11.995887	12.7847965	12.487656	11.9799375	11.812226	12.5452615	12.500018	12.6139565	11.9167665	12.9291085	12.3244655	12.025337	12.5356555
AATK	9.33129975	9.45498925	9.354435	9.3439415	9.476771	9.250584	8.82935	9.48496375	9.391322	9.7263075	9.4766065	9.576061	9.1653085	9.549953	9.573401	9.355372	9.4634635	9.5950825	9.389461	9.958349	8.756577	9.8688415	9.220212	10.3361415	9.9202585	10.767459	9.250906	9.826887	9.698023	9.355879	9.273538	9.81123275	8.8030195	8.3018973	9.2237015	10.0498235	9.666216	9.6416135	9.6482305	9.110778	9.7017245	8.9171535	9.786976	10.219463	9.3434325	9.553821	9.279743	9.7155245	9.307523
ABAT	9.048557	9.1828885	9.959064	9.9894995	10.2207715	8.6138505	8.34429565	9.2732955	9.44341935	8.5633025	9.3900745	9.3893045	11.600822	9.3765075	9.532603	9.4059795	9.62749075	9.261058	9.9605805	9.644536	8.928444	9.160442	9.1459515	8.75997775	8.2367975	8.233466	9.91710875	9.850599	9.055306	9.12637765	9.488296	8.90125215	8.509964	8.8121665	9.3840655	8.420957	8.5127735	8.8362835	9.10409	9.663144	8.80666785	9.022573	8.11385	8.385966	9.1679987	9.2295975	8.838664	9.2380035	9.28858115
ABC7-42404400C24.1	10.133002	10.026503	10.027971	9.487556	10.197406	9.558704	9.937928	10.256416	10.294906	10.73035	10.257672	10.133557	10.494334	10.592991	10.460533	10.115478	10.886826	10.548378	10.135305	9.862152	10.923234	10.863106	10.171566	10.08647	10.272691	10.373064	10.5777	10.171416	10.06682	10.022908	10.886682	9.335999	10.720695	9.965686	10.1486435	10.738259	9.698152	11.056333	10.579807	9.295574	10.509308	10.132571	10.430325	10.142951	9.776929	10.441217	10.291698	10.978553	9.88334
ABCA1	13.3331115	12.71082475	13.9662455	12.0904425	12.8294485	13.3199305	13.26232925	13.0994095	13.2481575	13.7456155	13.1922315	14.432083	13.0572505	12.577789	14.0276505	13.7049905	14.3652015	13.5591565	13.8651455	11.779601	13.5626835	12.60613375	12.5360855	13.3042635	13.777569	13.6113695	13.143267	13.538987	13.229472	13.480513	13.819851	13.9687785	13.1633755	11.5691975	13.0742615	13.4668245	14.1946505	12.6782355	13.463996	12.145829	13.211805	13.164677	12.992787	13.534004	13.032028	12.939002	13.1980645	13.16851	13.6331325
ABCA10	6.13221955	6.64294715	8.178814	7.300761	7.21181825	6.4813078	4.41531805	7.25968525	6.46294095	5.82495905	6.25759685	5.9375068	7.18349005	7.7343072	9.014483	6.9601992	5.14131315	7.7395125	6.131864	6.425782	7.4074067	5.79806615	6.14279605	5.9852575	6.08628345	6.7655115	7.11586975	7.25216985	5.7976605	5.1206503	6.82648975	5.7652747	5.88189365	7.13859115	5.78479285	5.434891	5.60151575	5.89513685	7.34197575	7.242103	4.83507735	7.0589771	6.1158135	6.93513835	6.0580977	5.8647478	6.80223225	7.18912525	5.3880329
ABCA12	7.6823926	11.571887	10.050868	8.569962	10.901839	9.585944	8.344004	7.8351846	11.850947	11.165115	10.710339	11.627596	10.805201	10.946655	11.399888	11.352865	12.261541	10.912271	10.926408	10.335058	10.105585	11.852642	8.673008	8.912027	11.138868	9.239125	10.309119	10.028424	10.499658	10.498617	7.9933767	8.751717	10.907926	8.098715	8.178866	12.80507	8.815404	11.696718	7.7468014	8.971787	12.066315	11.562352	10.483555	9.445242	8.284534	12.368585	8.33029	8.3857	11.461031
ABCA13	9.8737845	10.313518	7.0152235	8.695967	10.733839	9.399453	10.634042	6.5899799	9.7458885	9.358091	9.3947195	8.272796	9.8412095	8.74466075	6.28222895	7.419882	9.0131155	9.79388575	8.7740295	5.9756787	8.95231	9.8255965	6.5211489	10.316516	10.8488515	9.760546	7.059911	10.203799	8.837728	7.40765735	8.4236855	10.97485425	7.7738834	6.9855175	8.20223125	7.42848435	8.6881765	9.31548325	7.2355328	7.1424948	9.028435	9.0191735	9.543056	9.690284	10.1017885	9.4643305	9.7411495	8.8345755	10.174282
ABCA2	10.752392	10.8008385	10.6183215	11.595357	10.455342	10.9132	11.1307525	10.3586215	10.901644	10.6910125	10.7195445	10.579113	10.9650235	11.0896345	10.913262	10.71886	10.481227	10.9054765	10.399196	10.6690945	11.990813	11.029122	11.853124	10.906413	11.336965	11.13181025	10.6469925	11.1725825	11.523008	10.850296	10.7263105	11.04309625	11.178989	11.14796	11.4075865	11.2506145	11.291191	10.878937	11.1498185	11.3193015	11.528115	11.213653	11.100559	11.520808	11.0205695	10.8426615	11.1974395	11.32337025	10.890155
ABCA3	9.169481	8.927492	10.084646	10.502416	9.414449	8.790688	9.599202	10.1287775	9.675572	8.312442	12.245027	8.33175	8.338874	13.704567	9.6379595	10.489807	9.474801	8.909619	8.310082	9.097514	13.592736	7.877935	10.956867	12.631097	10.40865	8.747915	8.529723	8.678439	12.285274	8.7793	9.766494	8.431485	9.465246	10.855044	10.149411	8.840163	8.699961	8.641047	11.336661	10.066126	8.965664	8.578386	8.765563	9.917827	11.079172	8.137597	10.659071	9.493164	8.154672
ABCA4	8.40668	9.240342	8.2899275	7.947867	8.081096	7.6078115	7.785181	7.772296	8.873415	8.1631565	8.420986	8.853464	11.03188	10.66427	7.6776795	9.329149	7.714087	8.697644	7.7747664	7.984509	8.991008	9.241299	8.063782	9.205037	8.02764	11.939817	8.9234705	8.073157	7.7511744	8.223898	7.8674464	13.6732855	7.882866	7.9366198	8.247367	8.84713	7.724968	8.231936	7.802728	7.8148127	8.03354	9.145517	11.802823	13.512989	7.93854	9.045097	8.2065325	8.208845	9.932446
ABCA5	7.0015067	8.59452775	6.8894687	7.55834	7.0487745	7.39757225	7.2106385	8.09411635	8.036462	7.47121925	9.1082362	7.946895	8.295698	8.456277	7.833628	7.5846815	6.9074985	7.593654	8.0871302	8.5894365	9.050776	7.5284375	7.81673575	7.81058235	8.305975	8.71655615	8.086112	9.22067915	8.180147	7.1615573	7.7922328	8.10832075	7.24466325	6.86970375	6.68267585	7.3150205	7.988667	7.7664845	8.50050835	8.498563	7.1399463	7.893841	8.2795075	9.55300965	7.64201685	7.3724785	8.44170075	7.504571	6.5586588
ABCA6	9.135959	8.325951	7.392891	8.924106	8.893195	8.123378	8.942069	8.488054	9.969637	9.284751	7.4448853	8.025785	8.155316	9.36022	8.811409	8.697513	6.787791	8.888769	8.648169	8.304694	9.022811	8.909619	8.531397	7.776581	9.069954	9.169748	9.058044	8.427537	7.50646	8.434472	10.693796	7.9116745	9.858676	8.222436	9.468368	9.061136	8.764759	8.437366	9.405361	8.66292	8.48055	8.903257	9.322745	8.957473	9.030836	8.407209	9.107476	9.847862	8.544373
ABCA7	10.768371	10.24034	10.71887	9.606428	10.607781	10.501592	10.438203	10.910884	10.31449	10.306705	10.832447	10.359449	10.31827	10.695303	10.294238	10.287601	11.173905	10.265635	10.640957	10.313948	9.641501	10.48422	10.521718	11.071968	10.705103	10.539483	9.751102	10.590652	9.937816	10.055136	10.051142	11.08449	10.5355015	9.654188	9.74045	10.407846	10.247353	10.681851	9.885044	10.28458	10.449909	10.625517	10.281731	10.997962	10.410323	10.1287775	10.927643	10.891439	10.406772
ABCA8	9.339679	8.0190565	5.96253895	8.7143145	9.38351865	7.24545765	7.8771735	8.17066465	9.1932665	8.750911	6.27630165	7.42307915	8.89261635	11.1312255	9.064746	8.22286425	7.18938135	7.4338185	7.3607945	6.93051015	9.862444	7.44855375	8.59536125	6.26275325	8.1610815	7.1803635	8.46698865	7.98550665	6.26459815	6.76281215	10.6084835	6.680332	9.96177	7.98318385	9.17723725	8.0887143	7.356022	6.71122095	10.6933525	8.3449905	8.5540318	9.248979	8.8455789	8.980772	8.501298	7.0356675	9.2829877	10.1940695	6.94310045
ABCA9	15.499541	14.42079	14.696387	14.956943	14.260783	14.54623	15.654386	15.222632	14.849861	14.859503	14.152552	14.414782	14.268131	14.945842	14.854029	14.8653345	14.643989	15.132773	15.290497	14.767894	14.86886	15.455882	15.440309	15.277053	15.249886	15.499541	15.144676	15.312932	14.745225	15.464199	15.091632	15.765833	15.655957	15.792561	15.721929	15.54936	14.849861	15.219628	15.817294	15.844108	15.395211	14.811805	15.679892	15.36231	15.169763	14.855566	14.743367	15.576269	15.110861
ABCB1	8.69908175	7.7518782	7.4651518	8.236821	8.2646495	8.1058031	7.93699225	7.8913773	8.42356725	7.600723	7.59438425	7.857589	8.1731935	8.68735	7.7566138	7.8556058	7.9276075	7.91707835	7.95281685	6.9957001	7.8618383	7.4293817	7.65172745	7.6792282	7.46976365	6.8435875	7.6599145	7.788559	7.0955906	7.9381322	8.4843795	6.9223575	7.90519	7.6682835	8.75981	7.6257605	6.89421	7.2420077	9.049454	8.217539	7.400597	7.8194825	8.07463325	8.059871	7.8675105	7.78005745	8.036522	8.6522815	6.8113273
ABCB10	10.7838845	10.616415	11.2218865	11.307279	10.8583345	11.4585105	10.721136	11.098841	10.902974	10.8359135	10.4561265	9.708503	10.4116525	10.648306	10.30368	10.4716065	10.569324	10.353149	11.200712	10.663847	10.7836045	9.5662945	10.733637	10.4363735	10.527691	10.1542995	10.139946	10.501728	11.108494	10.142724	10.545207	11.5806615	10.180541	10.096367	9.90906925	10.2729985	10.91024125	11.0213755	9.3754175	10.260637	10.225864	10.368476	10.697224	10.444552	10.5372525	11.0478155	10.6280175	9.651967	10.1519625
ABCB11	4.238664	4.527921	5.403189	5.584585	5.6588717	4.7015977	3.6959388	4.553155	4.653602	4.554229	4.8794317	5.6755834	6.5418277	5.0169206	8.730465	5.7551184	8.262466	4.527789	4.541726	3.9682398	6.108232	4.2748957	4.231271	4.949612	5.1816792	6.3887806	4.1837816	3.8167338	5.414147	3.7912824	3.9145246	3.7993758	6.857603	4.2098236	4.008785	4.9643965	4.7193427	4.2540164	4.317287	4.6276145	4.448322	5.444913	4.2329326	4.0731864	4.3630323	5.721945	4.234695	4.095075	6.0058284
ABCB4	5.930212	6.902476	6.0186324	6.727172	6.787274	6.245573	4.974472	5.9225254	6.0689454	5.53205	6.811487	4.7017603	6.604814	7.0332327	4.0841618	7.172562	3.9148977	7.111081	5.9787374	5.323811	5.592952	5.6148734	5.903922	5.5815773	6.0491023	5.5751033	5.7000556	5.6092644	6.350501	5.851846	7.1188374	5.573081	5.5718412	6.1259146	5.670171	5.9678793	6.4898605	5.8448596	10.030472	7.274126	6.0102725	6.8424087	6.0063004	6.142088	6.534023	6.868604	6.9569416	6.072116	6.1862655
ABCB5	4.307371	5.7379756	5.6256723	5.196924	4.76455	4.220293	4.8065867	5.54051	5.5551	4.9818735	5.684836	5.4646754	4.607427	5.39116	4.310438	5.6626506	3.9487882	5.8499627	5.7737556	5.451401	5.9507933	4.971892	5.4981003	5.3830333	5.0929265	5.068123	5.09936	5.4056296	5.9921756	4.9846725	6.9429	6.0603733	5.597236	4.870808	4.759655	5.5281177	5.7181683	5.559541	4.858533	4.974091	5.838698	5.9258175	4.7675223	5.2510624	5.320713	4.6707187	5.521025	5.650895	5.7858276
ABCB6	10.061924	11.5169505	11.0616125	11.617792	10.7761755	10.3124015	10.989813	10.829778	11.922178	10.1448945	10.5823545	10.4859865	11.216946	9.43415625	10.84640325	9.752385	10.79862	11.120963	11.2211475	11.1026155	10.2350245	8.747015	10.579169	9.6317775	10.894909	9.9356035	9.395106	11.093846	11.0901345	10.633554	10.0099995	12.815322	9.81653475	11.4687385	10.58563925	10.405018	11.57269	10.466627	9.416078	11.2220875	8.857097	10.3479585	11.616508	11.971007	10.972845	11.125206	10.1500655	9.4786395	11.6215855
ABCB7	11.854744	11.33093	11.909234	10.814359	11.905432	11.597813	11.188393	11.6751795	11.73395	11.428481	12.837397	11.395691	10.75414	11.888557	11.63429	11.573703	11.95033	11.017642	11.40155	11.92063	11.829028	11.655438	11.736886	11.595399	11.550047	11.062262	11.420574	11.489782	12.727109	12.496193	11.851744	12.09559	11.92757	12.6638365	11.417185	11.255546	11.541997	11.307249	11.890047	12.007505	11.110543	11.634695	11.439638	11.438089	10.747927	11.918257	11.10931	11.44933	11.607036
ABCB8	8.7394622	9.415279	9.74912625	9.28788375	9.5616655	9.4281575	9.5977675	9.08440425	10.007761	9.3427333	10.103343	8.8412655	9.440403	9.397013	9.0801393	8.73296865	10.646176	9.3972335	8.28847525	9.616361	8.840629	7.9902448	8.2842513	8.72002435	9.139209	8.399306	9.05657725	8.9611527	8.9268221	9.4368305	9.6221485	9.4544765	9.02506675	9.553368	8.8287	8.0838003	9.8784955	9.4959625	8.23824175	7.947281	9.65589075	9.6680095	8.9274613	9.3292465	8.9916407	9.1385462	8.491654	8.6213735	9.391299
ABCB9	7.29907705	8.6704935	8.425093	7.8931515	8.352786	8.606914	8.05327975	7.8279225	8.4510002	8.38319685	8.47996535	8.08432225	8.7976575	8.5802163	7.4134533	8.4944655	9.19440425	8.15440515	7.9583088	8.9472955	8.3443765	8.35002375	8.3298273	8.814656	8.200476	8.350135	7.8103695	7.8948025	8.32404325	7.8946637	7.96329625	8.086546	6.9144945	7.28867985	7.5033987	7.5012994	8.19072135	8.31858565	7.91713265	7.20075215	7.69615915	8.13807075	7.7610528	7.83738995	8.1005986	8.1569223	7.9343107	7.7880017	7.959424
ABCC1	11.052852	13.056816	11.568534	13.06473	11.899126	12.231873	12.817146	11.704804	12.435435	11.941035	11.930663	11.905857	12.455027	11.999367	11.787042	11.902682	12.175599	11.7976	12.708306	11.772251	12.700521	11.50845	12.605647	12.753908	13.287835	11.648266	11.905566	13.793774	12.875057	12.019092	12.447601	14.509793	11.082298	12.247417	11.849445	12.098322	12.154122	10.90012	11.6753235	12.354912	12.191653	11.362749	13.619448	12.824179	11.635705	12.609336	11.9570465	11.5337105	12.508587
ABCC10	12.068195	12.25422	11.944444	11.0400715	11.760715	11.233637	10.776818	11.116238	11.394564	11.389377	11.346707	11.47648	11.169181	11.470902	11.143595	11.550587	11.341352	11.875518	12.013962	11.442551	12.608194	11.311348	11.044404	11.720166	10.961167	12.223135	11.460712	11.76951	11.47648	11.01691	11.498536	11.556795	11.551584	10.966404	11.107195	11.561215	11.283467	11.010297	11.041827	11.416536	11.32583	11.862407	11.2787075	12.0185175	11.528518	11.29313	11.58659	11.681097	11.173524
ABCC11	5.1628957	5.500584	4.8099766	5.3638415	5.0899754	5.7282777	5.543168	5.93135	5.005846	5.4098644	6.1699867	4.661719	4.268083	5.5637994	3.9507434	4.787585	6.824943	4.747181	7.0799575	4.927021	5.6471615	6.386234	5.4524393	5.0127916	5.5536895	5.9187503	6.674751	5.922022	4.593409	5.6681957	4.8099766	5.800932	6.021171	5.5536895	5.4418	6.081246	4.721411	6.210411	7.126764	4.9314146	4.9083023	10.879944	6.3050394	5.8903356	5.943849	6.3124366	5.282959	5.288776	5.770129
ABCC12	7.0205445	3.8632514	3.8810868	4.50844	3.9288456	4.06056	7.0414515	4.9667344	4.169291	6.0153217	3.8299556	3.5141234	3.604256	3.6097682	4.0731864	3.5328393	4.079683	5.0104995	6.638595	4.277161	3.6254683	6.9280157	3.898825	5.054567	5.7342935	5.2545247	5.690099	3.4119487	3.5642343	6.2945423	5.1978407	7.417976	7.123632	6.009464	7.487889	6.178417	4.1417646	6.2330136	7.827195	7.001938	5.4078517	4.4706035	7.1778874	4.7666287	7.103268	6.201165	5.381199	5.6473207	7.368169
ABCC2	6.4899677	7.515705	6.8007476	5.90488685	5.61686335	7.088481	6.271009	6.1331932	8.8788065	6.6795705	5.90153535	6.794193	6.3767822	5.57314755	5.5753043	6.36006825	6.6092626	7.182265	6.45235	6.95315875	5.91990495	6.563343	6.42471435	6.2072978	6.95415635	7.16208715	6.86061435	6.78038	6.7773515	6.0541048	6.2679137	7.0388925	6.68909535	6.7489437	6.64233135	6.2306127	6.9927308	5.67308615	6.07077	5.79070025	6.2880617	6.02535275	7.4603408	6.98937565	5.93997075	7.056788	6.6744213	6.3875445	6.60500865
ABCC3	8.3267509	11.195166	11.515293	7.99983375	9.247144	9.345306	10.0215725	8.726465	11.1070315	10.456303	11.155837	10.1914335	10.4013865	9.824532	11.0963835	9.70384825	11.066129	11.3600065	10.039566	11.2510305	7.77972865	9.996811	8.8231385	10.6372735	10.6756425	10.543864	9.290059	11.0284685	12.4240165	10.5218595	10.3415495	12.547654	9.9614365	7.1081145	8.410432	9.499464	10.994156	8.4373665	10.616188	7.6327985	10.820624	9.5660685	10.5555735	12.12434875	9.4733425	11.40802675	10.29641	11.9047525	11.587564
ABCC4	11.1207865	10.836406	10.20654	10.9061165	10.744094	10.603175	10.1534835	10.5344175	9.2772975	10.38100025	11.1593395	9.63582625	10.1123685	11.318035	10.8279215	10.496252	10.60284275	10.4899165	11.0408975	10.113079	11.3177205	10.143739	11.191413	10.711754	10.00326325	9.5370785	10.2945305	11.547629	11.1328495	10.3217665	10.493167	11.1148995	10.32176025	11.065649	10.745119	9.823471	10.6275875	10.3947535	10.118137	10.718874	11.09047825	9.838064	10.7826695	11.045244	10.7273415	10.8256775	10.954503	9.942432	11.0082165
ABCC5	10.312497	12.333159	10.2835595	10.387652	11.18342075	11.3464715	11.867148	9.42275	11.6683035	9.94198775	10.47407525	10.846411	10.9193425	10.9383445	10.05862375	9.602756	10.53008525	9.823732	11.47636	10.23815575	10.7818655	9.1758235	9.550616	10.3266395	12.114017	10.770245	10.2199995	12.4337995	11.601217	10.4192585	10.699741	12.3225155	9.342662	10.0559435	9.50159375	9.815358	10.367785	10.12805925	9.9593165	10.111397	10.539406	11.8170625	11.109039	11.8073965	12.2179245	9.9803965	11.1219265	10.53096475	10.0424865
ABCC6	6.01202515	5.9383313	5.9810752	6.6259082	5.92897685	5.9613773	6.2448213	5.9526296	6.36266485	6.18565875	5.8729181	6.04997805	6.2276768	6.0219382	7.1927527	6.53337925	6.37402155	6.27370975	5.61215425	6.17089325	6.1834902	5.9364608	7.2541593	6.245728	6.75126485	6.02030735	5.701319	6.58803675	5.76185605	5.7136324	5.8840194	6.04797565	5.9910575	6.285239	6.48967055	5.99687825	5.678359	5.8181889	6.201215	6.13067685	5.8164084	6.54406485	5.9667573	6.30425715	5.87317315	5.52095735	5.8107925	6.4818107	5.77896815
ABCC8	10.005029	9.132711	9.16988	9.610096	9.644638	9.087382	10.293334	9.398474	9.107102	10.087444	9.252983	9.440627	9.334506	9.1335745	9.277348	9.150399	9.082035	9.075357	9.765695	9.262134	9.204757	10.348832	9.666852	10.075682	9.7707405	10.382917	9.778716	10.176233	9.619738	9.90984	9.592052	10.49051	9.93475	10.114984	9.8368635	10.04654	9.28686	9.709753	10.2858	9.834775	9.845565	9.646138	9.812161	9.2178955	9.399453	9.597967	9.988308	10.172685	9.580442
ABCC9	10.691541	8.610232	7.7601587	9.606267	9.887188	9.413944	9.373733	10.6390555	9.1446925	10.3391525	9.2039785	10.1596635	8.5267185	10.191271	11.32599	9.8397595	9.9275845	10.7686375	10.550101	8.945152	9.912819	10.51238	8.5730225	8.56308975	9.22479475	9.9209315	10.8891745	9.3225665	8.691878	9.3906065	12.404518	9.145178	11.561325	8.7425395	11.1160945	10.2184455	10.90790775	9.582236	10.644124	10.14353325	10.857243	9.1828145	10.547908	9.991526	9.66522625	9.623368	10.3923195	11.8603215	9.4586825
ABCD1	11.151513	9.256173	10.33192	8.770117	10.401355	9.781573	9.080982	9.267543	9.2345	10.010526	9.843342	9.979395	10.2408695	9.169213	10.211784	9.4274025	11.25566	9.685179	10.31204	9.895756	10.075933	8.529971	8.573859	8.735266	10.311405	9.027792	9.098321	8.938857	9.738714	9.164467	9.767729	8.59885	9.944406	8.776065	8.618424	8.5950775	9.638084	9.38152	7.7409916	8.480026	8.860371	9.245071	8.638799	8.804178	10.494334	9.503413	9.2178955	9.847191	9.57911
ABCD2	9.258257	7.269307	6.333398	6.6608686	8.028194	9.417111	7.028775	7.541943	8.012149	8.310227	6.47684	7.5028486	8.685338	7.26219	7.82971	8.278675	6.7336416	6.9226747	8.125355	6.203601	7.5191298	6.384546	6.8028727	6.197073	7.8887835	5.7075877	7.4121313	6.754075	6.520655	6.8884106	8.543158	5.4521117	8.157916	6.583319	7.4203115	7.176121	5.3568597	7.17977	6.8056827	5.794669	6.2406316	7.479784	6.5733085	6.527079	7.1552644	6.8267884	8.760062	7.23399	6.3087234
ABCD3	10.3480355	10.6355795	10.6008285	10.6666355	10.3098515	10.2475855	10.3779755	10.6613915	10.0784715	9.9850245	9.886222	10.351955	10.6695125	10.756164	10.321952	10.384445	9.857693	10.3721585	10.54540075	10.5367705	10.701437	10.9863485	11.1463395	11.186286	10.7646785	11.019581	10.744835	10.95658375	10.5455395	10.087013	10.339071	10.5746285	10.821933	11.00340125	11.278624	11.0581485	10.279037	10.6657155	10.463023	10.806285	10.55826975	10.9127775	10.59954125	11.027703	10.8092435	10.450644	10.701557	10.77121125	10.18837425
ABCD4	9.015625	9.9773935	10.050242	9.7391435	9.399435	9.413591	9.291126	9.936594	10.0267395	9.561004	10.657923	10.31779	9.185781	9.0959635	9.8640975	9.917243	10.5341935	10.3304545	10.4290795	10.5438445	8.914342	9.4085125	9.032361	10.523534	9.288302	10.587596	10.003326	9.68033475	9.420489	9.906289	9.812814	9.43585	9.4190715	8.954114	9.326761	9.239373	9.3149235	10.3363435	9.3218855	9.5112715	9.686626	10.384725	8.70093625	8.94193075	9.8317075	9.6430095	9.2764075	9.351104	10.02550825
ABCE1	11.3179655	11.320614	12.243071	11.607305	11.738354	11.269409	11.371659	12.15318	10.973382	11.307905	11.409143	11.321578	11.910472	11.260739	12.621325	12.402156	11.56005	11.504964	11.423189	11.599745	10.873894	11.440059	11.779007	11.635099	10.789632	12.759532	12.142661	11.094791	11.598356	10.829737	11.723917	11.181783	11.010421	11.672848	11.172715	11.091646	11.12421	11.987669	11.061756	11.243318	10.566862	10.951643	11.334017	10.984638	11.965561	12.577651	12.562258	12.452627	12.420723
ABCF1	13.014087	13.238596	13.6333475	12.964965	13.063727	12.585591	12.251529	12.799899	12.765005	12.410277	12.671364	13.043657	12.976923	12.80204	12.306702	13.19039	12.725929	13.303031	12.730463	12.956111	12.875891	12.996681	12.67833	12.958225	12.117916	12.645793	12.887426	12.982623	12.402156	12.8409395	12.824179	12.778173	12.662348	12.858522	12.225475	12.546745	12.882679	12.790117	12.068348	12.95633	12.780999	12.87768	12.627907	12.446357	12.328076	12.926682	12.151273	12.356273	12.725377
ABCF2	11.207586	11.846337	12.247584	11.451387	11.868063	12.055942	12.313281	11.728286	12.241595	12.413097	12.8794775	11.701347	12.138983	11.6757555	11.2420635	11.845427	13.170041	11.995699	11.657485	12.181114	11.565961	11.296095	11.740997	12.564098	12.168124	11.691964	11.817301	12.05658	11.6743355	11.954117	12.003741	12.364049	11.45682	12.676879	11.66355	11.378644	11.877477	12.46652	11.979526	11.411875	12.672822	12.720382	12.630567	11.8589	11.92489	12.481453	11.696431	10.852047	12.296991
ABCF3	11.408279	12.193784	11.801061	12.236942	12.081921	12.0628605	12.032321	11.540132	12.387492	11.825159	11.828416	11.847391	12.443837	11.875952	11.775551	11.676909	11.480004	11.209141	11.736593	11.902108	11.809015	11.0864725	11.230303	11.762154	12.130593	11.906783	11.790529	12.295952	11.395824	11.974047	11.610036	11.218518	10.811062	11.45153	10.948575	11.399014	11.658	11.580316	11.228736	11.334667	11.236722	12.0962	11.776601	11.147385	12.683286	11.61743	11.220064	11.062546	11.623437
ABCG1	11.0950575	10.166494	11.55638	9.934231	10.786338	10.946087	10.3119135	9.937121	11.844246	11.7649355	10.0374365	12.142036	10.875406	9.693899	11.56033	11.158266	11.854147	9.960807	11.01218	9.875373	10.479491	9.6206045	9.450308	11.013918	11.950764	9.61531	10.30015	10.781248	10.338572	10.624354	10.368749	9.424631	10.1708765	8.42046	9.311748	10.793942	11.918854	11.074225	10.696306	10.067262	11.219659	10.89117	9.953193	9.556188	11.568391	10.328905	10.247217	11.072542	10.554986
ABCG2	8.4853505	7.8234618	8.6773285	6.6051321	7.1495918	6.6023572	7.575659	7.4530683	7.75012725	7.657425	8.4034335	6.886238	7.059554	8.0104153	8.2028365	7.46292915	8.6680585	7.9249778	9.085869	6.93340585	8.316489	7.36556125	6.632259	7.1282157	6.65250525	7.25900335	8.256835	6.33695235	9.49923525	7.8445588	7.93613965	6.99366685	8.693404	7.8398515	8.6417855	8.147327	7.9905855	8.010081	8.01892185	8.4365225	7.20654605	7.80883115	7.88022335	8.312174	7.75916685	8.7290765	7.3737755	8.6327285	8.721346
ABCG4	6.669534	7.4829326	7.531189	6.7906127	7.272767	7.29421	7.9417744	7.134436	7.2106986	7.616256	7.6769104	7.4481926	7.1480064	7.2048316	7.559234	6.8757496	8.964573	7.3289485	6.9035907	7.7606187	7.298551	7.410286	7.8011055	8.225593	7.504464	7.9064283	7.066376	7.020683	6.9492803	7.183996	6.958353	7.924249	8.002929	7.55581	7.221364	8.155073	7.378941	8.130851	6.8074646	6.926778	7.3315897	6.997484	7.387059	7.2670574	6.9307747	8.248128	6.698462	7.101468	7.2694454
ABCG5	3.7960098	3.8672507	6.2939606	3.6949549	4.63104	4.986251	3.595815	3.6899087	3.9317133	4.079683	4.201902	4.779139	4.6169186	4.1097116	5.090136	3.9155846	4.8995214	4.0270767	3.6061673	5.955892	4.48841	3.5561686	4.364008	4.367312	4.2876716	3.6051679	3.5707946	3.6908722	4.5854383	3.703713	3.7998862	3.5425181	4.290522	3.5627697	3.5728114	3.8263566	3.7590294	3.9251275	3.6946385	4.570375	4.365792	4.759301	3.5884027	4.58196	4.0834274	3.5928614	3.7113752	4.2930074	3.8772311
ABCG8	9.92008	9.908236	9.312585	9.512744	10.01465	9.674565	9.587491	9.518776	9.6835	9.871146	9.689622	9.840752	10.289896	9.905843	9.710167	9.785251	9.416964	9.452355	9.779542	9.541629	9.623037	9.992736	9.895481	9.364793	9.46234	10.782399	10.095683	9.94839	9.976649	9.919512	9.6928215	9.918321	9.470359	9.846245	9.144167	9.927246	9.548867	9.699692	8.939539	9.319894	9.86951	9.675135	9.936821	9.692541	9.764529	9.863356	9.775855	9.46234	9.736088
ABHD1	8.743913	9.950576	9.699692	9.723	9.626629	8.890376	9.293903	9.04495	9.285948	8.631479	8.843579	8.469112	9.357417	9.32123	9.031518	9.706027	9.683917	8.611904	8.466111	9.059145	8.968149	8.661179	10.211784	8.64064	9.447691	8.413864	9.290929	8.632472	9.393389	8.6046915	9.307027	7.99288	8.6910925	8.902845	9.450724	8.497227	9.264893	9.689048	8.845346	9.550267	9.213456	11.142647	8.998765	9.212519	10.187722	9.925628	9.768172	9.277483	10.140645
ABHD10	5.553347	7.712836	7.6375694	7.516786	7.5627556	7.362668	5.248662	6.633146	5.4308534	4.614486	6.1197615	3.7114491	8.59425	7.425429	7.7475452	7.4561367	3.7927663	3.4680688	4.9469266	6.4771056	7.014228	5.814615	6.0826173	6.4429607	6.131624	5.985302	6.9423614	6.3285856	6.511024	5.5473456	6.9757752	6.9704814	4.172782	5.8080754	4.77439	4.8039083	7.501769	5.6314273	4.312571	6.5588427	4.5795765	6.7765956	5.2851105	6.0575213	7.17977	7.638496	7.4200463	7.150518	7.525623
ABHD11	10.681723	11.191099	11.196729	9.847598	12.028158	12.057208	11.720611	11.190838	12.733712	10.831876	11.730629	10.439299	11.44637	12.467051	10.4236765	10.929519	10.740918	10.528611	10.654932	11.294464	11.414146	10.886682	10.337078	11.562077	11.63179	10.952726	10.815596	10.562286	11.8852625	10.624203	10.406522	12.192527	9.851428	10.501592	10.3947735	10.271576	11.754682	10.694341	10.721365	10.269338	11.095618	12.716937	11.369656	12.165747	11.702398	10.61776	11.9442835	11.215421	10.902246
ABHD12	11.878481	11.696001	11.597667	12.682332	12.187218	12.206523	12.064555	11.816222	11.838176	11.579309	12.189389	12.1547165	11.657199	11.985221	11.677819	12.416272	11.484697	11.389377	12.118385	11.797195	12.052532	11.715048	11.8928385	12.472283	11.875658	11.628016	11.203359	11.98225	12.683286	11.7569475	11.676055	11.816222	11.900911	11.54657	11.481133	12.357999	11.524896	11.262119	11.931397	11.789021	12.254857	12.099595	12.177404	12.87768	11.51198	11.50998	11.997504	12.078554	11.75544
ABHD12B	7.4936457	10.736528	7.4181046	7.6460114	7.2401433	5.9233193	5.6360106	8.033673	5.427456	6.9263377	7.7326717	9.879766	6.932935	6.659514	6.2177134	9.2552185	8.343326	7.8903003	11.369507	9.590654	5.7562804	7.110395	5.099175	7.640583	6.6345344	7.246512	7.7847834	5.910366	9.621968	9.166745	7.275151	8.129691	6.363006	7.1669407	6.8859334	8.342913	8.005597	7.776581	5.7686944	7.104341	6.996834	5.5500655	7.6610346	9.193619	6.1585803	8.412816	5.857016	6.8539205	6.975379
ABHD13	5.1050205	6.3638697	6.486972	6.755163	7.3268447	5.707919	4.59378	6.8406253	6.3151174	5.2998133	5.4640207	7.044781	5.3484373	6.5062656	6.6900153	5.935542	6.5155087	6.128302	6.5842795	7.3426213	6.952917	4.1412396	4.5745387	4.0761466	4.578531	3.3540342	6.407014	5.102093	5.675428	5.3556113	5.8864713	4.6818204	4.247479	4.5359707	4.4905148	4.868887	5.835813	5.7430277	3.9200082	6.5008106	5.445803	4.3982224	5.280641	4.623298	5.348593	5.888617	6.112716	5.4508553	5.7725677
ABHD14A	11.860491	11.5921255	10.904623	11.5969485	11.3388685	11.57085425	11.8212865	11.12358275	12.2956665	11.88496	11.477669	10.949722	12.148913	11.7179915	11.7403305	11.7199885	12.502992	12.248836	11.6912275	11.3428355	11.459492	11.729148	11.7427655	11.706737	12.0725425	12.04636375	11.36771575	11.3636815	11.255654	12.113244	12.0266595	12.162148	12.1664385	12.067646	12.140118	11.5598085	10.9401755	11.4589355	12.093027	11.28570375	12.036769	12.283967	12.369144	12.0952905	12.1272615	11.3660955	12.3338845	11.9714535	11.751429
ABHD14A-ACY1	11.485137	12.351088	11.105058	11.251507	11.886202	11.611069	11.50998	11.65317	11.6970005	12.2553425	12.84654	11.338031	11.985078	11.877025	11.689393	12.175432	12.399154	12.272158	11.468031	12.397967	10.693121	10.857096	11.340007	12.223649	11.197529	11.503724	11.169056	11.97606	11.955032	11.6011305	11.426484	11.663402	11.119067	11.552263	10.615132	12.169586	11.576239	12.763021	10.755629	11.442822	11.484697	12.077265	11.73395	11.499054	11.627882	12.475635	11.7370405	11.483434	11.568255
ABHD14B	10.8746575	11.36302775	10.640251	9.557464	10.624889	10.966817	10.0513195	10.59412	10.847556	11.065188	11.4795885	10.1555075	10.474571	10.9101175	10.539489	10.753535	10.8728055	11.029912	10.584089	10.320168	9.4226865	9.892471	10.2531745	10.66528525	10.5591385	9.955818	10.03199625	9.410953	10.0570645	10.5488055	10.8235445	10.8215885	10.196463	9.5668225	10.13634025	10.3183845	10.4000355	11.367845	10.0500765	10.4978725	9.7170405	10.648443	10.01346	9.73564325	10.22505	10.92725975	10.712379	10.3871965	10.360927
ABHD15	10.898772	10.719928	10.674744	10.171566	10.892156	10.867589	10.6746	10.917238	10.120634	10.04056	11.010811	9.529616	10.842957	10.374411	10.868315	10.582663	10.568241	10.625643	10.702404	11.324564	10.476687	9.808533	9.877316	10.342949	10.435424	10.451817	10.153878	9.564225	10.626053	10.270889	10.537234	10.374931	10.053147	8.135236	9.239392	9.6687765	10.568507	10.070037	9.903309	9.189586	9.738422	10.715737	10.356105	9.316697	10.571882	10.590518	10.212601	10.324851	10.717912
ABHD16A	12.238939	11.842128	12.093374	11.953769	12.524599	11.872296	11.5337105	11.751839	12.028003	11.658144	11.738785	12.145992	11.423891	11.727742	11.428205	11.541566	11.567007	11.808568	11.879349	12.484993	11.990321	11.709591	11.291128	11.568391	11.252779	11.32048	11.515181	11.418882	11.776884	11.8638935	11.816835	11.608141	11.712232	11.527448	11.355628	11.689244	11.395144	11.380015	11.341656	11.681961	11.446435	11.50845	11.613053	11.098405	11.661567	11.603358	11.13618	11.56075	11.182483
ABHD16B	6.031799	6.849796	6.816361	6.8731937	6.5719748	6.579567	7.2225304	6.968724	7.7475452	6.6605825	7.580955	7.2132883	6.8757496	6.5488663	6.491813	6.5132565	7.2483754	7.128639	6.430934	7.7495	7.0927763	7.128111	6.737693	7.0948405	7.081124	7.1878567	6.349806	6.7512493	7.198966	7.3069296	6.5591235	6.404045	6.9194827	6.6300006	6.5088263	6.8545623	6.9263377	6.5722437	6.477504	5.3891973	7.779521	7.1292686	7.924249	6.550626	7.1296844	6.3767176	6.625934	6.8756185	6.619471
ABHD17A	11.651845	11.8836195	11.6779915	11.214461	11.859139	11.449819	11.6140995	11.4959165	11.5452055	11.880732	11.630171	11.788329	11.76196	11.3911125	11.6100625	11.63382	12.2808495	11.800992	11.5120295	11.27110625	11.8736935	11.758501	11.28395	11.439351	11.4994755	11.607515	11.67311825	11.442944	11.59077425	11.644043	12.01675025	11.7530445	11.9523595	11.487987	11.4667705	11.6951755	11.998353	11.8941565	11.4419105	11.419159	11.6203565	11.7725515	11.2566035	11.512205	11.803472	11.7022055	11.8230175	11.6229275	11.637056
ABHD17B	10.003177	10.84052125	10.3800505	9.6527675	10.58092675	9.915159	10.364655	9.88284625	10.1865085	9.710162	10.447704	10.567601	11.305094	9.6915735	10.3077055	9.80196	11.284216	10.139489	10.0339105	10.9564995	10.6124235	9.998418	9.4114025	9.626261	10.597691	9.669554	10.0788655	11.2671355	9.882564	10.506616	10.255233	10.456392	9.9678895	8.6850935	9.5137405	10.2310635	10.513727	10.11041025	9.2676175	9.7516465	10.72049625	10.87947175	10.5796295	9.478161	10.2939505	10.5998375	9.8951685	8.846762	9.716129
ABHD17C	10.957288	11.853842	11.349984	10.910057	12.168124	12.037288	11.752279	10.024406	12.629785	10.332603	11.454347	11.909913	12.578717	12.698817	12.089718	11.561057	11.578146	11.5057	11.243582	12.40443	12.034649	10.31656	10.533869	11.44771	13.119065	11.162476	11.455316	12.084508	11.1674795	11.509402	11.226691	10.905851	9.937691	10.613324	10.519805	11.534374	11.526411	11.409804	9.84885	9.953062	11.642433	11.902851	10.891739	10.375992	12.092731	11.588268	11.216862	11.323535	10.958877
ABHD18	11.296732	10.2854745	11.1114805	10.554297	11.41947	11.1163325	10.5693355	11.2073205	10.6511855	10.659579	10.9686225	10.4980535	10.82306625	11.0641845	10.8927095	10.8606975	10.906077	10.480238	11.3195985	10.5851505	10.4672165	10.606644	10.4671185	10.720225	10.28629625	10.5081195	11.1303085	10.7832975	11.0707885	10.6966075	10.893762	10.5588605	11.0623375	11.307979	11.346327	10.840166	10.384442	11.037508	11.6964445	10.5367135	10.6533665	11.4627915	10.43927875	10.746255	10.9901905	10.880317	11.050843	10.633602	10.986731
ABHD2	13.5449555	13.9061045	12.345545	13.061771	13.31800325	13.0288505	12.92238775	12.9543095	14.3903385	13.176767	13.1224095	12.9337405	13.215219	14.5325645	13.408666	12.9084835	12.5367925	13.54166	13.643732	12.7242015	14.0581065	12.8865225	12.6309915	13.599311	14.398282	12.80528975	13.22889825	14.0175125	13.0067635	13.3039365	13.957792	14.35475775	13.6238765	12.4724055	13.1014895	13.4348295	14.2107545	12.8174905	13.1914885	12.7846385	13.652915	13.84300975	13.819186	13.700429	14.160468	12.853372	13.3664305	13.832326	13.2535095
ABHD3	10.5044475	10.78440675	10.496485	9.8002485	10.27385075	10.392528	10.38906725	9.5716175	11.40743075	10.3168405	10.298022	10.4763155	10.05421425	9.7100865	9.848699	9.765416	11.42578	10.0543665	10.315848	10.666312	10.193793	10.2770445	9.892743	9.9770835	10.9274695	9.646652	9.589208	10.737991	10.72533625	10.2742615	10.105918	9.6937335	9.72885	10.226098	9.9848675	10.126148	10.6233935	10.0857625	9.9972055	9.9627225	10.2611165	10.2206725	10.7752905	10.79163	10.26658525	10.30294475	10.8966395	9.9621785	9.947843
ABHD4	11.692808	12.541711	12.002471	11.1986165	12.210835	11.091039	12.198562	11.0334735	12.2185385	11.4557295	12.49039425	12.387065	11.810331	11.9111125	12.00549	11.5760765	12.948508	12.2070065	12.08777925	12.3154775	12.6282095	12.679175	11.5358235	11.7984895	12.6171445	12.3601865	12.290806	11.0967385	11.9398655	11.973305	12.4793075	14.0082005	12.0553695	10.2168405	11.1354535	11.8666855	12.1711915	11.141276	11.871348	11.4049785	12.0283805	12.707628	12.2568825	12.2186825	12.3382335	11.988242	11.0701635	11.445279	12.4708525
ABHD5	10.4348635	10.919609	10.233255	9.9392645	11.531496	10.4304965	10.3999475	10.3477015	10.7925945	10.255374	10.2000985	10.4923915	11.89727425	10.704409	11.188616	10.5958145	11.2844485	11.1000455	10.079815	11.58347525	10.99879	10.40931525	10.012454	10.8156405	11.0270485	10.43076825	10.7885555	10.4410885	10.829655	10.953064	10.9886085	10.468759	10.639766	9.112675	10.060731	10.906196	11.07128175	11.160147	10.88495	9.571837	10.745213	10.838004	10.728051	11.2444475	10.9135525	11.677694	10.458515	10.260839	10.669722
ABHD6	9.703647	10.137061	10.970342	10.047901	9.649906	9.311033	10.617112	9.663337	9.463011	9.029221	11.056186	10.862403	11.567711	9.865976	10.454301	10.156453	10.822257	10.237476	10.798418	10.7667	9.3793335	8.8523855	9.410361	10.329699	9.651712	9.760597	10.598906	9.631542	10.421064	9.782672	10.596744	9.03762	8.119466	8.156912	8.611262	9.409279	10.22694	10.53617	8.427537	9.159532	9.984802	9.954716	9.554084	9.894682	10.284837	11.258148	9.502826	9.837423	11.015023
ABHD8	10.400541	10.461919	11.071116	10.891883	10.7203	9.949904	10.919288	10.19646	10.993409	10.325742	10.042627	10.29515	10.790312	10.666542	10.634686	10.28311	10.621759	10.411011	10.467239	10.1740885	10.982256	10.006555	10.868161	10.387563	10.637011	10.141431	10.056345	10.609264	10.315977	10.057014	10.806009	10.78384	11.006861	11.126719	10.8268795	9.997514	10.765308	10.244883	10.520494	11.074376	10.8270235	10.654424	10.844176	10.240198	10.899571	10.011716	10.311618	10.792462	10.97273
ABI1	11.35128	10.930316	10.972981	10.18257	12.520446	11.5261135	10.441047	10.684962	11.298297	11.061756	11.22836	11.127808	11.493502	11.258987	10.801735	10.79085	11.05327	10.79973	11.352147	11.158849	10.728739	11.113557	10.020786	10.892156	10.523916	9.647478	11.104776	11.128456	11.630223	11.161682	10.986707	9.71519	10.950945	9.600206	9.905573	11.186361	11.335649	11.265086	10.687434	9.597366	10.870088	11.339036	10.415777	10.202301	10.475087	10.913455	10.468566	10.177041	10.486593
ABI2	11.654705	10.703524	11.384198	13.240351	10.976112	11.3082075	11.665678	10.807923	10.368464	10.040686	11.012979	10.072062	10.890319	12.033853	11.569569	10.933386	10.464639	10.848642	11.0682535	10.550191	11.462881	10.820985	11.8920965	10.263064	10.856574	10.190871	10.675189	12.381433	11.602794	11.0856285	11.561657	11.206915	11.131034	12.980277	12.117152	10.79499	11.263186	10.714099	11.873806	13.52276	11.197792	10.910359	11.287365	11.434993	10.498204	10.313148	11.097861	11.602152	11.417329
ABI3	9.28879615	8.5578073	8.908198	8.453737	8.7828323	9.372191	8.5867947	8.79077625	9.5045995	9.526132	9.0423263	9.302976	9.00067975	8.899183	9.69099925	9.15645615	9.30857075	9.014063	8.6488502	8.7713215	8.7309815	8.35752675	8.48840865	8.69378365	8.7194173	8.9339875	8.38400135	8.1614243	8.558542	8.853981	8.91691285	8.272247	9.27008075	8.37447785	8.30546375	8.7107	8.6988095	8.29358525	8.29870275	8.37563375	8.0676002	8.7157745	8.6091025	8.5805725	8.9608747	8.56816475	9.166019	8.81848235	8.89134785
ABI3BP	11.9838915	7.987588	7.860157	10.826307	10.083543	8.049296	9.041965	10.966519	10.367555	10.397752	6.5903683	8.322649	10.097183	10.09956	10.704937	8.917037	8.502868	9.592189	8.96219	8.038432	8.343326	8.985521	7.806397	9.774905	8.227228	8.676831	9.826075	7.431974	8.477247	8.449961	13.051726	7.7599425	12.3253145	9.7923565	10.957015	10.045861	9.390106	8.398954	10.292515	8.779585	8.198652	8.676958	10.629645	9.47602	9.746847	8.933841	11.941204	10.992453	8.601352
ABITRAM	9.290361	10.047901	10.163695	9.9214115	9.975708	9.378508	9.855999	10.0173855	10.674893	9.373921	10.448937	10.478802	10.149017	9.023856	10.108672	9.501224	10.762645	9.300298	9.557163	10.495161	9.01188	8.649223	8.742164	8.547814	8.975847	9.357127	9.255734	9.304841	8.938047	9.242243	9.347543	9.276821	7.8743095	9.900386	8.478842	8.882419	9.7985525	9.535965	8.068387	9.7272415	9.031803	9.259207	9.672344	8.9201765	8.780408	9.224578	8.786237	7.9341455	9.380578
ABL1	11.706488	11.428826	12.0145725	11.5386605	11.3262875	11.240895	11.63399	12.2172955	11.832251	11.9989835	12.0138545	12.6290245	11.6889865	11.4911235	12.169866	11.7347035	12.4409715	12.0061675	11.614422	11.93336	11.62260925	11.366064	12.14895	11.0810195	11.238203	11.5942565	11.7546745	11.668136	11.783861	12.114752	12.163881	11.925166	12.035247	11.9293845	11.992392	11.5825265	12.3289155	11.520702	11.5443645	11.6497025	11.4202055	11.3075875	11.844832	11.47535825	11.6347335	11.7475745	11.433467	11.285656	11.9821375
ABL2	9.812153	10.796948	10.285939	10.5339745	10.5474315	10.147281	9.4774235	10.48300975	10.469577	11.00671	10.1591425	10.920783	10.0830975	10.379829	10.60179625	10.57483825	10.750469	11.0489555	9.9665815	10.705234	10.1059135	11.069517	10.0085965	11.3748295	10.6629165	10.5543345	10.1815215	10.43616	10.488729	11.090462	10.334905	10.25087	10.062248	9.3884725	9.7243845	10.0636655	11.3797535	11.0466525	9.9817045	10.0790295	10.125976	9.4661725	10.871554	9.76515625	10.4869065	11.2368435	9.624275	9.167148	10.9679635
ABLIM1	12.457374	12.713917	11.847818	10.625242	13.396705	11.4417095	11.995201	11.809015	13.439152	12.293623	11.945734	13.525084	13.292086	12.13349	13.07261	11.877477	12.841723	12.152865	11.763356	12.857065	11.689393	12.71375	11.544313	12.74995	12.546745	11.929329	12.977174	13.271344	12.381254	12.177897	11.63064	11.0115	11.537749	11.563651	11.300016	13.287277	11.135914	13.047532	12.339713	10.993145	12.839115	11.860857	11.966927	12.297916	12.359801	12.452126	12.526025	12.74995	11.540424
ABLIM2	6.77717925	8.5545775	8.548983	7.66209365	9.5314495	9.1741375	8.29662525	9.7504185	9.401476	8.812772	9.415951	10.27154025	10.078557	9.317728	8.929109	8.4503875	8.8213025	9.0109665	6.9812797	9.4892295	8.610619	8.4763665	7.32863595	8.040765	7.6739845	7.64522525	9.55314575	9.519328	8.1936865	7.523474	7.7705665	5.74062965	8.6620745	7.45471165	7.425514	9.3415745	8.759899	8.7845565	6.4152135	7.52370135	10.2019365	7.79774165	6.8002368	6.5986259	7.1243856	8.7133155	7.786167	6.5333115	7.96401935
ABLIM3	10.073903	10.84519775	9.949306	9.3231355	10.510367	9.546668	9.609241	9.808877	11.2684275	10.6403265	10.561715	10.7364975	9.669178	9.485414	10.439888	9.630997	11.1079905	11.016315	9.610894	11.09421525	8.56079	9.821988	9.6990765	10.4430465	10.0629115	10.829276	10.209802	8.78967	9.4113645	10.125542	10.4689055	8.673332	10.00964175	8.554032	9.7216865	9.864172	11.035292	11.1066265	9.4293565	9.06453475	10.40595225	11.3939315	9.8386805	10.0358795	10.0463595	10.7553975	10.423971	10.130055	10.1682415
ABO	6.3115816	12.34194475	8.7355132	7.0609855	10.51645525	11.561697	9.89994515	10.4598315	11.2296505	8.2951643	7.88064075	9.29757675	11.041497	7.347851	10.65647	8.596169	8.594573	7.93338585	9.7401365	11.530791	7.1638612	7.879739	11.2234435	8.770483	9.6495755	9.947756	11.426392	12.129355	9.247153	7.9525917	11.2296445	11.702905	6.91388785	7.830367	7.23454635	9.056635	11.3540775	11.320339	7.8258918	8.8356895	8.2910102	12.0113735	11.120129	10.012917	10.875751	8.3259341	8.99362675	8.9801786	7.16638435
ABR	13.33528875	12.6171025	13.2502815	12.6923935	13.0762135	12.9385625	12.909423	13.226349	13.010189	13.1327245	13.566345	13.4980525	12.7897465	13.28598325	13.2315835	12.8103695	12.9795825	13.3957715	12.782098	12.8727745	13.6780945	12.825318	13.2399185	12.681439	12.6449935	13.2664335	12.8121535	12.923334	13.272655	13.057234	13.1666825	12.96227525	13.270453	13.40559225	12.8669265	12.4947005	13.199721	13.132452	13.22889825	13.2362085	13.163711	13.243585	12.913783	13.206042	12.8626245	13.2018005	12.9459065	13.2869585	13.4164225
ABRA	6.243554	5.4711766	4.7436724	5.127237	4.7951713	5.250089	6.3842807	6.817161	5.365476	6.046381	5.393068	5.1721816	5.202545	5.72227	6.4349637	5.6553884	6.305346	6.2508464	6.0692782	5.120563	4.8402553	6.163433	4.228341	5.4908576	4.995812	6.2601953	6.0586433	5.2011065	4.5498343	5.177493	6.7760735	5.751444	6.6560035	6.05535	6.8702073	5.94914	5.4832134	5.2854753	6.3637247	7.184779	5.7222013	4.772409	6.670535	5.7707434	4.5604825	6.2048435	5.0291324	5.353784	5.1408525
ABRACL	13.239582	13.842115	13.773385	12.988223	13.521326	13.774114	13.50595	13.6828375	13.843142	12.959887	13.685722	12.919696	13.13664	13.979684	12.812748	12.709704	14.045916	13.663535	13.415193	11.866273	14.288964	13.218511	12.828797	13.161382	13.129851	13.347324	12.84328	13.955067	12.892323	13.52276	13.260071	12.991332	13.344235	12.925599	12.471557	12.973572	13.503749	12.76246	13.230238	13.087832	12.925599	13.463362	13.857888	13.235993	13.301469	12.667156	13.273517	12.759361	12.792133
ABRAXAS1	11.830759	11.506547	11.9149275	11.4405	11.253339	11.100025	11.693709	11.603358	10.781743	10.443615	11.409954	10.592417	11.553212	11.567303	11.762607	11.659115	11.451789	11.113182	11.754682	11.49687	11.489646	11.23742	11.177066	11.773714	11.228104	11.372868	11.772975	11.663953	11.092209	11.763021	11.754245	10.938764	11.463154	11.665268	11.577116	11.289276	12.521301	12.012566	10.58553	11.188925	10.970342	11.800124	11.655284	10.552747	11.479104	11.97349	11.122886	11.791742	12.227857
ABRAXAS2	10.719133	10.153745	11.056063	10.765716	10.646238	10.598385	10.109977	10.737573	10.045861	9.627351	10.163285	10.022741	10.447887	10.418074	10.983976	10.834084	9.950576	9.826362	10.247633	10.446231	10.117088	10.223828	10.367955	10.816433	9.760844	9.713395	10.2286	10.072965	10.136425	10.441919	10.184689	8.9493	9.733265	10.329844	10.264676	10.009988	10.321118	11.247179	9.579502	10.19646	9.7306795	10.278499	10.087444	9.025459	9.998579	10.406522	9.753363	10.330679	10.608602
ABT1	9.518475	9.341685	9.38665	9.391532	9.436409	8.987052	7.9843826	9.1335745	8.65039	8.612041	8.912027	8.424776	9.018634	8.468252	8.399561	8.951658	9.031803	8.575356	7.975665	8.988781	9.11638	8.306142	8.665347	8.377964	8.335598	8.208084	8.876729	7.932592	8.2609625	8.903115	8.065861	7.7202706	8.131374	9.1020975	8.124723	8.118266	8.882419	8.783751	7.812175	9.415	7.952112	8.370076	8.239451	7.80809	8.683629	8.850942	8.265558	8.945517	8.640488
ABTB1	12.4543255	12.359684	12.509778	12.517054	12.5981085	12.884058	13.262357	12.84689725	12.5076725	12.734262	12.0772195	12.2666515	12.1209885	12.7388045	12.50360975	12.4937955	12.252054	12.558392	12.653733	12.482341	12.4668615	12.968419	13.2989215	13.135114	12.9676175	13.2825395	12.8970805	13.089169	12.39808125	12.6571895	12.6048675	13.0186585	12.911038	13.1541945	13.213042	13.0715455	12.8636	12.6290685	13.150524	13.109597	12.83123	12.467428	13.054548	13.1058915	12.63863125	12.21806	12.8738145	13.447022	12.42924975
ABTB2	9.33217	10.235012	11.241791	12.993318	9.808211	9.449371	10.215997	9.920492	10.973793	10.138228	12.907997	10.852458	9.875238	11.98225	10.401091	10.169821	11.321578	10.653485	10.993145	11.161553	11.905712	10.762645	12.16399	12.189541	10.519092	10.200567	10.413335	10.094952	11.104353	10.753513	10.017527	9.442434	10.3924675	12.686777	10.901529	10.22092	11.307767	10.587174	9.914187	14.034614	12.320729	10.496964	10.584988	9.696403	10.194666	10.3928585	10.0488615	9.954985	10.978553
AC002398.9	10.513985	10.5300045	10.781874	10.304673	11.205884	10.632888	10.358146	10.526094	10.839369	11.162343	10.697295	11.4704685	11.038562	10.723885	10.591464	10.976244	10.932334	11.041164	10.6714735	10.704291	10.396769	10.837705	9.697372	10.37913	11.2772255	11.033115	10.482077	11.203359	10.387563	10.704537	10.174251	10.829465	10.507133	9.231856	9.874948	10.542111	11.057249	10.53197	10.301447	10.029354	10.559117	10.791267	10.806852	11.374704	10.776818	10.619593	10.744293	10.193063	10.65267
AC003005.4	10.033018	9.254516	9.994958	9.876356	10.277097	9.887253	10.573173	10.662214	10.6389065	10.0695915	9.405506	10.66427	10.393651	10.010526	9.497333	10.92103	10.150482	10.45156	10.319582	10.025526	10.364841	10.53071	10.5025625	10.279944	9.68686	10.741598	10.575136	10.304794	9.007412	9.705499	9.689622	11.289163	10.504571	10.640279	10.239779	10.401355	10.506733	9.690022	10.854489	10.911861	10.152508	10.024126	10.2153425	10.980276	9.675572	9.992872	10.046252	10.480178	10.184157
AC004067.6	13.266963	10.254417	10.061851	12.565897	10.397462	10.854355	10.890468	10.895263	12.176261	11.966927	11.64258	10.513442	10.248431	12.25244	11.874265	11.078501	9.883586	11.942703	11.260011	9.484919	10.670645	10.395512	8.5781145	10.727632	10.421349	10.559899	11.327377	11.144949	9.517388	10.9219885	12.407378	10.286057	12.217241	9.750961	12.080458	11.92232	11.709591	10.833552	11.24798	11.167771	10.691751	10.581146	11.392628	11.8268	10.965181	10.65936	11.487521	12.215177	12.05945
AC005281.1	3.4235395	7.36539555	3.982913	6.8256752	4.280121	4.05206975	3.40344665	4.15665075	4.17703305	3.61266275	4.17688345	3.8843428	3.9722041	5.7313652	4.2268848	4.1945288	4.77754575	4.07102845	9.018086	3.605806	5.51601915	3.49601865	3.69474615	4.2788042	4.4913355	6.62166265	3.9053739	5.37695885	3.81879335	5.20650225	5.17685555	6.895083	3.69940805	3.4182777	3.34063135	3.39065955	3.7361166	3.5791339	5.266466	5.59965935	3.8016449	7.70849185	4.403404	4.7379346	5.38184355	5.1766955	3.9914327	5.195086	3.8646608
AC005324.8	4.4002	5.7925944	6.3187985	5.879446	5.9925165	6.194916	4.9471	5.89613	5.521025	5.7204356	6.668376	6.8913174	5.639337	5.5242844	4.0588613	5.861019	6.9352307	5.5544024	4.690285	7.54952	5.014948	4.770809	5.5007687	5.783882	5.2674837	5.5772467	5.0876164	5.7992873	5.900563	4.8424234	5.4480047	5.3470182	3.983631	6.1806593	4.9695344	5.13701	5.5946937	5.820443	4.607231	5.1619844	5.171832	6.1181655	5.161622	5.867812	5.026725	4.483533	5.7811537	5.390993	5.1693187
AC007192.4	13.104986	13.458644	12.777331	12.328869	13.35542	12.355451	13.342152	13.295345	12.789913	12.630383	13.315307	12.991332	13.338223	12.280872	12.477389	12.364533	13.338754	12.927303	12.82003	12.909019	13.532108	12.237441	12.355255	12.935478	12.467403	12.574089	12.97837	13.184822	12.8060255	12.455559	12.939495	12.279683	12.592755	12.531809	12.29186	12.186714	12.72006	12.470556	12.120903	12.589024	12.281708	12.097869	12.86318	11.77131	12.623684	12.41679	12.069901	12.161696	12.956764
AC008079.12	13.861276	14.262396	14.224534	14.189048	13.722098	13.759031	13.920117	13.99775	13.824497	13.722474	13.889098	14.398137	14.229677	14.1004095	14.473114	14.122523	13.779095	14.104699	13.872263	13.774421	14.320538	14.249819	14.255153	14.244995	14.050253	14.123812	14.36376	14.4383745	13.932036	14.210403	14.364799	14.346978	14.115355	13.94727	14.223522	14.106888	14.080112	13.848132	14.177035	14.033913	14.297402	13.993319	13.937902	14.103891	13.859736	14.244452	14.04245	14.280333	14.223043
AC013271.7	9.6598875	8.1313748	8.326667	8.6503165	8.03954585	8.25228765	8.8462583	8.7075785	8.39994665	8.428812	8.6016485	8.837921	8.7734125	7.94009615	8.11756075	8.657759	8.3687125	8.911536	9.393186	8.8738855	8.20747125	9.083062	8.4984483	8.699747	8.6685085	9.0572755	8.8801025	8.2443108	8.01214375	8.798284	8.956624	9.0808253	9.6443715	9.2782195	9.2886115	9.436561	9.01244925	9.0468565	9.3760725	9.562644	9.383994	8.372722	9.5172955	8.702732	9.11900475	8.856621	8.6594997	8.889309	9.4099505
AC024592.12	13.763754	14.27995	13.978892	13.356438	14.173393	13.327983	13.597908	13.678866	13.916914	13.802344	14.194467	14.00776	13.971396	13.444149	13.520458	13.335978	14.368457	13.81385	13.42848	13.49905	14.010605	13.492172	13.2594	13.523604	13.462854	13.110259	13.829688	13.575321	13.512989	13.491862	13.764715	13.446086	13.5545025	13.451953	12.941442	13.155084	13.826418	13.611684	12.750367	13.115828	13.519274	13.790633	13.704905	12.938426	13.476553	13.673639	13.395039	13.218009	13.64129
AC068533.7	10.87659	11.135483	11.886473	10.447748	12.063649	10.3055105	10.234035	10.489157	12.601264	11.828416	12.140613	10.976244	11.6000805	10.9548	11.286408	10.738909	12.0916605	11.472956	10.882392	11.893136	10.321405	10.232184	9.853299	11.060381	11.039521	11.328657	10.185945	11.104103	10.556856	10.72534	10.982524	10.796053	10.449909	9.8057785	10.672145	11.105731	11.577716	11.725504	9.932987	10.179591	11.680277	11.539157	10.907404	10.520363	11.246505	11.359608	11.287365	11.448171	11.791601
AC084219.2	11.080677	9.450724	11.589724	11.656616	10.890875	10.068904	11.027617	11.027058	11.177737	10.662776	10.54465	10.533315	11.241668	11.5109625	11.323661	11.698314	9.77336	11.068669	10.949603	11.341775	11.634557	9.581317	11.029816	11.262373	10.447489	11.225	10.783623	10.492454	9.194298	10.227218	11.171134	11.5915365	11.19714	11.002792	10.698637	10.333666	10.944108	10.534535	10.858914	11.5583725	10.637427	9.206385	10.916401	10.980952	10.035433	10.177432	10.8618555	11.088045	11.39319
AC092835.2	7.52813385	8.08859025	6.5744775	9.1805375	8.7986555	8.2230935	7.159194	8.9178925	7.49212125	7.88378625	8.391535	8.9170865	8.84728	7.97719015	7.4298065	7.87297815	6.9220348	8.7051965	8.1601065	8.80877075	9.5674515	6.32767245	8.321632	8.01182795	8.372245	8.127953	7.87938235	8.4352425	6.7067588	7.58942625	8.230107	7.964002	7.90253735	7.2341635	8.2925355	6.66885755	8.96733875	7.6159432	8.762822	9.342514	8.0788265	8.1738565	8.1268395	6.9392677	8.308033	7.39785	8.092016	8.108832	6.9803012
AC093323.3	10.291825	11.610036	10.597696	11.643967	11.212553	12.430229	10.770737	11.726665	11.502745	10.495963	10.851387	10.649471	11.060381	11.304894	10.402141	11.1614275	10.731342	11.182997	10.91447	11.894503	10.243535	11.0256605	10.843085	7.781303	9.927931	10.881289	10.895393	11.991127	10.465984	10.679002	10.807658	9.985065	10.641222	12.088438	10.982104	10.296536	10.851256	10.869518	10.820037	11.991594	10.467239	11.394719	10.313291	10.3834915	10.871878	10.215997	10.615924	10.686438	10.720163
AC104534.3	12.653665	12.672465	12.67462	12.9523	13.03986	12.533985	12.21609	12.678699	12.73851	12.770557	12.56118	12.373951	12.858931	12.704682	12.218034	12.336123	12.691036	12.783161	12.4260645	12.614599	13.01895	12.853464	12.537797	12.157987	12.314616	12.017831	12.46404	12.898315	12.305572	12.646168	12.380913	12.119817	12.376979	12.352146	12.289241	12.236317	12.74369	12.616935	12.324122	12.396457	12.119685	12.5834255	12.584543	11.853372	12.604178	12.537385	12.102844	11.938875	12.25862
AC108938.5	11.051194	7.6736475	7.849558	8.3384815	7.92067965	7.7995767	7.85589925	8.05870715	8.1299315	8.1239215	8.155224	8.23361	9.3488695	7.43087115	6.40567335	7.655879	7.9185285	8.3393375	8.742591	8.82705975	7.7748878	8.128412	8.2498625	7.8714353	8.188354	8.565373	8.37011025	8.14646135	7.39447485	7.859071	8.26009775	7.7736835	8.2626853	8.338257	8.4572755	8.4646035	8.0580675	8.075552	7.8533908	8.5602615	8.4465505	7.49320525	8.4924435	7.6630415	8.0441305	8.0177545	8.0815373	7.9339762	8.4944595
AC116366.7	12.646935	12.872088	12.005168	11.946323	12.493211	12.982827	12.454183	13.091493	12.584543	12.577111	12.556551	13.08432	12.161077	12.490924	12.680825	12.61977	12.711307	12.640648	12.649768	13.3804455	12.23776	12.472283	12.257471	11.820093	12.375473	12.997795	13.028045	12.79074	13.08025	12.553882	12.603449	12.4576845	12.4833765	13.11775	12.465645	12.662529	12.703531	13.199845	13.165178	12.763021	12.394061	12.195449	12.387148	11.707864	12.607688	12.847602	12.545072	12.681562	12.594078
AC138969.4	11.1014725	10.88341175	10.874672	11.363132	10.7366515	11.1938605	10.9919235	11.0626285	10.4316075	10.935323	10.278635	10.629166	10.534681	10.810102	10.3301275	11.1019355	10.8520175	11.3065265	11.489006	10.9108445	10.842133	11.037526	11.4113435	10.8545175	10.734677	11.1653885	11.17195775	11.482666	11.869001	10.968578	11.276872	11.45035675	10.828174	11.8335725	12.208339	10.860375	10.636334	10.66085	11.577945	11.39479	11.067905	10.478413	10.7401175	11.51294	11.29994675	10.8896845	11.2629255	11.1623395	10.98387375
ACAA1	11.3815535	11.948435	11.52391575	11.3429165	11.948246	11.72255575	11.783728	11.9122815	12.3877175	12.163304	11.9850135	11.579277	11.8939955	11.99490625	11.5529775	11.6212575	12.745303	12.145101	11.615338	12.75631	11.1101535	11.2243	11.3706485	11.3366205	11.643342	10.8932285	11.488303	11.361078	11.377316	12.147878	11.775783	10.90297	11.42078675	11.203164	10.9139785	11.550641	11.6268315	12.381368	11.0391075	11.310162	11.890652	12.063588	11.9470755	11.932106	11.832383	12.4321715	11.7463645	11.5604065	11.5040185
ACAA2	12.476009	10.571119	10.99752	13.600302	11.341091	11.8153515	11.991881	12.043259	11.8248825	12.498755	12.66679	11.400312	11.163237	12.305419	12.819811	12.57782	11.285016	12.544137	11.95988	13.475714	11.46584	11.608902	13.835991	12.885795	10.786732	12.174789	12.466701	12.5059595	12.358622	11.6329775	12.996448	10.464639	11.845588	10.661945	12.32397	12.066166	12.610253	11.686147	12.820652	13.154591	12.658829	11.092504	11.943168	10.758591	12.214852	11.345647	12.1478815	12.153509	12.535162
ACACA	10.187308	10.418074	10.274443	9.337677	10.628103	10.760469	9.887253	10.476798	10.5499325	10.307502	10.707561	10.233904	10.53507	9.326853	9.716377	10.168047	10.030472	10.496841	9.92752	10.569865	10.30699	9.910254	9.957089	10.033692	10.086064	9.899963	9.814471	10.34668	10.756717	10.077566	9.534768	9.492455	9.571915	9.568244	9.856299	9.543004	9.973383	10.432907	9.549717	9.447691	10.192796	9.967463	10.260565	9.847598	9.803026	10.521017	9.561185	9.385447	10.124782
ACACB	9.738976	9.375697	8.679797	9.305963	8.99806	9.641205	9.82964	9.25696	9.468888	9.600206	9.291303	8.846476	9.487259	10.124782	9.245483	9.387047	9.411106	9.438311	9.009139	8.856283	9.19115	8.770659	9.191438	8.999443	9.493581	9.681705	9.166318	9.626629	9.238019	9.174891	9.670045	10.119549	9.806994	9.087671	10.147531	9.39682	9.353106	8.977447	10.177824	9.380003	9.242635	9.125297	9.287262	9.907588	9.395216	8.855106	9.087671	10.528485	9.139565
ACAD10	9.546992	10.412472	10.312453	9.788967	10.337455	10.233904	10.514505	10.190743	9.972486	10.7284775	10.782262	10.352936	9.72902	9.585944	9.954023	10.248304	10.0163765	10.155879	10.123288	10.612592	10.093557	10.307108	10.289312	10.510709	9.864188	10.821249	10.212463	9.960094	10.503395	9.9339485	10.020189	10.780675	9.902133	10.621759	9.701996	10.308835	9.856718	10.467239	10.688506	9.80686	10.37913	10.169821	10.086064	10.381133	10.482665	10.471215	10.149276	10.147674	10.1942625
ACAD11	10.380431	11.20881	10.521679	10.0446165	10.3515155	10.7612425	10.668424	10.2927555	10.5955005	9.6169885	9.6792035	9.8772165	9.67626225	10.2029705	10.545289	10.3072435	10.786508	10.25684875	10.2512935	9.50022975	10.960191	10.6234565	10.964687	9.6656575	10.4139475	10.085194	9.903303	10.03389075	10.7860145	10.423203	10.7621645	11.022688	10.2587725	11.594052	11.01917925	10.74811975	9.5458525	9.9302305	11.069525	11.433938	9.970597	8.9567555	9.4178555	11.333613	10.14395375	9.249156	10.506332	11.075666	9.895347
ACAD8	6.61499595	7.12768525	7.2693402	7.9741765	7.114484	7.4968425	6.9117623	6.531335	7.05580115	7.09549095	7.75829065	7.93138965	7.22583485	7.0096805	7.7041728	6.9144893	7.69116375	7.7426387	7.15621	7.170991	6.82159385	6.4155763	6.84250525	8.507184	6.623623	7.46168	6.63940585	7.03653535	7.20564725	6.815766	6.6998685	7.4942788	6.67038665	6.48746465	7.545119	7.28538675	7.1037535	6.959604	6.24763485	6.7312127	6.3245725	7.2591155	7.24674625	8.614539	6.88710725	6.7287169	7.1944012	7.041314	7.464476
ACAD9	12.36819	12.30463875	12.5176855	11.8417175	12.5652945	12.9463985	12.108263	12.378079	13.0718745	12.7105535	12.6348125	12.2221885	12.753057	11.9097795	12.470236	12.3811045	12.112952	12.0628925	12.087195	12.68216425	12.171036	12.248537	12.475062	12.3962795	11.948412	12.3339715	12.489378	11.7684695	12.3546295	12.469672	12.0519285	12.403711	11.6430145	12.6047255	12.4223115	12.4092315	11.6208795	11.823231	12.47839	12.767174	12.0220025	12.068895	12.034105	12.7906975	12.2283385	12.3176855	11.7529545	12.007455	12.364323
ACADL	4.3127723	5.321243	3.9315352	3.4211898	4.3120146	6.8670278	4.5243354	5.308776	6.5061064	3.5681448	4.035288	3.6630206	5.284938	3.9687848	6.6174183	3.8698409	6.249922	3.8459504	3.6981297	3.8647041	4.9335575	3.9623008	3.3395383	3.3482642	4.7394834	3.299755	3.2701225	3.3485897	4.416814	4.643535	3.5224037	3.9770594	4.420042	4.2046013	5.757835	3.8568826	5.0074806	4.602968	6.407289	4.4934807	3.6986232	6.281156	4.3848367	7.775922	6.8952675	3.690415	4.25815	4.501225	3.5425181
ACADM	13.904163	12.865821	13.41375375	13.3733325	13.301879	13.1613165	12.735362	13.2111555	12.805501	12.747322	13.5935425	12.765884	12.961814	13.9438605	13.27579125	12.9811475	12.848395	12.9792265	13.5587145	13.7968035	13.4083265	12.7539055	12.887863	13.0926755	12.53551	13.0091105	12.9999655	13.5679625	12.993698	12.759014	13.362702	12.938237	13.289198	12.7566095	13.274225	12.787832	12.608056	12.7553085	12.8226855	13.581676	12.3374055	13.1693285	12.89239575	12.9018115	12.968196	13.1317935	13.465587	13.49841175	13.2335635
ACADS	8.490452	9.119108	8.959995	7.854681	9.331591	9.026258	8.799519	8.668531	9.416415	9.458356	9.325862	8.49325	9.179249	8.758535	8.095922	8.370076	9.176555	8.6867075	8.908656	9.80259	9.252704	7.95466	8.080706	8.008178	8.749121	7.8383875	8.907196	7.651999	8.777442	8.54918	9.095221	8.363338	7.848464	7.394295	7.9052315	8.660236	9.152014	9.973383	7.965954	6.949918	8.0396185	9.776019	6.9933543	7.471314	8.983974	8.853464	8.224439	8.509584	8.465049
ACADSB	8.59847375	9.459143	9.527986	9.050158	9.6510155	9.3237785	9.2551515	9.00195	9.9487135	8.51718015	8.7876535	8.3258698	9.726236	10.159736	8.4040375	8.7101945	8.632389	9.5408095	8.71169	8.9357015	9.8325215	7.54321285	9.052027	8.4078605	8.592742	7.691545	8.86424775	8.09545685	9.6726915	8.371409	8.989636	8.51923765	8.60183425	9.393409	8.946462	7.81713935	8.7968285	8.967859	8.845529	9.3290415	8.2955395	11.080928	8.03813	9.4886455	9.487247	8.2070905	9.1896805	9.5668575	8.341272
ACADVL	14.257047	14.229677	14.244452	14.099448	14.333995	13.958149	14.2492285	14.275573	14.392629	14.428116	14.534052	13.99168	13.83278	14.728176	13.900032	13.73634	14.238695	14.318898	13.850632	14.521797	14.199186	13.967923	14.021439	14.259485	13.934497	14.100781	13.733251	14.09242	14.363252	14.212195	14.509222	14.114928	13.675479	13.534432	13.756766	14.173828	14.523557	14.548747	13.919762	13.579952	14.428116	14.547532	14.286463	14.2302265	13.694063	13.660387	13.8093	13.908531	13.916589
ACAN	9.302818	10.561404	10.7979395	10.244936	9.192103	9.2649095	10.1941275	10.195203	9.1904065	10.480636	11.0360425	10.0107125	9.81541025	9.9322475	10.625972	9.2435795	10.572774	10.5579705	9.543031	10.7875725	10.6941715	10.2899065	10.9256865	10.839183	10.124628	10.21094175	9.950924	9.855593	10.1415775	10.4346305	9.95471	10.615172	10.235337	10.04346	10.6151695	11.343985	11.69966625	10.836661	9.68322325	10.7998825	10.23974375	10.335058	10.53980475	10.0542965	10.361426	10.3898415	10.1643595	9.9087755	10.0478235
ACAP1	10.174251	8.712855	8.8297615	6.8647003	8.957855	9.889916	8.317913	8.938449	9.272703	10.029919	8.084879	9.468368	8.933961	8.781614	9.173102	9.278854	8.386351	8.464089	8.754847	10.156761	8.232676	7.8295727	8.037352	7.8246136	8.668531	7.3799734	8.031411	8.013481	8.676958	8.775795	8.4906025	7.1428485	9.015371	7.6639814	7.2753973	8.5977955	7.4495792	9.052316	7.5148153	5.8883066	6.5065513	9.019466	7.884535	8.195236	8.722163	8.21147	10.009291	8.61952	7.677432
ACAP2	11.99829	12.698023	12.291194	12.861383	12.478329	12.167514	12.491783	11.572214	11.993001	11.1904125	12.167514	11.428481	12.864781	12.131549	12.002788	11.712078	11.36843	11.266648	11.933167	11.751536	12.865468	12.444996	12.080016	12.366161	13.0660305	11.947554	11.859036	13.248147	12.134287	11.937048	11.844246	12.546573	11.357545	13.135221	11.702848	11.951068	12.055444	11.892999	12.0692835	12.13122	11.6140995	12.1037855	11.332659	12.196829	11.974842	11.931103	12.000324	11.694568	11.881012
ACAP3	11.4138055	11.1467935	10.83134525	10.753324	11.366049	10.723331	11.5479985	11.5443145	11.563226	11.8589	11.2130625	11.9587625	11.7556235	11.0347945	11.19177925	11.141567	11.26461275	11.55101575	11.497091	11.9655465	10.394302	11.54347	11.2894935	11.3035	11.84807975	11.7293905	11.900788	11.7851945	11.362001	11.4234755	10.920934	10.96053	10.9213025	10.192042	10.7135795	11.4704045	11.3114735	11.711422	9.9723615	10.21328275	11.8513995	11.5711905	11.3110605	11.077965	11.712514	11.381892	11.22939575	10.6421555	11.163929
ACAT1	11.224864	11.322826	11.498941	10.523657	11.009057	11.261129	11.892402	11.405535	10.952981	11.317848	11.646694	10.245103	11.090463	11.45607	10.965833	10.899031	11.298297	13.219213	11.032577	11.467837	10.916401	10.477654	10.53024	11.604387	10.756162	10.746289	10.748344	10.980401	11.843829	10.836273	11.591249	11.319225	11.554861	11.04063	10.622982	10.679297	11.1273985	10.672408	10.078758	10.793149	10.030199	11.097625	11.138487	10.667508	11.240961	11.506274	11.014053	10.9424925	10.441919
ACAT2	13.05725	13.000868	13.260588	13.206132	12.937145	13.35389	13.015039	13.045935	13.453689	12.485367	13.256937	13.904108	13.024463	12.501893	12.625954	12.914494	12.467233	12.742737	12.430678	10.944379	12.168292	12.795845	12.888933	13.01895	12.51346	12.052395	12.448152	13.255496	12.714292	12.439342	12.799112	12.358622	12.457991	13.383679	12.686777	12.465645	12.642727	12.943575	12.622379	13.833807	12.580738	12.604728	13.573502	12.583069	12.749388	13.683181	12.661564	12.361038	12.742516
ACBD3	11.63483	11.967358	12.12916	12.216696	12.211083	12.105502	11.611517	11.776004	11.870788	11.933316	11.423043	11.540849	12.258453	12.340916	12.004507	12.12364	12.135691	11.818773	12.063951	12.12284	12.004821	12.199786	11.516919	11.488348	12.08925	11.53496	11.754682	11.951689	11.57145	11.954458	12.046354	12.735217	11.474557	10.970736	11.38095	11.973343	12.407	12.335989	11.872296	12.029413	11.727742	11.58253	12.075531	11.276427	11.808568	12.793728	11.84692	11.775408	12.36375
ACBD4	8.85049535	9.5219405	9.0749825	8.71474465	9.274386	9.559764	8.7477317	8.944209	9.599355	9.7002995	9.2858	9.37329825	9.6239855	8.9634415	9.2365065	9.3984	10.203633	9.6402635	9.4378195	9.305724	9.110105	9.6079995	9.1601175	9.435582	8.96484575	8.873867	9.141482	9.109455	8.7749287	9.1331645	9.3834755	8.9715255	8.9042527	8.91351475	9.17035835	8.98939655	8.7973705	9.9526015	9.10469935	8.8286805	9.291695	9.5438985	8.9068417	8.9220907	9.0919735	9.56827	9.3542445	9.4638605	8.984872
ACBD5	11.643107	11.313381	11.614836	10.62257	12.4272585	11.758746	10.85042	11.287078	11.8255825	10.485909	10.693943	10.541203	11.220205	11.65924	10.643908	10.801879	10.907529	10.800611	10.969791	10.64166	11.169329	10.6180315	10.4429245	10.968193	10.33192	10.081199	11.017059	10.829604	11.183809	10.492321	11.083862	10.167901	10.964907	10.286715	10.420259	11.142647	11.039372	11.143169	11.239842	10.192547	10.1287775	12.17412	10.806464	9.610758	10.844808	10.58332	10.548851	11.242198	10.2241
ACBD6	9.7217202	11.2196345	9.9412005	10.924082	10.6555415	11.0994055	9.738198	10.1312666	10.638826	9.9416847	10.4442225	10.203923	10.0261672	9.947567	10.075941	10.512536	10.6570335	10.452494	10.616562	10.66615625	10.594359	10.0497775	11.1926835	10.8061455	11.0573215	10.848836	9.86424375	10.5056875	10.817307	9.8204825	10.2669455	11.5432245	9.46917825	11.185551	11.05135175	9.85296585	10.5156615	10.0780465	11.3601475	10.93381	10.35973	10.8007965	10.7919205	11.7222985	10.968874	10.274369	10.770761	10.120292	10.7089155
ACCS	7.5043197	9.548589	8.098456	7.9850755	8.936676	8.339551	8.694639	8.1252165	8.741506	8.765563	9.101971	9.237058	7.5774984	7.8335443	7.6811996	7.427667	8.067524	8.119839	9.32621	8.161963	7.33391	8.018489	8.913109	7.284001	7.4509935	8.168654	8.4587345	8.044691	8.122063	8.936939	9.059145	8.962601	7.57695	8.214539	7.7181597	8.620804	8.415157	8.193963	8.584015	8.4587345	8.723779	8.141464	7.253646	8.08236	7.198966	8.518432	9.07287	7.823464	8.463705
ACCSL	7.92696	7.0369067	7.9970503	4.8166103	6.3506317	7.378809	6.6739564	6.910385	6.450622	5.526835	7.8361783	5.740279	8.053183	6.3372765	7.5091777	7.1313863	7.4381886	7.6350465	7.7611284	8.942188	6.1278877	6.3161016	5.3447046	6.1096845	6.820727	7.4775176	6.90534	5.514463	6.9110475	7.5257554	6.5528455	6.830565	8.160337	6.5988326	5.5371275	5.92411	7.313629	7.2677274	6.0441313	6.273664	7.370716	6.3221545	7.343832	7.695706	7.0608335	8.305876	6.700523	6.597234	7.4418006
ACD	11.284485	11.471188	11.903962	11.585752	11.088441	12.174483	11.154169	12.026844	11.729891	11.309342	11.506274	11.483873	11.742735	11.049978	10.797475	11.459408	11.612088	11.735004	11.585348	11.134808	10.325222	11.174607	11.762306	10.978694	10.9476185	11.022229	11.589858	11.333078	11.647849	11.312786	11.12211	11.209008	11.641716	11.274869	11.157696	10.325873	10.91447	10.99824	10.959328	11.017642	10.8268795	11.080534	11.259379	11.724222	11.1608925	11.498378	11.249252	10.55034	11.02492
ACE	11.685437	11.367106	11.750698	11.067834	11.105487	11.501969	11.757515	11.531698	10.824007	11.692087	11.9442835	11.232928	11.188654	11.368973	11.527448	11.308632	11.191766	11.2507	11.436923	11.032035	11.302893	12.230943	12.044844	11.9808655	11.629914	12.217241	11.567711	11.628607	11.889289	11.678059	11.4586	11.848128	11.857092	12.038451	11.887064	11.875952	10.966135	11.613837	11.529541	11.363996	11.810168	11.378504	11.696431	11.95889	11.700894	11.69745	11.814303	12.105177	11.780287
ACE2	10.708728	9.884416	8.814851	4.1649113	8.86346	10.75764	9.188887	7.96558	10.629252	9.6165695	7.8170266	8.927221	10.477931	9.122965	8.669221	6.1115856	11.378785	4.8738303	8.626056	11.31602	6.3707533	6.988922	5.3316393	4.5886765	9.270812	8.4449625	6.5733085	7.73191	9.209414	5.663856	6.88186	8.200807	4.487015	4.5224404	4.6714563	7.5403905	8.995889	8.136819	5.384655	3.7406886	6.6486406	8.45107	7.470391	7.6548977	6.469257	6.4294853	6.4907613	9.872237	7.848722
ACER1	9.683644	9.128986	9.730247	9.055617	8.833993	9.29736	10.042895	9.761095	10.207028	10.040185	9.313836	9.950158	10.158654	9.366208	9.712462	9.574719	10.221887	9.485473	9.397452	9.686118	9.345748	10.506586	10.005457	9.858368	10.025378	9.595852	10.130549	9.649076	9.132293	9.644382	9.507943	9.558831	10.0113125	9.305963	9.592052	10.385919	9.389776	10.256416	8.824894	8.954893	9.756239	9.016129	9.793562	8.692045	10.524345	9.649076	9.263502	9.449086	9.332956
ACER2	9.722983	10.935434	10.6221965	9.11045475	10.546231	9.4304885	10.281287	9.83375	10.518794	10.2156995	10.8046205	10.23449325	10.89545375	9.817449	10.4006065	10.2851525	10.894173	9.4777625	9.640971	9.9682105	10.340227	9.887027	9.089102	10.2618545	10.63040575	9.920648	11.04019	9.649066	9.7375095	10.4057635	9.636794	10.932656	10.1201395	9.2525495	9.29032375	9.781893	10.432318	10.7748895	10.375023	9.9438955	9.9173585	10.583129	10.6321935	10.2373545	10.356598	10.38993625	9.886578	10.7807355	9.77712175
ACER3	9.697636	10.133965	9.91372	10.25947	9.1993475	9.844185	9.971128	10.485132	10.414579	9.831287	10.944379	9.948143	9.86951	10.587838	10.157327	9.854255	9.759433	9.696403	9.725447	10.028802	10.213005	10.150904	10.782262	10.12892	10.103166	10.290058	10.069454	9.914468	10.9548	10.011451	9.952928	10.402691	10.386611	9.914187	9.4981575	10.142415	9.801361	10.298346	10.359995	11.302468	10.035433	9.253547	9.526226	9.482957	9.2574	10.271576	10.8528805	10.175947	9.701471
ACHE	9.0668345	9.06230815	11.0326535	9.515271	8.804398	9.213665	9.41204915	9.5196815	8.62942775	8.64866725	8.74242275	8.5040425	9.77706615	10.748363	9.808935	9.72068905	9.1238395	8.936678	8.5092585	9.077918	10.377674	9.9645465	11.517637	9.43242765	9.7669708	9.75805875	9.92919665	9.62350625	10.0487725	9.1446255	9.5657282	9.5902185	9.5293635	11.384253	9.9225165	9.8303538	9.3891378	8.6948107	8.760449	9.22957415	9.70156685	10.447255	9.3319437	10.4063475	9.63408535	9.305799	10.1161355	11.5844295	9.48747815
ACIN1	12.0545225	12.135073	12.214852	12.051271	11.691172	11.956135	11.696431	12.0644	11.806478	12.233513	12.223135	12.262347	11.787342	10.974369	11.766352	12.196829	12.831142	12.530869	12.610464	12.302029	12.455374	12.26472	11.902851	12.460662	11.859486	12.311399	12.0962	11.573562	11.574123	12.21836	12.066166	12.756568	12.019403	12.09367	12.35006	11.924394	12.434087	11.669849	12.2703285	12.636477	11.729413	12.183469	11.963705	12.604377	12.485559	12.040757	11.9339	12.338691	12.005346
ACKR1	10.552747	7.712576	3.8553903	8.311965	10.353379	8.652489	7.6889763	9.579502	9.569848	10.285931	7.536607	8.331878	8.322649	10.15007	10.316809	7.2606835	7.2239795	8.605917	7.8205166	7.9652057	6.4223	7.1259465	6.7569523	8.00386	8.6867075	5.5151534	7.8480926	9.20704	7.5505514	8.70457	10.540754	6.224937	9.694729	6.614558	8.1873865	9.127447	7.310676	7.1690407	7.7512875	4.597427	6.973063	9.062387	8.4377775	7.5037932	8.6458025	9.101117	10.455822	8.825025	6.0294323
ACKR2	9.68491575	9.751056	9.6618255	8.80287435	10.004193	8.5314538	9.1912705	9.2945805	9.91189425	9.7880545	8.9917745	9.941474	10.44991	9.2485755	10.104522	9.0077365	10.527062	10.2566725	9.72681925	12.949253	8.81539815	9.4686475	9.2484955	10.7339155	9.4402855	9.1960708	9.9594945	9.5448095	9.098784	9.729715	9.8740555	8.6481789	9.9525495	8.755775	9.3578225	10.227385	9.2332385	10.873701	8.801404	8.43440865	9.253604	9.70998575	9.352958	8.547443	9.8239685	10.752892	9.522511	9.301455	9.962024
ACKR3	11.933316	13.997372	12.18861	11.623711	11.546417	13.242682	14.406915	13.077666	14.533455	13.366593	12.669136	13.194245	11.175005	12.701471	14.087042	11.499194	13.299886	13.139384	14.149278	12.303475	13.593021	13.9300785	11.254028	11.029816	13.959375	13.378621	13.221984	12.882427	12.899592	12.670073	13.822389	14.5442915	12.443662	12.971617	11.535924	14.2809	14.475909	12.440576	11.997072	13.065086	14.261326	14.366872	13.672285	13.549336	12.166606	13.345221	12.872287	11.029157	14.248727
ACLY	13.843843	14.391112	14.439515	13.783384	14.130974	14.193132	13.983354	14.0958185	13.957365	14.171683	14.49963	14.248727	14.003524	13.650473	13.951932	14.207496	15.033941	14.591511	13.980506	14.601383	14.108141	14.305467	13.96017	13.968674	13.857888	13.793435	13.750331	14.069376	13.763032	13.8582325	13.890911	14.243977	13.745236	13.684474	13.685441	13.906822	14.27995	14.206574	14.617373	13.862775	13.727701	13.96017	14.374485	14.117608	13.755429	14.202829	13.88341	13.495812	14.217042
ACMSD	3.6231196	4.3169737	4.489177	3.8938267	3.693413	3.8073199	3.825712	3.6311255	3.5622633	3.5815496	7.100375	3.8437183	4.09888	3.9436111	4.1393986	3.8975244	3.6818078	3.6142201	3.3876264	4.104954	3.5622633	3.4236865	3.530166	3.6152203	3.499771	3.587394	3.8098786	3.7011201	3.8849177	3.4974523	3.6677163	3.4541976	3.968449	4.487528	3.3799884	3.5477164	3.7684693	3.6876738	3.553918	3.9278293	3.3721209	3.4485116	3.6779454	3.9164271	3.4854841	3.4238703	3.4327743	3.4922154	4.037068
ACO1	11.789488	10.7121155	10.957179	10.879924	10.8565115	11.281077	12.1639575	11.657907	11.1370965	11.111641	11.7941735	11.6346395	11.622001	11.4689745	11.7719495	10.5892	11.0089845	11.6723775	11.772112	11.494512	10.7159895	11.0123435	11.011437	11.4369835	11.0085095	10.873281	11.9634405	10.815974	11.0715945	11.3583545	12.019983	11.4206895	11.396525	10.684844	11.25230975	11.292399	12.273501	11.195712	10.5799615	10.1448975	11.30722875	10.9975025	11.6747375	10.9699535	10.962901	10.948748	10.8243025	11.5836795	11.3744325
ACO2	12.5042565	12.5922045	12.3025665	12.494749	12.422844	12.07860225	12.3823895	12.08440125	12.376112	12.3768185	12.3632895	12.12556375	12.816648	12.08714575	12.3649915	12.2578805	11.90900025	12.25364825	12.21705	11.822965	12.4380035	12.1033205	12.0834765	12.116937	12.3731655	12.031465	11.9269195	11.979924	12.2275115	12.1869775	12.250886	12.34849225	12.1709215	12.248788	12.01736725	11.918739	12.0393815	11.80419825	11.9628505	12.004135	12.287522	12.038728	12.4135485	11.888654	11.8865475	12.631257	12.005143	12.2083145	12.497828
ACOD1	6.250683	4.0668316	4.907629	4.623298	6.6455617	7.560784	4.9780374	5.11853	4.996551	6.583582	6.139142	5.804984	4.5927224	5.280822	6.975662	6.0639715	6.836698	5.798797	9.0967245	6.7748156	5.1323385	5.6433973	5.8563786	5.011426	7.3966956	4.6594453	6.464184	10.62081	6.277337	5.7962084	5.7506027	5.7790995	5.544002	4.802653	4.7832704	5.8553076	6.681517	5.7915683	4.597427	8.11038	4.9872675	4.5130243	5.8632684	4.7428102	5.435439	6.231952	6.421608	4.9838953	6.233944
ACOT11	9.3412165	9.938798	9.5341585	8.79203875	9.89698	10.5792165	8.846776	9.1474425	9.99275275	9.713636	9.83936875	9.7564355	10.255897	10.0209555	9.18349	10.10324875	10.337427	10.05235675	10.5086625	11.7245095	8.8993735	9.094006	8.973715	9.2567575	9.325593	9.74512425	9.848625	9.7083525	9.597029	8.4664225	9.51066725	8.4158662	8.7387385	8.602733	8.888117	9.682447	9.577734	11.1712125	8.4920549	8.6201495	8.674448	9.427071	8.446305	8.7659405	9.371825	10.527013	9.02713	9.3071435	9.7043395
ACOT12	7.092655	7.4201727	7.7693887	7.0110426	6.9762506	7.6749525	7.4395633	7.5290008	7.8128157	7.6750827	7.801863	6.970185	8.940999	7.4004865	6.791564	7.385101	7.6212296	7.7754335	7.388233	7.261082	6.946128	7.5200233	7.835959	7.196709	7.8744254	7.3996	7.7997017	7.1726785	6.9783797	6.824574	7.022436	6.986904	5.765812	6.59736	7.2764	7.315435	7.4183445	7.122422	6.270883	6.8183513	5.8766074	6.336278	6.883003	7.385494	6.667965	7.4757037	7.3904185	7.0786705	7.16463
ACOT13	13.3248915	13.7111985	13.507936	13.246438	13.1895655	13.071142	12.811668	12.6829815	13.56259	12.796998	12.9560665	12.36376	13.2159475	12.71518225	12.7622645	13.1909015	13.272461	13.0240455	12.868819	13.706689	12.68843	12.9285905	12.9237965	13.105172	12.7535735	13.452058	12.7806665	13.1611755	12.609648	13.041401	12.854296	13.0789715	12.906519	12.81742	12.67538175	12.9295185	13.30761	12.60559675	12.551932	12.9947675	12.5867405	12.9594475	13.5858565	13.1068495	12.894571	13.1024445	12.632528	13.112623	12.5989735
ACOT2	11.669574	11.280039	11.418611	10.630236	11.062954	10.295985	10.934935	11.522309	10.915971	11.344324	11.738219	11.240679	11.473387	10.762397	11.558954	10.954411	11.906022	11.954293	11.5597725	11.890459	10.693547	10.214923	9.834775	11.848128	10.338851	11.613479	10.9063225	10.260565	10.203091	11.111658	11.769799	11.2738085	11.372351	9.713942	10.480559	10.727067	11.188925	10.539356	9.894478	10.645568	11.074517	11.680717	10.241701	9.187649	11.670992	11.454067	10.422747	11.313519	10.805607
ACOT4	8.420986	9.057101	10.043577	7.9920907	9.332304	8.128113	7.2021346	9.00084	8.56487	8.695394	8.40496	8.874383	8.441768	8.295237	8.462433	8.277459	8.401073	8.016588	8.882812	10.466557	7.724165	6.8016024	7.2496805	8.8915615	8.117245	8.711772	7.568278	7.5268707	7.9505987	8.308233	8.299269	7.292796	8.112002	5.8748236	6.4935217	7.8158727	8.267708	9.664071	5.6655335	7.4477944	7.5827394	9.583859	6.9916525	5.932422	9.291605	8.783751	7.5134525	8.175382	8.449467
ACOT6	7.3037157	7.055856	6.9945626	6.732986	6.377722	6.68163	7.516786	6.840137	6.93919	7.352115	7.1804085	6.891038	6.605947	6.525032	7.431974	6.580105	6.273801	6.8232565	6.934707	7.228032	6.1847844	7.4854283	6.9504933	7.152836	6.828161	7.1486588	6.7157397	7.0408115	6.3590703	7.2799363	6.7835	7.8243594	7.3523808	6.5698714	6.883522	7.2957115	6.6605825	7.2287073	7.011809	7.7238173	7.809647	6.7285256	7.2958302	6.3375735	7.57167	7.199335	6.6979284	7.172069	7.6297913
ACOT7	12.663649	11.713335	13.520759	11.583132	12.258453	12.816081	11.709312	11.48287	12.527815	12.430678	12.788703	12.952403	12.665139	11.805411	12.017604	11.779591	12.527281	12.006708	12.137869	12.090694	11.561057	12.364834	11.97606	12.084333	11.686415	11.131301	11.649313	11.693413	12.246311	12.06517	11.488945	10.187147	11.9173565	10.697837	10.973112	11.35128	12.4426155	11.86311	10.052471	10.914082	12.117152	12.365689	11.595683	11.197652	11.934938	12.090039	11.596517	11.12154	12.462395
ACOT8	9.834962	10.73534825	10.227957	9.942338	10.419324	10.119742	9.63718	9.5890075	10.3115715	10.2885555	10.8240585	10.345161	10.346937	9.815096	9.427296	10.6894095	10.1625215	9.997431	10.20061	10.33652575	9.5225113	9.8462064	9.53741385	10.213506	10.7960575	10.0352585	9.707828	9.760311	10.3625	9.625033	9.55886	9.7111745	9.14576635	9.907741	10.1112917	9.877192	9.641981	9.728012	9.37104715	9.3494642	10.796765	11.1745095	10.608597	9.77795375	10.5034455	9.6972405	10.275282	9.90546465	9.52738325
ACOT9	11.855335	10.962365	12.013962	11.102333	11.226833	12.702054	11.526998	11.817455	11.542422	11.918257	11.319802	11.992864	11.044802	11.674598	12.12763	11.711923	11.807207	12.069901	11.183254	11.732099	11.243869	12.245839	11.187309	11.239565	11.264415	12.394739	11.715957	10.8819685	12.430229	12.373269	12.026365	11.146984	12.357122	10.143935	11.343585	11.383364	12.3362875	11.850521	10.449451	11.01691	11.563233	11.282141	11.723486	11.5252	11.217257	11.575106	11.2262745	11.59694	11.98693
ACOX1	11.464392	11.22323	10.758051	11.637256	11.56715	11.750818	11.196729	11.445752	11.839672	11.312064	12.004507	11.357144	11.387426	11.932027	11.23603	11.840411	11.61122	12.009333	11.064424	11.5936985	12.334375	11.928743	11.058493	11.649794	11.440202	11.930824	11.343305	11.113304	10.7581835	11.18826	11.631049	10.786338	11.435704	10.368749	11.181271	11.635954	11.492929	11.981307	11.262653	11.591091	11.364323	10.690155	11.744402	11.256074	11.433263	10.917368	10.428528	11.706243	10.89463
ACOX2	10.950514	10.232912	10.966135	10.427254	10.404803	10.208547	10.266843	10.412769	10.616699	10.982524	12.332159	10.126844	11.294058	10.478664	11.145599	11.100966	10.907005	11.151251	11.379589	10.286455	10.514258	11.255546	10.407165	10.559251	10.510587	10.790034	11.183809	10.528089	10.210033	10.741197	11.422119	10.602722	11.050558	9.955135	10.683745	11.010018	10.994661	11.115002	10.990522	10.542239	10.4892845	10.350088	10.545149	10.842361	10.762786	11.323661	11.028637	11.594989	10.8970175
ACOX3	11.652107	11.598495	10.788074	11.060982	11.990496	12.272685	11.145599	11.332122	12.202838	11.279527	11.135773	11.806783	11.352865	12.045148	11.241938	11.509844	11.703401	11.385568	11.287209	11.224344	11.905257	10.878129	11.379061	10.926819	11.102593	11.35314	11.721328	11.83674	11.07477	11.043835	11.513153	10.846005	11.424025	11.503724	11.55185	11.155116	11.0511875	11.534092	12.57461	12.550052	11.0152855	11.508857	10.750972	11.661415	11.672228	10.524631	11.365172	11.364622	10.976949
ACOXL	6.6483564	6.3225946	6.573704	7.0269184	6.4441285	8.416203	7.9744787	6.6789603	6.298028	8.616446	6.92746	6.5705724	6.177794	5.8313394	7.788111	7.827195	7.379064	6.7214985	7.3764133	6.832564	6.385119	7.687938	6.4680934	6.1935472	7.6585083	6.453536	6.803919	6.344636	6.48713	7.5187545	7.2225304	7.3414664	7.6927586	7.207084	7.146003	6.8882837	7.050916	6.8536735	6.7864804	7.2402725	7.4990687	5.863895	7.5056705	6.9840436	7.6797566	6.58807	7.3268447	6.9757752	9.3732195
ACP1	11.91992	11.898358	11.824466	12.315077	12.026524	11.77675	12.144243	11.595399	12.324628	11.902374	11.901954	11.889756	11.939511	11.990161	11.561369	11.720305	12.690492	11.869168	11.785969	11.563233	11.658144	10.908466	12.60166	11.201828	11.824333	11.333354	11.595275	11.977562	11.951689	12.275836	11.569733	10.830004	11.45546	11.445346	11.758895	11.152186	11.770886	11.821629	11.656448	12.312074	12.006551	11.474254	11.535381	11.781607	11.98225	11.634962	11.650518	11.086075	11.767088
ACP2	11.99579725	10.944778	11.270139	11.4723935	11.5911395	12.0137795	11.2071555	11.6721	11.418576	12.130543	12.1736495	12.2502635	11.071389	11.2530865	11.935833	11.87127175	11.7159885	11.5247055	12.08077	12.405046	11.070085	10.900705	11.5099785	11.6960715	10.9304975	11.6324345	11.4344235	11.2235585	11.5010045	11.899135	11.7485405	10.84874225	11.7508585	10.6115405	10.54826	11.6982295	11.9057385	12.404576	11.01603825	10.7338005	11.1943825	12.175226	11.0374735	10.6141455	11.501417	10.769941	11.461115	11.579328	11.915086
ACP3	10.42486	11.79486225	9.4401815	9.9501215	12.1090255	10.103369	10.8685075	9.9702895	11.671948	9.3770705	11.2797955	9.5319215	11.798409	10.5534455	10.7265385	9.873274	10.6863935	9.339308	10.752113	9.9588615	11.2050225	10.9276495	10.19589725	10.3356	11.371086	8.47577685	11.4844715	10.21022175	10.8148435	10.50965925	10.4589525	10.738878	10.1139595	11.480488	8.90082	11.719738	9.6449395	11.283228	10.2431795	11.0471415	10.77681175	11.476865	10.3558095	9.67119215	11.315163	10.620159	10.63548925	9.1575	10.245796
ACP4	6.369168	7.399175	7.1157413	6.976137	7.086534	8.403766	7.28217	7.020683	7.1387105	6.577306	7.211785	7.4829326	7.164237	7.3300595	6.690321	9.023218	6.7337737	8.548778	7.045726	7.524512	7.241204	7.8302207	7.5298114	7.6254187	7.5503044	6.9561954	7.900598	7.0126944	7.3751125	8.016188	6.7241654	7.3162527	6.6353555	6.957397	6.581838	6.9615006	6.9824877	6.827879	7.3193984	6.3706193	7.39837	7.0797005	7.3270965	7.044536	7.0471983	7.135111	7.0884385	7.032985	6.3533826
ACP5	13.613718	12.848816	13.240617	12.345441	12.930651	13.285264	13.28364	12.954101	13.279265	13.551305	12.778353	13.125632	12.846128	12.799514	13.099624	12.883936	13.239851	13.235736	13.399565	12.581035	12.648473	13.166629	12.800667	13.053743	13.035351	13.116784	12.972744	12.960701	12.719699	12.912295	13.185529	12.360706	13.205598	12.748077	12.812954	13.211354	12.899592	13.218277	12.875464	12.816512	12.95888	12.927092	12.926682	12.73851	13.000868	13.161854	13.054169	13.140577	13.279846
ACP6	8.467568	10.695588	9.421141	11.307632	10.488737	10.626202	9.231193	9.703761	9.72902	9.182065	10.7279215	9.776681	9.608789	10.123288	9.758213	10.180831	10.808466	10.20502	11.146984	9.636874	10.282911	9.307568	11.046028	11.033115	8.830864	10.632888	9.620194	9.598263	10.726519	8.929882	10.060288	10.056077	9.226746	10.484871	10.5969925	8.911617	9.350253	10.142095	10.95403	10.744703	10.445906	10.836133	9.467642	11.116654	10.374411	8.705754	9.975415	10.502121	9.335603
ACP7	10.294238	9.638486	9.676492	9.332836	9.2512455	9.395216	10.248053	9.527419	9.756795	9.69031	9.268636	9.951278	9.300045	9.798669	9.473981	10.25312	11.699619	9.904895	9.741726	10.6572275	10.252121	11.303272	10.189927	10.091443	10.665179	10.804812	10.321558	10.3683405	9.7785635	10.304438	9.6184	10.470523	10.626631	10.643057	10.300784	10.640279	9.530796	10.399313	9.989261	9.80231	10.831057	9.818144	10.560547	9.969775	10.153745	11.050911	9.656341	10.470672	9.809401
ACR	8.05880885	7.69160175	8.5940658	8.45703135	8.5018125	7.4067357	9.2031515	9.078507	8.34879	7.6554455	7.384808	8.146836	8.10002385	7.6946595	7.18183915	7.810013	7.9560212	7.7295053	8.1177295	8.3143743	8.43966825	8.74659475	8.243528	8.01724475	8.678401	8.1925768	7.824615	8.11761725	8.799324	9.123656	8.03566525	8.668326	8.399564	8.6627457	8.509729	8.15257775	7.9694955	8.30146385	8.54491985	9.133249	9.2914605	7.9237225	8.59377515	7.8622783	8.270811	8.11496035	8.410493	8.4484192	8.3647765
ACRBP	9.6413175	10.435115	9.627062	9.465406	10.14258275	9.1243635	9.94366825	9.423799	9.8162555	10.27214	9.2615455	10.0847125	10.7471095	9.41373125	9.75604675	9.8740095	10.41197575	9.614546	9.297691	10.3576975	9.535928	10.756685	10.3155595	10.2669725	10.355518	10.4429815	10.2033445	10.4927135	9.368216	10.1006515	9.419745	9.98843925	9.8938605	9.73776125	9.674183	10.3156485	9.852426	10.84908	9.522978	9.603088	10.427082	9.713693	10.3886495	9.761985	9.9119605	10.7631205	10.3081895	9.9206675	10.309871
ACRV1	8.755423	7.812298	8.250938	8.559178	7.4272585	8.110258	8.879588	8.159126	7.9793234	8.73263	8.391205	7.66748	7.775161	9.212233	7.8217516	8.762802	8.212738	8.151778	8.328172	8.325239	7.592309	8.606314	8.663574	8.8511915	8.37704	8.860905	8.542039	8.554302	8.176038	8.487202	8.089132	9.093337	9.357563	9.259207	8.882812	8.661859	8.181501	9.039496	8.41426	9.355193	9.29065	7.4674945	8.950096	8.966496	8.070377	8.528264	7.6423006	8.387445	8.072022
ACSBG1	10.1337125	9.4404455	9.2708915	9.0362975	9.7405703	9.956316	9.796387	8.9430772	9.7118173	9.5414155	8.81385865	9.4186728	9.40401	9.6142315	9.3053275	9.20382	9.66674375	9.7366668	9.575271	9.9415885	9.56363115	10.0449	9.0139617	9.3449812	9.901054	9.7146715	9.887464	9.43149685	9.559886	9.9631285	9.6616574	10.2768395	9.736393	9.45446335	9.6552665	9.6625285	9.466123	9.775205	9.4456445	9.577277	9.339043	8.9516235	10.0347924	10.050819	9.7255035	10.0460235	9.59956985	9.5730592	10.1010965
ACSBG2	7.5760217	7.977925	8.181611	7.7991643	7.5855923	8.193417	6.938018	7.2252755	8.041785	7.395259	8.099767	8.26964	6.9348416	6.5112925	5.0332932	7.660403	7.4309325	7.6332393	8.518572	8.174881	7.540653	7.599507	7.999138	8.344767	7.3898983	7.4340887	7.7441654	8.697513	7.6534486	7.0425124	7.70775	8.323834	6.7014813	8.226542	7.5515747	8.063166	7.554906	6.8323054	6.943807	6.7151284	7.1922083	8.507961	6.673262	8.342547	7.4720273	7.1912203	7.484212	7.354825	7.335177
ACSF2	10.526222	9.750178	11.404779	10.396093	9.60895	11.661415	9.647591	11.112317	11.062546	10.974759	12.155533	11.00186	10.031731	11.49687	10.529893	11.351851	10.708201	10.630236	10.494601	10.149156	10.381	10.3201475	10.692053	11.02391	9.644781	10.406887	10.50507	8.103823	10.569454	10.158526	10.180699	9.649477	10.552225	9.908236	9.804076	9.323875	10.099314	10.581812	11.8431225	11.2215185	9.632797	11.85786	8.843021	9.96689	9.9740505	10.482803	9.620853	10.941578	10.377871
ACSF3	8.1824497	8.9604829	8.6346803	9.590747	9.89063	9.0379284	8.36393125	8.693686	9.872268	8.2202967	9.638397	8.72281135	8.5100531	8.41545635	9.5310345	10.149039	9.5570425	9.794361	8.31542075	8.9257985	8.32970025	8.03831525	9.470356	7.48370465	8.2054573	9.1160245	8.5635003	9.04306175	10.03989775	8.6590405	8.298958	10.2108305	8.14022625	7.483708	7.42123825	7.74927	8.668192	8.264115	9.399623	7.89778325	8.15330635	8.2919335	7.9908575	8.3964193	9.7941975	8.22604315	9.80840125	8.04391135	8.1119495
ACSL1	11.138997	12.168292	11.258297	10.743246	12.264387	11.979902	11.794705	11.351851	12.474436	12.443299	11.270108	13.06761	12.2425785	11.658983	11.936277	12.095725	11.748856	11.707864	11.85786	13.161644	11.504296	12.052824	10.507826	12.010849	12.514139	11.293259	11.797319	12.098479	12.627558	11.39196	11.625408	11.790047	11.902851	9.923606	10.687158	12.473703	13.304526	12.705063	10.881418	10.009291	11.022105	12.125849	11.313639	11.641298	11.8920965	11.8596325	12.358304	10.818538	11.970467
ACSL3	11.5967975	10.915721	11.0987325	12.2913375	10.7588415	11.399209	11.0890815	11.238418	10.93716	10.357689	10.59105725	11.30811	10.809354	10.683903	11.1906115	10.555046	10.8702535	11.037589	10.782849	11.755051	11.124408	10.632151	11.33121275	10.032142	10.697326	10.3286025	10.88754625	9.9449105	11.388845	11.263811	10.97441575	11.2126005	11.4739045	11.447037	11.060101	10.5000655	11.130302	10.527139	11.170174	12.833858	10.9081025	9.98926825	11.50516325	11.977348	10.6400375	10.6712175	10.5559085	11.44506	10.9457115
ACSL4	12.527964	11.837906	12.901404	13.270293	12.425753	12.280364	12.251006	12.618436	10.951486	11.827103	13.489043	12.799112	12.782604	12.896293	13.000284	12.135847	12.355602	12.3799095	12.087141	11.6952715	11.535924	12.524764	13.083002	12.315605	12.054357	12.975485	11.823801	12.170591	12.790117	12.322223	12.7162485	12.94866	12.457531	12.229915	12.21029	12.071325	12.470368	12.081575	12.307977	13.128421	11.774291	13.220995	12.112394	12.4396515	12.19513	12.3057575	12.287974	12.537022	12.323617
ACSL5	11.596798	9.031112	9.284625	8.521627	9.76846	11.513153	8.90607	11.319667	10.048728	10.601762	9.681209	10.204204	9.474665	10.433782	9.975135	10.026226	8.733372	8.893043	9.83388	10.970211	10.494739	8.8572	8.472933	8.600029	8.662773	7.6373253	9.728881	8.145371	10.902919	9.757919	10.077566	8.345805	9.998282	10.880595	8.767262	9.594562	9.056141	10.566862	7.9974623	7.9641714	7.917376	9.628348	8.816986	7.3901634	9.319894	9.365672	9.925628	10.72534	9.121853
ACSL6	8.06366585	6.2415305	6.30368945	8.5292652	7.3258942	9.168514	5.96173375	7.665885	6.981326	6.42801405	7.4435115	5.6627465	7.40062565	6.9620618	7.18896585	6.45615055	6.4655023	5.39565345	6.04279165	6.220645	6.0497098	5.7958915	10.6512905	5.773504	7.232712	6.62677315	5.77520235	6.17172435	6.764145	8.77063	7.39116615	5.51738825	7.19808515	11.3126295	6.2711015	6.0199981	8.79982085	6.1665403	6.60683295	8.82950835	5.2881936	7.397743	6.19735215	7.53730725	6.23339965	6.57450835	8.18398015	6.2791062	6.1454351
ACSM1	6.12918685	5.71646475	5.6248695	6.4491227	7.2998723	5.14912405	6.51348135	6.502166	6.34879665	6.03059245	7.27196765	5.99869575	6.55791905	5.8204995	6.48138835	6.55043815	5.818249	5.3525816	6.46535115	5.80531145	6.6919855	6.10926085	6.81402135	5.61976415	6.24638085	5.5703775	5.68217585	6.02703135	5.8847425	6.12897015	5.93422685	6.1596286	5.78098215	5.7663892	6.3608248	6.0676787	5.52292585	5.5727805	6.3161792	5.7084135	6.2295711	6.34658555	5.78400215	6.49981285	5.26775405	5.7050398	6.05243705	6.3808795	5.65406415
ACSM2A	3.8258536	4.5866895	4.6102715	4.1039214	5.3438487	4.955608	3.9958208	4.4370427	4.4550943	4.0575867	5.126523	4.542764	5.546814	4.6851163	6.562916	4.315119	6.661122	4.7054935	4.2481675	4.2925134	5.0979776	4.3262053	4.179153	4.3041496	3.9469662	4.8241725	4.0401835	4.0017257	4.49962	4.235036	4.0685863	3.8132455	4.57693	4.659965	4.2114797	3.7294943	4.4516516	5.052928	4.2237387	4.096712	4.0436215	4.366107	3.9086602	3.7693524	3.6750772	3.8189578	3.9096231	3.897943	3.8791342
ACSM2B	5.7790995	7.2260303	6.3748393	6.0777855	7.21247	7.096589	6.0525584	6.62762	7.3617697	6.1626716	6.541545	6.69669	6.5032153	5.700252	4.2989	6.28832	7.164237	6.466209	7.078388	7.06187	6.6605825	6.587045	6.4046073	6.849408	7.3835196	6.380423	6.410787	7.3047457	7.2195168	6.440187	6.1876106	7.17977	5.987755	6.1299877	5.8002853	6.4258995	6.655331	6.0801816	5.2462077	5.0712223	6.64877	7.1154785	6.7994194	6.690766	6.688172	6.663448	5.9974813	5.9612947	6.0105915
ACSM3	9.207166	8.519416	7.6304193	7.9276023	8.336128	8.270166	7.453293	7.4841013	8.571279	8.208708	9.834775	7.882742	8.081718	8.736587	8.236139	9.1374035	6.5827384	7.9027233	7.9720125	8.319811	7.691862	8.236517	8.616878	9.23508	6.9124246	7.4848676	7.645765	7.7003126	7.1873693	7.613591	8.5731735	9.743186	7.4523115	9.994544	9.382979	7.5556817	8.051369	7.8367043	9.553054	7.4806666	7.0935683	8.345805	7.237526	8.586742	7.6146054	8.284778	7.8365054	9.590386	7.6357074
ACSM4	5.964345	4.336441	6.9497643	5.681957	4.926648	4.4766335	4.670903	4.5259705	4.732476	4.870472	5.067755	5.344556	4.8406353	4.697703	7.1050005	5.659746	6.30476	4.265247	5.689048	4.3619075	5.2507706	5.464861	4.487715	5.4386096	5.124314	4.970625	5.861492	4.5931034	5.0300074	5.3531566	4.750485	5.4112916	5.7224565	5.30823	4.4219646	5.810343	3.7524445	3.8028252	5.574624	4.3774805	5.112203	7.1633034	4.945635	4.9370155	4.9885693	5.89235	4.754279	4.7506685	4.4567785
ACSM6	7.5945525	6.896081	6.946403	6.3859696	7.5569434	6.7979727	6.006925	6.8105373	6.476577	6.6014304	6.5254526	7.2044544	7.2651906	6.4400287	6.158261	6.5657287	5.7629633	6.2890296	6.3617773	6.9654193	6.9120436	7.081124	6.924024	7.3030686	6.6657224	6.645434	6.851124	6.876713	6.189113	6.604273	6.280123	6.073445	5.7512665	5.512884	6.069589	6.404892	6.9105105	6.947317	6.72931	5.405993	5.764717	6.406073	7.5789104	7.090517	6.2661967	7.306697	6.5841584	6.773641	6.1454067
ACSS1	11.619926	11.88738	10.01849	14.011414	11.8428545	11.549897	12.127312	10.435152	11.266782	11.13606	12.402334	11.120578	11.000147	12.146933	10.479636	11.716547	9.934231	9.961072	11.349036	11.758659	11.777963	10.352674	12.357633	11.341503	11.456502	10.996331	10.19646	11.426795	12.184332	10.375202	11.458426	11.895563	11.037876	13.25086	11.202815	10.506167	11.111504	9.839058	10.798545	13.352803	11.084961	11.129667	11.882688	11.763021	10.64821	10.39805	11.015936	11.0902	10.970736
ACSS2	11.192738	11.6774775	12.045213	12.353665	11.456567	11.531787	11.461246	10.760817	10.9225935	11.048619	11.280023	11.75983725	12.01780475	11.2253765	10.850018	11.428439	11.356763	11.239482	11.2342895	13.033183	11.328775	11.6681055	11.422677	11.61863	11.2003625	10.5938315	10.7059765	10.7418765	12.052132	10.362896	10.9561155	10.8530425	10.1875135	10.683689	11.2106155	11.28719	11.3053905	11.154345	10.47178375	8.53678415	11.48783625	12.679869	10.696162	11.7211885	11.626843	11.1508025	11.374808	11.1738525	11.193406
ACSS3	8.635357	7.2365665	6.880644	7.3888555	7.6100526	6.889226	7.6503243	8.5943985	8.300204	9.0967245	7.8172865	7.82993	7.598008	10.425994	8.850806	9.506977	8.169814	9.293249	8.295767	7.484343	7.7097287	8.099092	5.993313	7.027064	6.9596415	6.7164497	8.411853	9.6814785	7.8406835	7.645151	9.570841	7.4539633	9.4003105	6.901966	8.100305	8.18464	9.163466	7.4654255	8.299551	7.6469116	7.895186	7.4583535	7.97907	7.431471	8.281593	7.526643	7.726478	8.649223	8.224439
ACTA1	5.0343556	4.7264132	5.794669	5.7781086	5.8697915	5.4047446	6.6447563	5.147711	5.0471907	4.17614	4.0129576	4.793202	5.7800303	6.6086965	4.52362	6.3612056	6.2437005	5.0234795	5.238037	5.7012486	6.5742564	7.4735794	6.0836153	6.830309	5.619625	5.33623	5.0885134	5.2886124	4.9064145	6.4743843	5.9675264	7.0210814	9.820447	6.0295935	5.6719937	5.142973	6.85584	6.177965	7.1517954	7.1927514	6.364758	4.533196	7.077612	5.0279784	6.8675466	5.415004	5.584908	5.8951683	6.079393
ACTA2	14.667019	13.82895	13.930424	14.379962	14.080899	13.6828375	14.586928	14.457811	13.425692	13.982092	14.2492285	13.584232	13.59999	14.524106	15.0545845	14.398137	14.100781	15.216675	14.505057	13.90567	14.317505	14.173828	14.4612465	13.309725	13.592736	14.043278	14.826029	14.150108	13.978109	14.386669	15.454707	14.281437	15.065578	14.437367	14.122523	14.483871	15.05033	14.372306	14.9543915	14.990119	14.838154	13.533605	14.796911	13.995319	14.477486	14.051178	14.440582	15.369907	14.854029
ACTB	15.6534615	15.628675	16.0714585	15.891876	15.722059	15.451396	15.7246465	15.922527	15.8431815	15.8656945	16.1124715	16.085642	16.1033405	15.6544485	16.0523605	15.633407	15.865485	16.125311	15.7608805	15.9422805	15.6490195	15.862136	15.679155	15.7341065	15.4079435	15.6983215	15.9954405	15.86852575	15.93062	15.8842075	16.147354	15.64881925	15.8220095	15.4953655	15.4387905	15.697031	16.1203195	16.100692	15.7189225	15.6595465	15.980823	15.66253475	15.855619	15.445024	15.724651	15.9124855	15.570048	15.886244	16.261321
ACTBL2	14.0958185	12.891172	13.263289	13.775817	12.954101	11.971382	13.607359	13.769657	12.657042	12.890784	12.952197	12.97881	13.338754	13.668166	14.0971775	12.9106655	12.600098	13.897468	13.140338	13.320185	13.44003	13.737285	13.490147	12.754396	13.557171	14.110686	14.134625	13.793435	12.754396	13.314857	14.690086	12.748439	14.263927	13.67128	13.548749	13.652644	13.25086	13.3886385	13.407105	14.021823	13.770326	12.4833765	13.830749	13.492996	13.489875	13.281629	13.749031	14.794685	13.480718
ACTG1	14.540783	14.8442415	15.2077305	14.7938755	14.6097355	14.48667375	14.552888	14.615563	14.5111175	14.514984	14.994509	14.69933925	14.868962	14.45322175	14.97408	14.7379975	14.542713	14.9925215	14.4804105	14.9181075	14.3119965	14.6919675	14.5045945	14.6039105	14.75019175	15.2274335	14.722721	14.968381	14.62737325	14.6993365	14.86761125	14.701047	14.544319	14.536768	14.71557725	14.514504	14.879392	15.001317	14.3494995	14.9288	14.911607	13.9007725	14.9128595	14.7593865	14.5379435	14.9305645	14.5192905	14.74914575	14.8092365
ACTG2	12.237706	10.4360385	10.3142488	11.182735	11.2313115	10.0061817	11.12626875	11.20682	10.4938195	10.48606765	10.29251925	10.30965315	10.3769512	12.0398165	11.278097	10.0900395	10.08539315	11.9505385	11.017038	11.0463637	11.026021	10.95323575	10.31782975	9.489495	11.192534	12.267091	11.6965475	10.7158677	10.1490433	11.191049	13.076578	10.56526025	12.0951175	11.7621675	11.551821	11.2606865	11.336021	11.0550333	11.4443495	12.647325	11.7253695	9.7992407	11.17973915	12.0790835	10.8362968	10.7063651	11.6737335	12.650792	11.13145735
ACTL10	9.306486	8.860501	10.087971	9.469293	9.94506	10.229403	9.574861	9.713251	9.377029	9.794535	10.481944	9.987519	9.815125	9.574599	9.523774	10.599434	10.514258	9.714628	10.3323345	9.915666	10.111268	9.308274	9.425872	10.534935	9.837423	9.979269	9.892328	9.219363	9.674018	9.642436	9.73662	9.624988	9.4958315	9.362603	8.403902	9.807802	10.333024	10.067262	8.605377	8.64858	9.44639	11.1104	9.471046	8.8159275	9.869785	9.359439	9.614358	9.355046	9.8707285
ACTL6A	13.388422	13.5624885	13.3353805	14.4883025	14.2625735	13.88488	13.7477335	13.257675	13.245099	13.0202335	13.257498	13.113592	13.4789045	12.99317625	12.903307	12.76212525	13.0859475	12.616026	13.245246	13.392713	13.2984705	12.94172	13.2083495	13.219914	13.788163	13.1616245	12.8669085	14.1096935	13.185489	13.3213185	12.8107715	13.1832845	12.700403	13.783225	13.1606215	12.5381875	13.2320255	12.880383	13.052826	13.5227215	12.966334	13.149236	13.4664755	13.1941075	14.012994	12.6857315	13.0264765	12.66764	13.19667625
ACTL6B	6.6035192	7.126397	7.856897	6.89512585	7.007793	7.2307365	6.1628273	7.1364092	7.229314	7.47774775	7.470652	8.0063655	7.6137365	7.1287435	7.341892	6.8688715	7.5329295	7.2835785	6.619938	7.2006305	7.491357	7.18768	7.004947	7.4477905	7.3998885	7.2006235	7.856803	7.80576315	7.450495	7.0431135	6.776528	6.6342442	6.79391725	6.4084442	6.379292	6.9830432	9.039752	6.3941065	5.5769112	5.85413935	6.37906565	6.9902238	6.5418132	7.4617752	6.44866895	7.0233697	6.6639607	6.48453545	6.75955635
ACTL7A	7.1346908	6.7940507	6.6866236	6.5665803	6.832833	6.7512493	6.934585	6.242493	6.0220585	5.8381877	5.894235	6.2126193	6.9953504	6.9427576	6.3739614	5.642876	6.195563	6.285284	6.176594	7.1861167	6.7783155	7.149682	6.545323	6.6294613	6.784845	6.9570146	6.5253005	6.9992747	6.5697427	6.7047787	6.4884686	6.494502	6.004439	7.014505	6.8622446	6.8503175	6.743733	6.687602	5.9653196	6.1841583	7.5383153	6.248011	6.909857	6.7924767	6.763773	6.0673385	6.4700675	6.0297585	6.4300876
ACTL7B	3.4762678	4.612409	4.4272842	4.0405517	4.9823937	4.7575583	3.4764185	4.1311984	4.2247133	3.9565036	4.8879023	4.4058933	5.8267198	4.594544	5.79126	4.216459	6.1550117	4.538869	3.7500608	4.7495527	4.591121	3.6238258	3.9113748	3.8028252	3.8369136	3.8024902	3.6917028	3.9118898	4.4839287	3.7249591	4.0651255	3.5523503	4.553155	3.6910603	3.4843996	3.7099833	3.8571007	4.1984086	3.4749348	3.4605243	3.6396973	4.075473	3.3970418	4.1854696	3.4883182	3.6336725	3.6516635	3.4627082	3.5113714
ACTL8	7.62776465	8.1077055	8.3808397	7.9062312	8.2532507	9.012556	8.8064716	8.54969985	8.60827325	8.4086382	8.414342	8.43408	8.299983	8.194338	8.940823	9.7518645	8.8009955	8.21300265	8.21085565	8.40025305	8.21791775	8.90023425	8.2971985	8.29746625	8.4995788	8.670389	8.2551285	8.3930065	10.787935	8.088235	8.0239605	8.1145737	8.4330245	8.31992825	7.96844335	8.6726393	8.8398285	8.52290975	8.0600435	7.8980717	8.3887341	7.872301	8.173344	7.9371487	9.5230675	8.7030285	8.41813565	8.3160902	8.3931515
ACTL9	3.995637	4.51564	3.9908295	3.5062823	3.6812987	5.475565	6.352805	4.63123	4.5813913	3.4749348	3.6849666	4.9337225	4.143994	3.7019296	4.1845136	3.5399113	3.7403128	5.895804	4.1729364	5.4185596	4.005954	5.466804	5.4480047	5.2455115	5.089629	5.5878015	4.109371	5.0026417	4.557383	5.6229835	4.4929714	5.149756	5.4047446	4.6021414	4.8077903	4.898474	5.309935	5.9504547	4.6081605	4.71292	6.032375	4.6382637	5.7759285	5.033691	5.397064	4.814547	5.447473	5.839356	5.5462775
ACTN1	15.013325	14.935419	15.672055	15.0562935	14.663726	14.265419	14.702337	15.074254	14.760294	15.081161	15.457103	15.64409	14.425892	14.599552	15.507376	15.101854	15.502071	15.6618	15.016454	15.490929	14.273045	15.121299	14.82321	15.502071	14.2324505	15.371104	15.445159	14.481594	15.117655	15.37956	15.616797	14.64076	15.593405	14.669358	14.452074	15.006882	15.710762	15.391875	15.039309	15.269916	15.265819	14.598994	14.9594555	14.425892	14.83589	15.221682	14.383551	15.28635	15.558662
ACTN2	6.761181	4.63123	4.8021	4.5224404	4.877876	4.654148	6.2752986	4.745238	5.0967255	5.778623	5.569639	4.2446575	5.1373844	4.640115	6.072116	5.558026	5.775216	5.386647	6.2037525	5.3196363	4.61833	5.7048554	4.2688046	4.8497496	5.2216334	5.4494705	4.4552765	4.5286403	4.806941	4.9310694	5.801246	6.97088	6.9757752	5.8167925	6.719781	5.913281	4.8931184	5.440761	8.18866	7.3735356	5.530606	4.0200043	6.602208	5.4058204	5.514632	8.056768	4.9813123	6.633146	6.969382
ACTN3	12.1077645	12.3395815	13.43741	12.5059435	11.9352105	11.12168075	11.7343515	12.47063875	10.903508	11.901199	12.243908	12.4362175	12.049437	12.170062	13.443586	12.9789625	12.6096825	12.8387655	12.11736625	13.01888	11.907216	12.8428775	12.3198555	13.30658	12.27374	13.351969	13.1644865	12.23059625	12.1675745	12.6969725	13.4127285	11.6424395	13.4406215	11.8240775	12.17575675	12.481881	13.120648	12.7314145	12.138547	12.6703005	12.4407795	11.54707	12.397048	11.9215065	12.741926	13.1080885	12.350828	13.5080825	13.1532545
ACTN4	14.04675	14.015649	14.27202	14.957689	14.592124	13.982092	13.984427	14.028449	14.698366	14.110686	13.785058	14.375479	14.698366	14.589786	14.130013	14.389427	13.914636	14.389427	13.899649	14.733815	14.552366	14.0980625	13.91499	13.780704	14.243977	13.947652	14.529361	15.041029	14.106888	14.396021	14.104699	13.935604	14.268131	13.318384	13.91811	14.201077	14.375002	14.10728	14.327416	14.49963	14.346507	14.166996	14.201077	14.365866	14.255647	14.149278	13.79629	14.216602	14.073324
ACTR10	9.04678	9.5831	9.4961775	8.9976295	9.612887	8.9877585	8.7510935	9.617727	9.2178375	9.1679445	9.644111	10.388381	8.794173	8.8259555	8.99703825	8.6927675	10.0009075	9.69461575	9.881664	9.932599	8.8062765	9.01761425	7.947042	9.341634	8.5137695	8.6227125	9.581514	7.890721	9.30283	9.521517	8.826402	8.54925	9.629231	8.4673035	8.237839	8.5607835	9.0275125	9.5925715	8.02956585	8.892328	8.335069	8.617921	8.0382008	7.633495	8.84655	9.1612245	8.403642	8.34064	9.322194
ACTR1A	12.507536	12.083066	12.1014595	11.8153515	12.458342	12.313946	12.212118	12.87647	12.46652	12.552917	12.678165	13.170041	12.087141	12.153345	12.736221	12.354193	12.355255	12.775378	12.182477	12.06756	12.283304	12.269298	12.113159	11.991594	11.550715	12.005004	12.464576	11.981774	12.197508	12.205238	12.436148	11.319091	12.3799095	12.032762	12.096482	12.3868265	12.434906	12.624267	11.915368	11.463085	12.115831	12.291006	11.97681	11.905108	11.954293	11.916889	11.951835	12.144905	12.363219
ACTR1B	11.566396	11.747727	11.688275	12.005168	11.43675	11.576239	12.109786	11.85322	11.82752	11.611932	11.972244	11.851259	11.542694	11.856943	11.826951	11.83398	11.422904	11.950764	11.91141	11.581045	11.78324	11.849787	12.3786955	11.741141	12.190836	12.436322	11.552402	11.952153	11.526864	11.717246	11.7020855	12.3348675	11.79252	12.319205	12.149524	11.950167	11.778862	11.911712	12.144243	12.292667	11.923052	11.97195	12.001538	12.444173	12.021109	11.6019945	12.005004	12.091215	11.801181
ACTR2	13.142771	13.239122	13.144156	13.492996	13.20953	13.071028	13.196861	13.429566	12.585058	12.800499	12.6171465	12.146628	13.297422	13.390479	13.392124	13.354947	13.141003	13.244955	13.3897295	13.0298195	13.157802	13.176154	13.755075	12.436148	13.223582	13.140338	13.6197605	13.489043	13.107547	13.4303465	13.467446	13.415193	13.260351	13.0445795	13.117264	13.25384	13.543787	13.77063	12.683084	13.391563	13.077666	13.083002	13.1787405	12.626325	13.575321	13.334931	13.218009	13.146167	13.724099
ACTR3	14.206574	14.332976	14.4542465	13.785399	14.335489	13.995743	14.153843	14.179236	14.589258	14.021038	14.436308	14.201077	14.301334	13.944201	14.094947	14.0839405	14.297402	14.360307	14.334513	14.062962	13.893517	14.164272	13.568061	13.847452	14.726896	13.610809	14.150619	14.684024	14.1291275	14.580011	14.23292	14.479305	14.0342655	13.748366	13.74104	14.080899	14.455989	14.330074	13.654992	14.179236	14.400274	13.961364	14.750141	13.596676	14.015649	14.235334	14.039293	13.742933	14.6433
ACTR3B	9.678491	9.8228655	9.955726	11.102867	10.185421	10.313291	10.833118	10.210291	10.282424	10.245041	11.005877	9.713807	10.016628	10.138458	9.712208	9.955584	10.7493	10.036056	9.858676	9.988729	9.8309965	9.355605	9.862152	10.268943	10.130691	9.957916	9.694878	10.051535	10.184844	9.835831	9.65865	10.416068	9.793692	11.037876	10.661945	9.706457	9.6323805	9.888687	10.53869	10.096205	10.397603	10.12963	10.350399	9.945187	9.9742	9.521598	9.501767	9.380003	9.646943
ACTR3C	9.084501	10.049255	8.795992	10.104357	9.846506	9.517647	9.861876	10.608337	10.994235	10.745249	9.561072	9.632945	9.976001	12.066619	9.311033	10.288409	10.42781	10.317914	10.350088	9.712462	10.617386	8.184898	7.815214	10.613919	10.519514	9.857801	10.32471	10.7995825	10.686199	8.952632	9.662242	11.13618	9.493164	9.785947	9.454915	10.54296	9.030302	9.651712	9.251389	9.479839	9.220985	10.014108	9.973111	10.838805	10.064114	9.356379	10.737453	9.824812	9.205299
ACTR5	9.52498	9.876495	10.655634	9.841863	9.634828	10.099172	9.435378	9.661698	9.165679	10.465454	10.966791	10.386878	9.652705	8.436861	9.165679	10.246964	9.729994	9.878796	10.161329	10.889524	9.663193	9.916099	9.149008	10.5564995	9.244538	9.765951	10.026359	9.125824	10.268669	10.29639	9.630462	8.384144	9.146806	9.604262	9.596842	9.339552	10.098766	9.705372	8.902272	9.437647	10.674461	10.526903	9.949904	8.893043	9.811224	10.4892845	9.278438	9.423852	10.328749
ACTR6	11.354934	11.471466	11.462606	12.269298	11.748419	12.333027	11.6128025	11.141576	11.56672	11.136603	11.500631	10.895393	11.2497015	11.7864275	10.857753	11.50969	11.492929	10.899691	11.278048	11.342163	11.375398	11.067436	10.737453	11.126864	10.702248	10.2721	10.7995825	11.676909	11.185067	10.719928	10.993409	11.374704	10.384433	11.495816	10.901667	10.934063	11.137739	11.258148	10.926531	10.764407	10.997887	11.33093	10.918051	10.467112	11.451659	10.722016	9.917706	10.865921	10.260307
ACTR8	10.704937	10.633482	10.100471	10.075121	9.972973	10.951206	9.872382	11.385876	10.521017	10.256841	10.709687	9.891321	10.588777	10.874594	10.098515	9.959703	10.0408	10.564795	9.901986	10.243535	10.833945	9.607955	10.231088	9.782238	9.623037	9.312585	10.058055	9.701332	9.609949	9.932846	10.570686	9.89299	9.787431	10.236767	10.248705	10.098515	10.373603	9.94369	10.016081	10.407435	9.828524	9.995936	10.507686	10.764407	10.178118	10.176484	10.26126	10.16624	10.169148
ACTRT1	7.860831	7.4216995	7.8006163	7.356815	7.468394	6.9068027	6.659104	7.9532976	7.083182	6.948884	7.23712	7.3886023	7.445278	7.8252606	8.136819	7.3117404	6.4109454	7.794953	6.6919007	8.178721	7.882866	8.115945	7.7926574	7.104341	9.276404	9.9742	7.7734547	7.334773	7.0043263	7.2533536	8.320065	6.636614	8.311386	7.9181824	8.730211	8.007277	6.8130736	6.9718122	6.0320487	6.6339664	6.7946105	7.0697207	7.4392905	8.5692005	6.81383	6.917952	6.9555	7.9936123	6.414291
ACTRT2	5.402479	6.5627875	6.025449	5.6371965	6.431959	6.8223577	6.9490185	5.927702	6.3721414	6.1915507	6.168534	6.658977	6.584833	5.8513193	6.591693	6.389817	7.0259986	6.099356	5.742713	6.374543	6.6390276	6.08246	6.247575	6.6579785	6.2265954	6.446145	5.4118466	6.0584917	6.138675	6.5534253	5.5872674	5.9483805	6.3469214	6.0025067	5.6760426	6.156997	6.222095	6.010771	5.6450987	5.365832	6.5484633	6.0947495	6.241931	6.0505257	6.3984647	5.826087	6.233321	6.3285856	6.295645
ACTRT3	8.429292	8.634815	7.973938	8.246423	9.06436	8.473837	8.945059	8.917588	8.331878	8.4342165	8.175137	8.662106	7.978937	8.894839	8.070238	7.9815855	8.612657	8.28676	8.402354	8.231409	8.833651	9.307027	8.210832	8.496701	8.803555	8.957611	8.66992	8.45522	8.216109	9.247965	8.454032	8.39306	8.379797	8.310735	8.157177	8.448593	8.567889	8.681274	7.4730563	8.399156	8.388186	8.281458	8.751955	8.2528305	8.280416	8.394818	7.976612	8.147696	8.30099
ACVR1	12.2385255	12.033361	12.7229315	12.668558	12.0708625	11.968286	11.7092065	11.934532	12.3340675	12.3242315	12.80069	12.66854	12.0165805	12.474187	12.57598775	12.7296635	12.4020925	13.091148	12.8926275	11.8511525	12.0779895	12.3793365	11.7954865	11.760081	12.220502	12.180076	12.5637415	12.612088	12.945489	12.630329	12.8114315	12.239124	13.401547	11.6659305	12.378611	12.861288	12.9919255	12.075014	12.9405435	12.5678745	13.06785825	12.18245125	12.060052	12.86430375	12.367344	12.427642	12.4461395	12.246959	13.2394615
ACVR1B	11.001939	11.3539825	10.877666	12.289239	11.9123685	11.464043	11.6144175	11.4589365	12.2010675	11.6618515	11.754385	11.806423	11.544039	11.825396	11.144891	11.642135	11.4726785	10.714076	11.4715375	11.9434505	12.231558	11.5859495	11.5932495	11.6197125	11.5884195	10.932708	12.0082285	11.23176	12.3261005	11.507615	11.2812395	11.9294675	10.8703265	12.21154	12.1765415	12.0032935	11.829535	11.2632665	11.9565595	11.5766315	11.407436	11.212276	10.8899495	11.905893	11.433472	11.2333315	10.7912845	11.2837395	11.212682
ACVR1C	10.263888	8.663448	10.198796	6.6370516	8.672358	9.257104	7.8386292	9.994267	9.75322	8.37411	10.300784	9.212089	9.355994	9.518921	8.692045	9.348333	9.686422	9.321357	9.433231	7.3322225	9.786622	7.2493005	6.909079	6.276485	9.675003	8.847374	9.434045	9.833487	10.754551	8.584708	8.103701	9.025068	10.476542	9.619604	7.3712673	8.812797	9.417225	9.182518	10.380865	7.1207104	9.924147	10.828124	8.980173	10.26453	9.498279	9.19666	9.466072	7.713092	9.143305
ACVR2A	10.608602	11.415178	10.154393	11.848595	10.478069	9.759751	9.588972	10.075536	10.015836	9.211552	10.292778	8.834128	11.242478	10.049516	10.149553	11.091391	9.717627	10.26085	10.053147	10.297902	10.453223	9.65557	10.562927	9.904895	10.2365055	9.830051	10.717369	11.002657	9.960807	9.957512	10.705103	10.285532	10.284315	11.509241	11.166475	11.032709	10.417959	9.861449	11.043292	12.437801	10.50061	10.0545635	10.198519	10.23178	11.445346	9.940665	10.382497	10.625643	10.598124
ACVR2B	9.268223	9.753993	10.1686845	10.8423075	10.0349645	10.1185255	9.048621	9.8011155	9.3580295	9.294029	10.2454945	9.244448	9.6062315	9.998236	9.0128685	10.0437505	9.8430025	9.726937	9.0128725	10.052382	10.14435675	8.723694	9.722415	9.9185135	9.2806595	8.968463	9.1071595	9.4109015	10.0760655	9.065125	9.2111055	9.179009	9.0597485	10.8981635	10.1039965	8.47193235	10.045794	8.928106	10.750673	11.5075945	10.0889215	9.254639	9.793313	9.9483535	9.4646045	9.18799	8.9861785	8.8995235	9.4704325
ACVRL1	10.599154	9.991354	10.799451	10.852204	9.979539	10.134378	10.37001	10.372944	10.797879	11.026348	10.10694	10.237476	10.0950775	10.083107	10.661945	9.941353	11.180334	10.72306	10.020301	9.976784	9.795797	9.793692	9.83529	9.835039	10.276988	8.883577	9.830852	8.877808	9.708974	10.526094	10.8901825	8.980845	10.861435	9.208546	10.4791975	9.393106	11.296956	10.559117	8.288731	9.596842	9.732598	10.773434	10.315573	9.611145	9.791789	10.50061	9.235938	9.015495	10.820037
ACY3	3.7001195	4.3792763	5.6980305	3.7897608	5.7667465	5.9530187	3.9084418	6.588679	4.7239823	4.1137505	5.3276806	7.593514	5.2007833	4.727796	6.69806	4.1862187	5.0799394	4.140069	4.2362685	6.4212136	5.129985	3.9984124	5.203959	4.601274	4.265632	4.3328953	5.228115	3.6475058	7.848464	4.21197	4.1824603	4.2116637	4.003348	6.50414	3.7708075	3.5202644	3.6893792	5.6398854	3.9880593	3.3862665	3.3555021	5.4817805	3.653658	4.636332	4.7431545	5.152222	6.984801	6.896601	3.9321976
ACYP1	12.861616	13.608593	13.26719	12.747505	12.228975	12.517768	12.133228	12.630944	13.011878	12.557233	13.8748255	13.072832	12.19513	12.415778	12.094001	11.631947	13.786131	12.30608	12.687922	12.724456	11.802961	13.287277	12.50504	13.77201	12.595537	12.645102	12.396921	12.998508	11.946024	12.58036	12.948222	12.687186	12.390595	12.668064	12.604019	12.429905	12.337152	12.620114	11.479849	13.235045	12.487221	13.019389	12.450376	11.9762335	12.604728	13.018751	12.25862	11.896572	11.923952
ACYP2	11.960823	11.946494	10.780944	11.4368105	11.797759	12.372775	11.343305	11.910149	12.517768	11.639176	11.186497	12.041986	12.386979	12.567012	11.3710785	11.744402	11.6128025	11.259516	11.561215	10.507399	11.641595	11.652835	12.173447	10.946926	11.741697	12.731757	11.770118	11.8196335	11.635705	11.65772	11.691172	11.978313	12.066315	12.398829	11.73673	12.33663	11.445077	11.398168	11.928162	11.692677	11.602915	11.413605	11.858474	12.220998	11.885889	10.81381	11.465136	11.721788	10.948872
ADA	11.3930225	11.3971765	12.760346	11.1802955	10.6266	13.0368185	11.9913405	12.6440145	11.2009375	12.1462165	12.19438475	12.9737575	11.860996	11.380622	12.01512725	12.6400935	12.85754575	12.326352	12.7259045	12.333442	10.23266825	12.367391	10.865175	10.835495	12.1135505	11.9556665	12.452089	11.957733	12.13526925	12.3641355	11.626773	11.474575	12.0086065	10.7750515	11.3337545	9.7257025	11.8934435	12.2588645	9.6479935	11.1870005	12.0957265	11.7657945	11.3036885	11.568311	11.0489455	11.80919125	11.4174835	10.683725	11.9169265
ADA2	12.579816	10.535233	10.602993	9.683783	11.173191	12.20478	11.274086	10.512237	11.635405	12.705262	10.305371	10.424496	10.765856	11.291928	11.479558	11.450328	10.339411	10.435825	11.879471	9.85697	10.514633	10.225435	9.956	10.344259	10.745922	9.826362	10.138458	10.0165	10.337455	10.981698	11.482296	7.9069223	11.762306	9.5596895	9.86747	10.522856	9.389631	10.133965	9.40155	9.375697	9.211552	10.53071	9.976147	8.695269	11.3209305	10.790715	11.705089	10.032883	10.795524
ADAD1	5.841484	3.6281512	3.9398158	4.3315606	4.3183594	4.0162086	4.4469843	4.652917	4.502599	4.6273007	4.2080183	4.674062	4.533015	4.8136053	4.97155	3.81023	4.820768	3.8906333	3.7418144	4.8334484	4.5637197	5.270856	4.487528	4.265456	4.399561	4.452662	4.150213	4.187892	3.980111	4.5280924	4.726921	4.1397347	5.8063145	5.4359865	5.8846574	4.4240046	4.8306074	4.3145995	4.5617285	4.262353	5.6090984	4.5749197	4.7103643	3.8273892	4.5093226	5.180765	3.8962586	4.090306	4.2817564
ADAD2	11.820726	12.4648825	11.735338	12.478273	11.707609	11.706041	12.0414935	11.4963745	12.665527	12.0823775	11.7836545	11.602481	12.7533585	12.376224	11.37594625	12.6759575	11.979401	12.2248395	12.896988	12.170459	12.3269475	12.527085	12.060541	12.0892655	12.308714	12.286312	13.2112465	12.6118625	12.2004525	12.4217015	12.3527345	12.858025	12.088222	12.117364	11.430055	11.4879045	11.27964025	12.595298	12.9897925	11.8700185	12.3772815	12.556807	12.168728	12.7012735	12.7223605	12.419986	12.213954	11.96666375	11.5435215
ADAL	5.9499345	6.787384	6.018765	6.388933	7.57307	5.0388756	5.021277	5.9059	6.761882	6.0413985	6.056415	5.819286	4.7401958	6.9043913	6.592339	6.4950852	5.7242737	7.130961	5.7863283	7.38761	6.289807	4.586146	5.56926	5.130192	5.214756	3.9885592	7.6779375	7.5277963	5.654538	4.739272	7.1620526	6.014968	5.040415	7.007177	5.936483	5.3215795	6.6513658	6.2771597	4.48507	6.952155	5.2097826	6.4487762	5.9119887	5.5226116	5.1970887	6.364607	6.0777855	5.6435804	5.3855343
ADAM10	11.4777445	11.348739	11.4002755	11.864982	12.054201	11.92074	11.57538	11.34903	11.839214	12.063031	12.02921	12.405883	11.3968555	11.5669505	11.6037705	11.787734	11.959997	12.6355495	12.1596415	11.763812	11.908824	11.4136995	11.2638435	11.743593	11.5238985	11.246939	12.26803675	12.22283	11.7174655	11.82816675	11.842775	11.85643775	11.5959915	11.4482695	11.430355	11.849065	12.188994	11.8675895	11.5269315	11.436359	11.493498	11.9532545	11.30396525	11.4225805	11.8933745	12.09065625	11.679661	11.268214	11.9522975
ADAM11	7.7647528	8.5786	8.67202535	8.7797755	8.1834365	8.07861315	9.019383	8.43176635	8.0831405	7.2176085	7.8510927	8.04125825	8.45034085	7.90626865	8.0799105	8.21947885	8.941847	7.8207982	7.817989	8.73107175	8.809252	8.767991	8.6957845	9.199344	8.6527785	8.69469725	7.89781965	8.08602045	8.6298357	8.604247	7.70512185	8.6142835	9.41978375	8.761996	8.8190215	8.247392	8.2577687	8.3440155	7.8740707	8.1603775	8.7661135	8.6689375	8.805782	8.6109315	8.32410975	8.0175895	8.05215985	8.353704	8.0582382
ADAM12	11.4595145	10.33467	10.8774545	11.042465	10.188457	10.95433	11.3813795	11.629063	11.0107355	12.347493	11.620624	11.412764	9.800763	9.4601575	12.1564395	11.6069655	11.632782	12.816641	11.4357555	10.61639375	10.550891	11.9608125	10.003624	10.757189	10.833226	10.568199	12.0239655	10.0376635	11.8738055	12.3043725	12.455915	11.18931725	12.1916785	10.3621885	9.49748135	12.2018755	13.0217535	11.757659	9.610362	10.37889	11.398691	10.4437585	12.2511655	10.7741395	11.290056	11.2226735	11.39481	9.619068	12.806761
ADAM15	12.350555	13.047094	12.971188	12.194091	13.22903	13.103555	12.282488	12.334375	13.579636	13.219759	12.879266	13.210841	12.873829	12.55867	12.824179	12.747874	13.763032	13.176154	12.52639	13.308447	12.860552	12.608809	12.387325	13.095538	13.25018	13.444977	12.568124	12.175922	13.856038	12.444489	12.142036	12.383555	12.3629	11.530927	12.334693	12.627248	13.206132	13.47543	12.355951	12.022472	13.297874	12.981504	12.717993	13.738305	12.800888	12.594828	12.874867	12.40058	13.193008
ADAM17	8.7710625	9.731061	10.117939	10.5054291	9.721105	9.79539385	8.972391	9.9942134	9.9097845	9.7476145	9.603498	9.7596368	9.25508645	9.7014245	9.5644852	9.88101925	10.080703	9.949318	9.8123494	9.7435605	9.61190765	9.5397885	10.794265	9.16445785	9.97506825	9.48800335	9.5259627	9.80768365	10.882538	9.020368	9.75587125	9.449367	8.7010835	9.7483825	9.2060248	10.1093045	9.9462205	10.172776	9.74791885	9.345453	10.079188	10.4706795	8.68005825	10.540619	10.010482	10.099586	10.4235695	8.893253	9.9664635
ADAM18	4.7286915	5.10476415	5.2657355	5.12511575	4.68901235	4.7436457	4.56843565	5.01993615	5.17560025	5.0160769	5.49939635	5.475563	4.9264622	4.83869515	3.9917678	5.09673645	4.361175	4.88593015	4.4753991	5.18856095	4.7597902	5.58116585	4.62750485	4.8194025	4.7730397	4.754244	5.38947	4.97754435	4.93665615	5.23071635	4.84043635	4.59237765	4.4457066	4.3889612	4.4252185	4.4998298	4.5631703	4.77645445	4.3339837	4.1995416	4.65756175	4.6119527	4.6911048	4.6775049	4.67383335	4.8740047	4.53611565	5.02211975	4.26518655
ADAM19	11.9436345	10.2791695	11.4097855	10.895293	11.123018	11.557559	11.7444195	11.808328	11.847664	12.24512	11.8251855	11.5310675	10.480189	11.7011385	12.50856725	11.7533555	11.261352	13.1696715	11.3811135	10.70451	12.14075075	11.642724	11.1502295	11.209825	11.594712	11.5925485	11.5922585	11.1639125	11.966501	11.8312405	12.378998	11.0522825	12.387706	10.3234415	11.760958	11.516127	12.706599	11.478832	11.683426	11.1279635	12.25819075	11.380427	12.1342185	11.356783	12.089833	11.4109185	12.10302525	11.53635475	12.4230845
ADAM2	3.5583498	4.036622	4.870636	3.7843287	4.53649	4.419876	3.3942928	4.874716	4.093006	4.411966	4.4964375	4.067545	5.078297	4.4157324	5.981557	4.1941643	5.1029854	4.1602635	3.6939757	3.9687848	4.573436	4.05455	4.232112	4.0827627	4.0339804	3.6944554	4.1332216	4.064187	4.295175	3.654243	3.9422274	3.5423403	4.3997035	4.4224563	3.4503417	3.6514363	3.8294818	4.0638413	3.452502	3.460003	3.629668	4.154387	3.651233	4.078002	3.6131508	4.0588613	7.080475	3.8604457	3.4925609
ADAM20	7.428995	8.121805	8.085472	6.723251	8.304694	7.4894133	7.531481	7.8287616	7.3678946	7.8464093	7.8812547	7.240507	7.090264	7.09889	7.1650295	7.1585064	8.583124	8.120616	8.622908	7.892299	7.030689	7.889542	7.467739	8.501416	8.1567955	7.6972575	7.9063067	7.7707744	7.7300963	8.356743	7.9704146	7.257142	8.731299	9.292681	7.8961234	8.638799	7.80563	8.176038	9.401687	7.274781	9.393528	8.943019	7.7042084	8.14091	8.80768	8.533677	8.015819	7.723694	8.462862
ADAM21	8.191893	7.5148773	8.860644	9.074513	7.463399	6.6490226	7.788111	7.738994	8.568482	7.810982	8.661612	7.9717646	7.955054	7.6408668	8.993721	8.236139	9.415898	7.524661	8.158994	7.6883264	7.8673253	7.7290506	6.912568	8.997783	8.071139	7.600089	7.9638066	7.361128	7.395376	8.144281	7.5349646	7.753996	8.875666	8.752823	7.5464234	7.817648	7.8023367	8.066352	8.679658	8.936939	9.3354645	8.100049	7.4119987	7.4670854	8.195897	8.534632	7.6368303	7.9377637	8.518572
ADAM22	7.2788582	6.93107	5.6385068	11.1689305	6.94334225	9.72919	6.8328995	6.40081925	5.37922955	6.121835	8.2035075	4.15073465	6.6325125	9.430923	8.1336385	6.591485	5.42350505	5.86106255	6.00333235	4.98656655	9.1484505	5.6346613	8.151269	7.17887025	4.83256425	7.28339735	6.3835682	7.5749825	4.6281536	5.783853	7.149364	5.78029105	7.4341603	9.3811535	8.1322373	6.0395651	6.40325	5.92388685	11.1696375	9.1371005	7.3856667	6.4802468	7.05083725	6.78597545	5.471792	5.4704407	6.41409495	8.33875775	6.352214
ADAM23	10.554931	14.2003525	9.97122125	12.59414975	10.81137	9.4617	13.4262995	10.609536	13.01193075	10.972797	11.4897305	11.761992	13.1400765	12.1599745	11.7994785	9.4964625	12.974332	11.397013	11.5799135	10.004045	14.35306	11.795165	10.86935675	8.8924675	14.1218605	12.610295	9.79581975	13.7214455	12.9010585	10.8806915	12.091237	14.5610785	10.413194	12.5980615	11.136629	9.792648	13.549817	11.4184835	12.8954255	10.844871	12.730529	9.389482	13.6782285	12.9399005	10.6661065	10.6728135	11.253619	9.8962355	11.27468
ADAM28	10.18577425	8.51685625	7.80033	7.69792625	8.2139015	10.4228505	8.449	8.0412296	9.5005535	9.84154575	9.105344	7.8597997	7.98490115	9.121375	8.650625	8.98821	7.66748035	7.7139821	8.8800665	6.4987247	10.6927855	7.238665	7.71062665	8.0765015	7.99736275	7.30461315	8.2695215	6.5745735	8.94115725	9.0353395	8.529987	9.169563	10.1514245	9.453119	7.60709405	8.354835	7.4789455	7.8481655	9.314307	8.855683	6.9797193	9.0309695	8.5051535	9.6868925	8.7718395	7.849869	9.9703605	10.36848775	8.5960845
ADAM29	6.0415535	4.0574317	3.7973108	4.8271995	4.5408616	5.2032456	4.6570263	4.1098847	5.184204	4.8487196	4.185317	5.1961975	4.3021007	4.0773516	4.642702	4.5885	4.649192	3.8832455	5.1726823	4.6720037	3.8602955	5.508135	4.1526594	4.4523425	4.5799294	4.082198	4.3808866	3.7956426	4.0302215	4.821314	4.3431096	4.2536855	6.277337	5.6068525	5.096149	4.857744	5.1154494	4.5454464	4.152145	5.511553	3.900612	4.3584447	4.039168	3.9410377	4.29927	4.6423063	5.9200225	4.241692	5.403555
ADAM30	7.053829	4.4362206	6.3854127	5.330765	3.5250318	5.247967	6.731718	5.1593843	6.6910152	7.336865	6.267279	5.6571054	3.839716	4.714205	4.1606407	5.682973	6.6336827	6.481135	6.644479	6.598305	4.7241917	5.9936457	5.52123	5.771877	6.9065547	5.555266	6.7563868	6.021479	5.171462	6.3290124	6.023562	5.4884233	7.0799575	6.1498065	6.8304405	5.8903356	5.892177	5.746703	5.797659	7.3446307	5.313344	5.797487	6.593753	5.1982365	6.5817013	5.9330893	6.5373244	6.1087656	6.288015
ADAM32	6.7655859	6.92934975	6.82726005	7.3318367	7.36385625	8.3667659	6.54487895	8.24959015	8.9515	7.1447691	8.364984	7.6712878	7.24910525	8.35339315	6.867344	7.8236915	7.905126	8.11903265	6.787881	7.5783495	7.462717	9.828134	7.856935	9.139112	8.9417837	8.2908527	8.1720595	7.9063735	7.6126265	7.355833	8.24327115	9.031188	7.2823695	7.454773	6.39516115	7.087673	7.76714515	9.336825	6.767987	6.4909688	7.4359203	7.8895748	7.6240155	8.829771	7.36153825	7.95819235	7.891893	7.54573875	6.91519
ADAM33	10.123751	10.065326	10.328464	9.867058	10.097319	9.850118	10.705103	10.17838	9.922371	10.460012	10.216294	10.228745	10.317914	10.216669	10.6797085	10.275805	10.039766	10.617112	10.183159	10.004205	10.222576	10.8203125	10.578981	10.761583	10.625776	10.824275	10.34546	10.475591	10.115106	10.227075	11.194419	10.527436	10.356632	10.36134	10.195893	10.722282	9.948143	10.083411	10.2153425	10.138092	10.5524845	9.840752	10.572157	10.72373	9.965013	10.432223	10.227771	10.478534	10.476421
ADAM7	7.814158	8.181148	7.968254	7.9763446	7.3888555	7.1825414	7.107277	7.5249443	7.958903	8.18464	8.2375555	8.0957775	8.649082	7.99461	7.947463	7.6714983	8.046163	7.7212873	7.423002	7.666625	7.8218884	7.498826	8.076878	7.523793	7.557216	7.8502803	8.235604	7.660403	7.952383	7.4548607	7.4403577	8.319522	7.5049853	7.9244776	6.62633	7.38603	7.548752	6.659374	6.793553	7.2154007	7.5826163	7.6427875	7.919506	7.727655	7.1825414	7.502342	7.056489	7.497368	7.0626364
ADAM8	10.150645	9.703252	10.738104	10.062113	9.232825	10.126412	9.2666	9.397709	10.195619	10.751787	9.926599	10.555663	9.659196	11.531555	10.795259	10.1699505	9.984109	10.083828	9.680112	10.388236	10.167758	9.90252	9.889789	9.871956	9.54822	9.292404	10.086605	9.641072	11.173765	9.5916395	10.013717	9.011606	9.818979	10.523786	9.552166	9.849569	10.970872	10.540023	8.899158	9.051498	9.315743	10.507399	9.421944	9.26919	9.612071	9.685616	10.128353	10.391761	9.867336
ADAM9	7.255134	8.296418	8.470403	7.860295	8.912691	7.632608	7.072095	8.155199	8.467973	8.123255	9.526885	8.684816	8.56487	8.923054	8.577083	7.235157	8.02071	8.861194	7.591162	8.360647	7.9778156	9.36538	6.9648967	9.154601	8.197093	7.775922	8.849582	6.7177324	7.8802133	8.146676	8.304047	6.7963047	7.6270347	6.8098264	6.130296	6.898371	8.287257	10.609552	6.2635612	6.7928944	7.1188374	7.1643744	8.308353	6.5780597	7.546795	9.112391	6.6719975	8.781093	8.812503
ADAMDEC1	12.024549	9.093061	10.177041	7.9542766	10.23963	11.42621	10.202964	9.087811	10.584196	11.576365	10.586744	10.409888	10.288644	8.797344	10.608471	10.207171	10.037059	8.897384	11.87539	7.7512875	9.5045395	8.800664	8.252667	8.840163	9.490804	9.2421255	9.262799	8.582164	10.021509	10.030902	9.027089	7.2914596	11.72577	8.404823	8.865211	9.701996	7.5814896	7.9168625	8.927356	7.8859277	8.337189	9.95722	9.509586	7.95757	10.181888	10.13617	10.572157	11.055927	10.514633
ADAMTS1	12.168124	10.863354	12.55366	12.802612	11.314485	10.86252	11.309964	11.556941	11.101658	11.101924	11.0226555	10.45481	11.496208	11.729891	11.898358	10.704674	11.0386915	12.339202	10.89299	10.817522	11.055927	11.729005	10.795524	10.450998	10.946508	10.954158	11.436404	12.72006	10.919693	11.165651	13.065086	11.996934	12.398994	10.388876	11.11556	11.749858	12.029069	11.082016	10.401492	10.845073	10.980787	11.301915	11.921123	11.541849	10.729827	11.765069	12.591669	12.0692835	11.180197
ADAMTS10	8.757473	8.517035	8.60549	8.659707	8.316678	8.4377775	9.077929	8.893315	8.945781	9.15899	8.555618	8.666478	8.628214	8.689697	9.557892	8.916898	8.821596	9.884416	8.943584	8.500158	9.086122	9.106464	8.929331	8.850276	8.795846	9.045597	8.957053	8.283784	8.684145	9.250307	9.8869505	9.287409	9.834775	8.823349	9.114599	9.314761	9.608364	9.157488	8.573588	9.016658	9.246027	9.076561	9.201285	9.176959	9.334636	9.114879	9.389776	9.811358	9.40338
ADAMTS12	12.415931	11.136884	12.842517	12.32823	11.655585	11.475069	12.749851	13.415701	12.212807	13.592736	14.018028	13.748688	11.131826	11.501427	14.143446	13.715203	13.454502	14.554661	13.047331	12.887867	12.4010935	13.836605	11.918854	12.931073	11.998877	13.125632	13.934129	11.852642	13.272065	14.0763235	14.025183	12.906502	13.73129	11.681382	12.47955	14.062962	14.793211	13.455879	13.10451	12.73085	13.556859	12.723675	13.603917	13.25452	13.208352	13.297662	12.444996	12.798319	14.359827
ADAMTS13	7.7049737	8.208708	8.339926	9.184023	8.052416	7.645765	8.758412	8.283543	8.5626955	7.6953635	8.339012	8.4158125	7.666274	8.8129225	8.354473	8.461386	8.993439	8.042161	7.85628	8.042022	7.9803348	8.476475	9.246711	8.5617485	8.783062	9.038466	8.417267	8.635485	8.413609	8.337869	8.74765	8.973911	8.573325	9.056976	8.984104	8.236139	8.674324	8.496578	8.825532	9.603701	7.86657	8.630548	8.374997	8.755203	8.460058	7.8913765	8.077232	8.76886	8.2462845
ADAMTS14	9.019466	7.915696	9.592968	8.743391	8.697513	8.777619	9.022547	10.356779	8.790137	10.024934	10.71121	10.630767	7.752193	8.522406	10.6981	9.246158	9.937121	10.684025	9.7118	9.04481	8.069973	10.633482	7.909483	9.628617	8.241641	9.046098	11.161167	8.622102	9.360365	9.605235	10.9286175	8.255023	10.313805	6.2166243	8.698608	10.045331	11.655284	9.91109	7.854171	7.16371	9.894346	8.942316	10.029057	8.266751	8.700391	10.21273	9.501515	8.546198	11.463974
ADAMTS15	5.7181683	6.5253005	8.434342	6.8135715	6.19678	5.863737	4.893987	8.028325	6.5757484	8.26034	9.157745	9.21128	5.625948	6.34061	7.45862	5.8828535	8.682095	7.2535014	5.2998133	7.2647786	7.022436	6.6813717	6.2057257	7.1681185	6.0792575	7.6726913	7.605805	6.0177507	7.3523808	5.7561164	7.9066863	4.459393	8.701935	5.23535	5.2302732	6.173396	8.902974	6.7698693	4.6859727	4.864849	6.4124284	5.224066	5.5339313	7.933245	6.2782216	7.28217	6.7283964	6.3583417	7.580028
ADAMTS16	9.8039465	4.793202	7.2116637	6.972251	8.102267	6.095184	6.8400106	7.589379	6.5905004	8.131875	6.4336543	7.222267	5.920497	5.6231737	9.530207	9.096601	8.119187	9.6429825	8.040492	6.0443006	7.9102693	6.34061	5.726082	4.6390667	5.306093	5.6242657	7.557216	5.865668	7.7935305	6.694929	9.884549	5.928694	9.658938	4.58654	5.3140373	7.495687	7.869564	7.0978727	5.653395	6.4493585	6.604554	6.0340443	7.5336533	7.951602	7.7598014	6.7772326	6.9880157	6.763339	8.507698
ADAMTS17	6.416418	7.781556	6.7694554	8.238059	8.446611	8.062525	7.4508724	8.291787	8.954623	7.6944594	8.825814	7.6497793	9.395631	8.62806	7.258053	7.3393874	8.578257	7.8878584	7.3100142	7.087168	10.65281	7.293558	7.958097	8.756327	9.371944	8.122194	7.8323197	8.378074	8.498289	7.299472	7.92108	7.521492	7.2885137	10.154915	7.2486215	7.3196716	8.095922	7.7903724	8.536963	8.232417	7.6432066	8.045383	8.053455	7.861844	8.646087	7.5361114	7.8480926	7.6195216	8.850652
ADAMTS18	6.4851223	5.74191685	5.76956025	10.5588055	6.40577435	5.65930085	5.91229335	6.5805315	6.8061755	7.030768	7.1063645	6.2621455	5.5348595	7.268103	7.49836585	7.11231275	5.10118345	7.496754	6.45911875	5.0798855	6.12640315	5.46462625	13.2998055	5.3376655	6.557333	4.4250383	5.98406015	6.58326225	6.08794475	6.64926085	7.8666582	6.7810618	6.6365343	11.0658855	12.693974	7.65501475	5.1222182	5.5945743	9.43171825	12.517487	4.6500487	5.81302185	5.9838045	6.7962811	6.6379354	6.55056525	6.554832	6.57919685	8.792068
ADAMTS19	7.2958302	6.9797306	7.115061	6.7516456	6.197073	6.589241	5.814473	6.3247733	7.002338	6.912848	6.5500755	6.834849	7.0465155	7.0439568	6.7699904	6.3161016	6.270054	6.2185297	6.125006	6.6395426	6.085693	6.7285256	7.288767	6.106547	6.157465	6.952542	6.119907	6.4502177	6.159201	6.505967	7.766486	5.826545	7.0830503	6.610711	7.206546	6.4576263	6.715366	5.867468	10.745662	7.8940415	6.587343	6.1104784	6.298028	6.116293	6.19476	6.702151	5.793389	7.1540813	5.686672
ADAMTS2	12.595001	11.037067	12.864399	12.390099	11.613479	12.737147	12.643428	13.594874	12.652707	13.804724	13.245198	12.909618	10.870088	10.387684	13.686334	13.175901	12.885601	14.193132	12.940983	12.257316	11.779162	13.439152	11.977258	12.662161	12.211602	12.012089	13.139162	11.516369	13.42541	13.728079	13.45053	11.708986	14.027686	10.933008	12.412401	13.4376335	14.353259	12.830531	10.84536	12.403784	13.023752	12.199786	13.107046	11.409143	13.553562	13.06232	12.626494	12.680627	14.211275
ADAMTS20	3.51921415	4.8202355	4.4358738	4.0267656	5.57178715	4.63707945	3.9938179	5.3342998	4.24706	5.24881385	4.76863285	4.57111265	5.11916325	4.3914338	5.62053585	4.25377985	6.0619093	4.5007539	3.7943278	5.2810366	4.76558525	3.64303495	3.97925475	4.13300085	5.5561227	3.76066995	3.769267	5.2281875	4.89592565	3.84889045	3.8523394	5.10292385	4.2175994	5.0043976	3.5254787	6.33080915	5.21673595	4.48523365	7.5484752	3.5640838	3.841082	5.87265755	4.4015245	5.78155625	4.47014315	3.6139674	4.2560065	3.61381915	3.57129645
ADAMTS3	6.2219276	6.517112	7.045185	9.988308	6.084595	6.7590737	6.063172	8.320575	5.382294	5.891992	6.1341624	5.808228	5.921552	8.866656	9.463588	7.1627336	7.134436	6.910385	6.269426	6.766026	5.9218616	5.427637	8.42821	5.7431917	6.195869	4.0466723	6.719522	8.972478	6.4274898	5.971912	7.9154387	4.1299467	5.555419	8.420746	8.803869	6.107577	8.395084	7.8075595	7.111842	10.40905	7.7754335	6.651505	5.265271	6.633398	5.115242	7.996509	7.257375	5.67316	6.430506
ADAMTS4	10.166958	9.455978	10.829219	11.264822	9.4929085	9.912203	9.2667465	10.367263	9.311748	10.643328	10.117774	10.480178	10.013036	11.108363	11.038829	10.249263	10.37622	10.722016	9.020191	10.065601	9.847456	11.306583	10.03232	10.324574	10.057626	10.235012	9.795504	9.832761	10.450447	10.43975	10.512383	9.163598	10.428089	9.570117	9.703514	10.63414	10.824716	9.916915	8.165907	11.133016	9.533554	9.574719	9.833624	10.138092	9.697248	10.79085	10.609948	8.914508	10.05401
ADAMTS5	9.462742	8.825285	9.658231	12.115987	9.369893	9.311344	9.171443	9.821177	9.314617	9.76717	9.410705	8.3994255	8.814851	8.980715	10.3189335	10.371376	10.007666	11.037287	9.324538	8.554192	9.444147	8.623217	8.073279	8.193293	8.936233	8.889342	8.905255	8.887838	9.624861	9.514763	10.146994	8.575634	9.738422	8.562841	9.634699	9.264086	11.136451	9.604819	8.305624	10.643057	9.219777	8.384024	9.9339485	8.268367	9.339968	9.859502	8.583124	9.904754	10.443956
ADAMTS6	8.200425	6.673101	8.104904	8.42943	7.54014	7.684789	7.746271	8.197983	7.5884776	8.659987	8.284043	8.348209	6.3640327	6.4762793	9.183733	7.4538093	8.341012	9.449629	7.597167	8.17289	7.3496876	7.5523386	6.226286	6.790884	6.742439	7.417182	8.363079	7.546664	7.587434	8.326994	9.149863	6.77781	9.16714	6.014189	7.362543	7.5859942	9.837289	8.36555	7.8730054	7.8795724	7.9066863	7.09371	8.304047	6.6704082	7.6592293	8.580339	7.5781684	7.6600094	9.0045185
ADAMTS7	14.182752	14.071521	14.336491	14.469646	14.013904	13.929277	14.003886	14.234822	13.476803	13.904908	14.0131235	14.175676	14.187257	14.219344	14.368959	14.27259	13.938862	14.194949	14.026869	14.062544	14.450099	14.626254	14.606772	14.700402	14.341727	14.6050005	14.840576	14.838974	14.201077	14.154296	14.368457	14.305932	14.242112	14.265929	14.449556	14.3820505	14.281943	14.19736	14.320538	14.127869	14.194013	14.048546	14.177035	14.259915	14.20378	14.147995	14.31161	14.616081	14.2628975
ADAMTS8	9.036232	5.4991727	5.4203076	7.569401	8.121951	5.9231415	6.288015	8.831127	7.6473303	5.5261445	5.3164253	4.9551115	6.575185	8.48055	9.329541	6.179574	5.9676833	8.427854	7.103268	6.025898	7.306697	6.292421	6.2474194	8.140511	6.28689	6.5454593	7.629397	6.938018	4.8002424	5.671684	10.063417	5.744637	8.936939	6.2197447	7.0991287	6.778576	5.7096763	5.7800303	6.773317	6.903719	6.1394415	6.1859703	8.377176	7.4504657	7.9669757	6.042515	8.683495	8.80506	7.0685406
ADAMTS9	10.48617	9.427141	9.833624	12.825198	10.042211	9.697497	9.040327	10.738104	8.778146	8.799913	9.732985	9.098588	9.676087	11.292643	10.839369	9.389508	10.375062	10.204753	9.154175	9.671948	9.206896	9.580733	12.236464	9.868311	9.126869	8.371581	9.644638	10.116795	8.767528	10.102895	10.915453	9.847191	9.501632	12.148046	11.814818	10.2463875	10.5787115	9.247965	8.4587345	13.279846	9.388853	9.485775	10.065068	8.842252	8.913946	10.507826	9.851428	9.063658	9.326853
ADAMTSL1	9.68706925	8.264081	8.12194	9.1293445	8.4077325	8.474451	8.6629445	9.312747	8.908697	8.805167	9.192469	8.4898165	8.5583	8.40511	9.938135	9.0639375	8.3685755	9.5103645	9.069346	8.595652	8.3687125	9.477988	7.92512215	8.2915225	8.580851	8.9038255	9.711732	8.8613355	8.123794	8.6392495	10.7870905	8.488889	9.604017	8.27563	8.9178595	9.95111925	9.0266325	8.8198345	8.799107	7.977701	8.6089505	7.9666385	9.0625845	8.724329	8.389432	9.4764565	8.1594095	10.101356	8.2486503
ADAMTSL2	9.053479	9.838227	9.261439	8.811546	9.175893	8.746059	9.360765	8.965515	9.827759	9.701871	9.256326	9.127447	9.80259	10.759822	9.523523	9.308274	9.70773	10.212868	8.848055	9.35127	9.964614	9.455433	10.51965	9.535595	8.995889	9.370568	9.291886	8.759643	9.018257	9.688624	9.787139	8.804004	9.473841	9.151352	9.887388	9.512869	8.993721	9.47767	10.124459	9.72902	9.552313	9.251652	9.46822	9.338335	9.316697	9.627488	9.276018	10.028673	9.969087
ADAMTSL3	10.5816645	7.32671535	7.3856547	9.573249	8.7306425	7.29033855	7.5588295	9.24538825	8.863115	7.5201745	7.0726725	7.40339035	8.11377035	9.057914	8.9679565	8.1829985	8.38142115	8.548523	8.27875	6.97015375	8.81951725	7.1313785	7.60758235	7.0131923	7.6961825	7.6677649	9.0942175	8.8096875	7.2706418	7.3562731	9.3646015	7.511243	9.1386175	7.991003	10.185323	9.0313575	7.3428955	6.97772315	10.6259035	9.176011	8.097928	11.1807605	8.664434	8.3746405	8.688541	7.6225885	9.3420015	10.8407525	7.3402703
ADAMTSL4	9.7419535	9.808202	9.703679	9.1838965	9.461874	9.370731	9.5112345	9.413667	9.87385	9.87389075	9.3956575	9.421692	9.69363825	9.2558705	9.618972	9.2519255	9.41995425	9.8981535	9.3972725	10.76410925	8.867213	9.4971875	9.584893	9.642799	9.9724915	9.902248	9.884028	9.76470925	9.280408	9.607161	9.571183	9.127441	9.5815895	8.95068	9.7690835	10.0808555	9.6232375	10.591835	9.291731	8.7650105	9.454624	9.236269	9.5985125	9.6936085	9.2238185	9.58812875	9.73833	9.329821	9.6322275
ADAMTSL5	13.9492845	13.7195375	13.911385	13.939615	13.669088	13.4429455	13.945148	13.7386355	13.3649745	13.283546	13.676084	13.719065	14.2771375	13.9383365	13.9953705	13.7825695	13.6847715	13.7879755	13.8466305	13.8911475	13.92478	14.1529885	14.3814375	14.299046	14.02302775	14.5102225	14.3021005	14.405055	13.8710985	14.11172925	14.0134065	14.186183	13.9709045	14.184323	14.180993	14.0473695	14.2012695	14.1554375	14.072514	13.864747	14.35001425	13.9829435	14.13424225	14.26918775	13.9981195	14.0677185	13.98058	14.548167	14.1650505
ADAP1	9.609373	9.367874	10.012909	9.439674	9.924264	10.490092	9.483246	10.244512	9.829511	9.346727	9.685871	8.521627	9.802885	9.61711	9.11433	10.106533	9.772108	8.868622	8.987889	10.49051	10.734605	8.887432	9.784455	9.029077	9.80355	9.160066	9.021657	9.326275	10.825227	9.053941	9.199085	9.757484	9.351389	9.223733	8.995324	9.196527	9.853968	9.065072	8.603589	9.07369	9.957512	10.131349	8.959552	10.134236	9.6453085	8.891008	10.035686	10.097994	8.945781
ADAP2	12.0561095	10.835367	10.9707755	10.531811	11.073521	11.844442	11.356337	10.8789085	12.1581595	12.38308475	11.303847	11.4885355	11.2694295	10.925433	11.2994735	12.1731955	11.36907225	11.69058175	11.56346	11.1382845	10.6131895	11.5486695	11.055124	10.511634	10.83213	10.60054	11.58211125	10.67376275	10.724201	11.6842885	11.6224	9.991579	12.0252335	10.519891	10.979996	11.881018	11.135506	11.876275	10.7099685	10.9842285	10.0871735	11.30443	11.281149	10.550936	11.124793	11.6054345	11.04268	10.9968215	11.6961725
ADAR	13.8063435	13.623713	14.36637	13.97126	13.9211255	13.9525465	13.464845	13.9034645	13.452088	13.8872615	13.130782	13.5529585	13.644983	13.5511385	13.8099965	13.80766	14.4431555	13.459031	14.169632	14.14574	13.794214	13.073403	13.8910825	13.203651	13.860298	13.8323635	13.664926	13.623823	13.630564	13.6145085	13.6921655	13.7223895	13.57053725	13.313381	13.5403085	13.5898465	13.571652	13.6437005	14.15538675	13.6250605	13.188805	13.6716655	13.563155	13.77795	13.7914335	13.896415	13.6916545	13.79871375	13.90997475
ADARB1	7.562115	7.325895	8.922647	8.827246	8.122194	7.5538797	7.5686502	9.427661	8.388186	8.068135	8.657516	7.8287616	7.7879887	8.002095	8.986325	8.368805	9.034755	9.089686	7.3640413	8.789169	8.029205	7.132051	8.17988	8.1351	8.584431	9.220327	9.293398	7.3379555	8.181611	7.933781	9.554214	6.332191	9.069123	8.408589	8.702726	7.933517	9.490513	8.112526	8.296704	9.560363	8.501284	7.455692	8.562403	8.379124	7.6270347	9.317065	7.9087033	9.2001505	8.215973
ADARB2	7.750011	6.92662	6.81865	9.906092	6.4776416	6.523195	7.5758967	6.394918	6.5118227	5.5838966	5.9288836	6.2610316	6.5839887	7.86967	6.414145	5.9081144	6.126991	5.6635175	5.9134455	5.4409623	10.184157	7.4364676	8.975433	7.133897	7.0594983	7.2491827	6.242672	6.6007743	7.348868	7.4562664	6.4262013	7.564783	6.946795	9.306904	9.888037	6.8121533	6.9934816	7.4887805	8.3825865	9.756657	7.3856378	6.5596876	6.9244013	7.082656	7.2694454	6.55742	6.80146	7.7986445	7.23712
ADAT1	11.7560075	11.359505	11.3965395	11.9714465	11.514813	12.0149155	11.3937805	11.650889	11.814317	11.938284	11.541242	11.1617525	11.3169515	11.8832735	11.2218325	12.3803955	11.61759425	11.7544825	11.992757	11.3930695	10.9774195	11.7502475	11.9646215	10.852817	10.79345	11.9293155	12.072144	11.744419	11.981388	11.8858135	11.560785	12.1927995	11.71069925	11.25213475	12.058688	11.5121705	11.324917	11.4515515	11.7845735	11.557119	10.8194935	11.343617	11.4763735	12.315305	11.585461	11.903098	11.763787	11.0283525	11.787671
ADAT2	9.136549	9.7209015	10.228322	9.493046	9.613408	10.112092	9.252053	9.980873	9.5805855	9.5265045	9.937928	10.762141	8.820688	8.479646	9.515869	9.410582	11.082298	10.072457	9.551489	9.516532	9.267032	10.406012	9.7232685	10.948872	9.229885	10.404662	9.481588	9.416964	10.05528	9.379862	9.385447	9.506977	9.170934	9.963528	9.5183325	9.081402	9.733557	9.983808	9.6737385	9.772108	9.355193	9.962826	9.388288	10.171566	9.902268	9.937816	10.315271	9.506977	9.567616
ADAT3	10.603828	11.136451	10.947757	10.605659	11.380262	10.660207	11.202526	11.153227	10.722016	11.261558	10.7597	10.77749	11.35807	11.196729	10.5932865	10.747124	12.0752	10.970342	11.036473	10.934658	11.120578	11.465136	10.997962	11.561657	11.562505	11.374704	11.123945	11.379198	10.58759	10.9580965	11.62009	11.5582075	11.432298	10.646109	10.848642	11.085312	10.89757	11.195674	10.812586	10.41771	10.981953	11.852179	11.327808	10.731736	11.2772255	11.181926	11.235338	12.22296	10.970457
ADCK1	9.915946	10.435581	10.0090125	9.614937	10.579835	10.6541035	10.20284125	10.442712	10.2254885	10.604684	10.600511	10.9361335	10.0796435	9.7036145	9.8558045	10.542724	10.761713	10.2338895	10.577405	10.098737	9.7473965	10.253926	9.6815895	11.200589	9.8028335	11.201475	10.399888	10.4834495	10.366514	10.2070685	10.4876495	10.6336415	10.2239555	9.87097125	9.8795055	10.289449	10.1131345	10.643289	10.4244855	9.947557	9.9831885	11.18450575	10.03155675	10.6426965	10.4256185	10.326478	10.57629	10.6481495	10.4758915
ADCK2	9.49759	10.348015	9.7297325	9.692961	10.266156	10.833832	10.831441	9.954843	10.468442	10.268943	10.857498	9.704503	10.270771	9.883989	9.780987	10.403383	11.1631	10.424496	9.786378	10.506312	9.651597	8.894018	9.035966	10.344002	9.550791	9.767879	10.002958	10.37001	10.859824	10.06682	9.900266	10.120634	9.669171	10.588525	9.691097	9.837685	9.905843	10.254141	9.60851	9.409837	9.442696	10.642049	9.650462	9.73121	10.739035	10.446651	10.06696	9.104002	10.229542
ADCK5	7.139527	8.6679375	9.7608535	8.30896815	8.8862245	8.8260825	8.3091425	9.131835	9.610128	9.3220005	10.7581105	9.713536	8.2056886	7.549666	8.40417815	8.377531	9.56884825	9.433186	9.694101	9.319228	9.2067285	8.6477115	8.36206815	9.508694	8.77891375	9.7699325	9.6919835	8.2889647	9.109422	8.480798	8.6211095	8.3994605	8.96230475	7.9783215	7.9336255	9.3785545	9.511368	10.090255	8.0649347	7.805848	9.21844275	9.97172	8.408741	8.22293675	8.6279685	9.7569205	9.01843	8.402046	9.802301
ADCY10	5.3523415	9.03488	5.21247675	6.542203	6.4797375	8.663544	7.00845635	6.3106525	5.397008	6.0636125	5.2194091	5.33167785	6.11118415	6.81266355	5.2436726	6.8081701	5.8993915	5.2974763	5.78984535	6.77272885	7.2888389	5.27019665	7.23297315	5.245254	8.2434945	5.70146075	5.2941997	7.969613	5.8751745	5.93171085	5.888237	7.6193662	5.90062735	8.9383935	6.0178534	6.1962137	8.723144	7.40889425	6.8978925	8.959514	5.9267897	4.93141735	7.6757073	7.00028	5.3716655	5.3597685	5.821045	5.43903725	6.99749515
ADCY2	5.5072405	5.3547211	5.2124983	5.23531185	5.2093366	4.97577815	5.5891445	4.9853455	5.0052689	4.52906705	5.17630055	5.2860585	5.5207988	5.2638105	5.6169422	5.2598405	5.53959215	5.31365215	5.0603198	5.1942919	5.44542705	5.4895233	5.2163659	5.2517711	5.3956994	5.2580874	5.560443	5.5575565	5.21457255	5.0266775	5.21818325	5.11571725	5.49820035	5.6250683	5.3505399	6.0734959	5.0733895	5.512152	5.31555215	5.7986228	6.0133779	5.4954871	5.43942725	5.4532814	5.3033398	4.96272835	5.27102555	5.3708065	5.31780875
ADCY3	12.4426155	12.690667	12.41188	13.2803755	12.93484	13.125158	12.887675	12.852887	12.643264	12.32902	12.586104	12.112694	12.26287	12.441246	11.841501	12.106071	12.887867	12.163166	12.246928	12.273885	11.486828	11.084124	13.039236	11.935663	12.666396	11.701052	11.864701	12.396756	12.612171	11.791601	12.258137	11.545259	11.727888	12.724064	12.211261	12.096778	12.372296	12.03712	11.718082	12.793341	12.212461	12.20478	12.217559	12.091807	12.005621	12.14724	12.14583	11.690303	12.245387
ADCY4	11.0000615	10.504569	10.5024215	10.5886625	10.696435	10.5393885	10.7016905	10.9662535	10.562448	10.7528475	10.3569225	10.8388225	10.5086735	10.7277195	11.3613955	10.507687	10.57421	11.0750905	10.764893	10.4118345	10.625428	11.032909	10.6996005	11.392377	10.9048105	10.959128	10.797172	10.8589145	10.3112515	11.0127325	11.5727185	11.4897795	11.1795455	10.3701175	10.796863	11.1460705	10.930132	10.7086615	10.811234	10.494027	10.8098355	10.8304785	10.891694	10.890844	10.59712	10.997081	11.026774	11.2584095	10.484217
ADCY5	9.41656	7.5875764	7.325766	8.380742	8.758535	7.167864	8.405518	8.390715	7.8311815	7.362668	7.178017	7.2765393	7.667217	10.459085	8.679377	8.187998	7.1566887	8.880525	8.112926	7.205452	8.842622	7.7786245	8.409845	7.8363104	8.762175	8.166048	8.285691	8.592437	7.5773706	7.83194	10.125753	8.3263645	9.157616	8.421253	8.873415	9.220985	7.761634	7.905524	9.766494	9.699542	8.522656	7.3546576	8.791861	8.82852	8.289292	7.568537	9.121024	10.193334	7.624079
ADCY6	8.355821	8.739154	9.124321	10.22984	9.09725	9.282783	9.211413	9.048272	9.956511	8.735732	9.170934	8.722046	8.491042	10.674015	9.502692	9.545577	9.793562	9.801512	8.211962	8.554074	9.349304	7.942286	9.322022	8.38759	8.510094	7.954528	7.910615	8.79626	9.101837	8.88591	9.595132	7.557352	8.463951	9.136549	9.021519	8.721482	9.477521	9.173375	8.782794	9.099094	9.328493	9.307191	8.583504	8.286883	8.294175	8.743913	8.174197	8.97759	8.418737
ADCY7	11.962945	10.592844	11.210632	10.401091	10.813539	12.05312	11.059315	12.454183	11.739216	11.867339	10.919839	10.873184	10.385508	10.635208	11.158986	11.496588	11.669695	11.835252	11.74528	11.558826	9.956196	10.821406	11.632395	9.902133	10.875143	11.425637	12.283958	10.1989355	12.404931	11.469488	11.547018	10.359066	11.397404	10.641498	10.372099	11.596517	11.146819	11.887538	10.169148	9.746701	10.533179	11.168042	11.067294	11.362594	11.138107	12.1076	11.804855	10.3580065	12.266221
ADCY8	5.6205077	5.960171	6.2959557	6.4495053	5.183082	5.234798	5.7290835	5.6184134	10.858392	5.4285517	6.848096	5.4177523	5.374955	5.4666314	6.4966397	5.6000504	6.5032153	6.415951	5.4752164	5.6524053	5.9150386	5.9037557	5.519995	5.694355	4.938213	5.7848816	7.0806074	7.0627713	5.6439157	7.5249443	5.722956	5.322272	5.147561	4.9890895	5.816086	6.38103	4.8311844	5.674589	5.7088447	5.6203065	5.0599008	6.331579	5.9836626	5.649127	5.6147037	5.869276	5.163258	5.058992	6.290847
ADCY9	9.0389609	9.4636035	9.37919275	9.0501945	9.33819985	9.3665668	9.4988595	9.83477775	9.4995662	8.8772565	9.3226903	9.661274	9.27950915	9.6070682	9.0025128	9.2740975	9.33117	9.456742	9.2245029	9.522938	9.45588035	9.39298725	9.6549315	9.5734595	9.60039325	9.272603	9.5733412	9.1064653	9.7788435	9.17665125	9.4518105	9.2446358	9.15755825	9.3790505	9.5680124	9.3400345	9.1351484	9.5365478	9.04078835	8.814818	9.7840325	8.955653	9.58860035	9.2431857	9.3486402	9.423679	9.2045545	9.9192045	9.091406
ADCYAP1	7.735975	7.770652	5.834658	6.560662	8.836318	4.0841618	4.8388367	5.8191185	3.962808	5.57621	4.0678935	3.756909	8.268619	8.599004	9.845271	6.2396445	5.237156	3.676568	6.78525	8.233311	7.8404408	8.0261755	6.560802	4.0557323	5.100866	6.8823447	8.582966	7.282441	6.9436965	7.1456213	9.647353	5.0261993	10.26843	7.9395714	5.960974	4.2669277	7.7735925	4.467761	5.101759	8.769994	6.778056	7.324861	6.5014105	4.6060843	5.5450573	8.609127	9.101971	5.3804827	6.292263
ADCYAP1R1	7.45182975	6.93150635	6.43310765	8.8460475	7.57862685	6.44327735	7.20136815	6.7876047	6.66564465	7.5035798	7.23495105	7.9680443	6.6896232	7.79725775	6.86216915	7.69093565	8.1402385	7.3983212	7.495131	7.4509153	5.69121065	7.62881565	6.6559095	6.7324755	7.42702885	7.53159785	6.8965805	5.93570735	6.6531945	7.0462745	7.50475535	6.5887785	7.6083045	6.21753015	10.007005	7.70564485	7.58482065	7.79430465	7.51351665	7.07726075	7.1248424	5.7756512	7.16441175	7.5764175	7.01904165	7.9718065	7.0896675	8.4153935	7.847672
ADD1	12.4274615	11.6177435	11.789747	12.3197225	12.1700785	12.586946	11.990001	12.2898855	12.440334	12.42276925	12.080347	12.579709	12.575126	12.466352	12.4364445	11.961114	12.198152	12.3905425	12.233918	12.39762	11.78178375	12.196397	12.2163535	11.8310785	11.5862085	12.3643145	12.76751825	12.70953	11.8219115	12.2160175	12.439569	11.7074745	12.5991245	12.6792165	12.3911785	12.457917	12.349082	12.25436275	12.7394265	12.723	11.960525	11.590655	11.862551	11.952705	11.949802	11.868119	11.981993	12.304294	12.1165205
ADD2	9.249976	11.880844	9.014088	11.9403515	8.55840375	9.928168	12.268835	11.326128	11.5916125	9.1465945	8.250442	9.59329575	8.9943595	9.1491345	9.715266	10.41659775	8.175946	9.593517	8.704623	9.117271	9.4900565	9.761738	12.2306815	8.83479	12.09386225	11.2309085	9.728848	11.7529935	11.7917805	9.37763	10.0746125	12.780819	9.59974325	9.861156	12.958284	9.5403605	11.5171505	9.2449315	11.468436	10.636133	10.472188	8.3761695	12.329586	11.91426225	9.55651175	8.8118645	9.024326	8.6304105	8.485935
ADD3	11.8838825	13.20813	12.354023	12.4843	12.344175	11.901209	13.08897	12.430393	13.472983	11.922764	11.748856	11.428599	13.214343	12.88477	12.442956	11.685124	11.86056	12.424494	12.819811	12.515451	12.576216	11.49726	12.530869	13.13987	12.862039	10.910057	11.955985	13.181398	11.735448	12.148576	12.637394	12.110107	12.072786	12.936929	12.828432	11.720451	12.604728	11.952717	12.134287	12.368769	12.861616	12.915293	12.752921	12.192527	12.628802	12.232863	12.203305	12.327906	12.728663
ADGB	4.561571	4.6169186	4.565423	4.0522637	4.694799	4.834692	4.363517	4.3214145	5.4651823	4.0162086	4.684923	4.7539387	5.2867813	4.589895	5.942611	4.1788173	5.6214547	4.6566505	3.9244263	4.185317	4.7272825	3.9125195	4.0166874	3.8985572	3.8877194	3.8253317	3.9789376	3.976859	4.3889956	3.6643028	3.9822695	3.533352	4.402429	3.9706066	4.0377555	4.1120987	4.336441	4.155887	3.712237	4.962143	3.6651754	4.2740192	4.770809	3.7791696	3.8091936	3.9576328	3.6735547	3.7600946	3.6252835
ADGRA1	6.8252177	7.0321608	7.284001	7.0658536	6.596041	6.8642693	7.2913337	6.9043913	6.7674146	6.0041423	6.944225	6.4926496	5.895038	7.160644	6.874645	6.380129	6.732376	6.701348	7.1161256	6.8699303	6.943946	7.7063975	7.480292	6.7592278	6.7038226	7.8042808	7.3669906	7.213702	7.3428884	7.0253234	6.535391	6.839071	6.0422025	7.50247	6.9401937	6.6910152	6.7683487	6.712746	6.4017663	6.200831	6.7379513	7.2122135	6.42008	6.8504496	6.629025	6.1078076	6.8900623	6.889366	6.4679236
ADGRA2	11.193572	10.233904	10.869675	10.844448	10.550723	10.327409	11.04467	11.0133705	10.965306	11.2820215	10.592049	10.919002	10.610102	11.249252	11.691701	11.358924	10.885694	11.728862	10.548561	10.832583	10.714377	11.383219	12.239905	11.228104	10.749693	10.896489	11.400173	10.65212	10.810545	11.616267	12.24467	10.807393	12.000193	10.573315	12.279683	11.383072	12.030521	10.934525	11.339859	11.621617	11.623283	11.091945	11.709312	10.976804	11.017059	11.005033	10.960915	11.965839	11.254719
ADGRA3	9.9017925	10.6741095	10.5357865	12.550878	10.409808	10.617585	10.326407	11.1871065	11.288797	10.425591	11.3626795	10.698328	10.926034	11.1920475	10.794182	11.2368625	11.367795	11.286569	10.7390685	10.98393875	11.4328795	10.515292	11.9491055	10.96014	10.471353	11.665773	11.2523325	12.1653045	10.817816	10.4614605	10.761239	9.85642975	10.8281495	12.2523275	12.1908225	9.6258675	11.2238355	10.9182945	12.29839	11.8164865	11.2779205	10.2041075	10.54873	11.10444725	10.7336805	10.6038905	10.71835975	10.3775895	10.945123
ADGRB1	7.6675735	8.0158388	8.14705035	11.0557215	7.959168	8.074187	7.8403157	8.24612025	8.210539	8.1760308	10.5857335	8.33527685	7.9029165	7.929553	8.412756	10.5477595	7.86688175	8.0421705	7.93641495	8.17662225	8.210584	8.25524	8.41869085	8.1731255	8.4288542	10.350709	7.89134485	7.8223472	8.571372	8.376669	7.6186675	9.333656	7.914589	8.00140765	9.75188125	8.4785316	9.7524925	8.05069	10.3011365	8.05654665	8.3295402	8.02389275	7.735702	9.3677785	7.71180125	8.0947495	7.7270345	7.7356664	9.9137995
ADGRB2	10.612207	10.45585425	10.842183	11.5836505	10.0174765	10.2735035	10.658385	10.5725395	10.344782	10.7661605	10.7981825	10.813832	10.6548145	11.389732	10.922306	11.0048515	10.6954795	11.107551	10.3096005	10.615301	11.409789	10.847031	11.3594155	10.636407	10.9179795	10.691568	10.89865475	10.877183	10.70106	10.65774	11.021262	10.4906425	10.68137	11.11956	11.4352705	10.746027	11.4252335	10.5821065	10.7987305	11.432533	10.959297	10.1566405	10.6533285	10.826354	10.506096	10.68239125	10.4441905	10.7409175	11.0130415
ADGRB3	4.360208	4.881304	4.5108492	4.0242285	4.8010403	3.83879165	3.55055155	4.5225096	4.2846741	4.43043265	4.70364	4.3927705	5.61397525	4.8429998	4.80700735	4.2059835	4.64582785	4.731985	3.9741185	4.30554605	4.8333505	4.0671061	4.594692	4.95745485	4.2736005	4.22469195	4.5905082	4.96522335	4.45341575	3.9513173	5.399169	3.8045782	4.3568929	3.8509636	4.2193515	4.36104775	4.3900274	4.1244295	4.7218702	4.05495675	4.19798115	4.4659497	4.15843985	4.0918662	3.8019978	4.0853877	4.756634	4.0253985	3.81319035
ADGRD1	9.251962	6.24990635	6.88365385	8.1639665	8.0479547	6.93933975	7.3633522	8.09098485	8.227655	8.541607	5.32056865	5.80981475	6.9331093	9.566623	8.4238225	8.5336725	6.69711885	8.1135635	7.9994685	6.0013553	7.8636478	6.34478565	6.3985005	6.09675645	7.2034105	6.7492279	8.075533	6.9764493	8.951304	6.192909	10.303385	5.654589	8.516521	8.4929875	8.602098	7.4811618	7.70549815	7.3311725	9.119452	8.7569985	9.232903	8.347278	8.140119	8.17110825	8.9704265	6.4318618	8.9477655	10.2643635	7.07328215
ADGRD2	8.53292	7.7226696	7.467739	6.967961	8.715356	8.82135	8.011302	7.5052557	7.1308436	7.022136	6.119443	7.009603	7.603863	7.966469	8.982303	9.451006	8.10055	8.232676	8.269397	7.852246	10.127676	7.7400928	7.4035997	9.118413	8.869024	8.533924	7.66537	9.996319	7.9427705	8.521139	9.570578	8.517288	8.926142	7.958498	8.070377	9.567337	7.6143727	9.413097	7.850701	6.704517	9.363128	7.748195	8.516883	8.399282	10.150782	7.972562	10.197543	9.825938	8.814306
ADGRE1	10.889303	10.574997	10.743373	10.700226	10.187564	10.839505	10.944764	10.889165	10.389407	11.646981	10.448019	10.427254	10.484498	11.131168	11.229089	11.156074	10.26181	10.470808	10.781743	11.152449	10.854355	11.32395	11.471051	11.389499	11.058357	11.669261	10.924152	11.033235	10.66793	10.609814	11.254464	11.152048	10.7268	11.252633	11.152568	11.01691	10.489421	11.699475	10.949472	10.783772	10.878506	10.635859	11.0450735	11.413042	10.568507	10.511133	11.237945	11.647849	10.7816105
ADGRE2	12.0311865	10.445349	11.419697	10.5039335	11.0447355	11.6321195	10.69477725	10.66788675	11.21971525	12.1466335	12.11094175	11.6657505	10.327471	10.943462	11.836518	11.586082	12.4279255	11.780373	11.258839	12.0701355	10.07838	10.9506485	10.0572625	10.922658	11.2315665	11.1165335	10.722315	10.805971	11.735498	11.3981455	11.79820575	9.942508	11.614553	9.226684	10.738996	11.3509935	11.7356965	11.518247	10.2630525	8.9915345	10.7221985	10.700698	10.6192855	10.4647635	11.2379175	11.6497215	11.3200565	11.3953965	11.241087
ADGRE3	8.412946	7.28115	8.110642	8.690138	8.079952	7.4761734	7.005744	8.493774	8.335736	8.463832	8.628214	6.5852385	8.507819	8.154672	8.996685	7.2099023	7.449713	8.091799	8.128507	8.736856	7.1441174	7.0710196	6.46894	8.596878	8.169173	7.0681186	7.9775386	7.96852	8.357643	6.8205914	10.163973	6.4046073	7.351348	6.643858	7.472156	7.1724434	10.499658	7.5725083	5.262471	5.2338996	6.98018	9.330654	7.592452	6.0837765	7.7184606	9.045731	7.404366	7.2037926	7.773969
ADGRE5	11.598624	10.101266	11.383219	10.472149	10.25312	11.701052	10.67291	11.0175085	11.106096	11.759046	10.1771755	10.614697	10.815868	11.415449	11.430117	10.571119	11.404943	10.680404	10.531121	10.522161	9.634575	9.96811	10.038712	10.167202	10.508625	9.059732	9.332956	9.342752	10.570999	10.47536	11.296693	9.085977	11.299077	9.374847	9.806035	10.345332	11.244438	10.613919	8.879588	8.96635	9.729866	11.095881	9.74016	9.266295	10.35854	10.445708	10.748635	10.657891	10.515429
ADGRF1	6.66688085	11.103454	7.166954	5.16729095	10.210412	7.61747485	7.7573885	6.8165375	11.517962	6.8058438	8.5825065	8.1708233	9.6466905	10.111014	9.9065555	7.548276	7.3353915	7.10479575	8.847445	9.480062	8.43476	6.8245325	8.400402	5.49078585	9.1524405	3.73775375	7.35694175	7.7972425	7.861298	7.25586	7.952746	7.60336615	5.0441327	5.883878	7.7373283	7.99780435	5.2227402	9.191366	6.34742455	6.8658565	9.622845	10.624188	5.91070965	7.8842349	7.3786643	8.3825015	8.7706375	11.568044	6.0904632
ADGRF2	8.1123275	6.8944838	7.17495215	6.55461675	7.48083665	6.8845036	7.6892063	6.7582667	8.1032645	7.3646829	5.9858732	7.44784415	7.1453725	6.01381205	6.2844	6.6377245	7.02443915	7.3751435	7.8824444	7.13870935	6.63643675	8.162668	6.65654365	7.63938535	7.0513293	6.7993	8.1478322	6.4822502	7.37293865	7.42697775	6.0912465	7.44031385	7.55355125	7.2514117	7.0685552	7.7106543	6.60838635	7.75240165	7.1785083	7.78200465	7.75932	6.59485535	7.80599685	7.7220983	6.7980538	7.6922993	6.9616344	6.9691925	7.2643705
ADGRF3	8.627404	8.400695	8.157049	8.503136	8.203596	8.184499	8.834961	8.667094	8.127199	7.9704146	8.068015	8.761869	7.762813	8.060817	8.562137	8.027512	8.80163	8.065358	8.231024	8.352064	8.651066	8.692879	8.478842	8.608448	9.288834	8.714939	8.4906025	8.56119	7.931968	8.46598	7.7681713	8.602268	8.38677	8.700783	8.404428	8.377437	7.5773706	7.687938	7.958368	8.378866	9.021903	7.6670885	8.348089	8.577342	8.132398	7.8361783	8.179007	8.573727	8.146563
ADGRF4	10.047384	10.355602	11.073357	6.1946163	10.27064	7.771146	8.447386	9.134398	10.894218	9.269462	9.235803	11.084608	9.780861	7.8833857	10.195893	9.817476	9.882227	10.623798	9.913867	10.061003	7.883936	9.958868	7.58544	9.730397	9.441603	9.982135	11.393314	8.773068	10.883314	9.262414	8.798268	7.8994575	10.468998	7.301059	7.8752127	9.997198	9.613535	10.196042	7.667217	7.934701	10.43184	9.4063635	8.614821	9.574861	8.731031	10.4077	8.932626	8.621606	10.354945
ADGRF5	11.304676	11.213236	11.2364365	11.26352775	10.9256615	11.10542575	10.9513605	11.3989965	10.751237	11.259937	11.37834725	11.00796025	10.9820415	12.046037	12.103857	11.013776	11.642185	11.785579	11.1184075	11.1424135	11.629293	11.179963	11.3090835	11.60730475	11.1049845	11.042567	11.1334535	10.646532	10.738302	11.5356235	11.7950955	10.9818535	11.78914625	10.7194095	11.55479725	11.904612	12.2026585	11.189455	10.394539	12.0246025	11.347951	11.01778	11.2043655	10.32436	10.8441815	11.56830675	10.79033875	11.6786455	11.2720385
ADGRG1	12.418117	13.222188	13.282911	13.171232	13.080021	13.346525	13.187442	13.328264	13.285484	12.656862	12.753635	13.046187	13.421402	13.656974	12.791758	13.982092	13.704211	13.2058935	13.844221	13.50595	12.902859	13.152081	13.121639	12.506326	13.539744	13.293124	14.148413	13.777495	13.4193	13.163042	12.703153	12.695965	13.381525	12.239905	12.554422	13.071755	12.622208	13.182279	13.127498	12.613153	13.3076315	13.351775	12.45853	13.584232	13.11437	13.493817	12.990403	12.629017	13.438407
ADGRG2	5.57933375	5.2694262	4.90028385	9.0205075	5.95517035	5.6276145	3.7674365	5.46361585	4.4908612	4.86698295	5.1458249	4.9609701	5.2885645	5.5951062	7.03373615	6.0147065	6.3252343	6.51308515	3.77097605	4.45816085	5.91481235	4.914144	9.8958275	3.8431253	4.664465	6.0220702	5.77788065	5.1896125	5.43390845	4.8404443	5.989214	4.63844835	6.1784158	7.31673635	9.2789185	5.2485887	6.70964135	4.949583	4.51772	9.0868175	4.38237865	4.9665997	4.318773	6.18696735	5.48908805	4.75633735	6.813653	6.1190987	5.927097
ADGRG3	9.96513	9.594982	10.022318	9.557043	9.530484	9.487129	9.078201	10.045079	9.571649	9.893668	10.685526	10.809273	10.189261	9.825215	11.112317	9.844582	9.73662	10.497507	10.0165	9.575535	9.784574	10.368612	9.489187	10.46136	10.398174	10.104647	10.646615	10.666246	10.326407	9.940945	10.87417	9.661829	9.472636	8.861053	9.303315	10.028098	11.151251	9.885688	8.479777	8.034207	9.368982	10.027111	9.229366	9.090796	9.689048	10.586896	10.102079	10.035807	9.968553
ADGRG4	5.859884	3.7580316	3.6134744	3.5402448	3.9773748	3.8369136	4.33557	3.5216355	3.598882	4.7506685	3.8378203	3.5275555	3.950403	3.8504958	3.6473086	4.8932977	3.9372005	3.6701484	3.697608	3.5877335	3.6833591	4.9399867	3.5038896	3.48947	4.278655	4.1665335	3.8855975	3.4056683	5.9385095	4.7892137	4.2265925	5.2027197	3.594529	5.1610894	4.563096	5.2014747	3.8803332	3.5632849	3.9985874	4.438346	4.2861457	4.5750995	4.78148	4.2348547	5.3797646	4.348514	3.3020935	4.3570976	4.424355
ADGRG5	8.9107475	7.676293	8.3077105	6.059526	8.75143135	8.9700285	8.0164107	8.091524	8.4568845	8.7911058	7.1815126	7.88203275	7.3844622	7.208748	6.4882896	7.9325875	7.2656901	7.07784465	8.57450715	8.91710665	7.33465625	7.700738	7.1573951	7.43460015	7.679673	7.24064775	7.4752293	6.73970795	7.995491	7.8192267	7.6523767	7.08302625	8.21357	6.84950735	8.4636645	7.45121265	6.292146	7.32432465	7.7224485	6.5324923	6.750546	7.819794	7.47651675	7.5900342	8.910388	7.44707185	8.37638525	8.1127895	8.1544598
ADGRG6	11.404085	9.496613	9.442573	11.549365	10.953519	10.342075	8.239085	9.674018	10.280616	7.7986445	10.521582	10.682776	10.278243	11.29975	10.050341	9.668637	11.173117	9.627062	9.191287	10.199873	12.178402	9.267662	10.249911	11.2006645	8.489801	7.6403084	9.967974	9.089434	11.922189	7.971628	9.076284	7.2407713	10.162407	10.513167	9.534768	9.36552	8.248883	10.002829	10.227362	9.992872	10.053871	10.369599	8.29286	9.926317	9.8489895	9.877026	9.561072	10.945407	8.979922
ADGRG7	6.5831804	5.5356045	5.934519	6.2171926	5.226115	6.175176	5.1942444	4.645595	5.9551535	5.895804	6.6033554	5.3634677	5.155245	7.4428177	6.018307	5.954505	6.4138436	4.595526	4.688944	5.6432166	5.364747	4.961048	4.530657	4.7177014	5.402479	4.2459917	7.661434	5.0650516	5.180765	4.2750726	4.3096337	4.9403367	4.70391	5.744464	5.4386096	5.758164	6.0458164	4.7322783	3.9023547	5.3438487	4.394244	4.2260394	4.669329	4.922217	5.57169	5.1461897	5.117087	7.658626	5.079361
ADGRL1	11.226203	11.785676	11.7236665	11.0603585	11.807342	11.1714065	12.096372	11.633238	11.2807765	11.1250345	10.7733235	11.3051135	11.4964175	11.114202	11.8772465	11.13896975	11.778571	11.01445	10.827656	11.5821405	11.22344175	11.9135755	12.5076945	12.502635	12.2825225	12.30191	11.1025115	12.1716615	11.525057	11.4976295	11.3370535	12.219623	11.7252725	11.9861485	12.067389	12.1487845	11.438828	11.7794905	11.127367	11.3458565	11.8012455	11.389388	12.578567	11.7146835	12.121462	11.2913515	11.6508355	12.3434105	11.4680735
ADGRL2	10.6727925	11.4371805	10.196619	12.62225	11.6750225	10.92018825	9.975949	10.862236	11.9546365	11.8955175	10.6505985	11.334438	12.151721	11.5666865	11.890527	11.06783425	11.244622	12.2304475	10.7220145	11.347663	11.697005	11.6703745	11.747814	10.6264625	11.364398	10.349903	11.752419	12.1496605	10.1713115	11.6795565	11.985303	10.0828925	10.9498895	11.16584725	12.678578	11.9106415	11.3358265	10.4365935	11.3399265	12.1403355	11.2799315	10.95718575	11.2721275	10.767845	11.5627045	12.70928475	11.252761	11.231002	11.298088
ADGRL3	11.166336	8.7188015	7.6386366	8.456704	9.927394	8.1966915	8.866127	10.313805	8.285456	9.458812	8.923313	8.868499	10.118335	9.569292	9.696549	10.731067	9.886247	7.9419055	10.004066	5.878359	9.349994	8.723508	5.803745	6.6640663	8.4158125	8.449525	9.445973	11.186889	6.6549373	8.913799	9.075229	9.055195	7.414961	9.946224	9.271741	9.431758	11.028123	8.288611	11.744402	8.972478	8.236017	9.954843	8.870794	8.445768	8.612288	7.7577214	8.423507	8.212738	9.439543
ADGRL4	10.515602	9.718759	10.005865	10.111543	10.1710205	9.889368	9.37864	10.49531	10.031891	10.6624775	10.256118	9.748249	10.075121	10.093198	10.947476	9.293524	10.362984	10.586202	10.194929	9.7628765	9.6607485	9.82435	9.418709	9.758213	9.414522	9.166881	9.860054	9.097514	9.234376	10.166105	11.177737	9.000551	10.426811	8.968149	10.198796	10.216294	10.413503	9.974446	8.469112	10.334515	9.831143	10.105189	10.074185	8.758973	9.792084	10.5900135	10.080669	10.196042	9.702422
ADGRV1	7.6665648	7.0987225	6.5837472	6.71732305	7.80793885	7.2142102	7.9551258	7.379814	6.5848109	6.8853788	7.151241	7.04776135	7.6606054	7.6575885	7.1674637	6.6924465	7.84788015	6.7746527	6.62593005	6.8021006	7.0316325	5.6985391	6.4268025	6.1368139	7.202223	6.3823601	6.24814415	7.04129025	6.7154055	7.04579525	6.62249475	6.55436205	6.18831965	6.9370555	6.4352754	6.52193885	6.54011235	7.1257185	8.426245	6.3991195	6.01232255	7.9884535	6.6527861	7.987277	6.738652	6.684039	6.4834105	6.07903315	6.33278215
ADH1B	9.35929485	8.308767	6.712826	6.7658637	9.4695205	6.8457355	6.1269765	7.2433875	8.85010625	7.4617515	5.05605985	5.0806997	7.25995935	8.85367375	8.0315625	7.291891	7.2801347	7.397089	8.14721625	7.0184978	8.3184703	5.3380147	7.01129485	5.3064995	7.14369665	6.74056785	6.6132228	7.1477857	5.8444371	4.94594125	8.756767	6.41254315	6.8822375	6.68348785	8.71562	7.96919205	6.0221972	6.22329765	5.08428835	5.9024788	6.0677105	8.86779825	6.7104995	7.54610085	7.1095068	4.9773011	8.95816485	7.7515905	6.4629912
ADH1C	12.695007	9.435677	6.564564	8.375435	12.456184	7.589128	7.357972	8.213939	13.855697	9.719615	8.179746	5.8533144	10.0282545	12.628802	8.908393	7.9238605	5.6142325	9.814471	10.220225	7.7293253	11.501297	6.5588427	7.434939	6.6188188	8.416449	6.9348416	9.885815	8.617388	6.245723	6.7020297	10.538814	11.095328	9.156235	7.4993315	10.42079	9.704117	6.8505836	7.9190183	7.406128	7.0303593	9.670739	13.469989	8.228328	10.545546	8.704063	6.164597	11.475926	11.985078	7.25817
ADH4	8.374477	7.1312246	6.6254373	6.3469214	6.02016	6.8270507	7.112086	6.6894584	6.1776276	6.185816	5.9801283	6.107204	5.593676	7.316923	5.803577	7.024929	4.524495	6.564443	6.5213323	6.5419664	6.988291	7.4965615	7.9102693	7.654373	7.348737	8.047263	6.431202	7.23399	6.9696336	6.920717	6.9942546	7.8636904	7.3418384	7.978201	7.572924	7.593514	6.8823447	7.293431	7.428577	7.037156	7.005211	7.5441537	6.8213816	7.2554135	7.1066117	7.3102856	7.9561906	7.841076	7.6712646
ADH5	12.632383	11.558666	12.162519	12.461203	12.121867	11.71095	11.99984	11.896852	12.200771	10.618187	11.497643	11.063086	12.567226	12.647709	11.9769535	11.299881	11.204193	11.430907	11.857382	11.286153	12.908374	11.171134	11.650093	10.966135	10.596611	11.339319	12.44481	12.098322	11.738621	11.866814	12.129619	11.165651	12.014998	12.765954	12.041242	11.636108	11.439766	11.565205	11.096038	12.176092	10.996331	11.7908325	11.296956	10.071921	11.065512	11.381738	11.396853	11.8559	12.203305
ADH6	6.75595725	6.33538435	6.3444383	6.0313083	6.687132	6.593524	6.277658	6.435072	6.04862075	6.2495705	6.61614225	6.12994385	6.701075	10.797094	6.677114	6.3498917	7.213592	6.37803935	6.0415893	5.9012045	7.43649	6.36879065	6.15388905	6.2270451	6.1342814	6.4568977	6.5258263	6.238297	6.20504825	6.26594675	6.2635865	6.0263053	6.23249265	6.8679725	6.3212025	6.247563	6.0239875	6.14758035	6.0413928	6.1879018	5.98092125	6.403125	6.633326	6.1405056	5.97029235	6.322388	6.08314725	6.56830665	6.42070385
ADH7	8.448465	13.748366	9.879766	7.352955	11.77269	9.658812	13.1414795	8.340876	14.022639	11.386148	9.399863	11.283616	13.356989	9.557043	8.030107	7.9866714	9.474395	11.005597	11.831966	10.41784	9.155149	9.151735	8.738056	12.836166	13.471365	6.834593	10.755366	13.10061	11.409669	9.133069	10.37592	13.288846	7.748065	7.427133	7.6120915	10.362823	12.016856	10.904141	6.284719	6.6681805	11.970293	13.50347	13.094389	13.030046	13.324621	12.346472	13.043199	11.739672	12.41728
ADHFE1	9.299496	10.367555	8.249263	9.970585	10.150645	9.345748	9.1333275	9.782527	10.021792	8.876322	9.50097	9.436651	8.096203	10.279404	9.4526205	9.329278	7.810063	9.22348	9.413806	7.8780694	8.703785	9.085689	8.670872	9.826648	10.097183	10.339411	9.990531	10.635479	9.427541	9.556444	9.816807	12.475313	9.488666	8.4633	9.16302	10.501427	9.045097	9.287554	10.767384	10.02592	8.848597	9.763157	9.186669	10.197683	9.278593	9.833487	10.033972	10.174251	8.563349
ADI1	11.090834	12.003741	11.604538	11.673755	12.549122	11.582257	11.549491	11.225867	12.066315	11.869314	11.868578	11.960989	12.769111	12.329565	11.594001	11.260147	11.636691	11.636978	11.632244	11.439931	11.867038	10.611061	10.690425	10.715215	11.581823	10.599303	12.204314	12.778353	11.61252	11.052463	11.208601	10.939926	11.264553	12.054186	9.645701	11.304343	11.0226555	12.217241	10.806988	12.264215	10.601762	12.565702	11.196454	11.3980055	11.967063	11.817732	11.437639	11.622867	11.2462015
ADIG	3.8703293	5.17159665	4.9596896	4.5187	5.34062955	5.07407235	4.14254475	4.5793487	4.85511445	4.5164068	5.59428865	4.96939365	5.2741225	4.7875878	6.95233865	4.33252425	6.516911	4.6298312	4.1627865	4.61414905	4.9402125	4.09270645	4.23885365	4.1912961	4.4066557	4.2296715	4.08448395	4.3736082	4.73816815	4.26129935	4.33282115	3.8447402	4.6718614	4.08849795	3.9283949	3.95061485	4.38430645	4.2744162	3.6916368	3.6513345	4.3881973	4.8706038	4.55422785	4.39890025	4.0753114	4.1534269	4.6704625	3.93627745	3.8562493
ADIPOQ	8.565496	6.350501	6.6923637	7.9311676	6.446986	6.611478	8.968907	6.51697	6.7327075	7.8003697	6.4634657	6.7672887	7.0549526	6.0335817	7.426345	6.9757752	7.555315	6.992925	7.8020935	7.075543	6.483109	7.5672126	6.7810597	7.135384	7.320451	7.0557237	6.9041333	6.8615127	6.274062	7.5279346	6.589803	7.810425	8.131679	8.274417	8.249891	7.68305	6.7923512	7.196049	7.803119	8.892128	7.1305857	6.4346733	8.042878	6.546012	7.0417004	7.515013	6.8091917	7.1364746	7.762948
ADIPOR1	13.77617425	14.136124	13.865718	14.164703	14.3037655	14.143808	13.5577705	13.7622315	14.222499	13.7895075	14.2050275	14.38655375	14.0904415	14.178922	14.2326845	13.847833	14.3555725	13.92726	13.9212585	13.803758	13.990129	14.079589	13.8514265	13.790132	14.087243	14.014087	14.192405	14.042651	13.8180655	14.036772	13.831496	14.49099225	13.375979	13.45568	13.748303	14.0958755	14.0764785	13.902528	14.15443625	13.640907	14.1334975	13.68643	13.7973275	13.799393	13.7668075	14.246304	13.7589015	13.362626	14.0754425
ADIPOR2	12.299268	12.217274	12.9426455	13.026564	12.55386975	13.7799345	13.095716	13.1154795	12.834961	13.146332	13.0630855	12.7576615	13.3237315	12.3304775	12.8576755	13.175174	13.4605355	12.6045485	12.78049575	13.17705	12.7694755	12.3456755	13.015189	12.3752515	12.8719185	12.317783	12.36650925	12.6290415	12.726904	12.6834555	12.131489	12.5439925	12.100986	12.41941825	12.3690015	12.445664	12.7277255	12.2031195	13.1917075	11.925334	12.873136	12.5180195	12.38365375	13.157492	12.729255	12.6824245	12.090979	11.9888315	12.03712
ADIRF	12.9397135	13.151097	12.325878	11.167771	13.180956	11.860261	13.725464	12.155887	13.348178	12.576216	13.340326	13.002139	12.98702	14.243563	12.430997	12.769289	13.945354	12.404111	12.950535	14.968244	13.626801	12.705545	11.846035	13.271581	11.779007	12.287481	12.584713	12.273709	13.899649	12.40125	12.8451185	10.597979	11.489088	10.589318	12.992205	12.680429	12.433547	13.245429	12.14157	10.74243	12.708772	13.892769	11.478814	11.325435	11.800594	12.793527	12.680429	14.107728	11.159544
ADK	12.623127	12.285104	12.615879	11.097735	12.71684	12.201899	11.8355255	12.909231	12.61404	12.244837	12.720564	12.594636	12.085905	11.8209095	12.478529	12.157493	12.697281	12.291702	12.054186	12.633139	12.693056	12.764797	11.991736	12.924501	11.755723	11.793704	12.936529	12.515256	12.84154	12.41188	11.944444	11.517216	12.236942	11.552821	12.470196	12.249568	11.346423	12.567397	12.771556	11.350276	12.2984085	12.429101	11.678654	11.440775	12.326237	13.034943	12.014393	12.293007	12.194222
ADM	13.10451	14.228273	14.151574	12.86398	13.251411	13.065551	13.999778	12.952403	14.238158	14.070231	13.35252	14.712748	13.718376	13.547898	13.591188	12.8710575	14.033058	13.92968	13.436461	13.578393	13.586041	14.657432	13.559934	13.535849	13.891269	14.682008	13.469732	14.559819	14.210845	13.263289	13.780704	14.063756	13.003075	12.7795315	13.1258745	14.651028	14.583352	13.729079	12.914695	12.40125	13.45053	14.399196	13.40253	14.23063	12.91872	14.472566	13.401467	13.263289	13.302775
ADM2	8.7259085	9.287226	9.6488235	10.376198	9.7793745	9.227535	9.081725	9.060479	9.27469	9.103716	8.754547	9.2759935	10.0618885	9.619444	9.39089475	9.487988	8.9251655	9.242254	9.0006555	9.9461285	10.09679175	9.2991585	9.898501	9.891343	9.6604715	9.8307875	8.898211	9.334484	8.9205105	8.8355345	9.097238	9.628862	8.9825925	9.9756525	9.1082445	9.317677	9.360033	9.341906	8.61927065	9.8091995	9.4467425	9.4687165	9.199074	9.22957675	9.240423	9.4800355	9.5656925	9.4597365	9.141948
ADNP	12.796635	12.7835585	13.130925	13.653192	13.032637	13.014837	12.735887	13.197769	12.4270285	12.69718	13.229735	12.94861375	12.7813615	13.193305	12.678787	13.3551865	12.373799	12.7091935	13.0474595	12.868593	13.42844775	13.011271	13.0833935	13.091314	12.82615	12.8111335	12.9674495	13.195002	13.4137785	12.9504775	12.856209	12.9466125	12.79601	13.7547895	13.4162755	12.9803635	13.081772	12.826639	13.1198195	13.710989	12.993016	13.220459	13.4879275	13.0674385	13.111077	12.9741295	12.907992	13.327488	13.148767
ADNP2	11.625791	11.214489	11.348725	11.500866	11.56033	11.414146	11.829191	11.56492	11.5173645	11.580615	11.835976	12.038302	11.969976	11.255269	11.071968	11.028515	10.803865	11.0518675	11.519245	11.712664	12.047277	11.573562	11.545524	11.442551	11.68773	11.891811	11.316588	11.045611	12.158452	11.615539	11.180483	11.825301	11.775859	11.709312	11.389499	11.080534	12.220013	11.556941	11.67823	11.550979	11.700209	11.200129	12.141727	11.06404	11.472839	11.288369	11.026467	10.826307	11.040891
ADO	11.299077	11.133431	11.387164	12.29784	11.416245	12.352679	11.460454	11.491478	11.664233	10.995688	11.706692	11.171538	11.191612	11.238628	11.544168	11.849314	11.301216	11.524612	11.130212	10.838121	12.138515	11.24567	10.934805	11.059733	11.0199175	10.118201	11.440775	10.816575	10.786338	11.280439	11.473998	10.340036	11.18535	11.564631	11.558522	10.883445	11.602794	11.031599	10.917096	11.871313	11.244999	10.972854	11.176126	10.222822	10.789495	10.557141	10.485655	10.736655	11.670414
ADORA1	7.261754	7.6530747	7.779865	8.006364	7.365965	7.128639	7.328426	6.939563	8.090637	7.8990574	7.701566	7.272528	7.858121	7.374206	6.7098618	7.374056	6.97483	7.8273344	6.67402	7.4016533	7.5630426	7.1402817	8.382067	7.4255543	7.322036	7.275633	7.519251	7.083415	7.531481	7.895186	7.5386047	7.233464	6.8507166	7.4882827	7.2262807	7.1001186	8.182533	7.4104233	7.1507664	6.7152514	7.09371	7.418898	7.3451605	6.895398	7.500642	7.47491	7.4215665	6.9762506	7.806142
ADORA2A	9.22896	8.903799	9.4910755	8.912822	9.00849	9.605492	10.149411	9.132562	8.949165	9.909972	8.694233	9.024521	9.061417	9.443527	9.356273	9.256585	9.1301365	9.483963	9.434399	9.220327	9.208401	10.055679	9.950034	10.287005	9.357836	9.565169	9.308844	9.702697	9.24975	9.747436	9.077147	10.261959	10.1134615	10.222312	10.074736	9.86911	9.821476	9.863118	9.575789	9.697891	10.288001	9.288273	9.87422	9.454915	9.757614	9.381396	9.651992	9.862971	9.5770235
ADORA2B	10.628864	11.194897	12.223293	11.1860075	11.418578	11.694865	11.11125825	11.424068	9.6735925	10.716167	12.5259605	11.342075	11.17424575	10.1608745	10.9942015	10.804616	11.0832215	10.946629	10.970636	11.3945645	10.326411	10.6266895	10.4738095	9.557534	10.6491475	11.2256395	10.3953165	10.17370625	11.89192175	11.2549865	11.035457	11.8578545	10.8707555	10.341555	10.771585	9.9740455	11.1926275	11.0751385	10.65211	9.562042	10.9076185	11.3116615	11.1437725	10.8123965	9.7765305	11.47455475	10.3736975	11.2082245	11.3352135
ADORA3	10.575585	8.758115	9.169348	8.986455	8.610431	11.195275	9.943157	8.788752	9.990673	11.066471	9.512869	8.778263	9.170297	9.665637	10.068755	9.372807	9.763027	8.53598	9.592052	9.057101	9.718759	9.119518	9.374588	9.770079	8.014529	9.4192705	9.481031	8.11001	8.8002825	9.826648	10.7915125	8.180859	10.800118	8.438317	9.680262	8.741239	9.328876	8.886875	9.780412	10.064401	7.5405297	8.832057	9.150945	7.531334	10.558123	8.392682	8.395882	9.599067	10.642049
ADPGK	12.28629	11.7959625	11.905129	12.1289525	12.13889175	12.60849475	12.0578955	11.7839145	11.9733095	12.2574365	11.57930125	11.998972	11.8827275	12.231794	11.8554275	11.8803295	12.1504315	12.12281	11.9738745	12.0480515	11.9536075	11.5800435	11.4814665	11.301986	12.6832875	11.704887	11.9082285	11.987805	11.655675	12.207554	11.8376095	12.0043835	11.4734005	12.2988315	11.753186	11.5863275	11.921266	11.606085	11.0881205	11.7084635	11.18620225	11.880408	11.831241	11.8491265	11.8486575	11.70946025	11.8196745	11.301876	11.941879
ADPRH	11.083471	9.765832	10.176347	10.118201	10.481944	10.626499	10.500174	11.204193	11.293259	11.217941	10.079044	9.91372	9.7923565	10.967093	10.793279	10.970872	10.091443	10.460667	10.497635	9.80231	10.597696	10.06918	10.047094	9.741882	10.3837595	10.819322	10.728055	10.714797	10.506167	11.0400715	11.342598	10.719797	10.900388	9.850796	10.639826	10.622982	10.934525	11.093544	9.748827	11.001445	10.451678	10.3702755	10.744414	10.642049	10.5585165	10.2365055	10.631189	10.733411	10.750972
ADPRHL1	8.0655818	9.2679895	8.0188635	7.6661928	9.1805225	8.0278475	8.4784833	8.5021583	9.2993175	7.99797115	8.835636	8.935313	9.159585	9.302637	8.3524593	8.8798125	9.0150015	8.23100065	8.918012	8.541016	9.25708225	8.81973425	7.604249	9.5289945	9.2555985	8.4416157	9.13777	9.178747	9.692615	8.6860713	9.301947	9.681638	8.62014575	8.6438455	7.70253235	8.8448745	9.09909	9.61777	8.1175195	8.8496405	9.2042135	8.68835635	9.5506475	9.952734	8.841989	9.473332	9.2376435	9.2772215	8.24413075
ADPRM	10.696584	10.549396	10.955083	10.412769	10.388236	10.548561	10.258083	11.076852	10.196042	10.992581	10.767258	10.769087	9.752289	10.29319	9.902778	10.135305	10.636495	10.860386	10.007106	10.732456	10.58332	9.919379	10.000085	10.66319	10.034393	9.562684	10.400675	9.5770235	10.237744	10.35854	10.379927	9.793562	10.149951	10.788074	9.989261	9.713251	11.018151	10.698503	10.439899	11.241531	9.984109	10.101017	10.676262	10.66793	9.628483	10.522161	9.920492	10.002574	9.96228
ADPRS	11.038984	11.085373	11.171538	10.572434	10.826469	11.171674	10.502853	11.094166	11.489227	11.406931	10.892156	11.45682	10.91382	10.513985	10.583962	11.737361	11.369947	11.291659	11.234084	11.639574	10.576467	11.301915	10.586896	11.315711	10.934935	10.886826	10.88586	10.699063	10.939024	11.335071	10.493263	10.298044	10.936758	10.371104	10.772507	11.06813	11.034562	11.295315	9.964884	10.63661	10.806852	11.007644	10.45481	10.3119135	11.016514	10.887733	10.601185	10.541969	10.980139
ADRA1A	7.5855923	7.581609	7.3752494	7.8225474	8.1025505	7.549243	8.093958	8.11239	7.8980365	8.117618	7.935323	8.370792	8.403902	7.944515	8.173418	7.933781	8.3526945	7.256882	7.572924	7.4804187	8.407064	7.5253787	8.832724	7.970019	8.401441	8.942316	7.779521	8.157444	7.7354584	7.8473363	8.016072	7.8712373	8.580606	8.891437	8.846873	8.384144	7.4584813	7.312258	7.54536	8.136136	7.442547	8.320952	8.447793	8.105024	7.477889	7.4770985	7.929867	7.4476743	7.454116
ADRA1B	7.9051213	8.316808	8.281593	7.221364	8.322518	7.661434	7.9096055	7.358714	8.256509	8.113893	8.846476	8.460747	8.770776	7.6692915	8.930246	7.562498	8.500805	8.005728	7.521381	8.489675	7.3970985	8.403335	8.671698	7.6096625	8.825963	7.896855	9.259342	7.3509374	7.7263474	7.917376	7.480796	7.6689057	8.246852	7.4016533	8.078034	8.215854	7.656375	7.9059205	7.705889	8.099488	7.358481	7.0639606	8.433699	7.9923644	8.42943	8.103701	7.590483	7.8642373	9.074113
ADRA1D	5.667687	6.835251	6.7260437	9.3363	3.9067903	6.243554	5.5578547	6.4273252	5.7710633	7.6815906	5.7378078	6.9683433	5.1809583	6.567938	5.761096	4.8900723	4.859591	5.5790277	4.9901166	6.1702933	4.142277	5.874515	6.129516	6.8545623	5.9991317	6.553686	5.014948	5.24851	5.402479	5.5266604	5.56359	6.281467	5.2896843	7.5207844	6.895648	5.808398	6.6450186	5.6735272	7.295301	7.521492	7.1957645	6.0930486	6.2561555	7.079215	5.5718412	4.877876	5.8494434	6.1021523	5.357739
ADRA2A	11.718244	11.642433	11.833302	11.667786	11.738488	12.024709	12.31015	11.983566	11.7732725	12.209248	11.852765	11.7643585	11.818323	11.859759	12.03875	11.973892	11.824175	12.038302	12.096349	11.90031	11.744109	12.204925	12.102844	12.138688	12.1792145	12.26472	12.225174	12.044041	11.75243	11.918126	11.825722	11.821339	11.941204	11.982405	11.904395	12.311087	12.312943	11.907869	12.008583	11.712932	11.81123	11.576954	12.137869	12.117467	11.828416	11.804429	12.081575	12.202987	12.237294
ADRA2B	7.9257584	8.023558	8.1082115	9.458939	7.822011	8.116339	8.904591	8.417913	8.020563	7.9709477	8.4057665	8.20307	7.7599425	8.176038	7.547445	9.000265	7.4601345	8.38557	7.7572265	8.479249	8.869964	8.682481	9.401687	7.9336534	8.640768	8.966904	8.149469	9.074513	8.221633	8.17214	8.0433	8.245048	7.93272	8.384024	9.320064	8.007792	8.45131	8.127853	8.270825	9.785251	8.572084	8.032662	8.232798	8.215185	8.512448	8.149832	7.860295	8.528646	8.379388
ADRA2C	11.339723	11.168042	12.109166	11.6654005	11.540424	11.0652485	12.653665	12.685313	11.759334	11.984199	11.215673	12.11552	11.712078	12.489693	11.745667	12.156526	11.557233	11.371939	11.784213	11.772975	12.088104	11.868728	12.479058	11.81803	12.604178	13.060468	11.717376	12.028158	12.55867	11.727306	11.586297	11.903962	11.428063	11.748159	12.40363	12.028003	11.559219	12.379207	11.938389	11.28796	11.923952	11.681822	11.532007	12.4166355	12.971188	11.859486	12.046658	11.895988	11.881584
ADRB2	10.484086	11.463698	12.322932	9.404388	11.252779	11.1642	11.020744	11.536328	11.434115	11.687335	12.312265	13.3416195	10.777603	10.811445	12.598237	9.734523	12.348348	11.717813	10.850274	11.276298	11.500514	12.073791	10.903859	9.90184	10.175059	11.239172	12.730648	11.611932	12.628627	11.403372	11.105604	10.282662	11.552102	9.648265	10.836429	11.033643	10.891595	12.583069	10.069881	9.722577	10.966273	10.603828	11.379061	11.79252	10.303633	12.895172	11.266782	11.170883	11.12421
ADRB3	7.624079	6.276744	5.9399495	6.901119	6.7726417	6.6739564	8.726871	6.947317	7.616388	6.089884	5.7470183	6.560385	6.0919037	6.6247764	7.5309243	6.514933	7.0756702	7.3225555	7.542165	7.1787395	7.241724	8.991281	6.992663	6.8876705	7.220958	8.390314	7.753502	6.746873	6.3449364	7.491459	8.14241	7.983549	7.717656	7.7261047	8.277196	7.4760714	6.172157	8.581161	7.949946	7.469689	7.975452	7.0474696	8.267265	7.222807	7.4062366	7.370836	6.691579	8.808783	7.795073
ADSL	12.6448695	13.0186315	13.295089	13.007257	12.507763	12.5793855	12.5744415	12.55935475	12.7307655	12.8146985	13.076258	12.8893575	13.0606955	11.845505	12.954447	12.9225855	12.5442795	13.151673	12.832213	12.3176725	12.7488875	12.8834965	12.3496145	13.080538	12.6609475	12.484679	12.494142	12.074974	12.475528	12.548074	12.728276	12.8431265	12.5699835	12.4425485	12.45961825	11.6793225	12.849227	12.91462	12.204712	12.889761	12.9460275	12.5453275	12.934245	12.470542	12.3988965	13.3183155	12.3541275	12.2217125	13.09365
ADSS1	9.870797	10.8995325	10.2303535	9.84098375	11.732855	9.3024215	9.682449	10.864394	11.375916	10.623304	11.715101	10.55629	11.6682035	11.38269075	10.56519875	12.4782215	9.812194	10.8510425	11.7983015	11.6376685	10.181467	11.145252	9.4189725	10.2571695	9.886786	11.760066	11.2239125	10.627431	10.4070505	10.9035395	10.8743435	10.88154	9.391897	9.414981	11.0177535	10.0589775	10.0314085	10.753613	10.9869755	9.9870945	10.972751	11.1349255	8.767183	10.55213175	10.6089785	11.11653075	9.8381975	9.80546375	10.294604
ADSS2	12.524851	12.333695	12.794897	12.1887665	12.951548	12.752733	12.1918	12.46513	12.328383	12.505621	12.553882	12.004039	12.076013	12.469201	12.124447	11.896572	12.581411	12.295259	12.61404	12.005621	12.488777	12.2753725	11.771914	12.811395	12.313104	12.173163	12.1478815	13.053944	12.6032915	12.427562	12.117467	13.661018	12.142036	11.628607	11.763939	11.877327	12.250627	12.346811	13.168398	12.159938	13.003536	12.626325	12.929291	12.385733	12.153796	12.844311	12.050613	12.172245	12.139544
ADTRP	8.301758	9.56704	9.7805605	11.662404	9.413806	9.552166	7.21235	9.604819	11.388003	10.05019	12.444663	8.9733715	9.001913	13.774421	10.01849	13.364168	9.736882	9.197251	10.105585	10.103308	10.979871	10.249665	10.899178	8.464373	8.277079	10.010786	9.796296	7.4886436	9.166466	9.931066	8.948771	7.018307	10.092732	11.516369	7.4775176	11.379198	9.664312	10.250043	8.228459	10.632095	8.1710415	8.878064	7.99942	9.087221	8.226131	9.535326	9.444015	9.620194	9.81007
AEBP1	13.73166	13.106157	14.479856	15.02319	13.249927	13.969063	14.397085	14.364252	14.502533	14.869552	14.630776	14.373395	12.87445	14.242112	14.753576	14.980637	14.181927	15.648663	14.368457	13.555916	14.434553	14.284523	14.153017	13.681914	13.565939	13.834169	14.753576	13.301735	14.852638	14.871814	15.07262	14.081773	15.201761	13.537948	14.42152	14.965762	15.330088	14.035849	14.35677	14.520591	14.454839	12.887675	14.441089	14.343943	14.368457	13.814554	14.3064375	14.307442	15.424053
AEBP2	11.755865	12.550052	12.608627	12.035082	12.008883	13.497881	12.296991	12.281708	11.865963	12.0532875	12.757133	11.616426	13.014333	12.2350235	12.22688	11.974842	12.033059	11.712078	12.297764	11.930497	12.005346	11.587565	11.91961	11.850087	12.050328	11.038015	11.960989	11.608141	12.160428	12.086514	11.566111	11.977716	11.162713	12.193492	11.670875	11.676771	11.273513	11.558826	12.351088	11.209008	11.856179	11.987669	11.200254	11.951835	12.081575	12.014393	11.361432	11.293766	11.430255
AEN	9.6108645	10.0073845	10.0871535	9.276167	10.4773615	9.8414285	9.6418215	10.0732905	9.33622275	9.895309	10.143806	9.855591	10.2307265	9.948676	10.141971	9.8984545	10.130182	10.5863575	10.4086445	9.641434	9.39012	10.110885	8.8604185	10.0315725	10.2624305	10.081313	10.309167	9.5399325	10.4032505	10.315659	9.6325915	9.309848	9.0380215	9.201076	9.670209	9.5496355	10.5260835	10.116974	8.3993633	8.73974025	9.935951	9.5378935	9.882449	8.899493	10.6694795	11.38919975	10.3225245	9.2539285	10.6440015
AF011889.5	8.452086	9.308425	8.105706	8.167494	9.149008	9.528119	8.352064	8.20174	8.904996	8.541595	9.07287	9.653913	8.064185	8.649082	8.259265	8.520886	9.009955	8.949974	8.802872	8.93777	8.723652	9.262799	8.407866	8.147696	9.629197	9.42532	8.313246	9.295985	9.171707	9.096992	8.537816	9.433098	8.31929	9.250445	9.071207	9.2863	8.086423	8.9981985	9.049266	8.935211	8.9981985	8.92361	8.085099	10.4004	9.420242	8.375947	9.406881	8.884391	7.0332327
AFAP1	10.444456	8.930008	10.26321	10.623798	10.172266	10.868161	10.098886	10.60678	9.8657255	10.365932	10.860765	10.4395895	10.550992	11.432298	11.1212435	10.4927025	10.11402	11.483434	10.207323	10.719133	10.817522	10.265749	10.339682	9.451396	9.314101	10.041513	10.614427	10.202964	10.412472	10.307634	11.139374	8.889202	11.306583	10.654279	10.850558	10.724169	11.295315	9.955135	10.497507	11.42152	10.456101	10.0411005	10.2099	10.004205	10.372508	10.384948	9.99483	10.194539	11.368003
AFAP1L1	9.701606	11.2221575	11.7237835	10.131643	9.916373	10.452101	9.022677	11.13993	10.590518	10.954941	12.150157	11.324117	9.738137	9.871685	11.229765	9.913867	11.242606	11.250417	10.3867445	11.993164	9.909278	11.122591	9.977492	10.435563	9.328876	10.223146	11.876251	9.156502	11.046835	11.459265	11.134808	9.54324	9.828123	10.205389	10.050057	11.108885	11.576954	10.9546795	10.4008	10.827839	10.45481	10.324994	10.142095	10.230106	9.5000515	12.456887	9.447861	10.78835	11.507027
AFAP1L2	11.999688	10.464247	12.672822	10.672272	11.263046	11.775274	10.052471	12.616433	11.300951	12.32515	11.75213	12.90159	10.745099	11.554133	12.111898	12.095122	12.048879	12.293392	11.417615	11.943824	10.672664	11.470605	11.0738	11.0818815	10.171987	10.819065	12.614761	10.938902	12.797912	11.145758	11.380262	10.884701	11.496588	10.176629	11.309475	12.201436	12.041836	12.264537	10.841414	10.020569	11.935812	10.140888	10.849734	10.587838	10.039496	11.915368	11.19714	10.961978	11.791742
AFDN	12.274047	12.412401	13.235736	12.972744	13.015237	13.088289	11.909693	13.368494	13.499592	12.374785	12.629623	13.689247	13.037519	12.603449	12.888083	12.896464	13.06301	12.489506	12.349275	13.084815	12.485897	13.02565	12.262692	13.505687	13.278846	12.992465	12.570513	13.327686	13.484906	12.436864	12.330219	11.664404	12.633139	12.264215	13.357218	13.057467	13.074357	12.961155	13.013311	11.947384	13.8963585	12.9572115	12.765192	12.943794	13.325126	12.894966	12.846948	12.814494	12.305073
AFF1	11.997504	11.4531975	11.769956	10.904644	11.946782	11.400441	11.6908865	11.509241	11.934218	11.857688	11.912046	11.978313	11.868886	11.775274	11.942271	11.794279	12.051114	11.933167	11.67823	11.120446	11.891388	11.384459	11.184232	11.195934	11.387576	11.659387	11.343447	11.763666	11.634695	11.417615	11.684699	10.8145	11.726665	11.325965	11.756024	11.882523	12.180948	12.017469	11.420964	10.831057	11.191907	11.351721	10.99888	11.597667	11.696001	11.411705	11.653839	11.472024	11.461178
AFF2	6.46203635	7.68709425	5.62845825	8.26661985	6.3582014	9.684707	7.9822428	8.64195165	5.8802593	5.5298364	6.1587513	5.3732145	7.66889035	8.13503315	6.8531876	6.756862	5.666991	5.5514377	7.3046257	5.83258585	8.584697	6.7094542	7.4810355	5.6409531	9.077022	5.9181573	6.56435715	9.1937272	7.091093	7.3883485	7.2012495	7.2297352	7.70194695	7.656291	8.4794997	9.35177185	7.19094935	8.7004415	8.0268438	6.3883005	8.1216895	7.67993525	6.9792525	8.57555125	8.129947	6.78414635	8.4575143	5.3379767	5.20616265
AFF3	9.269325	8.957344	9.160336	8.812124	8.826827	9.251912	9.976649	9.092296	8.977323	9.284073	9.2456045	8.974332	9.155559	9.117707	8.477906	8.869172	9.251389	9.014049	9.114733	9.009955	9.13684	9.717694	9.410705	9.292823	9.518622	9.844718	9.17939	9.240196	9.268212	9.490513	8.749543	9.502971	9.449499	9.438604	9.375412	9.380121	8.739024	8.983117	8.710099	9.163894	9.830852	9.145798	9.443779	9.287709	9.129497	8.936676	8.893449	9.363813	9.01574
AFF4	10.763468	10.921782	11.1383915	10.86781125	11.073281	10.85763125	10.3747565	11.2983635	10.668569	10.8741245	11.026721	11.6251895	11.057591	11.2462025	11.328467	11.352324	10.97869925	11.199593	10.6448265	10.977088	11.02022	11.0962535	10.5888355	10.5327685	10.5739215	10.986556	11.0588595	11.078043	10.8876525	11.365637	11.103735	10.201343	10.931917	10.51405	10.6744015	11.279359	11.4902655	11.4834365	11.483907	11.509237	10.8671485	10.442913	10.84128925	10.1181245	11.194112	11.17308375	10.775312	10.743909	11.1517345
AFG1L	9.358246	9.339273	9.77997	8.071139	9.241041	9.788967	8.211606	10.335817	10.006424	9.62721	10.104229	10.592696	9.296141	8.463443	8.77281	9.035283	10.814634	8.874093	9.332956	9.336448	9.26919	8.910169	7.7275314	9.100812	7.8524756	9.008347	8.922389	8.762802	9.1689415	8.7097	9.082035	7.5978928	8.969988	7.541808	7.761399	8.925878	9.145247	9.39732	8.70835	7.9455385	8.209252	9.512997	8.217684	8.196135	9.105803	9.4482975	8.177095	9.064074	8.502368
AFG3L2	11.01736	12.637394	11.043143	10.939926	10.749975	11.136451	11.287523	11.518537	11.46584	10.872004	11.660451	10.942084	10.893264	10.426139	10.880318	11.037719	11.060663	11.012063	10.217382	11.506007	10.713667	10.220771	10.727216	10.421764	10.778929	10.732007	10.955636	11.478984	11.132888	10.430881	10.893264	10.330266	11.172328	10.333149	10.701049	10.237476	11.042997	10.376603	9.083552	10.313425	10.64166	10.591588	11.136603	10.712976	10.827839	10.995444	10.574997	10.459867	11.45622
AFM	5.66865325	5.1250812	5.5478753	4.52446025	6.17912675	5.36636995	5.26561095	4.76780215	5.1685318	5.8291213	5.1396239	5.2270684	5.3457142	6.1798965	6.1261283	5.47705735	5.5981355	4.91064335	6.2883501	4.7209525	5.2168318	5.7433118	5.1340113	5.09972515	5.01905135	5.409397	5.2565415	4.947165	5.3430104	5.0958212	5.1645274	5.33481525	6.14821145	6.3801005	6.06081585	5.4771247	5.8041608	4.8972664	5.3349843	5.7267788	6.9112834	5.05224085	5.3792007	6.1902917	5.2263806	5.1918738	5.84767915	5.53858875	5.4972589
AFMID	8.59370535	9.4122315	9.0072628	9.723935	9.30080525	9.1204167	8.0579027	9.35433935	9.36604325	9.37936	10.331255	9.64965825	8.9909992	9.12369885	9.030629	8.7914475	9.0841485	9.21619125	9.30578685	9.9538235	10.34478	9.41263765	8.8840115	10.016192	9.480771	10.0367965	8.8542175	9.089202	9.0089185	9.037402	9.499674	8.9018187	7.9950135	8.8235255	8.79937125	8.89090175	8.8688477	9.683776	9.716872	10.0673515	9.1009005	9.9736015	9.08301165	9.41535325	9.37693825	9.5155205	8.9325685	8.753565	9.0656688
AFP	6.17730805	7.4744335	7.05416815	6.04149105	6.9020722	6.39919275	5.7838746	6.60015635	7.325425	6.1093105	6.31853125	6.86906715	6.4378035	7.32205525	6.679539	6.1331923	6.60928	6.9535002	5.6731535	6.047691	7.086745	6.1110945	6.2328625	6.1824665	6.11452085	5.93861425	6.51551415	7.8862682	5.9907732	6.1130357	6.4775795	5.870942	6.30819945	6.16485185	5.5255856	5.92536825	8.0736678	5.67168185	5.17622425	5.28002235	6.92824235	6.1628304	7.6441412	6.2938504	4.9977385	6.0348455	5.9682342	5.59745155	5.66369085
AFTPH	12.259591	12.8453915	12.2601155	12.822215	12.86526725	12.308867	12.49035425	12.221442	12.2908605	12.118334	12.3596285	11.599582	12.471064	12.7973905	11.992767	12.294307	12.5991245	11.9074815	12.321868	12.33039075	12.706639	11.7634595	12.7446495	11.5532555	12.6012235	12.0503485	12.1526335	12.51026	12.3210655	12.2728345	11.951291	12.435527	11.9151295	12.402577	12.046782	12.0276685	12.022431	12.3841595	12.2566935	12.495826	12.427503	12.2759675	12.116308	12.227337	12.539258	11.9108605	12.2059395	11.744412	12.3602565
AGA	10.582104	10.742715	10.156884	10.756847	10.785399	11.309203	11.268271	10.566862	11.255546	10.747651	11.301216	11.107661	10.566735	10.754551	10.229964	10.210963	10.754977	9.60686	11.434703	10.443886	10.779761	10.1699505	10.592417	8.998332	9.691549	9.192752	10.419588	9.139565	10.346125	10.364841	9.762738	9.640539	9.935023	10.250205	9.609949	9.585373	8.856143	10.331242	10.252267	10.506733	8.997926	10.901341	9.777711	9.849693	9.194442	10.084492	10.113745	8.865073	9.767322
AGAP1	11.2541425	11.7517035	11.2929565	12.5012115	11.992015	11.345476	11.1097335	11.5606025	11.7359795	11.1678115	12.27028375	11.8777325	11.28352175	11.878003	11.554675	11.513391	11.2094585	11.8143545	11.59511	11.3379355	11.732127	10.9348805	12.2638285	11.94160775	11.35155	11.5930815	11.4170875	11.260841	11.53829	11.455272	11.3490345	11.773248	11.644217	11.944963	12.124525	11.5102385	12.0686105	10.955715	12.18895	12.709884	12.8737155	12.3822825	11.4594905	11.6352195	11.391825	11.137465	10.8938635	11.5733815	11.95930825
AGAP2	9.6603175	9.167506	9.1006825	8.72321275	9.201002	9.6915955	9.2543195	8.9677605	9.33044	10.224155	8.84333875	9.155663	8.9314959	9.00409625	9.580588	9.4862475	9.8187815	9.0405115	9.046013	8.71166335	8.7155182	8.7791849	8.676834	8.7432957	8.881378	8.7105178	8.764523	8.599157	10.704605	9.1435765	8.867806	8.552917	9.4828575	8.5536585	9.1750655	8.862609	9.47808325	9.2945305	8.8226925	8.38498135	8.72747425	8.819168	8.790496	8.7478975	9.232906	8.998553	9.3453535	8.9502425	8.4030885
AGAP3	11.34245	11.779718	12.102236	12.126354	11.384989	11.554133	12.322393	12.236464	11.891951	12.088917	11.49726	11.703401	11.981154	12.741555	11.735448	11.648799	12.110107	11.985843	11.758895	12.246472	11.841501	11.166475	11.635705	12.283787	12.216696	11.895425	12.258137	12.11333	12.474257	12.010849	11.870948	11.805411	11.912977	12.008235	11.938562	12.071806	11.8589	12.249236	11.558826	11.563233	12.580174	12.011482	11.870633	12.300022	11.939511	11.894958	12.234549	11.975147	11.530494
AGAP4	12.434641	12.154122	12.080469	13.00814875	12.4923045	12.76514575	12.57537525	12.7982435	12.445554	12.374138	12.537581	12.472813	11.576271	12.378579	12.3660125	12.36667975	12.1310355	12.4425715	12.4418325	12.5771795	12.517054	12.64900225	12.867141	13.5366675	12.335359	12.419835	12.5384745	12.61262725	12.4975495	12.315613	12.529486	12.784077	12.765832	12.898079	13.18323075	12.693548	13.112149	12.1226065	13.5838405	13.215258	13.1239035	12.6255615	12.4136975	12.731404	12.419542	11.890149	12.5827475	12.9619085	12.28313
AGAP5	11.077098	10.795401	11.2787075	11.720027	11.207319	11.7649355	11.367874	11.572639	10.545694	10.356498	10.687969	10.5158615	10.312735	11.460454	11.330233	11.405108	11.192331	11.207847	11.362171	12.011928	11.249996	11.40583	11.58049	12.612972	11.10751	11.24798	11.592721	11.6645355	10.975857	10.663459	11.3834915	11.0864725	10.476132	10.758328	11.336238	11.294058	11.700335	10.979871	12.294571	11.213097	10.954411	10.963439	10.873753	11.451659	11.113036	11.057941	11.895988	11.999992	11.029692
AGAP9	9.718759	9.910804	10.1992035	10.014895	9.96513	10.512504	10.042763	10.145858	9.600077	9.272436	9.352854	9.205562	9.179539	10.187722	10.109716	10.059019	10.168047	9.932987	9.781259	10.769228	9.826514	10.212037	9.945976	11.195398	9.63701	9.468499	10.303633	10.077719	9.875949	9.292281	10.21942	9.428901	9.113505	9.17447	9.752029	9.87422	10.806988	9.80995	10.875699	9.5152025	9.838924	9.774375	9.321638	9.84103	10.117924	10.154002	10.930451	10.877283	9.822044
AGBL1	6.4884686	6.85676	6.876432	6.0479536	7.2089815	7.1749377	6.23468	6.8659606	6.97483	6.724809	6.70369	6.9692483	6.880777	7.0799575	4.2225623	6.1966157	4.0585313	6.565914	6.366076	6.888557	6.686368	7.1516724	6.971284	6.5026655	7.166379	7.2601633	6.2710347	6.7722282	6.9381413	7.51386	6.5125446	6.626198	7.0299582	7.018443	6.269114	6.986904	6.7273135	6.8104124	5.395402	6.7621536	7.2185655	7.244553	6.646151	6.7432876	6.1609883	6.9150715	6.7201495	6.0219	6.658852
AGBL2	3.8911983	7.609949	7.17472915	6.897303	7.2462405	6.68691175	5.0157876	7.54322765	5.5569248	4.62751575	9.275111	5.749492	5.1442135	5.2855346	5.70806365	6.39779995	7.5498675	4.50221485	5.54215885	5.308804	6.08587315	4.68496225	6.2701605	6.27624135	7.42553015	5.7831005	5.77067735	6.9041209	6.78546885	5.1485785	5.73880145	6.94937945	4.43944065	5.0955589	4.4067751	5.4664087	5.09752115	6.185959	4.81121285	5.98350545	4.95222965	7.1075203	4.1242813	6.04653835	4.95367325	4.85751605	5.05471305	5.93132215	5.4892662
AGBL3	7.1260692	6.57263865	6.98159675	6.99213475	6.6787465	7.14077665	7.8375865	6.53645205	6.9129355	7.2084505	6.62872615	6.4980455	6.619071	7.45811815	7.349074	6.68176975	7.42109535	6.63729615	7.0776305	6.9465683	6.6326205	6.9911864	6.418241	7.411221	7.37431985	6.747001	6.96193715	6.5697725	6.8923625	7.2611665	7.206521	7.6788865	7.438139	8.784492	7.53193915	7.17832	6.73026615	6.84031285	8.4808255	6.9012015	6.749799	6.687361	7.5570245	7.25831825	6.5911205	6.8810445	7.2340125	6.91043085	6.8264917
AGBL4	6.7144917	5.52900365	5.47595775	7.23100255	5.0124775	6.5640292	6.2073974	7.22227675	5.9848798	6.6166258	4.8305027	5.45808215	6.6695978	6.3273855	6.70884265	6.597907	6.61913235	6.5486815	6.52086225	7.0616381	6.5368238	5.7427447	5.63921325	5.4252713	6.87564685	5.8985765	5.4843182	6.95492215	6.9023852	7.31880685	6.87158265	6.03324115	6.7508915	5.99815385	7.747171	7.119803	6.12913395	5.255612	7.9518635	7.02822475	5.9049568	5.666355	6.66072105	7.29844335	7.0225107	5.3480225	6.5136619	5.31331585	5.57771115
AGBL5	12.844651	13.561825	13.232868	13.7303165	13.4534075	12.8816055	12.974038	13.1356375	13.2877855	13.048221	13.4624775	13.1408545	13.142526	12.9783655	12.8009575	13.3349315	13.28296	13.0917175	12.7340315	12.843516	13.0779725	12.8984225	14.27653725	12.641376	12.75426	12.74089625	12.99428975	12.7425465	13.356228	12.6312085	13.0239415	12.189661	12.609978	13.760829	13.8820425	13.0607565	13.18917	13.1904395	13.518338	14.18794625	13.4647425	13.8164945	12.621146	13.060883	13.3203845	12.7267145	13.090019	12.65763725	12.823762
AGER	12.242911	12.648649	12.234364	10.589318	12.2553425	11.841048	12.785002	12.731076	11.118514	11.952575	10.621357	12.324797	12.691406	11.755723	11.997662	11.332508	11.9448595	11.91078	11.375398	12.89729	12.112549	13.316856	11.9728985	11.572486	11.924394	12.524764	12.893173	12.882877	12.482054	11.915368	11.695729	12.020662	11.360577	10.87163	10.534148	12.226092	11.62667	13.326915	11.2704935	10.384433	12.308165	12.112694	12.378867	12.191941	13.083671	13.129104	12.440576	11.95988	11.578291
AGFG1	11.531029	12.031952	12.36398275	12.3209215	11.5163975	12.181909	10.762915	11.456832	12.571934	11.42197425	12.72939975	11.7484445	11.6867625	12.263209	12.1050985	12.038664	11.463626	12.0840135	11.919082	11.138605	11.782122	11.4206645	11.7012755	11.3821215	11.414879	11.7170385	11.651504	11.071062	12.123658	11.9579765	11.470577	12.322936	11.3825995	11.8740665	11.45551	11.727136	12.0469255	12.0755955	11.1794895	11.8026805	12.396902	11.195636	11.6853225	12.0096455	11.133702	11.8486525	11.5170155	11.3677085	12.02224575
AGFG2	9.2843231	9.7913395	9.7943235	8.59040585	10.19210825	9.43394515	9.1775715	9.1321875	10.3245685	9.0089802	11.234957	8.97519	9.46493025	9.41527665	8.82210585	9.0005138	9.3792575	8.9978337	8.8327815	8.88666625	9.1321475	8.8367565	9.13007	8.913532	8.784546	8.7134185	8.63890775	9.14093365	10.19341525	8.83301685	8.8140485	8.6377	8.28499975	8.5177575	8.810997	8.71902725	8.59262	9.206472	9.73439465	8.2790565	9.1100969	9.829761	8.814273	8.950216	9.9218985	9.246276	9.660402	9.8984387	8.7316335
AGGF1	11.007369	11.231115	10.88876	11.2497015	10.6072235	11.014588	10.889165	11.258716	10.802408	10.798545	11.15704	10.779342	10.209356	10.184998	10.741875	11.0049095	10.792328	10.722679	10.318145	11.182332	10.797319	8.419009	10.513884	10.8650875	10.631045	9.9633875	10.261142	10.484871	10.277373	10.257939	10.61133	10.121342	10.788074	10.553744	10.82577	10.344532	10.793279	11.060278	10.778929	11.552263	10.1699505	10.717912	10.776102	9.817343	10.507686	10.92481	10.6309	10.684449	10.304307
AGK	9.967312	10.764787	10.765856	9.681358	10.737053	10.642906	11.286153	10.361849	10.375062	10.696434	11.292355	9.955458	10.9424925	10.475087	10.307108	10.307108	11.058079	10.581961	10.050341	11.06	10.08647	9.686992	9.77635	11.004509	10.755763	10.156341	10.665873	10.557712	11.067294	10.444885	10.389407	11.140073	9.896764	11.347643	10.098134	9.674018	10.218192	10.641789	10.423798	9.530056	10.714238	10.821942	10.484871	11.353679	10.67132	10.84669	10.509308	9.642174	10.460012
AGL	11.502103	12.083557	11.591673	11.622177	12.257636	11.021813	10.865776	10.950147	11.58049	10.935385	11.752911	10.413636	11.953169	12.025785	11.429255	10.988722	11.379061	11.322269	11.734688	11.576365	12.074885	11.089927	10.705886	10.716835	10.675898	10.985687	11.549766	11.941685	10.719797	10.751335	11.71753	10.762141	11.06621	10.557847	10.962935	9.760721	10.765186	11.5903	10.977198	11.230154	10.227505	11.218377	11.16818	10.48004	11.552263	11.209008	10.994235	12.912719	11.356569
AGMAT	8.504495	9.85976	9.659778	7.3816743	9.82435	9.994544	7.548238	9.135238	10.015586	10.689157	11.184082	9.459486	9.697372	7.895312	8.187998	9.525829	10.222822	9.423318	9.393249	10.949731	9.186377	8.033032	9.498279	9.7851095	9.784455	9.335854	8.311662	7.558376	10.093993	8.935927	9.512611	8.087195	7.8799415	9.781417	7.96852	6.857856	8.755139	10.317775	7.6027594	6.656304	8.426364	11.021409	9.28955	7.2999177	9.014049	9.965013	9.68847	8.637998	8.225072
AGMO	5.766909	5.3588133	5.63568	9.04456	10.007512	5.856544	5.5142703	8.130229	5.3615475	7.6430683	5.650196	5.859722	5.3191276	8.491954	6.816361	7.11925	5.846307	5.4646754	9.603567	4.582496	10.593925	5.1709375	8.341012	5.9598374	6.06472	7.233464	6.7133994	9.377164	5.1809583	8.853464	7.548093	4.964567	5.789119	7.4403577	7.6208353	5.819456	5.783523	4.9672713	13.803351	6.0576806	8.953425	7.9257584	5.9290514	8.365304	7.156039	6.9005556	5.721271	6.4115314	8.0975065
AGO1	11.026894	11.582112	11.526714	11.969828	11.668964	11.847651	10.857229	12.231717	11.741409	12.060223	11.520922	11.532295	11.797037	11.4405	11.454615	11.663953	12.180132	12.036067	12.118063	12.257787	11.908033	11.288228	11.57044	11.5261135	10.955083	11.345647	11.275861	12.054996	12.145992	11.568534	12.113482	10.778777	11.748029	11.155702	11.852179	11.293259	11.580316	11.573852	11.966441	11.69799	11.903508	11.610923	11.027475	11.010018	12.383909	11.286802	11.385423	11.024515	11.438674
AGO2	11.4044715	11.80175175	12.0922565	12.4815315	12.4722185	13.13517	12.382744	12.5354945	12.280369	11.996659	13.0551905	12.5438835	12.290363	12.387607	12.185432	12.067775	11.529572	11.9982185	11.8702275	12.1596535	12.584794	12.146124	12.67368425	13.0718025	12.41615	13.0481175	12.0917855	12.9488305	13.1069915	12.558439	12.132669	12.182903	12.0058565	12.928552	12.530536	12.0813955	12.7490395	12.200865	12.755887	12.9353545	12.71342	11.761846	12.5842045	12.4375575	12.0289025	12.46944	12.4366135	11.85543875	12.4737465
AGO3	12.815497	12.5823345	12.940525	13.174718	13.044119	12.9776	12.249905	13.407599	12.708959	12.869585	13.037301	12.978482	12.668064	13.31438	12.9026165	13.334131	12.371109	12.845709	12.927914	13.10451	13.468886	12.835154	13.435607	13.276284	12.681957	12.963358	13.033997	13.363561	13.253161	13.185529	13.333433	12.227006	13.074581	13.120184	13.234804	13.0620985	13.31355	12.666597	13.263289	13.421886	13.384237	12.6638365	12.709704	12.490373	13.047331	12.834758	13.05841	12.947169	13.05597
AGO4	8.891709	9.448414	8.940319	9.259074	9.988995	9.493842	8.63932	9.522131	9.61711	9.1558275	9.427202	8.9833765	9.142484	9.21046	8.64678	9.242748	9.280285	9.1903925	9.482689	8.844274	9.567947	8.7394085	8.274153	8.079697	9.064928	8.563113	8.823486	9.010779	9.450724	8.8928585	9.368982	8.089573	9.445547	8.49325	8.946473	8.792279	9.33187	9.174045	9.585512	9.157488	9.121453	9.080427	8.093832	8.548646	10.280911	8.342261	8.676697	8.515414	8.2895565
AGPAT1	11.8758035	12.137198	12.2712875	12.199866	12.252221	11.850392	11.3498125	11.9292125	12.161145	11.564362	11.914085	11.4550155	11.569225	11.73799475	11.6133385	12.142852	11.705381	12.0736935	11.3826025	11.81885	11.5241515	11.4000825	11.8171025	11.51163575	11.2453155	11.8323375	11.496622	11.864886	11.2856305	11.847795	12.020369	11.307049	11.6375535	11.905153	11.61172375	11.5722425	12.3480835	11.9478435	11.3400075	12.156553	11.58157	12.0217675	11.9367925	11.82759375	11.498324	11.2817545	11.462692	11.6356285	11.499235
AGPAT2	11.9890585	12.215019	12.441084	12.1411	12.04017	11.92232	12.4277315	12.570296	12.654201	11.971825	12.414853	12.467051	11.83301	11.659522	12.550571	12.406307	12.904601	12.277656	11.609899	12.818809	11.691577	12.256806	12.0723095	11.38815	12.046512	12.444663	12.25422	11.930974	12.45331	12.189389	11.816151	12.4843	12.310325	11.104644	11.629457	12.072481	13.042524	12.336449	11.3883	11.444933	12.229915	12.066034	12.185647	12.104718	11.762306	12.191136	11.851259	11.592551	12.144243
AGPAT3	10.727353	10.441047	11.112731	11.04063	10.822533	11.416676	10.29708	11.046547	11.16941	10.7800255	10.581005	10.844176	11.038829	11.160099	11.193572	11.510569	10.662334	10.195759	10.637589	10.555547	10.872242	10.477206	11.158266	10.586487	11.124899	10.697157	10.552996	10.894346	11.42263	10.921293	10.657644	11.123283	10.586066	11.40369	10.294906	10.288139	10.924152	10.8534155	10.758051	10.37592	10.403893	10.621884	9.715618	10.986276	11.128731	10.378001	11.137739	11.277765	10.979626
AGPAT4	9.454389	8.431548	9.7427555	9.5519455	8.781999	9.28088	9.003109	10.79469	9.358887	10.290464	9.7728255	11.1664225	8.202564	9.277528	10.5256605	9.71009825	10.8474245	10.260203	9.73403225	8.2736002	9.518861	10.6495265	9.270272	8.908198	8.9666505	10.127021	9.8166555	9.4881675	9.749603	10.17981725	10.1033105	8.93952	9.8672805	9.2265905	9.5466595	9.7710865	10.452579	10.757201	10.067485	9.856866	9.44777	9.4359995	9.271886	9.711998	9.569091	9.933889	9.9026345	9.5298855	9.8499615
AGPAT5	8.261101	9.570578	8.644223	10.048462	9.363128	9.476302	8.016971	8.961373	8.12497	7.4420366	8.813422	8.164366	8.8983755	7.344516	7.8444004	8.134457	8.302917	8.231799	8.018863	8.487265	9.0289545	7.729811	8.309565	9.584819	7.834798	7.373304	7.947985	7.148792	9.056419	8.328993	8.015678	7.954798	7.7270107	9.428901	8.249007	6.671488	8.710522	7.2991858	7.6458836	9.691248	8.278795	7.3322225	9.142905	7.672564	7.305432	8.320448	6.9683433	7.583511	7.330199
AGPS	12.974647	12.500691	13.126322	11.970715	12.423796	12.578717	12.572866	13.475136	12.665333	12.321249	12.843908	12.40125	12.63	11.626812	12.384881	12.241916	12.488062	13.0298195	12.935288	12.400252	11.751111	12.1585865	11.089927	11.995984	11.623142	11.856613	13.599697	13.081836	12.171801	12.454183	12.742516	12.016856	12.525532	10.751335	11.612641	11.616267	12.2002735	12.634873	11.511272	11.899126	11.959539	12.89042	11.713211	11.981307	12.30657	14.101659	12.397967	11.935979	12.569784
AGR2	10.883716	11.882688	10.961577	10.953782	14.225906	9.012417	10.010319	9.219907	12.111317	9.0079565	13.70024	10.908466	12.940525	11.344021	10.670368	8.552426	10.567849	9.376909	11.260147	12.962027	12.933372	9.7067375	7.287522	13.242389	9.698575	7.067474	10.468998	10.564167	9.04481	8.77171	9.195431	12.4647455	9.6725855	6.407014	9.898463	10.963439	9.454057	10.4236765	9.832055	10.750427	11.975908	14.869552	7.358607	12.049694	12.4396515	10.266965	11.808703	14.198301	12.314438
AGR3	7.786199	6.641093	6.532247	7.4801807	10.105585	5.998482	7.1561637	7.196049	7.2850885	6.7881846	6.5085397	8.653413	6.9520016	8.651589	6.794323	6.3486004	6.444816	6.925954	7.018443	7.3428884	7.819997	7.0334826	6.278374	6.806508	6.1988525	7.0890007	7.7891784	8.234936	6.564329	6.787384	6.8402658	7.2726407	7.1593175	6.450482	7.699583	9.12859	7.068262	7.6088943	7.050374	7.374728	7.753502	6.412589	7.3004136	7.204583	6.5065513	6.7266097	7.7202706	8.211725	6.98003
AGRN	14.580559	13.532412	14.830418	14.614907	13.582698	13.65569	13.895715	14.541608	13.852033	14.614907	14.790402	14.3319845	13.916209	14.796911	14.5387945	14.211275	14.396021	13.958583	14.166996	14.258515	14.088371	12.51099	13.740654	12.996681	13.79662	14.0131235	14.558725	14.527645	14.54682	14.3423395	13.433167	13.086159	14.068945	13.887579	14.118863	14.301334	14.156732	13.499858	12.782016	13.636663	14.571717	14.077546	13.275502	13.09579	13.386162	13.634232	13.284717	13.729996	14.045079
AGRP	9.349017	9.250855	9.216937	9.025988	8.975433	9.124183	9.838365	9.175448	9.023856	9.569848	8.8572	9.25811	9.22755	9.501515	9.230915	8.9736395	8.796138	9.288571	9.684907	9.106726	9.224578	10.209356	9.472759	9.737843	9.926172	10.277527	9.615741	9.913015	9.242243	9.656894	9.518776	10.05674	10.476798	9.64452	9.543388	9.86951	9.371807	9.231584	9.046098	9.048272	9.752289	9.286433	9.788821	9.4874115	9.701749	9.586638	9.635836	10.049655	9.770601
AGT	10.675874	9.90275615	10.3687425	11.2260345	10.7952185	9.5044515	11.0168315	10.917893	10.9904375	10.142873	9.69684135	10.3474445	10.64301	11.845724	11.2336825	11.2779815	10.6473805	10.9093215	10.4223945	10.197733	10.4003305	10.050308	10.3490335	10.245127	10.7161905	9.9046495	10.340726	11.370649	9.6897218	10.0906445	11.5787385	10.7721775	11.398132	10.2630165	10.789675	9.5667795	10.211264	10.817535	11.475005	10.974851	11.595754	11.346029	11.6237995	10.5109995	10.9370075	10.1755605	10.1382185	11.4045495	10.499573
AGTPBP1	10.946375	11.059603	11.131168	10.8977165	10.91447	10.58703	10.73538	11.012979	10.655485	10.67862	11.06404	10.842521	11.066333	10.86691	10.912922	10.4608135	10.582785	10.752883	10.954941	10.796841	11.2497015	10.948728	11.014868	11.2522335	10.99888	10.825621	10.555663	11.562505	11.20941	10.893264	10.911719	11.176126	10.531682	10.722016	10.574304	11.116087	11.171406	10.925203	10.228472	10.815457	11.271177	11.108083	11.6220255	10.958606	10.821942	10.868005	10.866777	10.085378	10.76758
AGTR1	7.262839	4.2458243	7.024929	6.1463146	6.2824945	6.74442	6.346203	6.525573	6.3348565	8.254781	7.977401	6.5662966	4.4293165	4.4929714	7.804033	7.5145125	5.03739	9.370426	7.6970053	5.608406	7.2022667	7.089121	5.6727004	5.837999	5.933922	5.935985	7.1651506	4.81137	7.765604	7.958097	8.875519	5.056764	7.4201727	5.815448	6.2875943	8.076031	9.405361	6.946662	5.1135955	6.882722	6.4724216	4.91352	6.4496784	6.327668	6.3650446	6.0499043	6.572086	6.7308393	9.13282
AGTR2	6.153388	5.257477	3.898825	3.680018	4.2567873	3.9912074	3.7313974	4.8557153	3.8491385	3.67235	4.140928	3.833839	3.9846377	3.952287	4.3043003	3.6435902	4.706333	3.669985	3.6714735	3.6244528	4.17614	4.5590167	3.6518104	3.5762262	3.6089134	3.5258305	3.9072683	3.5948539	3.816126	3.9908295	3.5926805	3.6389744	3.7197175	4.660317	4.0812836	3.408732	4.2319264	4.0170536	3.5345764	3.3360198	3.5303078	4.269804	3.6782913	3.9377105	3.9849975	3.6470256	3.6340387	3.519948	3.6483867
AGTRAP	11.805119	11.353249	12.449486	12.169131	11.76564	12.95178	11.613837	11.853842	12.302029	12.568505	12.625378	12.370751	13.102699	11.844096	12.441411	12.449289	12.817146	12.24467	12.259744	11.838176	10.696306	12.1739435	11.827103	11.237167	12.221468	12.519246	12.0628605	11.3576765	12.088917	12.059752	12.002001	11.370506	12.056265	12.018382	12.185483	12.66142	12.721703	12.154268	11.266648	11.59386	12.170256	12.088917	12.071954	11.149459	12.009615	11.7778015	11.839515	12.05658	12.39708
AGXT	8.050997	8.313246	8.264783	8.238178	8.199892	8.303573	8.431882	8.467092	8.313384	7.615756	7.649916	8.113189	8.740667	8.386641	8.590631	8.647894	8.521757	8.003048	7.8425055	8.5115385	8.604118	9.097387	9.065783	9.007412	8.525314	8.902272	8.649504	8.646642	8.420318	8.644495	8.047263	8.397491	8.670474	8.996836	8.672872	8.7578535	8.339926	8.560248	8.457105	8.678959	8.299269	8.25625	8.475744	9.00559	8.572614	8.499672	8.531547	8.591175	8.23729
AGXT2	5.610711	4.238846	6.93592	3.7758477	5.037026	4.539883	5.6326423	4.05642	4.187371	4.4552765	4.62396	4.053886	5.164798	4.3944	5.8533144	4.143994	5.899563	4.3849854	5.1864705	4.688944	4.83174	3.9930391	3.8744657	4.5173774	4.06244	4.0531735	3.6389744	3.7622612	4.423153	3.9247499	4.2189693	4.9081206	5.0821605	4.3046207	3.7760417	5.219302	4.015327	4.1209435	5.268027	6.5032153	5.235532	3.9804578	4.8110385	4.7092996	4.7760286	4.092699	4.742294	4.71292	4.76455
AHCTF1	13.155084	12.97376	14.04245	13.5914545	13.409011	13.793114	13.000481	13.593652	12.852887	13.765331	13.257872	13.455064	13.075211	13.078196	13.174476	13.142278	13.309258	12.950535	13.634559	13.491319	12.910044	13.207135	13.530032	13.745236	13.303995	13.238596	12.968083	13.780704	13.07653	13.031508	13.360119	14.206075	12.789509	13.153049	13.181195	12.933599	13.627052	13.170986	13.824497	13.243926	13.985645	13.112066	13.706753	13.126322	13.300923	13.679846	13.014087	13.303525	13.017341
AHCY	11.645835	12.464228	13.141209	11.905857	12.197353	12.517204	12.399624	12.65667	11.812952	12.298712	13.50843	13.508995	12.098973	11.321717	11.321052	13.206369	12.517039	12.517204	12.216234	12.1792145	12.482644	12.326063	12.026365	13.381282	12.011153	11.974523	11.772821	12.323289	12.923446	11.779007	11.490178	12.408595	11.376715	12.783161	12.182143	11.522738	12.098808	12.091958	12.580174	12.522034	12.807249	12.914294	12.90415	12.517418	12.368953	11.908033	11.936747	12.75697	12.557414
AHCYL1	12.947812	13.514108	12.461203	13.1218605	13.128	12.89042	12.481812	12.338046	13.682226	13.336758	13.529162	12.588256	13.212869	13.568061	13.142278	13.221508	12.941649	13.387864	13.3945675	12.599525	13.429566	13.196861	12.758963	13.083884	12.2012825	12.97837	13.026998	13.243198	13.211584	12.932149	13.2773075	12.880502	12.96667	12.090884	13.114134	13.100857	13.14701	13.087083	12.843483	13.048001	12.748622	12.901811	13.035148	13.185756	13.369759	12.872287	12.917684	12.910249	13.23201
AHCYL2	9.535195	10.163285	10.390606	11.222302	10.157194	10.46613	10.587838	10.301862	9.946647	9.664586	11.00872	8.717201	11.125995	11.558826	10.757376	10.187433	12.30444	10.48617	10.127122	10.357461	10.43708	9.502386	9.6041155	10.09676	10.090193	10.22147	11.047365	9.911786	10.1655655	10.276456	10.648786	9.122635	9.923173	10.908716	10.290448	10.822257	9.6991205	10.542516	10.777281	11.151652	9.054391	10.499524	9.790282	8.644495	10.189782	11.027617	9.726814	9.99302	10.02964
AHDC1	11.45445725	12.210854	11.5707475	11.3574795	11.463401	10.580839	11.441522	11.2461195	11.986818	11.283017	11.928328	11.59625	12.1408095	11.6561575	11.7169555	11.9561645	11.3740005	11.6226895	11.5250265	11.68656	12.253808	11.87212	11.8116995	11.76562775	12.0537155	11.88584075	11.6047765	12.3077015	11.319974	11.8126005	11.6399445	11.428714	11.2803745	11.9312675	11.191728	11.9533625	11.606447	11.022573	11.1698285	11.5287975	11.82083675	11.4020675	11.500489	11.088221	11.354387	11.756692	11.34118075	11.0779585	11.5797055
AHI1	9.40958	8.715614	9.691549	10.071535	9.351639	9.855558	8.561996	10.319455	9.0134945	8.9048605	9.296141	9.40579	8.722411	9.983222	9.037894	8.804004	9.333115	9.260035	8.722786	9.007262	10.779612	9.432341	9.843202	9.078905	8.388821	8.886323	8.843021	8.768998	8.680464	8.4794035	9.99302	8.306269	8.804004	9.387625	9.365672	9.2374735	9.515068	8.648427	9.947743	10.479353	8.690138	7.9907746	8.926677	9.426159	8.80491	8.414384	8.704313	9.66292	9.303167
AHNAK	13.2630415	13.675781	13.001509	12.275676	13.217503	13.027449	13.290809	13.216051	13.512122	13.227737	13.585736	13.595143	13.110259	13.105458	13.766705	13.1991205	13.691196	13.978892	13.073072	14.021038	13.6875925	13.853501	12.907997	13.416787	13.3870125	14.189915	14.695163	13.834904	13.876235	13.559934	13.594578	12.546745	13.431788	11.804585	13.573502	13.772721	13.739592	13.96571	12.934045	12.32397	14.049833	13.082569	13.024936	13.773056	13.114843	13.802698	13.374446	13.730618	14.082683
AHNAK2	14.7761425	14.8584435	14.9872765	11.459025	15.19637125	12.171477	13.88302675	14.351851	14.7970235	14.68998	14.436592	15.7877175	14.90740725	12.962577	15.2042135	14.455337	14.826844	15.421422	14.6303325	15.756546	13.071495	14.24716725	12.6305045	15.1123005	14.2212405	15.7758045	15.402652	14.254001	14.465595	14.8646565	14.544555	12.808605	14.5899235	10.475717	13.3078385	14.5165905	15.31874	15.2143065	12.455609	11.5776815	15.3456465	13.511794	14.0971725	14.715066	14.27509075	15.375251	14.2290335	14.672963	15.3751435
AHR	13.294365	12.765192	13.882244	12.407547	12.880502	12.321936	12.604576	13.549336	13.13385	13.058172	13.510124	12.794704	13.205152	13.474318	13.318157	13.39582	13.500132	13.293124	13.401224	13.14253	12.447601	13.112968	12.070999	14.248727	13.370287	13.05999	12.605462	13.0620985	13.289322	13.101308	12.999862	13.573502	13.088735	11.631947	12.748077	12.937145	13.128421	13.336499	11.864838	12.050471	13.611684	12.877083	13.05597	13.059082	12.783963	13.541837	12.965375	13.5247965	13.839565
AHSA1	13.291569	13.533605	14.0958185	13.018519	13.564847	13.572836	13.470817	13.458395	13.608593	13.67451	14.219344	13.724475	13.469989	12.773977	13.071028	13.692723	14.54623	13.918501	13.814554	14.118023	12.655768	13.494694	12.642518	13.846359	13.493817	13.925848	13.634863	13.240876	13.378371	13.775395	13.573182	13.409524	13.0362625	13.419007	12.689158	12.974145	13.492172	13.65569	12.994211	13.186205	13.397698	13.659114	13.439152	12.552387	13.686012	13.818366	13.256199	13.158029	14.086255
AHSG	5.130884	8.30394	4.724565	5.3697047	8.545816	5.2689023	8.190838	5.067755	7.3411136	4.6512666	5.6579757	6.571402	5.222962	4.917908	4.788481	4.9624853	7.3475037	4.7433267	5.493006	5.719957	4.6092153	5.6047854	5.11307	7.207084	7.8722425	5.654701	5.0102973	6.4963646	5.258506	5.853493	6.3318853	5.8218684	5.9499345	5.813388	5.8326592	5.1401124	5.4447513	6.7296157	5.8458343	5.9763064	6.539836	4.5010667	6.464045	4.813259	5.0562143	4.649571	5.0015483	5.939314	5.700252
AHSP	5.679242	6.232734	6.565566	6.4173045	5.785179	6.090995	6.293683	6.641779	5.5842423	5.917616	6.6603045	6.7480826	7.102227	5.652729	6.598439	5.7744274	6.151012	5.9630613	5.500195	6.8391976	5.762134	6.6388736	6.2440205	5.963675	6.4492064	6.2324047	6.5933075	6.534569	6.5247774	6.5054383	6.062704	6.5775537	4.999441	5.6657147	6.60062	6.1332617	6.400936	6.494804	6.336844	5.29947	6.3854127	6.4598875	5.989461	5.940946	6.165178	6.22314	6.0955315	6.2713156	6.1115856
AICDA	5.47866	5.678524	5.4467349	4.99625325	5.87791015	5.03883625	4.35879535	4.51954245	5.9611855	5.822963	6.365759	5.65860295	6.64184425	5.06338325	5.2156572	5.5826175	4.43939125	4.4324922	4.74898675	5.1260835	4.5696105	4.66812135	4.6815902	4.964483	6.3105762	4.84188085	5.4983175	5.0261627	5.0891733	4.5000904	4.987258	4.23308415	4.4883826	4.6668973	4.7689911	4.43259485	5.25267235	4.429146	4.4976307	3.95744215	4.16214665	5.4039055	4.411695	4.3440743	6.15018735	5.8229699	9.833551	4.64262225	4.4451409
AIDA	12.797284	12.12364	12.929007	13.108871	12.517204	12.881538	12.736018	12.804662	12.31808	12.814494	13.256199	12.711307	12.8482	12.388883	13.127264	12.35006	12.703332	12.822508	12.61787	12.3862095	12.566085	12.7816105	12.766334	12.782787	12.40475	12.774384	12.674421	12.76206	12.862769	12.806231	13.037936	13.181398	12.836166	12.253741	12.584877	12.402813	13.325637	12.559052	13.259146	12.595177	13.26937	12.4843	12.902006	11.960522	12.740621	13.158954	12.624819	12.900187	13.401467
AIF1	13.845975	12.111749	12.33769	12.374114	12.054186	13.420056	12.770345	12.64399	13.293877	13.600302	12.644375	12.042305	12.368234	13.021849	13.110484	12.409965	12.390419	12.697459	12.940124	12.008739	12.532153	12.240401	12.634111	12.175758	12.51432	12.35125	12.145496	11.773418	12.341673	12.906288	13.339017	11.210071	13.6537075	12.231717	12.749752	12.622039	12.385564	12.239106	12.113953	12.179988	11.384459	12.42333	12.421731	11.39502	12.757559	12.373951	12.760307	12.627558	12.710895
AIF1L	10.28988	10.8029175	11.161505	10.664867	9.84138	10.07691375	10.6698535	10.6308005	11.1329035	10.05103275	10.647627	11.157265	10.910918	10.1297335	10.0812035	10.0630575	11.704409	9.9655425	9.99876625	11.786512	9.4661235	10.7528485	11.620886	10.9934915	10.2528605	10.2024315	11.570989	11.274161	10.044336	9.959907	10.307089	11.38857675	10.312498	10.98123275	11.195314	10.206981	10.1460645	10.2504345	10.2407545	11.108891	10.573195	10.5744485	10.807734	9.91708225	10.310601	11.1259685	10.0006795	9.849773	9.93356425
AIFM1	11.7288895	11.6050935	11.6112425	9.9332175	11.83310575	11.937365	11.23833475	11.2931555	10.94466	10.709392	11.6707375	10.935644	11.2675185	11.177308	11.0813315	10.9011195	11.8900225	10.7804105	10.910035	11.61667	10.949645	11.45525625	10.7520845	10.08839	11.383027	11.1217025	10.9521785	10.90876	11.27914825	11.513073	11.1299625	10.909469	11.390762	10.9848875	10.58561225	10.457235	11.098719	11.5044605	9.7916925	9.963563	10.825487	11.276368	11.076399	10.888648	11.9373655	11.708546	11.067119	10.77767	11.22288825
AIFM2	8.751061	8.45635675	8.1225325	8.58717	9.2478825	9.309944	8.7515015	8.94429725	8.88566175	7.8501623	8.3856595	8.088989	8.08534165	8.24637465	8.0622092	8.774481	7.47899115	8.249138	8.1968835	8.2208338	9.0643965	7.50851515	8.452267	7.3506445	8.007586	7.0720625	7.8317205	8.847968	9.2740905	7.8627432	8.2248065	8.22744575	8.2167997	8.3014585	8.6492465	8.14175585	8.4245455	7.49009415	8.2272672	7.4000405	7.9253315	8.69725475	8.1620468	7.86553815	7.9323343	7.678488	8.03858325	8.077498	8.01520125
AIFM3	7.3418107	9.266351	8.537741	8.18356125	8.910545	8.88259525	8.4729545	7.90568535	8.5259625	8.1303947	8.855742	8.3208455	9.506412	9.2263075	6.9800285	9.023133	8.9662775	8.1541945	8.7879415	7.7704983	8.6843585	7.291904	7.7573188	7.665988	9.1704945	9.1596165	7.42468715	8.226517	8.33511765	8.169984	8.609271	9.1684875	7.2281829	6.4803827	7.34851075	7.3235725	8.33957475	8.75253325	8.404887	6.678994	8.67692525	8.4607115	7.88390515	9.60359	8.417205	8.4715795	8.52383	8.568742	7.7048505
AIG1	11.1391425	11.631942	11.840858	10.7114115	12.115483	12.427003	11.564266	11.8373205	12.096244	11.680804	12.29401	12.796664	12.031166	11.310052	11.6585225	12.187223	12.9859585	12.2166265	11.5778955	9.390481	11.8871985	11.8164255	11.2133715	12.102185	10.9452435	12.1645405	12.206918	11.387578	11.6768345	11.719072	11.7494405	10.54495275	11.5673545	10.717859	11.232933	12.109462	11.459466	11.710373	12.0160145	11.7252505	11.3792135	11.5988345	11.001077	11.7237515	11.6664035	11.86577725	11.5280735	11.4931765	11.7476265
AIM2	14.436823	10.696584	14.219344	7.9434505	10.938902	13.668486	10.84015	13.303268	12.034649	13.394816	9.407293	13.50931	12.222625	11.515454	13.012107	11.2787075	13.870176	11.537024	12.748804	12.968965	10.045196	13.564247	10.287478	10.522297	11.430386	12.6180315	8.525314	8.894839	13.6537075	11.071968	10.62497	8.812647	12.897907	8.667246	9.044272	13.23834	9.452098	12.061686	10.059466	8.3584175	7.4847355	11.018292	10.104921	12.789713	10.6319685	10.5423765	13.53914	12.8060255	10.532768
AIMP1	12.506493	12.274215	12.528666	12.070376	12.484816	12.239742	12.3231125	12.65783	12.743508	12.381066	12.591513	12.440576	12.366831	12.53389	12.349011	12.293469	12.50613	12.3018675	12.422237	12.275982	12.549533	12.4179325	12.08573	12.415778	12.265739	12.007505	12.718202	11.998877	12.093813	12.061436	12.193784	11.797759	12.414689	12.584877	12.300679	12.268176	12.149693	12.927303	13.76084	11.884334	11.965839	12.639161	12.191941	11.689133	12.343731	12.470196	11.99271	11.905566	12.6032915
AIMP2	11.695729	11.940722	11.716393	11.479558	12.543401	12.099925	11.742449	12.422091	11.8840275	12.078884	12.49693	11.71913	12.077562	11.400576	11.561803	11.763821	12.2472315	12.084647	11.9973545	12.434431	11.704213	11.650371	11.060381	11.729276	11.8888445	11.469627	11.78351	11.8941765	11.605636	11.368138	11.22379	11.729147	11.275573	10.780138	11.171134	11.4291	11.541413	11.838032	11.197529	10.744293	11.6812315	11.880411	11.950614	11.950614	12.076586	11.703261	11.621215	10.974623	12.070376
AIP	12.50053	12.408065	12.626494	12.239742	13.023752	12.199786	12.199941	13.046187	12.500357	13.167369	13.116561	13.063938	11.655874	12.241757	12.213126	12.324944	12.101275	12.822079	13.324889	11.946614	12.696301	12.4758005	12.368953	12.603834	12.2288	11.562352	12.917236	11.739353	12.433029	12.736562	12.46513	12.038001	12.707563	12.845484	12.538558	11.938389	12.217713	12.300345	12.077265	12.199139	12.876663	12.651406	12.032916	11.556941	12.356636	12.212273	12.346138	11.929055	12.304912
AIPL1	4.845018	5.472307	5.149115	5.946354	5.0160136	5.1924496	5.630916	5.7765965	4.478821	3.7422082	4.4124827	4.407762	4.544809	5.03613	6.0468187	4.6758995	4.9288397	4.254475	4.636157	6.410787	5.4433923	5.2412043	5.944649	6.054586	5.210507	6.1907434	4.9521937	5.940775	6.131982	6.06083	5.5185905	6.8913174	5.722598	6.684617	6.098289	5.762831	4.693735	6.192833	6.0850887	6.82611	6.1910453	6.372424	6.0975785	5.5341167	6.175807	5.8854594	6.3782277	5.820443	5.863895
AIRE	7.485502	7.629524	7.56110575	7.63028225	7.57681165	7.80118705	8.08122175	7.574533	7.672777	7.5294075	7.4538495	7.5314355	7.5327885	8.0058329	7.27084815	7.45952965	7.210993	7.53537105	7.27996185	7.71346825	7.85231725	8.3601205	8.1705	8.503995	8.2780755	8.0781957	7.8085817	7.7130002	7.5391211	7.8671373	7.2873504	8.293001	7.6291301	7.99134165	7.6969735	7.99762435	7.526465	7.6594995	7.56239815	7.48270035	8.404443	7.800878	7.94758	7.929082	7.804864	7.6124715	7.5445977	7.93822665	8.009965
AJAP1	7.4429436	9.251524	10.640554	11.171134	8.858655	8.315263	8.222946	9.868706	8.8159275	8.532658	9.091511	11.242198	8.5047655	8.780011	11.207701	11.103263	8.977323	9.932703	8.188254	8.550166	8.171454	11.495938	8.621606	9.064928	9.917176	11.146163	11.171933	8.213409	9.49226	10.400113	8.815668	8.104637	8.206276	10.748182	9.763157	10.596092	10.454301	10.369863	10.669935	10.100098	9.61234	8.491802	7.833289	10.002411	9.389941	10.956605	8.340758	8.182809	10.562648
AJM1	6.2393403	7.435225	7.909225	7.5823627	9.446674	7.673226	6.287317	7.936863	7.58393	7.2226787	8.25611	8.166316	8.133446	7.717283	7.526372	7.7086554	7.4538093	7.3156896	6.375848	8.00373	8.092175	7.422622	8.151906	7.7074904	7.1957645	7.3698406	7.6254187	7.667217	8.151066	6.909223	7.383239	6.8470235	6.430381	7.2206974	6.5564327	7.297774	7.6585083	7.437914	6.5592637	6.1463146	7.2885137	7.626778	7.3161163	7.694734	7.2255306	7.5950685	7.4650464	7.1906824	7.2255306
AJUBA	10.840635	12.5383625	13.002139	11.895988	12.028303	11.386288	12.147587	12.038302	10.518618	11.994255	12.0980425	12.430678	12.784416	11.354404	12.530371	12.2494	13.416523	12.690667	12.747874	13.880023	12.706406	12.772132	11.373572	12.953669	12.30718	13.484075	12.656109	11.429672	12.612369	11.679389	12.065729	12.42893	12.456016	11.817732	11.526714	12.744704	13.483004	11.933617	12.359801	11.960989	12.906118	11.945266	11.265232	11.122591	12.789125	13.446086	11.06052	13.246428	11.545259
AK1	11.592551	11.161956	11.261129	11.065783	10.957015	11.9421215	12.193492	11.531855	11.312786	11.031331	10.103015	11.490047	10.946087	11.359995	11.514879	10.615663	11.205439	11.31756	11.521606	11.61398	11.729147	12.29784	12.04017	11.902374	11.925357	12.61977	11.4064	12.326733	11.656153	11.883591	11.245952	12.623497	12.117916	12.24973	12.100363	12.914106	12.223472	11.773418	12.141727	12.066315	12.282169	11.114687	11.811085	12.245995	11.936119	11.306457	12.303323	12.654201	11.461455
AK2	11.1346195	11.3295495	11.4583485	11.674954	11.559543	11.2499655	10.860707	10.66659175	11.4529395	11.0301085	11.59990675	10.974838	11.243667	11.729147	11.348359	11.2807895	11.085795	10.7310695	11.4550055	11.2429625	11.55550925	11.4547065	11.54800525	11.730654	11.2386945	11.526617	11.6971985	11.821719	11.684985	11.7109715	11.333687	11.2707675	11.085457	11.4491365	11.7721905	11.5828525	11.3918005	11.649413	10.861275	11.924862	11.4748505	11.2401855	11.185046	11.434836	11.5098705	11.356615	11.5641895	11.2366305	11.5809535
AK3	13.363071	13.153266	13.020215	11.965839	13.191814	13.005408	13.231198	13.683181	12.718739	12.623497	13.067165	13.198646	13.530032	13.50843	13.13175	12.845305	12.741361	13.0445795	12.447964	12.3978195	13.737634	12.455374	12.966475	13.197139	13.054671	12.327576	13.613087	12.307841	12.9254	13.14701	13.467711	13.175148	13.032635	12.281211	12.775786	12.88477	12.800667	13.906069	12.950743	12.883936	12.420359	12.866686	13.024717	12.764204	12.435435	13.028984	13.073072	13.222188	12.857265
AK4	12.0704155	12.588723	12.089475	11.3709585	11.6153205	11.617576	10.949745	12.8964195	11.784817	12.1125215	12.481545	12.754415	12.9070695	10.9687045	12.3406325	11.9265005	12.486639	12.3210555	11.6609185	13.38738225	8.7484595	12.323278	11.0932355	11.8620055	11.806647	12.014522	12.3744775	12.06448375	12.675988	11.703308	11.5816585	11.4231895	12.1262885	11.040959	11.5197735	12.2229155	12.123155	13.0630265	10.3426685	11.610221	11.995672	10.45806875	11.9229755	11.103837	11.927498	12.32425925	10.981516	11.9870055	12.193564
AK5	7.9168625	7.004692	6.167521	5.739293	6.0929008	5.2626414	4.3744373	7.1576633	6.300251	6.0777855	7.1335063	6.3419623	5.8538256	5.5254836	7.847201	6.3247733	4.586146	6.8608484	6.8466263	5.8676534	5.881266	6.8048143	4.642136	5.10728	4.4079127	5.3068304	7.5288935	5.3656597	6.1759357	7.101468	6.325468	4.754279	6.4771056	4.361273	5.8520265	7.45825	6.4057784	6.839324	5.0165734	6.2766194	5.7561164	6.563759	6.0908346	5.854809	5.6455827	7.1232347	5.5798917	5.151347	7.996785
AK6	12.118556	11.5189495	12.080458	11.451112	11.805873	12.1401615	11.704639	11.72336	12.026524	11.675613	12.082263	11.567711	11.213655	11.782508	11.791742	11.492929	11.812519	11.4023695	11.502869	12.039671	11.295846	11.405394	11.04063	11.930824	11.472956	10.949603	11.291128	11.591818	11.696431	12.126166	11.793847	11.468644	11.763499	11.556795	11.433125	11.509613	12.002314	11.638301	11.598215	11.926114	11.61122	11.750265	12.205238	11.129877	11.157175	11.950764	11.522033	11.735151	11.701934
AK7	7.3640413	9.103204	7.6535745	9.503857	9.510581	7.0116715	7.7355924	7.7270107	7.482401	6.1632953	9.038847	7.759038	8.556407	6.992516	7.07335	6.770262	9.172874	6.3637247	6.820326	11.291928	6.3549576	8.936105	7.4690514	10.012364	7.2247505	6.8233957	6.955907	8.446975	7.4394093	7.178133	7.2304616	8.198759	7.2618866	7.9799557	8.817357	6.1859703	8.7073765	7.2947974	8.544502	6.780514	7.50646	7.761634	6.683743	7.9724407	7.454116	6.651229	6.865239	8.355953	7.9474134
AK8	4.2572227	7.01594945	6.5725653	7.70952345	8.12384	5.78537655	5.7774345	7.974072	8.0443464	6.219298	8.1714205	6.3955855	4.76025865	9.8944805	5.4674145	7.10304595	8.1119447	3.43272445	6.80541635	6.300675	10.350999	7.442103	6.61667445	4.65200305	6.19160505	4.2591608	5.6570375	6.6568103	6.5416225	4.89403	6.41829635	5.26027205	3.9249232	7.8013406	4.48620845	4.4751995	8.6744925	8.40092425	5.30568075	7.49518885	6.12003835	6.44813875	4.6851577	5.1537168	5.40713335	4.2856475	5.0218866	8.9519525	6.23925425
AK9	6.64711	6.6789603	6.371966	7.1846724	6.909498	6.4223	5.9084353	6.513822	6.1702933	6.4020667	7.1471868	6.6615562	6.5516124	5.8977365	7.2203236	6.1505165	6.7770443	6.269114	5.4917054	5.91087	6.844245	6.1393127	6.7765956	6.3749976	6.3565526	6.8972754	6.7864804	5.799116	6.3767176	6.0085225	6.2250867	5.5856757	6.7532554	6.55205	5.8321557	6.592893	6.817811	6.0576806	5.866495	7.0818005	6.043458	6.501685	6.589383	6.5221677	6.0415535	5.802712	6.3015857	6.9692483	6.3842807
AKAIN1	4.5413666	3.5609074	3.6119363	3.4670682	3.65679	3.692755	4.1193914	3.5720193	3.5464537	3.4769657	3.685186	3.6266236	3.7820842	3.7461898	4.2022743	3.6409762	3.6638212	3.604256	3.427958	3.557244	3.7252874	3.8574693	3.4383435	3.5083566	3.3079515	3.4372666	3.9728549	3.4920182	3.602096	3.622687	4.012595	3.376922	4.110219	3.4114296	4.1663675	3.4018013	4.198052	3.5542588	3.6808581	4.4236727	3.815921	3.5664728	4.3580866	3.8501425	3.7348533	3.642275	3.6782913	3.9398158	4.397903
AKAP1	12.104571	12.119961	12.170746	12.220013	12.405956	12.810352	12.520124	12.168459	12.115831	12.05945	13.334131	11.890306	12.10208	11.962945	12.074642	11.828877	12.349731	11.962626	12.521301	12.205238	12.772721	12.19497	12.570896	12.562975	12.327068	12.502586	12.009333	12.285274	12.656862	11.765931	12.087639	12.850481	12.208631	11.920346	12.365516	11.838176	11.905108	12.224127	12.761108	12.230602	12.405093	12.339713	12.357122	12.504513	11.958146	12.028428	12.477025	12.654845	11.965839
AKAP10	10.2542705	10.3659905	10.8641675	9.9459035	10.371027	10.648098	10.142281	10.58427225	10.0107695	10.2690725	10.293453	10.278664	10.2090275	10.189116	10.09042525	9.80882025	10.7573575	10.28099325	10.219003	10.6220705	10.09195925	10.051581	9.3475805	8.827426	10.5338415	9.779357	10.3028165	10.0478845	10.553003	10.4151075	10.372624	10.140345	10.23707575	9.9807505	9.79257025	10.0306325	10.518424	10.601994	9.798416	9.9423335	10.064222	10.3899445	10.39721	9.310365	9.9566605	10.6906835	10.1605625	10.2365215	10.568571
AKAP11	12.6745835	12.21199825	12.4363175	12.7243395	12.7226845	12.710536	11.872416	12.689036	12.278973	12.4302385	12.5124625	12.7398	11.651604	13.311122	12.7802935	12.5509775	12.2860425	12.648925	12.7970535	11.668379	12.244255	12.3911805	12.2344075	11.7113525	11.9790285	12.3168285	12.738364	12.916893	12.854919	12.4259555	12.556982	12.5943245	12.5315375	12.4547945	12.5985195	12.8739605	12.48461325	12.639318	12.729521	12.6634665	12.8897455	12.1345605	12.595809	12.2317445	12.3575445	12.3786965	12.8074785	12.83293	12.628161
AKAP12	10.52416175	8.86711775	9.47161	10.7512615	9.5888855	8.384074	10.1780965	10.3866225	9.4932825	9.48158725	10.5317835	8.8388735	9.157729	11.194027	11.153044	9.724355	10.4467235	10.4453915	9.7085955	9.2392485	9.5197885	10.292426	8.8347485	9.938702	9.28398075	9.974018	10.2517055	10.9814705	9.371515	10.2184835	11.659442	8.96934765	11.2511185	9.626679	10.6352065	10.4865215	11.374904	9.9728105	11.2070085	10.494745	11.033055	9.3160495	10.50571125	9.843785	9.9647585	10.1798275	11.0641465	11.046951	9.673893
AKAP13	12.777773	12.287335	12.196829	12.5404	12.778743	12.487069	12.563335	12.787259	12.656109	12.579816	12.112549	12.665669	12.223649	12.969614	13.117022	12.142747	12.067224	13.222642	12.257787	12.226092	12.581411	12.356108	12.2753725	12.306394	12.777331	12.578006	13.058627	12.752162	12.400751	13.150889	13.273517	12.399454	13.124422	12.134889	12.696501	12.909842	13.04823	12.32823	12.389194	12.585058	12.576598	12.193004	12.813362	12.610464	12.764399	12.798107	12.3612	12.619211	12.650829
AKAP14	6.6098685	6.5848715	5.276404	5.02829865	4.99516225	6.50060795	6.2072405	6.1515965	5.5647945	6.0549695	5.84826885	5.8472226	6.1043429	5.2934357	5.37306595	5.4785344	5.06096775	5.2733738	5.4659529	6.2198105	5.4404035	6.52191735	6.32561395	6.0724078	6.785229	6.0679301	5.81321455	5.9229442	5.9266453	6.11830675	5.7665291	6.342425	5.21247515	7.6034565	5.81517565	6.2366945	6.4606765	6.2439475	5.73670665	5.74560915	5.9983599	5.41681125	5.9308058	6.03666045	6.100677	5.71974475	5.862246	6.1736302	6.3188678
AKAP17A	10.995568	10.490367	11.07726	10.322925	10.034543	11.219079	10.6686	10.191568	11.140073	11.0556555	9.834317	10.165038	11.016381	11.155702	10.092146	11.291659	10.05299	10.448526	10.300652	10.650624	11.339859	11.441431	11.048343	9.402804	10.719797	10.488464	10.431017	9.2421255	10.713108	10.521017	10.459488	9.725447	10.612592	10.973793	10.518348	10.5408945	11.135773	10.260177	10.202164	11.279913	9.761521	10.158815	10.261142	10.444169	10.291122	9.946363	10.583824	10.528089	10.068755
AKAP3	7.317689	7.157807	8.051369	7.3804774	7.2203236	6.9972353	7.42912	7.461705	7.620045	8.133839	9.340632	7.396293	7.73072	6.9864736	7.38298	8.570357	7.144276	7.2938147	7.5666285	7.0405507	7.12464	7.3279905	7.5195007	6.867779	7.687938	7.5458913	7.7197866	7.023744	6.737812	7.1294127	7.17101	7.0478916	7.263595	7.9447565	7.183343	6.9035907	6.731824	7.9957275	7.2372518	5.694505	6.9340405	8.4858465	6.8761525	6.740662	6.575309	7.1540813	6.885012	6.9084015	6.523758
AKAP4	6.03940375	5.73275435	5.5369885	5.22910975	5.77163385	5.7007235	5.52135335	5.13651085	6.1374838	5.7938211	5.929348	5.6151128	5.857978	5.37628485	6.1668672	5.27171755	6.72240185	5.68342975	5.1730544	5.6288065	5.5300175	5.67450715	5.5422914	5.18581465	5.20784685	5.45622	5.25495745	5.1932547	5.38811435	5.6328966	5.26355745	5.6992755	5.2920482	5.67645485	5.5199573	5.01651975	5.5744798	4.891458	5.0177193	4.7291625	4.6878395	5.4145293	4.97688535	5.2667115	5.1279645	5.47412915	5.47067185	4.73343705	5.0264846
AKAP5	10.494889	8.549483	9.643548	8.763841	8.745154	10.457972	8.3401985	9.533411	9.806598	9.87675	8.972613	9.852666	8.451968	9.00205	9.276821	9.518776	8.04686	9.6223545	10.066553	9.030985	8.273222	8.308233	8.626611	9.665637	7.515786	7.6903944	9.307568	7.9441314	8.880791	9.617534	9.694319	7.900356	9.021657	7.486368	8.828797	9.091511	7.9468665	8.907864	8.058523	9.332304	8.042426	9.216406	8.017843	8.529177	9.252983	8.747379	9.448927	8.622226	9.129731
AKAP6	8.07781	7.1890151	5.6508584	8.055001	9.541064	5.92800325	6.8595105	7.7414698	7.88002975	9.10326625	7.361959	7.4959045	6.8431715	8.8993325	8.19392705	6.3522613	10.08097325	9.973252	7.585334	8.0020165	8.834726	7.5116082	6.8544697	9.191658	7.029176	8.8614215	7.3515605	6.1920035	4.88371565	6.39460185	9.5835025	6.232299	8.2581799	7.53151075	8.2015195	6.676308	8.52689615	8.510649	8.5420885	8.426434	8.101976	6.7007398	7.6353093	7.458362	9.2525405	8.383675	8.3858212	9.3432895	7.573999
AKAP7	10.804132	8.840568	9.201799	10.156761	9.867336	10.958877	10.164783	10.8501425	10.366705	9.564225	9.517388	8.518933	10.765991	9.600378	8.975568	9.529547	8.317913	8.82006	9.847598	9.248376	10.571119	8.53532	10.764164	8.008419	8.758115	8.278383	9.116492	9.191438	9.996903	8.982452	9.75447	8.425594	9.79222	10.184689	9.619871	9.00084	9.171205	9.896027	10.12753	10.62037	8.483867	10.177303	9.416964	9.654325	8.281083	8.424421	8.837315	9.971383	8.587124
AKAP8	9.4395852	10.435577	9.730512	9.175338	10.2383725	9.935254	9.3562365	9.88883925	10.061905	9.9097695	10.02926975	10.00966	9.777633	9.39979665	9.776138	9.490972	10.456506	10.012158	9.9001175	10.05916475	10.1223995	9.45562825	9.0387895	9.73548475	9.9064335	9.391185	9.8433695	9.8971135	9.93420075	9.5117302	9.892978	8.2435022	9.6088585	9.524367	9.15074335	9.912355	9.93067	9.4843705	9.2363495	9.3377292	9.492843	9.8816135	9.552213	9.8920595	9.9725385	9.839119	9.7915205	9.796503	9.777452
AKAP8L	10.497098	11.1822045	11.014501	10.039279	11.1358495	10.6629425	10.150847	11.0797435	11.0587265	10.9778	11.3943815	11.281785	10.77823	10.596996	10.688966	10.8098445	11.591901	10.92769625	11.1412595	11.07948525	11.100271	11.0356835	9.91742	11.158911	10.7613065	10.68912	10.6804595	10.00747225	10.5591135	10.3680905	10.61286925	10.252708	10.341767	10.4121805	9.9989645	10.5788245	10.98767975	10.87867	9.90115425	10.1737165	10.746146	10.964545	10.4309935	10.386739	11.0499155	10.7289755	10.5556075	10.5289855	10.707128
AKAP9	11.479985	10.7307575	10.90288125	13.90317	10.98719525	10.9613815	10.7685815	10.9093385	10.27071425	10.9162325	10.949867	10.34226	9.81428425	10.53083925	10.154871	10.326482	10.0828585	10.51870575	10.7327865	10.507314	11.3019555	10.8412595	11.31797	10.6169405	10.4745005	10.1719075	10.3421125	10.915832	11.784254	10.5847805	10.605252	10.772382	10.743445	11.2771295	10.88552	10.5675035	10.1774025	10.3363255	12.3877225	11.8348155	11.081617	10.767817	10.4963125	10.6500345	10.3163915	10.5202205	11.2251415	11.057992	10.6209465
AKIP1	11.41489	11.168478	11.52174	10.8786335	11.555389	11.362438	11.775142	11.213216	11.054337	11.582391	11.586877	11.633302	11.370668	11.229357	11.17102	10.837562	11.82236	11.29313	11.702541	11.455316	10.707803	11.060982	10.564017	10.8610325	10.635727	10.972854	11.245408	11.778379	10.9235	11.2642765	11.275279	11.732099	11.47813	10.115744	11.079054	11.297734	11.367251	11.676184	11.082555	11.13993	10.601903	11.209539	11.009598	11.281422	11.538717	10.68811	10.801617	11.435537	11.431591
AKIRIN1	12.310325	12.70226	12.755587	13.119065	13.079573	12.738128	12.455559	12.942498	12.681957	12.706212	12.682893	13.052699	12.542827	13.50347	12.420359	12.570896	13.42904	12.650829	12.778553	13.108216	12.762841	12.557414	12.25582	12.548011	12.525037	12.590283	12.481119	12.976705	12.100504	12.844911	12.806636	11.782425	12.261711	12.051908	12.529673	12.478329	12.9532	12.575697	12.320729	13.047331	13.20117	12.462586	12.592378	11.9555	12.649581	12.417101	13.008738	12.123456	12.9026165
AKIRIN2	12.575516	12.821063	13.180704	12.519071	12.641019	13.34369	12.410113	12.637572	13.098901	12.927092	13.267427	12.856493	13.519924	12.918968	12.979036	13.141738	12.440576	12.868939	13.075877	13.462254	12.703531	12.834422	12.610464	13.225372	12.825425	13.108455	12.355783	13.174476	13.34703	12.858737	12.836813	12.528467	12.925783	12.886226	12.818414	13.27521	13.194245	12.753635	13.077933	13.135681	13.92053	12.918968	13.144384	12.938619	12.49075	12.989325	12.91187	12.762658	12.01372
AKNA	10.0574545	9.18904	8.9921315	8.485263	9.1220765	9.9066005	9.435868	9.196792	9.78778175	9.77556	8.6988992	8.9401605	9.3727365	9.867078	9.464633	9.29616925	9.1476235	8.7934395	9.098165	9.0287545	9.426019	9.0226525	9.4518425	8.97106775	9.5104315	8.7014275	8.867404	9.029842	9.0937905	9.9893985	9.764027	8.650287	10.2425795	9.662441	9.3039365	9.0977395	9.2863375	9.251059	9.309011	8.8089405	8.8245485	9.88698025	9.294836	8.77665915	9.507584	9.4590105	10.315625	9.53631925	9.059141
AKNAD1	8.930246	7.792008	8.483584	7.5945525	7.992995	7.8809896	8.2535925	7.814952	7.9440002	10.577289	8.264939	7.170886	8.644913	8.039358	8.81168	7.8540306	10.644456	9.200554	7.987477	9.0932	7.824136	9.274069	7.90122	8.97759	8.148957	10.987244	9.303315	7.6952524	7.952112	8.313518	8.55762	8.211085	9.263943	8.372664	8.620804	8.296151	7.578646	9.8574	8.950754	8.207585	8.102818	7.4985504	8.164973	8.475584	8.386351	9.8155365	8.159652	8.349503	8.985521
AKR1A1	12.978094	12.94840125	12.48072075	11.871411	12.709113	12.724655	12.2791545	12.30576825	12.796949	12.773026	12.4296945	12.294571	12.9907445	12.28564375	12.508668	11.944201	13.02214925	12.5011705	12.33037075	12.72655525	12.6200405	11.96625275	11.5393895	12.2865945	12.392242	12.455944	12.1010025	11.7926715	11.8945325	12.4303425	12.3497535	12.3661565	12.69617825	11.444667	12.09569225	12.2193555	12.285403	11.94302575	11.6357835	11.656425	12.1275725	12.8786265	11.833252	11.74813	12.415137	12.2007665	12.782952	12.23164	12.500305
AKR1B1	12.5430955	14.2517725	14.069408	12.46675575	12.8679635	13.940436	14.111715	12.435843	14.64396925	12.783608	14.069781	12.2863335	13.1089295	13.002507	12.835472	12.28169	14.426971	13.663023	13.8589495	13.787433	11.82454575	12.307497	12.36403375	12.2697095	14.177113	12.3044395	12.876033	12.706801	14.474433	13.167449	13.545499	13.6011455	12.7135965	13.9237035	12.798428	11.89121775	13.90622	13.2843895	12.684952	12.546517	13.183086	13.5594685	14.6699675	14.0295015	13.606536	13.7553705	13.1762155	12.3635	13.6307345
AKR1B10	11.03853525	15.423668	14.96325175	8.438569	13.190147	14.4213345	14.82444	10.44558075	15.8188925	11.9880225	14.798358	13.6000555	14.4748825	12.7812095	13.1460195	10.348799	15.2566955	14.2609375	13.493692	14.44342975	9.8181095	10.526457	11.8199845	11.274172	15.3150225	10.9661865	13.6705625	12.9637875	15.468386	13.7608745	14.1706955	14.815013	11.462691	9.4475275	12.4987985	11.9140495	14.8335285	14.006811	9.5166135	8.32104035	13.503131	13.441194	15.625087	14.867807	14.454365	14.9366975	14.2983045	13.09262	14.622221
AKR1B15	10.898247	15.471677	14.988549	8.541843	12.995573	14.285505	14.645279	10.536725	16.08682	12.010849	14.8074465	13.485501	14.292919	12.319366	12.732563	10.02302	15.2956915	14.067149	13.475136	14.380479	9.945459	10.495161	11.564843	10.932728	15.243047	11.126864	13.636983	12.5794325	15.359044	13.501511	13.946072	14.692668	11.569991	10.052587	11.847076	11.906955	14.806128	13.934846	9.434045	8.647894	13.210542	13.113691	15.760791	14.54682	14.364799	14.908224	14.0910225	12.92109	14.488471
AKR1C1	9.086364	14.812499	13.799719	9.115937	12.037574	12.261208	14.630776	9.482689	15.40075	10.912271	12.978189	10.307108	14.711995	12.739088	11.375398	9.368982	12.311237	13.391844	13.989227	12.058627	9.482548	11.638602	8.602651	10.19839	14.239188	11.386422	11.797037	15.232758	13.814194	10.57757	13.878863	14.995724	9.609082	7.8230624	8.970255	11.331084	14.544814	10.068208	9.589694	7.568278	13.46171	13.925133	15.071624	14.018461	14.023043	14.026869	14.057527	12.4522705	12.639161
AKR1C3	10.65212	15.37956	14.457811	10.807393	14.115355	14.227814	15.390511	10.768207	15.740685	12.692875	14.3423395	12.433215	14.6050005	14.283509	13.230238	11.937494	14.319977	14.95522	14.434024	13.931203	10.567849	12.713549	10.328077	13.092144	14.86244	13.402019	13.705536	15.477676	14.457811	11.694979	14.920522	15.428968	11.089253	8.953551	10.995444	13.426217	15.6618	12.077562	10.447608	8.909079	14.775774	14.928082	15.718434	15.064748	15.051878	14.730096	14.934651	14.387163	14.28405
AKR1C4	6.4154318	9.320977	7.48661565	6.14488005	8.511076	8.4368177	9.8262663	5.79108735	9.9282622	6.6170065	7.89038565	7.5844655	9.696018	8.4325572	8.35838765	6.57690425	8.6709415	8.5130943	9.0102146	8.61405125	6.13469145	8.0583765	5.993594	7.6270703	9.5457504	8.134353	8.0348808	9.85914815	8.5648795	6.7806295	8.57469525	9.91545985	6.57575425	5.03175835	6.0348873	8.1839472	8.4970425	6.7081203	5.9230032	4.8213767	8.274055	9.3498715	9.52539995	9.46509635	9.0422425	9.00593685	9.6862345	9.6085505	7.28991725
AKR1C8P	5.3317461	7.05741185	6.05016315	7.12307815	6.02946185	6.1514929	5.9683595	3.9818366	5.9083407	4.3151314	5.083335	4.8949642	4.746525	5.98061065	5.83077835	4.5326303	5.45843835	4.39460635	6.4337623	3.96936265	6.660412	4.96605325	4.0621365	4.07816015	7.9116845	6.38637115	3.76395765	8.914389	6.24525875	4.25219885	6.07771165	8.103481	4.20860515	6.599208	4.31980475	4.7373655	6.19586205	4.0623375	4.57956695	4.75869025	5.54704265	4.3400135	7.25793865	7.96539	6.9843793	4.3647735	8.0470183	11.32155	5.07911275
AKR1D1	4.56926945	4.1615493	4.1308259	4.54004765	4.5141696	4.33100885	5.22893235	3.960726	4.0682354	3.80965685	4.484188	4.4568744	4.5918716	4.1993513	4.66306185	4.0245801	5.179005	4.7338372	4.444566	3.90878185	4.4921656	4.16482315	3.747541	4.6431959	4.37857285	3.88026085	4.0447255	4.64231495	4.0804754	4.45816365	4.4470988	4.82878815	5.0260893	4.7947163	4.58982065	4.3992795	4.02305665	4.6961654	4.86389	4.689608	4.61866555	5.80166465	5.1852393	3.78942655	4.86199	4.943755	4.430718	4.27954235	5.18447195
AKR1E2	8.668314	7.0976458	7.5142925	6.8311503	8.25066335	10.6543	10.3612845	9.80742905	7.89571665	9.3349293	9.2094679	8.99611915	7.552531	9.409574	7.21783	8.2165126	10.328329	9.9554815	9.002872	6.89080165	9.1335075	9.2810042	7.540039	9.119971	9.280174	8.41218165	8.980988	10.3052695	10.4606245	9.197349	9.285792	7.4133145	8.7002548	6.85864	9.4211485	8.28945575	9.5360435	8.781012	10.33353125	6.4313252	9.7641078	9.2772665	8.7793357	10.1854205	9.5669045	9.512421	9.5972066	9.24370475	7.41800025
AKR7A2	12.368769	12.751352	12.454338	12.89042	12.708523	12.56885	12.311904	12.400252	12.720739	12.878883	13.010355	11.987994	12.98049	12.889181	12.56155	13.310753	12.451208	13.222889	12.900738	12.618822	12.4098	12.03086	12.497286	12.643264	12.287335	12.95342	12.470556	12.560132	12.632944	12.716058	12.836592	12.433215	12.453632	12.570513	12.923227	13.003942	12.765381	12.408065	12.374609	12.995104	12.699371	13.401762	12.221619	12.9054785	13.049314	12.565702	12.657042	12.451975	12.650119
AKR7A3	11.381195	11.661415	11.345213	11.501832	11.635405	11.494996	11.150737	11.301521	11.746683	12.027584	12.565109	11.050103	11.74499	11.446834	11.191612	12.133622	11.44771	12.130593	11.787042	11.577576	11.286667	10.999029	11.462222	11.801061	11.24798	11.675029	11.2103615	11.303551	11.310929	11.531002	11.541997	11.265649	11.3538265	11.53496	11.772251	11.8268	11.540705	11.478676	11.283467	11.628176	11.635259	12.562589	11.013101	11.744694	12.061844	11.337738	11.555262	11.388723	11.738785
AKT1	13.060574	12.8100475	13.1838205	12.5540105	13.2001505	12.24833025	12.6317145	12.57373	12.7300105	12.344297	12.998346	12.97566025	13.061314	12.6063545	12.484886	12.5635595	12.824766	13.0423075	12.702101	13.148211	12.076364	12.1523665	12.132904	12.679888	12.3462775	12.76601075	13.01547525	12.2389275	12.7267835	13.0320085	12.782411	12.549799	12.5159965	12.180688	12.443659	12.034491	12.804966	12.5742405	12.160068	12.499114	12.980629	12.820928	12.15356625	12.2060125	12.842662	13.058216	12.7706135	12.4630535	13.045666
AKT1S1	10.864308	10.7445635	10.268033	10.731059	10.8331395	10.7376835	10.31065325	11.260978	11.3027005	11.2054845	10.9488125	11.7399795	11.8108675	10.945008	11.2332465	11.541052	10.53604225	11.171489	10.643881	10.6380785	11.57592975	11.0728565	10.578666	11.1308	11.0136485	10.613986	11.365053	11.7180515	10.7577435	11.2834045	11.0608475	11.056756	10.9252035	9.896442	9.776268	11.0599045	11.480109	11.05419	10.58303	10.3234755	10.784357	11.275352	11.042579	10.44771975	10.8693785	11.4671065	10.918891	10.4787015	10.9800155
AKT2	11.116087	10.979487	11.514441	10.815596	10.875967	11.123429	10.706925	11.10071	11.722545	11.473241	11.124753	11.491202	11.476211	11.1395235	10.901273	11.774144	11.37316	11.283167	11.182483	11.247453	11.648799	10.959328	10.704537	10.805607	10.995444	10.827563	10.950645	11.414298	10.961301	11.227242	10.9481735	11.355203	10.989992	10.780411	10.340436	10.699724	10.882531	11.042219	11.034442	10.650894	10.824418	11.197529	10.96103	11.155542	11.264007	11.252491	11.035939	10.3944845	11.106533
AKT3	11.172856	10.3475645	10.684138	12.385412	11.37096025	12.7208175	11.889691	11.8479255	10.965002	11.3665715	10.467917	10.4400655	11.0758545	11.6106395	11.8167285	11.0323355	10.69530325	11.671242	10.886127	10.346919	9.9742015	10.5126285	12.3917705	9.807131	10.6990055	10.491261	11.312081	12.130555	10.99796	11.0891885	12.189079	12.3755815	11.76254025	11.951926	11.796335	10.85771425	12.4144475	11.5793435	12.6133505	11.7394865	11.563612	10.7117735	12.3482485	11.8800785	10.9273595	10.673642	10.852965	11.689978	11.1401665
AKTIP	11.159955	11.2046465	10.95470825	11.813722	11.3913645	11.6774345	10.904698	11.311571	10.881645	10.5355995	10.865432	10.757788	10.9531665	11.62694	11.0985405	11.3926335	11.805369	11.564731	11.521495	11.2858755	10.6803205	11.111784	11.776404	10.8972185	10.84832125	10.92389975	12.11228	11.044271	11.7612495	11.305515	11.37248375	10.794281	11.08870725	10.8264465	11.541305	11.3851275	11.126302	11.6502735	11.511904	11.278755	10.8492185	11.886827	10.8519735	11.6006145	11.4996185	11.586708	11.637593	11.3987785	11.63780525
AL928654.7	14.274881	12.066287	14.621508	13.8438395	13.3344065	12.6866155	12.049274	13.136755	12.7541945	14.1230535	13.42573	13.243558	13.498544	12.6253265	13.8275905	12.31312025	12.1879655	13.7234965	11.917966	13.56790525	13.2949165	12.0287525	12.721914	14.08533425	12.1936875	11.86701	14.224239	11.891961	12.81841825	12.465044	12.865759	11.3535685	13.89872025	11.4240985	13.461966	12.5201155	13.736842	11.8816255	12.158912	12.1723045	13.9091025	13.7170745	12.710274	11.641979	12.8649105	13.704693	13.3686455	13.5573715	12.8902175
ALAD	11.560828	12.190024	11.609899	11.541267	11.2408085	11.633302	12.300201	11.917515	12.298712	11.377005	11.761155	11.63267	12.274047	11.45153	11.934938	11.374404	12.139709	11.956135	11.794006	11.351851	11.621215	11.161289	11.735588	11.2231	11.54657	11.448625	12.190372	12.390888	11.455172	11.677923	11.995201	12.49566	11.796579	11.78804	11.699619	11.941384	11.860713	11.883591	11.498536	11.814011	11.214215	11.969054	12.008739	12.186878	11.775142	11.749858	12.067705	11.991283	11.918257
ALAS1	11.987064	12.015624	11.9523	11.158717	11.687335	11.550297	11.741572	11.590972	11.941977	12.226416	12.25244	11.995984	12.237103	12.222123	12.0185175	12.168968	13.007879	11.997504	11.859036	12.489105	11.682996	11.852911	11.053393	12.037362	11.787342	11.174868	11.28973	11.510569	11.568986	11.924243	12.151746	11.327377	10.941973	11.359312	10.846288	11.7643585	12.050795	13.217503	11.087923	11.424843	11.666403	11.597236	11.995549	12.022168	11.897149	12.184658	11.425786	11.677089	12.063571
ALAS2	7.651499	7.535849	7.532416	6.734579	7.6348057	7.65213	6.497537	6.79143	7.318494	7.8705688	7.2524056	6.84418	9.066446	7.4089694	8.053042	6.576748	7.042248	7.04612	7.6942196	7.7040854	7.1862497	8.494434	7.5131936	7.0840735	7.374728	7.5942864	7.5099716	7.6143727	7.7510543	7.5574718	7.0363965	7.568161	7.306815	7.601767	7.0800962	7.999138	7.360862	6.683348	6.182935	5.9849834	6.8356404	6.9121814	6.7385993	7.0976343	6.646854	7.202945	7.80915	6.700945	6.76877
ALB	5.9528627	4.5808253	5.913466	4.7603125	5.0332768	4.3150832	4.4236951	5.3233646	4.6171366	4.6283164	4.91633465	5.944475	4.51056505	4.5476435	4.32228205	5.08795	5.1949443	4.81096125	4.7781217	3.80804085	6.70191315	4.70771695	4.57223465	4.4835386	4.4074551	4.9772133	5.1701189	4.54449355	5.1571994	4.16148575	5.33659975	4.0338091	5.03069245	4.40052495	4.55905655	4.6140914	6.38478735	4.4794045	4.3672987	5.0351692	5.67705915	5.65911055	4.66966975	4.28497085	4.3767643	4.35758135	4.84972265	5.67614085	5.479991
ALCAM	12.912295	14.684024	13.6825	12.673623	14.581083	12.831142	13.99938	11.669574	12.592378	12.129477	11.211351	12.320729	14.203316	12.778353	13.5501795	12.578351	12.930444	13.08432	12.26686	13.620084	12.955188	11.351417	11.662404	14.500245	13.34369	11.779852	12.9431305	13.607359	12.167361	12.826727	13.6594515	14.395477	13.266769	13.067841	12.827746	12.598237	14.065475	11.870633	13.491319	12.459056	14.258515	13.31355	13.721071	13.08025	14.271601	12.681392	12.932985	13.837665	13.344725
ALDH16A1	10.9169655	10.998104	10.624478	9.839752	10.731736	10.54296	10.130979	10.827293	10.895393	10.760885	10.310081	11.035256	11.295041	10.41005	10.449909	11.136884	11.1667385	10.092732	10.287883	10.856135	11.197949	10.25389	9.918321	11.017642	10.653485	9.377297	10.145174	10.831441	10.077985	10.107885	10.083969	10.877283	10.602046	10.000621	9.129108	9.922106	10.774001	10.753019	9.7067375	9.257673	10.173246	11.618456	10.773024	10.5454035	11.085109	10.800897	10.796702	10.234589	10.062575
ALDH18A1	11.903814	11.404505	11.777198	12.410566	12.556014	12.365689	12.197353	12.225939	12.315077	12.389194	12.345441	12.059752	11.550715	11.873224	11.753771	12.246609	12.14157	12.505794	11.878343	12.027717	11.967209	11.992275	11.734099	11.835095	11.532434	11.214347	11.883304	11.383771	12.327068	11.598753	11.876715	11.210212	11.73088	12.096778	12.000193	11.514578	12.45452	11.971382	11.36912	12.300529	11.484998	12.014682	11.445346	11.453048	11.789021	11.494578	11.428599	11.207847	12.031013
ALDH1A1	11.719592	13.545624	9.2465775	9.721243	13.8825905	11.6332085	13.938038	9.2571875	13.489651	11.281003	9.6579035	10.0449755	14.522884	13.07040125	10.1110045	10.108527	8.8250435	9.867799	11.6369625	10.392892	13.1925465	10.0953545	11.021552	13.359984	13.39897225	9.3115525	13.071022	14.236972	10.121261	10.200246	12.5976745	13.48742225	11.0496805	10.266306	13.172958	10.9928295	12.1564425	9.885428	12.01123825	9.9197345	11.52223	14.3719605	14.2824405	13.908329	14.29732775	9.5163	11.25008775	13.468355	10.1232855
ALDH1A2	7.90633535	6.140147	4.46496215	7.3903452	7.170294	5.546202	7.12111535	6.09401515	5.9186383	6.9717913	6.64573315	4.73951685	5.95775555	6.45615075	7.8382845	7.0801545	7.3228947	7.56059005	6.86288075	6.3094311	5.3748254	6.65130475	4.454318	5.249187	6.0410483	6.1295833	6.3118943	5.703647	4.5573592	5.7334835	10.2647895	5.400375	8.06741915	6.34550575	8.284223	10.125963	7.020994	6.19477845	6.10285065	5.915492	6.5411245	5.5063395	6.607715	6.37053895	6.74598165	5.8797667	6.294441	9.53679825	6.5159523
ALDH1A3	10.697715	10.351617	10.335415	11.913117	11.46342	10.469685	10.035276	9.931144	10.469685	10.030072	12.223649	9.737173	10.086064	11.91674	11.263046	10.993145	10.594736	12.074567	11.238628	11.5999155	11.941685	8.763961	10.112495	10.566053	11.0848255	8.518173	10.7041855	9.378942	10.37592	11.199339	11.307377	7.8739367	11.404242	9.065211	11.750818	9.637675	10.402944	9.964481	10.967654	10.373064	12.96766	11.530927	10.55399	9.969366	10.567849	12.202681	11.205287	12.224724	11.684293
ALDH1B1	13.132189	10.756847	11.754096	12.077738	11.261278	12.088754	12.584154	12.631997	11.160239	12.288785	12.487069	11.512464	10.957941	11.977427	12.897708	12.380913	11.911255	13.70024	12.293166	11.393883	12.082427	11.505225	12.430507	11.644601	11.279527	11.924099	12.420189	11.27938	12.298712	12.241595	13.654004	12.902859	13.4502735	12.273396	12.39369	12.4098	13.126557	11.987219	11.932175	12.31015	12.862039	11.322269	12.781383	12.191136	12.245387	11.609615	12.289571	13.39526	12.981102
ALDH1L1	6.99103765	7.11272785	6.958268	8.2654135	7.455038	7.9640876	7.78219735	7.790429	10.787479	6.61023715	7.0963903	6.8990476	10.3002345	11.526863	7.62853065	8.2085235	8.147442	6.86050275	6.76140835	7.291638	7.9027295	6.74959625	6.6351138	6.5748813	7.3866215	6.91725735	7.50175	9.650768	8.8494685	6.7088228	7.57248565	7.6743935	6.900175	8.23442815	7.80708	7.1953627	7.761371	8.75664185	7.6562285	7.3704839	7.5615625	7.15268165	6.80619675	10.068086	8.323993	9.4040935	8.8351797	7.52630835	6.62781425
ALDH1L2	11.6384575	9.923421	10.8374995	11.031645	13.0080725	12.1658305	12.587867	11.661933	10.66059925	12.9820125	11.96991125	11.02125625	11.571114	10.165835	11.864637	12.0052815	12.9484165	12.607071	11.7395815	13.004381	11.491552	11.8950385	10.4744205	13.961081	12.0722335	10.792282	11.6948975	10.92316	11.3786865	11.9233735	12.521086	13.0098785	12.5589955	10.827591	11.40532	12.012878	13.368066	13.216201	11.91044825	10.874124	11.553763	10.82184425	12.3859985	10.813685	12.5559295	12.0800375	11.6473325	10.859899	12.6504655
ALDH2	13.13155325	11.5734005	12.27257075	12.3374215	11.757614	13.398718	13.156022	12.65347325	11.8221855	12.533475	11.809854	11.8122415	11.991968	13.360712	12.560136	12.9288495	12.375885	12.3278245	12.8453485	12.0492665	13.114791	13.014016	12.709223	11.8974505	12.217114	12.940158	12.393746	12.831601	12.413022	12.3855865	12.641107	13.241037	12.9857595	13.407347	13.443876	13.24411	11.8427095	12.85544	13.652232	12.9459665	12.1053445	12.2526555	12.850491	12.5008795	12.58649475	12.456035	12.848744	13.568058	12.915748
ALDH3A1	12.289645	14.95447775	10.262885	8.6616575	12.945452	11.154983	14.6237585	10.3940745	14.442472	10.0784745	11.0472255	10.373616	13.9202885	12.3374735	11.1114055	10.525247	11.0213425	11.419765	12.27452125	13.1456085	10.328068	9.570896	10.0472525	9.614187	14.6789235	9.150802	11.367488	14.7398685	13.199864	10.1753785	13.505665	14.988088	9.281798	9.241493	8.904589	12.073867	12.9449425	10.652192	9.3059175	8.77243825	11.965256	14.01394	14.84669	13.1155805	13.2511035	12.3370875	14.0295605	13.74479825	11.0453835
ALDH3A2	13.48418625	13.445058	13.535854	12.534149	13.283329	12.9734155	13.54761725	13.1367135	13.0848085	12.1299945	13.0645165	12.4822725	13.7831405	12.6402065	12.42081925	12.037081	12.7848335	12.205288	12.5586225	12.86464075	12.6039035	12.010421	11.486619	11.1285625	13.697577	12.837257	12.632979	13.512525	13.2896335	12.4836355	12.8105005	13.585954	12.899377	11.8162355	11.9610195	12.790171	13.2683755	12.7313695	12.668182	12.6692495	12.601004	13.4485355	13.63235225	12.728357	12.581027	12.8810075	12.915495	12.63384775	12.80325
ALDH3B1	11.1851325	9.895439	10.244813	10.1453675	10.18746675	10.1943125	10.9789505	10.44227125	10.9488635	10.630252	9.961539	9.727561	9.9399315	9.838466	10.3362785	10.30974475	10.044711	10.424829	11.165395	10.4778595	9.842821	11.3254165	10.327511	10.62944	10.9351665	10.705259	10.31404	10.194919	11.0357195	10.7036455	10.5152485	10.685608	11.4989445	10.50841625	10.6858615	11.2941945	10.7253215	10.8480595	10.642854	10.383421	11.0364265	9.9662525	11.100287	10.71399175	11.0815235	10.222032	10.83750925	12.1428615	10.8901965
ALDH3B2	10.229	11.765069	9.827354	9.516532	12.316772	11.989374	10.923357	10.01184	12.036221	11.384989	9.983637	13.352029	10.743246	11.340007	10.9655695	12.072947	12.537213	12.268176	12.335003	12.577651	11.871548	13.019177	11.523174	11.374142	12.071631	11.742588	13.267861	10.794206	11.189728	12.6371975	9.884648	11.63064	11.268271	11.006149	10.934935	12.531809	10.845753	12.213126	10.822257	10.486035	12.532879	11.626366	11.147527	11.889588	11.592887	12.227521	11.475485	11.057249	12.574089
ALDH4A1	10.4195035	11.633491	11.2468685	10.548611	11.189728	10.528933	10.84770125	10.952665	11.0065515	11.460664	11.54966475	11.264747	11.502225	10.919579	11.355284	11.514716	10.9225615	11.1787965	10.930437	10.9608035	10.829255	11.23935925	10.669404	11.381635	11.221165	11.817843	11.4069315	11.3772245	11.9305265	11.695032	11.280456	11.0798145	11.268626	10.6049035	10.930644	11.33088	11.416466	11.299837	10.671528	10.393492	10.766777	11.327323	11.3676975	10.669072	11.178628	11.5444655	10.9367555	11.169315	10.718074
ALDH5A1	9.907588	10.827563	9.387925	10.152898	9.745555	11.061621	10.342204	9.588831	10.4871	9.753085	10.411273	8.5841465	10.889524	10.333946	9.04456	10.475989	9.911659	9.321499	10.098886	10.970342	11.219936	10.098766	10.421764	9.522131	10.102338	9.975857	9.767051	9.232272	10.312735	8.950616	9.481588	10.459867	9.605492	10.550191	9.387792	9.688624	9.875949	9.980466	9.439431	9.796554	9.122419	10.627427	9.696403	10.53737	9.352982	9.39732	9.636262	10.025378	8.9048605
ALDH6A1	12.740049	12.83093	12.539499	12.748439	12.901404	11.645684	12.296293	12.300679	12.361038	11.715826	13.646716	10.875699	12.294097	12.316107	12.256134	12.306702	12.539691	11.504694	12.225939	11.789161	11.639306	11.154862	12.041242	13.428199	11.816682	12.04358	11.782792	12.600908	12.0492115	12.166098	12.573606	12.934045	11.525597	12.445156	12.557233	11.7909775	11.766068	11.857092	12.970687	13.3897295	12.094477	13.338754	11.471466	12.342861	13.202907	11.858474	12.236137	12.760898	11.903351
ALDH7A1	9.0933255	10.6870195	9.985349	8.1842105	9.89830425	11.195197	9.2806395	10.6714365	9.489099	8.8804525	10.675901	8.3349985	8.599852	9.73898	11.052918	10.1727425	8.3756535	10.0287495	9.3343365	10.1292685	8.752769	9.78232025	8.6062555	8.397832	8.7413945	9.2493975	10.456358	10.6674725	11.4948775	10.816795	9.9414545	7.78665725	10.009962	10.402006	11.1285925	9.788383	9.34053625	8.6125825	10.2502945	8.893235	8.232944	7.80190025	9.954586	9.332437	10.037141	10.548131	9.489276	9.825711	9.4641935
ALDH8A1	9.567947	8.965119	9.085977	9.083552	8.610569	8.669221	9.702984	9.437386	9.126387	9.985676	9.404262	9.461697	8.766972	8.599644	9.2910595	8.964986	9.861609	9.339273	9.898227	9.351639	8.757732	9.526098	8.711772	8.936379	9.311596	9.339141	9.277208	9.100812	8.743785	9.662783	8.749407	10.288268	10.219275	9.866656	9.838365	9.508474	8.59885	9.526376	9.8155365	9.803421	9.56664	8.509964	9.604546	8.7755375	9.793692	9.334221	9.241867	9.5310955	9.329406
ALDH9A1	13.472453	13.499592	13.107997	14.861723	13.733251	13.279265	13.465807	13.49878	13.835657	13.083671	13.465427	13.362315	14.312091	13.978109	13.393228	13.308447	12.851066	12.909231	13.136162	13.187442	14.016805	13.459224	14.263401	13.278627	13.8752	13.23886	14.274538	13.553562	13.084104	13.72607	13.799719	14.123007	13.033747	14.055196	13.690237	13.248651	13.5545025	14.04245	14.037567	14.773456	12.707933	13.77063	13.397204	13.402019	13.15036	13.437369	13.44718	13.25452	13.41843
ALDOA	15.324548	15.612182	15.35192	15.006031	15.243047	15.495796	15.074254	15.2339115	15.590736	15.280033	15.754366	15.624242	15.64711	14.964368	15.291485	15.005117	15.594805	15.6060915	15.19606	15.636252	14.676647	15.241072	14.95522	14.667019	14.951361	15.404541	15.302012	15.413765	15.546719	15.186762	15.049467	15.427653	14.33344	14.426997	14.956943	15.106426	15.2791	15.211991	14.75624	14.756949	15.428968	15.248938	15.281176	15.191415	15.226988	15.443915	14.811805	14.930161	15.493307
ALDOB	4.3615459	4.089714	3.46397475	4.098786	4.63684835	4.59437315	4.52738215	3.9635658	5.28545805	4.29490555	3.5084131	4.07341745	6.78382445	6.7785808	3.7875917	4.36233715	3.7121848	4.473171	4.25391435	4.0485184	5.92042615	4.6773336	4.2971907	4.48602425	4.670185	4.23817565	5.1938979	3.9366559	4.83878255	4.4596167	4.3624398	5.21589435	4.35526065	4.205158	4.82494335	4.0904684	4.91598965	4.7615504	4.42971825	4.8234425	4.18457915	4.3781218	4.38483	5.004637	4.01343045	3.9707014	4.0376086	7.3495735	4.20991185
ALDOC	10.403525	12.034946	10.894483	10.814772	10.45085	10.422155	11.894338	11.506412	11.946782	11.763356	11.498804	11.974047	12.422524	11.045881	10.273631	11.157566	11.696285	11.807677	11.186497	12.245213	11.508711	11.91221	11.08449	11.660718	11.5856	10.548314	9.776421	11.740266	11.111244	10.662776	10.665873	11.533947	8.873285	10.600596	10.240198	11.10071	11.524747	11.724501	10.692991	7.802728	11.524468	11.354152	12.014099	10.873753	10.76713	8.819564	10.800746	9.883067	11.3097
ALG1	11.30469	11.8910685	11.626814	11.7948745	11.9663055	11.4202275	11.325367	11.233295	11.5457335	11.44770725	11.5739335	11.078746	11.5802535	10.40182575	11.351863	11.639464	11.99826	11.314841	11.3247945	11.9201245	11.559796	11.16466	12.56187	11.3588155	11.1318095	11.625008	12.0233665	11.0113415	11.9987705	11.8950815	11.4428765	11.73431675	10.748672	10.8337655	11.3136415	10.681059	11.2782415	11.80303475	11.3277935	11.024516	11.226937	12.1701275	11.085063	11.404424	11.907957	12.07570725	11.588434	11.5531755	11.97495875
ALG10	11.05875	10.800006	11.28274	12.395089	11.663953	11.418882	11.364482	11.082817	10.277097	9.849157	11.007139	9.573882	12.084029	10.603695	11.431177	11.118385	10.559507	10.036165	10.8786335	10.887358	10.985687	10.962095	11.532871	10.473969	10.816575	10.520363	10.927779	10.728875	11.083222	10.744703	10.76103	10.952198	10.266026	11.414146	11.416947	10.497635	10.96885	10.4734335	11.6645355	11.338031	11.064698	10.564299	10.373299	10.689157	11.920196	11.357545	11.8888445	11.016242	11.118137
ALG10B	10.353069	10.494474	10.802829	12.213126	10.950398	10.872004	11.030478	10.601348	10.467239	9.915422	11.226974	9.875084	11.319225	9.962826	10.104921	10.4555025	10.301186	9.785947	10.386991	10.534935	10.750268	9.823406	10.949222	10.076477	10.23923	9.5800295	10.21151	10.432026	10.310231	10.2099	10.221725	10.293977	9.989706	11.395301	11.219228	9.940945	10.429475	9.721035	10.995568	10.9627905	10.660638	10.163973	10.04654	10.441519	10.725845	10.139035	10.307108	9.946224	9.95346
ALG11	11.996311	11.7761545	11.8888445	12.255007	12.207135	11.904533	11.078074	12.0977125	11.623566	11.957828	11.954293	11.925975	11.567555	12.078722	12.316772	12.174635	13.060689	11.974366	12.487398	11.627239	12.130422	11.925654	11.905108	11.294332	11.808115	11.984921	12.080779	11.95828	11.6766205	12.066753	12.325513	12.717034	12.161077	12.252921	12.206165	12.077928	12.086514	12.080779	12.301352	12.829166	11.977716	11.84258	12.084508	12.283476	12.241916	12.099595	12.247725	12.27487	12.0795555
ALG12	11.404578	11.773108	11.649662	11.9647675	11.6310245	11.83886875	11.3691515	11.7616675	11.32757275	11.3831435	11.5601845	11.0160465	12.1353545	11.34561	11.725388	11.605493	11.413938	11.723966	11.433489	11.725807	11.690891	11.2275225	11.634392	11.859276	11.967361	11.1451665	11.512312	11.39310925	11.2494045	11.466588	11.7063145	9.68235375	11.3782045	10.93262775	11.2765805	11.3181425	11.958059	11.6228765	11.2249735	11.1005865	11.689991	12.1345725	11.4172895	11.8238355	11.3223005	11.9016915	11.73842625	12.0657175	11.7517955
ALG13	8.9457045	8.7787065	9.071043	8.846349	9.7105875	9.0001915	8.2165295	8.648956	8.6689385	8.6220615	9.5957865	9.0009185	7.6375355	8.98015	8.488882	8.4515005	9.733009	9.298348	8.5630315	8.468808	9.067087	8.9900565	7.9798258	8.622206	8.32270125	9.24546175	8.4190075	8.61436825	7.98344025	9.1928595	9.0871625	8.36638125	9.378041	10.248132	7.8188049	8.1628965	9.0299755	9.0015855	8.3453885	8.012579	8.579686	10.2279285	8.395531	8.9730715	8.4400645	9.2509325	9.0208635	8.6093765	8.910771
ALG14	10.582785	10.708621	10.924946	10.868161	10.785791	10.131643	10.0601425	10.518348	11.202114	11.1642	10.939165	10.788074	10.780411	10.2653675	10.629937	10.340166	10.586744	10.814772	10.148393	10.636753	11.027183	10.32126	9.555485	10.114984	9.602328	9.979672	10.584196	9.7111225	10.045463	10.041655	10.455822	9.42986	10.067928	9.63087	10.266571	10.572561	10.496723	10.4256115	9.160871	10.424354	10.005296	10.541969	10.295275	9.584819	10.084646	10.51965	9.783496	10.1287775	10.293057
ALG1L2	12.4941705	12.6275405	12.1914245	12.516723	12.67969675	12.33473375	12.6293625	12.0879915	12.5481455	12.5044315	12.1798445	12.0743035	12.5786345	11.655858	12.095102	12.4015795	12.696329	12.333153	12.429035	12.76762725	12.402221	12.4425995	13.0220845	12.437674	12.4384935	12.469112	12.71358	12.055632	12.5915445	12.738796	12.3956505	12.92436025	12.1547095	12.3770425	12.689202	12.132669	12.355034	12.892283	12.691486	12.157423	12.3289245	12.770441	12.359289	12.6962195	12.6385785	12.280929	12.327093	12.4467255	12.5256705
ALG2	10.288001	10.271576	10.472934	10.40452	10.412078	9.800659	10.534399	10.633607	10.6273	10.220354	10.07034	10.926408	10.589175	9.717895	10.621759	9.898463	10.707314	10.18359	10.119818	10.628525	9.871956	9.890061	9.2661705	9.095929	10.320442	9.417111	10.184157	9.337147	9.418278	10.667508	10.157021	10.717231	10.584328	9.923173	9.455703	9.48011	10.977609	9.956128	8.472542	10.2778	10.037713	9.788077	10.511976	9.493164	9.598805	10.031443	9.30636	8.91869	10.560429
ALG3	10.422886	11.776004	10.883716	11.188393	11.268827	11.762154	11.194977	10.492454	11.554861	10.804397	11.324117	11.098405	11.347484	10.309682	10.913955	10.740083	11.585348	10.156341	10.383212	11.041292	10.337078	10.263751	9.953319	10.551652	11.323813	10.574304	10.385356	11.520628	10.457055	10.951782	10.6567335	10.613165	9.706457	10.969657	9.52118	9.9390955	11.206509	10.252267	9.289686	10.005526	10.161329	10.670368	11.511694	10.471879	11.00253	10.851916	10.407975	9.515068	10.673283
ALG5	10.330764	10.14837825	10.29120165	10.809651	9.9540933	10.31070975	8.8104843	10.0630435	9.8584385	10.14695285	9.8888367	10.0407307	9.18137435	10.2517085	10.03440425	10.46803	9.89808335	10.272987	10.810556	9.85940685	9.9738246	9.74975965	9.7844235	9.6864227	9.9758715	9.5578242	10.3148815	10.407911	10.528035	9.957092	9.996828	10.6298925	9.933138	9.93772715	9.9557865	10.1157373	10.228539	10.326719	9.8966645	10.925774	10.3620536	10.1112065	10.354934	10.3504225	10.2033435	9.9116915	10.43527	10.1611698	10.2621765
ALG6	7.0484247	7.1145306	6.6825056	7.6573567	7.397996	7.5191298	5.7498393	7.649155	6.653042	7.1321855	6.8113613	7.464149	7.022731	6.507845	6.4861884	6.4315624	7.270001	6.787659	6.988922	7.357705	7.950467	5.0578012	7.364789	7.071419	6.5201945	6.2689805	5.6919847	6.845381	6.7439966	6.553114	5.881092	6.092716	5.2455115	6.4071455	6.124264	6.2428308	6.7210765	5.177317	6.4349637	6.917952	4.591499	6.2848396	5.8319697	7.541943	6.4147277	5.8613353	6.9219985	6.347451	5.5045886
ALG8	11.27121175	12.202039	11.85809625	11.7910935	11.581767	12.282001	12.124917	11.5051725	12.6888125	11.694833	12.726648	10.93298475	11.27945	11.457255	11.846212	12.2436555	12.4149245	11.695683	12.5374785	12.0732425	11.0865035	11.4147445	11.766015	12.632463	11.5947835	12.221543	12.16507725	12.20273825	13.084347	11.562553	11.993258	12.4579425	11.739601	11.4366945	11.1365535	11.810203	12.2776505	11.8884935	11.990778	11.8592845	12.0384985	11.8247805	12.0003075	11.670477	11.7236265	12.035988	12.825729	11.4354195	11.781044
ALG9	8.339152	8.450775	8.757615	8.824444	8.770407	7.771936	9.265316	8.749788	8.446975	7.957084	9.335854	8.283015	9.143448	8.092925	8.000326	8.040097	8.693423	8.096336	8.215185	9.441173	8.642544	8.14294	8.794169	8.666984	8.1835785	8.501726	8.698764	8.047755	8.64091	8.744169	8.901588	8.624988	8.744458	9.508621	8.563349	8.457592	8.576969	8.149832	7.3947697	9.584378	8.136391	7.7942815	8.4591255	7.6738763	8.17289	9.163894	7.109047	8.197577	8.625101
ALK	5.451552	6.0905275	5.6430383	5.431573	5.630916	6.6862445	6.5062656	5.6080747	6.664374	6.5218043	5.3220744	6.2023797	6.7314153	5.808398	7.043164	6.256022	3.4119487	5.505132	6.3603663	3.931869	6.3471937	5.3950596	5.810017	6.116293	5.940619	5.67316	5.335336	5.4933825	6.097297	5.25959	6.3700624	5.224066	6.467045	4.9864326	4.811736	5.5272045	7.604753	4.7566743	8.113189	5.2358766	5.328225	6.944519	4.9742713	6.3883576	5.9608073	6.546164	6.066291	5.399586	5.788946
ALKAL1	4.645595	4.272549	4.131822	5.804984	4.350878	4.3033156	4.063131	4.7872453	4.5708823	3.6481946	4.4308496	4.160069	5.8238435	7.0116715	6.892707	4.599069	4.4941688	4.119593	4.394582	4.3547077	5.3584104	3.811988	4.014602	3.7723007	4.119593	3.3450956	3.801605	5.898084	3.7261622	3.5277762	5.9843354	5.6197886	3.6350958	5.425474	5.4662676	4.3911357	3.8486094	3.5995972	6.2688365	7.1421494	5.7986207	4.100735	5.0099597	6.2755847	4.3281083	3.5657475	6.3014436	7.4203115	3.7512455
ALKAL2	9.54015	6.5641404	9.3552315	9.411459	8.821562	6.12289265	6.987393	7.36001985	6.3401091	5.9638133	7.8388878	6.0382165	7.36832615	8.9854685	6.9231272	7.94727275	6.47463085	4.367925	5.60519715	5.7711357	9.607412	4.5061805	11.7693935	8.432881	7.63299895	4.91397905	6.8350305	7.35632805	8.32158975	5.921223	7.7448082	5.50243325	5.26410005	12.597624	11.117699	6.91522565	9.75565475	5.10305115	5.5149782	11.6796825	5.2468085	5.9106048	6.64023775	6.10013875	6.5878748	7.06011435	8.226341	5.43559185	5.9348936
ALKBH1	8.045913	9.20986275	9.136311	8.2115275	9.33696285	8.7337117	7.7240347	9.0309707	8.362602	8.0586755	9.6857603	9.0715695	8.7802123	7.69098925	7.42973925	8.7301858	9.8337335	8.759014	8.530126	9.8842155	7.544258	7.93453425	7.120321	9.723568	8.2820305	9.1234543	9.09076645	8.63426725	8.3192702	9.38304825	8.6254887	8.2092617	8.1334855	7.03855025	7.353497	7.3263908	8.69230465	8.60272675	8.2187853	8.53205465	8.4196117	9.1147795	7.7301665	7.3777588	8.4438495	9.2098813	8.1180297	8.3573623	9.262351
ALKBH2	10.905315	10.844045	10.7555	10.774542	11.121838	10.680404	10.851521	10.936637	11.067834	10.841551	11.678307	10.74257	10.34668	10.277373	10.199731	10.986135	10.703524	11.507472	10.188265	11.39319	11.084961	9.954023	10.551262	11.740734	10.047518	11.203912	10.340571	9.897552	10.430442	10.070749	10.079697	10.076477	10.229	11.475756	10.632765	9.166318	10.835058	11.169639	10.098766	10.316696	10.461214	10.951782	9.964481	9.943979	10.808313	10.775961	10.223692	10.158958	10.038568
ALKBH3	10.467716	10.9595015	10.596304	10.9418375	11.0992165	11.2518845	10.792449	10.84999475	10.750027	10.867291	11.743805	11.5549165	10.8097705	10.1485565	10.4984375	10.960529	11.7131485	11.0966275	11.3047155	11.7811425	10.64469	10.9040925	11.0746175	11.504476	10.4093295	11.3642435	11.4108545	10.8754065	11.2819225	10.92030325	10.7604425	11.655709	10.5448705	11.1750335	10.009971	11.1990335	11.165162	10.9528505	10.8223575	11.2040165	11.37383	11.6212555	10.88268	11.140431	10.5713615	10.503621	10.776093	10.81074675	11.1717665
ALKBH4	9.59933	10.232184	11.197652	9.366078	10.35364	9.922634	9.700345	10.274871	9.698033	9.538998	11.76564	9.3012905	9.353106	9.360496	9.448541	10.184025	10.180582	9.561072	9.613692	9.81175	9.803303	8.784395	9.916373	9.74541	9.479701	8.505744	9.21169	9.149282	9.991354	9.621271	9.609373	8.969988	8.66507	9.843896	8.947294	8.611262	9.737843	9.815405	8.854553	9.423318	9.07287	10.009691	9.196122	8.451821	9.290929	9.760336	8.927492	8.565109	9.859914
ALKBH5	12.8421135	12.831553	13.431788	12.667001	12.867512	13.20026	13.229784	13.374195	12.599525	12.989752	13.244676	13.046889	13.168398	12.8524685	12.626678	12.389194	12.993576	13.006576	12.692875	13.030456	12.570112	12.8740635	12.604576	12.020809	12.772132	12.795259	13.001932	12.928386	13.448573	13.149436	12.978595	12.911482	13.134531	13.022654	12.759744	12.815318	13.290281	13.108455	12.751352	12.982408	13.0515	12.986807	12.90326	12.269809	12.88073	12.96606	12.792584	13.00412	13.263289
ALKBH6	11.418057	11.3591795	11.521606	11.0675745	12.4684725	11.496719	11.154507	11.182332	11.544847	11.620767	11.272955	11.578423	12.128333	11.4406395	11.318804	11.061621	11.350414	11.19621	11.48793	11.159691	11.703261	11.893136	10.40865	11.180736	12.096617	11.336788	10.879417	12.504513	11.716995	11.445209	11.101924	12.08827	10.749975	9.996627	10.223952	11.611373	11.821339	11.317007	11.561057	10.469823	11.203224	11.801181	12.085582	11.853986	12.292511	11.369507	11.685124	11.219228	11.36653
ALKBH7	11.888705	12.829743	11.375539	10.792864	12.149048	11.819054	11.453048	11.84258	11.930367	11.708707	12.632209	12.0532875	12.209248	11.39671	11.891388	11.82312	11.931703	12.181453	11.269818	11.152701	11.396993	11.004356	10.313665	11.608444	11.293766	10.955921	11.209539	11.674598	11.28274	11.120064	11.576954	11.859036	11.400694	10.888035	10.464384	11.458736	11.619926	11.363414	11.389796	10.895124	11.545834	11.676909	11.504296	11.573324	11.280572	11.595144	11.699338	11.720451	11.149862
ALKBH8	8.8129225	9.654452	9.95722	9.04719	9.232965	8.368932	8.694497	9.336592	9.003568	9.108975	10.596092	8.710407	8.435279	8.619791	9.6725855	8.815263	9.501104	11.075692	9.510736	9.728471	8.92945	8.516642	8.547268	9.642848	8.381608	9.393837	9.659778	8.654575	8.577342	9.050545	9.394082	9.294167	9.86911	8.678825	8.705342	8.672232	9.308577	8.672724	7.999821	9.06828	8.328598	8.709278	8.406923	8.684436	8.698441	9.770079	8.562137	9.146535	9.434813
ALLC	7.6573567	7.616388	7.3616414	7.4569263	7.370329	7.4955688	7.5770884	7.264414	7.482542	8.118266	7.796477	7.5240283	7.0534472	7.047341	6.276887	6.9419184	6.838446	7.481258	7.6259212	8.847506	7.544417	7.6231303	7.6078115	7.29595	7.701202	7.5372543	7.501709	7.643319	7.43686	7.2800894	7.1926255	7.14122	7.7967453	7.6871786	7.80025	7.451916	7.3231783	6.790358	7.30798	7.933245	7.766736	7.3820915	7.668419	7.4799175	7.6275673	7.370571	6.9175687	7.3180985	7.5675097
ALMS1	11.063799	11.779886	11.7372985	12.096624	11.7974825	11.8786745	11.317617	11.648297	11.0097035	11.0885865	11.843192	10.8721375	10.8710475	11.988303	11.036982	11.334153	11.444546	11.34967475	12.01233575	11.3981845	12.3012885	10.4166135	12.5014615	10.96675625	11.386572	11.4878	10.80288	11.748078	11.8552285	11.101047	11.8269665	11.706911	11.839569	13.1743	12.2034975	11.1438015	11.7342715	11.470843	12.558747	12.059346	11.67969	11.64387	11.494322	11.5844755	11.8766095	10.492039	11.3488355	11.49076375	11.230447
ALOX12	10.554704	10.901273	11.900911	10.5025625	10.506864	11.155957	11.651822	11.024243	10.834763	10.997391	10.517386	11.098001	10.910627	10.890814	10.765585	10.68027	10.903595	10.924297	11.389272	11.581823	10.565634	11.472024	11.522166	11.381085	11.263741	11.221773	10.778651	11.5080185	11.336377	10.911861	11.144015	11.207193	10.981698	10.777207	10.788974	10.9169655	12.122382	11.321441	12.0363655	11.100293	11.419301	11.067436	11.363414	11.67071	11.286408	10.912401	11.624998	11.376876	11.147265
ALOX12B	8.664134	11.316318	9.010373	8.847786	10.163695	8.737386	10.716565	8.281593	9.704243	12.647544	10.977074	12.379535	12.051114	10.888605	12.184817	11.92337	13.227285	9.723	8.940708	13.69696	8.947928	10.136803	10.678125	10.676669	12.730463	10.790586	10.765585	11.346829	9.200848	10.108672	9.174328	8.9048605	8.805365	9.323287	8.977196	12.689332	10.364709	12.772513	7.9631395	9.193759	10.935542	9.7662325	11.8589	9.286017	9.057501	12.901811	9.30373	9.395631	10.314349
ALOX15	10.758051	11.816222	8.173678	7.52614	9.568994	7.172562	8.184898	8.561444	8.585126	9.208009	6.6962976	7.4122715	11.397729	7.985355	7.9784555	8.393291	9.386129	6.801206	8.876188	8.764894	7.758219	8.790549	7.105487	12.513635	7.679369	7.5309243	7.9440002	8.898618	7.1859794	7.9213247	10.52891	13.154136	7.8964887	7.6364675	7.761016	8.06598	6.658722	8.793055	7.0309596	6.4299397	10.229542	9.821177	8.084497	8.502868	9.0622425	8.42279	8.4784355	10.99888	7.084998
ALOX15B	9.577317	10.912003	10.781248	8.954623	10.200716	10.179012	10.922679	10.055939	10.910057	11.013918	10.194666	10.0165	10.809273	10.3867445	10.32443	10.258231	10.091576	10.317341	10.242011	12.070376	9.640263	10.466671	10.849601	9.458661	9.93938	12.523888	9.231856	10.343596	9.949756	9.49483	10.357038	9.146658	10.294793	10.218069	7.7457175	10.536597	10.429755	12.165395	9.35701	9.252442	9.839607	10.295716	10.275378	8.435414	10.126563	10.111268	10.464639	12.73124	9.90252
ALOX5	9.1076285	8.2639467	8.56772	8.81776615	8.7246718	9.430446	8.79040015	8.90115385	9.3969255	9.468723	8.7930717	8.50461425	8.5318665	9.4891375	9.717137	8.88262175	8.4484958	9.7124515	8.938126	8.36603325	8.66365	8.72501615	8.69900825	8.3300985	8.545654	8.5288913	8.81320275	8.508348	8.78682275	9.0762065	9.7208685	7.434731	9.314993	8.0519377	7.985783	9.214025	9.374164	8.547457	8.38825785	8.294448	7.93671035	8.58089325	8.4689832	8.5048198	8.762761	8.8408735	9.48685725	8.58167225	9.464271
ALOX5AP	13.224607	11.689465	12.281541	12.860552	12.031835	13.085022	12.346644	11.902374	13.184822	12.963358	12.937351	12.160428	12.183298	13.537948	13.92053	12.324276	11.692087	13.804027	12.508281	12.129	12.493211	12.125204	12.29506	11.7778015	12.606542	11.379464	12.160111	12.334693	13.144795	12.875263	13.956172	11.422761	12.875057	11.491066	12.433547	12.670804	14.273045	11.560468	12.117764	12.345724	11.73339	12.486649	11.979823	12.013962	12.311087	12.480774	12.852091	11.69104	12.850868
ALOXE3	7.09475175	9.616802	7.83283135	7.06547985	8.359203	7.46228625	8.1330075	7.299046	7.8200325	11.771299	9.319999	11.3446355	9.86571675	8.57878915	10.2431525	10.130225	12.3015235	8.25470685	6.9002348	11.9251345	6.5397773	10.2316685	8.1630193	8.6904755	10.0655615	9.252758	9.3614825	8.8817985	7.69408205	8.4724835	7.6634385	6.56872925	5.90143265	6.086518	6.4210875	10.5270235	10.3377475	11.7249445	5.21264515	5.17888	9.46859	8.22887225	9.18698775	8.3380188	7.8463625	11.6851775	7.94203835	7.25445075	9.6116795
ALPG	8.750497	8.674989	8.792927	8.487139	8.384821	8.450472	9.231987	8.645148	8.294568	8.241134	8.468252	8.101045	8.731806	8.377302	8.72591	8.471335	8.659	8.617776	8.503014	9.235803	8.602507	9.432211	8.950754	9.180343	9.047849	9.401254	9.115795	8.759748	8.905791	9.1374035	8.268993	8.847248	9.352164	9.498819	8.942316	8.981129	8.474628	8.784395	8.842004	8.648708	9.576735	8.6162	9.22868	8.7787895	8.824593	8.46112	8.426364	10.203091	8.767791
ALPI	10.209632	9.393046	9.639963	9.898337	9.025459	9.689048	10.829069	9.666457	9.647478	9.352723	8.14228	9.645565	9.187931	9.687664	9.253681	9.829086	9.201919	10.088955	9.6959715	10.08647	9.905022	10.683041	11.000272	11.02928	10.284051	10.8618555	10.487633	10.523786	9.789539	10.584923	10.320997	11.833563	11.509535	11.248567	11.25458	10.67021	9.824233	10.154506	11.1085005	10.756162	10.846143	10.084213	10.774693	10.826307	11.257722	9.946647	10.487766	11.42735	10.614299
ALPK1	8.921806	8.547415	9.06436	8.198652	8.502757	8.729629	8.051499	8.930958	9.04719	8.858924	8.744756	8.908656	8.583892	9.849843	8.770913	8.421107	8.154672	8.420986	9.108703	8.679377	9.49226	8.502368	9.068985	8.473451	8.756327	8.979085	8.568701	8.48213	8.997926	8.094626	8.825814	8.329675	8.433961	9.18723	8.049816	9.008998	8.266507	8.087588	8.887003	7.8962383	7.5124936	8.816209	7.1500916	8.781493	7.964702	8.399684	8.971109	8.185047	8.690828
ALPK2	8.146676	7.473971	8.591891	6.797262	7.3276215	9.100364	7.4885287	8.9862	7.598008	10.286587	9.5800295	10.435152	5.6237054	6.9605904	9.8504095	9.581158	8.094073	10.981698	9.280138	7.910516	8.140097	8.586621	7.360862	7.7251077	7.599934	9.148487	9.304167	6.7372622	8.116604	9.874659	9.093489	7.467236	7.4343243	9.464693	5.06364	9.822319	10.043162	9.451953	4.90494	6.713519	7.3455324	7.404553	8.463705	7.574449	7.935456	9.375697	9.069533	5.7057357	10.836732
ALPK3	8.843021	8.902272	9.221272	8.891986	8.865353	8.568138	9.080822	9.807802	9.299354	8.738197	9.11395	8.874656	8.633924	9.805236	9.986238	8.71748	9.960536	9.869235	8.874223	9.632945	9.37864	8.305355	8.133066	8.171593	9.398589	8.563983	8.996565	9.0497265	8.268256	9.529476	10.084363	7.855209	9.173771	8.233061	8.788066	9.184023	8.750209	8.970678	7.825904	9.316033	9.397949	8.476709	8.935797	8.307399	9.296664	9.401687	7.952112	9.463841	8.868499
ALPL	11.651965	11.770886	11.708557	11.79338	11.993164	12.1767645	12.022306	11.793545	11.436923	12.490924	12.477025	11.620352	11.889431	12.184496	11.7761545	11.637125	11.7864275	11.977177	11.503873	11.699475	12.0980425	12.355783	12.498379	12.626146	12.603834	12.4788885	12.163493	12.105502	12.169756	12.130918	11.780987	12.018654	12.176261	12.8231125	12.278383	12.41728	12.259396	11.9173565	11.84845	11.631049	12.245693	12.216402	12.011014	12.389029	12.084029	11.898981	11.900911	11.979661	12.076514
ALPP	8.7889045	8.734647	8.7740355	8.4854098	8.54065285	8.6692925	9.646561	8.8061585	8.50205015	8.3842855	8.2265577	8.68553165	8.52420495	8.487763	8.1364078	8.811509	8.732027	8.668444	8.69534535	9.398292	8.8420655	9.7008895	9.237798	9.0788585	9.20587915	9.4351657	9.646927	9.073087	9.2308172	9.610364	8.73554315	9.47873	9.45398565	9.66741175	9.537443	9.354098	9.1274025	9.220234	9.38574765	9.097844	9.83473075	9.108117	9.51537675	9.5123234	10.0242535	9.2243375	9.1476062	9.5161535	9.11120845
ALS2	8.679025	8.89606625	9.0924365	9.2989325	8.6605828	8.3579812	9.219438	8.7755215	8.56531875	8.10329525	8.9977005	9.070973	8.4063905	8.9307915	8.60710025	8.2666397	9.2970625	9.1460585	9.5255865	8.42304215	8.2002695	8.812997	8.6064145	8.683357	9.315352	8.972848	8.0450455	10.444884	9.5283145	9.0029045	9.03932	9.3483515	8.733894	9.3933925	8.517871	8.82282725	9.2667555	8.6499882	9.495863	9.8107745	9.9755725	10.1063415	8.5825525	9.242221	8.660117	8.87923275	9.2680755	8.796167	9.5842645
ALS2CL	8.941262	9.5902605	9.059292	7.4804187	9.2188015	8.539893	8.909079	9.636262	9.672453	9.4408865	8.466525	9.058298	8.778263	9.428901	9.174328	8.9227705	9.6032915	9.481992	9.277348	10.402818	8.412556	9.755401	8.819294	8.802594	9.186377	9.606568	10.0022955	9.362184	9.713807	9.837423	9.157745	9.025459	8.786952	8.170909	7.918057	10.65921	9.65145	10.95971	8.242811	8.014144	9.396196	9.207471	9.179249	9.188887	8.746059	10.486035	9.27575	9.225479	8.55176
ALX1	9.5000515	10.066398	9.590798	9.73121	10.2685375	10.283736	10.084646	10.382631	9.231856	9.957785	9.468888	9.362841	11.080677	9.71519	9.559513	9.781573	9.335999	10.235012	9.960398	9.400162	10.088817	10.62497	10.279803	11.271455	9.414306	10.047901	9.87209	10.616455	9.498279	9.739635	9.371388	10.085928	9.925192	9.8001175	9.984526	9.835831	9.576197	9.638084	10.28961	9.511728	9.903309	9.3752775	9.6293335	10.334793	9.864188	10.0051565	9.594562	10.087444	9.871821
ALX3	4.934195	7.000245	6.5265417	9.96664	7.1465178	6.3828664	5.193708	7.869564	6.8557305	6.325043	6.650709	6.367514	9.025317	6.5218816	5.0008497	7.2982717	6.80146	6.0834727	5.93135	7.3602314	9.118824	5.863895	9.220585	6.5777946	5.6857934	6.5229263	6.3825903	6.93592	6.400816	6.6002254	8.300709	8.326722	5.01712	7.242751	9.0348625	6.6163263	6.7561297	6.194916	6.4715886	9.007412	6.0541177	6.4849424	6.07745	6.172298	6.3707533	7.140155	6.20661	5.983987	5.747193
ALX4	4.422602	6.0486455	6.273801	8.076754	5.9095592	6.7671556	4.9589376	6.6822276	5.514632	4.8252573	5.6021543	6.026057	5.917155	5.799926	7.570314	5.4337206	5.846152	5.8217173	4.9133153	6.6988764	5.9322724	6.139725	10.892285	5.7163134	5.7965293	5.6471615	5.412374	5.6624866	7.018583	6.1801996	7.890036	6.9396825	4.5302086	9.238316	7.789052	6.0719695	6.4438	5.986699	5.076024	7.464407	6.6343904	6.7419934	5.2304626	6.1327834	5.930053	5.9567456	6.2087135	6.5029483	6.377895
ALYREF	8.60306975	9.1801815	9.170245	9.224723	9.1659932	9.3972055	8.6062415	8.706593	9.12629685	8.5840928	9.63236385	8.5823117	9.23966565	8.77043285	8.3098042	8.86865185	8.63387125	8.6723465	8.9428155	9.32048575	8.8845172	9.04067015	9.17027585	8.99560275	9.0424425	9.04484115	8.756701	9.008951	8.64090725	8.723109	8.4492975	8.50488265	8.16346215	9.0471735	8.5075708	8.2281355	9.08190325	8.7369678	7.818326	8.54030165	8.4783118	8.8791065	8.682297	8.59198065	8.8650862	8.54391	8.45956425	8.3632305	8.5128745
AMACR	10.610933	10.533034	9.832188	10.348015	10.616171	10.861724	10.457311	10.987371	10.518348	12.332676	10.724715	10.848786	10.965444	11.23603	10.638001	10.282911	12.549533	12.248568	11.139239	11.209286	11.117308	10.733264	10.403525	11.895988	10.759822	12.259101	12.40646	11.295564	9.79805	10.030472	11.379317	9.998282	11.028376	10.230232	9.96324	12.023556	11.74499	11.493563	11.49726	10.428089	11.18826	10.890618	10.0113125	10.769087	11.721484	11.432555	10.312735	11.347079	11.055927
AMBN	6.302902	6.0395036	5.7486377	6.1195946	5.5336103	5.735299	6.920045	5.95843	5.3957663	5.4105315	5.540322	6.1835713	5.459133	5.048791	3.2780292	5.798797	3.5462542	5.9646893	5.815613	5.5982537	6.2063317	6.5021014	6.2628317	6.459734	6.3021326	6.8020706	6.1272845	6.414291	6.0491023	6.2043796	6.350911	5.6170835	6.156565	6.3492074	6.7383237	6.132947	6.4043417	5.7384963	5.6636868	6.330686	5.7588496	6.104848	6.309606	5.758491	5.304491	5.814004	10.10694	6.1988525	5.874515
AMBP	5.89762135	6.40382005	5.40954705	5.0213342	5.554646	5.59102125	6.6199535	5.978117	6.54731975	5.9445405	5.34626875	5.91525015	5.2045139	6.03191135	4.4067493	5.1428535	4.71914715	5.11560365	5.473805	6.494442	6.67666465	6.12142015	6.55906415	6.08666865	5.6278282	6.0869498	5.7184274	5.45032235	5.8585743	6.29128815	5.2642868	6.76202675	5.51558295	6.7753553	6.3933105	5.75028185	5.98143365	6.11667625	5.9471295	5.8912802	5.81955865	5.2463404	6.7301345	6.30682185	5.529572	5.0339967	5.6987276	6.82595215	5.63286685
AMBRA1	11.377714	11.215112	11.803344	11.7212675	11.650392	11.7764865	11.535687	11.8041	11.5010375	11.796346	12.204952	11.717893	11.27997	11.728518	11.5080895	11.674881	12.4736005	11.6999895	12.232554	12.647678	11.446204	11.124248	12.2071615	11.600277	11.242879	11.73149	11.9250235	11.419903	11.571468	11.56404	11.88287125	11.6607845	11.385496	11.391208	11.088919	11.9036995	11.9875435	12.7478235	11.212078	11.9655925	11.529931	11.8341775	11.426302	11.1314725	11.46389825	11.169906	11.426293	11.648579	11.658188
AMD1	12.792661	12.460926	13.193619	11.8094025	12.409781	13.076296	12.5869215	12.8618945	12.9423195	12.4422925	12.572706	13.002079	13.175279	12.098674	12.3744825	12.4136265	12.7855385	12.365997	12.0153845	12.4436265	12.08784125	12.527401	12.055135	12.793655	12.299941	12.1620495	12.2723935	12.457999	12.4151415	12.622461	12.2235525	11.6860815	12.3547525	12.14294	12.2653	11.9331155	12.713338	12.549647	11.729856	12.2681865	11.975012	11.896319	12.538864	12.2926115	12.5384525	12.734537	12.18573475	11.969954	12.7970855
AMDHD1	7.62165	7.023744	7.2473106	7.629278	8.3227825	7.4058805	7.0956182	7.8321805	7.9877305	7.978571	7.5875764	6.574532	6.0241933	6.852726	8.400695	7.1643744	8.025372	6.508412	6.5412645	6.513822	6.449805	6.9306145	6.161414	6.2752986	10.008492	6.5566916	9.866127	5.629084	10.243138	7.5668716	8.266507	7.1058493	7.3888555	5.414147	6.679946	6.348017	6.628049	10.327536	7.292675	6.35193	6.3079724	6.7229414	6.954171	9.066446	6.710753	6.4256396	7.2331896	8.132545	7.1133714
AMDHD2	11.779591	12.161548	11.697306	11.652409	11.5477295	11.627411	11.998136	11.797037	11.627411	11.883146	11.6071825	11.902851	11.566853	11.624598	11.534537	11.544847	12.189541	11.75213	11.844656	11.237304	11.424025	12.019264	12.146933	11.84692	12.023241	12.179027	11.951689	11.582112	11.47496	11.796417	11.752911	11.816835	12.102236	12.254857	11.906783	11.816835	11.453048	11.708557	11.886627	11.610628	12.191492	11.796579	11.739672	11.942271	11.80928	11.526261	11.648385	11.9769535	12.039671
AMELX	5.0427327	4.5353312	5.142636	5.462057	5.040608	5.2990885	4.8460927	5.229017	4.985523	5.8634286	6.0957994	4.912576	5.2206907	4.4492536	6.025291	4.852277	5.971169	6.078817	5.4283657	4.7525573	5.3522434	5.429244	5.764412	4.734793	5.71136	4.999979	5.3185663	4.7562065	4.879617	5.180433	4.9437885	4.529015	4.4976387	4.654344	4.232604	4.9765906	5.2410264	4.7267523	6.817013	4.277983	4.643839	4.8137884	6.7546463	5.106071	5.177147	5.467166	5.1029854	5.0372205	5.827627
AMELY	3.2931597	3.8282425	3.6823444	3.50036	3.9469662	3.7505577	3.448888	3.5772777	4.7436724	3.4435854	3.8114707	3.6105533	3.7753193	3.8167338	4.408878	3.574017	4.0671773	3.8358312	3.4429386	3.5351982	4.677583	3.79031	5.102093	3.389836	4.1633687	3.4399595	3.7678573	3.4393394	3.5938299	3.3598876	3.4871411	3.344573	3.6471334	3.371658	3.7266934	3.345317	3.5064235	3.5649126	6.6630106	4.5333257	3.4096203	3.8897727	3.8057141	3.7789974	3.8258536	3.447288	3.8186305	3.4150553	3.4573333
AMER1	8.246238	8.7060855	9.0775225	7.609878	9.252415	9.82216	8.964278	6.2262798	9.08022875	8.915985	9.394492	8.24685735	9.1888595	8.417791	8.277451	8.718645	9.2315175	8.6728575	8.262042	9.379646	9.3629095	6.42588435	8.7182765	7.3238344	9.0056055	8.3015575	7.92839035	8.2153655	10.027814	9.182324	8.625973	8.6049405	8.334189	9.5917325	8.155144	7.648871	8.9892895	7.58005175	8.7847805	7.5662242	6.58298025	7.854365	8.3188015	9.1134335	8.2665565	8.499883	9.28084825	7.75663685	8.787702
AMER2	4.2857494	5.9315042	5.216034	4.6653104	5.8651857	4.7315464	4.577642	4.619992	4.568589	6.1668997	5.1442275	4.8150883	4.2428384	7.4505963	5.324188	5.355229	4.802274	4.181696	4.8391976	4.4147415	4.147769	4.289021	4.6028085	4.4679403	4.645943	4.154703	4.369259	3.9698842	3.7557077	4.658227	6.317269	3.919839	7.7475452	3.8990247	6.084247	4.3580866	4.8680406	4.593249	4.0228863	4.9587727	5.9099107	4.065988	4.3510146	4.104954	4.514028	4.766295	5.203959	4.232604	4.2077084
AMER3	8.349619	8.134457	8.499379	8.194098	7.737615	8.425842	9.275888	8.483156	7.9351945	8.054389	7.8860526	8.475194	7.9236016	8.645301	8.099907	7.9702873	7.9366198	8.431044	8.763604	8.624988	7.968254	9.244816	7.9794517	10.37344	9.006824	9.111048	8.430337	9.078474	8.7871065	9.233584	8.485597	9.984237	10.16941	9.29377	9.222485	9.845271	8.549323	9.407971	8.984228	9.627627	10.241568	8.950096	9.075229	9.103735	9.50986	8.87176	9.653913	9.868706	9.647478
AMFR	11.214489	11.656153	11.359608	11.808287	11.669979	11.650371	11.508711	12.172116	12.450009	11.706548	11.590138	11.55256	12.077928	11.25458	11.258565	11.850675	11.880112	11.794006	11.7908325	10.912513	10.935385	11.437052	11.922615	10.274443	11.623437	11.643526	12.023556	11.245408	12.17091	11.632523	11.605774	11.136603	11.265649	10.706527	11.638024	11.253475	11.448171	11.390674	11.236851	10.920111	11.09423	11.115829	11.061367	11.0856285	11.211487	11.811972	11.358777	11.0251465	11.561944
AMH	8.5147295	8.780408	9.019589	8.614118	8.548519	8.449961	9.112391	9.099405	8.216603	8.315588	9.0495615	9.019731	8.857475	8.739817	8.97882	9.038598	8.883723	8.673808	8.652118	9.034059	9.033117	9.295059	8.812503	9.241299	8.855255	9.115548	9.259804	8.9070425	9.028441	9.153666	8.79433	9.515594	8.826827	8.702863	8.67128	8.988142	9.040028	8.996451	8.454791	8.933026	8.965797	8.481489	8.872423	9.210734	9.06043	8.854289	8.826615	9.339141	9.092956
AMHR2	6.8432245	6.7461863	6.8918204	6.947959	6.5333567	6.5247774	8.035129	6.763062	7.0580244	7.439177	7.1126194	6.841004	7.5667562	7.0666375	8.329814	6.9075723	8.174881	6.9131403	6.9286337	7.936487	7.139902	7.524159	7.084591	7.3165255	7.2409387	7.0220184	7.0162344	6.9603314	6.9648967	7.430565	7.1548634	7.358481	7.738119	7.092259	7.3146915	7.2866373	7.007434	7.5848117	7.0499845	7.5878534	7.2372518	6.803518	7.410942	6.6367545	7.1368694	7.000496	7.170625	7.1507664	6.977185
AMIGO1	6.113512	8.135352	7.6908026	8.992234	9.060838	7.518509	7.869784	6.973063	8.232798	7.5814896	6.2134356	6.2622204	8.367901	8.015819	6.035328	8.045383	6.9491377	7.2276273	8.39306	7.5007725	8.64896	5.788004	8.215327	7.821006	7.0518374	8.067898	7.063168	6.949918	7.8847146	6.122739	8.361559	6.7734966	7.27042	7.2507524	8.420746	6.418888	7.927213	6.9561954	7.065789	8.128507	5.9218616	8.145371	7.773838	7.315311	7.650736	6.1976967	6.7685003	7.197627	6.641649
AMIGO2	10.37913	10.867189	13.443288	11.146163	10.321832	10.508759	10.538814	12.118385	11.71899	12.312438	11.264007	12.681196	9.174045	10.072965	11.4368105	11.016075	13.202202	13.182956	11.002396	11.679827	10.8901825	12.343026	9.487831	11.039247	11.102867	11.457525	12.229442	10.653071	11.729726	11.778249	11.736455	11.529934	12.260211	8.647621	10.85996	11.239995	12.530196	11.97349	10.215888	10.862973	11.569569	10.50118	12.025312	10.659071	11.227662	12.484092	11.407456	11.334017	12.799699
AMMECR1	11.798073	12.428229	12.326394	10.078901	13.278846	11.61398	11.687992	11.848897	12.801654	11.370506	12.867319	13.339833	13.296639	11.796868	12.741159	11.588397	13.153903	11.6071825	11.419011	13.134727	12.036221	12.645477	10.956457	11.668802	12.897907	12.345979	12.534395	11.773714	12.093224	12.899198	11.669404	10.45156	11.825722	10.511556	10.837267	12.268015	11.7909775	13.195209	10.819918	9.883067	12.471392	13.669374	11.732686	11.4835615	12.760691	13.643543	11.831658	11.157175	12.441935
AMMECR1L	10.981953	11.540566	12.041836	11.563807	11.2987	11.105209	11.403095	11.700209	11.307905	10.461214	11.696865	10.785122	10.973793	11.457949	11.165388	11.328908	11.268827	11.291416	11.880871	11.322826	11.093167	10.834084	10.647671	10.720032	11.067436	10.955222	10.96103	11.281846	11.256482	11.703401	11.085937	11.25843	11.410975	11.458276	10.829877	11.046028	11.853536	11.142362	10.976949	12.077928	11.504964	10.944379	11.886627	10.94292	10.796053	10.935951	10.874995	10.658293	11.915809
AMN	11.482016	12.362406	11.738354	10.656008	11.501145	11.112051	11.683595	11.109445	11.572779	11.6757555	12.114618	11.569991	11.656448	11.3051605	11.428336	11.377672	11.460149	11.569991	11.370075	12.192527	11.379061	11.979981	11.669574	12.394234	11.6035185	11.280308	11.406931	11.761303	11.1904125	11.258565	11.290571	11.903814	11.235485	11.026894	11.178993	11.785095	11.092209	11.621072	11.208501	10.732711	11.662122	11.526714	11.545686	10.84536	11.319872	11.560608	11.76275	11.346289	11.187179
AMN1	8.491394	9.633867	8.830033	10.7339325	9.417225	9.244816	7.7510543	8.622226	8.549483	8.004501	9.796059	8.856143	8.180859	7.086534	8.856551	8.917874	9.539761	7.4977603	8.293912	7.9517365	10.149411	9.812033	9.259487	8.794876	8.583643	6.5271473	8.208845	8.503563	7.933781	8.646642	8.49883	7.96852	7.541808	8.504383	8.314883	8.017098	9.346868	9.44639	9.692092	8.994804	5.7112117	8.255271	8.103595	8.440672	8.456288	8.715874	9.334908	8.058391	8.395644
AMOT	7.5207844	4.927021	4.088781	7.204583	7.739865	7.8543024	7.4698186	5.1352367	6.7751164	5.221878	5.735454	5.444913	5.0348363	7.817793	5.833172	6.545749	6.259325	6.980596	5.5544024	4.9945226	8.040097	5.3421206	7.0485764	7.2733126	5.996858	6.0609894	5.9270926	8.309161	5.737098	6.7678328	5.9504547	6.7826376	7.102484	7.429697	7.2812753	6.393988	5.1392174	5.7922363	7.164237	7.1638446	6.941394	8.312329	5.8321557	6.021479	6.9817047	5.7463813	5.109282	6.206192	5.934519
AMOTL1	10.052015	10.9939655	10.697968	11.335801	10.4100535	9.2354564	10.6930775	10.0034475	10.0334635	10.121452	11.650694	10.6920445	10.9131305	10.4197405	11.1143435	11.000229	11.50025425	11.1539335	11.3918835	11.1362205	11.013707	11.6278355	10.9342415	10.6563595	10.326171	11.315047	11.1244935	11.155973	10.4228875	10.5508375	11.217422	10.3356835	10.596074	10.9421045	10.7294215	11.1854525	11.1040555	10.2875055	11.0901875	11.096976	10.983204	10.2656835	10.1629085	10.3733545	10.1715015	11.7373535	10.359063	10.48786975	10.5164195
AMOTL2	10.959837	10.996471	11.225147	10.296536	10.908209	10.496964	10.334515	10.624585	11.348426	11.2024	10.68931	10.373733	11.271177	10.901023	10.698503	10.75056	10.78835	10.992581	10.215071	11.472024	10.272825	10.340166	11.035668	10.694916	10.586609	10.114199	10.996081	10.117368	11.281279	10.877577	10.602857	9.915809	10.594597	10.777603	11.343447	10.913196	11.402663	10.706132	10.768675	11.878614	11.422904	10.677081	10.993145	10.563618	10.036056	11.3490925	10.526756	10.854623	11.055382
AMPD1	7.68168485	7.7819155	6.657196	6.2685747	8.5938282	8.7690777	7.307657	6.7488352	7.3712675	9.3848625	6.6974782	5.7578087	7.093202	8.636127	7.217652	8.341916	6.63303275	6.3879417	7.4469563	6.5570455	8.49056335	7.097029	7.03141885	7.0562357	7.30637	6.3557015	6.6505575	5.97473585	6.8430829	6.3293985	6.4005717	6.1461537	7.0451933	6.06009265	6.40290425	6.8040595	6.05812085	6.49480845	6.52584	6.437686	5.834514	8.1672325	7.1314615	7.495699	7.5077553	7.07660285	9.626633	6.288025	6.5055362
AMPD2	10.07206875	10.6696145	10.263495	10.441654	10.4562655	10.163499	9.8987585	10.1855235	10.8475155	11.114298	10.593473	10.014589	9.9273665	10.46977275	10.457667	10.493428	10.94815	11.199911	10.6152075	9.8992055	10.1675935	10.5033075	9.9390545	10.093749	9.6708855	10.107933	10.25145	10.24823325	10.63890725	10.270907	10.73980575	9.9812315	10.250091	9.90678375	10.181992	10.100744	11.28320275	10.435103	9.7343348	10.2343595	9.6196625	10.317585	10.6554135	10.012675	10.665916	10.7655285	10.161004	10.10926075	10.9181835
AMPD3	7.7416607	8.108702	7.5724135	7.85236335	8.255932	7.56665425	8.0059078	7.6421095	7.71270635	8.0640265	7.7010045	9.188635	8.2176975	8.68564535	8.1405472	7.713553	7.937869	7.6946762	7.7036502	7.64421025	7.55268765	8.08481585	7.671746	7.8514558	7.9384562	8.7694315	7.77800475	8.0524655	8.1765809	8.01460625	7.97419	8.2605015	6.68673465	6.6514808	7.39770105	8.18481825	9.0737195	7.913472	7.78426285	7.63411725	7.7851815	7.9269143	7.2408807	7.5528855	8.0069482	8.317225	8.05096865	7.91555815	8.012714
AMPH	6.94755295	4.81610575	5.8658285	6.94924215	5.8431175	5.4822193	6.289221	6.61147635	5.567784	7.29885975	9.0020223	6.9764448	5.70481175	6.3062775	7.1503605	6.7672009	6.4557305	8.0062465	7.446948	6.1890035	6.18966985	6.765727	5.69772135	9.8187505	5.41550755	6.17587235	7.213562	6.47733165	6.038946	6.8013985	7.5988885	6.2987273	7.0587	5.0345366	7.60244075	7.5525905	7.5784381	7.0984726	8.0784805	6.7234077	6.7005765	5.8674715	6.70010445	5.9678147	6.68506865	7.28984875	6.32325725	6.41026035	8.12431565
AMT	8.078458	8.437114	8.225593	8.215613	8.564487	8.501576	8.272802	8.268993	8.322389	8.949974	8.098051	8.150299	7.4635296	7.995866	8.314745	8.700942	7.9455385	9.166881	9.28995	7.3628783	8.042654	7.514753	9.071207	8.217811	7.627436	8.893043	8.10055	7.7052236	8.510882	8.270703	8.64569	8.239582	8.310735	8.481489	8.199374	8.694497	8.160906	8.522406	8.817357	8.73287	7.7715945	8.281206	7.848958	8.544373	8.3504715	8.003976	8.170553	8.549751	8.322518
AMTN	7.1978683	10.899571	13.667868	8.477906	6.7727776	5.7090335	10.661945	6.0903573	13.221746	7.3537354	9.525267	15.073413	12.557233	9.015618	11.134951	10.044144	10.140363	13.738955	9.922634	5.2474422	10.564795	6.708635	8.047992	8.2609625	11.9890585	14.425892	13.48802	7.851831	10.703385	8.964986	8.084751	7.6113276	14.206574	8.548646	10.628103	7.2796817	14.700402	9.920348	8.359237	6.663301	11.815203	10.937561	7.006265	7.680924	6.81881	8.053183	9.38126	9.369503	14.305467
AMY1C	10.941977	9.591645	7.52648235	8.373276	10.1846405	9.1848425	8.6149455	8.740354	8.6302365	10.745386	7.943295	7.8479567	8.571151	11.7835165	8.92846	8.3079405	8.22003765	8.92106825	9.732347	7.65316575	10.10505825	8.537454	8.3246685	9.1694795	7.8891795	8.2721135	8.6905005	9.189608	7.5121553	9.2998095	9.813348	8.285682	10.086187	9.582566	10.179411	9.2923785	8.468933	8.3273395	9.235373	9.74312	8.7969365	8.180426	9.62949	10.147097	9.341951	7.9398433	9.1533315	9.5398335	8.779298
AMY2B	13.57156	13.987722	14.356245	13.729647	13.543474	13.387319	13.757123	13.670007	12.514139	12.870029	13.285484	12.980896	14.063332	13.820281	14.267282	14.068945	12.9702635	13.496077	13.254086	13.755429	13.66752	14.056443	14.628852	14.076697	14.122073	14.5387945	14.07965	14.3423395	13.654354	13.520458	14.035449	13.818366	13.803673	13.689247	14.239188	14.591511	13.692723	14.040424	13.559009	14.077939	14.025183	14.293418	14.145793	14.059647	13.713213	14.104699	13.72607	14.028062	13.527401
AMZ1	7.393168	7.2083464	9.590112	7.850948	7.259288	8.113614	7.7515435	7.8771186	7.779865	7.81692	7.9505987	8.451573	7.8361783	8.098975	7.410008	7.5388727	7.6986732	8.071024	7.230976	8.555468	7.9911647	7.2958302	8.844669	7.636228	7.43842	7.6846485	6.9875984	7.6183043	9.567337	8.112526	7.76524	7.70318	9.230531	7.2466407	8.546602	7.6079507	8.166316	7.893511	7.812298	6.7690673	8.894232	7.7769833	8.117618	8.084751	8.194739	7.583122	7.7971535	7.8941827	8.548387
AMZ2	12.489105	12.529495	12.427562	12.600488	12.624819	13.10011	12.597558	12.659556	12.596092	12.3362875	12.911251	12.232863	12.5857725	12.495324	12.251352	12.829345	12.674027	12.510301	12.683286	12.451675	12.96049	12.979664	13.041894	11.816835	12.325658	13.280592	12.551633	12.6552305	12.287833	12.584543	12.72465	12.551633	12.49636	12.564423	12.376449	12.177732	12.595177	12.700704	12.745074	12.772721	12.682893	12.695207	12.777529	12.507536	12.766964	12.418289	12.451975	12.557233	11.994101
ANAPC1	12.066619	12.837025	13.01982	12.662348	12.602578	12.575318	12.218034	12.317225	12.634521	11.98555	13.186717	11.865537	11.710247	11.823527	11.533411	12.481119	12.810133	12.10315	12.52568	12.717448	12.096349	12.315266	12.067224	12.774198	12.673024	11.42071	12.087639	12.4522705	11.993333	12.307977	12.090039	12.682503	11.980271	13.073482	11.705387	11.462606	12.153027	11.995848	11.762887	12.71245	12.002942	12.469522	12.682124	11.700209	12.070074	12.134142	11.633302	11.62667	12.471557
ANAPC10	11.947865	11.509844	12.162192	11.465689	12.112235	11.577988	11.255546	11.641298	11.96781	11.569991	11.8209095	12.119533	11.63483	11.970638	11.646399	11.754096	11.8069935	11.534092	11.282591	11.196083	11.418748	11.732239	11.418464	11.243167	10.797613	12.354743	11.286802	10.999554	11.442822	10.970084	11.740734	10.8501425	11.682721	12.18829	11.479261	11.467273	11.237304	11.54657	11.124753	11.22379	11.130763	11.683879	11.0246315	11.210517	10.856416	11.267562	11.413436	11.540356	11.485272
ANAPC11	14.246076	14.265929	14.399196	14.022219	14.317505	14.313517	14.010605	14.114457	14.635129	14.213701	14.921288	14.128725	14.415802	14.028062	14.028849	13.969063	14.451428	14.349553	14.13871	14.609316	14.205548	14.155689	14.198301	14.071521	14.101659	14.275573	13.952314	14.023963	13.500132	13.967923	14.076697	13.855321	13.614632	13.94572	13.741351	13.862019	14.286991	14.200139	13.596676	13.699226	14.403078	13.890911	14.254646	13.816257	14.13871	14.411347	13.894239	13.708648	14.094123
ANAPC13	12.718383	12.707375	12.238106	12.598956	12.938225	12.518138	12.923446	12.248208	13.168163	12.410717	12.629785	12.100679	12.689914	12.463497	12.735816	12.464405	12.2712965	12.303961	12.45853	12.644185	12.866283	12.465487	12.250382	11.955659	12.006088	12.469038	13.054671	12.375626	11.95828	12.686227	12.914896	13.138707	11.869314	12.3502245	12.73276	12.293314	11.989704	12.155714	12.550052	13.324621	12.325878	12.406307	12.117467	12.418289	12.286082	12.555299	11.615699	12.223808	12.452627
ANAPC15	12.002165	12.726874	12.002001	13.193516	11.913284	12.400751	12.020199	12.583598	13.643893	12.583984	13.045724	11.713904	11.856056	11.817732	11.8964205	11.754245	11.766208	12.986357	12.055605	12.348348	11.286802	11.820406	11.91221	12.243696	11.723486	11.881294	12.478529	11.990161	13.096927	12.175922	12.35142	12.060075	12.562419	13.351296	11.905257	12.116315	12.142661	13.032386	12.067224	12.046068	13.666638	13.369759	12.235994	12.830726	11.950002	12.236317	13.066463	11.988318	11.525973
ANAPC16	9.677152	9.344634	9.388037	10.622856	10.204609	10.2887745	9.720327	10.342718	10.2554035	9.441452	9.855012	9.232418	9.940797	10.060719	10.027401	9.79222	9.225479	9.359318	9.5462675	9.994544	9.835831	9.178055	10.587308	9.053479	9.72902	9.203035	9.634575	9.722435	9.905843	9.508051	9.656479	9.552446	9.602633	10.126993	10.939667	9.385584	9.001913	9.245207	10.413898	10.089417	9.449237	9.613692	8.682718	9.587906	9.574861	9.383126	10.183449	9.891178	9.397048
ANAPC2	9.301143	10.132157	10.004205	9.124042	9.61686	9.339552	9.308844	9.662783	10.263607	8.9379	9.743704	10.130829	10.101805	8.877246	9.635836	9.331591	10.484498	9.803821	9.519068	10.088117	9.5805855	9.109409	9.469554	8.534778	9.552752	9.654325	9.383933	9.502138	9.408998	9.573595	9.668234	10.098886	9.768875	9.813547	9.525538	9.119646	10.088683	10.031891	9.012975	9.459065	9.483384	9.6662	9.821042	9.420866	9.315057	9.540946	9.114879	8.881615	9.56664
ANAPC4	11.802396	11.324707	11.352865	10.941456	11.165524	11.257722	10.880459	11.4251175	11.5760975	11.233067	11.181388	11.226419	10.876032	11.588531	10.717502	11.041038	11.183128	11.380544	11.736455	11.738621	10.648067	10.990797	11.218786	11.123945	10.447068	11.23378	11.692951	12.259101	10.936892	10.959449	11.070681	10.657781	11.198613	11.849931	11.719287	10.918336	11.156346	11.666233	11.154314	11.728862	10.762264	10.965444	11.087784	10.563748	11.008798	10.9472	11.176364	10.995444	11.0652485
ANAPC5	12.8827155	13.078679	13.20173975	12.5821745	13.42228	13.3481525	13.1978715	12.927908	12.992942	12.941138	13.0709785	12.96522825	12.752972	12.737332	12.497421	12.7899855	13.183737	13.1341545	12.590981	12.873042	12.9989865	12.973636	12.58878	13.054257	12.778963	12.9640215	12.707635	12.469616	13.4532	12.82747925	12.716125	13.072295	12.6167265	12.690311	12.8697485	12.7556025	13.015494	13.265132	12.956891	12.3937405	12.8142365	12.7983045	12.711202	12.51122925	12.941776	12.81809875	12.6622175	12.8137925	12.604833
ANAPC7	12.436605	13.1258745	12.482322	12.2012825	12.856702	12.909414	12.813154	12.176943	12.69383	12.4938965	12.804662	12.474436	12.367367	12.059686	12.01403	12.472112	12.801292	12.540605	12.607482	12.550414	12.893599	12.605093	12.501232	13.014333	12.465801	12.978595	12.023394	12.539272	12.83838	11.820586	11.902255	13.196669	11.741141	12.725197	12.70409	12.590997	12.338046	12.677432	12.677249	12.075362	12.423016	12.811192	12.385564	13.423806	12.573052	11.799409	12.679507	12.572144	12.075844
ANG	8.913946	8.377437	9.216132	9.874797	9.054084	9.089434	8.97679	8.798706	9.180781	9.683205	9.569848	9.9855585	8.376656	9.296141	9.309101	9.29377	10.111543	9.7217655	9.255086	9.096307	9.176423	10.835058	8.790688	8.7251215	9.1856575	9.740024	9.483857	7.164509	9.846506	9.552609	9.692261	9.160202	9.494402	7.9107614	8.939799	8.778649	10.351893	9.768025	9.522131	9.263348	9.435976	9.616319	8.377579	9.182205	9.512477	10.272691	9.132952	10.179149	10.1888685
ANGEL1	8.2031255	9.6137745	9.455983	8.769466	8.9558155	8.9264765	8.4630215	9.389944	9.2371125	9.4493215	9.96976825	9.5691005	9.248936	8.47544115	8.5981715	9.5837945	10.4576905	9.3835935	8.6090145	10.0723565	8.3395535	9.126015	8.1438095	10.661079	8.5154655	10.9928225	9.642508	8.46843675	9.15212925	9.499648	9.239757	8.6658285	8.3112708	7.7629571	8.22493365	8.3945795	9.1438035	9.0622925	8.4200587	8.944081	8.74192	9.44305625	8.494523	8.20424675	9.3923715	9.977593	8.36774075	8.52764475	9.6464895
ANGEL2	10.571391	10.181737	10.303079	11.286002	10.661065	11.152767	10.527563	10.341811	10.362405	10.171845	10.27862	10.121924	10.299602	10.1842785	9.835711	10.18953	10.33337	10.2101555	9.89058	10.0411005	10.820985	9.134272	10.580746	10.043725	10.036801	9.747862	9.887923	10.137568	10.255849	10.341136	10.103579	11.651822	10.02666	10.687839	10.368749	9.691685	10.386991	10.053572	10.910204	10.501028	9.804076	9.874797	11.042482	10.761583	10.073655	9.963964	9.788077	10.103308	10.2331915
ANGPT1	10.108272	9.0265	9.689763	8.342119	9.900921	10.245165	10.1363	9.760844	9.880852	10.619071	10.552873	9.283607	8.754303	9.214847	9.6955595	9.938201	9.426849	11.124753	10.254708	9.507389	10.000085	8.952632	8.553415	9.272587	10.363395	8.964296	9.666981	8.551884	9.707322	10.2044935	10.527156	10.234872	10.583189	8.758277	10.899435	10.661317	10.057153	9.192358	10.774693	9.339404	8.806726	10.06682	9.908749	9.225907	10.780823	8.954356	10.099976	11.068542	10.935233
ANGPT2	10.179441	11.612362	11.661135	10.936758	10.892028	10.142415	10.797319	11.241113	10.457454	11.0435705	11.399605	11.842988	11.228104	11.343447	11.95828	10.468161	12.065419	11.027475	10.821942	11.679998	11.042482	11.626522	11.175993	11.055236	10.990114	10.868587	10.990114	10.695725	10.310662	10.78699	10.699589	10.531682	10.702805	13.0335245	10.90558	11.547293	12.257135	11.583267	11.05685	11.553845	11.69889	11.265382	11.121681	11.0253935	10.025526	11.395691	10.767653	10.022741	10.914213
ANGPT4	8.460609	7.6495447	7.8859277	7.934012	7.4868927	7.8949127	9.624319	8.121249	7.7152333	8.104769	7.9487596	7.934276	7.9029727	7.498281	7.54536	7.7599425	7.562498	7.8235974	7.5897226	7.99461	7.6648717	9.480273	7.8958144	8.469865	8.50667	9.1154175	8.735529	7.9473643	7.822958	8.9005	8.047878	9.906366	9.148889	8.348445	9.061005	8.565496	8.171318	9.003426	9.804621	9.246158	9.760782	7.591935	10.089417	8.224178	9.19014	9.142614	8.908393	10.262384	8.740408
ANGPTL1	9.974357	7.75105715	7.5864045	8.8405145	8.569136	8.2752412	8.08783815	8.53227765	7.981704	9.096453	6.9136208	7.131794	7.33371085	8.91991	9.377714	8.489978	7.7798415	8.5117975	8.6879137	7.62141675	7.66373	7.83116035	7.30847455	7.49640765	8.61518385	8.1711737	8.533646	7.707266	7.9534335	7.1715304	10.44265625	7.6217587	9.7766355	8.22378	8.63238175	7.9894593	8.2319552	8.27909035	9.500364	8.5857775	8.4592765	7.5896135	8.6935162	9.217769	8.202139	7.75014715	8.8848905	9.919382	7.6146735
ANGPTL2	14.217422	13.488798	14.467316	14.223043	13.844894	13.494694	14.270554	14.353259	13.82895	14.799794	13.639491	14.434024	13.978109	13.95462	14.937596	14.420155	13.99775	15.012602	14.366379	13.831089	14.280333	14.1703825	14.235794	14.125215	13.845248	13.670952	14.604409	13.512989	14.7275715	14.483257	15.031516	14.021038	14.8374815	13.68895	13.986861	14.70304	15.16229	14.093728	14.234322	14.274538	14.583936	14.212195	14.117608	14.198763	14.353739	13.871047	14.347931	14.403078	15.013325
ANGPTL3	7.061614	6.7653866	8.15101	8.248524	7.0869145	7.764464	7.1424284	8.248649	6.538417	8.6530285	9.523774	7.6959763	6.9849405	7.2246156	7.5499234	8.127727	7.5630426	8.284778	7.977401	6.679529	8.182952	7.643428	7.738994	8.272554	7.183868	8.161826	9.1078615	6.8959184	7.7764406	7.4509935	7.694734	6.7290707	7.3536034	6.6370516	6.689866	7.704735	7.0366535	6.912985	7.4094768	7.0961695	5.0775948	6.649292	6.9718122	7.9229064	7.4313316	7.6252837	7.7974043	7.4056325	7.5756326
ANGPTL5	6.0837765	3.805494	4.193844	3.9808166	3.9749124	3.4652529	3.8271968	5.3331103	3.6679027	5.308409	3.6734042	4.566954	4.0757976	3.403278	3.785379	5.0943604	4.238664	5.501115	5.30806	3.6093957	4.0219455	5.193708	4.2124915	4.48212	3.9913743	3.9032478	4.5801067	3.2842715	3.568682	4.385475	4.8932977	4.239975	5.627752	5.8135514	4.4187384	3.8344655	4.542593	3.4226315	4.589774	5.0329366	5.0701175	3.9944558	4.1652083	3.7728157	3.878974	8.50504	3.6373491	4.685264	4.2863193
ANGPTL6	9.991354	10.234433	10.491894	9.062111	9.760721	9.959333	9.26294	10.065326	9.911786	11.107195	9.486324	10.761583	9.463011	9.050118	9.86951	9.817612	11.325435	9.962421	10.726124	9.835571	9.847732	9.305829	9.512477	9.14694	9.766344	9.641654	9.617534	9.122965	10.181888	9.825518	9.799055	10.259755	10.360973	9.27149	8.878761	10.077856	10.20502	10.03642	9.19488	9.177923	9.298843	10.44918	9.91677	10.5423765	9.968267	9.6259775	10.324158	10.408092	9.941353
ANGPTL7	5.8826985	5.89613	5.9565763	6.040293	6.481868	6.482596	4.650376	5.629084	5.1827626	4.631907	3.4942522	5.4868283	5.721945	5.6328216	6.9506345	7.01062	7.4977603	5.816618	6.0596356	6.221231	5.1963573	4.958596	5.9612947	7.0324435	6.7695856	7.1912203	5.7334723	5.800932	6.376006	5.484301	6.866876	4.724753	5.6700177	5.269414	6.5577164	5.2139235	5.408051	4.780563	5.0865	4.754449	5.1361246	6.383288	5.8240123	6.54702	5.8756604	5.5452175	6.6074166	4.9917064	6.109526
ANGPTL8	7.7678804	7.9635606	8.160906	7.451131	7.6779375	7.5879636	8.220971	7.5051236	7.839698	8.182533	8.375563	8.167757	8.206015	7.81151	5.3650723	8.010777	7.8592763	7.8470826	7.724968	7.898393	7.7879887	8.388326	8.186624	8.230632	8.052665	8.527483	7.8658957	8.044463	8.061856	7.909345	7.679243	8.122992	8.039484	7.9671116	7.750121	7.980456	7.9717646	7.7179027	7.732153	7.461272	8.136675	7.8386292	7.661568	7.799968	7.9986005	7.7750278	7.5666285	7.8694463	7.7666054
ANHX	4.122327	4.0629244	3.5826716	4.605768	6.154618	3.9653287	4.587991	3.592273	3.6001537	4.8397565	3.680547	4.551647	3.5287528	3.5728114	3.6483867	4.3966455	3.8191423	3.6277866	3.406891	3.794097	3.8378203	3.8484366	3.748958	4.1018996	3.873619	4.6994414	4.3590713	4.1005406	3.530166	4.16442	4.081051	4.38934	4.023079	4.037068	4.48507	4.070392	4.446537	4.709619	4.0430536	3.437592	4.183269	3.652153	4.0476217	3.3551376	4.6154737	4.322064	3.9649706	4.470111	3.7374246
ANK1	7.989568	8.6571595	11.1648805	8.35974615	8.778293	8.8955775	8.873021	10.1985925	9.19644	10.2532105	12.230622	9.5784975	8.5549305	9.3822825	9.1238995	8.4099935	9.624481	9.2656095	9.619828	11.4793175	8.6336695	8.8189125	8.8083485	8.855127	8.9206595	8.450821	10.209822	8.3072053	10.10986975	9.0992195	8.55174275	8.6307638	10.0294265	8.1457625	8.449908	9.2091515	9.627475	11.23834825	8.9143095	7.6483765	9.2915685	9.0959305	8.5193245	9.502311	8.6369055	9.84279575	9.294324	13.179672	9.15388
ANK2	10.0862845	7.53394465	7.2851372	9.3674425	9.3122985	8.1742965	8.1984765	9.4291775	9.238496	9.8195265	7.6084073	8.3943505	8.314563	10.198469	10.4106455	9.68442125	7.8377972	8.875733	9.117615	7.2160903	8.498843	8.8004145	7.7362577	8.28801	7.8621857	8.0815582	9.103517	7.7087767	7.618729	8.65322	10.9679005	8.1829162	10.79637	8.07415115	10.77477975	8.864157	8.8952695	8.925519	10.546441	9.101084	8.5975455	8.4837025	9.0974815	10.153187	9.1444955	8.804961	10.051819	10.7759765	8.135545
ANK3	11.339596	11.694119	10.950945	10.478426	11.405394	11.608006	11.2394495	10.842521	10.933386	10.924413	10.274871	10.270114	11.787042	11.347901	10.691346	10.329196	11.860713	10.451134	10.463824	11.106796	11.303017	11.435995	11.292764	11.205994	11.654367	10.457581	11.135773	11.710247	10.3130045	10.472271	10.601762	11.124899	11.215931	10.421474	10.862973	11.148632	9.506007	11.397729	11.819054	10.075933	11.554009	9.713123	11.356281	10.690934	10.5499325	11.103841	10.802408	10.706792	10.167202
ANKAR	9.20043	8.806183	8.894018	9.175053	8.566466	8.581586	9.329278	8.763841	8.8240185	9.099848	8.719577	8.4840975	8.727526	8.934098	8.882812	9.522771	8.785456	8.959836	8.939399	8.669484	9.070531	9.605235	10.111543	8.911739	9.276947	9.149707	9.133201	9.31845	8.803869	8.966747	8.926943	10.371239	9.52004	10.312606	9.71736	9.102939	8.931075	9.097923	9.801632	9.721467	8.884533	10.3154125	9.124042	9.769461	9.090401	8.921121	9.499808	9.424371	9.088747
ANKDD1A	8.6223759	8.674389	8.4821295	9.084646	8.6781675	8.924369	8.3351733	9.152463	8.4244405	8.3446326	8.067371	8.8139445	8.430451	9.13122	9.014401	9.2149335	9.023966	9.3066955	8.5688923	8.6195405	8.85065225	8.60253035	8.968346	8.9349685	9.2488535	8.877067	9.029705	9.019903	8.8513965	9.104586	9.284566	8.41294635	8.841413	8.9166	9.017579	8.823873	9.301678	9.1776275	8.9107705	8.7043905	8.5858967	9.18510475	8.310144	9.4529065	9.158285	9.057499	9.440866	9.0363405	9.3057885
ANKDD1B	5.8504815	5.591519	6.3726935	5.0383534	7.4611454	5.697053	4.4592357	6.0174046	5.6823187	6.002988	6.3890667	6.0527277	4.848563	5.9105253	7.393557	5.304157	6.3369884	5.4337206	5.99622	5.110158	6.574112	5.09936	5.8202662	4.9667344	6.8559713	5.690296	5.6194496	5.427637	5.4339023	5.2561665	4.767869	4.877685	5.975977	5.8051624	5.881586	5.2224684	5.669809	4.762962	5.2114387	4.8636055	4.23157	7.467236	4.348343	5.4687414	5.1688213	5.6668754	5.814333	5.462057	5.689048
ANKEF1	11.340857	11.618587	11.16373	9.788996	12.0744995	11.033989	11.75074	11.69474825	11.4126875	12.0715635	11.390371	12.2491145	11.78450325	11.317806	10.930347	11.2763795	11.585235	11.30868	10.9904965	10.806544	12.21235	11.550934	11.409122	10.2130205	12.0114885	12.712002	11.8034285	12.1517525	11.930366	11.364399	11.48249075	12.57242	11.2345835	11.646085	10.8040315	11.5621815	11.805486	11.6118025	10.825933	11.5466545	11.76753075	11.677616	12.5445155	12.543899	10.4428705	12.0455925	11.358266	11.891476	11.98289675
ANKFN1	8.994123	5.2631674	6.199613	7.2255306	5.72973	5.3408656	7.9083266	5.95204	7.1593175	7.244553	5.905565	6.56129	6.8435097	7.434939	7.678954	7.9022093	9.300599	6.258114	7.1591945	8.008555	6.517568	7.357972	6.1502166	6.384422	7.0660186	6.3880763	6.3346972	10.536845	5.1695	7.414073	6.3506317	8.606039	7.932351	7.6373253	7.119927	8.327627	6.6855526	8.586376	7.6261773	8.022227	7.9126854	6.9199114	8.277196	7.1287627	7.0190835	7.8574605	6.455866	8.536237	7.332459
ANKFY1	9.245483	10.1710205	11.435537	9.539432	9.751657	10.411011	9.7932825	10.10923	9.279827	10.131497	9.072168	10.483961	8.687496	9.300877	9.336734	9.918194	10.694341	10.10734	10.632969	10.306207	9.573741	9.944406	10.363663	9.438311	9.67442	9.468888	9.340099	10.736419	10.685582	9.783341	9.381667	11.019782	9.46142	11.464669	9.998408	9.934373	9.773851	9.683917	10.185945	9.917058	10.572677	10.444324	9.917456	11.8838825	9.63251	9.328876	10.228745	10.570686	9.545025
ANKH	8.8484795	9.479921	8.945327	9.7563055	8.815521	9.3740205	8.699659	9.210719	8.9054465	8.55190635	9.1233135	9.5520355	9.401654	11.073723	9.74664	9.249663	9.4687015	10.092622	8.8890225	9.206152	10.8519465	8.0657765	9.609108	8.4618435	8.8580575	8.945711	9.447416	10.084077	9.0305505	9.172637	9.60187075	8.470212	9.6674785	9.1443595	10.070632	10.21242275	9.454052	9.8336855	8.837947	9.766817	8.702118	8.4575265	8.711298	9.3749085	8.7844755	9.31807125	9.1952475	10.14605	9.1148965
ANKHD1	12.109166	12.252754	11.717879	11.455774	12.159579	12.151122	11.557766	11.879216	12.262347	12.214701	12.399624	12.4843	11.550587	11.674874	11.812784	12.100504	12.001707	12.194392	11.795484	12.568505	11.383072	11.925047	11.4426775	11.956909	11.967063	11.890773	11.826333	12.038451	12.535349	12.055763	11.673197	11.444237	11.761303	11.746983	12.161548	12.123005	12.0363655	12.149524	12.329204	12.28863	11.9597025	12.041986	12.026688	11.945426	12.088104	11.794551	12.0644	11.827956	11.796417
ANKHD1-EIF4EBP3	11.726843	11.589858	10.862148	11.073926	11.999517	12.002788	11.220858	11.108227	11.950167	11.728286	12.953669	11.906334	11.537172	11.37316	11.515319	12.359277	11.6064625	12.155533	11.367378	11.584369	10.682395	11.007644	11.056445	11.565511	11.225304	11.217257	11.421244	11.485272	11.320234	11.772544	11.35128	11.393443	10.804003	11.39487	11.298439	11.786108	11.306853	11.381738	11.852035	11.026348	10.986276	11.368138	11.805873	10.856837	11.088045	11.664675	11.654562	11.122242	11.086602
ANKIB1	11.492369	11.375232	11.886462	13.378975	11.53499875	11.9861745	11.09147125	11.6726115	11.0822855	11.57006	12.1071235	11.464429	11.19966325	10.7665275	11.3268675	11.4632895	11.156418	11.1057855	11.1253275	11.4184995	11.5388185	10.856241	10.91324	11.202597	10.6943005	10.88792625	10.930124	11.222205	12.0058985	10.9310305	11.138849	10.648619	11.0271315	10.9893645	11.086998	10.9364605	11.553221	10.879047	12.0500605	10.750951	11.636145	10.94374575	11.0953435	10.9964805	10.973447	11.0646755	10.954648	10.850839	11.415313
ANKK1	7.784425	8.390955	8.551092	7.7119203	8.783062	8.223898	8.3411455	8.4093485	8.304169	8.40496	10.881823	8.061608	8.795567	9.095368	8.980573	8.2754755	8.539893	8.253342	8.592437	8.947147	9.456811	8.96219	8.510218	8.591339	8.741091	9.043711	9.203035	9.012837	8.198759	8.540937	8.2907295	8.439192	8.622615	8.232197	8.191329	8.481364	8.466525	9.547389	8.039725	8.675129	8.394818	8.584015	8.14782	8.341829	8.509189	9.701197	8.222185	8.539243	8.11973
ANKLE1	8.530344	8.80125225	9.072704	8.954713	8.8918305	9.263631	9.35676	8.793825	8.802567	8.742911	9.15590175	8.787317	8.8542795	9.1390935	8.6320755	8.60567775	8.9708765	8.8929195	8.8863165	9.179116	9.03359525	9.159058	9.283055	9.2412	8.936721	9.29209575	8.6485895	9.113447	8.7981335	8.6417755	8.430175	8.9741405	8.463385	9.8227835	8.686004	8.7495995	8.69487625	8.702762	8.76716025	8.9017915	8.9387495	8.8915655	8.7335425	9.02424025	8.9759935	8.504514	8.804041	8.853215	8.7118925
ANKLE2	11.830687	11.4586085	12.0575085	12.0039645	11.6409445	12.0282305	11.228515	12.0062585	11.261332	11.7557075	11.3222335	12.031969	12.0500735	12.4135635	11.6936585	12.3608655	12.103068	12.0630165	11.4108575	11.673305	11.581087	12.00432	11.7979025	11.8554315	11.44636075	12.7343645	12.073491	11.3637155	12.6235135	11.8507985	11.6319525	11.6729065	11.618855	11.639923	11.7737845	11.5955095	12.282801	12.3981625	11.985676	11.4221385	11.286523	10.99458525	11.855892	11.729769	11.37167125	11.54790725	11.448553	11.681696	12.1085135
ANKMY1	10.88664675	11.329242	10.2432717	11.039997	11.187495	11.1661155	10.39665125	11.314088	11.6475885	10.9821515	11.52622825	10.3168727	10.712988	10.8552235	10.685207	10.5910565	11.26024125	10.9549555	10.6703177	10.84148475	11.1139105	10.8890955	10.84472465	10.70472015	10.575682	10.2560427	10.944084	10.56428225	10.9292115	10.62994775	10.4331918	11.0203165	10.414516	10.5368035	10.4733107	10.69448785	10.843516	10.5376823	10.27543465	10.7981295	10.959874	11.591416	10.1187585	11.09599475	10.498787	10.3969545	10.876888	10.4184645	10.6882415
ANKMY2	10.27835725	9.89708125	10.0223765	10.8555025	10.8234065	10.6788285	10.322642	9.982468	9.7788795	9.685147	10.3402125	9.1700853	10.2209545	10.8244965	9.947024	10.2298905	10.058542	10.28418075	10.438415	10.275147	10.2904345	9.510583	9.62671	10.300378	10.275215	9.42488225	10.425247	10.7047045	9.93223925	10.1644935	10.1844345	10.3520725	10.039515	9.175547	10.337133	10.269132	10.4472375	9.877586	9.845215	10.0575335	9.718423	10.842228	9.8101745	9.76766475	10.6426105	9.8644595	9.855922	10.289058	10.706231
ANKRA2	10.72902	10.763913	10.366705	10.5854025	11.235821	10.632365	10.456917	10.524908	10.640136	10.532394	11.03392	10.280771	10.6567335	10.934805	10.44318	10.322369	10.63414	10.076223	10.570686	10.364298	10.348832	9.569575	9.74541	11.252633	10.311618	9.550267	9.970585	10.475087	10.008608	10.706792	10.595277	10.346532	10.451955	10.09956	10.463187	10.379518	10.741467	10.533315	11.5999155	10.864451	10.351617	10.884563	10.6069145	9.917058	10.787933	10.126412	10.371524	10.6309	10.362984
ANKRD1	6.586007	5.6333814	7.5505514	8.448593	4.6384106	5.994097	5.1143713	5.5037065	4.6769366	5.284246	8.007792	7.752193	5.620988	5.031219	6.2706294	9.012281	7.2010703	4.181871	4.616278	7.37692	5.0509725	8.062525	4.8545785	7.5812287	4.59378	4.0803924	5.520508	4.915606	5.245336	4.8770065	3.7406886	3.7600946	7.2355595	5.9770875	5.255618	5.002452	9.228238	4.16442	4.5812373	5.4006066	5.6036534	5.440761	5.326474	5.2756796	4.1119194	5.8866606	5.3135056	6.7174435	6.1210055
ANKRD10	9.6974505	9.526007	10.24579475	9.812811	9.6684765	9.316071	9.719988	9.9565425	9.373119	9.232969	8.952553	9.612013	9.57309375	11.2211625	10.384294	9.24329	9.1875525	10.0010805	10.3766495	10.2483235	10.39232025	9.0851355	9.131373	11.5366855	9.7112455	8.55793235	9.9914285	10.261654	10.4534585	9.845359	10.566998	10.26798775	9.7695495	9.665813	9.9921425	9.6276245	9.9302365	9.5961725	10.13203425	11.566848	10.1559755	9.351793	9.8469605	10.3488125	9.722106	10.3296875	10.439382	10.8175915	10.116435
ANKRD11	12.128834	12.414689	12.186714	12.651406	12.506326	12.416953	11.98099	12.736975	12.205238	12.05911	12.275202	12.7162485	12.246928	12.149693	12.033059	12.710116	12.40823	12.579607	12.757343	11.711094	12.128645	12.378175	12.677836	12.137288	12.135769	12.106071	12.370935	12.655034	12.762267	12.16382	11.871548	12.822886	11.645125	12.307015	11.770886	12.072619	11.922189	11.785969	12.819639	12.091807	11.727888	12.459798	12.259744	12.684749	12.576216	12.322393	12.684749	12.061518	11.934938
ANKRD12	12.381433	13.38561	12.198652	12.283645	13.268876	12.130755	12.181971	12.491588	12.35367	12.209617	12.5962515	12.628446	11.994574	12.203639	12.434087	12.210146	11.527138	12.957818	12.14316	12.43947	12.58036	12.350397	12.521817	12.212807	12.160267	12.329369	12.411234	12.343887	12.216402	11.887227	12.659375	11.486828	12.869151	12.238106	12.487908	11.879937	12.391237	11.856336	12.200586	12.581411	12.463682	11.991594	11.890047	12.628627	12.487577	12.406307	12.676692	12.496535	12.74995
ANKRD13A	12.103466	11.889588	11.747727	11.127551	11.943973	11.867038	12.015469	11.998722	11.983383	11.84724	11.735004	11.560468	12.0977125	12.118904	11.591249	11.371939	12.1587715	11.921893	11.593574	12.363052	11.412171	11.919768	10.971106	11.564478	11.496588	11.172715	11.850675	10.980533	12.111593	11.614989	11.925514	11.489088	12.052251	11.179571	11.473998	12.14724	11.673903	12.220329	10.87584	11.010676	11.730629	11.783089	11.238374	11.3760195	11.539157	11.738915	11.684005	11.588791	11.433263
ANKRD13B	9.8073305	10.9962995	11.2158285	10.65458775	10.562575	10.7379535	10.93508575	10.6529735	10.115139	10.169972	11.5573245	10.7470215	10.039468	9.812871	10.36032325	10.0563945	11.3303615	10.7373595	10.0209915	11.369233	10.847981	10.394383	10.432079	11.559221	10.7197675	10.769217	10.287078	9.88446775	12.016848	10.427843	10.6511595	10.939987	10.7156835	11.3811245	9.896809	10.0384425	11.2590725	9.545015	10.7186055	10.273374	10.71947575	10.3192845	11.990928	10.681498	10.2391295	10.59243475	10.3058835	9.9052135	10.9043285
ANKRD13C	9.4961043	9.0690602	9.31586	9.8824395	9.53273	9.3286867	8.15493365	10.025627	9.2395838	9.2803561	8.9128292	9.649312	9.5639525	9.1369257	9.801716	9.337142	9.9889615	9.1905268	8.87291235	9.6244427	9.781274	8.94471225	8.42432625	9.14246065	8.9316215	8.4196795	9.4495692	8.91607385	8.924326	9.13292115	9.6048988	7.79051415	9.0527085	7.6108806	8.4619825	9.0194025	8.9905422	9.3412235	8.308257	9.4285558	8.2940879	8.412564	8.8753712	7.8144005	8.9170375	8.91453835	8.55003615	8.735274	9.085453
ANKRD13D	10.426139	10.661445	11.356714	10.170767	10.853957	10.33774	10.140645	11.376876	10.922241	11.435846	10.681987	11.687992	10.339801	10.451678	10.2554035	10.384824	12.724064	10.786732	11.124481	10.779342	10.7099495	10.595001	10.286057	10.675033	10.697416	10.367834	11.3225765	10.268041	10.987769	10.976244	10.102763	9.839221	10.624831	10.374142	10.024126	10.548442	10.575715	10.9186	9.712869	9.861314	11.735004	10.850558	10.210547	10.222016	10.3834915	10.406887	10.790586	9.911659	10.518618
ANKRD16	10.909919	10.268816	10.0433035	11.002792	10.077856	11.769208	10.919002	10.57012	11.057941	10.036941	10.869002	10.052346	10.321558	10.2101555	9.699542	10.679297	10.265502	10.223828	10.029771	9.734971	10.674342	9.748494	10.82212	10.298793	10.159209	9.340792	10.035807	10.373172	11.193433	9.412205	10.289896	10.566053	10.002574	10.133557	10.293334	9.795656	10.622164	9.973525	11.425375	10.259322	9.742572	10.863761	10.201518	10.680539	10.165713	9.364646	10.61882	10.21942	9.28686
ANKRD17	11.7192225	11.42584825	12.1063435	11.709974	11.30568	11.61820375	11.5746375	11.9803245	11.833105	11.5422245	11.6185715	11.9183245	11.612658	11.861664	11.7866335	11.9981095	12.2653245	11.715035	11.784434	11.326556	12.051657	11.588843	11.461752	11.2697695	10.9808795	11.9612185	11.695544	11.7084945	12.567962	11.098663	11.5373395	11.3558475	11.341205	11.898093	11.546308	11.654696	12.3806085	11.88858825	11.414648	11.338455	12.608128	12.40615575	11.2194665	11.27959825	11.046512	11.7326875	11.5785565	11.594641	11.8627255
ANKRD18B	11.524896	12.715874	11.728286	11.129945	11.284053	10.463453	12.157184	10.661445	10.880737	10.385356	11.286531	10.932728	11.422119	10.623365	10.542111	10.614983	11.691831	11.235039	12.74461	11.370364	11.939949	11.999367	12.033539	13.111425	12.256474	11.87307	12.186714	12.111898	11.551584	11.449622	11.754842	13.170041	11.935979	10.84669	12.750152	10.277527	10.666951	11.356028	12.628263	10.505733	11.189307	11.569278	11.937048	12.761697	12.436695	11.536896	12.118556	13.878129	10.321687
ANKRD2	9.139966	7.9794517	7.803658	7.3978577	7.712576	7.6557846	8.937631	7.7129664	9.473841	7.514128	8.119981	7.164899	8.89607	8.06598	7.5857234	8.045638	8.209513	7.8335443	8.209911	8.197457	8.029852	8.506548	8.280007	8.155199	9.181834	8.184499	8.573859	7.736472	7.96244	8.213271	7.904487	8.325239	8.249993	8.129564	8.587507	8.00373	7.81714	8.278096	8.596748	8.389657	8.579928	7.880083	8.704442	7.995866	8.696353	8.712173	8.235067	8.659841	8.43116
ANKRD20A1	10.385079	9.348221	8.015678	9.203173	7.6696887	7.262032	10.333946	8.197825	8.683783	9.571096	7.7560496	7.4972363	9.105351	8.972353	8.817498	9.761382	7.6395383	8.850138	10.256118	8.228592	8.759386	9.685871	9.674165	8.218966	9.455323	8.308487	9.396446	9.181834	8.8008	9.341815	9.222756	10.664936	10.649604	10.067796	11.088816	9.887103	8.574434	9.026116	11.46342	10.443615	9.752159	8.1664715	10.396493	9.775597	9.518055	9.522131	9.838227	10.588904	9.56704
ANKRD20A3P	9.07123025	8.2257355	8.058484	8.320661	8.037181	7.636271	9.7284575	8.1281325	8.2744955	8.939652	8.05107125	7.933894	8.536433	8.5346805	7.9430896	8.4028825	8.31924775	8.1743765	8.85108175	8.34482775	7.83356225	8.7900835	8.447624	7.763232	8.5730275	8.4993635	8.64455	8.4980435	8.243507	9.038488	8.363287	9.244541	9.152834	8.6425095	9.3567045	8.9100315	7.8744743	8.2653445	8.52699025	9.1249325	9.085483	8.297946	9.3739045	8.277896	8.829648	8.6915045	8.1080804	8.832274	8.808293
ANKRD22	10.570836	10.242544	8.601998	7.9871817	11.065512	10.201788	9.536566	8.889904	11.755572	10.303633	9.064928	10.327665	10.736344	10.704674	9.378942	9.27095	10.626499	8.621976	8.850138	9.746983	11.893531	10.273221	8.876729	9.19211	10.466434	6.9350924	9.409421	9.004932	9.6005	8.792548	7.9330935	7.439177	9.076853	7.418761	8.137075	9.398888	7.9944835	8.960278	8.199892	7.831066	8.548911	10.464102	8.616878	7.923156	9.376219	8.801078	8.659415	9.917176	8.457592
ANKRD23	5.1785703	8.678565	8.364261	8.666984	7.914528	8.211207	7.077737	7.8372645	7.899193	6.440585	7.8554854	7.8441615	7.0054703	8.372257	6.6702466	7.446046	8.3656645	8.466641	8.080433	7.372491	8.653537	6.6729646	8.245773	6.67758	8.200302	7.1908097	7.2141	7.8444004	8.236772	6.576748	7.5937867	7.205074	7.566009	7.9064283	6.800934	6.825067	7.5405297	7.118314	8.17988	8.228672	6.730416	7.8354487	6.5001373	7.6685357	8.079697	6.823539	8.321973	7.008713	7.1503816
ANKRD24	11.261278	12.224127	11.91795	10.74892	11.58342	11.109852	11.432298	11.216728	12.190993	11.973206	11.994731	12.044041	12.2650585	12.602239	11.612088	11.244438	11.404652	11.336518	11.18438	11.190264	11.848291	12.182477	11.764644	10.683041	10.959837	10.944246	10.936892	12.427406	11.481133	11.549897	11.408279	11.328657	11.554133	11.25786	10.837011	11.860407	11.153621	11.66355	10.837416	10.229	11.524312	11.450974	11.545524	11.0246315	10.771716	11.757666	11.71095	10.145745	10.703244
ANKRD26	8.957985	7.926838	7.2529335	8.449087	8.919357	8.918427	8.273614	8.253985	7.738728	8.334817	7.3836503	8.127984	7.8242526	7.5235248	7.976202	8.319811	7.7653713	7.99461	8.366154	6.907284	7.655414	7.593917	8.533401	8.515284	8.133721	7.842891	7.9565644	8.728727	7.9070487	8.212085	8.439854	8.597266	8.310338	7.937519	8.581856	8.289292	7.852679	8.035237	10.293977	8.567139	8.232676	7.817949	8.680335	8.7778635	7.8187127	7.927336	8.450616	8.6690645	7.9889083
ANKRD27	11.853498	11.6253915	12.271957	11.616977	12.185882	12.2844535	11.4266765	12.054464	11.9000265	12.0929585	12.3200345	12.2704195	12.089593	12.022213	12.32513875	11.959104	11.9253425	11.813167	12.017773	12.181708	11.679841	11.8643715	11.1915325	11.693198	11.73024475	11.5226555	11.9899215	13.085734	12.154319	12.028079	11.621119	11.974592	11.656174	10.656251	11.339021	11.797894	12.29943325	11.7153115	12.237678	11.7334795	12.0282525	11.9695015	12.5748175	10.971022	11.84377425	11.8858315	11.407908	11.5347945	12.160057
ANKRD28	9.838227	9.940274	10.209632	10.093411	10.579138	10.492566	9.698721	9.9934435	9.709101	10.077119	10.010526	9.616716	9.392216	10.570401	10.022908	9.762172	9.969943	9.896642	9.507628	9.872382	9.917058	9.682579	9.503691	9.197114	8.827825	8.281722	9.20489	9.154175	10.508224	9.899009	9.631964	8.876059	9.119646	9.610217	9.249205	9.145247	10.294906	10.122327	8.81002	9.841278	8.8166065	9.43429	9.604262	9.878387	9.089169	10.202301	9.201662	9.707163	9.656763
ANKRD29	7.4866223	9.103477	8.549634	8.463443	8.953551	7.410008	9.205159	8.934853	7.512771	8.533286	4.8420568	9.7893915	9.448927	9.197669	10.643602	6.5726314	8.876452	7.993997	6.9977407	8.287514	11.096298	9.7932825	8.4939	7.9877305	9.267413	10.28961	7.5915556	6.9689755	7.468906	10.456372	9.445827	6.5062656	8.094073	5.3287253	6.92746	6.567383	9.428319	10.343345	7.168759	6.4243746	8.047263	5.8361278	8.980845	9.015255	7.1133714	9.588179	9.074513	8.966496	8.861332
ANKRD30A	4.42303935	4.38850565	4.30630065	3.89824965	5.04573135	4.62854815	3.540123	4.1558012	4.16131915	3.8628812	4.74795115	4.3177145	4.8850045	4.381634	5.3626239	4.55605505	5.94652585	4.46940775	4.7088059	4.5834078	5.7208975	3.78780935	3.8431491	3.76602875	3.76294885	3.7192439	3.73052955	3.81497895	4.3428762	3.6267758	3.89102195	4.70933585	4.25384545	3.60725245	3.42797675	3.63567135	3.7916509	4.038558	3.6485649	3.98913	3.600531	4.06666645	3.6485726	3.6310828	3.453093	3.8082721	3.97517465	3.58339105	3.5432022
ANKRD30B	5.954505	4.576427	4.378299	4.3928423	5.4925046	4.7188125	5.1586323	4.1078296	4.8736663	3.919839	4.818924	4.272549	5.1761007	4.517688	5.184204	4.7495527	6.0074024	5.261784	5.079216	4.5394917	4.4898744	4.728695	4.1385	3.99029	3.905455	3.789021	4.1663675	3.801006	4.430352	4.0848513	4.154387	4.320899	5.2874966	4.600549	4.375703	4.2414927	4.709619	4.132739	4.614486	5.8191185	4.3447957	3.7664354	4.922217	4.143678	4.051249	5.1172543	4.383939	4.6060843	4.9651036
ANKRD30BL	8.674989	5.3840947	5.7842097	7.3475037	7.023744	6.1835713	9.510438	7.843377	6.3663545	7.284385	6.495643	6.348017	7.3051558	6.0581384	8.643136	7.759532	7.8497806	7.2694454	7.956686	7.2469144	6.9371605	8.480416	7.0580244	7.315557	7.399037	7.583511	7.6137304	6.5936117	6.2368946	8.270035	7.2567387	8.329267	9.349569	7.969248	9.045597	8.294568	7.096303	7.629397	9.889789	8.664387	8.761199	6.705464	8.896329	6.9290113	7.762032	7.5036445	7.16463	8.312693	7.912554
ANKRD31	5.79991535	5.9520245	6.59751435	6.8062167	5.56958665	5.8590107	5.16508735	5.67451095	6.48503205	6.070657	6.19948835	6.85151085	6.5087892	5.82046535	7.2804173	6.81353125	7.3941065	6.1703166	6.79386075	6.30206445	5.7311023	7.46261385	7.01592835	5.11205215	5.6093355	6.270494	5.32182885	4.4494155	5.0090167	5.38857795	5.4980665	6.0510022	5.42654945	6.8245745	5.47881775	6.968609	5.6326395	8.574569	6.085661	6.048751	6.3206258	5.71012185	6.0131355	6.1596761	5.25849135	7.542988	5.74624185	5.6379538	6.1054821
ANKRD33	7.6775603	7.583122	8.193549	7.857984	7.680924	7.6100526	8.034334	7.9066863	7.718864	8.451195	8.14496	7.6944594	7.6723046	7.539493	7.761634	7.897364	7.877776	8.318268	7.8386292	7.9032097	7.8425055	8.652882	8.126649	8.830997	8.080706	8.652241	8.321571	7.8629265	7.8919034	7.9088306	7.81574	8.126521	7.7958775	7.579886	7.636604	8.005597	7.967897	8.06122	7.7333455	7.3043466	8.154937	7.78432	7.824136	8.546462	7.7927785	7.905663	7.8402987	8.043787	7.9735575
ANKRD33B	10.578831	10.36568	10.882647	10.584458	10.244259	11.036079	11.261558	10.876879	10.377011	11.676316	10.75631	10.504044	10.590142	11.860713	10.691631	10.619466	10.333812	10.554125	10.863232	10.263751	11.954117	11.188393	11.319667	11.083981	10.902497	11.134567	10.992724	11.157175	10.225992	10.251977	10.022908	10.728324	10.276855	10.593148	10.798418	10.837131	10.282911	10.584328	10.732975	10.650624	10.447357	10.115744	10.911861	10.956867	10.263888	10.54184	11.044937	11.093039	10.751918
ANKRD34A	7.528774	9.171324	8.090759	9.160459	7.6930447	7.531189	8.470286	7.0008845	7.601264	7.7016873	8.073778	7.96343	6.31294	9.092434	7.8502803	7.0383277	9.038999	7.7096043	8.001819	7.0604057	7.4945674	8.77905	7.4543667	8.950754	6.7784457	7.187217	7.1333866	7.4377785	8.426646	7.791478	8.301477	8.401711	7.4424143	6.724048	8.669782	7.5371237	8.263379	8.059417	8.538097	8.847248	8.060314	8.275775	7.8673253	7.445278	7.9923644	7.252136	7.245351	7.933781	8.650022
ANKRD34B	3.9917192	4.416098	6.1056156	6.328004	5.839506	4.5778027	3.4154527	4.4422445	4.232797	4.159875	4.7527275	4.261525	6.589383	6.7752495	8.588817	5.7242737	7.8750844	4.504077	3.8187892	4.2892103	6.4027667	3.712417	4.464965	3.7865732	4.433369	3.9405198	3.682185	3.9704194	5.424928	3.5289476	3.8215725	3.5128753	6.3890667	3.483761	3.5399113	3.5534928	3.6635385	3.9338357	3.7086112	5.4907007	3.718706	4.3384376	3.5384781	3.9148977	3.762431	3.6954803	3.8681922	3.5384781	3.6031494
ANKRD34C	5.7397695	6.4798665	6.2166243	5.283704	5.896963	5.986256	5.7523727	5.680265	5.9111967	5.4432178	5.0101337	6.0587797	6.853798	5.77794	4.1560597	4.4427886	4.238846	5.929351	4.9399867	5.733824	4.968139	6.1759357	6.272029	4.759655	6.282224	5.4773135	5.6999025	6.1791563	6.170424	6.026057	5.1989193	5.7435064	5.2469215	6.4820294	6.2046976	4.7131243	6.01466	4.7409062	4.6762476	5.7067523	5.2964435	5.46063	4.92615	5.9530187	4.7687516	6.221231	4.839382	5.3143964	5.878359
ANKRD35	10.156761	10.834468	9.611016	9.766098	11.0253935	9.853687	10.87163	9.8707285	12.265897	10.687434	10.457838	11.053123	10.439299	11.110131	10.661568	10.356498	10.966404	10.569865	10.506437	11.097093	9.867886	11.329954	10.397752	12.381254	11.713483	10.500321	11.39376	9.737586	10.160518	10.460667	10.877978	10.02005	11.074225	10.140888	11.352726	10.376481	10.452517	11.470605	10.684962	9.946095	11.239995	11.421666	11.417469	10.597159	11.317699	10.939787	10.84642	10.707687	11.322964
ANKRD36	10.872242	12.446526	11.323661	10.228871	10.967518	11.061501	10.717369	11.599206	10.093993	10.322925	10.72534	11.433125	10.239932	10.499658	11.195674	11.858159	10.865776	11.924576	11.432986	10.372645	11.561803	10.50118	12.110556	11.654426	12.036221	11.768905	10.292922	10.816153	11.895563	10.682776	10.956753	13.1922865	11.135773	11.952575	11.611803	10.797098	11.16606	10.552078	12.041986	12.885601	11.038015	11.07477	10.610933	12.850672	12.347679	10.368883	12.84842	11.644741	11.334667
ANKRD36B	11.4133245	12.295615	11.6388925	11.110182	11.135984	11.429705	10.989689	11.426324	10.872336	10.8840915	11.0212495	11.6617955	10.071989	10.688538	11.0008715	11.5165075	11.026302	11.770327	11.5056555	10.58107475	11.2724585	10.5031265	12.117237	11.63153875	11.8869855	12.031572	10.457438	11.2417945	12.06570225	10.77722	10.9339755	12.896768	11.3777695	12.22005	12.032422	10.9444545	11.24744	10.9622065	12.25702425	13.0361255	11.090357	11.6734555	10.8054295	12.570021	12.147918	10.661751	12.76580275	11.5123635	11.36628
ANKRD36C	12.924985	13.90439825	12.788053	12.5904395	13.3662875	13.4244105	12.87774125	13.058581	12.58191425	13.187136	12.7154885	12.8161245	12.45585	12.9273735	13.0022485	13.532717	12.1546855	13.1782675	13.081147	11.8605115	13.455118	12.860556	13.6565885	13.26178	13.85834175	13.4024395	12.37868	12.6094405	13.31291225	12.4088875	12.58248975	14.0755035	12.95705	13.668594	13.5099945	12.643022	12.4555655	12.572715	13.5119215	14.0271645	12.7494505	13.401685	12.648774	13.856683	14.037074	12.3103865	14.430196	13.0870885	12.9136095
ANKRD37	10.993007	11.215673	10.723475	10.454425	9.580442	10.628805	10.204877	10.459724	11.403228	10.58904	10.813973	11.064698	11.342163	10.640279	10.767258	9.448123	10.022602	10.913455	10.403893	10.512637	9.61234	12.344844	10.148045	9.346593	9.484089	9.712346	10.174785	10.140096	11.299351	10.993409	11.03911	9.849415	9.815256	10.035807	10.337338	11.337738	10.112896	11.37344	8.702591	9.701606	9.732985	10.772255	10.053425	10.0984	9.889789	12.023905	11.408991	9.760721	10.199468
ANKRD39	11.369813	11.943017	12.268015	12.1563425	11.318659	12.136494	11.325965	11.610923	11.810322	11.311204	11.869027	11.0692835	11.598753	11.961123	11.182187	11.481287	11.521451	12.595177	11.879072	11.431036	11.778249	11.140073	11.766352	11.188126	11.858612	11.75346	11.686004	11.273513	11.95889	11.23742	11.375111	11.109192	11.424705	12.249905	10.906181	11.214753	11.50969	11.101658	11.7643585	12.337152	11.370937	11.806172	11.64411	11.503181	12.186259	11.356148	12.15079	10.835586	11.437184
ANKRD40	11.661693	11.64655	12.252291	11.971825	11.711579	11.810322	12.172565	11.796417	11.751992	11.617951	12.005168	11.348426	11.492378	11.722714	11.717246	11.708266	11.572054	11.77027	11.880411	12.020199	12.061019	11.433403	11.997662	11.439505	11.467136	11.816222	11.668207	11.304076	12.14724	11.881746	12.383555	11.734857	11.694825	11.486001	11.583132	11.524612	12.066166	11.954609	11.368138	12.329565	11.644261	11.407772	11.930367	11.108767	11.080813	11.718409	11.318659	11.813114	12.0492115
ANKRD40CL	5.4341	6.9544744	6.845111	5.3428135	5.846655	6.4144483	5.937867	5.8202662	6.2515616	6.9949265	7.512362	6.174771	5.826545	6.5276055	6.786877	6.307828	6.4767094	6.5748043	5.9976764	7.114142	5.1898274	6.2218113	6.3187985	6.449805	6.138675	5.837999	6.0823164	5.8624554	6.3230233	5.922022	6.143234	6.573849	5.5800724	5.5763917	5.728122	6.5623713	6.2841306	6.107047	5.7300677	5.653395	5.9486876	6.5036845	6.4364414	6.249922	6.164885	6.0878234	6.303989	6.3863626	5.826878
ANKRD42	8.949051	9.33217	9.519068	8.7793	9.902649	9.4910755	8.629463	9.208839	10.087858	9.18709	9.664454	8.992109	8.434627	10.293977	10.078901	9.81568	9.528119	9.8454075	9.656894	8.866656	9.53228	8.8995695	8.408141	8.772416	9.232418	9.154175	9.316431	8.751574	9.520753	9.346985	10.058055	9.948143	9.739635	8.560928	8.501726	9.482828	10.315977	9.320664	10.622164	9.06467	9.959116	10.234168	9.13413	10.000501	8.50835	8.703644	9.601323	10.134513	9.393528
ANKRD44	8.0189555	7.38705025	7.4577241	7.543324	7.5141805	8.0529003	7.44909145	7.46401015	7.7899469	7.9967045	7.1326759	7.5938853	7.4338055	8.1382702	8.2355145	7.70377775	7.37175085	7.8882003	7.5497817	7.08287075	7.45748415	6.99097005	8.5311415	7.8107869	7.7859143	7.1216886	7.12672875	7.607417	7.369238	7.4261882	8.04476675	6.9748275	7.8136425	7.38153365	7.73525825	7.628026	7.28391625	7.2013758	7.6215863	7.67619025	6.8101331	7.6139505	7.0491985	7.411929	7.80040755	7.2101865	9.32266175	8.223768	7.5564775
ANKRD45	14.511146	14.083511	14.221644	14.266383	13.778163	13.979684	14.7486725	14.447304	14.063756	13.992867	13.678866	13.843142	13.922818	14.3235035	14.032639	14.116627	13.775395	14.264391	14.432398	14.191749	14.259915	14.534052	14.814664	14.731568	14.614298	14.806128	14.506874	14.827578	14.067609	14.414782	14.177475	14.894266	14.59735	14.779183	14.7831955	14.688027	13.955426	14.378806	14.696387	14.666376	14.531663	14.271601	14.668089	14.580559	14.315024	14.04633	14.29431	14.831747	14.160463
ANKRD46	8.726596	10.492981	9.684483	10.972327	9.490943	10.79973	10.125077	9.436261	9.84638	10.493789	10.149802	10.275513	9.924644	9.272002	9.439007	10.02524	9.852921	9.950852	10.747517	10.395029	10.1534605	10.300652	10.682115	10.41048	10.131228	11.087662	9.637536	9.811609	9.906893	9.750431	9.321103	10.267248	9.3176365	11.177193	10.495161	9.8454075	10.330822	9.855857	10.814359	10.293463	10.373172	10.54635	10.192796	10.363793	10.131104	9.821177	10.265096	9.435454	10.282543
ANKRD49	11.2440925	11.859353	11.3676125	11.540933	11.361777	11.9001895	11.7835025	11.331929	11.4588825	11.3371965	11.750298	10.519003	10.7867	11.36289	11.05551775	11.154381	11.907593	11.07496725	12.162014	11.7178805	11.1543045	12.088392	11.112442	10.904454	11.290306	11.0548635	11.4035575	11.6989495	10.992358	11.553474	11.322905	12.2572795	11.5529515	10.95331125	10.9514555	10.980446	11.811588	10.5153125	11.6990285	11.3919925	11.5416625	12.2126725	11.180888	11.7441175	11.435623	11.4633715	11.300588	11.21092025	11.2054685
ANKRD50	10.223287	9.423591	9.252442	9.755131	9.555794	8.815668	9.703514	9.702984	10.194386	9.176689	10.48082	9.864188	10.034847	9.384102	10.162576	9.350675	9.56131	9.754603	9.5337	8.308632	9.260462	9.2404785	8.476709	7.9098754	8.293403	9.814992	10.141166	8.477771	9.670739	9.453628	9.831287	8.877647	8.976905	9.383933	8.597401	8.339551	9.592573	8.572761	10.1444435	9.498538	9.224157	9.449629	9.038999	9.00849	8.659841	9.619738	8.476326	9.456811	9.96513
ANKRD52	8.1345695	8.913001	9.114326	8.193638	9.1289085	8.9046115	8.461732	9.3497705	8.96645025	8.902579	8.4187795	9.26154125	9.42956725	8.330422	8.9440445	8.696208	9.655102	8.895738	7.983169	8.7443855	8.685359	8.4921235	8.09654865	7.96341735	8.3636325	8.091546	8.66505275	8.8753815	9.1950145	8.2535855	8.2631035	8.21521	8.02291615	7.9155193	8.051302	7.8993825	9.0278495	8.2752365	7.58020825	7.06602575	7.6716232	7.8342585	8.20777615	8.273459	8.623876	8.454525	8.39476975	7.940438	8.3119215
ANKRD53	10.710473	10.53908	10.52274	10.780675	10.026816	10.315573	10.796053	10.556082	9.766344	10.095683	9.943047	9.940537	10.690692	10.685526	10.890037	10.990931	9.832761	10.583583	10.226134	10.37428	11.1039715	11.20054	11.25786	10.838378	11.144597	11.328237	11.025039	10.60423	10.37001	10.587838	11.054478	10.817522	10.965973	10.727353	11.218518	10.948575	10.456489	10.469527	10.508224	11.353679	10.571391	10.231227	10.783089	11.409669	10.7268	10.394627	10.8145	11.231912	10.574592
ANKRD54	9.846791	10.000748	10.376063	10.785271	10.418195	10.521152	9.724659	10.39312	10.408408	10.447357	10.024406	10.61882	11.12154	10.068605	10.281862	10.277373	10.136542	10.778929	10.006856	9.961754	10.291825	10.1153555	10.176087	9.548079	10.275932	9.658231	9.968415	9.247692	10.569331	9.726152	10.240605	10.276059	9.854375	9.577702	10.041655	9.7768	10.323065	10.617386	9.753363	9.969366	9.790118	10.19347	10.063698	10.293057	10.1385975	10.526622	10.172841	9.719615	10.356779
ANKRD55	5.3902764	3.95569	4.8621316	5.369891	3.8073199	5.972051	4.140069	5.4435725	5.132498	5.2418785	3.856037	3.9209263	3.8576295	5.6261125	4.5577235	5.618936	4.41378	3.6003404	4.147612	4.8715143	5.0874386	3.9517727	5.596001	5.471766	4.624435	4.5802684	4.546076	4.795543	5.189107	4.20817	5.256738	4.0376062	4.812743	4.885389	4.1285014	4.1587644	4.3702736	4.8616123	4.367312	4.3198547	3.7664354	5.202545	4.081051	4.2665815	4.2356105	4.3619075	5.5151534	4.1015077	4.9408126
ANKRD6	8.8204205	8.4026725	8.5459955	9.3898565	8.708493	9.187323	8.271836	8.922071	9.0104205	8.0617395	8.135642	7.4508395	9.22990875	9.015025	8.37163325	8.527178	7.60437655	8.331857	8.4107575	9.10944875	10.0050175	7.79139535	9.1136265	8.9608975	7.987387	8.523277	8.6717725	8.336067	8.427317	9.0429445	9.06075	7.5110035	8.0854545	10.195028	8.774107	8.315786	9.09029	8.947921	9.043302	10.245568	7.9927221	7.9876499	8.602205	8.27036125	8.0710565	8.361322	8.1111905	8.662338	8.0437485
ANKRD60	3.4266658	4.3382726	4.3742867	4.038847	4.828817	4.462218	3.9105055	4.172562	4.255273	3.7929697	4.722961	4.3237963	4.6160846	4.2540164	6.1115856	4.2010665	5.539789	4.454061	4.9840903	4.324106	4.775536	3.8698409	3.9315352	3.800366	3.763805	3.776738	3.6569898	3.965848	4.1402497	3.8932874	3.859072	3.6688044	4.291348	3.5357032	3.4506807	4.0258174	4.26576	3.9405198	3.4157686	3.520434	3.8093567	4.326368	3.8046224	3.690415	3.5733156	3.6842484	3.6530087	3.3874762	3.5579996
ANKRD61	4.273207	5.001925	5.01803	5.6553884	6.0811152	5.9971695	5.960974	7.1805353	5.510205	5.270327	6.633831	6.142225	5.36194	5.6345353	6.07984	5.5509577	5.6524053	5.910366	5.9804616	7.0624013	4.9753385	4.717	5.678845	5.512884	5.7686944	5.598975	5.4279804	5.3417716	6.110335	5.145867	5.243736	5.6599355	4.3372445	4.92615	5.127653	4.8234267	5.403718	5.408617	5.597584	4.770809	5.600757	6.398054	4.9380217	6.121496	5.554756	5.79537	6.1068897	4.7203903	6.9436965
ANKRD62	6.2442967	7.3294232	5.574643	5.60338475	6.02540315	5.7001232	6.4438949	6.15143025	5.5842652	4.803914	5.78473525	5.652987	5.66909715	5.47615245	5.4947623	5.66376435	4.89025425	5.734895	5.72848515	5.19218075	5.7087185	5.73031735	6.63344715	7.18401335	6.7746947	5.92952825	5.94537465	6.64152065	5.45000355	5.13036645	6.492959	5.9577703	6.66573145	6.3033772	6.52866515	5.4889979	6.17769975	5.1402289	5.67068385	6.95540985	6.2798631	5.6082952	6.3565168	7.1968895	5.5425711	5.47591635	6.04522	5.91214615	5.780138
ANKRD63	12.7284775	13.152574	12.69539	12.706837	12.834422	12.772513	12.9776	12.597558	12.470196	12.668064	12.419017	12.641995	13.382351	13.282429	12.976502	13.198376	12.3231125	12.39491	12.708523	12.397281	13.107547	13.138943	13.587261	13.2630415	13.691196	13.542627	13.138943	13.124218	12.773977	12.792966	12.913894	13.030046	12.890607	13.030672	12.916822	13.097133	12.594078	12.829538	12.829743	12.566471	12.9254	12.9538965	13.10451	13.294599	12.931704	12.846755	13.46312	12.989752	12.522034
ANKRD65	13.219759	13.1553545	13.514376	13.62223	12.688806	13.192054	12.951357	12.89271	12.627558	12.52537	12.760307	12.847143	13.371914	13.307135	12.882679	13.092576	12.623881	12.977785	12.699371	12.688462	13.251941	13.269637	13.943388	13.403614	13.242389	13.5914545	12.963358	13.5851145	12.9685	13.065787	13.089206	13.263516	13.1922865	13.581446	13.3834305	13.007216	12.901404	12.837025	13.179461	13.415438	13.10061	13.104762	13.220025	13.538245	13.123722	13.01785	13.202202	13.361072	12.677432
ANKRD66	8.13030525	6.47420095	7.1147011	6.36534725	6.335315	6.4930557	7.42741685	7.096788	6.9139585	7.097217	6.4521775	6.37380775	6.6397016	7.29848175	6.840484	7.33106135	6.57109475	7.271375	7.3670775	6.9006295	7.5672852	8.18779425	7.7105764	7.81088385	7.410279	7.44591535	7.662861	7.3261149	6.35321855	7.4572575	7.3869422	7.48131775	7.964434	7.35364605	7.71426485	7.8345625	7.144982	7.37244775	7.34245735	8.28297885	7.60686575	6.1476369	7.9365197	7.180849	7.1942145	7.4018165	7.141532	7.31000165	7.46421135
ANKRD7	3.9157596	4.2702875	4.0196857	8.470669	4.200041	5.5697956	4.552549	5.5168486	4.4965916	4.5436254	9.324815	4.2379823	4.829916	5.6496644	5.1974225	6.9204392	5.0865	4.8581347	3.5062823	4.129629	4.042876	4.23157	4.957671	6.620137	3.852218	5.94794	4.7700534	6.0140204	4.0825677	3.990081	5.8277903	6.061476	4.259335	6.631752	6.6269064	3.6229196	6.0144944	4.5857863	5.9749026	6.3351545	6.0351825	7.7228055	5.1070986	4.113527	3.6121008	5.80793	4.669692	3.6959388	4.1941643
ANKRD9	13.208584	13.25018	13.3561945	11.893136	13.164979	11.769362	11.821629	12.268176	12.99447	12.6849375	12.922599	12.917019	12.797284	12.372775	12.756379	12.48356	13.3295555	13.514376	12.49779	14.35269	10.913955	11.853986	11.065635	13.568934	12.010548	12.051114	12.153968	11.6101885	12.471049	13.0852785	12.490373	11.018292	11.553845	11.765375	11.765216	12.890607	12.559052	13.29642	10.25312	11.16818	12.584543	12.468289	12.187218	11.8049755	11.874537	12.714292	12.097546	11.657199	12.210907
ANKS1A	11.670557	12.394739	12.681562	11.894338	12.357999	11.572903	10.778506	12.155233	11.935812	11.351003	12.22688	11.9892435	11.729276	11.6219	11.10931	11.976523	12.233702	12.036896	11.742284	12.1587715	12.575516	11.775551	11.405535	11.56005	11.218221	11.712078	11.798689	12.097225	11.391217	11.984199	11.710247	11.736455	11.1972685	11.979823	11.60411	11.651965	11.688275	11.820406	11.999688	12.495324	11.745823	11.4933605	11.907422	11.730745	11.545834	12.264884	11.143595	11.519374	11.149459
ANKS1B	8.960806	8.4645	8.064468	8.496971	8.491802	8.240495	9.617241	8.693164	8.599399	8.540937	8.144655	9.061977	8.115945	8.537508	8.090759	8.3762245	8.374477	8.601864	8.79626	8.602268	8.38715	9.489074	8.851632	9.8942175	9.050003	9.147352	8.87369	9.319093	8.394274	9.148031	8.673284	9.531232	9.617534	9.134983	9.407971	9.494132	8.824444	9.047055	9.8330765	9.668088	9.285441	8.468877	9.595712	9.110778	8.947294	8.735529	8.65039	9.303027	9.093489
ANKS3	10.208142	10.4868945	10.252882	10.65117	10.236667	10.835321	10.7578155	10.7088385	10.455564	10.400093	10.0015665	9.8767895	9.844186	10.0000715	9.9820235	10.480237	10.213205	10.954389	10.4527385	10.73687	10.496955	10.50245	10.7224195	10.1750035	10.453386	10.531157	10.399651	10.3910565	10.538841	10.845808	10.7945475	10.9156825	10.8743905	11.235537	10.9174835	10.53454	10.642761	10.742082	10.4658225	10.963657	10.875593	10.4674645	10.6223195	10.8190335	10.593845	10.235685	10.209177	10.73223	10.702723
ANKS4B	3.7592032	3.6178458	3.7394745	4.2092156	4.0468354	3.8812802	4.3789406	3.5399113	3.7040584	4.407104	3.8832455	3.598706	4.165585	3.9422274	4.481611	3.730723	3.9880593	3.7567408	4.0025625	4.2319264	4.042341	3.871726	3.5541239	3.470512	3.8623827	3.5001264	5.026022	3.481743	3.9081156	3.5036976	3.674235	4.0455894	4.6324944	3.5093987	3.952767	3.574017	3.6085415	3.7404938	4.062606	3.5412467	4.212143	3.770464	3.5440068	3.479702	3.9283123	3.6831958	3.7929697	5.2171755	3.9117148
ANKS6	9.888454	10.479083	10.5618725	10.685526	10.928744	9.737586	10.367691	10.832154	10.926819	9.780104	10.66559	10.629645	10.707036	9.801632	10.271576	10.069044	9.828256	10.100214	9.763409	11.319941	9.751898	8.551225	9.754211	10.364057	10.099702	9.065783	10.02302	10.382631	10.981539	9.465364	10.321687	10.584725	9.767322	9.820447	9.693212	9.007546	10.569189	9.818017	9.030985	9.984237	10.122183	9.783496	10.666406	10.134894	9.6738	10.268943	9.895481	9.562409	9.751771
ANKUB1	4.810872	6.319274	6.1629806	5.989615	7.1035314	5.407402	4.8119097	4.760169	6.723519	6.175807	3.660869	5.63318	6.5505	7.7204146	8.30456	5.5591908	7.72196	4.698059	4.838159	5.3510365	6.639961	6.185517	6.210863	5.5885158	7.3119893	6.3796754	5.6496644	5.9086	5.9280295	5.2902136	4.9619617	5.607217	7.3105397	5.8087	5.2066374	6.258416	6.3865023	5.218784	5.153118	6.791564	5.1482544	5.629084	4.607605	5.619265	4.5599904	4.9071293	5.841484	6.111769	5.041136
ANKZF1	10.130979	10.8075285	10.819918	11.050366	10.571119	10.584196	10.060288	10.346532	11.188524	10.23472	11.475485	11.448013	10.089102	10.329579	10.080271	9.919792	11.0950575	10.750113	10.592049	10.608868	9.966087	10.848642	10.390727	10.158958	10.42576	10.114872	9.7785635	9.79427	10.098766	10.252267	10.072965	10.706792	10.4264145	10.982955	10.415777	10.325625	10.391761	10.938508	10.425482	11.065387	10.974691	10.277527	10.37622	10.357719	10.235809	10.23246	10.06682	9.647353	10.433642
ANLN	11.870948	11.831222	12.558085	11.272692	11.287365	11.341352	11.620352	11.574958	11.0684	11.754399	11.687457	11.20365	12.045587	10.845613	12.049049	10.785655	12.365689	12.028003	11.639574	12.016228	10.58772	11.190701	11.046174	11.05685	11.02928	11.419432	11.080393	11.681382	11.670875	10.843482	10.899691	11.484547	12.227692	11.537883	11.327088	10.860765	11.832543	11.995384	9.710556	10.405207	11.259254	11.661693	11.505225	11.4064	11.967209	12.635769	10.459085	10.729827	12.65783
ANO1	9.678202	10.985148	13.519598	13.485206	12.15489	10.521017	9.645999	12.542646	12.315605	12.049867	10.887478	12.403442	9.015371	10.331242	12.321416	11.120693	12.020049	11.129539	12.906118	10.93864	12.481453	12.963132	14.224985	9.210734	12.726696	11.758895	13.195694	10.283053	14.015142	10.971248	11.309964	9.214016	11.839964	13.052477	13.045935	11.952575	11.728862	12.461706	10.486871	12.24806	12.936149	12.147079	10.466434	11.15086	12.262347	12.576216	12.823322	12.674421	13.381002
ANO10	10.7603905	11.4882765	11.324894	11.1691195	11.812018	10.87546775	11.1131395	11.606593	11.687043	11.4673265	11.9517045	11.37561175	11.608894	11.47181375	11.0276095	11.1553295	12.12619125	12.085453	11.3311925	11.8501115	10.754621	11.2672535	11.0520095	11.364108	10.9142055	10.959244	11.60035	11.2075275	10.8379935	11.3433865	11.68625925	10.0623375	11.166908	10.6418495	10.7858575	11.301387	11.9524555	12.08143275	11.105472	10.6903635	11.85983025	11.49562	11.1398525	11.0434745	10.9148445	11.9631065	10.987742	10.7960125	11.546423
ANO2	6.7731826	6.96119355	6.655015	6.84503815	6.7526879	6.3117398	6.68177245	6.5966687	7.63548275	7.24913125	6.9986478	6.4056865	7.118097	6.798759	7.12150865	6.69880565	7.475238	6.63403815	6.59765335	6.9335296	6.6059018	6.53939585	6.3145018	6.214091	6.85033035	6.69056485	6.5902915	6.1709819	6.77640215	6.75664585	6.3742933	6.25257065	6.952477	6.6104733	6.29468135	6.1664753	6.4702412	6.2768575	7.24165975	5.90819645	6.7126913	5.6984179	6.145348	6.11798455	7.053154	7.377769	6.4773387	6.13322755	6.32216385
ANO3	7.0341067	6.7561297	7.3607316	6.5008106	7.199335	7.220033	7.0234957	7.4169536	6.859275	7.2850885	7.250908	7.830336	7.4995637	7.577884	7.3457685	7.053296	6.2149405	6.693214	7.332334	6.461964	7.0743823	7.4728265	6.9385767	7.0484247	7.0299582	6.863991	7.786705	7.291065	6.360223	6.7575264	7.085238	6.362871	7.1770883	6.20932	6.8644056	7.112873	7.1002393	7.9974623	6.800414	7.1669407	6.8719773	6.635764	7.415605	6.4970775	6.037523	6.8112116	7.609939	6.5189567	6.5337653
ANO4	4.57329325	4.22811365	4.929613	6.717008	5.3427812	6.53136035	4.36834165	4.930946	4.03968425	4.35737565	4.93068695	4.1271361	3.90815325	4.51555435	6.0940456	4.30634455	3.99543445	4.3364795	3.7096125	4.5614511	3.69606135	3.92328765	4.6046477	4.46678275	4.7611578	4.1171185	4.75840085	4.1805458	3.8100933	4.1648817	5.2017219	4.94095035	3.72888645	4.23371465	4.0921403	5.200516	5.9496062	7.074064	5.11770655	3.8918146	4.1610705	4.59179435	4.2898649	5.09026325	4.70612455	5.82629715	4.1022707	4.91865765	4.2218075
ANO5	6.8636901	5.44073615	5.38960685	5.1032095	4.98111725	4.52554485	5.26102045	4.80962115	4.69315435	4.98083375	4.89325625	4.96831325	5.4250674	4.51234235	5.85923985	5.9059327	4.85642385	5.34456625	6.02329035	4.090719	5.2232405	5.23507785	4.5437858	4.7827342	4.744327	5.10434335	5.860471	6.935425	4.45805405	4.9560015	5.216245	4.72584	5.1317744	5.3969693	7.6067813	5.7238745	3.92529915	4.640105	4.5364783	5.888983	5.5141975	5.07092375	5.9124885	4.2363935	4.53309355	5.02897585	5.26872715	5.11257565	4.65901365
ANO6	9.26376665	8.4912212	9.0520035	8.9751397	8.60865785	8.5659003	9.5790081	9.0484292	8.78992965	9.36546015	9.1609967	9.44318185	8.532761	9.046043	9.14377065	8.69449475	9.312343	9.498118	9.1770518	9.3616295	8.309513	8.9923935	8.642473	8.4999515	8.95227335	9.0717935	9.282552	8.72995775	8.87319065	8.9108865	9.253347	8.6677975	9.2011375	8.8970115	8.8521855	9.06875325	9.2158655	9.3901286	8.82050015	8.4944667	9.4090225	8.2754805	9.2159327	8.24496475	8.6900075	9.04683585	8.67392665	8.69281265	9.3469655
ANO7	8.002225	8.363852	9.164153	9.167844	7.839951	7.7922688	8.26388	7.9693666	9.139841	7.642413	10.406772	8.805216	8.407595	8.014406	8.683783	8.634065	8.633384	9.038194	7.7346687	9.169481	8.130371	8.38759	8.342663	8.644362	7.9899726	8.218716	7.869035	7.745419	8.2384615	7.8380365	8.169698	8.66992	8.1460285	8.285103	8.489801	8.261629	8.181387	8.549483	8.133446	8.35977	8.765989	8.697644	8.099216	7.928144	8.194501	8.232049	7.96558	8.232676	8.761333
ANO9	8.798706	9.782966	9.072035	9.19014	9.667801	9.317496	9.68655	10.332742	9.461272	8.833877	10.236097	9.276136	8.97759	10.72534	9.699249	9.624442	9.476795	9.151479	10.4256115	10.202842	10.347113	10.116949	9.207868	10.513884	9.732725	8.820191	9.571915	10.248568	9.943563	10.138092	8.818995	10.93953	9.687372	12.72006	9.376773	10.469386	9.411953	10.382074	9.668637	10.603695	10.601036	10.0627165	8.73249	10.265222	8.705997	9.822167	10.523657	9.900386	9.080982
ANOS1	9.976147	8.3450365	9.091898	9.8869505	8.29763	8.297363	9.479839	9.438311	7.9204392	7.5203853	8.92552	8.651709	8.954893	8.87849	10.613165	10.2721	9.614236	10.398739	8.187506	8.814163	11.105487	9.094644	8.633924	8.4906025	7.053829	10.061275	10.322925	9.287709	8.93509	9.146806	10.071921	7.6546254	8.7755375	10.191408	9.480273	8.94676	9.248507	8.51916	9.687128	12.488613	8.182116	8.143374	9.675135	7.964702	9.155277	9.211825	8.082894	9.300045	9.577847
ANP32A	10.25789235	10.693024	10.408879	11.425824	10.89006075	10.7839375	10.237759	10.0537535	10.2179065	9.944529	9.803571	10.386443	10.15599815	10.4655525	10.191728	10.504571	10.33524975	10.83299525	10.1179315	10.661832	11.0899005	10.0058405	11.0003565	10.70832	10.235347	10.69113	10.1875875	10.8549875	10.302553	10.55684	10.2598555	11.101204	9.896666	11.7151645	11.308093	10.059801	10.1208545	9.942702	10.665329	11.444226	9.8643605	10.4415025	10.25727225	10.075075	10.743046	10.384165	10.38864925	9.961768	10.072639
ANP32B	14.506874	14.59786	14.686016	14.964368	14.543701	14.180121	14.54682	14.588094	14.785884	14.256116	14.9705515	14.834558	14.811062	13.92968	14.528757	14.108141	14.475909	14.353739	14.332976	14.766635	14.3064375	14.285505	14.526454	14.190776	14.278523	14.45073	14.399736	14.790402	14.651675	14.589258	14.510447	15.207437	14.211275	14.635733	14.59541	14.112434	14.59786	14.468521	14.305467	14.661073	14.504333	14.570547	14.915067	14.641998	14.367934	14.32545	14.42358	13.946457	14.79252
ANP32D	13.143459	13.388377	13.079573	13.797299	13.570936	13.473521	12.746767	12.805827	12.66031	12.865855	12.914695	13.040768	13.225625	13.049085	12.997795	13.242918	13.128421	13.1553545	13.023113	13.227737	13.616806	13.216752	13.442267	13.272065	12.999421	13.171232	13.176839	13.418155	12.466184	13.274023	12.9776	13.577528	12.806841	13.807457	13.511021	12.777331	13.032635	12.685119	13.181837	13.454235	12.8768835	13.227983	13.342679	13.213837	13.90895	13.417328	13.448573	12.89729	13.0627575
ANP32E	12.670102	12.8268125	12.833491	13.63841025	12.701407	12.288632	12.04268	12.683579	12.2145325	12.3862015	12.31237825	12.155519	12.363715	12.123942	12.328371	12.3053495	12.88495	12.3095925	12.4960105	12.38537325	12.3184825	12.634597	12.734609	12.592416	13.172973	12.5613425	11.940833	12.907109	12.5721775	12.206044	12.251469	12.423168	11.75226025	12.442169	12.4274735	12.268628	12.3544135	12.4067675	12.3585685	12.4768845	12.2835325	12.4792225	12.809532	12.849199	12.4931665	12.4230765	12.7365155	12.0398565	12.865537
ANPEP	10.266303	9.860336	11.009598	10.206083	10.761724	10.953907	10.035119	10.391634	10.960095	12.183148	11.259884	11.067003	9.59933	10.206634	11.545128	10.702805	10.776955	11.440059	10.862148	11.054478	9.641654	10.317775	9.194298	9.9288025	10.483961	9.211946	10.399581	10.422886	11.1631	10.88115	11.433403	10.238045	10.138458	8.391483	9.417996	12.0644	13.237599	10.363926	7.54014	7.9029727	10.002958	10.538027	9.686118	8.910954	9.798926	11.302179	10.714797	9.478343	11.738488
ANTKMT	10.73627	10.99492	10.639675	10.291122	10.51257	11.053123	10.784053	10.776955	11.194977	11.056186	11.217677	10.290204	10.727353	11.041038	10.421474	10.616967	11.187575	11.057527	10.71077	11.408991	10.95784	9.706171	10.2408695	10.941578	10.390727	10.30842	10.629252	10.080526	10.599434	10.532273	10.388236	10.793677	10.362262	10.317642	10.114872	10.20787	10.305086	11.01804	9.533411	10.1277895	10.986135	10.640554	10.251418	10.589175	11.099496	10.937418	10.445839	10.680148	10.8735895
ANTXR1	12.584054	13.1735365	13.340374	13.96830675	12.5857655	12.6708815	13.6392745	13.3195665	13.344395	13.7577745	13.8432545	12.894644	12.9866855	13.8293755	14.111291	13.891605	13.375688	14.6460515	13.6829465	12.3873495	13.78213	13.265489	14.0911595	12.9418455	12.7785965	12.883472	13.984066	13.4097595	13.894738	13.94396875	14.287486	12.933672	13.9281775	13.7550005	13.8657535	14.0379975	14.50905975	13.5127215	14.270446	14.175732	13.7410665	12.583429	13.5564515	12.584712	14.01269	13.351989	13.4794555	14.0177375	14.7270255
ANTXR2	13.349686	11.828132	12.317768	13.0500345	12.3612	12.696501	13.41337	13.140577	13.061579	13.8195	12.548556	13.748366	11.962339	13.304283	14.064534	13.514108	13.460355	14.112	13.605825	11.851427	13.281629	12.920705	12.570513	12.4145155	12.318894	13.73435	13.492996	12.991132	13.091038	13.06301	14.403078	12.4912615	13.96372	12.996681	13.206884	13.563367	14.614907	13.475714	14.056081	12.938426	13.393228	13.3416195	13.252396	12.404931	13.361072	12.614977	13.293591	14.202829	13.76084
ANTXRL	10.67421	10.4123535	10.6182915	10.352317	10.489959	10.5321145	11.04220225	10.449443	10.3385275	10.773694	9.756481	10.717831	10.4047625	10.68387	10.566517	10.54663425	10.7040325	10.7454885	10.7825425	10.1257795	10.853338	11.3155825	11.278158	10.980932	10.839236	11.0221695	10.8422075	10.8632745	10.3037575	10.4264315	10.42197	10.60597375	10.5861345	10.6880435	10.771277	11.0061715	10.07905275	10.534208	10.5048	10.47309025	10.4830965	10.54195825	10.584527	10.868432	10.689898	10.588982	10.7356345	10.955983	10.4412085
ANXA1	14.273519	15.232758	14.137031	13.001932	15.669471	13.063252	14.112434	13.733978	15.353054	15.04524	14.869552	15.455882	15.247029	14.432398	15.011823	13.25452	15.027246	14.739457	13.84352	15.627496	13.662273	15.017501	14.392169	14.011414	15.63035	15.395211	15.369907	15.318093	14.187257	14.791116	14.691343	13.438165	13.830098	12.680825	15.725639	14.480991	14.480991	15.637745	12.734656	12.960297	14.68457	14.637068	14.949027	15.274019	14.925862	15.2511215	14.756949	15.20451	14.753576
ANXA10	12.080959	10.74892	10.316277	7.716643	8.886323	8.959995	8.469749	8.159272	14.375002	8.9242325	8.22083	9.186669	10.153609	8.61511	8.360647	8.369191	9.328106	8.448073	9.699405	8.348846	8.48398	8.812246	8.664002	8.932229	10.908466	8.817498	10.797475	8.698608	8.875239	8.740408	8.466111	9.569575	9.198501	9.333821	8.263123	8.742297	8.547268	8.441093	7.8070593	7.80563	8.964152	9.157363	10.975158	8.612657	8.357788	9.546423	9.326708	13.197871	9.315603
ANXA11	10.890174	9.925471	9.585759	9.5381485	10.267852	10.716127	10.0701175	10.241814	10.569857	9.855705	9.8091535	9.996777	10.1609545	10.08287	10.521461	10.0685045	9.40604825	10.2804885	9.81537125	10.2528845	9.396947	9.78141825	9.8707935	9.7515165	9.8520495	9.846473	9.9056865	10.4943055	10.578789	10.213441	10.487086	9.7839845	10.190506	9.7936535	10.439232	10.2200615	10.040611	9.6871015	9.968034	9.4903595	10.069988	10.240476	9.652445	10.77374675	9.52181975	9.65363575	10.1928005	10.7275355	9.7546525
ANXA13	7.420821	6.7964406	6.9596415	6.6486406	6.7242813	5.7861485	7.331737	7.883123	11.415866	7.579276	9.357708	9.400431	4.956153	6.997484	8.247748	9.856718	8.240495	8.119981	7.6788096	5.415511	6.2710347	8.2245655	6.748658	6.0947495	6.7604117	10.875143	7.9890313	6.2003922	8.657926	8.064987	8.599781	6.619885	8.766972	6.9194827	6.8425503	7.2093854	7.2103086	7.788639	7.254859	10.172841	6.546012	6.2562947	7.0794473	6.4820294	7.0979977	6.9762506	6.258866	10.191692	7.554906
ANXA2	14.575495	14.693291	14.770047	13.911997	14.992494	14.5581255	14.479305	14.405857	15.007698	14.619806	14.776498	14.925862	14.891956	14.567584	14.82264	14.415313	14.515057	15.147559	14.339105	15.26066	14.27802	14.638207	14.03714	14.346978	14.576215	15.160585	15.109	15.3118	14.6617	14.968924	14.788751	14.800539	14.532896	12.898965	14.785216	14.781144	15.003597	15.02071	14.227814	12.959287	14.740094	14.551756	14.840576	15.306353	14.493059	14.85801	14.576215	14.996499	15.143761
ANXA2R	8.6291275	8.383543	7.550963	8.179698	8.5536825	8.06616325	8.61068785	8.8007835	7.21681275	8.5376682	7.71139925	8.31836685	8.0663705	9.519248	7.7643056	7.6110255	7.7997325	9.1695955	8.991389	8.45918715	7.3728233	7.86281365	7.0343577	8.80769785	7.76244335	9.7955495	7.7265911	8.317698	7.35230785	8.281943	8.633144	7.7038145	8.26363785	7.1553887	8.0021515	8.7796315	7.84522365	8.3776555	9.61277275	7.7346503	9.4650373	9.164557	7.57184125	7.8609162	8.97932375	7.77307335	8.70150385	8.9652842	8.40212275
ANXA3	12.748439	11.915809	13.437896	10.477364	12.70226	9.41169	11.741697	11.071116	12.517614	11.700894	10.42628	13.458925	13.028045	13.244955	12.77657	13.00284	13.39582	13.619448	12.088104	12.8768835	11.669695	13.3945675	11.149862	12.450526	11.235893	10.447223	12.913894	12.236464	11.246943	12.7795315	13.181613	10.080404	13.544701	11.183128	11.948315	11.95889	14.0396385	14.148413	10.840401	11.07814	12.611278	13.184157	11.9555	11.19247	12.004363	13.3127985	12.026089	12.373269	12.537385
ANXA4	10.6933935	10.885054	11.28061375	10.725844	10.7679565	10.8101935	10.8063435	10.8701365	10.705388	11.08394	10.9978755	11.150129	10.7950355	11.7330825	10.7913645	10.508729	11.2595385	11.15047925	11.07745625	10.8264995	10.80899725	10.777847	10.917899	10.511723	10.741073	11.243033	11.482494	11.003067	11.69478125	10.7335635	10.7950865	11.231798	11.1696245	11.270643	10.710361	10.60763125	10.801837	10.866526	11.183639	10.714934	11.069456	10.8346515	10.6048095	11.2056485	10.954376	10.5633085	10.8737875	12.04891	11.1876245
ANXA5	14.522305	13.784746	14.714809	14.765932	13.935604	14.000193	13.983743	14.319977	13.932036	14.4383745	14.4383745	14.385601	13.830749	14.437889	14.676647	14.224985	14.128725	14.777178	14.417954	14.017657	13.759361	14.54261	14.291858	14.040424	13.610173	14.684024	14.611932	14.014317	14.511733	14.531663	14.832517	14.028062	14.479856	14.490839	14.478151	14.216088	14.796911	14.63145	14.229172	14.554661	14.172084	14.025183	14.260299	13.820281	14.003886	14.583936	14.078421	14.181019	14.923491
ANXA6	12.752359	10.973926	11.585051	12.393873	11.29179	11.86374	12.285573	12.160748	11.819324	12.543753	11.893869	11.270375	10.867189	12.721497	12.798723	12.140321	11.685284	12.938844	12.104263	11.266782	11.648596	11.844656	12.298712	11.139806	11.19714	11.101658	12.058473	10.73538	11.339723	11.9803915	13.022443	10.591729	12.589782	11.697572	12.676477	11.940097	13.123722	11.605636	12.090188	13.29688	11.833426	11.206509	12.201112	11.142647	12.054684	11.448775	12.542827	12.493211	12.411563
ANXA7	13.3242095	12.7267975	12.691908	12.88959275	13.590266	12.8717805	12.9461865	13.0643205	13.040219	12.6557275	12.6364715	13.122331	13.0617515	12.975368	13.3808	12.7787475	12.7976615	12.857918	12.7184165	12.8814175	12.581326	12.938819	12.70876725	12.5696305	12.348609	12.3355455	12.899899	12.9192465	12.94083375	12.4782835	12.8485665	12.3733365	12.55366975	11.82709475	12.683654	12.6904045	12.6162205	12.8601315	13.384625	12.24013	12.693102	12.986157	12.39119975	12.028655	12.79728	12.662296	12.6516155	12.769405	12.6215435
ANXA8	12.817339	12.51246	12.421731	9.244687	12.421238	12.592577	12.442775	13.179962	12.984224	12.0980425	12.046512	12.99087	12.338399	12.060223	12.907777	12.948881	12.360706	12.675752	12.57782	12.624437	12.886826	12.940331	11.84845	12.857065	12.72295	13.092144	13.833807	12.279347	12.756161	12.402009	12.223974	11.640009	12.780161	7.81151	12.048734	13.438407	12.460851	12.408417	9.934641	7.2337265	12.481453	12.126512	11.844817	12.898769	12.074567	12.673446	12.667156	12.63968	12.768677
ANXA8L1	13.6868145	13.212494	13.090491	9.753879	13.5319515	13.6920725	13.6220205	14.3384885	13.943241	12.909997	13.2249175	13.901991	13.170604	13.330649	14.1661775	13.0621855	13.4618445	12.8136935	12.888265	13.144831	13.086167	13.483061	11.919565	12.659622	12.5355775	12.0072435	14.2029135	12.2253955	13.9555725	12.968428	12.221556	11.6075835	13.1709545	8.9054695	11.889065	13.61938	12.746222	14.04516425	10.310053	8.6122127	13.46875	12.9699955	11.861815	13.502724	12.0143525	13.332119	13.2290665	13.764557	13.055943
ANXA9	7.0467954	8.348316	6.872914	8.446469	8.6910925	7.391825	7.1469383	7.825904	9.99167	7.2697177	8.795992	7.1552644	10.01874	9.406622	7.054806	8.853056	8.590772	7.7776513	7.7377424	10.316121	7.8727365	8.238178	7.67405	10.384179	8.049816	6.126991	7.3898983	6.530163	6.9394164	7.4960423	7.595568	6.7959113	6.5028305	6.3680587	7.285342	8.737112	7.47952	8.829485	7.8660393	7.4355617	6.450332	8.72443	7.9307632	7.72196	7.754996	7.8445263	7.2185655	7.710517	7.451635
AOAH	10.788619	8.603198	8.558152	7.777115	9.460585	10.112763	10.133965	8.9530325	9.332549	10.007917	8.378479	8.594661	9.22868	9.208696	10.078117	9.43805	8.93426	8.482379	10.143646	8.2908535	8.494816	7.8437443	7.596593	8.822154	8.962982	8.385059	8.108873	8.963504	8.524128	9.145247	9.27626	8.552019	9.659196	9.212903	8.058523	8.060176	8.991951	8.354345	8.010271	7.0172606	6.2247615	8.981912	7.818329	7.0082073	9.762449	8.697012	9.574306	8.454142	8.508488
AOC1	9.459346	9.885044	10.106409	9.701871	10.127122	9.902133	10.238045	9.8574	12.326571	10.184689	9.565757	10.324851	10.7800255	13.5282545	10.901984	10.694491	10.089271	9.786987	10.119144	11.466415	10.510587	10.82212	10.998359	10.863884	10.656158	10.733411	10.662915	11.441431	9.912079	10.157603	10.0408	10.370834	10.695876	10.674461	10.760615	11.200945	9.988024	10.600883	10.102079	9.775721	11.120825	10.234035	10.230928	10.448789	11.092504	11.16818	10.798418	10.95971	11.071555
AOC2	7.645274	8.465314	8.63932	8.183701	8.659987	7.8360524	7.4945674	8.079572	7.8445263	8.089831	8.534778	8.426771	8.516517	8.064987	9.079861	8.298704	10.406522	8.155562	7.68012	7.8235974	8.170086	7.8873596	8.115658	7.8353124	8.627925	7.9606833	7.955307	7.8852625	8.217551	7.8017335	7.538468	7.526501	8.584293	7.7019553	7.5931373	7.98732	7.9196343	7.7268786	6.8590083	7.315435	7.6444764	7.484606	7.3121247	7.810063	7.8216324	7.8859277	7.66735	7.6578865	7.4418926
AOC3	12.475481	10.770737	10.417451	11.774719	11.477169	10.520637	12.197673	11.597236	10.958337	11.482431	10.329579	9.937928	9.721467	12.501232	12.582899	11.493925	11.928162	12.159096	11.769362	10.445708	11.24567	10.917368	10.480689	10.030902	10.72373	11.078777	12.042597	10.578451	10.672408	10.777603	13.506576	11.192602	13.15036	11.492218	11.39181	11.482296	12.5619	10.771558	12.839321	12.317071	12.615691	10.669661	12.180624	11.52245	11.460006	10.779546	12.419539	13.510707	11.543573
AOPEP	9.72105125	9.779562	10.3673755	9.645775	9.70864175	10.30142375	9.353499	9.972004	9.8532875	9.6889975	10.062175	10.498425	9.942444	9.8406765	9.963273	9.886399	9.462843	10.343989	10.19868	10.376644	10.12156375	9.6092125	10.050674	10.460017	10.962282	10.4627085	9.8613895	10.1510605	10.2597185	10.030265	10.3831945	11.6653375	10.050022	10.168171	10.9051655	11.0382145	10.407533	9.812999	11.315606	9.2175335	9.9155075	9.8182235	10.15709875	10.9599765	9.9025635	9.83601	10.8006925	9.4887925	10.6017295
AOX1	10.016578	8.1826285	8.2148625	10.5041665	9.550883	8.4317975	8.5217595	10.013735	9.4289425	10.34301425	7.5033135	8.0068745	8.885839	9.8818185	9.989948	9.301092	9.168918	9.156624	8.977933	9.0273805	8.43870325	8.999658	8.9780245	8.989068	9.34415	8.9023635	9.0548545	8.649842	8.329349	8.2159618	11.080469	7.8687795	9.814093	7.695271	9.591482	8.99705225	9.7459575	9.39058	10.0628085	8.70863625	9.4842835	9.838067	8.823727	8.329821	8.451527	9.0324255	10.3205255	9.803214	8.580226
AP000295.9	12.890948	12.071428	13.0442755	12.476627	12.6509285	12.732655	12.22766	12.418722	12.8041035	12.88223625	12.7215015	12.5325	12.5201195	12.6672255	13.139588	12.967797	12.7485585	12.8284875	12.7820355	12.441327	12.1719785	12.2436125	12.365853	11.9866675	12.430998	12.5749745	12.550048	12.2793255	12.60827	12.464519	12.553471	12.721081	12.7303885	11.62822075	12.138541	12.463298	12.69179225	12.8975085	12.4553435	12.2505365	12.1608305	12.6259585	11.853221	12.57353	12.38708975	12.3538465	12.670343	12.8799165	12.449095
AP1AR	10.73552	10.821114	11.292643	10.91435	11.225867	10.99504	10.729434	10.973644	10.755629	9.922244	11.357416	10.124611	11.839197	10.963439	11.283903	10.955502	10.786732	10.512753	11.218518	10.255138	11.449058	9.892575	10.089102	10.804673	9.867208	10.1842785	10.1387415	10.006716	10.846969	10.348545	10.30699	10.034976	10.05932	10.940599	10.806594	10.342075	10.34668	10.726251	9.734099	10.010922	9.897552	10.590395	10.191134	9.191218	10.536982	10.685936	10.483555	8.029723	11.163798
AP1B1	12.3647985	12.5546575	12.246103	12.078339	12.469961	12.2997765	12.2334435	12.101454	12.8406265	12.47231	12.1459325	12.5140245	13.15238925	12.479058	12.4690735	12.371265	12.373676	12.58349	12.3927925	12.362115	12.504176	12.3062215	12.019115	12.0665625	12.553101	11.688995	12.2067445	11.65583	11.849314	12.213826	12.332103	12.0578995	12.42114	11.3640095	11.6444405	12.02543	12.2111965	12.8030275	11.1980785	11.68280525	12.190992	12.2375055	12.0324665	11.9684345	12.2987455	12.89794375	12.331124	12.24095075	12.503231
AP1G1	10.804397	10.763093	10.672408	10.759422	11.19714	11.08978	10.265096	11.17207	11.098119	11.00519	10.669406	10.788974	10.891739	10.468296	10.19347	10.862278	11.012979	10.916401	10.89851	10.911429	10.377145	11.057527	10.624478	9.723411	10.406772	10.152123	11.290866	10.569454	10.8022785	11.007644	10.655485	10.651734	10.50061	9.901038	10.385079	10.455212	10.463453	11.122591	10.244639	10.1534605	9.790844	10.219828	10.625912	10.964119	10.847675	11.14631	10.399022	9.6607485	10.422299
AP1G2	10.630382	11.866738	11.618075	10.036056	11.653839	10.939384	10.828565	11.576802	11.669261	11.004509	11.816835	11.865822	12.383555	10.450715	11.062004	10.787378	12.066619	11.247059	12.123005	11.48793	11.11095	11.88238	10.867589	11.614402	12.0492115	12.682124	11.593172	10.99066	11.224192	11.199841	10.970594	12.958225	11.694979	10.583713	11.735865	11.230449	10.869675	10.975049	11.092209	10.283053	11.648123	11.919768	11.098931	12.007796	11.810773	11.714331	11.874265	11.793545	11.55198
AP1M1	11.74528	11.795662	11.81803	10.706527	11.494578	11.153752	11.437794	11.499054	11.502617	11.943824	12.020199	11.921431	11.043455	10.890319	11.593172	11.422371	11.96341	11.829191	11.167324	11.421103	11.5597725	11.87892	11.104928	11.202661	11.02877	11.396993	11.536193	11.486828	11.791742	11.630071	11.809765	11.557488	12.047581	10.983824	10.993803	11.446592	12.192837	11.707139	10.569331	10.932728	11.62486	11.393443	11.312373	11.14767	11.215421	11.404085	11.231115	11.071116	12.2712965
AP1M2	8.989528	11.58659	10.884843	8.080577	11.365561	8.686828	10.069724	10.290834	10.41637	9.761665	10.9331255	11.031032	11.069827	9.988729	9.756524	10.4892845	11.943017	9.699957	10.420393	11.214215	10.038266	10.592991	8.8983755	10.810259	10.1320305	9.295712	10.485132	10.238431	10.408914	9.499666	9.910254	10.160761	9.545298	9.731625	7.58187	9.759313	10.480302	10.51794	9.0618305	8.967482	10.401154	10.785399	9.114599	9.73176	10.782963	10.320306	9.281935	9.817476	6.419303
AP1S1	12.667517	12.253741	12.893599	12.006708	12.538179	12.29985	12.620638	12.115987	11.93553	11.646694	13.815636	12.219346	11.822206	12.095725	11.638602	11.959381	13.020444	11.732852	11.580176	11.930824	11.552402	12.383046	11.880411	11.49701	11.889112	11.392775	11.581823	11.801637	13.136415	12.047737	11.662996	12.196693	10.824148	12.443118	12.054996	11.138225	12.519447	11.550979	12.848007	12.292033	11.731817	11.623711	12.30718	12.133622	11.486001	11.247453	11.624178	10.665298	12.161077
AP1S2	10.910159	10.0237895	9.6228765	10.660249	10.4760335	10.9035155	10.1805875	9.9936375	10.1558765	9.7335665	9.8495445	9.434729	10.147656	10.5110065	10.820512	10.431201	10.1619925	10.608098	10.3889425	9.96861075	10.2765695	11.2158745	10.6840635	10.332178	10.3311255	10.8565485	10.348745	10.4740775	9.711917	10.534301	11.35359375	9.0420485	9.756594	10.0812375	10.3208925	10.438616	10.8665325	10.142085	10.273509	10.216129	9.541048	9.0842368	10.8418325	9.76888	10.45569	10.752922	11.212613	10.813745	10.7674355
AP1S3	11.33093	10.707036	11.969504	10.672145	11.244438	10.373733	10.459205	9.960094	10.359186	9.547527	11.304215	10.340571	11.650942	10.420923	11.019387	10.017074	10.599434	10.719797	10.353379	10.65076	10.333523	10.725101	9.692541	10.627427	10.03731	9.079016	10.712976	10.337078	10.149553	11.43174	9.880146	10.857498	11.638602	9.42208	9.244263	9.712462	10.786051	10.806594	9.092839	10.261683	10.928193	10.6319685	10.887614	10.41005	10.630767	11.731817	10.621759	11.610783	11.480992
AP2A1	11.528036	11.272692	11.692815	11.434248	11.420839	11.319667	11.231912	12.151603	12.014252	12.048879	11.512305	12.220508	11.7811365	11.380675	11.634962	12.116666	11.967656	12.078722	11.585752	12.19364	11.835976	11.695852	11.454485	11.713483	11.735865	11.57044	12.107146	11.483145	11.206509	11.629914	11.420839	11.146163	11.529397	11.276706	10.697157	11.532295	12.089077	11.903351	11.323661	10.588119	11.631182	11.951536	11.599476	11.261012	11.795304	11.762435	11.272137	11.241791	11.438396
AP2A2	9.800532	9.462608	9.770853	10.499524	10.17396	9.959043	10.385508	9.7039995	9.6982975	9.87335	10.016628	10.178759	9.881935	10.046804	9.686118	9.98241	9.825215	9.9519615	9.868988	9.631151	9.592189	10.0214405	9.6959715	9.811224	9.381135	10.6180315	9.530056	9.936568	10.144632	10.31656	10.174387	9.941218	9.910254	10.269977	10.119818	10.176347	10.376362	10.382361	9.4222355	10.781874	10.014253	9.692961	10.357315	9.733693	10.016769	9.636118	9.636402	10.407299	9.932987
AP2B1	13.593021	13.153472	14.475358	13.618792	13.810303	13.790321	13.721738	14.424207	13.678543	13.5899105	14.46454	13.6240635	13.56305	13.777848	13.716769	13.647721	14.101265	14.103046	13.877396	13.526244	14.292919	12.872287	13.978482	13.574406	12.699371	14.058358	12.803272	13.712919	13.980151	13.47543	13.778799	13.723124	13.586627	13.546707	13.691196	13.093056	13.977735	13.647721	13.781709	13.782069	13.703602	13.951189	13.483245	13.269108	13.326691	13.442267	13.239122	13.722474	12.830531
AP2M1	12.177404	12.795474	12.160593	12.825425	13.028984	12.776175	13.079166	12.862405	13.303766	12.717448	12.35142	12.944834	12.923658	12.729673	12.604377	12.740422	12.698817	12.6049	12.517039	12.781186	12.515451	12.634873	12.133622	12.566471	13.048001	12.858096	12.848625	12.999862	12.578351	13.046187	12.774583	12.394576	12.4572	12.217395	12.354023	12.421411	12.748261	12.759951	12.470368	12.339202	12.593692	12.791758	12.645636	12.458711	13.683795	12.685698	12.315077	12.295259	12.533603
AP2S1	13.862019	13.900032	13.94849	13.8766	13.78442	13.636663	13.91811	13.982931	14.539927	14.083109	13.685114	14.346978	14.423078	13.762105	13.842818	14.405297	14.328494	14.290831	13.674824	14.172084	14.15811	14.228773	13.790321	13.996587	14.084408	13.896722	14.31161	14.130013	13.890163	14.1894865	13.942261	13.869026	13.937902	13.595773	13.729353	13.850947	14.478716	14.377729	13.487442	13.555346	13.850947	14.252641	14.189915	13.6732855	14.132921	14.001866	13.623496	13.62647	14.188641
AP3B1	12.996681	12.56531	12.48626	11.81211	12.610072	12.41679	12.2553425	12.794704	12.18861	12.633528	12.876663	12.556206	12.529495	12.106686	12.897504	12.149693	12.450009	12.658439	12.304912	12.778173	12.046068	12.418667	12.020517	12.289753	12.440196	11.807361	12.524599	12.768267	11.829902	12.451037	12.5823345	11.805873	12.721703	11.678796	12.292846	12.410896	12.747324	12.829345	12.349423	12.20478	12.042305	11.909077	12.680236	11.371357	12.398494	13.165439	12.340916	12.339031	12.791758
AP3B2	6.6500297	6.6923075	7.364543	8.356495	7.2832513	7.1654086	7.032985	6.882201	9.148627	6.479497	9.121995	6.459734	6.5622473	12.028586	7.7659907	8.315263	8.677076	6.9803076	7.0151544	6.440447	7.80415	7.5695486	7.0915933	8.417119	8.571034	7.9947276	6.8721113	6.65857	9.255484	7.4687767	7.4886436	9.355735	7.680924	7.406759	7.307713	6.903997	10.377547	7.4072614	8.033302	8.808514	7.5162644	7.113884	8.392031	8.770407	8.028835	6.4839635	6.9672747	7.090943	7.336078
AP3D1	11.905566	12.611795	12.2587805	11.0868435	12.676297	12.125534	11.736455	12.334544	11.791601	12.161387	12.249066	12.191326	12.338216	11.733272	12.441584	12.029251	12.982623	12.536811	12.062007	12.170746	11.906955	12.275676	11.571161	12.34203	11.953644	12.423796	12.316929	12.552917	12.573424	12.073287	12.209248	12.725744	11.970293	11.19621	11.371801	12.034178	12.550052	11.987064	11.509112	11.473387	12.505347	11.755723	11.578291	12.593504	12.498379	12.237906	12.197673	11.929768	12.142833
[truncated: 17,894 more rows]
[truncated: 130 more columns]
