# Supplementary material for: Identification of disulfidptosis in esophageal squamous cell carcinoma based on single-cell and bulk RNA-seq data to predict prognosis and treatment response
Source: Front Immunol. 2025 Apr 15;16:1567793. doi: 10.3389/fimmu.2025.1567793 (PMC12037556; doi:10.3389/fimmu.2025.1567793)
Supplement: Supplementary file 1 [file Presentation1.zip › Materials/Validation set/SupplementaryTable_validation set_data_clinical.txt]

sample	bcr_patient_barcode	type	age_at_initial_pathologic_diagnosis	gender	race	ajcc_pathologic_tumor_stage	clinical_stage	histological_type	histological_grade	initial_pathologic_dx_year	menopause_status	birth_days_to	vital_status	tumor_status	last_contact_days_to	death_days_to	cause_of_death	new_tumor_event_type	new_tumor_event_site	new_tumor_event_site_other	new_tumor_event_dx_days_to	treatment_outcome_first_course	margin_status	residual_tumor	OS	OS.time	DSS	DSS.time	DFI	DFI.time	PFI	PFI.time	Redaction	Stage	Stage.Details	Grade	Grade.Details	Age	Sex	Immune.Subtype	Cental.Location	Radiotherapy	LVI	Alcohol.Status	Smoking.Status	OS.Time	OS.Status
TCGA-IC-A6RF-01A	TCGA-IC-A6RF	ESCA	69	FEMALE	WHITE	Stage IA	Stage IIB	Esophagus Squamous Cell Carcinoma	GX	2013	[Not Available]	-25417	Alive	TUMOR FREE	477	#N/A	[Not Available]	Locoregional Recurrence	Other, specify	regional lymph nodes	293	Complete Remission/Response	#N/A	#N/A	0	477	0	477	1	293	1	293		I/II	I	NA	NA	Age>=60	Female	NA	Mid	NO	YES	YES	Ever	477	0
TCGA-IG-A3I8-01A	TCGA-IG-A3I8	ESCA	51	FEMALE	WHITE	Stage IIA	[Not Available]	Esophagus Squamous Cell Carcinoma	G2	2011	[Not Available]	-18786	Alive	TUMOR FREE	1012	#N/A	[Not Available]	#N/A	#N/A	#N/A	#N/A	Complete Remission/Response	#N/A	#N/A	0	1012	0	1012	0	1012	0	1012		I/II	II	G1/2	G2	Age<60	Female	C1	Distal	NA	YES	NO	Never	1012	0
TCGA-IG-A3QL-01A	TCGA-IG-A3QL	ESCA	54	MALE	WHITE	Stage IIA	[Not Available]	Esophagus Squamous Cell Carcinoma	G2	2011	[Not Available]	-19755	Alive	TUMOR FREE	1071	#N/A	[Not Available]	#N/A	#N/A	#N/A	#N/A	Complete Remission/Response	#N/A	#N/A	0	1071	0	1071	0	1071	0	1071		I/II	II	G1/2	G2	Age<60	Male	C2	Distal	NO	YES	YES	Ever	1071	0
TCGA-IG-A3YA-01A	TCGA-IG-A3YA	ESCA	53	MALE	WHITE	Stage IIIA	[Not Available]	Esophagus Squamous Cell Carcinoma	G2	2012	[Not Available]	-19567	Alive	TUMOR FREE	632	#N/A	[Not Available]	#N/A	#N/A	#N/A	#N/A	Complete Remission/Response	#N/A	#N/A	0	632	0	632	0	632	0	632		III/IV	III	G1/2	G2	Age<60	Male	C1	Distal	NA	YES	YES	Ever	632	0
TCGA-IG-A3YB-01A	TCGA-IG-A3YB	ESCA	61	MALE	WHITE	Stage IIIA	[Not Available]	Esophagus Squamous Cell Carcinoma	G2	2012	[Not Available]	-22316	Alive	TUMOR FREE	80	#N/A	[Not Available]	#N/A	#N/A	#N/A	#N/A	Complete Remission/Response	#N/A	#N/A	0	80	0	80	0	80	0	80		III/IV	III	G1/2	G2	Age>=60	Male	C3	Distal	NA	YES	NO	Never	80	0
TCGA-IG-A3YC-01A	TCGA-IG-A3YC	ESCA	62	MALE	WHITE	Stage IIIA	[Not Available]	Esophagus Squamous Cell Carcinoma	G2	2012	[Not Available]	-22774	Alive	WITH TUMOR	612	#N/A	[Not Available]	New Primary Tumor	Lung	#N/A	542	Stable Disease	#N/A	#N/A	0	612	0	612	#N/A	#N/A	1	542		III/IV	III	G1/2	G2	Age>=60	Male	C2	Distal	NA	YES	YES	Ever	612	0
TCGA-IG-A4P3-01A	TCGA-IG-A4P3	ESCA	48	MALE	WHITE	Stage IIB	[Not Available]	Esophagus Squamous Cell Carcinoma	G2	2012	[Not Available]	-17860	Dead	WITH TUMOR	#N/A	567	[Not Available]	#N/A	#N/A	#N/A	#N/A	Progressive Disease	#N/A	#N/A	1	567	1	567	#N/A	#N/A	1	567		I/II	II	G1/2	G2	Age<60	Male	C2	Mid	NO	YES	YES	Ever	567	1
TCGA-IG-A50L-01A	TCGA-IG-A50L	ESCA	58	MALE	ASIAN	Stage IIIA	Stage IIIA	Esophagus Squamous Cell Carcinoma	G2	2012	[Not Available]	-21214	Alive	TUMOR FREE	16	#N/A	[Not Available]	#N/A	#N/A	#N/A	#N/A	[Not Available]	#N/A	#N/A	0	16	0	16	#N/A	#N/A	0	16		III/IV	III	G1/2	G2	Age<60	Male	C1	Distal	NA	YES	NO	Ever	16	0
TCGA-IG-A51D-01A	TCGA-IG-A51D	ESCA	63	MALE	WHITE	Stage IIB	Stage IV	Esophagus Squamous Cell Carcinoma	G2	2012	[Not Available]	-23259	Alive	TUMOR FREE	518	#N/A	[Not Available]	#N/A	#N/A	#N/A	#N/A	Complete Remission/Response	#N/A	#N/A	0	518	0	518	#N/A	#N/A	0	518		I/II	II	G1/2	G2	Age>=60	Male	C2	Proximal	NA	YES	NO	Never	518	0
TCGA-IG-A5B8-01A	TCGA-IG-A5B8	ESCA	72	MALE	WHITE	Stage IB	[Not Available]	Esophagus Squamous Cell Carcinoma	G1	2012	[Not Available]	-26574	Dead	TUMOR FREE	#N/A	24	[Not Available]	#N/A	#N/A	#N/A	#N/A	#N/A	#N/A	#N/A	1	24	0	24	#N/A	#N/A	0	24		I/II	I	G1/2	G1	Age>=60	Male	C2	Distal	NO	YES	YES	Ever	24	1
TCGA-IG-A5S3-01A	TCGA-IG-A5S3	ESCA	69	FEMALE	WHITE	Stage IIB	[Not Available]	Esophagus Squamous Cell Carcinoma	G2	2012	[Not Available]	-25414	Alive	TUMOR FREE	712	#N/A	[Not Available]	#N/A	#N/A	#N/A	#N/A	Complete Remission/Response	#N/A	#N/A	0	712	0	712	0	712	0	712		I/II	II	G1/2	G2	Age>=60	Female	C2	Proximal	NA	YES	YES	Never	712	0
TCGA-IG-A625-01A	TCGA-IG-A625	ESCA	60	MALE	ASIAN	Stage IIIB	[Not Available]	Esophagus Squamous Cell Carcinoma	G2	2012	[Not Available]	-22070	Dead	TUMOR FREE	#N/A	390	[Not Available]	#N/A	#N/A	#N/A	#N/A	[Unknown]	#N/A	#N/A	1	390	0	390	#N/A	#N/A	0	390		III/IV	III	G1/2	G2	Age>=60	Male	C1	Distal	NA	YES	YES	Never	390	1
TCGA-IG-A6QS-01A	TCGA-IG-A6QS	ESCA	54	MALE	WHITE	Stage IIB	[Not Available]	Esophagus Squamous Cell Carcinoma	G1	2013	[Not Available]	-19900	Dead	TUMOR FREE	#N/A	303	[Not Available]	#N/A	#N/A	#N/A	#N/A	Complete Remission/Response	#N/A	#N/A	1	303	0	303	0	303	0	303		I/II	II	G1/2	G1	Age<60	Male	C2	Distal	NO	YES	YES	Ever	303	1
TCGA-IG-A8O2-01A	TCGA-IG-A8O2	ESCA	62	MALE	ASIAN	Stage IIIB	[Not Available]	Esophagus Squamous Cell Carcinoma	G3	2013	[Not Available]	-22869	Dead	TUMOR FREE	#N/A	142	[Not Available]	#N/A	#N/A	#N/A	#N/A	Complete Remission/Response	#N/A	#N/A	1	142	0	142	0	142	0	142		III/IV	III	G3/4	G3	Age>=60	Male	C2	Distal	NA	YES	YES	Ever	142	1
TCGA-IG-A97H-01A	TCGA-IG-A97H	ESCA	36	MALE	ASIAN	Stage IIA	[Not Available]	Esophagus Squamous Cell Carcinoma	G3	2013	[Not Available]	-13166	Alive	TUMOR FREE	441	#N/A	[Not Available]	#N/A	#N/A	#N/A	#N/A	Complete Remission/Response	#N/A	#N/A	0	441	0	441	0	441	0	441		I/II	II	G3/4	G3	Age<60	Male	C2	Distal	NA	NO	YES	Ever	441	0
TCGA-IG-A97I-01A	TCGA-IG-A97I	ESCA	58	MALE	WHITE	Stage IIA	[Not Available]	Esophagus Squamous Cell Carcinoma	G2	2013	[Not Available]	-21271	Alive	TUMOR FREE	370	#N/A	[Not Available]	#N/A	#N/A	#N/A	#N/A	Complete Remission/Response	#N/A	#N/A	0	370	0	370	0	370	0	370		I/II	II	G1/2	G2	Age<60	Male	C2	Distal	NO	YES	NO	Never	370	0
TCGA-JY-A6FA-01A	TCGA-JY-A6FA	ESCA	51	MALE	ASIAN	Stage IIB	[Not Available]	Esophagus Squamous Cell Carcinoma	G2	2006	[Not Available]	-18978	Dead	WITH TUMOR	#N/A	1361	[Not Available]	Distant Metastasis	Lung	#N/A	477	#N/A	#N/A	#N/A	1	1361	1	1361	#N/A	#N/A	1	477		I/II	II	G1/2	G2	Age<60	Male	NA	Distal	NO	YES	YES	Ever	1361	1
TCGA-JY-A6FD-01A	TCGA-JY-A6FD	ESCA	51	FEMALE	ASIAN	Stage IIA	[Not Available]	Esophagus Squamous Cell Carcinoma	G1	2008	[Not Available]	-18808	Alive	TUMOR FREE	2069	#N/A	[Not Available]	#N/A	#N/A	#N/A	#N/A	Complete Remission/Response	#N/A	#N/A	0	2069	0	2069	0	2069	0	2069		I/II	II	G1/2	G1	Age<60	Female	C2	Distal	NO	YES	YES	Never	2069	0
TCGA-JY-A6FE-01A	TCGA-JY-A6FE	ESCA	49	MALE	WHITE	Stage III	[Not Available]	Esophagus Squamous Cell Carcinoma	G3	2009	[Not Available]	-18105	Dead	WITH TUMOR	#N/A	112	[Not Available]	Distant Metastasis	Other, specify	Pleural Mets	55	#N/A	#N/A	#N/A	1	112	1	112	#N/A	#N/A	1	55		III/IV	III	G3/4	G3	Age<60	Male	C2	Distal	NO	YES	YES	Ever	112	1
TCGA-JY-A6FG-01A	TCGA-JY-A6FG	ESCA	50	MALE	WHITE	Stage III	[Not Available]	Esophagus Squamous Cell Carcinoma	G2	2009	[Not Available]	-18348	Dead	TUMOR FREE	#N/A	1263	[Not Available]	#N/A	#N/A	#N/A	#N/A	#N/A	#N/A	#N/A	1	1263	0	1263	#N/A	#N/A	0	1263		III/IV	III	G1/2	G2	Age<60	Male	C6	Distal	NO	YES	YES	Ever	1263	1
TCGA-JY-A93F-01A	TCGA-JY-A93F	ESCA	58	FEMALE	WHITE	Stage IB	[Not Available]	Esophagus Squamous Cell Carcinoma	G1	2012	[Not Available]	-21257	Alive	TUMOR FREE	731	#N/A	[Not Available]	#N/A	#N/A	#N/A	#N/A	Complete Remission/Response	#N/A	#N/A	0	731	0	731	0	731	0	731		I/II	I	G1/2	G1	Age<60	Female	C1	Distal	NO	YES	YES	Never	731	0
TCGA-KH-A6WC-01A	TCGA-KH-A6WC	ESCA	82	MALE	WHITE	Stage IA	Stage IA	Esophagus Squamous Cell Carcinoma	GX	2013	[Not Available]	-30167	Alive	TUMOR FREE	191	#N/A	[Not Available]	#N/A	#N/A	#N/A	#N/A	Complete Remission/Response	#N/A	#N/A	0	191	0	191	0	191	0	191		I/II	I	NA	NA	Age>=60	Male	C4	Mid	YES	NO	YES	Ever	191	0
TCGA-L5-A43J-01A	TCGA-L5-A43J	ESCA	90	MALE	WHITE	Stage IIB	[Not Available]	Esophagus Squamous Cell Carcinoma	G3	2011	[Not Available]	-32872	Dead	WITH TUMOR	#N/A	131	[Not Available]	Distant Metastasis	Liver	#N/A	98	Progressive Disease	#N/A	#N/A	1	131	1	131	#N/A	#N/A	1	98		I/II	II	G3/4	G3	Age>=60	Male	C1	Mid	NA	YES	YES	Ever	131	1
TCGA-L5-A4OM-01A	TCGA-L5-A4OM	ESCA	54	FEMALE	WHITE	Stage IA	[Not Available]	Esophagus Squamous Cell Carcinoma	GX	2010	[Not Available]	-19845	Dead	TUMOR FREE	#N/A	1458	[Not Available]	#N/A	#N/A	#N/A	#N/A	Complete Remission/Response	#N/A	#N/A	1	1458	0	1458	0	1458	0	1458		I/II	I	NA	NA	Age<60	Female	C1	Distal	NO	YES	YES	Ever	1458	1
TCGA-L5-A88S-01A	TCGA-L5-A88S	ESCA	84	MALE	WHITE	Stage IB	[Not Available]	Esophagus Squamous Cell Carcinoma	GX	2013	[Not Available]	-30954	Alive	TUMOR FREE	471	#N/A	[Not Available]	#N/A	#N/A	#N/A	#N/A	Complete Remission/Response	#N/A	#N/A	0	471	0	471	0	471	0	471		I/II	I	NA	NA	Age>=60	Male	C1	Distal	NO	YES	NO	Ever	471	0
TCGA-L5-A88W-01A	TCGA-L5-A88W	ESCA	67	MALE	WHITE	Stage IIA	[Not Available]	Esophagus Squamous Cell Carcinoma	GX	2007	[Not Available]	-24716	Dead	WITH TUMOR	#N/A	764	[Not Available]	Distant Metastasis	Liver	#N/A	315	#N/A	#N/A	#N/A	1	764	1	764	#N/A	#N/A	1	315		I/II	II	NA	NA	Age>=60	Male	C1	Distal	YES	YES	YES	NA	764	1
TCGA-L5-A88Z-01A	TCGA-L5-A88Z	ESCA	70	FEMALE	WHITE	Stage IIA	[Not Available]	Esophagus Squamous Cell Carcinoma	GX	2005	[Not Available]	-25890	Alive	TUMOR FREE	225	#N/A	[Not Available]	#N/A	#N/A	#N/A	#N/A	[Unknown]	#N/A	#N/A	0	225	0	225	#N/A	#N/A	0	225		I/II	II	NA	NA	Age>=60	Female	C1	Mid	NO	YES	YES	Never	225	0
TCGA-L5-A8NK-01A	TCGA-L5-A8NK	ESCA	84	FEMALE	WHITE	Stage IIA	[Not Available]	Esophagus Squamous Cell Carcinoma	G1	2004	[Not Available]	-30719	Alive	WITH TUMOR	412	#N/A	[Not Available]	Locoregional Recurrence	#N/A	#N/A	325	[Unknown]	#N/A	#N/A	0	412	0	412	#N/A	#N/A	1	325		I/II	II	G1/2	G1	Age>=60	Female	C2	Mid	NA	YES	YES	Ever	412	0
TCGA-L5-A8NQ-01A	TCGA-L5-A8NQ	ESCA	71	MALE	WHITE	Stage IIA	[Not Available]	Esophagus Squamous Cell Carcinoma	G3	2001	[Not Available]	-26250	Dead	WITH TUMOR	#N/A	650	[Not Available]	Locoregional Recurrence	#N/A	#N/A	337	#N/A	#N/A	#N/A	1	650	1	650	#N/A	#N/A	1	337		I/II	II	G3/4	G3	Age>=60	Male	C2	Mid	NO	YES	YES	Ever	650	1
TCGA-L7-A56G-01A	TCGA-L7-A56G	ESCA	65	MALE	BLACK OR AFRICAN AMERICAN	[Not Available]	[Not Available]	Esophagus Squamous Cell Carcinoma	G3	2012	[Not Available]	-24106	Dead	WITH TUMOR	#N/A	330	[Not Available]	Distant Metastasis	Lung	#N/A	270	Stable Disease	#N/A	#N/A	1	330	1	330	#N/A	#N/A	1	270		NA	NA	G3/4	G3	Age>=60	Male	C1	Mid	YES	NA	YES	Never	330	1
TCGA-LN-A49M-01A	TCGA-LN-A49M	ESCA	62	MALE	ASIAN	Stage IIA	Stage IIA	Esophagus Squamous Cell Carcinoma	G1	2010	[Not Available]	-22933	Alive	TUMOR FREE	385	#N/A	[Not Available]	#N/A	#N/A	#N/A	#N/A	Complete Remission/Response	#N/A	#N/A	0	385	0	385	0	385	0	385		I/II	II	G1/2	G1	Age>=60	Male	C2	Distal	NO	NO	NO	Never	385	0
TCGA-LN-A49O-01A	TCGA-LN-A49O	ESCA	47	MALE	ASIAN	Stage IIA	Stage IIA	Esophagus Squamous Cell Carcinoma	G3	2011	[Not Available]	-17237	Alive	WITH TUMOR	408	#N/A	[Not Available]	Locoregional Recurrence	#N/A	#N/A	193	Complete Remission/Response	#N/A	#N/A	0	408	0	408	1	193	1	193		I/II	II	G3/4	G3	Age<60	Male	C2	Mid	NO	NO	YES	Ever	408	0
TCGA-LN-A49P-01A	TCGA-LN-A49P	ESCA	71	MALE	ASIAN	Stage IIA	Stage IIA	Esophagus Squamous Cell Carcinoma	G2	2011	[Not Available]	-26189	Alive	WITH TUMOR	375	#N/A	[Not Available]	Locoregional Recurrence	#N/A	#N/A	320	Complete Remission/Response	#N/A	#N/A	0	375	0	375	1	320	1	320		I/II	II	G1/2	G2	Age>=60	Male	C2	Distal	NO	NO	YES	Ever	375	0
TCGA-LN-A49S-01A	TCGA-LN-A49S	ESCA	59	MALE	ASIAN	Stage IIA	Stage IIA	Esophagus Squamous Cell Carcinoma	G2	2011	[Not Available]	-21865	Alive	WITH TUMOR	400	#N/A	[Not Available]	Locoregional Recurrence	#N/A	#N/A	49	Complete Remission/Response	#N/A	#N/A	0	400	0	400	1	49	1	49		I/II	II	G1/2	G2	Age<60	Male	C2	Distal	NO	NO	NO	Ever	400	0
TCGA-LN-A49U-01A	TCGA-LN-A49U	ESCA	62	MALE	ASIAN	Stage IIA	Stage IIA	Esophagus Squamous Cell Carcinoma	G1	2011	[Not Available]	-22969	Alive	TUMOR FREE	467	#N/A	[Not Available]	#N/A	#N/A	#N/A	#N/A	Complete Remission/Response	#N/A	#N/A	0	467	0	467	0	467	0	467		I/II	II	G1/2	G1	Age>=60	Male	C1	Mid	NO	NO	YES	Ever	467	0
TCGA-LN-A49W-01A	TCGA-LN-A49W	ESCA	73	MALE	ASIAN	Stage III	Stage III	Esophagus Squamous Cell Carcinoma	G3	2011	[Not Available]	-26910	Alive	TUMOR FREE	403	#N/A	[Not Available]	#N/A	#N/A	#N/A	#N/A	Complete Remission/Response	#N/A	#N/A	0	403	0	403	0	403	0	403		III/IV	III	G3/4	G3	Age>=60	Male	C2	Mid	NO	YES	YES	Ever	403	0
TCGA-LN-A49X-01A	TCGA-LN-A49X	ESCA	44	MALE	ASIAN	Stage IIA	Stage IIA	Esophagus Squamous Cell Carcinoma	G2	2011	[Not Available]	-16154	Alive	TUMOR FREE	384	#N/A	[Not Available]	#N/A	#N/A	#N/A	#N/A	Complete Remission/Response	#N/A	#N/A	0	384	0	384	0	384	0	384		I/II	II	G1/2	G2	Age<60	Male	C2	Mid	NO	NO	NO	Never	384	0
TCGA-LN-A49Y-01A	TCGA-LN-A49Y	ESCA	77	MALE	ASIAN	Stage IIA	Stage IIA	Esophagus Squamous Cell Carcinoma	G2	2011	[Not Available]	-28125	Alive	WITH TUMOR	379	#N/A	[Not Available]	Locoregional Recurrence	#N/A	#N/A	90	Complete Remission/Response	#N/A	#N/A	0	379	0	379	1	90	1	90		I/II	II	G1/2	G2	Age>=60	Male	C1	Mid	NO	NO	YES	Never	379	0
TCGA-LN-A4A1-01A	TCGA-LN-A4A1	ESCA	60	MALE	ASIAN	Stage IIA	Stage IIA	Esophagus Squamous Cell Carcinoma	G3	2011	[Not Available]	-21954	Alive	WITH TUMOR	383	#N/A	[Not Available]	Locoregional Recurrence	#N/A	#N/A	205	Complete Remission/Response	#N/A	#N/A	0	383	0	383	1	205	1	205		I/II	II	G3/4	G3	Age>=60	Male	C4	Mid	NO	NO	YES	Never	383	0
TCGA-LN-A4A3-01A	TCGA-LN-A4A3	ESCA	61	MALE	ASIAN	Stage III	Stage III	Esophagus Squamous Cell Carcinoma	G2	2011	[Not Available]	-22313	Alive	TUMOR FREE	388	#N/A	[Not Available]	#N/A	#N/A	#N/A	#N/A	Complete Remission/Response	#N/A	#N/A	0	388	0	388	0	388	0	388		III/IV	III	G1/2	G2	Age>=60	Male	C2	Mid	NO	YES	NO	Ever	388	0
TCGA-LN-A4A4-01A	TCGA-LN-A4A4	ESCA	36	MALE	ASIAN	Stage III	Stage III	Esophagus Squamous Cell Carcinoma	GX	2011	[Not Available]	-13419	Alive	TUMOR FREE	383	#N/A	[Not Available]	#N/A	#N/A	#N/A	#N/A	Complete Remission/Response	#N/A	#N/A	0	383	0	383	0	383	0	383		III/IV	III	NA	NA	Age<60	Male	C1	Distal	NO	YES	YES	Never	383	0
TCGA-LN-A4A5-01A	TCGA-LN-A4A5	ESCA	49	MALE	ASIAN	Stage IIA	Stage IIA	Esophagus Squamous Cell Carcinoma	G2	2011	[Not Available]	-18160	Dead	WITH TUMOR	#N/A	681	[Not Available]	Locoregional Recurrence	#N/A	#N/A	224	Complete Remission/Response	#N/A	#N/A	1	681	1	681	1	224	1	224		I/II	II	G1/2	G2	Age<60	Male	C2	Mid	NO	NO	YES	Never	681	1
TCGA-LN-A4A8-01A	TCGA-LN-A4A8	ESCA	52	MALE	ASIAN	Stage IIA	Stage IIA	Esophagus Squamous Cell Carcinoma	G2	2012	[Not Available]	-19046	Alive	TUMOR FREE	472	#N/A	[Not Available]	Locoregional Recurrence	#N/A	#N/A	250	Complete Remission/Response	#N/A	#N/A	0	472	0	472	1	250	1	250		I/II	II	G1/2	G2	Age<60	Male	C2	Mid	NO	NO	YES	Never	472	0
TCGA-LN-A4A9-01A	TCGA-LN-A4A9	ESCA	58	MALE	ASIAN	Stage IIA	Stage IIA	Esophagus Squamous Cell Carcinoma	G1	2012	[Not Available]	-21217	Dead	WITH TUMOR	#N/A	351	[Not Available]	Locoregional Recurrence	#N/A	#N/A	274	Complete Remission/Response	#N/A	#N/A	1	351	1	351	1	274	1	274		I/II	II	G1/2	G1	Age<60	Male	C2	Mid	NO	NO	YES	Ever	351	1
TCGA-LN-A4MQ-01A	TCGA-LN-A4MQ	ESCA	46	MALE	ASIAN	Stage III	Stage III	Esophagus Squamous Cell Carcinoma	G3	2010	[Not Available]	-16990	Alive	TUMOR FREE	375	#N/A	[Not Available]	Locoregional Recurrence	#N/A	#N/A	25	Complete Remission/Response	#N/A	#N/A	0	375	0	375	1	25	1	25		III/IV	III	G3/4	G3	Age<60	Male	C1	Distal	NO	YES	NO	Ever	375	0
TCGA-LN-A5U5-01A	TCGA-LN-A5U5	ESCA	57	MALE	ASIAN	Stage IV	[Not Available]	Esophagus Squamous Cell Carcinoma	G2	2012	[Not Available]	-20993	Dead	WITH TUMOR	#N/A	136	[Not Available]	#N/A	#N/A	#N/A	#N/A	Progressive Disease	#N/A	#N/A	1	136	1	136	#N/A	#N/A	1	136		III/IV	IV	G1/2	G2	Age<60	Male	C2	Distal	NA	YES	YES	Never	136	1
TCGA-LN-A5U6-01A	TCGA-LN-A5U6	ESCA	54	MALE	ASIAN	Stage IIB	[Not Available]	Esophagus Squamous Cell Carcinoma	G2	2012	[Not Available]	-19840	Alive	TUMOR FREE	375	#N/A	[Not Available]	#N/A	#N/A	#N/A	#N/A	Complete Remission/Response	#N/A	#N/A	0	375	0	375	0	375	0	375		I/II	II	G1/2	G2	Age<60	Male	C1	Distal	NA	YES	YES	Ever	375	0
TCGA-LN-A5U7-01A	TCGA-LN-A5U7	ESCA	46	MALE	ASIAN	Stage IIA	[Not Available]	Esophagus Squamous Cell Carcinoma	G1	2012	[Not Available]	-16928	Alive	TUMOR FREE	768	#N/A	[Not Available]	Locoregional Recurrence	#N/A	#N/A	535	Complete Remission/Response	#N/A	#N/A	0	768	0	768	1	535	1	535		I/II	II	G1/2	G1	Age<60	Male	C2	Mid	NO	NO	YES	Ever	768	0
TCGA-LN-A7HV-01A	TCGA-LN-A7HV	ESCA	58	MALE	ASIAN	Stage IIA	[Not Available]	Esophagus Squamous Cell Carcinoma	G1	2012	[Not Available]	-21462	Alive	TUMOR FREE	320	#N/A	[Not Available]	#N/A	#N/A	#N/A	#N/A	Complete Remission/Response	#N/A	#N/A	0	320	0	320	0	320	0	320		I/II	II	G1/2	G1	Age<60	Male	C1	Mid	NA	NO	YES	Ever	320	0
TCGA-LN-A7HW-01A	TCGA-LN-A7HW	ESCA	59	MALE	ASIAN	Stage IIA	[Not Available]	Esophagus Squamous Cell Carcinoma	G2	2013	[Not Available]	-21840	Alive	TUMOR FREE	365	#N/A	[Not Available]	Locoregional Recurrence	#N/A	#N/A	97	Complete Remission/Response	#N/A	#N/A	0	365	0	365	1	97	1	97		I/II	II	G1/2	G2	Age<60	Male	C1	Mid	NO	NO	YES	Ever	365	0
TCGA-LN-A7HX-01A	TCGA-LN-A7HX	ESCA	72	MALE	ASIAN	Stage IIA	[Not Available]	Esophagus Squamous Cell Carcinoma	G2	2013	[Not Available]	-26517	Alive	TUMOR FREE	372	#N/A	[Not Available]	#N/A	#N/A	#N/A	#N/A	Complete Remission/Response	#N/A	#N/A	0	372	0	372	0	372	0	372		I/II	II	G1/2	G2	Age>=60	Male	C1	Mid	NO	NO	YES	Ever	372	0
TCGA-LN-A7HY-01A	TCGA-LN-A7HY	ESCA	50	MALE	ASIAN	Stage III	[Not Available]	Esophagus Squamous Cell Carcinoma	G2	2013	[Not Available]	-18296	Alive	TUMOR FREE	366	#N/A	[Not Available]	Locoregional Recurrence	#N/A	#N/A	88	Complete Remission/Response	#N/A	#N/A	0	366	0	366	1	88	1	88		III/IV	III	G1/2	G2	Age<60	Male	C1	Proximal	NO	YES	YES	Never	366	0
TCGA-LN-A7HZ-01A	TCGA-LN-A7HZ	ESCA	49	MALE	ASIAN	Stage IIA	[Not Available]	Esophagus Squamous Cell Carcinoma	G2	2013	[Not Available]	-17931	Alive	TUMOR FREE	401	#N/A	[Not Available]	Locoregional Recurrence	#N/A	#N/A	117	Complete Remission/Response	#N/A	#N/A	0	401	0	401	1	117	1	117		I/II	II	G1/2	G2	Age<60	Male	C2	Proximal	NO	NO	YES	Ever	401	0
TCGA-LN-A8HZ-01A	TCGA-LN-A8HZ	ESCA	56	MALE	ASIAN	Stage IIA	[Not Available]	Esophagus Squamous Cell Carcinoma	G3	2013	[Not Available]	-20510	Alive	TUMOR FREE	375	#N/A	[Not Available]	#N/A	#N/A	#N/A	#N/A	Complete Remission/Response	#N/A	#N/A	0	375	0	375	0	375	0	375		I/II	II	G3/4	G3	Age<60	Male	C2	Mid	NO	NO	YES	NA	375	0
TCGA-LN-A8I0-01A	TCGA-LN-A8I0	ESCA	52	MALE	ASIAN	Stage IIA	[Not Available]	Esophagus Squamous Cell Carcinoma	G2	2013	[Not Available]	-19328	Alive	TUMOR FREE	407	#N/A	[Not Available]	Locoregional Recurrence	#N/A	#N/A	57	Complete Remission/Response	#N/A	#N/A	0	407	0	407	1	57	1	57		I/II	II	G1/2	G2	Age<60	Male	C2	Distal	NO	YES	YES	Ever	407	0
TCGA-LN-A8I1-01A	TCGA-LN-A8I1	ESCA	67	FEMALE	ASIAN	Stage IIA	[Not Available]	Esophagus Squamous Cell Carcinoma	G3	2013	[Not Available]	-24551	Alive	TUMOR FREE	401	#N/A	[Not Available]	#N/A	#N/A	#N/A	#N/A	Complete Remission/Response	#N/A	#N/A	0	401	0	401	0	401	0	401		I/II	II	G3/4	G3	Age>=60	Female	C2	Mid	NO	NO	YES	Never	401	0
TCGA-LN-A9FO-01A	TCGA-LN-A9FO	ESCA	42	MALE	ASIAN	Stage IIA	[Not Available]	Esophagus Squamous Cell Carcinoma	G2	2013	[Not Available]	-15551	Alive	TUMOR FREE	4	#N/A	[Not Available]	#N/A	#N/A	#N/A	#N/A	#N/A	#N/A	#N/A	0	4	0	4	#N/A	#N/A	0	4		I/II	II	G1/2	G2	Age<60	Male	C2	Distal	NO	NO	NO	Ever	4	0
TCGA-LN-A9FP-01A	TCGA-LN-A9FP	ESCA	60	FEMALE	ASIAN	Stage IIA	[Not Available]	Esophagus Squamous Cell Carcinoma	G3	2013	[Not Available]	-22104	Alive	WITH TUMOR	366	#N/A	[Not Available]	Locoregional Recurrence	#N/A	#N/A	290	Complete Remission/Response	#N/A	#N/A	0	366	0	366	1	290	1	290		I/II	II	G3/4	G3	Age>=60	Female	C3	Mid	NO	NO	YES	Never	366	0
TCGA-LN-A9FQ-01A	TCGA-LN-A9FQ	ESCA	62	MALE	ASIAN	Stage IIA	[Not Available]	Esophagus Squamous Cell Carcinoma	G3	2013	[Not Available]	-22717	Alive	TUMOR FREE	391	#N/A	[Not Available]	Locoregional Recurrence	#N/A	#N/A	82	Complete Remission/Response	#N/A	#N/A	0	391	0	391	1	82	1	82		I/II	II	G3/4	G3	Age>=60	Male	C1	Mid	NO	NO	YES	Never	391	0
TCGA-LN-A9FR-01A	TCGA-LN-A9FR	ESCA	70	MALE	ASIAN	Stage IIB	[Not Available]	Esophagus Squamous Cell Carcinoma	G2	2013	[Not Available]	-25657	Alive	TUMOR FREE	373	#N/A	[Not Available]	#N/A	#N/A	#N/A	#N/A	Complete Remission/Response	#N/A	#N/A	0	373	0	373	0	373	0	373		I/II	II	G1/2	G2	Age>=60	Male	C1	Proximal	NO	YES	YES	Never	373	0
TCGA-S8-A6BW-01A	TCGA-S8-A6BW	ESCA	51	MALE	WHITE	Stage IB	[Not Available]	Esophagus Squamous Cell Carcinoma	G1	2012	[Not Available]	-18944	Alive	TUMOR FREE	620	#N/A	[Not Available]	#N/A	#N/A	#N/A	#N/A	Complete Remission/Response	#N/A	#N/A	0	620	0	620	0	620	0	620		I/II	I	G1/2	G1	Age<60	Male	C2	NA	NO	YES	YES	Ever	620	0
TCGA-V5-AASV-01A	TCGA-V5-AASV	ESCA	67	MALE	BLACK OR AFRICAN AMERICAN	Stage IIB	[Not Available]	Esophagus Squamous Cell Carcinoma	G3	#N/A	[Not Available]	-24559	Alive	WITH TUMOR	467	#N/A	[Not Available]	Distant Metastasis	Lung	#N/A	322	Partial Remission/Response	#N/A	#N/A	0	467	0	467	#N/A	#N/A	1	322		I/II	II	G3/4	G3	Age>=60	Male	C2	Mid	YES	YES	YES	Ever	467	0
TCGA-VR-A8EO-01A	TCGA-VR-A8EO	ESCA	49	MALE	WHITE	Stage IIA	Stage IIA	Esophagus Squamous Cell Carcinoma	G3	2013	[Not Available]	-18123	Alive	TUMOR FREE	785	#N/A	[Not Available]	#N/A	#N/A	#N/A	#N/A	Complete Remission/Response	#N/A	#N/A	0	785	0	785	0	785	0	785		I/II	II	G3/4	G3	Age<60	Male	C1	Distal	YES	YES	YES	NA	785	0
TCGA-VR-A8EP-01A	TCGA-VR-A8EP	ESCA	51	MALE	WHITE	Stage IIIB	Stage IIB	Esophagus Squamous Cell Carcinoma	G3	2013	[Not Available]	-18942	Alive	TUMOR FREE	824	#N/A	[Not Available]	Locoregional Recurrence	#N/A	#N/A	242	Progressive Disease	#N/A	#N/A	0	824	0	824	#N/A	#N/A	1	242		III/IV	III	G3/4	G3	Age<60	Male	C2	Mid	NO	YES	NO	Ever	824	0
TCGA-VR-A8ER-01A	TCGA-VR-A8ER	ESCA	54	MALE	[Unknown]	Stage III	Stage III	Esophagus Squamous Cell Carcinoma	GX	2009	[Not Available]	-19951	Dead	WITH TUMOR	#N/A	378	[Not Available]	#N/A	#N/A	#N/A	#N/A	#N/A	#N/A	#N/A	1	378	1	378	#N/A	#N/A	1	378		III/IV	III	NA	NA	Age<60	Male	C1	Distal	YES	YES	YES	Ever	378	1
TCGA-VR-A8ET-01A	TCGA-VR-A8ET	ESCA	64	MALE	WHITE	Stage IIA	Stage IIA	Esophagus Squamous Cell Carcinoma	G2	2010	[Not Available]	-23517	Dead	TUMOR FREE	#N/A	47	[Not Available]	#N/A	#N/A	#N/A	#N/A	#N/A	#N/A	#N/A	1	47	0	47	#N/A	#N/A	0	47		I/II	II	G1/2	G2	Age>=60	Male	C2	Distal	NO	YES	YES	Never	47	1
TCGA-VR-A8EU-01A	TCGA-VR-A8EU	ESCA	51	MALE	WHITE	Stage IV	Stage IV	Esophagus Squamous Cell Carcinoma	G2	2011	[Not Available]	-18711	Dead	WITH TUMOR	#N/A	557	[Not Available]	#N/A	#N/A	#N/A	#N/A	#N/A	#N/A	#N/A	1	557	1	557	#N/A	#N/A	1	557		III/IV	IV	G1/2	G2	Age<60	Male	C2	Mid	YES	YES	YES	Ever	557	1
TCGA-VR-A8EW-01A	TCGA-VR-A8EW	ESCA	57	MALE	ASIAN	Stage IIIB	Stage IIIB	Esophagus Squamous Cell Carcinoma	G2	2012	[Not Available]	-20902	Dead	WITH TUMOR	#N/A	247	[Not Available]	#N/A	#N/A	#N/A	#N/A	#N/A	#N/A	#N/A	1	247	1	247	#N/A	#N/A	1	247		III/IV	III	G1/2	G2	Age<60	Male	C1	Mid	NO	YES	YES	Ever	247	1
TCGA-VR-A8EX-01A	TCGA-VR-A8EX	ESCA	63	MALE	[Unknown]	Stage IVA	Stage IVA	Esophagus Squamous Cell Carcinoma	G2	2009	[Not Available]	-23226	Dead	WITH TUMOR	#N/A	855	[Not Available]	#N/A	#N/A	#N/A	#N/A	#N/A	#N/A	#N/A	1	855	1	855	#N/A	#N/A	1	855		III/IV	IV	G1/2	G2	Age>=60	Male	C2	Mid	NO	YES	NO	Ever	855	1
TCGA-VR-A8EY-01A	TCGA-VR-A8EY	ESCA	44	FEMALE	WHITE	Stage IIA	Stage IIA	Esophagus Squamous Cell Carcinoma	G1	2012	[Not Available]	-16255	Alive	TUMOR FREE	1025	#N/A	[Not Available]	#N/A	#N/A	#N/A	#N/A	Complete Remission/Response	#N/A	#N/A	0	1025	0	1025	0	1025	0	1025		I/II	II	G1/2	G1	Age<60	Female	C1	Distal	NO	YES	NO	Ever	1025	0
TCGA-VR-A8EZ-01A	TCGA-VR-A8EZ	ESCA	47	MALE	WHITE	Stage IIIC	Stage IIA	Esophagus Squamous Cell Carcinoma	G2	2013	[Not Available]	-17449	Dead	WITH TUMOR	#N/A	553	[Not Available]	Distant Metastasis	Bone	#N/A	379	#N/A	#N/A	#N/A	1	553	1	553	#N/A	#N/A	1	379		III/IV	III	G1/2	G2	Age<60	Male	C2	Distal	NO	YES	NO	Ever	553	1
TCGA-VR-A8Q7-01A	TCGA-VR-A8Q7	ESCA	60	MALE	WHITE	Stage IIIA	Stage IIIA	Esophagus Squamous Cell Carcinoma	G3	2010	[Not Available]	-22149	Alive	TUMOR FREE	1590	#N/A	[Not Available]	#N/A	#N/A	#N/A	#N/A	Complete Remission/Response	#N/A	#N/A	0	1590	0	1590	0	1590	0	1590		III/IV	III	G3/4	G3	Age>=60	Male	C1	Distal	NO	YES	YES	Ever	1590	0
TCGA-VR-AA4G-01A	TCGA-VR-AA4G	ESCA	51	FEMALE	WHITE	Stage IIIA	Stage IIIA	Esophagus Squamous Cell Carcinoma	G2	2013	[Not Available]	-18909	Alive	TUMOR FREE	549	#N/A	[Not Available]	#N/A	#N/A	#N/A	#N/A	Complete Remission/Response	#N/A	#N/A	0	549	0	549	0	549	0	549		III/IV	III	G1/2	G2	Age<60	Female	C2	Mid	NO	YES	NO	Ever	549	0
TCGA-VR-AA7I-01A	TCGA-VR-AA7I	ESCA	70	MALE	WHITE	Stage III	Stage III	Esophagus Squamous Cell Carcinoma	G1	2010	[Not Available]	-25855	Dead	WITH TUMOR	#N/A	484	[Not Available]	#N/A	#N/A	#N/A	#N/A	#N/A	#N/A	#N/A	1	484	1	484	#N/A	#N/A	1	484		III/IV	III	G1/2	G1	Age>=60	Male	C2	Mid	NO	YES	YES	Ever	484	1
TCGA-XP-A8T6-01A	TCGA-XP-A8T6	ESCA	54	MALE	BLACK OR AFRICAN AMERICAN	Stage IIB	[Not Available]	Esophagus Squamous Cell Carcinoma	G2	2009	[Not Available]	-19886	Dead	TUMOR FREE	#N/A	763	[Not Available]	#N/A	#N/A	#N/A	#N/A	Complete Remission/Response	#N/A	#N/A	1	763	0	763	0	763	0	763		I/II	II	G1/2	G2	Age<60	Male	C1	Distal	NO	YES	YES	Ever	763	1
TCGA-XP-A8T8-01A	TCGA-XP-A8T8	ESCA	49	MALE	BLACK OR AFRICAN AMERICAN	Stage IIB	Stage IIB	Esophagus Squamous Cell Carcinoma	G1	2011	[Not Available]	-18048	Alive	TUMOR FREE	437	#N/A	[Not Available]	#N/A	#N/A	#N/A	#N/A	Complete Remission/Response	#N/A	#N/A	0	437	0	437	0	437	0	437		I/II	II	G1/2	G1	Age<60	Male	C2	Mid	YES	YES	YES	Ever	437	0
TCGA-Z6-A8JD-01A	TCGA-Z6-A8JD	ESCA	53	MALE	WHITE	Stage IIB	[Not Available]	Esophagus Squamous Cell Carcinoma	G2	2013	[Not Available]	-19523	Alive	TUMOR FREE	104	#N/A	[Not Available]	#N/A	#N/A	#N/A	#N/A	Complete Remission/Response	#N/A	#N/A	0	104	0	104	0	104	0	104		I/II	II	G1/2	G2	Age<60	Male	C2	Mid	NA	YES	NO	Never	104	0
TCGA-Z6-A8JE-01A	TCGA-Z6-A8JE	ESCA	57	MALE	WHITE	Stage IIIA	Stage IIIA	Esophagus Squamous Cell Carcinoma	G3	2013	[Not Available]	-20855	Alive	TUMOR FREE	64	#N/A	[Not Available]	#N/A	#N/A	#N/A	#N/A	Complete Remission/Response	#N/A	#N/A	0	64	0	64	0	64	0	64		III/IV	III	G3/4	G3	Age<60	Male	C1	Proximal	NA	YES	NO	Never	64	0
TCGA-Z6-A9VB-01A	TCGA-Z6-A9VB	ESCA	53	MALE	WHITE	Stage IIIA	[Not Available]	Esophagus Squamous Cell Carcinoma	G2	2013	[Not Available]	-19470	Alive	TUMOR FREE	40	#N/A	[Not Available]	#N/A	#N/A	#N/A	#N/A	Complete Remission/Response	#N/A	#N/A	0	40	0	40	0	40	0	40		III/IV	III	G1/2	G2	Age<60	Male	C2	Distal	NO	NA	NA	Never	40	0
TCGA-Z6-AAPN-01A	TCGA-Z6-AAPN	ESCA	57	MALE	WHITE	Stage IIA	[Not Available]	Esophagus Squamous Cell Carcinoma	G1	2013	[Not Available]	-20926	Alive	TUMOR FREE	81	#N/A	[Not Available]	#N/A	#N/A	#N/A	#N/A	Complete Remission/Response	#N/A	#N/A	0	81	0	81	0	81	0	81		I/II	II	G1/2	G1	Age<60	Male	C2	Distal	NO	YES	NA	Ever	81	0
