# Supplementary material for: Identification of disulfidptosis in esophageal squamous cell carcinoma based on single-cell and bulk RNA-seq data to predict prognosis and treatment response
Source: Front Immunol. 2025 Apr 15;16:1567793. doi: 10.3389/fimmu.2025.1567793 (PMC12037556; doi:10.3389/fimmu.2025.1567793)
Supplement: Supplementary file 1 [file Presentation1.zip › Materials/Validation set/SupplementaryTable_validation set_data_exprs.txt]

TCGA-IC-A6RF-01A	TCGA-IG-A3I8-01A	TCGA-IG-A3QL-01A	TCGA-IG-A3YA-01A	TCGA-IG-A3YB-01A	TCGA-IG-A3YC-01A	TCGA-IG-A4P3-01A	TCGA-IG-A50L-01A	TCGA-IG-A51D-01A	TCGA-IG-A5B8-01A	TCGA-IG-A5S3-01A	TCGA-IG-A625-01A	TCGA-IG-A6QS-01A	TCGA-IG-A8O2-01A	TCGA-IG-A97H-01A	TCGA-IG-A97I-01A	TCGA-JY-A6FA-01A	TCGA-JY-A6FD-01A	TCGA-JY-A6FE-01A	TCGA-JY-A6FG-01A	TCGA-JY-A93F-01A	TCGA-KH-A6WC-01A	TCGA-L5-A43J-01A	TCGA-L5-A4OM-01A	TCGA-L5-A88S-01A	TCGA-L5-A88W-01A	TCGA-L5-A88Z-01A	TCGA-L5-A8NK-01A	TCGA-L5-A8NQ-01A	TCGA-L7-A56G-01A	TCGA-LN-A49M-01A	TCGA-LN-A49O-01A	TCGA-LN-A49P-01A	TCGA-LN-A49S-01A	TCGA-LN-A49U-01A	TCGA-LN-A49W-01A	TCGA-LN-A49X-01A	TCGA-LN-A49Y-01A	TCGA-LN-A4A1-01A	TCGA-LN-A4A3-01A	TCGA-LN-A4A4-01A	TCGA-LN-A4A5-01A	TCGA-LN-A4A8-01A	TCGA-LN-A4A9-01A	TCGA-LN-A4MQ-01A	TCGA-LN-A5U5-01A	TCGA-LN-A5U6-01A	TCGA-LN-A5U7-01A	TCGA-LN-A7HV-01A	TCGA-LN-A7HW-01A
TSPAN6	3.09420608480877	4.00624213713922	4.59627186745242	3.57017353046843	2.35822060287468	3.77853364867066	3.01942096788364	2.61117579949165	2.4861222239264	2.73004783739038	3.80687231217248	3.86853678243391	2.44166400026406	4.48888013072976	2.51897004757639	2.75925366377665	4.77863057539653	2.70830227783299	3.54111365774303	2.82377210010633	2.57135216396582	4.1718699687263	3.64324468972445	2.81954967497808	2.51965223799308	2.46402138556744	2.69557967037195	4.12473559168814	3.28705539988108	3.7989114712436	2.57300186240039	2.09351889190658	4.16683717603668	3.79417580319717	3.13072433883032	3.16005001277683	2.98965563775268	3.52243362415937	2.28496569911663	2.98249455725139	2.7147846785674	2.4540208135786	3.52620723733881	1.9835431035692	3.4626573537783	4.23144608783408	3.30515929792648	2.71856861983301	2.73368200716685
TNMD	0.0206733777873693	0.0598372412285681	0.00957208588414249	0.0175183319483497	0.0126604219757525	0	0.0124834981742318	0.0311874427334584	0	0.022517380181316	0.0387009965881333	0.0739921207013173	0	0.0109166368571486	0	0	0.00977942620614142	0	0.0250973481253307	0.0107120885204486	0	0.0305185513435735	0	0.022113731837773	0.0342864125983215	0	0.0108662458164688	0.0232275354790929	0	0	0.00967664268168907	0	0.0335282301549292	0	0	0	0.00979049085717806	0	0.011199985129939	0	0.0215927952601009	0.0213704031386438	0	0.0150244545673821	0	0.0111407612956163	0.00857476704819134	0	0.0133219107987706
DPM1	4.84797534069775	6.04332986930137	5.53857492885391	4.75270811448344	5.08305551558756	5.25384017109437	5.05020540334937	5.56846052699626	5.704335085042	5.57422008334883	5.72413008000438	5.24653549663808	5.57935437482401	5.7332970900655	5.89526996005186	5.22341100224251	5.72827512974043	4.69786610936613	6.29809868293787	4.65628802686854	5.32272177630056	4.17950564111836	5.66047964868987	4.91081386756397	4.93063025226443	4.91392483842093	5.01268198637522	4.88113108603613	5.02962592241701	4.79434164207522	5.28171470649723	4.72162655653642	5.66001694983742	5.72098898268524	4.80810061393002	5.69871137776235	5.17812480446002	5.29489867286027	5.3005497566334	5.65705531427455	4.64481327562208	4.93168985753098	5.24659797905716	4.71175951450763	5.06871521356443	5.36541652127134	5.13880978857937	5.12514586623885	5.2112480863993
SCYL3	1.65326084387715	1.79141911341768	1.74201510237805	1.68274209385297	1.9030459208973	2.13658261459191	2.04559917467098	1.53510914787455	1.81223878620464	1.55265273358761	2.46012354047877	2.11281608704333	1.47511369358726	1.78660760681848	1.48813373048206	1.47032917192112	1.85484624211199	1.34435266547988	1.12575802624877	1.32849328489619	1.0871534684457	1.65398090274225	1.35621343984353	2.2944461003074	1.45919654649316	1.27778867304099	1.94579093957494	1.89756952907875	1.47286376049506	1.78172143602386	1.93985845622826	1.23429097476159	1.66640307666308	2.26374360798676	1.95116916728796	2.00405993338322	1.49025397900137	1.32206792052014	1.45562454324758	1.87908841220342	1.65286248013922	1.90914768028931	2.10385837010037	1.85603330367331	2.52554320840562	2.00557785282994	1.68325509109616	1.72278815160298	1.56849980093454
C1orf112	1.00339536808335	2.0417569781494	2.14751934077042	1.49293827466421	0.721811603555213	1.37393241837502	1.8177808593947	1.74697672763628	2.59327000160794	1.39844903434181	2.54276471636877	1.56238194807951	1.29834996757149	1.59782385299681	1.57244432011439	1.34578934534072	2.17277125190578	1.85875684978986	1.67670518667894	0.562254497188838	1.27754097419672	0.710573733952732	1.18629754644577	2.23100577371993	1.10556082979597	1.13391205812488	1.42928214187	1.38370287284761	0.969065390895463	1.68662867395313	1.5599298463424	1.75052345387448	1.43757230674001	1.51348230384183	2.1086481566048	1.78086860007185	1.68020292600251	1.1830029568516	1.21316718381869	1.95152366611337	1.09022405069076	1.60856916731907	2.16028802470727	0.995853641492287	2.30919814398011	2.06037073003712	1.70695244102599	2.08750493006932	1.56065205998207
FGR	1.49878337451947	0.676801211376016	0.502319282521588	3.14522748681689	2.05148995260048	3.20256886533584	2.04873879887517	1.67549986217429	2.18070760098378	1.00696415591536	3.25508085283175	1.42188159131481	1.38318889331249	1.54694263017896	1.68688508708769	1.44081289183933	0.694053368115162	0.96341070551352	1.87480125912456	0.328363324097521	0.476378453000367	0.959447401822773	1.24057946549646	1.12744576090765	2.06232073956891	1.02943855463172	1.18165638460691	1.68321487035125	1.82733324149056	1.97213880087961	0.846747799826177	1.58534853005146	2.60268330397865	1.30187918830466	0.663457552938594	2.84595975041515	1.68638006575769	1.07684794570174	1.57321177647135	1.57020347366205	0.979222469228186	1.87425271480334	1.30083178792447	1.97644013652645	0.63051315924994	1.06747128900883	0.967830599105263	0.79504081143614	1.39474646031383
CFH	1.80993939546613	4.46989268423743	1.99339530792178	3.28490386630196	2.20530657318433	4.18784322698844	4.1546606266305	3.76937442889427	3.03970622581544	1.42004996921516	2.91466055680983	2.18308857899935	2.57194945659037	3.8209601733319	2.6197587708373	1.79748156516157	2.39079030945146	4.26399312480511	3.2447838769464	1.87899654633479	1.03716202664274	2.08690514571854	3.05911597196576	2.94461798052656	4.62147558995857	2.73084110545172	1.89235028888425	3.1215022873168	3.47790481449111	2.61147346987064	3.41635856976138	2.80781009434617	2.98752013930962	2.95083933960579	3.17763813523021	3.67665433029547	3.06463421823157	2.00476693445335	2.37321510652263	2.17536080101235	2.16637771922247	4.48167665921021	2.64008309503546	3.15087535502553	2.23875088322389	5.23053354578834	2.23049355656011	3.15473416262561	2.52017166702975
FUCA2	3.58028941768983	3.34458370746458	3.55815061360113	3.21055408341071	2.43973271265275	4.07019050401374	3.87834034604618	4.35073665951073	4.16115023669426	4.36898263217261	2.64754218653194	3.9602659419978	3.94069921955888	3.86955172585742	3.77440869678413	3.67022568506013	4.11093586145405	4.35225362545559	4.96090363823714	3.30825630855161	3.01241103564481	2.45247748891644	4.81829967860406	3.87058743112758	4.32242401296627	3.18209920375066	4.21842561103264	3.69407471547236	3.83973988873711	2.57662201000886	4.48858543549368	4.69852595922116	4.13958962828897	3.84662830183707	3.85927725918704	4.07029400048776	3.37207428317834	3.71153764028522	3.40604649207196	3.76535397562868	3.67366001691153	3.99788600255383	3.48007127937292	3.67165221843181	3.02474869958082	5.16051064944446	3.61153023665718	3.81482363538715	4.38751845938388
GCLC	3.68128005452101	2.91874176748105	5.32208074564099	4.29935006396612	4.42382750073898	2.71386745484374	4.35501201439635	4.62688231054149	4.58958740982162	2.0889475575358	2.30540116216349	6.97834518487043	3.55746098307455	5.0367473205189	3.78796868564797	4.36691835129326	5.9308564670565	2.75686257567562	4.34773841642209	1.6472540684042	2.52113968205651	2.98345315865469	2.50467801510609	4.18566157546168	2.29291306048421	3.06861116479263	5.3932412406725	2.92510004013369	2.94026711279519	2.43797365972386	3.21804545319317	2.26518661126164	3.64763136962258	3.80732287476635	5.64579057359736	3.80222056241387	4.62003732278402	4.34958739149483	2.95675086292756	3.06771594658256	4.05449616828658	3.41542329468523	3.37909788951577	2.36579131019396	5.97731856267231	4.32144948005284	2.75483291986107	5.85769754187823	3.28565939079236
NFYA	3.20607073973461	3.87873073904232	3.50130236859954	3.22905100637102	3.45378227550825	2.85833754865146	3.52863679589957	2.69615364697149	3.48880021558476	3.01151436265269	4.05527604474285	3.20817278864795	2.76031499780966	3.29068245094802	3.00464156294468	3.34965772246563	3.45596864586005	2.76193954030131	3.05672746980084	3.09539921112813	2.94086832621249	2.60023907147962	2.59832839276526	4.16510299488271	3.70935259444991	2.88762288573996	2.95575986618827	2.77873300252291	2.52756751939855	3.88734847256556	2.9327849464341	2.6386830958626	2.85623249799828	4.00983652874459	3.54580812546586	3.09063406924548	3.15370138142768	3.39398092769526	3.23250598815625	3.28447700545677	3.19895638596111	3.47121814423286	3.4147326737455	2.90796679306242	3.18134079297705	3.07231517777692	2.66024293483569	3.28664276514946	3.721624117409
STPG1	2.08618283393928	0.765209026203957	1.74190304975174	1.48318859097411	1.10911886442325	1.28354868962649	1.41341677914341	1.75159635354992	1.18289595403092	2.24274154499408	1.35038917115229	1.10944273614957	1.48700101561982	1.44430444280513	2.2614773626336	1.22039301595538	1.49402387460856	1.84131027455127	1.31546554590072	1.52993352634474	1.2075964836844	1.06018766495125	1.04408917793949	1.63334179174541	0.950578467299712	1.25647174492084	1.09073972720827	1.11345195257503	1.09638148133095	1.13007247411417	1.52304049920981	1.76706807963734	1.16694818929849	1.03620580102841	1.55834954209112	0.685306926217858	1.44817705705327	1.51949294558203	1.37171583826594	1.18626371433063	1.81625430329265	1.1026791727512	1.457871457013	1.28435042304358	1.88285131400329	1.13431724584557	1.06925976970374	1.45353777195319	2.13377598035922
NIPAL3	2.31097483733672	2.34706576200728	1.93298866259998	3.01284999987773	2.665262237096	2.39654128240739	2.80068537251635	2.86771493758406	2.52627829686463	2.7645840842752	2.33884264667132	1.94327154659435	2.08866198778135	2.76437007694317	2.87782414724214	2.22011503575248	2.50025219252449	2.72048927774598	2.06457307698718	1.84352487553674	1.76327960971725	2.68191891661066	2.18845370437311	2.90333112359362	2.2901352287043	1.5509248595582	1.54701708057762	2.74606589832813	1.91548571562002	2.65913635054936	1.95322324195143	2.62849502981632	2.3721136679932	2.66009657925088	2.15980516476104	1.85817927885176	2.38569678270591	2.08802390853683	2.09748619229176	2.11515330394389	2.44612862189349	2.805279312298	2.34739876693827	2.05898204973956	2.85742508337684	2.34438539422298	2.01593533554295	2.33758320316043	2.80020034955001
LAS1L	2.83440356069287	3.49019059241898	3.73934106079756	2.83222682934204	3.0459955616077	2.57565845992362	2.64897247939287	3.31887339204071	3.56167281544157	2.53065024702711	2.80830260354285	3.95753144398896	3.13761291919672	4.32103276748674	3.14860919928492	2.57471886619869	2.93765653408584	2.59395955020052	4.01301739657063	2.67986347332855	2.7738131766917	2.11086134108866	2.92002799754852	3.50879958545421	2.5829532772907	3.24379956017676	2.86973505328647	2.37810431324965	2.745769739437	2.75507851124587	3.12844246057113	3.0905287867167	4.1346002039585	3.35834194258379	3.04807092849435	3.4217551903517	3.0849518881241	3.45075423749736	2.90633410054145	2.56909597619018	2.28018027763317	2.94117863567196	3.89914947366982	2.20750760091636	2.73803208728692	2.88797848969497	2.67124975205082	2.47958408275896	3.27934210537166
ENPP4	0.6480588032592	0.685592292219866	0.266378763449368	2.41025685467999	1.3590868821413	1.64422378816612	2.80767741473683	1.07688625838838	1.75522895523124	0.953511159767042	1.48581847115601	0.861684710214528	0.492935363746442	1.27489678323718	0.987038225497485	3.10349769067017	0.199538455545367	0.449983846708367	0.764325791333154	0.100621767418081	0.090310974333766	0.590445689804411	0.694753976373209	1.61536560810613	2.1377885351074	0.114488327333605	0.280484336490648	0.877457162925917	1.00636865573769	0.635656216587837	0.206337645597138	1.01052313175744	2.1862862847092	2.55147250164719	0.403459541727781	1.90982229627432	1.39826807633992	0.362153505032185	0.7226138937851	0.228178199477627	2.52360515061068	3.32919470724711	3.33559909594286	1.4840951393164	1.68644513277523	2.58479819977688	1.03005449949546	0.490801646053133	0.669820997553079
SEMA3F	4.64316516504733	3.71749299365298	4.25832189441079	4.39617611609935	4.89320639629037	4.99800712746297	5.10502295233929	3.39388755558086	4.1946014395877	4.8428669631398	3.47776235140584	5.42516318676729	4.53584272041785	5.15209944292743	4.98052737405007	3.89868880180317	5.62118036960951	4.50959310670395	3.4817953680881	5.16080845166399	5.54616528564188	6.08828694026704	5.44309489512063	5.07338821106759	4.40564023705447	4.57542568620867	4.61749190383795	5.11756352298028	5.82969501320177	5.50513370581128	4.97966171760402	4.57515147549899	3.8266172645042	5.27855584421883	4.11387052167316	4.20420806063873	3.53005214325339	4.0677203693488	3.87664871848771	4.39408244413814	5.09390674133202	4.21424983828273	5.06411207504892	5.32217355874367	5.39846828829165	4.04429862552488	4.34119479495351	5.01564015910683	5.58118075108574
CFTR	0.0445695473948443	0.299616801023892	0.0482031719494368	0.1259430770374	0.0496162895264327	0.640776273251085	0.56689953513893	0.064110474652795	0.039785412124644	0.0813182832477688	0.546804250021199	0.237641480346775	0.00230670616793228	0.243405850874057	0.0798499403828851	0.0313072088092933	0.0110868158534176	0.171307351655877	0.00953989017292781	0.100102036432849	0.00242147767280191	0.428905582124514	0.0152688415765653	0.149901988473337	0.0098049806768835	0.0215278922375893	0.014361175462117	0.450630287381822	0.73291002561095	0.205980828632628	0.00914773621356983	0.0039324099833394	0.0379690678415057	0.610742387380369	0.0430445767918226	0.0696678955523186	0.0510816521188228	0.570016420073238	0.00847670416568438	0.348980644627632	0.146518864164152	0.0440871964929239	0.231716537164191	0.0170289132962139	0.184526608167705	0.288389351472248	0.0048690139452363	0.0317617055048275	0.00505105334352751
ANKIB1	3.6330372703021	3.89359714112389	4.06339206484355	3.64728094795964	3.74089190381574	4.4606484438158	3.69867691228132	3.94537222375578	4.75383511440766	2.86603689041855	4.02019781183034	3.43480025713623	3.26927985049593	3.31039037494532	3.84262032871417	3.28372431268061	4.4618229883108	3.97543364701682	3.08124189944857	2.38049745533424	3.08282088505124	3.02016420589579	3.43643393954598	4.755638264382	3.17807592474213	2.81925480523833	3.2741353810489	3.84274519064727	2.52353571348157	3.51790776301162	3.39285265458143	4.91391927649346	4.03096407279712	3.78761797285943	4.19229137593786	3.55895965482899	5.85207958981222	6.68293973797292	4.66964015638043	5.14429998201484	4.2803320281175	3.96372596554715	4.06496770494466	4.03318133745571	3.85116508060708	3.64654774109455	3.58629030047372	4.99225075554227	3.46387321308023
CYP51A1	1.61173233495554	1.42026248680252	1.81567865934821	1.39739779849086	1.12947459768688	1.52619402950291	1.17439296981986	1.16950274877571	2.39622705108424	0.576375856672737	1.00719056542642	1.28215553029069	1.42366883413475	1.00616300520701	0.774180700715612	1.02187313744722	2.14285364192718	1.85586704306165	1.21480950814221	1.33495659670528	1.23177077262306	1.58610142606066	1.97370752250109	2.39859761111633	0.98819530541364	1.3132701768897	0.95690855208293	1.51281775305439	1.33528752094349	1.16249775306482	1.71804129385199	1.8815611038114	2.27794878070204	1.51347734305064	1.86014345594951	0.793867484472392	3.16996678364527	4.12797623178271	2.90483461826705	2.49559448026662	1.9104039287575	1.19445949285288	1.59006220747651	0.997858015490016	1.65283187084162	1.1639703870791	2.11944858995652	2.51858438316476	1.49110918451171
KRIT1	2.44218363299668	3.16176962792903	3.59995405463044	2.90736288762932	3.27064841667968	3.66927320615578	2.6625311541759	3.13246352041486	3.65777540487175	1.88686770247554	3.48302478631904	2.9961418330664	2.77470152323863	2.77657748349002	3.08020875582701	2.77902260824451	3.82792804847731	2.90468095710723	2.16251873995204	1.99989429297446	2.55236510764297	2.36145677904844	2.45239653805211	4.21123427117658	2.61302121701322	2.19615553928299	2.65339781535851	2.9163975542723	1.75125873282368	2.67425050335225	2.62843018409387	3.62773505882836	3.64919389373942	3.29030981760087	3.45486866088275	2.78450110239236	4.53648872082062	6.38529005457572	3.64149820377499	4.01658975146753	3.96803701928288	3.03550634208091	3.48776239143246	3.067636947945	3.44632768093676	3.05461578255168	2.58159554362517	3.58639042295051	2.84733789668018
RAD52	1.21406271813328	1.96917323632758	1.85571106516785	1.75401578836798	2.90545473987749	1.75381487413624	1.76876738985971	1.17065591689752	1.30072627757028	0.700962586081631	3.25538680207255	1.44297189959849	1.21245981113751	1.78604487769881	1.91962873412185	1.51059887739232	1.3897725198643	1.33459629625572	1.34142495815095	1.12611430249778	0.960401429476435	1.31434778064288	1.44327702702692	2.62307487637841	1.16242018649103	0.730811490035701	1.29255751964638	1.66320125825741	1.30043084806563	2.0674101893523	0.623363601265749	2.04584890229097	1.13261254801908	1.93383575983151	1.55404813532619	1.98223134854154	1.20187658782066	1.94347126128252	1.37469868287488	1.31993119599855	1.54206777733258	1.39266758451029	3.64012086775733	2.16333426040726	1.84654971527016	1.79838133544651	1.10886391740857	1.57928310859387	2.0695111330043
BAD	3.79319700920724	3.9009302262922	4.10555407719235	3.47390487339402	4.16451013372092	3.95265983068074	3.90213719112879	3.35836976535289	4.40573058336347	4.03940957754357	4.24336229471573	3.70487907747855	4.39369186248153	4.42998930311554	4.77063919728095	3.67316338758671	3.7176406226211	4.32791574088986	4.99246548760541	4.3221320244973	3.76359166618652	3.75932353711681	3.48627094385611	3.45308127565057	4.38730407876414	3.16534753757245	3.86482579636879	3.57852140877622	3.83497080864641	3.66602380576149	3.4211920611866	3.32829039905484	3.23716033595947	3.5326147602173	3.22878895918091	3.10333228235448	3.11072578936878	3.28214946367689	3.90849703519448	3.33045727320563	3.57404084361943	3.70111127710819	4.17961840138743	3.27409767801394	3.45307259081877	3.47421377004892	3.51466478725952	4.20526470277699	4.68682412652105
LAP3	5.9223278312124	3.34863040159596	4.29409443252596	4.56245669128737	5.0943132256727	4.78586690377286	4.64695490245811	3.88758017210009	5.74768924381245	3.88331609247526	4.91083455233515	3.83631279497625	5.06033291363835	4.20554016608437	4.80656003042782	3.77468965845594	3.21864779985559	5.2451219506709	5.44265269672036	3.75654874170847	3.44172072285152	4.17037569044437	4.29846866731731	3.18447567933638	4.60069584724902	3.8173723372626	3.81052504317232	4.05932655721131	5.20282839844326	4.13923565321343	3.82662009759062	5.04273308901044	5.69337871418255	3.95881661653979	3.08895283137194	5.68537220068861	4.33631862156812	2.85297069897767	3.6968086027328	4.40476853479892	3.91787465131134	4.9033575788705	3.6922382586426	4.41314985985269	3.97169643316624	5.5881861570216	3.38305860844388	4.06697175422682	4.08218755230951
HS3ST1	1.12493035786577	3.38582039780289	0.390729191643443	1.05928164308845	0.898155159285688	0.893404395448743	3.10960799529427	0.771117493148252	0.406171785629942	1.12129318713503	2.4086606061742	1.03103227518742	0.6982334230156	1.16828318025048	1.75913845645303	0.534251879038193	1.4005600645036	2.01051421167414	2.59518841567663	0.550229949957268	1.01538911505101	1.70890529028726	1.03371385482785	1.88086188242833	0.638908615061586	1.58897633663675	0.860249662558329	1.43508656522214	1.92203511718088	2.79927209909338	1.07854545619066	1.0754617757338	1.09681509526777	2.63207662141169	0.375412343387181	0.754414748807364	0.420417861522468	0.354210745383147	1.09872643911633	1.50942427998675	0.441754102035981	0.748163156237126	1.06205155071897	1.17438062748223	0.97474913655308	2.04459055009212	0.466735175121357	0.468587868991039	0.989745270988041
AOC1	1.81630755870509	0.199851752502705	0.123914360316505	1.06380617036067	0.137761165390338	1.74436981757411	0.7139656775721	0.106578293797323	0.299151916880858	0.635065246148018	0.839836007103666	3.03689555567895	0.160418034292583	0.565291797342552	0.432444884411471	0.636647506075009	0.423066178081388	0.804498575087239	0.175422635237039	3.97590179562965	2.00427204238219	1.85213443109382	0.419741467941912	0.381172109689761	0.152356115804	0.198982621941787	0.676648141574307	1.99871886797738	0.750847866770898	1.48260912055719	0.631978876631397	0.0601224755385989	0.52493103327484	0.994637891064132	0.0648709283872465	1.23257964831315	0.13795129218543	0.067007411696792	0.211011486137257	0.0986645022091027	0.110177292981942	0.4515990670175	0.876263216520806	1.1738609425818	0.0821331998354609	3.19733171785084	2.60345857426226	0.920217640044034	0.0821392288429789
WNT16	0.0751118808442782	0.683766516835495	0.340523201925651	0.100815186168376	0.0734363897138459	0.747419382032676	0.196456100301754	0.311451151275072	0.111472600013514	0.163984340821089	0.06315014589029	0.0525786134456976	0.0298364260907518	0.163499546602849	0.0943166575328544	0.0431111374044496	0.0708985727573222	0.0734148457203383	0.181789300677389	0.0158379070217509	0.243998528865002	0.0981067995621087	0.885616648578046	0.204791116392659	0.161873510537554	0.0555637615043977	0.09885104110648	0.204454098236681	0	0.282674832133553	0.0425094576147581	0.146565215448513	0.13829677878982	0.11588132340991	0.286078968507447	0.138750768004937	0.450424854053356	0.0474680714977629	0.106957492671985	0.151429375741352	0.138168612059704	0.0521914137066497	0.0725485372526626	0.148658258725035	0.402736436800702	0.381125281787591	0.635349887371563	0.00492536673455819	0.0646081787262418
HECW1	0.0155198329062572	0.120440445944348	0.278089185812908	0.19721016754506	0.101870702603955	0.295924111868835	0.443271694194069	1.12037098549963	0.790657103134155	0.412474838292599	0.090555406219986	1.08039228742396	0.203221669610014	0.567177195940003	0.131863095593158	0.188151534386243	0.177538041237847	0.147746531653495	0.308859360245901	0.0689800294353353	0.0465389978213221	0.0489430460886548	0.545877018927311	0.106445659391356	0.284107978932125	0.134617270986661	1.10586562254874	0.355851411490864	0.0724254205539648	0.104174248631967	0.493760909791655	0.372553660302904	0.22968584091561	0.195157597413547	1.30260894257063	0.545187277244493	0.495478789238354	0.188140605432912	0.268861215686769	0.2800995974023	0.365793428157162	0.457687810000415	0.438196980105142	0.376407215524249	0.105941675236258	0.839280704542079	0.334751960889014	1.01932247553002	0.662553058034474
MAD1L1	2.51593785248325	1.95757204877553	2.20603548538598	1.91851164342574	1.90682637923447	2.74737805093278	2.29887806388608	2.04409325806611	3.74287430423898	3.11391423654019	2.3433031070491	1.63196047023496	2.81316702753889	2.75685537009806	3.38772217473155	2.19486308522144	2.34449603510861	3.60460129347329	2.59990246524	2.09122326149706	2.63192143024533	1.65838768949819	2.51060238315347	2.09517442203728	1.9938750554197	2.21943927418501	1.55058653497663	2.80205633840017	2.29867947525037	2.12939364092042	2.34206680196437	2.39028766108684	1.98611830985245	2.06396335872601	2.97744722997933	2.92088809470667	2.44716736413845	2.72571721311373	1.65148624135645	3.43131498853777	2.78623319109673	2.13299178020347	1.83634680478181	2.16514291756355	1.65337087685588	2.12922875132306	2.84172770663106	2.15447260972179	1.92724322607201
LASP1	4.92298475407229	5.05977970743457	4.77851181834059	4.83130525281944	4.47553832663044	4.74635315487106	5.11158000895136	4.82765245570199	5.54340527626969	4.23134959989222	4.70134937091475	4.19170619001098	4.97062703434167	5.20528465078739	4.80292678127415	4.57855736783923	4.55904504902178	5.17103089716019	5.35115001603532	3.73202063178177	4.56853891324354	4.02465490522218	5.31688689506124	4.89308251420492	5.47972426552556	5.00237973202113	4.22394545166866	4.36516003237899	4.66916463333997	4.715458534885	4.97529873865943	4.98057869114158	4.73978722304247	4.74973285657985	5.00148354923369	5.09036683827979	4.92741461370652	4.00534167809483	4.73477653926317	4.99165784982436	5.35930035767389	4.70011944614996	4.8493164514541	4.60028533581007	4.63713554165381	5.25170538798308	5.02991575134857	4.73037368835093	5.08879832639962
SNX11	2.68532418431151	2.49212016367408	2.86515489674089	2.81855096379059	2.6600527198515	2.79442738327366	2.66602239478832	3.02538103489492	2.89061468699295	3.12175923862198	2.65551961142921	1.96598817196474	2.78889928743101	2.52978774159464	2.18640883734407	2.91588735641477	2.87234677899414	2.62726641018085	2.82133712721057	2.5405641794782	2.71339939580528	2.92520681028375	2.32882013340931	2.49425136151859	2.84391337582306	2.39209277399718	2.50550522256755	2.80513749863064	2.82716580289996	2.62757250884641	2.62343422634667	3.02497844405047	2.88753962249909	2.85471015215545	2.92484880186363	2.59527068094911	2.54296721201791	2.42655350731331	2.57155992705816	2.87383966536849	3.0551436881824	2.52621745713006	2.73486697475914	2.27978061127833	2.35273859818898	2.40376021869063	2.96255067078154	2.8206252578713	3.10717570019484
TMEM176A	1.95060725963605	1.51856113884686	1.36930669649548	3.61513316872623	2.45384021636711	4.55862168056115	3.26280457553598	3.14364849354022	2.91532450390186	1.62555551603962	3.02472939799434	3.26309059056123	2.72030484533868	2.02951918830469	2.62565442375999	2.14861671264905	1.4395211786772	1.92188794407394	4.43613242538303	1.43313173206284	1.0491023911052	1.2895349489076	1.79138778949623	1.33692486485235	3.85581665967333	1.79323672389752	2.35361463091062	2.06382420772025	3.88776888285067	1.71395061459888	1.29905048140812	1.89384586156138	3.83648448498037	1.6817433795141	2.78612610631057	4.26433533841359	3.04895428204807	2.48504824134462	2.50899180803976	1.73352107106801	2.34551040208296	2.85591447595804	3.06287589257804	3.48702860181484	1.18889536208757	4.04797204082836	2.49503995154332	1.90826094832213	1.63793519154878
M6PR	3.98345864433269	3.6695317672449	4.52959968310937	4.24773167758125	4.55284211267929	3.65620077645013	3.97295618562639	4.12980459716988	4.10626350951117	2.93955322564223	4.18301366434463	3.90482558677123	4.00582410561298	3.990360076387	3.9578862654024	3.97944660756462	4.72360811172975	3.94247770326292	3.93284418528948	2.93108442940963	3.2888030954973	2.92387707016053	4.28525749505632	3.93553076845362	3.81201849403425	3.68668061644486	4.07433727177324	3.89380452283455	3.89779274038594	4.18282025649233	2.97646551166282	5.50464996404714	3.96834264901788	3.99961654970139	3.82173722973613	4.06861972787569	3.63983023934359	3.52991788966776	3.91985525968983	4.24454127324173	4.31687610734767	3.31195280577918	4.79728529521387	2.85121807032134	3.71917223755528	4.6221518178577	4.31326092139877	4.5841353743314	4.19348986103982
KLHL13	1.70684339889378	1.73353183325227	3.28857941095916	2.70877072616755	1.63946857313532	1.81500617484378	1.85710606994462	2.39942071845356	1.23922716219055	0.151360964234305	2.08861511618815	2.91188087703019	1.58425290069813	2.44622087787157	0.491535247788069	1.60994806567444	2.76268432205878	1.56453291139951	1.80668368597766	0.369728348273217	0.88294482471529	0.61419960550461	2.46659382224526	2.41234069601251	1.16126649502517	0.813859305853417	1.19857742921328	1.52157373891756	0.669622333107263	1.22203205275738	2.23334075843154	2.07012177607016	2.78390971903174	0.779097644992207	1.9256037837111	0.555372898870786	2.55875525401817	2.19690506289352	1.23782320090789	0.971160342375307	1.37038392688612	1.97758362598569	0.78452026194892	0.450878504413592	2.34603417105183	1.41165371679012	0.953069571417263	1.58471597186348	1.25845761871059
CYP26B1	3.31228001666747	0.963035064860059	0.319508920189933	0.946778524288302	0.106215702141888	0.910799211082927	1.68866968249514	3.97697968438697	0.959751372941392	2.92222782109656	1.42470957007008	1.14193237686993	3.81051987423816	1.53461555253693	3.40563459316737	0.688360155318328	1.58818007605168	2.71583257833363	1.91200369898188	1.06585669731765	2.58248799149507	0.968138639989636	2.86153403739899	0.79402064805963	2.69985111904695	3.38881587551868	0.850708551128957	2.36609018204969	2.08815769736441	1.93066112543509	5.06966394551768	5.05352107057368	0.485486797622061	0.690725336314324	2.0681945082893	3.00665530115836	1.38224884029265	0.235886164304092	4.12022781875722	1.61066896614253	2.07784009010606	0.674878489362646	0.663485783023795	4.53488773428156	1.21098813052128	1.31801148745738	1.16111860394133	2.15493300778364	0.366123809018185
ICA1	0.454780351607106	0.446192691460678	1.09873431152188	0.867424692336073	0.449511120827199	1.09830344157045	1.72371264320902	0.359455515618997	1.30334561589666	0.992046946395503	1.98854087280965	0.821434649988785	0.126911320256865	2.73673668637958	0.35193590434937	0.2844819335342	0.6288184335591	0.298960743431709	0.372507880161038	0.0991526355405926	0.152064740417931	1.38363216646823	0.407679208581411	1.14577767434694	0.975147870448935	0.166292140410173	0.460261624126857	1.3040622044635	1.43406116208874	0.721950795896296	0.256947600532083	0.318640251573056	1.91979364532377	2.59944754978994	0.113040293897702	0.849846406396763	0.341114427016324	2.51335069340141	0.225666743298255	0.807494148731438	0.532810086885035	1.13658964208555	1.78297689467399	0.355158734553546	0.883211127354851	1.71763311242002	0.57397048949435	0.0861905149755436	2.75752228958934
DBNDD1	3.79513351751112	1.91286071105271	1.92883730753146	1.74784387943951	2.45299947405727	1.82590590843768	4.13698629803203	1.74834770352995	2.02127565943208	2.11884740145123	1.73808832264023	2.83624891331982	0.723706884204444	4.19542344776832	1.49148941119842	2.05779308625498	2.10450129005452	2.20925297387967	1.77555385446588	3.56306426687945	2.2095616846274	4.02556168851581	3.10850133561927	1.90228828591073	1.02180171672955	0.531499801545466	3.34720527397441	2.97927471045868	2.9881501532692	2.88974535134854	1.9954896669795	0.894399144518458	1.80602436539142	2.55153023390074	0.935701669315784	0.718876018390005	1.70116805747522	1.51377052474956	3.18136433257657	2.75354052100474	3.67057344297167	1.69672404999025	2.04193393500665	2.20787737358894	1.59981998733192	0.843617080361215	3.1768199232221	1.50296251340011	2.52380821224785
ALS2	1.98814640263632	2.56801105083612	1.93504862966028	2.01372949350901	1.94051664267433	1.65760506522584	1.95534664509089	2.32592970568861	1.82090299777658	1.2768609130576	2.77366685565921	2.20547693359251	1.65165517544556	2.09196854383053	2.10144290127744	1.99181603835912	2.3487469148885	1.34041111952272	1.65944928547026	1.19579227508005	1.75032297779371	1.16189453502344	2.26384323579144	2.56624260823327	2.17812988297251	1.68040004561303	2.34095284104847	1.81205876178338	1.40044409338437	1.71408744848588	2.03894869418929	2.04838812252042	2.29261628286592	1.72455723341568	2.48076879325869	2.32985008436949	2.29215425641684	1.77675709115499	2.16273112876179	1.94427250449836	2.13426691301307	2.64810896715135	2.25624389487054	2.00683301372012	2.43249827819741	2.11013902193982	2.1070092091725	2.69705299881165	1.12965508184153
CASP10	1.92594844565299	1.5593676038169	0.978550414719903	1.64221725187728	1.2374524663942	1.53684376117991	2.30527706659863	0.653195012619635	1.68383410601322	1.97142923432949	0.820680123995069	1.07311407642586	1.576304465454	2.00176462336421	2.14706754612417	0.782722631598859	0.9342278641338	1.74750122393004	1.52311169291894	0.594629195484436	1.9451998379519	2.67841242087437	1.79258375249759	1.93839367307117	2.44800525384606	0.922943348676968	0.476011500562991	2.24492277555559	1.50472853653802	1.78144654206134	1.66986716300119	2.08462169446007	2.6982977278278	2.5657865403209	1.25722997828569	2.42701940757761	1.15006290371867	1.08392279261386	1.46488198830347	1.54191620997962	0.77075867639284	1.90913241553465	1.7664898111546	1.86559270341356	1.52031511508673	3.11376521461438	1.29360307564945	1.97978407930537	1.0910555139494
CFLAR	2.86072915224481	2.86277247355581	1.54856784134218	2.90645040599834	4.37562219326962	2.70960546329088	3.3550892939248	1.93175377599917	2.82259678796038	2.21359092095982	2.74668493736687	2.68494997646396	2.4039844255215	2.51099566860956	3.14428869895546	2.44229191151971	1.89663219428573	2.19571102921323	1.62286843707875	2.54720664807913	2.91672223316521	2.53235747468318	2.38221875541783	2.84028334643831	3.03541486999928	2.74784478149023	2.67311066761929	2.59114399098104	2.4633068640508	2.66079364860392	2.80690348235947	2.19893117287848	3.32532206529391	2.79778261479802	2.11807720174657	3.41657986887335	2.33520603070148	1.71885483680036	2.65635025462262	2.76897672505871	2.05981542619765	2.86938781815892	3.07053786215293	2.85002878357985	2.80267124203065	2.63748674240675	2.62947048130499	2.720528968371	1.62091729353005
TFPI	0.924943402023224	0.921745833609704	1.22844128178735	2.39503368079407	1.75308444741131	1.57203736866544	3.87998705085716	1.12258949256425	1.23446899311972	0.442432467102621	1.11330567031812	1.16744517074068	0.8418178105145	1.24975612320651	1.00582115019554	0.996067077214051	0.937493396092695	0.766325636883273	3.69672580878147	0.307593030541678	0.497337546119215	0.709886042855462	2.53223715590709	1.38184577935605	2.43727215305582	0.62989451685864	0.826273128755793	1.59718166555841	1.02639794873011	0.608288229916959	1.0171685853927	1.32724769104517	1.25870278045349	1.29298830067121	0.895137250363442	1.31192853230854	1.20687754926532	1.31428766460362	0.985575141066909	1.31858892588971	2.41906705489026	1.46617820061964	2.33421795412252	1.31149760429875	1.170071693846	3.62536429537202	3.52352868175632	0.593004366771057	1.2288976608301
NDUFAF7	2.20535202774613	2.20489196577054	2.55193076655658	1.9285737570504	1.87281817543225	1.64500462111631	1.94099816881879	2.283172568787	1.85942925357575	1.50850673021058	2.28823635421806	2.11164686718597	1.79851017092278	2.52343885976366	2.475583993839	2.03691360614028	2.20608190475639	1.36434044725345	1.7927203099448	1.34931872932961	1.85351364771923	1.28087640074547	1.69876737410086	2.30561487884926	1.53260979116386	1.79354160991164	2.2018336411986	1.51284173329271	1.47646173945449	1.82888923744906	1.57073475064193	1.60440338646484	2.19332955321201	2.08520152806018	2.07429128863748	1.97138178627744	1.84694424772477	2.88432833206386	1.74446881725901	2.30616545750265	2.0778523243119	1.97031803017857	1.89022009447134	1.72604217981942	2.0658414624997	2.03822300281887	1.70403801706933	2.01844779936655	1.9314937202841
RBM5	3.10752117103376	3.02492312181456	2.33336425783701	2.79804508113422	2.66121405783862	2.97601478518486	2.47367347505336	2.1490255568021	2.62266069999596	2.02172375949154	3.62694401799699	2.64975001116191	2.37187342837036	3.02449938603986	2.67810260804145	2.68402929362246	2.61735898434157	1.93752633903665	2.666571046752	2.93017684092322	2.95201229313635	2.93185302431059	2.49064972935475	3.15627640641683	2.48088768887259	2.47753684014504	2.15850138750838	2.90737028757105	2.66270497153924	2.60153572514579	2.44482890371174	2.28789570800576	2.42141844541048	2.34315987833609	2.42937382646849	3.02756306786205	2.27135167853693	2.03813098534876	2.03283644270776	2.70712117360689	2.29553513943359	2.84614657789917	2.68635907412194	4.26830846281954	2.69448842570922	2.05405469610382	2.42199562089477	2.65255044187242	1.86529200527651
MTMR7	0.325510137866738	0.653484260655004	0.619775026287809	0.523189105448645	0.283211390254747	0.469020933587831	0.516187630735283	0.325877854385328	0.286467940315841	0.163669813900462	1.35244939870927	0.979509472898238	0.125631413257581	0.520026025612037	0.295220521876461	0.28702827027389	0.23274782151973	0.31216243594294	0.136548558268676	0.217003888973128	0.683267128295546	0.210671066700256	0.347820479297103	1.28145770591734	0.472749903654868	0.355374285712586	0.240948897072145	0.444009117372492	0.163063955539988	0.456296791059685	0.336503247564232	0.102341114908668	0.29670212030889	0.276949683945694	0.520679406031002	0.451896233353395	0.385420435850372	0.241296241838546	0.27431315501775	0.540415925888656	0.258463109294707	0.484280966036618	1.2200764546818	1.1055814328475	0.635478488513017	0.733090026804087	0.16963797672535	0.217377601118826	0.620975609658469
SLC7A2	0.816669677806715	0.366181901936909	2.16710120901284	1.72749290494864	0.292069946267911	1.47167316984772	2.80447508013018	2.7177051857012	1.55955156078037	0.159548457888407	3.1372696478626	3.47183223628505	0.323901780657742	0.378636562691772	1.46247478741976	0.283205546523765	0.237196964609632	1.77130827642471	1.62548401352973	0.115676923349246	0.259759852634257	1.08044765095947	0.534568368709933	3.40380878681789	2.05976296265966	1.83866948757685	0.368514731882973	3.10427429775234	1.11316803389286	2.8501223867468	0.176594964928112	1.09432876624087	0.859235400206015	2.16316672375513	0.764336979788101	2.43501246506851	0.534013181871628	0.407701645374437	0.147873367903932	2.53636391059387	1.28257565433456	1.32538921233405	3.91554680742156	0.457458673400734	1.01575961498897	4.68960063033448	0.659136498279838	0.990980355596073	3.13119980222228
ARF5	5.994905483832	5.46836580399843	6.06673722497152	5.0314822059493	5.35412004642407	5.10035664206799	5.30560076256325	4.55359510795332	4.70632144061303	5.22385193936009	5.46228975142953	5.12910007550645	4.91900993962517	6.07772986392659	4.93039098273647	5.82512484517489	5.3093178415257	4.92315261193312	6.46685472560325	5.75567702249304	5.90162564407124	5.55810619644704	5.3195590401281	4.14573484341963	5.08344440478144	5.5189770947307	5.77324453802619	5.32347097047393	5.71011439528804	5.22434150160602	5.21902785992875	4.42549168154571	6.30701793140703	5.0233984564959	5.28634418832314	4.95891356625547	4.37233730344751	5.10254465902459	4.56890147964438	4.66174255246874	5.1582874918721	5.03230205689153	5.5709179810451	5.01442794897025	3.99900012338657	5.33283925383061	5.71133982614202	4.20619783697482	6.21771610394687
SARM1	0.253328875056794	1.46363805625554	1.11142484032608	0.80784332047562	0.567203081633076	0.81465667288774	0.94271170931573	0.312896151352223	0.34296130184174	0.105919031137974	1.04899297556805	1.1593278692548	0.322924224336929	1.05994944195126	0.129130957166651	0.387256108430049	0.346395665418573	0.131250249857445	0.816438771080007	0.0292341938823639	0.0527708869291535	0.332981565180518	1.00132346097416	1.00025891782389	0.87122049538469	0.094945047649108	0.298093938853626	0.5153858256683	0.638972153397863	0.464946524693725	0.191616201514675	0.187525281376699	0.652751255385067	0.461032095924813	0.283176444676121	0.611020115429856	0.5398272205049	0.458188990859559	0.258261269495059	0.373725246212266	0.397455131929813	0.787383304749366	0.427236341053107	0.440585909690127	0.343731719441827	0.399870643529584	0.369766439943779	0.689593837327132	0.49470329914491
POLDIP2	5.7067664780693	5.36862083450731	6.13707735313967	5.20744994972071	5.40649879661293	5.45518851549073	5.41073022321875	5.92638367466003	5.97019863509432	4.64456725823887	5.19543019430058	5.79319434318462	5.88602485164541	6.03506514454028	5.01747831847949	5.20433612312121	5.93691586296453	5.3029380703271	5.79686227689025	5.45367133372619	5.67978928380306	5.23247204937672	5.07469043450483	5.40280630547588	5.56395502676068	5.62441616439679	6.15155196918425	5.39003359244982	5.71146236040992	4.99881267852321	6.45477867204643	5.66202591377774	5.33186336179513	5.59538310674536	5.88221282416768	5.10283240387789	4.81302935752155	5.82170030991973	4.83601533228588	5.85075682898048	5.62330752628404	5.40223353039152	6.28569633228187	4.72359514350071	4.96227361983013	5.71748749965753	5.39252648971381	5.46869314809598	5.99083209403875
PLXND1	2.62659942503825	2.68657363943223	2.31096874252507	3.77489678792502	2.36505717687192	3.30493741188627	2.723240494732	3.47069288967491	3.75751886432904	1.17136381733889	2.70520658690731	2.77281584447286	2.47208967792516	2.1261463467934	3.62640153349999	3.10154679377218	2.10713275787014	2.17693529442784	4.9658022077491	1.90838634093682	1.5576699925967	1.68166577689412	3.43063426518376	3.25683740131363	4.7530139151001	2.26402837202251	2.95346230129137	2.59761292461266	2.81208631273624	3.56562206033788	3.3344419951871	3.62309536441268	3.42461252669735	2.18955732261396	3.47302328667122	4.3174560915351	3.69391506273549	2.39922611290395	4.12112908107551	3.77879350068782	3.57182585601456	4.24068844439188	3.81679664233506	3.81197880083849	3.1770238947455	2.62142435877812	3.89329724039382	3.55080245611796	2.84387968417843
AK2	3.98679761433544	4.14429287403258	3.64168341195542	3.99704880953279	4.25200637929236	4.06211248253386	3.68632715825017	3.63869181834093	4.90967077399285	4.43344832538461	3.91837064483996	3.66509440478566	4.52686966184916	4.23231687586806	4.51122946804764	4.66858762616252	3.81427176465459	4.00370359641435	4.26016404419788	4.05859493173338	4.04255187086831	3.42257167167016	3.90760101965365	3.96737191526283	3.6262636688673	4.17331124099235	3.12915120575408	3.94913455653174	3.78711142754437	4.13240945782316	3.93717130877271	4.31759506992504	4.13637975761052	4.35781940893502	3.83143307950123	3.98274722625556	4.09680931534468	4.16500157170093	4.0013015989274	4.1505300014304	3.59420352847985	4.11135240651871	4.40401139629859	3.54051132254043	3.60294858791301	4.13300803379365	3.94554862558552	3.65668536104088	4.80829464005129
CD38	1.37095323683883	0.297203602571649	3.06311138532932	1.69448795849445	0.794851300113171	2.15704167837343	2.14165819793161	1.96594600289198	3.31682241432656	0.499561407945324	1.65234652169405	1.06311231538456	2.15618728251916	1.23620723360669	0.30029931896781	0.259674582946684	0.514116522960278	4.31211438455507	0.855888987010487	1.05657105254463	0.320043915446506	1.06091731183826	0.550241287348012	1.47572328562946	3.25450752872315	2.28611846142334	3.75931468682216	1.41767290090371	1.10681103173696	1.97199892928007	0.167727748327309	2.90348364283777	1.96723884224295	1.83306980165692	2.92510072973491	2.74858646133877	0.842568385520316	0.643613123038574	0.76952423986435	3.12167167886304	1.38485395090583	1.26841921824318	0.733275902459318	1.72305409771087	1.00499564894926	2.38264065619687	0.164024399364847	4.12373781375912	0.468289853647797
FKBP4	4.23524042455241	4.07106601047665	5.6124467057391	4.44893176963571	5.36610389505639	4.40920539333962	5.22214328562121	5.29215278376967	4.91736039747515	4.38044780509995	6.20242558384599	5.13852379429591	5.25529428990163	5.11204889409448	5.49212617544374	4.36686399056829	4.80758197404315	4.59073212298605	4.65895889025812	4.72772176845895	4.40853149166216	4.09709093028616	4.80294229286853	4.83660921016573	4.17904450702187	4.81356018347393	4.71561020429522	4.77800617659273	4.60652633481857	5.86181546921355	3.71684941723136	6.32832419297104	4.84476996322978	5.31097098850927	4.73750857418919	5.40047002443207	4.1903963430099	5.14301336832074	6.07508658812073	4.8742919161029	5.60927116127634	3.72687053045974	5.77271898105918	3.54260038326895	4.21943553622488	5.64164669399164	5.37816165094402	4.9253952717543	6.19431342897645
KDM1A	4.7629119230506	4.38601534840593	4.28401703097535	5.04916186619921	3.70624077736248	3.91874025455192	3.85206940563369	4.65299268962356	4.96926358334301	4.91949613750898	4.71833339199953	3.45231377274662	4.65466267212574	5.24934844202966	4.35529705983616	5.64905280854332	4.54799244538292	5.12199200069256	4.56751137706595	3.07798652749917	4.35112923783224	3.11065312190842	4.048563652442	4.96342113297932	3.90098969658575	4.31812822977202	3.37471542577237	4.32493299153057	3.92562662590963	4.47560333824892	4.79575553788727	4.57521004972651	3.95710022275986	3.96703345625551	4.73792382863734	4.14927570155433	4.78552581467941	4.44707387890446	4.45210571465566	4.16560995171774	4.62824118798408	4.38509174562786	4.86792297802832	3.8529388684806	4.53450414753659	4.64674064781659	4.12509984756153	4.59355781889652	4.68767346869516
RBM6	2.72507014677544	2.98614963061556	2.33490306809932	3.11112275249857	2.84828234007664	3.19374987427927	2.64655597904353	2.51000373890838	2.53338373164989	2.14849527358465	2.8671980015659	2.79580376982841	2.03106400363522	3.16967949723474	2.65629994598176	2.31997165878887	2.73903807262976	2.01042739681236	2.55415857224579	2.23936878461519	2.84670424544184	2.23518245823464	2.20178786862357	3.08618982989074	2.30217290943764	2.31121366745182	2.23796879981056	2.81277874663359	2.47246552652978	2.49794492147288	2.45333081992766	2.25525306667373	2.71502229807556	2.92900711322884	2.55652639360385	2.89595940005653	2.40188075641	2.51173745305393	1.99761063287013	2.56402478889817	2.22464623048638	3.08864112434783	2.82521125225014	3.76288243683994	3.1689302680633	2.33800206017934	2.36406921598874	2.51813580041032	2.535185119973
CAMKK1	2.58875109572722	1.14651992081163	2.15671440477843	0.977958340558924	1.85928483207064	1.09166154844551	1.22882066574486	2.7846505385061	2.03966985176372	0.629957931193352	0.729801721254846	2.35244612516239	1.56050321103698	1.47967522225051	1.50281664853472	1.86789032950196	1.02953628642294	0.873863732265213	0.716462422471425	1.76968124669463	2.18825801144999	0.679138878390317	1.66779258374321	1.42577213632978	1.29121195684668	0.517206489135273	2.41549315082559	1.21953864861954	1.20784463605482	1.03019807578281	1.44707862581177	0.854295662624812	1.71783587662318	1.0128809087483	1.90793718311793	0.586849104817625	1.36988472890469	1.07341422745003	1.33599122812488	1.76561923915543	2.0482837576433	1.68565070016467	3.3144169021627	0.747436831205617	2.6813365392344	1.24394637232578	1.43365797542097	2.04001269443935	1.32702977666246
RECQL	2.69123069435952	2.90512106772111	3.25811325725954	3.36396800666398	3.08700505525411	3.09219220656924	3.09802135706727	3.77799108533661	3.49741832118595	2.33405432942073	3.5061614571436	3.14555301494786	2.87541329682882	2.7711096681157	3.16317302072185	2.86813789170899	3.16944444714776	3.83406634667721	2.92733472819948	1.64958333338872	1.55343732017076	2.42740277422148	3.70132208882226	3.45406634546876	4.54110379554548	2.46142986446984	2.52007549507969	2.80596157653594	2.20342433895075	3.15583433628614	2.56384054231162	5.01063283590318	2.90999739831062	2.96311113125925	2.97938410481228	3.50883552364346	3.7528198075623	2.29211894621492	3.50151288448165	3.68359051440911	3.60738540441238	3.22300513355625	4.12057487961296	2.45744354091755	3.29629556179299	3.83461985441029	3.57484276359888	4.370781281396	3.78668716524897
VPS50	1.35587981124069	1.92713556480189	1.99126863933725	1.64875730434518	2.12310823252297	2.97625708636625	1.67705832845186	2.00519005465618	2.81153895557979	1.27328180671153	2.23865291199655	1.54428320034825	2.05004300557733	1.57109648294566	1.97397197003073	1.73491253864586	2.52709463835192	1.78789542301709	1.58029523400802	1.61287614285316	1.77393661268505	1.81932818622925	1.68875095819408	2.84324073875268	1.58925682809471	1.45378453009165	1.46938781247465	2.45429716593045	1.40764980570323	1.80553430985457	1.88222391797	2.24527414629848	1.97929301616641	2.25023375074029	2.22792466184593	1.70020398080601	3.51382416124323	4.62367258820039	2.86821240515905	3.34053952591057	2.52923836429429	2.36992091790258	1.96990286284461	2.09591341130919	1.98997996218899	1.84564105158469	1.87056772525646	2.50697167410872	1.7774474277796
HSPB6	2.9969696939462	2.49883103403448	1.6135922336073	5.3254672436057	4.48976644021437	2.48249361689874	2.76755478256383	1.82665179043726	3.38098634943107	0.940504527674816	3.88700645105216	3.13900411617675	1.76471381548095	3.99086278665762	0.477519888428749	0.959487771352547	0.928283348165549	1.0512042539885	1.09226333767781	1.1991481680773	3.73388858770099	2.82440450071718	1.05117542426241	1.3881621568979	6.71266524205126	0.717589048875883	1.07224564095721	2.6802805471752	5.02481898438855	0.60042465971506	1.2420842163547	0.908806703272297	3.45491072319391	3.08693819830735	1.87272450060121	3.7867054955833	6.21893406579786	2.58343688053222	0.878100893206117	1.22407582571358	2.74175877547188	5.65451729233461	1.86954735477749	2.64523828597658	3.29957308854125	1.87753526658444	1.88004948870018	0.614523330788574	2.14883079378801
ARHGAP33	1.61288564599381	2.71480662915058	2.00781426564743	2.26335412848481	1.7382723631986	1.54746474776747	2.00591873926082	1.50559579606522	2.3166901761315	1.37232790418255	2.99727469396448	1.42089187967058	1.46700018964433	1.5935865277517	2.98384665471165	2.28446816733298	1.07841433554883	1.56647297914224	2.62711597964911	1.2413064890584	1.31647503582781	1.05790837891883	0.752585511831273	2.78764956204139	1.39536053827853	0.53639463388935	0.981293804214203	1.73978889064921	1.42404822877205	1.52788343127213	1.42381690668362	1.43022853028053	2.43220434995095	1.40161349399684	2.45192223359122	2.39872620046514	1.53749339278458	1.89934471754986	1.63189304594469	1.62616405620437	1.07570033018365	2.6508281162557	1.73156125038116	2.41037842011449	2.44499168933445	0.88710178834181	2.40170540398259	1.77987109743644	0.8911729833107
NDUFAB1	5.03010633559808	4.76815825138357	5.31243271388228	4.89261102537351	5.09993203149889	4.57680679390995	4.81698174187234	5.31111715573171	5.54331567888678	5.89603044695674	4.79143563308032	5.41583218357479	5.27870584411339	5.34714941885995	5.87897659482777	4.59062375893896	5.52356440480082	4.90363177107991	5.63160588062377	4.88507210064095	5.52932687227807	4.18383443665223	4.52466187336764	4.34920463048149	5.47496125170919	5.0454535011209	4.56502656325346	4.68838046032837	5.37957401025576	4.70893917334413	4.91164571340555	4.76494892803807	5.0389934539566	5.53781207732487	4.54083236464191	4.94027451380851	4.40408285563777	5.11831930184087	5.0325142048915	5.24581937966372	4.42676047078875	3.85570880979221	4.69929869924334	3.62586909827164	4.54314308507821	5.48366671409695	4.53683390319392	4.39594414806145	5.94095208615746
PDK4	2.37523270642094	0.637586087122472	0.418761362097674	5.62364194209589	3.43473225225127	1.51069128173876	2.73212338392116	2.11424583888318	2.4302208041447	0.531609447996247	3.5846578419828	2.95662281672726	0.538416016552671	1.15436164856449	0.808003156352914	1.58223931478465	0.652493798393546	0.532331147165451	1.22136897210026	0.0891248025041182	0.420902738792804	1.12305056663284	1.31261335906609	1.81799219366152	4.06192052297858	0.610274359754795	0.72171878450576	2.29965541933743	2.27603412530885	0.35352309844467	0.273334520991793	0.691298105074132	2.24027294450009	1.20328904799722	0.165999914333434	1.71184192711907	1.90543322005332	0.926871472460659	0.369095660745508	0.697997754677089	1.10052743375684	4.14175222180725	0.875051020102108	0.816275176483647	2.10318543880535	1.4173399087074	0.762664157408323	0.183620251076529	0.947649681901743
SLC22A16	0.0170596066708659	0.0413618405992197	0.00789354243283412	0.0251990601511991	0.00523058306988921	0.0342658838968434	0.184069933563908	0.112428224292582	0.0304540703540476	0.018583343654074	0.0735251402188254	0.0265705332160562	0.0397083940346889	0	0.0480037460702109	0.14285075290184	0	0.0381747553769112	0.051242199102128	0	0.0157628511220613	0.0168480005732148	0.0124939259901868	0.0933345667592735	0.181157733317555	0	0.0134214091201374	0.0239232732849818	0.0276782742883494	0.0427983322220441	0.0316578023279615	0.173672098572978	0.0231107986015197	0.0166883704410025	0.0299923080200766	0.0803801014030547	0.0280626528130106	0.0266054912937613	0.0138332506617707	0.0220412511573091	0.013385064652109	0.0307221363731932	0.102228672694672	0.0609314032922839	0.0103032074452381	0.0273903345156074	0.00353967332150003	0.0163787188901367	0.00550461419949735
ZMYND10	0.202512707537217	0.169562091106423	0.0897171426934168	0.0958395792415639	0.112918734232304	0.111446858487885	0.134512018757783	0.0619560242126847	0.158122600801996	0.0448643153380308	0.621675944088531	0.113057047059303	0.0856844454687506	0.173913240993256	0.140885219773922	0.0993351336973844	0.239128048622312	0.108885836260839	0.711746493946466	0.285090870936094	0.169806584835171	0.189330864202972	0.16178476717268	0.192410971695189	0.0878430255080975	0.0228571208432194	0.0516289210991074	0.0643676215639111	0.105020939274292	0.265612906259426	0.038474060700443	0.0207640640238816	0.0880727896431817	0.0756812350841854	0.17463969710253	0.178090424034683	0.131867441646434	0.113201430008371	0.104491950344174	0.1586946233276	0.121427200963877	0.171020050361471	0.0796425534638884	0.249974850474216	0.0592294018487478	0.0266998574765545	0.244083321060485	0.0551188660693199	0.0266268098960616
ABCB5	0	0	0.00666591884879358	0.0182761751489878	0.0241249944393738	0.133690862888124	0.291245914301313	0.0886097288131731	0.0492540014436073	0.00590838435478956	0.0135800153042436	0.0482304470305797	0.00424177169259225	0.00380667270442901	0.00457080742946541	0.112014068767488	0.00340924741413847	0.0947797020929976	0.0153293996708638	0.00373517339498574	0.00222805533864089	0.00178702598436697	0.0070442052796568	0.00773065420660701	0.0150081649932531	0.0115939854458145	0.00567986177830635	0.111633250081154	0.05212288314682	0	0	0.00361844895076718	0.120668051146343	0.00177000673623957	0.0235613030006187	0.190080886725817	0.0220422521538468	0.00565553368777196	0.00974456351111145	0.0209391095763347	0.0373494993260043	0.0241359464704789	0.0107523728877407	0	0.013033329292735	0.00969300989785961	0.00745960705022886	0.246993681909016	0.0230913114812289
ARX	0.0903612201262343	0.0338024653070519	0.00536632729391938	0.00983305171259951	0	0.0200487036166317	0.0415089884754714	0.00587102813847566	0.0178086794929033	0.139165457807533	0.0145650467734928	0.0536356417060019	0	0.194804107662139	0.0291738640816221	0.016445893348798	0.0325881837938042	0.0388852273971983	0.135188887958412	0	0	0	0.00567100764645092	0.0185918086476812	0	0.00534266484380794	0.00609306286763555	0.0259809195757963	0.0188579595960724	0.00654201503561046	0.0162142726177858	0.0794036314556738	0.0188651954575368	0.0226241880851902	0	0.0261831452139862	0.00548895256862693	0.00909091220429767	0	0.00752349528472196	0.0181533174275609	0.00601360361556998	0	0.00843003955018294	0.0415367992289114	0.584058496967719	0.0238738396781178	0.00558343392310259	0.0872163586926777
SLC25A13	3.36296016637322	3.2106421292726	4.04048633826833	2.64598275272678	2.78140493541294	4.09852974202774	2.92022646794978	3.37075280038756	4.56724378467231	2.55183055149117	3.29190344984959	3.15250256955229	2.92971744276514	2.92392055685028	3.40009367364995	2.15229886880822	3.520469405666	2.91871868701517	2.95791852936446	2.86024432407216	3.10320740350728	2.6632784861626	2.38307166259575	4.23342731805894	3.27707921145961	3.70924498294596	3.23604563702581	3.62689866824832	2.95457489987501	3.16388943333767	3.30213809462279	3.9447855804015	3.25402470900017	3.6426716528116	3.81530283070948	2.98054508560748	3.42090064564231	5.49088492450935	4.48270178952547	5.51559914521717	3.38264525421672	3.40300706825672	4.15525087944066	2.55894709666727	2.83365838037129	3.37280654917577	2.7215064041082	3.80495266595371	3.18393159561657
ST7	2.0186177487204	2.68494817026974	2.5207609215676	2.26869370236425	1.88278873068407	2.15970669151	2.20897282252191	2.64220354454235	2.09988171008168	2.40884529037002	2.42480440534492	2.03072558428561	1.74630784875775	2.35693998627981	3.26183374217403	1.96472281385978	2.7786002158138	1.97060886477803	3.13693967498075	1.94260158293945	2.27657627679637	1.49616523275836	2.47547904224758	1.86433943619043	2.15713758992413	2.33357651338056	1.91851962750757	1.88355711345388	1.99895819110121	2.35117556423927	2.50627199435523	2.01969360176632	2.61808752083196	2.72419432296801	2.68817830433546	2.40462097069494	2.05470689664485	2.26041521673192	1.83899482559652	1.90691135458278	2.36965654063463	2.54759120245895	3.02009820493296	2.33980911927169	2.17765126507492	2.64642425409731	2.55020902447274	2.07517654443151	2.83206359392356
CDC27	3.30808798162526	3.58360933093029	3.6750343195669	3.85015878943585	3.23286723768367	3.31964169092478	3.57459036029971	4.38575982528171	4.0061995827301	3.90803851357089	3.54944484137372	3.94593059371245	3.46749942120628	3.17874267772382	3.1696105611913	3.57432606379308	3.86471932532924	3.94235498047387	3.00318279948792	2.74161580393148	3.74994991999842	2.75851849670352	3.38129650169165	3.99552952572915	3.43059754044542	3.46264347006072	3.48488364640346	3.43360732052629	2.48891237360443	3.28508879121099	4.10715319273932	4.58934693777658	3.42232239905881	3.9359415947995	4.6215315142254	3.618341718412	4.01916128948734	3.27852614848036	3.85870404040696	3.69831163479264	3.9443573108583	4.16160420816973	3.91674599179176	3.20627010283099	4.04124512544385	3.76278744569654	3.99617645028466	4.66216055227947	3.50716589547626
SLC4A1	0.0406373929140999	0.0123502054589738	0.0116511776840208	0.0160124456692231	0.0864224843756707	0.032575858179553	0.162324601110037	0.0717885994815898	0.00971474676401271	0.0137558025596164	0.0197718002744218	0.0131512655452942	0.00741873298860361	0.00333309587019152	0.0159430041529624	0.0816221891994466	0	0	0.0896689782482153	0.00653356582586615	0.0648885312072341	0.015569878345473	0.0245181706633775	0.023557476701614	0.00527333666338596	0.0259698650704536	0.0457671462673704	0.0317356607859714	0	0.00711597881694911	0.011778352042766	0.0157721915370408	0.0272859316510424	0.0184870668004932	0.0127411581317688	0.0667057108702577	0.0148807146668998	0.0583347680663509	0.027134405990554	0.0404601991652757	0.0327499652947494	0.0195356267568315	0.0267457495409509	0.0182803400155501	0.0114164226389707	0.0502021749770338	0.0130357677598783	0.0151360108246964	0.00406983743111051
CALCR	0.024669435999901	0.0201382984233837	0.0340242822574681	0.0483243428741856	0.215987071438859	0.0882237816392114	0.268113280763623	0.101026652412695	0.0501189563905949	0.0532419474949815	0.0711289886276491	0.0341539304696254	0.00485622405085652	0.0216604901962837	0.00523283669670144	0.0310466759605817	0.00390326547424684	0.0231829061798435	0.0249927017604881	0.0296716301987141	0.0101773002113028	0.00816721430459504	0.0120783793581876	0.0650808331642182	0.0475783699692202	0.0189179624233472	0.128760549006431	0.150433044119756	0.0267623596823096	0.00930076119154578	0.0605871275449822	0.0609256150858825	0.0703182824018093	0.0400018905568245	0.108784795888595	0.138804441285172	0.382694867500745	0.359923385001646	0.23884504875639	0.483431779259714	0.209350727886736	0.254816798670919	0.0621980490741931	0.0238646299816681	0.0394350289505988	0	0.0537948935432789	0.0737133273004432	0.00532110252298706
HCCS	3.73228866687336	3.63480488524063	2.7011960769934	2.99695754658937	4.18048694063295	3.29304937416953	3.3569682069611	3.09658880162658	2.99843215726066	3.73036037838159	2.01995492750608	3.61758740628036	3.85218252538618	2.89969375821078	3.99790747925052	3.2307901071193	3.87024165161883	3.76928204892604	4.88593728395451	3.21946146201325	3.1534987901544	2.76931088321866	3.12241119413161	3.14815294292094	3.2133172946655	3.48007018780637	3.94857945098991	3.03291424775882	3.42485933975369	3.18677606479269	3.51551618503203	4.1120880548804	3.85519335328696	4.14315233465918	2.88892352603586	3.95252825647541	2.44650494494162	3.20991520202519	2.95406501693957	3.0513688898293	3.10180969107911	3.26489361741893	3.51058533388897	3.75508561909545	3.35193412877803	4.05053017762869	3.18414614578992	2.93423251510382	3.75405671374653
DVL2	3.8776374001448	3.71060882598748	4.77786808407702	3.02692628008625	3.24286583464298	3.10060195010122	2.70157419682841	3.77459038148583	4.28668132305945	1.97547727745079	3.64775753561635	3.13651463416604	3.32449532289928	3.99909912963914	2.58741531109628	3.5576633449585	3.51044244770452	3.76950995616954	4.32426216751367	2.81553111139776	2.90453228197432	2.82241290692763	4.01337391520289	3.64812386124691	3.29343766722533	2.89260746629553	3.70916617237348	2.90426009791771	2.9014350227214	3.32132542867099	2.98259969572263	3.25832623611629	3.39007447744814	2.8463670322063	3.72632530546613	3.02377437860179	3.68350103209248	3.42341420814802	2.79702821840266	3.25721656808056	3.77317866848158	3.86795673158595	3.4647701822942	2.92360454581925	3.5977324968924	3.88559947663201	3.43468494105027	3.88013402618739	2.71209325418592
PRSS22	4.85396184900023	4.45622545294937	2.72225595715855	3.52174101714426	2.82168490898264	3.36476181462491	5.38450674654076	1.11724940485274	2.60599247556718	4.31749454073503	2.56727552993112	1.30776875626681	2.89978870399946	2.54755904692282	4.62222327755987	3.72818037196655	4.1545304078591	4.62706926292978	0.0989810900581576	4.73150901823915	3.0615066261936	4.99904874425673	2.17364611190714	4.19823952375968	1.23541932937142	4.47465135932883	1.95268217599283	4.03538012879491	5.90734512853858	5.76818199921418	4.44045034394807	1.99280738860944	2.73241558905517	4.66590907441555	3.74655148596736	1.91852403717901	3.52863173429859	1.56802236454218	3.75546469481816	4.97278335493406	2.62334281572328	2.69725279178453	2.42779510499896	1.071421368329	4.23191541041111	3.31111792755166	3.38472128198228	3.75213547812087	1.40018625892567
UPF1	4.48112864014272	4.71978604214826	4.57039003594281	4.29965558136878	3.87311014094773	3.6320737164637	4.62859532212916	4.95500734074798	4.18193404987312	4.36257693031041	4.83371214888538	4.3838455559149	3.92922060910794	5.31740654513456	4.11736491756491	4.28390959996122	4.79468052209281	4.41334302554326	3.82564702421792	4.238440117947	4.19063357380222	3.8256335747783	4.058379172964	4.64690282032094	4.17307939945318	4.37383001972102	4.14739968023116	3.79794624832119	4.11945394806658	4.5325222816799	4.2070905175385	4.30497630450913	4.02890167632194	4.38098796134097	4.29959367781631	4.54083662830186	4.46747104099218	3.60024279639088	3.78734447934646	4.29912300629653	4.64369379030957	4.5409378072939	4.40910789924122	3.55886262332138	4.30462141015455	5.22291447525401	4.23148385524625	4.37257371612281	4.40170530683097
SKAP2	1.79798394957692	3.48917546457888	3.1136571242313	3.69698487471375	3.55314051772077	3.36944072735128	3.64473297573971	2.89605011227089	3.07203992213274	2.9137244637197	2.2506021092995	2.53983492047025	2.1227737543787	2.86273176695816	3.15808509651378	3.05437472147258	3.17511193075532	3.0530507103034	3.07232079018448	2.75476743926675	2.3868050524882	3.22135053029674	3.23692065260918	2.03624999210826	2.79668317843859	2.06277589290505	2.10468391108602	3.51339526238194	2.31496812101508	2.76735229538782	2.87155155410141	2.54776859101984	3.27392136832537	3.33827729952063	3.54881436131255	3.74928436166623	2.97449855722921	1.94565723018308	3.41790759290068	3.19171675596577	4.60311450041808	3.59110116788217	2.23950919609712	2.85436577269934	2.99964426711189	2.86102155138338	3.32286424549352	3.55558712879721	3.37734739258842
SLC25A5	7.76027960600627	7.2456698569688	8.10418834199273	8.04958819919132	8.68219817274895	7.4159541655501	7.40836228827979	7.51148747739377	7.79155504067324	7.780144247391	6.20840330166525	8.64943026985502	8.80325382845599	7.78809174004345	7.70860188562227	7.56230481394419	8.89324611513642	7.19884742885308	7.91288032272209	7.41622675181111	7.60766230743119	6.77560600861141	7.41645787879423	7.24272832030278	7.03070433796778	7.67126017504551	8.09262289935224	7.50115417717427	7.20571690951358	7.24151554235377	8.3207230640742	7.86645752813895	8.88056896663259	7.8802981897255	6.63825911242391	7.19223492481817	7.30689360588755	7.31799908569242	7.33455631637471	6.9085090974258	7.01450543878346	6.49980590752236	7.17247806863495	5.64842749534589	7.49603457491359	8.07010751446683	7.02235475271724	7.43935292417669	7.61170203273748
MCUB	3.23357282100014	2.47757046685373	2.12438099986944	3.18715139644739	2.39888389499868	2.85697084395568	3.16492561045884	2.1937318747772	3.21166960595542	2.47033834667596	2.93451659937608	1.85206557472933	3.27491082077919	1.92665311695431	3.61548042349099	3.10286230558039	1.25951838712651	2.60289647719074	2.71583976621752	3.36130736018701	3.25850757452497	2.17320987987324	2.88516735416713	2.73911600758638	2.03945794910718	3.26747564690648	1.7272085966602	2.17898170559132	2.62721498497539	3.00612484854688	2.53925901371359	2.96756389566121	2.7373905416778	2.39001825672574	2.00067527609327	2.83312428763651	2.12643742188833	2.84785785657101	3.09252550086034	2.54410973130326	2.77645286709439	2.74994909635903	1.85332111633845	3.7413333359749	2.14909620927136	1.79824551564089	3.38277538757427	2.6761621133999	3.31112217150528
HOXA11	0.0358784492989823	1.41139182922915	0.097186842777445	0.036436441368533	0.00884710409440563	0.944552488970219	0.306296434022138	1.18001893161652	0.331207375745201	1.22268241136585	0.632503176875342	0.217409109344818	0.437707398150299	1.67079782172829	0.106211255349422	0.118696949375355	1.50434831241943	1.57581193450551	1.45042744496566	0.18957588833093	0.111861782036046	0.0213660340349644	0.783891516710375	0.249313281976027	0.304483737570166	0.256114246966163	0.408302445803295	0.314437181060056	0.354833452907814	0.301352251772307	0.110821035564173	0.888675271849616	0.21240267338357	0.334654129349846	0.640663947056658	1.14036279360607	0.204223594140262	1.28345733562376	0.1058712318177	0.168441029496195	1.1612619481167	0.0297411223535606	0.320444123184381	0.168896206507672	0.320574818707731	1.99896630379159	0.454450159763627	0.958014603350044	0.781251468603267
POLR2J	4.08382150417034	4.56895828468659	5.49114593090192	4.23739743361937	4.93133551690208	5.98061997216718	4.42744514439419	4.48346083835678	6.20341201638048	4.7065767862558	4.2718023197683	4.29197200712252	5.4884244722538	5.58556401158876	4.86005273464424	3.84472472563375	4.5137817423166	4.62400868590561	5.82243069322056	4.38527136497327	4.32007340568787	4.09350570829217	4.25224057306763	4.7547275943342	3.99893855196164	4.42824302614301	4.85173309149108	4.22300176559346	4.6220830264317	3.99218406465993	4.2289717071049	5.09654001636641	4.79705680832668	5.33423269235503	4.33819803198085	4.11571723286864	4.29104763633964	5.13418507095834	5.47135380173099	5.73162716243811	4.56580607472374	3.98076243808819	4.78951726868397	4.60790486434103	4.21298365896797	4.5827318366828	4.36202266266155	4.69194487147901	5.95212517947163
DHX33	3.22370926113298	3.2780746767142	3.49774306098439	2.55097952704963	2.55801245214533	2.70984077169934	2.00853478417931	3.30562619087519	3.1885947663942	1.37857436091817	3.09156393279663	2.85588971230971	2.95060872099326	3.24015572964807	1.95287744243574	2.58030524021773	3.3912523647734	3.09424037892446	3.21569897760472	1.94811956840437	3.13218936663323	1.59565646445449	3.41526840381252	3.20646316531595	2.32554020804124	2.90127604164092	3.23002865591783	2.86110828115426	2.20839325465966	2.80486641615622	2.41832070243844	3.76482688553147	2.46217966899424	2.43939008413493	2.97502858941198	2.59483352626898	3.36450584135556	3.00225282578592	2.417966330748	2.9807118898936	2.65262174567247	3.14498284549357	2.55516581366849	2.16218874971087	2.97669486921595	3.28800804136922	2.13365276189237	2.98666151565077	1.60282513805493
MEOX1	0.880671698527044	0.492812862590263	0.3795120731698	1.37567146757534	0.947014761827932	0.618449667336061	0.635103181002383	0.251717521557007	0.458261850341039	0.0399342723398345	2.5096537650974	0.984930138976053	0.282720904726484	0.979116527462574	0.141549142743301	0.630515100248992	0.755057305966858	0.20764499758893	0.260991780983966	0.0127331879921773	0.231941781352229	0.905444291374147	0.165236068500683	0.716390838026644	1.77891142007941	0.022569475905395	2.72108930821815	1.18230024368305	1.12048375175698	0.864623741084558	1.02905203648837	0.930546422703342	0.826826096906585	0.924772778098718	1.84228059501361	1.24596917328232	0.823322943593475	0.669931094983757	0.134009225670448	1.03162593661205	0.561044846363528	1.28560498264243	0.476159925932141	0.39101043991853	1.48804992792966	0.569599246915112	0.0502647647315842	0.299484459612003	1.77257458753399
THSD7A	0.281913190125552	0.097156642852518	0.149068646885953	0.472839191296295	0.286216969267883	0.354611926145242	0.451462345594045	0.27922510793443	0.21024937121814	0.0509100312591295	0.319995177846461	0.394546377866344	0.0547198925024501	0.218302764682965	0.0644587252973462	0.119669710704134	0.224450136796358	0.0757646627741038	0.173720699895924	0.0375218574952596	0.11258660626125	0.185900184432836	0.249304245402918	0.13766013983832	0.905608690372486	0.0701045881951032	0.392826514100227	0.507928449675413	0.268168766093919	0.108009012989853	0.155764836504686	0.122041239439857	0.621078978119036	0.181594051012584	0.188356825847925	0.712450270829188	0.404909087786845	0.376021388688789	0.129801599830125	0.311249979710691	0.344720023471485	0.634959680646593	0.259823215685182	0.125635478960545	0.660232906329935	0.164852340728005	0.169542589670996	0.0745896570367627	0.25091136175833
LIG3	1.48009313153997	2.46908503327949	2.76001655107164	1.95427954312769	2.0149226769635	1.34186036346569	2.03853655335939	2.69626388563733	1.94098960428735	0.955318968144824	2.35428404243185	2.19708718473012	1.4024916076734	1.82553983817043	1.23930983701724	1.41178095513314	2.12349404943915	1.53734919704926	1.70398522221436	1.04505562203319	1.40303789111323	1.25157419224794	0.758553558524991	2.54460571073135	1.4572619576618	1.52764092217128	2.19277572366685	1.6135767533163	1.53651595173438	1.96337584789263	1.85635797174287	1.96970115296385	1.93016478605783	2.44092558637348	3.10172642083713	1.73996496087793	1.69272088411276	2.33627729138512	1.22849578590929	1.82412599584523	2.15573221347066	2.06645076485428	2.15917516435485	1.7161993643456	2.37508349018857	1.84168204642992	1.10634556046383	2.07127885066555	2.34577887012517
RPAP3	2.38973020619723	2.8509859944108	2.7927433898033	3.05938037834822	2.17316477151899	2.55739819128383	2.69568179987619	3.28773822852766	3.03882270339365	2.51082504169886	2.98994462674427	2.8917968278303	2.60662799854698	2.99129183988288	2.7040593660489	2.72214549654888	3.21801047532263	2.41397024361929	2.5852231753134	1.79243278649465	2.80592214954578	1.89226959009575	2.90129531454334	2.94030935722274	1.90643239741811	2.46548580254831	2.61809860542933	2.89280230514498	2.10840343306274	2.72227107749198	3.15858013840251	2.54241154562393	2.98719965043363	3.5304820892488	3.38992858251594	3.15449983310663	2.81280700778314	3.58664581917276	2.68603939373215	2.74733360459082	4.2443172314692	2.85862447693678	3.52304377279028	2.16849531633896	3.18419822042711	3.67847488645816	2.62000516242776	3.07267400695524	2.66202530018833
ACSM3	0.283165410747833	0.363106098698106	0.123086785237339	0.453800407684154	0.156131906126783	0.32831480389238	0.529681541567519	0.155682416754385	0.380073819794815	0.0661891778376317	1.47874171070033	0.230584180131612	0.168265137748504	0.338238906395393	0.0557953152050374	0.491675507672979	0.206639520401698	0.140285903572336	0.0537031789195561	0.0627925390730683	0.143078774547296	0.188208731299533	0.0851824497113841	0.621887601087089	0.149136190499754	0.04074788684416	0.0507333428473234	0.469032052064586	0.219685180733324	0.412370407679234	0.0966133541236747	0.17540438933469	0.358738467025351	0.638249611361069	0.134130593570073	0.744222503493474	0.0767792571718512	0.140470704699862	0.198593939505624	0.129874817134478	0.13049140790932	0.240284142507764	0.423827304805906	0.107782623781564	0.142502490187707	0.292759125522981	0.184214019565224	0.0839020712285363	0.0434160298668249
REXO5	0.878737131222113	1.1147807475348	1.45018690660362	0.985577752412811	0.705967497367923	0.878175125468405	1.24110288998353	0.878214779230814	1.81239701078075	0.764436060582536	1.91997678667763	1.54219461447072	1.41484353431727	1.8543105638462	1.34410167801592	1.37122603859838	1.06809018090957	1.22066000811946	1.8297300044873	0.627981479095319	1.17563918982371	0.784355207959209	0.429668739769038	1.41922013122157	0.829026689763846	0.686620801426715	0.596322352264979	1.02975759053435	0.741094107848603	0.718065389405245	0.946407674238395	0.867892768751059	1.47612482771127	1.85215278509656	1.29817662325846	1.71042376139291	0.934602870545974	0.900048792058868	0.873918476231134	1.00896761942038	0.826253093737715	1.22309066382854	1.61844006908954	0.723687648587265	0.9580711996539	1.59187578961919	1.52740565330655	1.03496688089231	1.79741387457848
CIAPIN1	3.77168661821738	3.55952026863406	3.21274491719149	3.31980906275874	3.2195082758665	3.73820924318184	3.32529683908749	3.34874763209138	3.76402969508803	4.6368388794768	3.6631113938951	3.52138232900148	4.00939148708696	4.39592699639005	2.88259468329241	3.39186805805105	3.65495988571503	3.63368214811151	4.27841705830674	3.4493270154489	2.77200243669404	3.15587107388934	4.06718630435236	3.47097291120686	3.58183536247232	3.95266084697271	4.07934598297072	3.5549858172677	4.0812971846963	3.28099352038811	4.04338243499067	3.24637976958755	3.43378138283249	3.1656494457623	3.23267694055472	3.45905091380153	3.33865042295082	3.7862711705412	3.32093479692669	3.82943706647897	3.77750382365263	3.22442778512264	3.60056864297474	3.14776698506103	3.10183631448523	4.2374340065317	3.91042599902382	3.38480024409421	3.21325670549692
SPPL2B	3.05965126697405	3.27018154668109	3.35762902552385	2.86011234439495	3.05766994094124	3.17026864072976	2.4291799231347	2.82495071830994	2.5651518826754	2.06194563288461	2.9193413290139	2.77071153350312	3.04207267728719	3.08517039476864	2.41525590746198	3.1756444753889	2.67911876571167	2.52437105952618	2.99960849065885	2.56453639862369	2.60758756548574	2.13493148849492	1.97494453698571	3.21143166773813	2.82699483798827	2.37373669826231	3.07867847558667	2.34664415884955	2.69650167622632	2.41417167169884	2.92337105682302	2.28636906882669	2.32843449732412	2.80785783635874	3.29001353332858	3.26980266380894	2.63122507791151	3.37971215928023	3.25909178898477	3.05408249515764	3.28454286324236	3.21036355703157	3.09253611108905	3.82443845280437	3.34881561548827	2.65504766169996	1.99627119547329	2.9612955945868	2.46096177021326
FAM214B	3.29510710887436	1.76507860910263	1.78934549369412	2.13713922254029	2.11146380098602	2.41662324473157	2.39785316428252	1.97372341880911	2.26841772274361	2.66641239222074	1.49870492170012	1.87669419507738	2.60208991192716	1.78018244919067	2.11659956860383	2.212216427881	1.93779432770908	2.52575574317193	1.18103158996243	3.43981361185004	2.82849118100313	2.69276820033466	1.85993426008876	2.27137553959092	2.42927359642709	2.99504541563038	2.8197575196576	2.97601351358572	2.85965963439862	2.43926258124776	2.4617519751539	2.39012329404313	2.81483993427043	2.15226165246831	2.22110111825391	2.23214714697559	1.85894787550379	1.12434952402193	2.58547815993484	2.15348304452932	2.7197268574817	2.19065455181318	1.67720060212736	2.87638607292947	3.40825365469058	1.18497578605383	1.97696862661747	1.8204029606316	1.7487685828049
COPZ2	3.50946609861094	1.57077488266945	3.57043533353608	3.17950411380733	1.97120554398504	3.554366312753	2.46077788630785	3.29379059939012	3.37112559347084	3.30347625484797	1.18214610199334	3.539284209489	2.47827862544354	2.28435626638761	3.525281713062	4.39871585640815	2.92306398578952	3.17581921120038	3.72614904914651	3.87237020719519	3.08705586120251	1.30395791804348	2.26495137267134	2.74050256434762	4.1771763610669	2.65085339067375	3.64325899732572	2.65558352225806	2.44257885048369	1.42259157683168	3.45532981714278	3.39846963031735	3.41131471525707	2.38683652325349	4.02711783973115	3.05910973033852	2.73855171815187	3.25174811743582	3.07660731359091	3.82215357520095	4.34809517834342	3.61896691183857	2.49273029464444	3.41550345666555	1.09397474111068	2.23320561784504	4.57502503893539	3.97442238064518	3.76336111933381
PRKAR2B	1.11262209413319	1.76779008293291	1.37489993091283	3.83459185773202	2.52740010845609	2.58095579300053	2.2603725165574	1.37986506266506	1.31241467899302	0.226619206506534	2.96263677839764	3.92605371709239	0.502455555020431	2.92897304646134	0.67685891088968	1.45068383931932	2.77409827715536	0.718935834561548	1.48001755902182	0.266459000478756	0.217053016084439	0.8306929064183	0.967077414617824	2.38685090005337	3.57990876381354	0.202559885996915	1.45676391821133	1.93359574556382	1.03057143731526	1.32799091899863	0.507475567219965	0.737754178359929	1.84596767640076	1.56849995653944	0.62325600262999	1.93044041884167	1.36834486498667	0.66085099100397	0.468397755453641	1.27758011033074	1.41221633720641	4.07678431011488	4.20724599726925	1.54810208136608	3.65145454069403	3.1046409598121	1.08876079341645	0.608135360966031	0.428563836203088
MSL3	2.30925832299725	2.38095238021482	2.13276181344957	2.40175028982465	2.24553251625872	2.5542908136448	2.20541138137486	1.89206738517409	2.17025403170625	2.23798721253441	2.24485286040839	1.94795259462106	2.26350834231158	2.12939795384241	2.50882857218528	2.04852817459776	2.17734499246208	2.72821656978714	3.31133924178681	2.24613208811157	2.33323480194478	2.41865284743489	2.4448791163618	2.71969336425681	2.45639005881785	2.13863693691979	2.414225817661	2.39173719021835	2.51559725518379	2.32430509321271	2.35751853718994	2.73427319974904	2.34072129797215	2.91610083183499	2.32079726641555	3.03781324841087	2.14488458581086	2.16037034372787	1.76593225192381	1.92548332217477	1.94056023786218	2.35360709494962	2.74585725408492	2.97644670925386	2.59074852557109	2.31809249209092	1.83564998063411	1.91751680183171	2.2032514040681
CREBBP	3.62654291051673	4.22040019470953	3.53298893121623	4.05568522060614	3.93199545679843	3.26430817255236	3.95958868960015	4.2199522789384	4.58317895466967	3.78956701194746	4.22970884015731	3.78393676563874	3.41728504559297	3.82636152523707	3.65562598536884	3.91566451552975	4.21787417462241	4.05680117796395	2.15229846676497	2.87707787438693	3.27747911859178	3.27462785208136	3.49311817879708	4.65080277296055	3.79234598974144	3.15461594135003	3.1572753019426	3.78234460477037	3.32235138927805	3.72247934846333	3.69620641329023	4.06678452555956	3.3071931398343	3.52732283687044	3.7556077378275	4.61771234560028	4.2860956349522	3.26105186468134	4.14718938818408	4.24861901147002	4.21725533081584	3.77243924947262	4.02844127205211	4.28422843625242	3.75712126832978	3.41139567992995	4.31583266683001	4.41021907598254	2.78591721250388
TSPOAP1	0.51165946947328	2.67048916935437	0.728566283117622	0.973195673744094	0.770756987302307	1.06308034472283	0.848798031131001	0.1738708758964	0.380763885739518	0.0949549832500643	2.44157803416703	1.73151950037993	0.144868073056412	1.32893800381624	0.119914929546889	0.640196259935111	0.347076513455486	0.252727760570679	1.53660368761222	0.0509278600405414	0.067479230138169	0.380892020612171	0.988909005176063	1.9823586542283	0.811788496413184	0.036150436163992	1.29181051347177	0.870685237157508	0.686963661806141	1.15523824089045	0.218080719334848	0.256416606076607	1.07054699503026	0.856566932199939	0.44949140291317	1.19951831819463	0.682940928630564	0.778822891665049	0.39743879406251	0.267783924034522	0.259088217070379	1.21571649614056	1.65233581463207	0.778631800484022	0.37949606676166	0.565958674289519	0.174389967960335	0.206903343601322	0.895540648062169
MPO	0.0375377403611016	0.00926905646212981	0.00437857190734868	0.0783132278557376	0.0457182148486554	0.0955656425247358	0.0834134291683295	0.0425526554719815	0.0759177593188076	0.268678168451067	0.0924925300917107	0.0342568317600259	0.038515176089939	0.0248032154241173	0.0119692308369677	0.00448998105839295	0.004473590292808	0.0106764767092826	0.163744449321784	0	0.057383058123834	0.00468686226760994	0.0138374956480818	0.0302068228522214	0.226771579375209	0.0130384569488813	0.0489631246936069	0.0369439260753459	0.0754073034376262	0.0264959211360131	0.0734632681290027	0.0141973647694364	0.0803272046653237	0.0857458211152455	0.0378766511286836	0.162862629907533	0.031062525221149	0.0439543377576864	0.0153200852519791	0.123742856888499	0.00989955435680621	0.0625238077360233	0.0240843419153824	0.0137267563785119	0	0.0152391897577477	0.0117330582106256	0.0136244060858894	0.0831141248636467
PON1	0.312724434831482	0	0	0.00500128767870706	0.0143863499338861	0.0602319543562547	0.236167525150745	0.0756486386470821	0.0477282695003611	0.0255751952287506	0.39428074891131	0.0305052785775877	0	0.0124058644982496	0.00746284370525725	0.123349982408622	0	0.013280807524981	0	0	0.00727015483106304	0.0116426891403413	0.00575894089806293	0.109735792368933	0.0768195409035044	0	0.0184835313205496	0.175273489300359	0.0191490145567549	0.00664342284533208	0.00550915702411673	0.0234927252281864	0.00641375774070654	0.0511839912235602	0.0118965839478789	0.103525891609925	0.00557406836881757	0.808241090299022	0.00637788388941756	0.166232273251569	0.0123151767590342	0.0481458702927537	0.355533944623707	0.0170707564914596	0.00711496832793944	0.430990958707916	0.0290414947078141	0.005670011944704	0.0301179041968072
GCFC2	3.04914449267089	2.55941671874376	2.79906948958607	2.46055069732037	2.15916123650959	2.16929761601477	2.4056151095529	3.01580390146592	1.9000333994987	1.75291197672672	2.95560989937773	2.62718327137843	1.67222698836028	2.37667259828604	2.38834928342315	2.05779424989408	2.07108318379526	1.67361482042617	1.99103036017688	1.66712764619201	2.76584272428806	1.55987800480527	2.44353821107275	3.11182983481682	1.86082917790204	2.17143131686856	1.97983537579871	2.30868383183722	1.64417203802307	2.12684819348903	2.51768039784978	2.71875769912704	2.24290911483086	2.46756778816994	2.50458832389041	2.62208721987706	1.62774506629755	3.66293335570507	2.39856734103671	2.55747014791263	2.89947865485511	3.00140896794423	2.55812135255393	2.00805003757187	2.86989410845351	2.62911431086189	2.24403472619114	2.23943649100044	2.38698551173982
WDR54	2.47877937645108	2.54483518246507	2.96999049392352	1.96556491434095	1.33529849622571	1.94557950175326	2.47114318992745	3.20374675123992	3.25698488661259	2.65834870541444	3.66077266236506	1.65337252141602	2.95640765806296	2.39000802308162	3.04731149153414	3.74221251842344	2.07334014197483	2.1708062537748	3.42164337956728	0.952760667764436	1.59025390419512	0.918843917191337	3.405524765138	2.20293930908282	1.66583273639282	1.29135560544436	1.7693040449941	1.69328506011681	2.04812737702326	2.01081927881164	2.49010326259233	2.9857194087066	2.17091572648256	1.10588538407584	2.58037713377271	2.37184792528834	2.97971512484782	3.23805413567857	3.25494293923325	3.06818141972816	3.99653134614375	2.26217554457516	1.83455201234923	2.24015245446428	2.15582128291867	2.06996439388781	2.9191470070695	2.69219637325294	3.06408732800291
CROT	3.42711314746779	2.00945117578222	2.04156602484032	2.31787033179671	3.67834014923738	3.15989312959623	2.61288082692187	1.83583316104092	2.84197441171617	1.64908106310862	2.87956460665253	3.18239713019718	1.91144373254697	2.84733268079761	2.63447526825283	2.17165274772577	4.02882614475559	1.81434601766506	1.14871229082526	2.43308063859258	2.02362834989081	3.18072436059373	4.52410119094117	3.58684547862123	2.69398722953641	2.14135209321258	1.96596762595467	3.51320558222453	2.07284729115074	2.50342497673606	2.16759554347204	2.02993080378886	2.9464020966154	3.70079812902287	2.42760492909511	1.82223814776807	1.96748159696321	3.1385689165204	2.3041832303223	3.77733570348299	2.70319497593572	2.96018593175215	3.67586319018656	2.44662793632345	3.09834835985238	3.09299005393224	2.48723589382569	2.35713516747815	2.49891051938794
ABCB4	0.111858052553505	0.111519897694911	0.0802572698995989	0.379090079703717	0.172324332661883	0.25932108717987	0.349880753314313	0.143852142451184	0.103904348509939	0.0361109033766125	1.22263632176303	0.203918987307539	0.0490081971440685	0.0801302724045305	0.0445456805800982	0.156261417750747	0.0679431512809698	0.0397825750028869	0.0428691220368347	0.018362125363499	0.0434097936809644	0.0520604884515169	0.260639352164585	0.243879558749917	0.114594228045249	0.0425053327445472	0.0952069569361239	0.154874531712048	0.125503767635915	0.136742128398782	0.108457887766357	0.0331803770594722	0.207776718249171	0.115571119122209	0.147897821690325	0.315269619035734	0.150193089263748	0.352256050767303	0.0821598354856414	0.148419393635232	0.161240061717509	0.265414611109199	0.163665332790677	0.168254261485773	0.162947248360428	0.11982516166738	0.139045326785174	0.0732509504632071	0.0397030459260313
KMT2E	2.98613844081786	5.12828559203054	3.88079118038096	4.04523732350002	4.57935574099088	4.91197739874342	4.24376633649051	3.51261128903458	4.99131668180443	2.6695921556563	4.73975487642686	3.7299900120394	3.84412872214574	3.40162472074679	3.81124991659457	3.68452364720698	4.28783140031754	2.76812719618986	3.20319184431508	2.84985770962175	3.28547375673261	3.22334526960408	4.57055037003158	5.28620065344764	3.39301925676308	2.71037217038117	3.09482588337675	3.94046781829056	2.90293630871322	3.8544570403894	3.29195107307833	3.68256467648862	4.31464327926557	3.67514026700264	3.92850086062237	3.83744181517895	3.97222729844216	2.764012445233	4.74183003804276	4.8551992782097	3.84995926951635	4.20048406587568	4.4669786971705	4.38563195147604	4.29693785626195	3.49156233705093	3.98140717779183	4.59313835690768	3.08872920966349
RHBDD2	5.56151832057988	5.59052535195005	6.76809352098328	4.97000667631642	5.42654828313158	6.15976883820396	5.91139947740259	5.6099328510997	5.50893509786164	5.56057508053723	5.64120610430883	4.76926646074236	5.32650589360812	5.43085587476711	6.19929186219652	5.54301767464533	5.59453260423653	4.60981055700557	6.01399541019086	4.8630528173688	4.29218137962201	4.33835497670655	5.55859740350739	4.84146648174629	5.27180654463041	4.89947025534189	5.69064968216642	5.54550762803851	5.22848357446686	4.94257367884557	4.97071341372516	6.14814716106742	6.60403649506265	4.65372051744756	7.04448813276359	4.78521354483054	5.64900171729288	4.76123938494983	5.80260897106038	5.53109932653036	5.04965096708229	4.88021983681265	5.17979270202487	4.81715048627512	5.73168756101909	5.6331349169166	6.44635308494297	6.47605364596304	5.68368114144886
SOX8	0.23022566521524	0.089632016670033	0.272583179012899	0.523200063269897	0.111094511541257	0.137357039836775	0.288047545140576	0.12778497770948	0.104639545128427	0.133751714230367	3.45534457229628	0.633816503163153	0.0132480546341771	0.08876822245535	0.0189984816845523	0.233974676033623	0.0695867146346884	0.161162959840146	0.0182773420642042	0.023246693031432	0.0322380363468704	0.0763736566659241	0.0789210656684527	1.51746617872872	0.345777704774716	0.0444616404312715	0.273489947482243	0.0986239385970576	0.377208515725142	0.774644607364555	0.0621291903551908	0.0809268705650485	0.338882986074941	0.150893540660024	0.0959679641192178	0.229374061937117	0.158672421617677	0.0523012697830828	0.0833198501073092	0.179284155722984	0.468274042320487	0.336765295642175	0.226067916963214	0.0800345267102061	0.113882600768165	0.182910467733183	0.264710258655459	0.0287531999089957	0.098647503792281
IBTK	3.19498388736342	2.89529641250926	2.07832241541968	3.39071845709116	3.07423531273575	2.9551887171182	3.46159030785652	3.10226092897905	2.82302470933715	2.75006664194841	4.4201846325877	3.25987369710059	2.98360872645219	2.21970711791907	2.37658220737599	3.20630703718729	4.58321074188862	3.35015799814246	2.49782722729184	2.43539079021758	3.36974128380543	2.976969920071	3.19470199035066	3.2637807158059	2.67218578042224	2.93482058017022	2.57392470230956	3.38326836608446	2.58654131833687	3.37176239175164	3.27033588500464	3.67543749084257	3.14045317976636	3.11478842292118	3.56431050762986	3.45654108100804	2.92722725637086	3.37916017689355	2.98753313182699	3.03465175983686	3.19731303632039	3.3100815310235	3.25291434160525	3.13133534791967	2.78746747577847	3.85567070233682	4.18763252289709	3.24368627634384	3.17026239758137
ZNF195	2.24070763538724	3.07830870098109	2.44903933477616	2.43836835882425	2.01435360699409	2.26011928947533	2.55750703582468	1.6678924454245	1.87154559507253	1.48483133932067	3.1057914697562	2.11813733051636	1.98729225013317	3.05423090426806	2.07758577098791	2.02047157293315	2.3877229428563	1.45469526600943	1.92920714430757	1.35585654288722	1.972549170991	1.44271030404367	1.44267798728476	3.06528291669721	1.3503734467362	1.6239142025052	2.11660929920625	1.92732942150487	1.23397203232859	1.9739196173773	1.29054217963696	1.43515533416513	1.72669502705312	1.87552524054513	1.89417024411299	2.30101869371898	1.73189951256727	3.47344401714512	1.74772240610997	1.70600420974842	1.77567445710941	2.79411454250443	2.71385428303637	2.74051410848724	2.35618405004678	1.59246875764269	1.39175948838415	1.43789102546157	1.92473702361126
MYCBP2	3.60408593056187	2.70965968070602	2.22840151797158	2.878417772049	3.16091906266239	2.97783398518967	3.76654931942432	2.65047684008126	2.89126079450324	2.76092602293739	2.5946295035141	5.09576348587433	1.94888829340915	3.01893208281968	3.3974483882766	3.32064861032936	3.51215260309151	3.03029017859651	3.04759208805262	2.9210474043681	2.0715304687417	3.86274914936761	2.99543431152179	3.47119079446568	2.56439662476296	2.436696153817	4.21163944081195	3.81248876129493	2.63051313376889	3.16123111115686	3.33077869526452	3.16402117303499	3.86188862170278	3.19531787779895	2.83368341899064	3.23375040667471	3.69277251690526	2.81171601280185	3.32397233763845	2.99598187114056	4.77741778067768	3.29341796788234	3.07272114678738	3.37897947434152	4.70501636961417	2.62087648604009	3.17226268810974	5.20997273257002	2.56548575079267
FBXL3	3.24339694168536	3.88368150254309	3.02127833608388	3.04029886933241	3.26997887230312	3.19215137161778	3.44652142004097	3.15472501573502	3.07779559166918	3.19318885259641	3.29666376621705	3.58801315576084	2.50788144744319	3.40538343213522	4.15672339152613	3.51266372276226	3.03469677288152	2.79247614283917	3.63617046990221	2.54526263553097	3.11583220066553	3.25293399685367	3.34552230763483	3.57794484583361	3.27902310209439	2.92585784794344	4.16330623028596	3.58242491457001	2.73516688641294	3.24726487061502	3.48110798025076	2.85763695529287	3.46746340731784	2.72497149535116	3.18755011014126	3.51089718645253	3.3991281789417	2.35978993477327	3.41670593951369	3.30538725840855	3.71050835088779	3.06850140694279	3.7404271566058	3.61943814434524	3.81393806660416	3.46490072655787	3.39418857430485	5.16434060086194	2.58250846297734
ITGAL	1.95586314203426	0.6432562198323	0.173143021589044	2.99240950970232	2.1774642795243	3.27854675260675	2.96090232069056	1.02094902885	1.75338900022535	0.543828665459576	1.62652072824983	1.60867857924785	1.69998404845194	1.8235381807138	1.48054704956585	0.951596726370372	0.460084944574692	1.45529227185245	1.8883751390409	0.330788306360119	0.539215191292033	0.968869425498789	0.882526258761038	0.889880483205502	0.61021614566231	0.373080140722369	0.857965047419197	1.7044307419281	1.53323247786805	1.44292095058497	0.482098578705425	2.28878299565873	3.01630140813469	1.43748661488079	0.285940269598062	3.28011046085573	1.84466312728237	0.711621659650348	1.14389423459977	1.13524794660011	0.693391332176883	1.80592763002994	1.60291877763656	2.72850474783184	0.187075591124832	1.1917771143189	0.978085133338975	0.903177375700782	0.717085872870407
PDK2	2.47333542429212	1.6207329140148	2.2510431819133	2.33825322322805	3.12315150181617	2.02564538998344	1.80594810322938	1.86409243939007	2.29456226428231	2.54257211174896	2.27702931084371	2.58647138739614	2.22037834770344	3.13860447926368	1.47751342575208	1.79346192037373	2.49036134729147	2.66554226795691	2.53324064616434	2.01696739178346	1.35816804568093	1.97092083322164	0.890275291680319	2.33157781517561	2.4631637876781	1.10731327338848	1.76487855282621	1.84349380910771	1.92712245262581	1.20891515418543	1.90452904609501	2.20258026297987	2.1421247033244	3.17044057433755	1.85532415131917	2.51017359818789	1.70584997283181	1.9308215473887	2.07992826392243	2.13904380182392	2.90992501278008	2.65025444517572	2.11860553623549	1.90061702162657	1.9258911114235	1.73924053802881	2.10577242543942	1.89228662586666	2.07663159019985
ITGA3	6.12415800835337	5.01764341062555	4.31926277037245	3.57932842038281	3.61407706869232	5.3049132274813	5.49282567587772	6.22344207916701	6.52785264042901	6.52981556992527	4.18450371590965	3.22438659709085	5.99422153238179	5.16455375190265	6.11763496405085	5.34647960776148	5.27668728606831	7.35695150155536	6.64940052584408	4.33560721946986	4.3918044548599	3.43665924298658	6.61455873643194	4.95871218160187	5.68922515369159	6.54879516077726	4.40187357613191	5.55576739467839	5.77952835152821	5.02468209913985	6.3764906485539	7.48522683566567	2.99704721059504	4.48809109313724	5.38194908383643	5.44690672970451	6.1187177675963	4.49338577567517	6.71123113433101	6.53431443141199	3.92515524910207	5.98476802235345	4.23995850390623	6.54114861959707	3.54739267961875	4.55672343804838	5.95064244476514	6.8951942563591	5.7312498349361
ZFX	2.72421798782484	3.14180286464468	2.17858296076735	2.55654816391814	2.66640136204308	2.38456912618932	2.42761294044846	2.51990889913466	2.34985711043933	1.5283965162158	3.03326490810801	3.68181934338294	2.07561768206019	1.85859758327317	2.60458953072536	2.62329114179841	2.6448138682825	3.074682752394	2.8538473055372	1.45313174518326	2.52226118539876	1.95066109134316	1.79046038541373	3.77737598106123	2.34941303407217	1.93876141610875	3.23070975578691	2.66891134016706	1.89596021763393	2.76185619854844	2.10901236569389	2.79165553434534	2.29765132760327	2.3475055822115	2.51895518058854	3.11147468112712	2.14951510816248	1.93601042088405	2.1123524475953	2.35096640859457	2.58712871773933	3.03438535309801	2.80872412389883	3.04331507421415	3.87200997097759	2.3396407592508	2.56337061029382	3.13230259955567	1.85185927340337
LAMP2	5.24040086285411	6.39370611222593	5.16502483025709	5.87670926259485	5.58356049216711	5.3649049160895	5.64724305478247	5.79959269738597	4.9324002736246	5.6435076110866	6.41459594624996	6.41517391761504	6.4850818712155	4.9362156697534	5.97686403803445	6.05332038504779	6.04759712220344	5.12864836188429	5.62298573643612	5.43012870696063	5.07324091897979	5.27034569637493	6.42846789896651	5.62038162864026	5.30070895649485	5.7143977301267	5.55300555746942	5.93326260613004	4.98350680956125	5.5738291501938	6.50266332059029	5.62069305644489	6.08795053644712	5.52987118042348	5.68505956030621	6.1971132056667	5.02923548589037	5.19570712261958	6.41526480851098	5.4494924109139	5.36025334001847	6.06337668502428	6.23025364730718	5.10871087910315	5.93982011528852	5.17763932977202	5.74498892834457	5.65925682952093	5.34201639178039
ITGA2B	0.0475224658898669	0.596242193452792	0.109910316420242	0.141114572328273	0.209069909261414	0.0780426688936465	0.206335708228664	0.182964115744042	0.282913898309972	0.070645135823383	1.24297133226662	0.137899647110899	0.367045895864952	0.150754170625404	0.209277268442944	0.319034441004073	0.320268835957038	0.0986518129962804	0.477061560731534	0.0216658163641981	0.0257970367224956	0.0698480919003091	0.142832214690354	0.403330609224744	0.244704125030772	0.0247452948178386	0.233179858957718	0.237419813030971	0.0483532468276841	0.22303359800516	0.111069700098856	0.162666215306833	0.373517824897731	0.211182224122167	0.240800048496577	0.55551796561868	0.133265224808272	0.844659004906444	0.0449473582045764	0.298960809093408	0.261832425112983	0.761017786055647	0.0824461120611955	0.489363705301129	0.41733901920773	0.14785766297807	0.180316704824968	0.153812277260462	0.126287388515442
ASB4	0.0252571284702254	0.0106407627551068	0	0.190236699558496	0	0.260745753170858	0.320940947001375	0.0362814833568346	0.283564974702909	0.0157819305021163	0.227866431752189	0.00756413342095279	0.0211920470076226	0.0190296964225073	0.0182892539838074	0.131547572157434	0.0204387194272224	0.036458765358985	0.00441887592333664	0	0	0.007171180879519	0.00354437561870619	0.366157224497366	0.0240598394201635	0	0	0.223295248327449	0	0.00816687685176162	0.0101477837981338	0.0144928767213234	0.0351466200933272	0.021204970042946	0.0855688943308088	0.0326315109952627	0.0170715558074975	0.813925376600811	0	0.214130922226315	0.0151324603290696	0.122601119004593	0.14439353224132	0.0105221289408763	0.0174397533272548	0.270207707046967	0.0297593142470844	0.0481026538938052	0.0278053812974724
GDE1	4.37528052510326	4.00388596802237	4.06242971013009	4.51983239906301	4.00583629541852	3.77529151992718	4.57498549825573	4.37711362440179	4.02218618016616	4.865295336736	4.10353048973041	3.75882618839047	3.88495565197485	4.66263141675507	4.37801359603381	4.08351514903104	4.85520919529605	3.64964635020171	3.53858881092158	3.09973782989412	3.15045763871607	3.62993445623245	4.5484837010339	4.05008479161343	4.41060664547233	3.72006620361958	3.44710478867674	3.88716138574372	4.00806622826418	3.83335355880989	4.12851322765551	4.29228242399472	4.19658511582904	4.1301864270577	3.84240706820767	4.1048953164423	4.05616856442584	4.29941747318799	4.35777079012751	4.14281077890062	4.37068418925372	4.15454039333823	3.82297299575268	2.76338713542972	4.13836289736533	5.07262053011274	3.7506058050533	4.57849198023807	4.12102736185693
REX1BD	2.72749650145196	3.11790601821126	3.73247556729268	2.08282101317698	2.7723330774838	2.86821461576738	2.72173297236451	3.95722666390798	2.21170144203747	3.38493951735129	3.03110512646335	2.72154388272674	2.91133318785716	3.1371980908699	3.50196975112726	2.90247020587652	2.74824699169499	2.27128895798029	2.8318878416909	2.67674847024341	2.92067613429142	1.67932207331052	1.94245914655113	2.18452211418799	2.65330667296588	2.46421214553994	3.47046745189588	2.06320496408496	2.49501937352942	2.63796878712179	2.74979405745527	2.42491722435094	2.9212338930702	2.9537637690385	2.8105350883331	2.97623405755838	2.49125957653931	1.94626468204893	1.83253233634766	2.6718231965795	2.45254117858181	2.32284357688544	2.6099783371512	2.85930073225621	2.31979322450606	3.3634685408236	1.96424296247028	2.58978661184952	3.46445420288983
CRLF1	2.33515553208573	5.45531141815153	1.21919292479676	0.820302927762631	1.02797009014101	0.641622103226729	0.659474378337953	1.16824316721205	0.743868152782524	4.37937925640193	3.08476887022569	1.85874134119714	0.975539257521198	1.71424697743754	3.14327270423558	0.928390570022781	2.57268911179851	3.41454959538699	2.77826435727068	1.12748464711886	2.85194535510026	0.912260024832303	1.14554996451937	1.76636530690309	2.94674287857637	0.569851581117748	0.55370406137699	1.06117143483508	1.36022995865864	3.02612859383113	4.70551601948508	1.95779048892788	0.883274606315452	1.66740846409829	1.66524625036125	1.5241491998862	2.04531062842805	1.27597266378739	3.18963997007214	1.114970580684	3.58988027597025	1.47264046452103	0.444215814660712	2.66930849018352	0.950454007407632	0.601158109523904	4.51577274387302	0.804408013461493	3.27652660115212
OSBPL7	1.24279415871452	1.88108145964328	1.37387936756825	1.3574232846083	1.3445822877602	1.38323703865959	1.3672026499036	0.570834179394538	1.4023420590507	0.944754315809436	1.73988890534783	0.56985535614759	0.496309250168555	1.66938641166823	0.70902473259074	1.56152084293416	0.238731726825424	0.679657702097666	1.73181098241143	0.401992968418392	0.204629535507953	0.456131619515634	1.70926939693419	1.39762675516205	1.04918355529418	0.127692988372711	0.280773785270501	1.17912944146506	1.00960832856213	0.685809204412009	0.687070341953607	0.538803925558228	0.987710818952421	1.45029312359784	0.879928563853811	1.33845171784049	1.34085924866343	1.40829045184929	0.780621038314778	0.786862489142117	1.06971263717643	2.72022974905216	1.6784111568709	1.06169392140064	1.23830306506435	1.79760208438389	0.43815823370739	1.0513353276275	1.20870593547931
TMEM98	3.62404234385565	2.94964777227522	4.41982437589745	2.4224454792516	1.24861140190986	2.59411247257597	1.68342712162338	1.69526680192691	1.61744637226335	0.868015580110552	4.09441193526596	3.31893750664944	1.56050563452653	1.57663454735676	1.30922895449357	2.32756311459276	1.49019247493942	2.1227492369291	3.27818598648688	0.586861038459743	0.856737939509559	1.35333193997234	1.07082445450916	2.6438133388635	2.40289250940295	0.914230197550564	3.11702050728943	1.29774118534522	1.94302447322587	2.24477428726176	1.22459246215739	0.567338144865014	2.34193846653167	2.1296666509368	3.10803785134004	2.4841378400351	1.51063919724517	3.309822916498	1.0372230326604	1.36410497064176	1.9941664408396	1.97698185664391	1.54059589400171	1.6393850650924	2.31107655362583	2.5710192992276	2.38625891408271	1.66907595231964	1.37904955149967
YBX2	0.0777214130884522	2.0733841196387	0.29838070057856	0.381177357226023	1.3358107499387	0.705213253167812	0.845459947206039	0.599823143274979	0.892224942775873	0.868183970829024	0.980512650569386	0.217234286715836	0.440521102668764	1.56668085100149	1.33721506710978	1.10721449961494	1.2160987348583	0.129056108952277	0.146739536899937	0.0296807152985484	0.0353216039301164	0.598645955943353	0.105730319913714	2.48928947297789	2.03939936057161	0.00665159395119337	0.130784652435764	0.633853149743752	0.208749762928662	0.270975666162689	0.838628548211639	0.332562990321759	1.19687237762041	0.952422079800012	0.656573883265269	0.63523025695285	0.718720188928011	0.805689431747465	1.29651760016309	0.929963301835523	1.42489810817383	1.45296926731561	0.819487145523033	0.263917274405697	0.796383377287136	0.288792639959082	1.17065871979784	0.286594439734153	0.650051408218908
KRT33A	0.0129655567794136	0.0500733417147899	0.0238305278049202	0.0646740409795641	0.300476736305446	0.790487722162313	0.176907365922868	0.0516500989267881	0.0394972439894151	0.0281138532116625	0.212535703348874	0.237183376359559	0.0151970128648846	0.0669626276924568	0.0163710443367214	0.0484585145707186	0.696998895978352	0.12641146095045	0.178510551586929	0.103779319813843	0.0159496156125063	0.966353350333553	0.062131122018714	0.243139586215822	0.0427649093409888	0.0237261149628362	0.873643137637268	0.857703045866483	0.121950374354823	0.314695871108153	0.0240895363731705	0.012971049465897	0.21022609056327	1.39700438583481	0.013083624001896	0.0436172953121045	0.0122372281222906	0.405875669914774	0	0.356610275826636	0.117546621708551	0	0.177184020458048	0	0.6567993254115	0.0277135488276242	0.0107188104046043	0	0.0493729674389228
MAP3K14	2.28142104889	1.93338227100042	1.32928320218891	2.68591120016904	3.37636586499534	2.29867481738842	2.80118096772158	2.03147928870213	1.75293852561853	2.41878042931572	2.75108836679054	1.92305027182522	2.3329312292645	2.27026478050893	1.37223656504898	1.50998595582383	2.14426038424588	1.70789107605801	2.35359232085663	1.23591182733302	1.03480873562674	1.95683621109105	2.00496447522412	2.27927258269513	2.66741334456414	0.723287181305073	1.78408459962532	2.29159674387348	1.97659647680536	1.68915232317171	1.56235543977028	3.14463466318087	2.355686244208	2.10346105749531	3.39984007748428	2.94632097467459	2.04955594107842	2.17724619693183	1.40302143410912	1.70428017700137	2.53657455495026	3.38048283262131	3.80264388878944	2.63328219026005	1.78457647132882	1.56767304385078	2.37035432041624	2.11284276600112	2.09403664909651
ABCC8	0.00247086587052505	0	1.55745637896514	0.010428597492991	0.009033174224875	0	0.0810662590108362	0.0296480803977783	0	0	0.0667573759090105	0.0102685653052187	0	0	0.00934831243174442	0.0278029577966703	0.00929332068365543	0.0138697105593652	0.0119773606245472	0.00255168856848621	0	0.00487600840102351	0	0.0822986972337061	0.0285613830586751	0	0.0282213909262421	0.030270995997616	0	0	0.00460514149416048	0	0.0133667711343662	0.01922222250251	0.00498259550196703	0.0495887692069982	0	0.0192193110814846	0.00266825259201033	0.00319711721043552	0.00773062196646711	0.00765062261500535	0.00210415452097976	0.0107224187721753	0.114536139819552	0.00530332975369719	0.0101782949014111	0.00946376904428354	0
CACNG3	0	0.00529917884761273	0.00499855109624966	0.0045873316006117	0	0	0.14301742345532	0.00546872825778691	0	0.00590392902447799	0.0270131569739452	0	0	0.00570194587764566	0	0.0102332676898993	0	0	0.00658472966040452	0	0	0	0	0.00579749556550078	0	0	0	0	0	0.0121620367725257	0	0.00542018483169064	0.00588312984038586	0	0	0.0244007104521309	0.00511278724616035	0.00846862324868755	0	0	0.00566016810751122	0	0.00461449215832664	0.00785286546621856	0	0	0	0	0
TMEM132A	5.08434757708572	4.93988454472242	4.10429910180523	4.49335454125095	4.18232799388189	3.90246494513584	5.04646345741257	4.62317005447744	4.13041932343924	3.902736309464	4.26403983352277	4.21779333251929	4.33997466386907	4.22819963573149	4.91595522749367	4.6233588702872	3.71692682930284	3.3965732763482	4.48169589161188	3.46789989982122	2.63562760207958	2.28228340430026	3.19758261638872	5.30338837932276	3.06574113059579	4.21892986775587	4.11983625971417	3.11172233565098	4.149097119994	4.46864395808907	3.34970784202939	4.48432009461927	3.9295380394562	3.58758929272579	4.28054664028416	3.51724070680062	4.67616322708807	3.17209478072543	4.45806376294699	5.04357143180966	4.24924802911026	4.00463323447881	4.86363471658155	3.81516694385751	3.84184408255669	2.90929188342126	4.83038319977882	4.83927397174709	5.45509320162204
AP2B1	3.98749142356228	5.47526813490838	5.17594567045466	5.08502066447164	4.83811903097169	4.41198761369685	5.2578098326164	5.20241474236375	5.33561704109985	4.07345223892647	4.72212100115433	3.57377907031022	4.27514799729266	5.26208307109222	4.14052406311463	4.67770168013871	5.26356602934076	4.94435374868005	5.30544394977965	2.78836784511271	3.23744815152805	3.17667079640495	5.90319247672761	5.51790462757573	5.0920981172108	5.00043056222106	4.67351009637516	4.30868474762471	4.30581234839478	4.12269199738278	4.80211825767942	5.90532829478012	4.28027611007598	4.377369672598	5.5540994332133	4.42073544140663	5.68720004093239	4.31946059073098	4.32566622240638	5.39323609749358	4.45615704552024	5.84663327745731	4.33844071193237	4.00215354008565	4.84435000557045	4.6706244816421	3.98064067884299	5.71503226603339	5.47438775118366
TAC1	0	0	0	0.156522508431817	0.0739766915874562	0.0304302869225883	0.0317232863695776	0.0266373365765167	0.00907015431692525	0	0	0	0	0.036902071026164	0	0	0	0	0	0	0.0108915395929533	0	0	0	0.386958138370806	0	0	0.0682469370448865	0	0	0	0	0.231146564916596	0.0172638861549874	0.0178082894330182	0.161653850495003	0.0574804872612308	0.0545243879542179	0.0471607235962146	0	0.0546088120441688	0.0272794718153609	0	0.0874490568602821	0.0106593372205927	0.00950572281970341	0	0.00849668324797852	0.297971215447107
ZNF263	2.45595945777484	2.92856525554915	2.71916264299009	2.03453991972546	2.80380802117187	1.81590418131151	2.1787530019218	2.63917568780716	2.65327244998537	1.83701102169191	2.52046450710437	2.27223381385803	2.10391131060308	2.17346390812066	2.28708955162382	2.21210948792474	2.30322248930318	2.02759344907733	2.05195082870741	1.83973615892864	1.96749996169771	1.37346710073723	1.56423669012324	2.25143926893078	2.15055631839983	2.10646013479919	2.0824954040013	1.80744503947228	1.75977384013362	2.06310164843869	1.76067260069904	1.89061827162446	2.35479598252509	2.17831370705036	2.10902203768997	2.44123898822981	1.88664372382638	1.78666325996129	2.03062731937463	2.46716550316699	1.80785722405118	1.70445074116232	2.45190173374353	2.55531276468517	2.10169374535861	1.91224268213119	2.15538587231251	2.1015944538376	1.83502382065977
CX3CL1	2.64451786850201	4.64118673018212	3.78219833640378	4.16064207032482	5.52642157185681	4.28063510349481	6.26061283671498	3.2156093313706	1.55308528608399	0.261770238687323	5.21149420345163	2.68114625773305	1.29471978226608	3.67387286614872	1.63176109376828	5.41491925865907	0.885513067204225	2.2688403200322	2.21070076100425	0.517204797894026	0.663101027907977	1.82802913769856	5.58951032239906	3.40336546152199	2.06269327881431	0.838571811861591	1.86825092245891	2.21355117157077	3.58857237179232	4.76814076838318	0.457397257717558	1.19777896039527	4.26957166993149	3.42187864328628	0.969587490421125	1.90394264060299	3.4186209879603	2.52643636152413	1.70613799848703	1.89896912408708	3.70370727903546	4.2266210889392	4.45721951942324	1.75719674073564	2.03422304754209	1.17364128390479	3.38033783318841	0.884589627975365	1.35204092621803
SPATA20	2.95109258063849	3.88079023631216	3.20907713813234	3.10453244178994	3.65911198270736	2.83151306912534	2.40370451598752	3.3611166053425	3.66595826025228	2.03850126654594	3.05780188882865	3.14222230847878	2.7680814807496	3.71003518778224	3.01353572243317	3.77154664325032	2.49233137277374	2.92280709549793	3.58628907018165	2.42688535318482	1.48065586862104	1.9745952585236	2.67171088221194	2.90467609719691	3.01712854844084	2.21062017218197	3.97303651949454	2.94172534799077	2.72117609290055	1.53021431430441	2.36050243696668	3.39470269544018	2.60258873931752	3.08084850954336	3.67453602149221	2.85939897187448	3.04925932342333	3.18538695947907	3.3262945424366	3.02795815905042	3.71428858520203	4.29139951352033	3.48167283300887	3.16677025762752	2.99560059952147	3.32545407854751	2.54089670243291	3.44382249662584	2.90005824484155
CACNA1G	0.0508847925995514	0.0724456166887507	0.0236929823018862	0.0346528216096366	0.0250845724993547	0.0889014144884534	0.0570699919241576	0.113885189445856	0.0210772051517486	0.020550796633813	0.0511192738793479	0.105740281870185	0.0691932082895918	0.00544109643322491	0.174515430416053	0.0370819692197536	0.0113455817994184	0.0478445543075577	0.18309053326272	0.0456274800152171	0.0231981563311903	0.0844298233015103	0.049631569382201	0.162343471040268	0.0480954497389539	0.108397065543552	0.0740331121277021	0.325378421835377	0.0551596837048985	0.0848571800780077	0.0935049735534708	0.0936168565427012	0.0587853199500143	0.0317326056721484	0.150420498772307	0.237598763361508	0.0621732099389581	0.0373325530438666	0.112924589729769	0.0569559814832837	0.101000058287147	0.839481268490281	0.115769389877707	0.268845051153822	0.0389972317715372	0.0293721480112613	0.0532005936310542	0.0961512841122611	0.00664271514803433
TNFRSF12A	5.13885254008281	5.75221814077959	4.73300732877389	4.47674269511943	3.67576876845215	4.92946037566409	3.82824680932881	6.03696370661536	6.44994970468297	6.59755950184424	4.4913389522979	2.24684210629605	5.61651962831535	2.95905411775701	6.09284085732099	4.7594352453005	3.59324645698928	6.008353348166	5.39584051904937	4.8536392858973	3.920740898555	1.37952038217942	4.51616559293181	3.31647545191118	5.30648542387064	5.13178138850425	2.95198989290406	4.93189970477119	5.05350255453436	4.45850321224881	5.42835257847497	6.67819972097725	4.07741248063653	2.27967776628351	5.04973790823327	4.99854911383361	5.07337320960597	4.46608140462542	6.34907550339516	5.8980947405228	4.55325247264547	4.72731083501393	4.82254363889504	5.86617886382399	2.11556664231116	4.54897891932642	6.17731075348188	4.81722819572808	5.1947868878179
DLX6	0	1.81305537178246	2.59758798773533	0.0604226652546048	0.0467225357839388	1.29555750092488	0.536347010776637	1.99721223599282	1.87389757199985	0.0210331586360049	2.13795088663132	2.1548513333795	0.083073112436569	0.68055298469886	0.911885849443061	1.00731728784694	0.848077893896007	0.0642784636709286	1.11590129963774	0.298200034035212	0.00597226700505571	0.0472118981337805	0.84117003359832	1.81113468307706	0.0556029276721706	0.0396208102679119	1.75041479469604	0.986332223240948	0.192354091314425	0.130595274142888	0.0402243244166996	0.22049556068835	1.9557756551068	0.14891083042438	0.8687406599424	0.434295811503041	0.87904125056273	2.09001085029375	1.33173108275164	2.40567474947621	0.877870300906344	0.940752189363001	2.40119566080111	0.027928290181409	2.09351863675384	1.21238371086708	0.520152219109905	1.71065762013968	2.10716929179773
MAP3K9	2.66879303029074	2.2911723007892	0.650980405329036	1.92827883221987	2.03935172013856	1.66768116437736	2.84470781060273	0.977190553973042	1.1832586680874	2.42425047037539	1.43416902415769	1.08731339476523	1.60407157339271	1.05460857906676	1.10529132111201	1.68832503750543	2.25821491545364	1.83129923500825	2.93164812579639	3.00176817633847	3.8798661288987	3.95141626771301	2.01953324372024	3.13621994089075	1.41734757208976	2.28818633785319	1.7596161250639	3.0554270961497	2.87563174392179	3.06436640493354	2.04613739772797	1.89149136728083	1.85688698494922	1.92328976575097	2.1782772834428	0.940820281619429	1.92248872845316	1.35710919814239	2.36298242577723	1.97746158881073	2.50135033776993	1.39846438710305	1.3596755788634	2.11202686821292	3.01913640059355	1.22039698970137	1.81140235178167	1.77180793411913	0.729787133459219
RALA	4.22706705068127	4.24993456351107	4.33865821779435	4.08366279311616	3.59704859791438	4.76927288681593	4.59327383880517	4.28080140983489	4.23644383571296	4.22553057503221	4.25900186443408	3.82145933050044	4.60115578196507	4.04807099111016	5.02534010350818	4.36418475498318	4.34543979870167	4.942647261471	3.01307756630519	4.06304549801556	5.05048675196289	4.91237107353328	4.4077217968877	3.48346841278555	3.71870337435674	4.06940588861179	4.02950617590792	4.75521771221611	4.38084776716631	4.72831769646409	4.91195521423709	5.13350953608151	4.34420100016293	4.29218841811534	4.59959845816682	3.96096903410925	4.62747935730019	4.51728667747611	4.98622440464325	4.92217200100796	5.2769353226679	4.11601234900693	3.96425870181716	4.41830081935412	3.89111374243908	3.52513161287346	4.60514667982472	4.65604216887393	4.61673226147571
BAIAP2L1	4.96610195582738	3.93904709289316	5.01244811517003	3.22124894381844	4.21684582650131	4.89841006525821	4.15332093944113	4.15218600087641	5.37050173987006	3.71679834786929	3.77446135396619	3.34230028388188	4.01761513450651	3.1773351440687	4.68612996613031	4.3423694587898	3.59871257426976	4.21923881893558	3.59585206855967	4.8375044056292	4.71560811298008	4.05505759058132	4.47603958809265	5.71100522916345	5.64007311482101	4.71034160546624	4.05417300217855	4.66917565918084	4.00429009977322	3.98789924901922	3.8309772460449	4.70128551697314	5.04119052621324	3.74049984248886	4.70821366154759	2.98279387704864	4.2497038090455	6.27098420003265	5.48890848072915	6.14692449589843	4.35569068342056	4.0199614983589	4.61623594033177	4.64645659893424	4.63769989056953	3.52828467981251	4.24740307716849	4.78778635117459	4.43760160743231
KDM7A	2.52563446709665	2.68424658832301	3.17140757577104	2.88757695414535	1.91473250589647	2.28125012040731	3.244140047842	2.89088880015987	1.14629286090742	3.62010404566633	2.56834635478294	3.37343545719441	2.09687038764212	1.61809352308544	1.77809900791508	3.17441334422756	2.69339265259421	2.93264899043681	1.76164941174691	2.89622483881088	4.36494877438554	2.49208329113013	2.55357721608753	3.08500690072346	1.95393191561229	3.44666987285945	2.74807506831422	2.54416443341974	1.99183950912749	3.16914104165071	3.62964108440696	2.87587455994438	3.22140282571343	2.52942778792229	3.9702960095195	2.87845907348558	2.15019495589012	2.81755687943348	2.39265594384968	2.61548083896063	2.83051635373061	2.32416518838685	2.52336051418208	4.71490195635162	3.02241797431319	1.55530839519623	2.94429289349455	2.9443279114907	2.11675159189865
ETV1	0.0780346946120869	2.25960258521614	3.57954819517194	1.81431556088428	0.988647278423813	1.19827721939898	2.09994299748901	3.01431743462515	0.78504555892902	0.264811434268016	2.10800073294966	0.853467938379563	0.402420598187002	1.19103243737666	0.7895782583496	1.21775314127176	0.647063796721802	0.735147321215211	0.729562462198078	0.207551785301436	0.327025522671169	0.447754643381245	2.29839551663393	1.3832633289158	0.975563497460867	0.446629297825796	1.25310855465866	0.628732997297413	1.02776777383993	0.611087185064121	0.862385379076335	0.460399699499522	1.52823625421672	1.32855931536255	1.59297697332206	1.66968248953928	1.64706206082083	1.74741338613981	0.873809608634129	0.487371585920885	1.48745545033843	1.35563804589731	1.41390978952553	1.24847748498064	1.29803429762668	0.507744624645154	0.858732838115821	0.884881331603657	0.214100676210829
AGK	2.46419437022034	3.05706660616312	3.39339983835802	2.70661567236074	3.5700550113302	2.29441188796057	2.47246018797724	2.66241769059298	2.33220331428883	1.67506061855852	2.57232527001744	2.88796620383688	1.66974208520563	2.98182309906318	2.15609287473707	2.47625728570861	2.9026573782126	1.90236719596112	2.99133405353633	1.95166580581329	2.63302276010261	1.86987468959395	2.78800988149075	2.41264839742798	1.8031906122989	2.26226300775449	2.54996947804683	2.3251684994534	1.90511050313604	2.54880325218402	2.67512447534572	2.16112578989527	2.79773988853401	2.27280042032193	3.15429874291027	2.76310838889114	2.19854155497585	2.95376522901742	1.81094661202389	2.1715039932002	2.29037568919438	3.09602750024456	3.42920959543013	2.70418062195925	2.13760337160544	2.5864201808583	2.47790220839269	2.09555828681129	2.85994658090746
ALDH3B1	1.93737830221577	0.701296921472621	0.459707785148643	1.41510623867139	1.05468613382287	2.33376524751574	1.20607743384671	0.717440092166278	1.68837404042036	0.45496722764349	0.809925930727222	0.830403401180304	0.652418670438213	0.879501102501983	1.2434665231903	2.37156842175218	0.756308772721227	0.790163530841714	2.09582430473701	0.608953443895166	0.506963818297865	3.41795049052253	1.51858468060153	0.619834484508027	1.56588148551854	0.506201943187933	1.09814661902871	2.50267898998361	1.81025950578277	1.14742318927224	0.682608676891892	0.531637720232509	1.64748307753433	1.54131891784554	0.749541826331448	1.31988680584198	0.779401252139401	0.913398471841864	1.12792190297263	1.21603487442167	0.703443350228825	1.5725896321068	1.65260037433552	0.970092568388518	0.848677470791555	3.26227475135587	0.669916792588306	0.702913811467105	0.51427776140203
TTC22	3.6056463803504	2.03176551678955	3.88745731020143	3.13847095667284	4.20139059286799	3.56434502638171	3.99679057447418	3.58791817041941	3.5313278069846	2.51603769715475	3.283244429673	4.5067127168767	3.68122093044506	4.72306105061242	3.04063162542961	3.19721045086075	4.9237330632202	4.32282506898627	0.332238134363658	4.63062379981349	3.38303304359104	5.89905290352136	2.3459167490123	3.78484421935085	2.04288409470353	3.22079597646221	4.84577738215666	5.07316772070385	4.97685333321735	4.86070238094292	4.1635812018856	2.3716166378175	3.20428637861256	4.99361534481155	3.73438595616463	2.09377859297984	1.92016434446687	2.81022097171389	3.25049696135287	4.00111428284759	3.71512729419085	2.56856969901125	2.60745731890159	3.66635709426158	4.72680450319436	3.56962193277847	3.35807108471348	3.53117876211665	2.85759604272648
PHTF2	2.54273115734477	2.71906370614673	3.62714515538107	2.8029210220533	1.40662391772501	2.22616638768609	2.46505095556395	3.24246845142076	2.54446687772482	1.49219609979385	2.45434322086617	2.48619648040671	1.82607452598625	1.91432543587879	2.52349372646461	2.00367263897687	2.57403917507815	2.04267222673817	2.26804970908841	1.16483233244879	2.69650720740227	1.9209642067583	1.90636927391984	2.83986873621009	2.45259136507686	2.41695875374149	2.24421901907345	2.29686866844583	1.11089429752954	2.18385813132728	2.20373072111214	3.59329568357376	2.60378624249338	2.05148275645064	3.21500950645115	2.7037394738864	2.30069709426326	2.24061040845843	2.68657020191387	2.70415695476176	2.10319778850739	3.11575102641672	2.74204113840357	2.71960944468354	2.82093129800427	1.67870246008352	2.43925669540946	3.68513322482704	2.41714233877154
CCL26	0.157298695605718	0.348938865473677	3.04816728016492	2.09071892535979	0.189921768463837	1.1356112615668	1.4352879774036	1.54938787551427	0.69957776082888	1.16194646776211	0.194933919068542	1.3170435829657	0.641375396443168	0.352916987073206	1.60348737355826	2.28118833395373	3.25026455123079	0.474585224971889	0.443780334005739	0.440320398649392	0.112448038102365	0.333449459075041	1.1185204409703	0.813377508126093	1.38843023982892	0.203060055073561	1.90354763620075	0.654157391721011	0.402270274038487	0.17581171229272	1.70990062564554	0.29923552836014	2.05779105084068	0.520655001601426	2.26395497968733	0.757119567298605	0.938227937160692	0.846606741616339	0.903699554572509	0.767969835179943	1.44329399948124	0.689357584280891	0.387666668365911	1.0019246942856	2.80101779722405	0.436764312145359	1.4398332947333	1.47766009692817	0.509043776174821
FARP2	2.84293758504816	2.16630914925379	1.99290902593903	2.47013467129635	1.27780082306134	1.62698381991592	2.21484152160109	2.36702464644949	2.39698504676356	1.91260115625331	2.87068102477738	2.05953338678076	2.06186259854794	2.37470235015071	1.54086357295972	2.39224747497089	2.09707637283008	2.17074060001476	1.47146381032763	2.29604229191575	3.09796838969483	2.12463575431707	2.18685204054241	2.96758574336841	1.44896326602867	2.59546373216908	2.64161167974824	2.36278987211457	2.07231794257165	2.46607921023706	1.47165610205536	2.48936950966593	2.77276190495381	2.26339268858245	2.72797151637735	2.16937216041629	2.00326725314229	1.78746137359574	2.23263057511321	2.48245289171489	2.48223350810382	2.38150202107626	3.13176392285465	1.72714187278098	2.48234069545966	2.02740130844262	2.15899028047618	2.54897936623103	1.46931380281684
USH1C	0.0733018883142089	0	1.29346816354241	0.174209795821233	0.0166030987843318	0.0655791041483157	0.0683306521981877	0.0137349661147984	0.23541781740393	0.131641824189376	0.211254231354637	0.0141733435757858	0	0.114087316236721	0.0757515902471818	0.0477027953677159	0.0691876927911386	0.424170614290866	0.0288012978219437	0.0417489108810551	0.0496442315141379	0	0.169579008858637	0.105765697421665	0.0113464335375003	0.0218078198925577	0.165586876491815	0.0491222301331866	0.127756977675684	0.0602497071616778	0.0158503740019197	0	0.373953939704853	0.569802698800378	0	0.222162635037664	0.0287384991507053	1.93959189118165	0	0.0521317109024704	0.0491493410776349	1.05848658401326	0.182894693008199	0.0391313042832176	0.213978509868579	0.211376266966751	0.016842353273258	0.067302370510825	0.0131217982632184
GGCT	4.63294497833525	4.0018725212978	5.54232034843321	4.23148384843394	4.23934634454159	5.03171236779141	4.73431485548907	5.00152980615856	4.35893654545004	5.14425182844037	4.5940819458723	4.39240528600882	4.82489830547942	5.26096569141501	5.78267681238851	4.39322781320992	5.33604490694484	4.33716697419853	4.20019065455564	4.41488904664409	4.75433269546121	3.98184077608957	4.3619229713225	3.41234555320287	3.99197643193799	4.25651661273672	4.04797695843788	4.38634147846453	4.02738225990711	4.28522169348804	4.57719352305193	4.79618365951991	4.27694702449615	5.54552582898249	4.91181546299581	4.40441221005901	4.44763314886999	5.01115725823268	4.68381237214396	5.14667725332669	5.66532273195544	3.68595839907297	3.95838135751024	3.07370291472411	4.86201294186782	4.99907052937375	4.62378335679009	4.27178470574258	5.59602663594699
DBF4	2.53705991986955	2.73995000538287	3.43589212419852	2.63563073149523	1.72544266949732	2.76961312287979	2.72293429881537	2.95952376740158	4.44594537619378	1.72195310505902	2.96121189287894	1.80779013647329	3.23870284538208	2.362105159595	2.81971340075142	2.00003602739272	4.05106357796703	2.33759216693338	2.3694220260591	1.01137339434422	2.74761174105598	1.20903430578723	1.97410656801964	3.78181033869006	2.41756268330194	2.27894491862972	1.62771022073003	2.62494387831285	1.5680653182261	2.6453271591676	2.7462124285102	3.67846217646207	2.98078603654269	2.72279138389158	3.48838675169093	2.01841702775807	3.37897877804789	5.21619509372092	3.89988316047038	4.24942259115304	2.48904272757257	2.68919452800598	3.37320755890615	2.35479787173889	2.94135333956438	2.71330866748894	2.69470194326382	3.59036550563958	2.49253952003986
TBXA2R	0.335792245821417	0.758432173102293	0.717798592279269	1.40292391349807	1.29461802935047	0.942767511435969	0.651762576999029	0.7630095638721	1.00746940250768	0.441663862392915	0.847437247529142	0.640656972395626	0.946443757942252	0.709171555421989	0.407121583120453	0.52680277308073	0.340971699947842	0.522095302748571	1.44877727287259	0.212822460238136	1.43332613877898	0.391991856260986	0.962745633470483	0.439518663985949	1.87800252727856	0.828254340537392	0.75580940586076	0.511662564984577	1.300533118427	0.677198729952885	1.57645612493485	0.906074243052831	1.17373231161785	0.44154110063013	0.780596159321218	1.39834691053909	1.15103415895368	0.554494632256843	0.69195191167973	0.616362243864574	1.00286858321199	1.53231792796562	0.775636460241322	1.13411201492712	0.537210743064129	0.387731573324014	0.86495371919018	0.272177753236545	0.999992059989135
IFRD1	2.01462228767078	3.07768643279494	3.18361675624625	2.28430776824742	2.26792426686067	2.22687602992669	2.52757231336263	2.7579629908003	1.92475619437831	1.82016882488989	3.10735982754864	2.50315755411561	1.6221016793165	2.72799723845537	4.02570147186782	2.55503032707485	3.41148554946346	1.56993861719892	3.09191899500491	1.752596309957	2.02437843466967	2.59940050880425	4.37928445552342	1.93453421209982	2.24982854296724	2.56590107055828	2.45744542395223	2.88193096218105	2.37537844628581	2.37202335933058	3.3102736039395	3.22210426639724	3.65096645952101	2.63445206188671	3.40857686343122	2.21075779566273	2.41100731268238	5.41724154463981	2.07330242875292	2.10399678728693	2.43619728305987	2.79092294571702	3.40197572112117	3.04776380681858	2.51428855755539	3.07173661435614	3.30282195072663	2.57141249841235	2.88477353531388
LGALS14	0	0.0300717127329016	0.0142595072888501	0	0.0188503422972654	0.0178265653187455	0.0185874727495367	0.0462914351739371	0	0	0	0	0	0	0	0.12654297493114	0	0	0.0736400686586366	0	0	0	0	0	0	0	0	0.0345224680028507	0	0	0	0	0.11351427956595	0	0	0.034790380212942	0.0290226903949259	0	0	0	0	0	0.0391462645278717	0	0	0.0492141469255624	0.0379934000329088	0	0
COX10	3.40652315816953	2.66071645301117	3.52416162632863	2.24367047855264	3.32982732555725	2.79098137096124	2.47990152513604	3.20576634721362	3.47073821431989	2.13791505445885	2.40501025792019	2.89404274339826	3.09793152710131	3.32831775434961	2.10947060949447	2.54352540560603	3.49889106583492	3.39676888993406	2.28526107721903	2.44785923691049	3.20305945938671	2.29468987594771	2.74017885196862	2.88395574133759	2.58760447699551	3.06237949260189	3.55628678366553	2.64994706254154	2.52900791013063	2.53519930014543	1.7054470740754	3.01689335962902	2.74254636995265	3.22071484896797	2.83285023284446	2.5065838576181	2.92230778676624	2.88790125304828	2.24431743813164	3.47523929360085	2.67889055533638	2.90740408850116	2.99185016941539	2.19575557243201	2.76271470553537	3.23937562033335	2.30966204269679	3.19149053081701	2.23295416236668
GTF2IRD1	3.79891397201033	3.32557854388892	4.73558739534828	3.27429300745437	3.91137060872672	3.53365137696129	3.76583088117869	3.01826889443114	3.67154664339058	3.16829213453449	3.86487752853112	3.64217313788463	2.97345619947695	4.03511617630188	2.95532257686508	2.64973125647308	3.78863386922309	3.61675688628942	2.70191548209881	3.79163040269437	3.30641688854263	3.53752367886323	2.46105376228741	3.84516699525691	3.51187040143734	3.08205968486239	3.43904062860829	3.82210742099915	3.6134152207262	3.88470375161459	3.72145465203587	3.56143949152202	4.320463869064	3.67051913113174	4.32374251193576	3.06038550293683	2.88145809383104	3.80863239112261	3.70568304108945	3.87429725960807	5.08755595892725	2.90763157844466	3.51344217418063	4.33140044233652	3.8518745413225	2.50511786430175	3.32801676013357	3.5972120017037	3.96178029421876
PAF1	3.86184518800532	4.65611254235099	4.73993180036775	4.11546041439444	3.89810060556194	4.18519264200069	4.08836624867771	3.95063700933383	4.55828123558085	4.93399230431829	4.91902781117202	3.56481407113466	3.69863849424024	4.54841388764303	4.6344103637067	4.16604548936744	4.25367622251533	4.84752533339388	4.13612502536722	4.01278752990074	4.22303335823719	4.28733651998603	2.61258594133459	3.9631605928403	4.30012755562962	4.52935136328142	4.41446988156035	4.50704931104366	4.64616251424235	4.34047340391579	4.66925224200859	4.31303699522775	4.65782232372141	4.01771157096257	4.45810026067287	3.69091590284765	4.08333612674759	4.21304912401531	3.60408156084706	4.50492158688305	4.06191293287865	4.1066474987092	4.07734660188669	3.52584461132304	4.02842113962515	4.36789616829562	3.89305906957326	4.13361135604252	4.36213829150874
VPS41	2.72311049032872	3.4322375846343	3.29516401793582	3.3880424234824	3.73914580091084	3.16440098368723	3.02855510311986	3.63523377882202	3.45310731452261	3.09724029176791	3.49304207617768	2.97614847228222	2.10906745156688	2.86482823755953	2.95799433061966	2.86270928671681	3.4815713501585	3.12574409154053	1.81065858743101	2.21386915376998	2.65501226336972	2.88481113089851	3.12800786841156	2.60327069255493	2.92062936455972	2.51264179075675	3.02725386332305	3.39181980913652	2.46107200416734	3.18342129824198	2.64933953609392	2.88072997204398	2.78504522106945	3.05181065158496	3.49996491991278	3.13061042177902	3.48306179364484	2.79451926058092	3.04538724990364	3.87162292166325	4.23135316993345	3.6833340480216	2.3174580137224	2.77899002372724	2.99929238504274	2.74804382949296	3.27461629614366	3.28037763074417	2.74079760957068
ARHGAP44	0.251303022074706	0.406736615158597	0.494463985100554	1.19708662788841	1.06363245869184	0.586475791378569	0.435914307718724	0.487313758159149	0.313222074673412	0.238908234161443	1.39351569257848	0.411372757435673	0.26972966956666	0.407917547362022	0.0906959349083339	1.22538105147136	0.42075656814859	0.193985299849899	0.364766353411442	0.220928257829412	0.291046142825461	0.251422309339494	0.669676633204691	0.32562970265012	0.764531545544277	0.155515598763315	0.504236668153715	0.17210207559439	0.325136268906951	0.351673700621486	0.339150291439783	0.439014104527138	1.8662065817936	0.865212790112951	0.156992877179003	1.13212377210946	0.59708299442501	0.571229331784623	0.230264132041515	0.413749679633915	0.62554846400909	0.704044896291542	0.418818479633853	0.858835017910134	1.38635863305025	1.17635686909642	0.357585941685001	0.314900374434419	0.156083832409461
ELAC2	3.78290432881078	3.64297527862046	3.85979621413551	3.14374821530121	3.61520705891473	3.48017005907409	2.90957840330533	3.9792844757318	4.33317610943795	3.10997173259397	3.49561377073861	3.5823570520554	4.13232252371291	4.15882818106083	3.06209299462519	3.43537229882107	3.99870575843383	3.72511883272532	3.30075909912673	3.76394891078121	3.86134533496914	3.00680032653246	3.77367936436412	3.56212480140021	3.62474654362053	4.01903790706648	3.87068112523992	3.30198218537662	3.82030133774102	3.39725605550811	3.18631868223872	4.05823547563241	3.63077746463112	3.68424630911473	3.44881657972544	3.49559425571233	3.7632557528556	3.59315971012709	3.15320450555894	3.85506022599643	3.99578353481755	3.82340787093338	3.71036027029861	3.00037543358661	3.75377352968807	3.89886483520505	3.22632432197821	3.6948860007101	3.53923635017827
SCIN	0.120306726593952	0.0403346566250301	2.54600260701936	0.250394489052975	0.413692687410059	1.02934070226506	1.55665439386617	0.832664458299556	0.105422139098567	0.0555022905283017	0.425154497235941	2.93902593675098	0.0980871129617335	0.597827242310763	0.314853626731428	0.121600742630783	1.17730330187355	0.0867384846227629	0.130667399434865	0.0540793744778709	0.180074163988996	1.82732610728089	0.138001890664635	0.0648840884074722	0.11762928142813	0.0985388981403825	0.526961250421066	1.14667723981059	0.57685782992248	0.328010388294408	0.207577219943659	0.242457620505478	1.83885792208595	1.11857254844921	0.203279933577071	0.314500411573586	0.165654855761621	0.583959184607097	0.123800652975868	0.519445828824412	0.566009567357499	0.289498964129189	0.0984801583337749	0.184354608645319	2.79341346569312	0.442175195517008	0.164218582994609	0.304597252985317	0.461012742810641
ARSD	1.44909758650588	2.91116411814523	2.3295138340324	2.29326327847399	4.13178287056272	2.22331396027541	3.10881307260407	2.80611106483062	1.56379101024712	3.1686758179743	3.0250149213417	2.95757406040201	1.82438170673555	2.87793693308226	2.29112365124783	2.03074983074642	1.90723208348679	1.74049466783187	3.60746153729935	2.17177499413607	0.537851529029205	2.21347062140862	2.01050091918791	3.20686561648454	2.3784565031406	2.06292400880836	2.54668201510379	2.75812507519768	2.25983816219372	2.09190883865458	2.01907946330302	1.7151657530068	2.80001397675981	2.79575724523087	2.59974964200685	2.12073518815217	1.34702372376456	2.14532502621075	2.43095469885681	1.21796420903996	2.03423659092776	2.66644823733024	2.95035441349239	2.8330125429617	2.36360972278792	2.78129643276028	2.01498329364602	1.63684752167318	2.99085311170129
PNPLA4	2.7352993276074	2.86937968860965	1.90699486095129	1.48866081241259	2.28587216760705	2.32978957296438	1.9840753309918	1.51474375805698	1.4435043650251	1.70791420493098	1.28036900282142	2.58373615166549	2.0934046465383	2.33159780321547	2.25754670248898	2.11377200042249	1.80528850216094	2.66433016419223	3.69036645106357	2.53472134033946	3.39641590443505	1.94017807750987	2.04978819305386	2.65807113840726	2.31225926273381	2.23533266991915	2.71542103971168	2.64677137378371	1.95239387252804	1.80871160920198	1.77858441622644	2.61454296651899	2.25389495379223	2.94626776362552	2.02262263615056	2.38326447849369	1.18548564720944	2.4430711603853	1.94679634235383	1.54303227853123	2.62401845893423	2.08518290310287	1.83253294561352	2.44559060093447	1.88662390303664	2.47301011902854	2.00143210490623	1.47807144145951	2.93539332009851
MYH13	0.013140383548676	0.00772567257293079	0.0289326257132186	0.0353195980367901	0.019219009297936	0.0450160894584675	0.107194125325714	0.129884019162662	0.00270315108573829	0.00574337627679036	0.150966284004703	0.00822763069476644	0.0695251713631669	0.00554687535119344	0.0264556207765852	0.0345473892642682	0	0.00889946636639582	0.0222966251697416	0.00815644736766867	0.00648753132478247	0.270245737789996	0.0204459161009425	0.0140584541811056	0.0304710248628881	0.00242259712019266	0.0806785290486442	0.175871259875194	0.00857291980440932	0.0264868237669269	0.048419938474963	0.0595035682299451	0.00572314158910285	0.0255945931355124	0.0471763623122172	0.125992087190538	0.0870042972162881	0.0407300690406207	0.0504295214679926	0.167561721791947	0.0804650493155961	0.0297190991670261	0.0134251642302816	0.0415250517860142	0.0126702090880964	0	0.0302138873370038	0.0399864744389956	0.0067717996440299
ADIPOR2	3.40926336222986	3.58658602600558	4.6132736527509	3.93546476945024	4.28826983934663	3.64496272942713	4.54690455771155	4.6523550689534	3.98756415235875	3.61060671699389	4.43748998751823	3.71870340883076	3.48774114949539	3.29128682113224	4.09079164279194	3.95179658415184	3.96658720742317	4.0128039541505	3.46320999883872	3.20546182363255	4.11134188093981	3.88316202116301	3.68321767407136	4.10960882656005	3.53840203639789	3.18584182080223	3.67707143476362	4.36273388207295	3.27755885808776	4.27791869613006	3.1412863652097	4.812844698133	3.79360489238268	4.1982974723672	3.74168161187495	3.8610637709632	3.3503052224057	3.48546234846109	4.69194115123447	4.06815169789698	4.5554742682718	3.21081607478893	5.60196850199509	3.15699159547535	3.98329066591676	4.27011681119253	4.24060050922492	4.47125304642102	4.80066568365581
CDKL3	0.250998234698002	0.316532685431639	0.233025149290361	0.235038157451679	0.450720874009242	0.306813986933908	0.530031186920251	0.210750332209549	0.312075959533339	0.408427700741867	0.973907814875728	0.366291644304524	0.140828127232284	0.26305042040766	0.18818759796348	0.260315307811322	0.339226400537982	0.249120605147322	0.389134544971818	0.267957305688063	0.147494161905543	0.15878784308795	0.0881300526923892	0.296047809412158	0.180142574723198	0.106736738742134	0.266718563552813	0.264086980072859	0.152382281307387	0.279517729668189	0.200206950200265	0.07482204070252	0.309645335187689	0.517246192671707	0.316683033757019	0.427179061571866	0.22028700373642	0.452818751955353	0.400702907968427	0.317242649895262	0.212676368799785	0.296219476211472	0.240281696153008	0.493637263355902	0.237099716904988	0.248297684713916	0.282890478223185	0.223806019218933	0.332213514597218
UPP2	0.0280678974832337	0.0544024279127495	0.0207660225628868	0.0656575773185657	0.293435578704511	0.045104019370803	0.179495028999982	0.0395069747343711	0.0173237700065717	0.0184163009957665	0.211513769087717	0.0292287151440414	0.0328691258926495	0.0411712433157471	0.0630930433847419	0.0680781512519967	0.0421206897284654	0	0.00687575003362063	0.0116609971837584	0	0.00558698637176236	0.0381760458107784	0.12764613502415	0.0094149837695081	0.02067494075603	0.0293920036382826	0.0562594614098454	0.0720192632709942	0.0315390347116933	0.0209919655333618	0.0169133328438996	0.0484284522144516	0.0436875866747219	0.0339204617790485	0.0380416310494381	0.0106580628402014	0.0263669952001512	0.0302887928225807	0.0290515998318261	0.0293128487084122	0.0404550302241728	0.0191785052468059	0.0244608175032285	0.0667423948999238	0.0360808347618784	0.0369827994206749	0.0534091808260378	0.0430724752966679
PRSS21	0.183777087358079	0.0329586290355746	4.77318396476089	4.17426114686273	3.05704267728687	4.15531013836806	0.155504218852752	0.0672226069464766	4.38527385103743	1.10158592764004	2.36778754157614	2.37073387175599	0.0198545462285124	0.136810601554415	0.0632290364942991	0.0707853100950424	3.50028375402747	3.86670029142645	3.98918457685147	0.0174945645455466	0.853896492999588	0.517670030428146	3.74585538776949	4.02099278537902	0.173707989618106	0.737455615033776	0.0781912229129182	2.80694888738345	1.70929601209068	0.0284779646306694	0.165025349773756	3.12487767250221	0.284642020329531	0.779384186503032	2.1170304810163	1.93296379824153	3.74786191784026	5.02187862293551	1.49793851908024	3.80931014322537	2.5712517439543	2.83795635103432	0.730185794060653	2.02416117390821	0.0405025804343358	0.180462979417425	2.93187503227717	3.40734775694133	0.125806370609353
MARK4	4.28779487633042	3.44979979693682	3.69439484523981	3.04087185987771	3.5045441274052	2.99916165428434	3.41365944517471	3.13466415975446	3.7130687762069	4.215347861115	4.10374672435739	2.87766900601908	2.63265961389937	3.46550535303198	3.42938657448579	3.34171535483814	3.10109062517029	4.24606783037767	3.85157697827818	3.80338629207251	3.78288543497404	2.8284793525941	2.24560982514439	3.54865820599488	3.0883947438954	3.72055360065293	3.17912426482109	3.46979559488813	3.23855957122922	3.49389332177364	3.61292402487135	3.15662866457616	4.29179940535877	3.12015846059511	4.11357770398237	3.10086981276144	3.27808975609593	2.82040219623713	2.85032536215848	3.75394215494723	3.76588097734817	3.25828101936314	3.12151454625354	3.40805969347193	2.8997611498099	3.03606468668027	2.8521812072139	3.21757010718255	3.45192632746099
PROM1	0.429706289811226	3.51834717850911	0.113936857607192	0.349187247300658	0.153967812892028	1.98926658212443	0.864414536206561	0.12631124611842	0.0960915032261233	0.0387929471173047	2.88533857419556	0.839688953726982	0.0262091397643605	0.122777609980079	0.143671461119404	0.0808751436550172	0.086604078826879	0.142649387908229	0.0190638079056598	0.0322372223551905	0.046446011379194	0.0737858829757397	0.347944895301917	2.41965940770547	0.459452362157627	0.0164716480169958	0.401546445909249	0.278176427924606	2.08488275088762	0.292852423851309	0.0208756225003389	0.0422343769560909	0.0290900434208249	1.50071094864317	0.0381720602442862	0.200117706578206	0.0665243778040844	0.0789466704582445	0.00970746146329656	1.15562959298869	0.0689971332419687	0.318742218473826	0.314439663398928	0.14015596033731	0.300600639181494	0.804966242338033	0.0166666545106364	0.0510289172029041	0.0144202986937049
CCDC124	3.91744285339598	4.65683937009631	5.69269468982231	4.64896407728637	4.19059581489747	4.38352658265608	4.2710599765154	5.21642450263683	4.02298382368978	5.00005384200626	4.32536045141332	3.52718113635656	5.4257941833102	5.77783306682409	4.94980569864587	4.73460496310402	4.67020097386805	4.53891941741209	5.05243392547008	5.16087646403946	4.56903591786137	4.23513683181282	5.28468995800216	4.06177500440829	4.88113167832276	4.90639969928438	4.74474406390141	4.09556350566736	4.79856337779211	4.59535913454039	4.70364472594082	4.19061789952862	3.88346299811487	4.51035571230507	4.05699482081913	4.06849205324355	4.22695177326787	5.18005319598127	3.86994948737802	4.4705262487312	3.94061584986939	4.31959264230903	4.21202373704393	4.32169304530344	3.66563136996616	5.10832753234328	4.47371564109554	4.47220797602667	5.56021340326257
CEACAM21	0.276882822991597	0.228303305653149	0.145285755243253	0.520980067959691	0.34844062981496	0.727796292587341	0.807199076543159	0.101948252286603	0.436296024703806	0.178578047501053	0.269003112331561	0.264861629266	0.278253001012102	0.180928815052556	0.324439773639608	0.103449645956883	0.393264990301259	0.251899175927981	0.577673235542716	0.343059960264547	0.273134774270501	0.107827459477672	0.205682298507362	0.0727987372515486	0.435689001883752	0.0930462658756912	0.147517880993763	0.26775826933255	0.615011835863774	0.377660740981983	0.0636400461499558	0.592630961116855	0.596534910956547	0.228316872940648	0.101923404015561	0.934490841202307	0.361990934011053	0.142801772296686	0.143332441094685	0.313286994509873	0.187702407027716	0.378527869605245	0.330395715132238	0.550671849793076	0.061718137976179	0.318183504098462	0.130770016889949	0.120398479585565	0.148989483720107
PAFAH1B1	4.34166171546221	4.72179260388045	4.36592679470742	4.04906327913762	4.49934030020449	3.9881918075527	3.70574655943343	4.4965671274552	4.65306481002082	2.8600788327122	4.09161844811938	4.42781173207731	4.23517083324711	3.83263750654594	3.78704756610498	4.47625369070364	4.23510899775493	4.29132365638858	4.46915567351591	4.26101899596178	4.56151823062659	4.24943697977156	4.59691597640804	4.69907391331645	4.40737866945394	4.3239829479989	4.56141284087141	4.3880679718663	3.9904824773502	4.32617432292854	4.55602983317692	4.34600420175328	4.25072294276074	3.97029953502832	4.20921364378862	3.99771897560794	4.15795271311726	3.49182828751962	3.61513941829412	4.62233774426317	4.82172807718239	4.68238042548832	4.5422200255458	4.25603140955935	4.51598075673538	4.5459793482754	3.97545564201272	4.94976623054831	3.6273150582673
NOS2	0.130396711433452	0.194364076713439	0.415372781858079	1.21484689444028	0.113108699082929	0.269749555955693	2.61342285357479	0.272403393467133	0.358713249816602	0.13758999932205	0.640666213177117	0.455227549500327	0.0508835164875699	1.15887848720952	0.0933237370487568	1.66388085756212	3.04769990363188	1.67159999097352	0.183086991279721	0.243535137958663	0.0341910747763196	0.689468101518895	0.159160284000984	0.490512176838513	0.306194115207703	0.0542611834485766	0.34273731309361	0.0918051972876669	0.377426513561375	0.673292597832424	0.0514759628462539	0.0743467882553971	0.0805353355376764	1.23251668569217	1.56956877400316	0.268989118283032	0.256126736339502	3.55441555431849	0.055279746437867	0.361170999358409	0.0854845074288942	0.322242716962838	0.568782579664325	0.128066853546383	0.160076803982588	0.400310440610423	0.141985904907391	0.240736096742738	0.0996735349291335
DNAH9	0.0427937804225013	0.0105814474187448	0.0710698361679915	0.0322251975729496	0.185309156602888	0.0326818747543243	0.286892435245736	0.0888773534270795	0.0170969218499879	0.00965069946234601	0.0854401583222049	0.356303801689962	0.0331955952713138	0.00311367817590178	0.0706217800042257	0.117420260056858	0.0194074845213672	0.0110836097678052	0.0143314914432918	0.054027162006151	0.12565159326764	0.0666739837028155	0.0143645710480296	0.0303165546643819	0.0373461328909862	0.0358155469724853	0.0775132346426956	0.0608635189804414	0.0159863380751276	0.0198531152611572	0.0255491825725423	0.00197379776292331	0.330974625582921	0.0862029876900427	0.0354241477903434	0.0857849546060833	0.0148270069052032	0.0471063960531681	0.0222158877314288	0.0152506205922155	0.155321081226525	0.028299774441904	0.0192040305656229	0.0409422099457662	0.266448587512003	0.0137201109429811	0.0777800480364433	0.0244278163113462	0.0214132859253896
KIAA0100	4.32090458310515	4.43143636405096	3.94083590310318	4.48964408957727	4.78002740176695	3.75598751595699	4.4681682444341	4.98324059496478	4.87865589136246	2.84589687781506	4.520469729762	4.51824314541111	3.77116054629267	4.18868133078238	3.21481818891675	3.95567677990795	4.86625467726503	4.62431234247937	4.46318544231412	3.94788815135226	3.88381104339614	4.25120864557393	4.82477774095637	5.09017304219602	4.60397805565779	4.51893792374226	4.72405314474546	4.37082465063847	4.55025057929933	4.47797075615957	4.24446754739704	4.62863651914949	4.14016568726221	4.01406212030727	4.82919537243111	3.82892355264314	4.53237371904504	3.62124048595972	3.96250813359922	4.19342687010151	4.86512228257281	4.63867624065522	5.53685156219101	3.61423909547208	4.85204723198545	4.4304629374735	3.97206649111594	4.99738621871322	4.65661868340943
SLC13A2	0.0906191328545954	0	0.0425048823705514	0.0812331206303958	0.0560145526210986	0.115259544153705	0.411016970984776	0.0208278277527924	0.0574169506621408	0.0391058488338262	0	0.04791202675378	0.018169600910902	0.0217111371976744	0.0829572223744034	0.135930294943633	0.0481591518755427	0.023237084339528	0.0125799093141024	0.0370812018719674	0.00638419291292472	0.0153115924952229	0.020121782209074	0.291076114695765	0.00863225918726414	0.0423198399886397	0.221590323643747	0.0403319084895548	0.144786619594332	0.00583368194583227	0.0192531763308009	0.0206439199443161	0.038969647969558	0.107686363819069	0.0914223571717194	0.0175593681287327	0	0.306481275140435	0.0332811347856343	0.0200345378814727	0.154306189342475	0.016027706465044	0.72257012149848	0.00751781373054576	0.0309722730538022	0.0493791177112591	0.00428578005827635	0.0198125807277718	0
GAS7	1.0874858978652	2.46571136904953	0.838699160707085	2.93463150551638	2.45212243259763	2.64490577997949	1.71987177018865	1.90361396413872	1.736352140918	0.555970019058535	1.74063045085792	1.73434910550569	0.554078505281805	0.926618609349426	0.474801259955075	1.9379034510218	2.07654382775962	1.84367378054616	0.880169901717565	1.58467807814204	0.582279882244317	3.73574694299267	1.34982905579759	1.44287506268015	3.82074728371589	0.663777608378204	0.882537099407062	3.04021108106949	2.6929151583633	3.26279848787563	1.31868530916523	1.19757231836509	2.3295760465899	2.2753971332723	1.31848018747348	3.06571561814109	2.08998225593451	1.28687519694265	1.44788079982806	1.31805525034782	3.05982421963627	3.28618327423814	2.107586396304	1.69798403448551	1.77299222481738	1.33551309052959	1.96495379866012	0.705296494358984	0.589057326717711
TRAPPC6A	2.70135635875831	3.95925436787739	5.06944319315529	3.09722719935599	4.517413024985	3.19646342126077	3.33454017421291	2.57654614148407	1.99507222770198	1.73743728102682	4.21432574726554	3.61290090894195	2.26678821588396	4.88045330546707	3.97443278290705	4.20248771977738	4.05501355608177	1.43954197091036	3.34915319701406	2.29560133913539	0.929599877074583	2.26300503892732	1.99517087719517	2.79019146058278	2.49246962184561	1.81395188457961	3.50738500932409	4.09864632169734	2.92805527474714	2.55468230935009	2.14217785627968	2.12142155039479	4.80707340306707	3.55969768643003	3.69638301979843	3.40178074341964	2.68977659193586	2.82363586373224	3.03946251945804	2.62610484965328	3.58111867051414	2.87477238642995	3.88184429950761	1.97323959520705	3.12571434817287	3.6884328500832	4.12334612271759	2.85587704877241	3.37362116668464
MATK	1.31604868674327	0.0957261538612447	0.390206989578001	1.27795485786491	3.05120041227128	1.70399608674028	1.30438182673122	0.639622993379733	0.53748743636047	0.704813231317428	0.158696878755237	0.167053375899262	0.35956397241466	1.8663080371479	1.04795626762453	1.10204422955756	0.20586416587954	0.33263555492133	0.336482614487965	0.0891543697594304	0.271786389489398	0.197673426492054	0.0427697807069039	0.155881727214596	0.230185679389605	0.267311487510554	0.799696403106305	0.346353209731764	0.286063841726187	0.543686311162127	0.396819151806836	1.06673874607046	1.39350973118145	0.292820305394763	0.330736501999478	1.36583043999759	0.872863459355997	0.362176813509855	1.14931258548601	1.08300171055611	1.01025973922702	0.341294686191763	0.165865650629764	0.937931188070996	0.0806285656164102	0.32905174845488	1.01586258716099	0.182253179973237	0.507914297081685
CEACAM7	1.84306951140825	0.223173428278887	0.040291322375712	0.728678283212487	0.26088116338491	0.416021580024671	3.29271706205758	0.0440310372032877	0.00647032911439176	0.29239526336306	2.38992497672219	0.587473825713477	0	0.984534277143434	0.0159100842614646	0.0757891190377338	4.77778195327045	2.85867473513352	0.00767307310443815	5.51876362791053	2.00689605134741	4.17790106297381	0.0122857169754487	1.0465022415716	0.121284428908681	0.0625480121608517	2.30926192176181	5.09212531573272	3.10902369651717	4.1686415671642	0.0969830122295659	0	0.908014701440928	4.45939523815744	0.0127148204662939	0.0493474817695952	0.0236871426787387	0.0957613331288254	0.013602827087913	3.53228545165125	0.0583060868175994	0.0450859708798785	1.12193471981344	0.0716259839038557	2.8824942817461	1.05584875361824	0	0.0300529903632115	0.00811139723680759
CD79B	2.82548323590407	0.198501664240883	0.107407639296781	2.14353846395479	0.445294656479667	1.1953054181914	2.04071025458264	0.313184821836351	0.719734681504817	0.196745846134557	1.21338955458933	0.703516068702151	0.274614667851737	0.544565052114697	0.136004873671205	0.151812770968444	0.366877616244165	0.408582716474358	0.838201245741341	0.0965641342142564	0.1416649439266	0.40046567784078	0.0913276297242159	0.49211061632517	0.810598149070765	0.0437360508145214	0.261793027277645	0.448188189355408	1.05195999192785	0.703469757190314	0.189853733180594	0.482084201952142	0.947228344643951	0.501035188415515	0.0867916195952494	2.22400128891838	1.08587026747103	0.523076302145007	0.0596695505656108	0.966639879313591	0.0897650248454524	0.447693337175525	0.711343185922795	0.62565045801412	0.129927040741124	0.875038281045598	0.175299939419141	0.208499671432894	0.306798919752703
SCN4A	0.030169566468579	0	0.0112057655049317	0.0457189534642759	0.00742827115162194	0.0116866182780228	0.0785918444890768	0.292410414802497	0.0349831867216507	0.00221349299233059	0.00763730432289635	0.00844481495968992	0	0.0021376721902925	0.0430309929817862	0.0894569044999617	0.0190304266037802	0.0249815509138254	0.0533674005654625	0.00628336852502689	0.00748909237960793	0.0159682911092127	0.00593246241577639	0.025868807494658	0.0661944259310962	0.00372841211277743	0.0584225954356019	0.0271699688937159	0.0197232425009138	0.00911751349146209	0.0113280971856862	0	0.045625682864993	0.0059516962069414	0.00614013784658095	0.27401650844207	0.0284843088516131	0.00950951857789765	0.0109334569593465	0.0260684869464985	0.0335829074009185	0.192513369965879	0.0223243495897566	0.0175830420811579	0.0146214424937954	0.0259650958148038	0.00670030522086916	0.00584085938194737	0.00261041842896097
ST7L	1.0040099129423	1.31164641498135	1.37494180637848	1.33438425673021	1.37607400217887	1.40093816484513	1.2737930747853	0.852291320216941	1.38266064358208	0.720626776267586	1.75855536049501	1.53514417671491	1.20722115865099	1.4195580296669	1.59149680298875	1.28552249412478	1.55784199354851	0.952183078361124	1.15113658655659	0.841120021337573	0.993733582079409	0.791878415928209	1.17879148541224	1.57636096629922	0.859129440221313	1.12609111346292	0.870569695731802	1.39161427384393	1.04521926845234	1.08516631151207	1.28848975288965	1.45251389805371	1.19709602689978	1.20176024046177	1.59080984507499	1.53255897016178	1.4061734951297	1.83355575884318	0.802475688822313	1.16009083424258	0.846148624032914	1.24127881939293	1.27919146782223	1.00113996601323	1.46954473311081	1.36150507644758	1.04114459608348	1.08912266458172	1.30203307444808
TKTL1	0	0	0	0.0421376304462106	0.00559815978498639	1.16733820946331	0.0648826321070618	0.0811148660771683	0.00938224507099001	0	0.017198952232145	0.00477623706272519	0.0476846701202616	0.0144282548588341	0.0173117691879493	0	0.00863076825016591	0	0.00557281712457893	0	0.0168662652907311	0.00904160762182186	0	0.0146692932251241	1.16084456107334	0	0.0473267024003207	1.37258145495268	0.128694585488393	0.0949672362015716	0.0085400216252355	0	0.0198131289498607	0.0485823535961927	0.00462687649197998	1.0253190243162	0.0300181518819344	0.231834867536516	0.00495098833221652	0.0352278952113637	0.0237930353470234	0.0047404826175717	0.0116832759534585	1.29546338761812	0.0165074115122543	0.0098327498385711	0.0113360175353173	0.00878910174745001	0.0234226476397052
PAX6	0.171903390910575	1.42825731984549	0.754754744187273	0.31286352188359	0.165970551463361	0.209262988168255	0.25584973396073	0.358000790236169	0.149975129359922	0.2323599934358	0.826907800884432	0.256865619484963	0.653101787139772	0.0890918058262106	0.278141077860771	0.168858332358481	0.0800327506413046	0.805451250350944	1.58550660288771	0.111512349560614	0.452874040980033	0.126430064457466	0.479894039851228	0.205508405838132	0.422802662029253	0.0937379820063634	0.107559009892073	0.288027002325336	0.240925514807092	0.160411632052567	0.259634368085641	0.111304750069503	0.229502927246665	0.417044488940251	0.187521774258936	0.172983141506265	0.121034381698452	0.102714473666523	0.136602874535758	0.147736495778694	0.375485317660903	0.243262596818158	1.68581654190903	0.540958615010195	1.08505352122039	2.75612248135598	0.536003891671157	0.198958912924036	0.956560835904806
RPUSD1	3.70093589139328	3.14242178172621	3.75427240247193	3.08221328023993	2.86658168866674	2.97101638481397	2.91717890671615	4.1283120402569	3.8701596687194	3.03447499303498	2.83996294941439	3.11554582129369	4.2248880292544	4.49601062094321	3.37912636155058	2.77121303365225	4.16048887239709	2.93264974854065	3.70259633782759	3.22833844967893	3.66241094814797	2.51275111595582	2.83845240758983	3.05727331075536	3.09848141594434	3.69269397162641	2.75578252305176	2.84612185984063	3.66338929199397	3.00264176175467	3.7357444234757	4.06208232893081	3.00646446315765	3.54175544589963	3.06043596903468	3.12953613900612	3.08724596411126	3.79441045251633	3.76620958161075	3.66027859935656	2.92724188847053	2.14219673443446	3.7735738849042	3.3612509449042	2.43135497743346	3.30048008161383	2.91201358416483	3.2129497470009	3.92209746498098
RHBDF1	2.77896645388133	3.22679387811416	2.55610445999081	2.52033287149295	3.06069540299581	2.86914876194579	3.53717543161717	2.74860073399599	3.09762746960835	3.87686783816426	3.63493312158022	2.22572529387015	3.14773988656682	2.55888504291056	3.81551749749943	3.25390351602143	2.79422520653225	3.25654982548789	2.87101195155379	3.64703438137185	3.6334665293532	3.07584962704072	3.11166123061301	3.48801252720776	3.31203013406181	3.38452721148798	2.80467217857203	3.13067683053313	3.59833316665606	3.10737605377193	3.09736788010096	3.37324536422232	2.85798784132015	3.02853959972534	3.05454837482222	3.36362486259175	2.71164266363626	2.33553212785944	3.75040128151153	3.35289109083092	2.44664662371163	2.59767979969751	2.95686357565805	4.3108608259738	2.21009982321654	2.67743892710959	3.16301989160615	2.76038243786171	2.78966527054416
LUC7L	1.70624952935127	3.3600467705293	2.1373692599807	2.37472304641877	2.44644289320982	2.36302938921439	1.95920997143305	1.99323751391869	2.07582610173771	2.34952831916719	2.99578168832696	1.88777122762182	2.59352145653249	2.61316385424941	2.36387087834481	2.3169369106495	1.97811482474986	1.86638965742113	1.6689386340491	1.58549130990051	2.19215324767455	1.77583839746796	2.26530942256758	2.87219173660376	2.23236584068808	1.90109114202116	1.88448921533827	2.36060293790733	1.82733324149056	2.16057916123365	2.15920092559657	2.11162430654521	2.25322599412727	2.32359789526515	2.38463495390492	2.75496927377156	2.0766471128957	3.45356556159863	2.45251313326332	2.58052141265606	1.98480970693394	1.94471107619706	2.39265654194949	3.19960151712413	2.20590329082774	1.95445239754268	1.64068309692293	2.30136372302616	2.34681330166431
CACNA2D2	0.148516433144783	0.332085220139084	0.150811926480876	0.682690094243879	0.570315412323091	0.324831763752061	0.439696840299971	0.272341842100346	0.221250249272385	0.186761897455347	1.47600633176619	0.408591903065962	0.130736817057076	0.628055147944378	0.254386197313128	0.316294035073827	0.593831009844259	0.139466200607183	0.537411601555588	0.145723219119568	0.0824852091637471	0.0986610330570243	0.123781107747062	0.386062406009842	0.60173739887588	0.0408120430655647	0.167644793367266	0.20272084396452	0.350870850788312	0.283439358459039	0.125433308780405	0.211780247510775	0.470106787058659	0.366707300971679	0.183181845134051	0.487486203177384	0.291249601455484	0.302088347192315	0.120787287769463	0.143597466956978	0.392845596241303	1.29269649813588	0.396264151547695	0.313368136606499	0.444657323232548	0.238360808680748	0.267152364749786	0.110203670101629	0.158029362779754
BAIAP3	0.582245137682381	0.323603249331023	0.21466370094865	0.398821036764225	0.352841699676678	0.60566689890676	0.637356038703218	0.511493051876154	0.970120767799777	0.992018835589272	0.285007480164459	0.225727973084643	0.213699799345859	1.28956074913095	0.549534533954671	0.9051051786027	0.873477574459281	0.796780644053566	0.330477061640982	0.381401105003142	2.6307659929388	0.765584354104069	0.29260679533249	0.42428658284233	0.446001312698011	0.129284896355729	0.138821681709522	0.654416851678823	0.735469234404599	0.408734632125458	0.896918238575133	0.127856989897335	0.298592860876513	0.748842409280868	0.610251631672453	0.850763774804919	0.221431885754607	0.593378764525221	1.26701907387236	1.12547833125025	2.09583526738373	0.631567956123587	0.281777530459897	0.830923597614479	0.271791380706942	0.252038167374826	1.90267665651206	0.879805155153822	1.83832759142353
TSR3	4.81043605215464	4.31509652409012	5.07525015037727	4.1606021735732	4.82548465720804	4.36075384048331	4.15882030322629	5.17649034776815	5.25537572968887	5.1395475376584	4.15554898183124	4.15516992314836	5.47023984764753	5.33212478042845	5.31912546351542	4.30473079899205	4.63404293467635	4.73908524096258	5.19355463052382	4.86248006427479	4.73079352550467	4.01486272907608	4.90105156870711	4.14694664044382	5.17980743988032	4.76322042622761	4.10243230958805	4.34331148149232	5.13446622688106	4.19198572199772	4.85008868888463	4.44790024609334	4.30078462158661	5.03431519823474	4.46848364895866	4.52708916603288	4.27653236503733	4.06247683638764	5.18271736075641	4.94127378074874	4.12884101268337	3.79523699147204	4.21761648930489	4.59127933983369	3.44788371964594	4.57731942053062	5.10444586212262	4.43532252512236	5.59198420740033
PIGQ	3.22244712521726	2.9882025610569	2.6298303208219	2.37153489283902	3.27945766573577	2.5327795814868	2.31382577330019	3.24701543790283	3.47844866911935	2.67838907850044	2.96221837551153	2.2300778391057	2.94043228432349	2.97246786668058	3.31230239373632	2.46429019039933	3.1485108667139	2.75484128429212	3.3075357629311	2.27015928023372	2.5685799424424	2.19677273683863	2.55651507153972	2.46609414487545	3.02889665164349	2.30796711463428	2.07717446323561	2.05636725405979	2.72179721335606	2.73782968800212	2.3597372785658	3.40754638722747	2.2195307130675	3.08624539774767	2.84720815021869	3.10257973694742	2.53784138069654	2.89208624859181	3.11028242514618	3.1073872968778	2.7617843989161	2.5209191357824	2.65105746641486	3.37272623479908	1.96516993226875	2.72681493058725	2.82675523450804	2.83760910763602	3.30388724566552
CRAMP1	1.96248508559665	2.46661534309176	1.51207304095494	2.01928792254185	2.35043693399119	1.70731487973898	2.133299872328	2.33247585450054	2.6154292270108	1.98317258949776	3.01846080709407	2.05960166388738	2.26469526725456	2.41542904424958	2.55410190803684	1.82480559644334	2.07631952478013	1.85273999588967	1.84997683181899	1.59824554498322	1.47001863595795	1.61138229213982	2.01187972146685	2.81640899673273	2.05526829060577	1.47523800009795	1.39247118527139	1.91088608209118	1.78447534148438	2.33925506860337	1.93396411926631	1.80340461750718	1.60501893218714	2.04891067836995	2.07316628767315	2.11782296305138	2.32079529331582	1.80967046106106	2.4444642210787	2.34491910209175	1.84545513465232	1.60007618616874	2.17397576573065	2.84069355387576	2.32573811420059	1.73866892184829	2.18694793961122	2.06875855229317	2.01037652781709
TEAD3	4.84181102165497	4.53494421058313	4.28467911830807	4.56784481143851	4.48739661608441	4.16252128681872	4.74744472208385	3.70737646905701	4.30734987773442	4.99570008517571	4.27437670076659	4.07374371537804	4.01225036203145	4.78939939718525	4.1360654338814	5.43604414306367	4.60307775062621	4.64571978858042	3.86078002548463	4.50143197513142	4.7148418229944	4.18816911823762	3.89442848294114	4.93331660129173	5.17916640823392	4.4921894057095	4.83658892586935	4.14556239771593	4.86112063353516	4.49892712264841	4.30220563286997	3.49522974326799	4.88874209104067	4.93689086604274	4.58929820915012	3.98560339991772	4.62077686815005	4.60328594567699	4.37976359604312	4.51722616749895	4.54259139508671	5.08673046741196	4.72642939885354	4.54528656468715	5.14664111287662	4.19081866493347	3.39706809363951	4.46451638248332	4.80294782051461
SELE	1.2999042484746	1.21165124461604	1.10751889271643	2.48841496605356	0.264449970919791	0.431016825427797	1.0311478606472	0.974019076155561	1.09941064284983	0.019785932973232	1.02901869380338	2.09450957165855	0.595750668195415	1.61307345159846	0.00921349697406261	0.351253200787143	1.33830724920531	0.163442646658724	0.171618477449117	0.0298921408179263	0.104190223793818	0.422583970056963	0.242229054996649	2.93743356275724	1.71377386714324	0.0233128970660797	1.99420663617151	0.655921347152677	0.900384755928199	3.13561240205423	0.223774309152181	0.0503153995852047	1.37486800310502	1.07581464035196	0.18985062724997	3.35279146884724	3.52794872387293	2.57634678086291	0.0880635851181427	2.93009655961289	0.702631386215112	3.40563416368891	2.96164947185103	1.11455904919573	1.78620000400157	1.10348294101161	0.0504468353967142	0.548078396605589	4.09333000631556
DNAJC11	2.46438613153905	2.59750673577628	2.46759941243509	2.91892074686498	2.98922042102733	2.44199828051273	2.44433439561686	2.68561395169092	3.65993662147392	2.96136110469201	3.1800634646288	2.97503103169335	2.73204250891486	3.16286534427761	2.35383037263372	4.12805243384577	2.77726997855734	2.8430493153004	2.53110416332381	2.18746161810804	2.6662998602538	2.1335962923697	2.56571391278563	3.01555230634485	2.30291686073127	2.84019953656768	2.67103751488526	2.85772351612459	2.6656402178792	2.81093030526741	2.98226170439793	3.7169183115461	3.13624805542994	3.14925321615339	2.70483355766837	3.38479367955375	2.96354710640078	2.4298815438838	2.54980870565388	2.7695680652158	2.68657895909051	3.21359215865881	2.8245672334534	1.9304840305441	2.85138097696106	2.84255668640267	2.30359616099257	2.34257202230405	2.0591988034508
FMO3	0.641813314652112	2.11018829679507	0.494187351517573	1.0421384689964	0.631438942665701	0.919146466497317	1.35361806769169	0.36876273530134	0.426360653374664	0.0720272141062141	0.455000833952044	0.72865695721888	0.0934295291181854	0.190616257187653	0.356056781101009	1.13312841621405	0.288478806177463	0.263537048629169	1.10456936491429	0.337231249674713	0.300255328677723	0.45530697780882	0.278118889374531	0.552646898048525	0.686505057242568	0.431012102291862	0.970538599710173	0.640052573629922	0.298031218308932	0.836000205727207	0.270830601298081	0.446252850870402	0.526959812085807	0.784043464148366	0.582748709426785	0.771688891846009	0.535592841424143	1.53364236811895	0.195261434133187	0.734970636978585	0.693268108269378	0.516170326852053	0.700993124798092	1.04675085111971	0.716198181579044	0.401369500661769	0.269140715131733	0.247053312043949	0.175540945757743
MYLIP	1.50329538162884	2.17330645743002	3.28740182086419	3.33421196232608	4.3317248858595	3.40814786018575	3.64018558549829	2.12438079696644	2.39817076830147	2.5384496249954	2.88345071559964	3.89682160187928	1.11056919884197	4.15780328191711	3.08683001218244	2.59901477772913	4.87526392357136	1.65542475586467	1.63469709947655	0.430966166781481	0.78386081169241	3.08963549658763	1.30100424342584	3.26010185109868	2.93209825891356	0.373528764885704	3.58644380912927	2.97019772746056	2.60354073343684	3.37001589561181	2.17252067758031	1.66057373824193	3.57339203529344	3.34975241399473	0.981240019333449	3.14773866565089	1.68514966413715	4.93340878325139	1.5498326883822	1.7226619520393	3.43905246988143	3.31432415329267	3.63565315105223	1.79612778031195	4.32396370390184	2.90959519024404	2.2304688333656	1.52920079931683	3.03639388456134
NOX1	0.132874037840366	0.553161658223987	0.709894849075577	0.441229144238927	0.292132674108959	0.810032989002792	0.91471399231029	0.540477459482397	0.471006599716079	0.287249157093383	0.586837116850992	0.492429195338009	0.837365434394288	1.12422626470746	0.387146021500758	0.299048310378244	0.660126361662426	0.065713337476976	0.538486199611622	0.290414096626469	0.352992476659379	0.310862201836044	0.141454571832984	0.513739886470605	0.351167882757743	0.14467220546896	0.224603481483965	0.488482551738408	0.163111373744764	0.343419760438164	0.420577592574714	0.108534804679238	0.712501539940929	1.09245856676304	0.343572178531632	0.426158950705696	0.192891630503176	0.442999841793164	0.149456366906219	0.34881219996184	0.218096487313401	0.250968020034302	0.7523706008226	0.302472187754652	0.389598677376938	0.525290390890444	0.632529258261304	0.486746623563184	0.443873205232496
E2F2	1.76892608708152	1.44472504578851	1.64660496298493	3.0572914112173	1.63039716117614	1.93440487865314	1.91813821803079	2.19818381060534	2.60710070011608	1.94556151679255	1.97079467812088	1.30094738376384	2.87843609038334	2.39629939652321	1.97589598798763	1.99743921183895	2.76667946275133	1.30651030111274	1.45123223264871	1.1678184877432	2.36025546518933	1.99403158319243	0.659133128412025	2.72809163124112	1.575156249428	0.783683932228772	0.936989264707447	2.09765668766511	2.10688934739926	2.81330492924575	1.87833788543852	2.03532319239821	2.01459327209217	2.34353143593974	1.95251449413068	1.69354215285064	2.34432739590908	2.75562719309198	1.5379653947017	1.83073304843903	2.19088553866826	2.0230284191788	2.66835528568834	2.15178465074145	2.71480475522996	1.52378459953141	2.26007572342951	2.21720730456197	2.64374427924333
PSMB1	5.87745944023826	5.6676317943903	5.79627685642646	5.53176727412615	5.45757743846725	5.33421224597977	5.92023152703926	5.94919424985405	6.01499010024594	6.46459576777298	5.78099406904256	5.72906963848485	6.39973439914466	5.43564444087673	5.59758356120676	5.96784310719115	5.92360457645187	6.34283480344098	6.15786080285972	5.76846832108207	5.91612695860353	4.75126705036637	5.54971956197991	5.51252395958296	6.0742426418412	5.9369125632614	5.38321037036673	5.16657725749146	6.04685969287106	5.53031058008316	6.05883256178033	6.31127664373436	6.22855765153796	6.827228056528	5.98787400661969	5.33958719740168	5.24756593723015	6.40626425712523	5.78426575033196	5.48301546443214	5.87880823895202	4.9826951935344	5.92870212960985	5.14491077915432	5.56389829593211	6.80685462078474	5.89802585657788	5.17244162660905	7.34926997608403
SYN1	1.39266994267363	0.745325186680511	0.479339044831579	0.96803710438717	0.293407411009761	0.676100404719967	0.586321413794865	0.637381111146838	0.531335076086856	0.0393102189723384	0.531669957011961	0.342328122104488	0.421974287212957	0.204680958490403	0.0645650340490376	0.524462870376856	0.248152725356331	2.28108244638318	2.91990673107025	0.114047907697556	0.105402192700172	0.118771470247828	0.645959096651862	0.241369626169041	1.26647185982103	0.175913615255658	0.245937786783856	0.388944208503431	0.886753812806256	0.521892875550925	0.278244069077916	0.395199613377567	0.64003011701836	0.433592399444197	0.433766434672982	0.883870167513021	0.844792339025558	0.647570252791386	0.219368001337908	0.735872336050962	0.60957594498151	0.71053012726361	0.849230434907308	0.451705477711326	0.166286465320767	0.885865771298268	0.407084139043283	0.69474238047707	0.844695885986181
JARID2	4.6614641698892	2.8120276019015	3.66669185847818	3.42773397639568	2.63987559247999	3.79122487367686	3.81841010535197	2.96648461827661	3.75964371171872	3.11381378946467	2.93437718062288	3.21920172633732	3.48110696599249	3.36274852302044	3.87760020493916	3.5681586652136	3.73981490835585	3.75916508344898	3.28723205595295	3.59350168351784	4.05549102120331	3.62258814383711	3.4070815430802	4.30569983055364	2.55648986851054	3.50902377786873	3.66222536787759	3.75287364520404	3.38442109610213	3.43825248112907	4.15943763313945	3.45970812566751	3.13640109243176	3.94417486632635	4.04170171004671	3.38856322017889	4.33767263653665	4.16516263615588	3.74678346524352	4.54702091599954	3.70845661329595	3.48228983064655	3.73200077963975	3.43392329751604	4.90860907395259	3.0641951814992	3.81026132552825	3.37954261337608	3.71586350080763
CDKL5	0.953552995654369	1.48102596998675	0.543696687117496	1.45102676869009	0.960012476263346	1.23156758495669	1.28006614603283	1.25250701253893	0.677935785871255	0.93168228395355	0.96663371877719	0.49343700794907	0.458151507296299	0.544893658248355	0.735344593177162	2.17168596149051	1.31560200848047	1.44116045792987	2.40468073836078	0.373319460519557	1.71260911564154	2.12608832459032	1.25243175164169	1.75260241555593	1.21221612570018	0.796939744573758	0.605375507642625	1.46725353060395	0.976473539396152	1.4501050277448	1.15225083854946	1.14775804606838	0.912042903515917	1.60788505781363	0.952676354702774	1.57898214034689	1.0638859824433	0.787770604994443	1.00656571321207	1.07286876994971	1.09028353675008	1.31164477695768	0.800635996429955	1.97917612865385	1.39799165398437	0.997534405703322	1.20559033179965	1.01605562933308	0.412869031365037
CAMK1G	0.0732727519282519	0.0890863249612762	0.095028757722844	0.435957297668319	0.186345384755438	0.670438591034171	0.477306134235335	0.386014228796178	0.32097923804945	0.238562876041588	0.0914375536890768	0.0824306922484459	0.172900432943269	0.138206133370796	0.879512948613776	0.336693068674952	0.140521777047025	0.246050997652402	0.21865334100562	0.129825307721683	0.0229565643434928	0.0123185212837964	0.0714816582071012	0.262795564490301	0.257421413646835	0.137090557847974	0.0704374317992666	0.127985606708656	0.136169626072409	0.102010762721215	0.196309681477457	0.420938788007582	0.160769097634384	0.100565696472366	0.405149853778093	0.468659959161852	0.213844910359756	0.0948261970997464	0.526825164934203	0.231675363003048	0.11927514524226	0.625918141442251	1.39117935370141	0.687903372076862	0.0949352037191819	0.0849240837472135	0.188876985392413	0.247970274139027	0.145410670922346
CDK11A	0.756634084915138	1.39860665127677	0.835336939333294	1.17726765250099	1.5414260115437	1.50766701542215	1.32539288582911	1.09935100580047	1.29059251512771	1.59980272199447	1.80421379157875	0.961625982598175	1.41363546691464	1.78569447598177	1.54823230220289	1.44523948863768	1.08753644301248	1.17575119022653	0.945259024943499	0.917038214065832	0.786046130207097	0.826750435570477	1.22930231674175	2.12229540815461	1.12017388711988	0.787711651163693	0.899033167281935	1.34151450894715	0.986971171348982	1.10508874444826	1.72257204241109	1.01164763656495	1.15661702776304	1.66375420276895	1.50621619611892	1.83763485480941	1.24989937877967	1.75135572978469	1.27498497489574	1.35669420231109	1.05255885071061	1.9898538200507	1.3723015959364	1.66243775768028	1.44911738396338	1.35825935089205	0.89967559943626	0.862698905869824	0.908341402717122
NADK	3.3461917758803	3.04484831887327	2.95419654025565	3.62348241648898	3.79982499370848	3.43779816712062	3.10790329013946	3.35629637450749	3.77793046911594	3.82498501087592	3.31714398864973	3.33576240242579	3.70602580820154	3.86408407825321	3.64196738098117	3.93934717461029	3.41903788648507	3.75141245502694	3.78420912819642	2.95281974193695	3.37081760061759	2.52616047952427	2.97629444587317	3.45485735766551	3.35253764969774	3.67856546274848	2.69226305681281	3.12892092417129	3.41602676021336	3.02312124883787	3.88749503394441	3.45749799559451	3.210595210243	3.45665219200706	3.30248998433169	4.0737812137573	3.44862254894683	2.86453090338388	3.73038206617641	3.22164532544068	2.95855557681088	4.03593124136867	3.32594633868075	3.27611427622833	3.52980378811104	3.71000532972371	3.31040898182512	3.09730670851478	2.63398253948853
TFAP2B	0	0.0211728095014917	0.183903453571531	0.0632024572760349	0.0132568289535048	0.716861832476599	0.837780791101999	0.0272567157067985	0.00279098774319925	0.0118353263775864	0.444334305785459	0.513135110993405	0.0031940435333257	0	0.00344190354214914	0.0556440593387449	0.00768725402650503	0.0122377187016013	0.0131969739759636	0	0.00335291374621112	1.68307003460482	0.00795101241008708	0.188436093140886	0	0	0	1.99085996023308	0.236904378961871	0.293166235981779	0	0	0.0176546165025322	0.436154258008864	0.0932044674227855	0.0123055106026804	0.00513519737201376	0.313173542882652	0.026254904620369	0.0789456280262275	0.25754256320657	0.00281579316839263	0.335990095809783	0.00788725298293781	0.301296851096622	0.1126193484853	0.00449663867976039	0.00261416442805445	0.371730528502712
TFAP2D	0	0	0.0329448767306273	0	0	0	0.221380848931568	0.0181179545970282	0	0	0	0	0	0	0	0.0585967234969408	0.0169244351814247	0	0	0.00929683920148358	0.0110786055739455	0	0.00877815167444607	0	0	0	0.00943069619805054	0.0400624824479094	0	0	0.00839779551516911	0	0	0.00880658342775121	0.179716479895267	0.136622335628613	0.0169435365088448	0.0417834646665491	0.00972049329465331	0	0.0280334044593127	0.00930785128280923	0	0	0.0108424300126678	0	0	0.00864273985255118	0
DLEC1	0.104665974523357	0.0951039655686338	0.0311859248051164	0.0906794274698506	0.306343741793027	0.107324841748599	0.149355031982482	0.609796699337523	0.0545812221674585	0.0174224995562643	0.2326560040207	0.186382127841564	0.05551281016325	0.224859200595151	0.569894518020679	0.283916463855531	0.0648369685543809	0.0269368542561206	0.0854137619909301	0.0308103794861374	0.0414820335111827	0.0716443251039293	0.0443885177755032	0.170266176573423	0.0814060058071805	0.0219865485479557	0.354824058963928	0.094074055089918	0.131330423067031	0.0313205134023005	0.0890571265782441	0.0259109360669963	0.268195103087154	0.158142441516535	0.0999215503925437	0.308561728054852	0.0539870623352548	0.231959620686659	0.118727238596836	0.0784828617788021	0.0616740218012778	0.110018389807588	0.0782879833489592	0.175517424413567	0.181847536414106	0.0550824215088757	0.0214284933396098	0.139666160602208	0.0230729040439022
CYTH3	2.51828252096878	3.09562475973635	2.48172066019401	3.26407179636928	2.96297630837795	3.16342821863346	2.36882548093962	3.80795897125674	3.44816479351803	2.34647122818176	3.1214421664368	2.52655181299282	2.88365971920976	2.47413182871119	3.23704378468147	3.0449851937834	3.31772166153081	3.12731968939697	3.53843125458806	2.34135514761543	3.25183118429735	2.28507183076488	3.01880318225814	2.95701125997298	3.48416497923582	2.55660254287228	2.25406967947858	2.73013161497186	2.40421622115917	2.56934689318948	3.31752997600374	3.82092976691837	2.82217653932163	2.60996020826634	3.5194244710022	3.25580422343193	3.75846111554341	2.39852707243486	4.04180731527235	3.268594232233	3.68024112962033	3.41347841843718	2.38427443999882	3.23860500017967	2.61812882338352	2.3247701780121	3.36460083742097	2.65876202889672	2.36615522304672
ADAM22	0.118647963429743	1.48669438456737	0.698578104675814	0.807807347755411	0.901342213584214	0.301046515894588	0.57284397332213	0.1146034067443	0.464348029930224	0.017859670648248	1.86574807337297	0.307003770963794	0.0444379703576199	0.390400956769906	0.0528661119156441	0.122068057366639	1.0508913315763	0.0442270684834189	0.177412445955596	0.0378136789143686	0.0168218210273483	0.108442503546007	0.694579577797445	1.60096231684495	0.270608127269194	0.0188054901196797	0.0369502718047791	0.791140114322067	0.0994210603071568	0.601723104316477	0.0503663739128753	0.0632023831564627	0.835153423200834	0.263378605858091	0.244321386574686	0.493676682159607	0.159407861814285	1.88243451878606	0.241298220192713	0.310768608953157	0.410746013998448	1.40570534695882	2.70401342925744	0.151248037853006	0.412017877800263	0.339119149833573	0.314864385818408	0.255568839456939	0.185391533975318
SYPL1	6.68148742831079	6.2571052309001	6.51306135034594	5.76982262169326	6.05305673832085	7.36706866585472	6.33687872412129	6.33061242181253	5.07047141899557	6.27238009616598	6.0554744241904	6.56296018513499	7.14704904987675	6.66297524717899	6.35137446853918	6.45842841378649	7.11628799820379	5.80011712168062	5.69537322521003	6.47334124027257	6.75252459412871	6.33674342738375	7.61026807038293	6.90733212860898	5.42527873763366	6.25907610258121	6.71357535830415	6.76015490339341	5.96296966651721	6.47152565726583	6.33941951027482	7.36519855025497	6.83619059515843	6.59186660281855	6.44685057646319	5.37220748778904	6.16039367994248	5.32877128492387	7.8638936760515	8.09760660318744	7.09250181390804	5.55898151068831	6.4410837135101	5.88635307237878	6.40644088390443	6.68330455407873	6.73873323060239	7.06155790306211	6.17207637234451
CYB561	4.25898487347709	4.15963889119012	4.11421895434461	3.26020341955611	3.50762708990775	3.90182041829614	4.104846642542	3.67911465092545	3.84530621875839	4.07569820951287	4.02839175752448	3.78921473160833	3.38158613631469	3.78695978689231	3.04870907976888	3.61045139398651	4.85665728631918	3.31113172771994	3.30985140221532	3.41015628262254	3.63290617150981	3.66944241791991	4.2464923021722	3.40936099953839	3.3995576019157	3.23509886127378	4.42706366027411	3.37800341676387	3.96699199523288	4.32845105772439	3.30984011571557	3.96944541054381	3.90104089213108	3.94301674703609	3.40781453655348	3.63351285300605	3.75909942809499	3.99305977191895	4.03116624711942	4.11322655530516	4.41021592690056	3.21664970326451	4.43892117802755	2.85306910374429	3.11060670701295	3.8447518456683	4.06775684237508	3.41719309749577	3.61100627062853
SPAG9	3.36405591452734	3.60013923754366	2.9694048260538	3.39985760949554	3.20280603221773	3.07021666106873	3.35262810491009	4.11375836910058	3.39018862060073	3.63412519796822	2.99666313853781	3.56079801549488	3.60257189347924	2.56383853608493	2.45094700863458	3.67954061713399	3.42510793148672	3.62482044921059	2.73342651304054	3.15974194642884	3.77028938471206	2.81071412394565	3.38513068239809	4.0160649976509	3.70726072413331	3.90611062981893	3.80066864332719	3.46925435760005	3.13025166257712	3.08853654682241	4.04411808630461	4.6631147616482	3.55862173973631	3.45794062730094	4.4846128279451	3.52216986534164	3.98836773881572	2.69123775072129	3.97728456878727	3.8554691640606	3.94740637348253	3.94495608697969	3.99762248208729	4.02745991905013	3.93387352970828	2.94700570449232	3.49953639131913	4.39549886043085	3.26877720048355
CELSR3	2.99616711939575	1.29748742216506	1.86814710904323	0.780824651701708	2.80827455562224	0.905511363137505	0.678150734063922	0.579697703783581	3.07425767180999	0.356392969290817	0.790711144093515	0.62869824560825	0.35833344490204	3.25649079449826	0.419784835625317	0.394536184574186	1.51307250428822	0.535370510734832	1.15708698218336	1.38859588317762	2.13452575274014	0.202287099856488	0.459195624601134	0.7120712366262	1.30422415306775	0.673841839800348	0.580003545981397	0.505930663689454	0.452306079518073	0.291889095144126	0.393933011340785	1.89938047758055	0.617209959188133	0.37648247740317	1.11298216404957	0.467303655267092	1.47037096089309	1.94543511379743	0.635544789061732	1.62040783208977	0.717217927350375	0.362618944891181	0.877493386539224	1.22128198688555	0.536171458666798	0.18148157991628	1.2842364971049	1.26372311807619	1.12643294671678
AASS	0.729428599651551	2.56995969414739	1.71917028754751	2.83622563442783	1.43793281241164	1.11692029957833	2.05988256529249	1.30830178207099	1.40007154345189	0.638913577819705	2.5086930360914	1.51933627480335	0.75844994940204	1.56711199587476	0.317694605324205	0.949541797620459	1.63291371214224	1.46014353155019	1.28871547334611	0.292505748059683	0.288373532026528	1.38512000098328	1.82729714638941	2.59202695029949	1.52435429626587	1.18795638897641	0.63117012927011	1.75545051453073	0.937257308220315	1.33199606470618	0.748205280622215	0.98165873529532	2.32639427414707	2.64731145369934	1.48435009227461	1.51097006073687	1.22480897880986	2.13411221953906	0.339258634459193	1.09970058067139	1.23659706447847	1.82406593915607	1.31431162807553	1.20827540485956	2.22774904671953	2.27134025970096	0.811210817210258	1.17987526251809	1.30097993918886
PLEKHG6	2.30161408262388	1.37581637026701	3.77559092439145	2.2229050678794	1.00911488297642	2.62178923728082	4.07078573016405	3.09058000012901	1.93578150821908	0.311239487453189	3.65311305691596	3.68953540811513	1.5676971428971	3.01416484098316	3.90469843702974	3.37692898810495	2.80993748476012	2.41697219581036	0.297259802163021	2.34759232282932	2.70592478961487	4.60654599618066	1.94701870627117	3.50722982800561	0.83691949717222	0.150832180186348	3.72877742586386	3.74481433208769	3.14748843178251	3.81245563354401	0.956857834249777	3.30906964092302	2.81912094659228	2.6413721883651	2.20162990124546	1.46244319684813	2.5531202495776	1.91279896348783	2.15446097224057	2.66463661454947	4.07191661853253	2.27860438005223	7.43548749171042	0.824975085169878	3.06159458910743	2.05090233029294	2.67967761579624	3.12130567855719	3.52670556383128
SS18L2	3.40723161216678	3.03511814247085	4.21695016534009	3.45158793177819	2.54400723127695	3.40599735453466	3.24569474950784	3.36244140527281	2.80438630542694	3.07158471917299	3.12554858240374	3.44488067103121	3.4025308415102	3.90197051749586	3.67650404332075	2.95417887127794	3.45383055026299	2.45660215125787	3.66856372676515	3.32346363974455	3.47045597034757	2.63095954020107	2.85478602534253	2.76581662157355	2.75363227824953	3.06437420324967	2.7172486638293	2.76011848868486	2.94835781367062	3.13691684882922	3.88264433203942	2.58786557499907	2.9506537930539	2.82365079204855	2.49370226140688	3.59007254761231	2.51361092031374	3.25579473758122	3.17995310353119	2.86545404917883	2.37037454388787	2.4341586109165	2.74971409696402	3.10510181438143	2.91311438317349	3.01945567366908	3.2710338068818	3.12487687316467	3.31867416371565
MPND	2.61359830385147	2.92275166618841	2.99028919521021	2.41264730587724	3.85642449720061	2.86370207968962	2.33608533910263	2.50637807740259	1.79241821016623	2.09188864373559	1.87874164323782	2.19713178041131	2.36469599866657	3.17904153465693	1.91062659005894	2.32545815256235	2.77878903268914	1.74498073871383	2.96815669767707	2.2002372694673	2.31616411981093	2.51894429621108	2.63403490901343	2.25902563921451	2.77584030302579	2.16641616604065	2.30409448097797	2.1904477213932	2.59052189966939	2.04691253202498	2.25409312418623	1.89862471651594	2.68930420248231	2.88974633953855	2.27317418063179	2.26053539611646	2.38741391225954	3.65290968512813	2.45323372074258	2.19807674163196	2.09632186883135	2.2557148965397	2.57611653088925	2.23565927372756	2.47980269887888	1.85567557519179	2.53750765254094	2.257818289643	3.27522934401215
MGST1	4.81947430779779	1.9024687523573	5.54859005683105	2.13699980390596	4.40007009591782	4.0715455581261	4.23754544040138	0.315365522904047	0.676771666490675	3.57284312392731	4.0414062584069	5.34610157597532	5.00426993443171	4.3268303116927	0.955820020911278	3.20675877135125	0.332331222337057	1.38821412519911	3.5264025858869	3.67721462986804	3.06538994290095	4.34471041549248	4.10683257317931	3.8454967603188	2.02616357111361	0.274279932514522	5.72417373067976	3.81660607302452	4.99652293036222	3.15076909394426	0.216179002166768	0.255468364963971	3.81916884760044	4.0874572047571	4.82847209618228	4.56880249937897	1.65123812628889	3.48407696124675	3.31398892320661	3.29990416723485	0.254022858229736	2.53132270207711	3.50920965769549	2.63835764626985	5.78166422392154	7.33830686597066	5.01037994615598	5.18730754175259	6.19086245563312
CRY1	1.55442835299271	2.34451315620496	2.31505691648361	2.43826717938304	1.61772436070492	1.88256521310375	2.18993830299324	2.59044469522087	2.02908696572128	1.59634405013049	2.26363770567154	1.75052782349604	2.44992986852512	2.40996955095389	1.82681459480564	1.83622229792536	2.61518190913032	1.91382151908682	2.30300880302272	1.46899935651544	1.59226775737561	1.6896542504924	2.10680199432404	2.29804578637531	2.82710716576659	2.24536225218371	1.80272054656895	1.8548833655576	2.45750314174992	1.72391524891073	2.3496140797318	2.26723542241268	2.53691983395573	2.0086321820225	3.13425360976217	2.41518282082558	2.42679573458307	2.62650130104993	1.78202868875317	1.83575125106182	2.94309990797586	2.62054456439089	2.43744072849815	2.67219103027058	2.95552900599013	3.08375017771329	2.65477427999251	3.00145308026349	1.72050826404301
PGLYRP1	0.111944293229131	0.972865004812915	0.162319582183331	0.332876635062446	0.499678012954574	0.128506992837947	0.390584984449761	0.334128119013548	0.0469456003420035	0.0980818008190789	0.382924905635138	0.454007032368845	0.130460617432104	0.140002187768492	0.11316308363449	0.0433864015329351	0.29647183038475	0.149424644819517	0.108999586954473	0	0.162503108197775	0.152570032872096	0.249492930388492	0.884568963658347	0.075572165995077	0.180630075176993	0.204330958749575	0.1955642537625	0.336600372163207	0.195642456036581	0.104663841169833	0.0682316477903001	0.316555492148082	0.109584861852959	0.388908731709572	0.101859951323912	0.085296389534454	0.234806338487754	0.0249253145080388	0.222903414652128	0.363581753638681	0.34136809706766	0.132485350668048	0.247649473975593	0.432989547396609	0.119917293330308	0.0565699489856042	0.0221746379194884	0.413489726964744
NFIX	4.62631069070796	6.33728125856305	4.78090838840917	5.23191763144601	6.03655095694925	5.9445803399122	4.87723041893351	4.33663876985403	4.40778058124955	3.92943181110892	6.50137745470158	4.77018072469497	4.32741173482813	5.17730084312886	3.03630915116615	3.69817727774467	3.67143086892187	4.2772309229877	4.56534121782513	3.28999909140428	3.33844708992897	5.23495442453161	3.35317886031657	5.56537843713018	4.99947273484584	3.22898300343114	3.6914370541492	5.1869482842512	4.78626399583704	5.78878225434649	3.87228384475821	4.41111853639964	4.31797705827877	5.15018662969214	4.13956996507476	5.12551002317315	4.54064506273313	4.56648341757812	3.81873969106249	4.32814763035811	5.25605095449674	5.33232796488661	4.5181789050047	3.57787453073925	4.65540532549506	3.91712672599516	4.07057495262103	4.65450906012407	3.82790367869631
ST3GAL1	2.89803461121665	2.22616641997251	3.84187700122879	3.449218911896	4.35906268869104	3.37630484170033	3.38750863244548	3.75203673626617	1.98751558809182	2.51650121314546	2.0079874770297	4.19559147428256	2.52890664592385	2.23477414300781	3.34651484656588	4.91828126179175	2.02227936814323	2.35051052701672	2.65350638671479	2.83543107248458	1.80649502916392	3.51290833804814	2.67094379856707	3.31199587185577	2.80451192000869	2.79358665867478	1.50694126272557	3.73244682455637	3.16891216036531	2.77241113079073	1.94438306252216	2.03325335701919	4.73769534706366	3.14700986781591	3.26007313628889	3.88076257194358	3.19847501195059	2.75273068581308	2.82675500617445	2.89651127052814	3.70290392428192	2.74955671936695	2.50231156024122	2.39332458654026	3.98506290720002	3.36710542112659	4.61968050993286	2.36303245443855	3.35222703179612
MMP25	0.856772505499761	0.8840189208447	0.10826032768592	1.09233354015631	0.908456369065638	1.75703589926737	1.3938120942188	0.563178705139863	1.19897292618323	1.32413845901549	0.552676604237214	0.59496732496389	1.32551073514871	1.00341703419772	0.775637925076366	0.613619396549916	0.651333859133173	1.74903386325706	1.54801807657453	0.465672917181955	0.395666943396258	0.474367473766332	0.715817913140569	1.38863473625486	0.724413265520486	0.395617555624824	0.674390327024306	0.886475481356009	1.07703978715802	1.76475243467348	0.324351460610415	1.47676023748589	0.964290912526442	0.930667438244289	0.328549597127923	1.70750704781923	1.22106414313348	0.382972623022178	0.951295710955988	0.852345649433039	0.547851731964147	0.680497559698382	0.318417019399973	1.59941693911765	0.283538949041091	0.635579502302078	0.596220190233959	0.513041373615775	0.639197888195557
IL32	2.65547379218885	3.88092311516018	2.7285046701124	4.00510595014966	3.14845661479012	5.05067818263255	5.50597606379239	3.86561501822952	4.575666788308	5.0684537418212	2.38015674065667	2.24997782962319	5.62999579890496	4.38516298869207	5.42727835798979	3.99424980114962	2.22924059206449	5.04035228364206	5.73049753554756	2.50338884102584	2.67185387432216	1.37553046631741	2.99548869722202	3.01421456453941	4.59318348922788	2.67356538095485	2.29481883807062	3.89488634732237	2.79066641874307	2.83806621786271	2.52373787915301	4.29993326677612	4.05231798081496	2.71367393110048	2.46361607401333	4.86298188168106	4.55164877711477	2.85435565179577	2.97493211180851	3.13091845440229	3.00648250202584	4.43301379911991	5.48635419225116	4.72159280213793	1.30472037845882	2.91566177064716	3.89622594260599	1.96800359086375	4.45240927237589
PKD1	3.04273679092164	3.4047293467877	1.77924463186371	3.83041373486747	3.98146234627528	2.70288936219045	3.20033572450031	3.11127797655041	3.2571492412548	2.68224916834342	3.8087276201182	3.21753498542656	3.22596279723998	3.53657525052528	3.87618298963353	3.35447607154385	3.09042170317126	2.50929786157413	3.21492255309119	2.87768391207739	2.07887416054767	2.29382301069044	3.17663878974322	4.07295090268528	4.54317474094409	2.33612347792332	2.0885555443241	2.78887537273732	3.00028397218669	3.1164502572432	2.88166130707665	2.71332300795063	2.67456236103743	2.35654872486913	3.09502090401091	3.49246886626286	3.463839628985	2.88982575779821	3.93210875234064	2.74787086781044	3.38400214885745	4.37466267733666	3.43736904894462	4.32427771844425	3.30961695130192	2.15954061312192	3.08705236771979	2.55576534996301	3.40175545781383
MAPK8IP2	1.73602966429353	1.82216614141839	2.91114067022299	0.455911179503491	2.81082067684074	1.05491042954598	1.68356078100374	1.83580993129679	2.18373800487743	1.29061844324311	0.628967891300181	4.22570986336807	0.579413967808269	3.82978744402328	1.16157974051819	0.812445720800803	0.619462196007363	2.17618979303239	1.68130471769396	0.194551317520088	0.301888422647825	1.0826956116214	2.67107212177242	1.0321956547809	2.48452345402774	0.466271313573402	3.14276882225721	1.60998283032298	2.36604982000544	0.804445910323366	3.78676622915796	1.27276248264061	2.33443978043464	0.834954772906725	1.60903934830247	0.891159115979536	0.764296836746665	0.299902152740067	3.28506313722806	2.07496352612602	1.73493926311994	0.707635096856694	0.12724478908047	2.88933741582861	2.18119128170415	2.30336836885536	2.12332916186383	2.8847646791608	2.44413017983382
MED24	3.94364483719764	4.33532531810066	3.89018744252832	3.56046088954893	3.57818310572812	3.3781855300312	3.73438326838052	3.90040685260075	4.46262467207976	2.84042111626213	3.93682895281342	3.4164095507874	4.20629775430704	4.21615731890424	2.76318024548851	3.54164401093649	3.77109075738042	4.01692021635553	3.82731872614791	3.24873905378535	3.38161827082403	3.44096324622035	3.80952624643349	4.06476922940234	3.48581331542965	3.75835321725887	3.88597948176084	3.40205227875528	3.77288647437797	3.37128103762023	3.66804186683182	3.81104253967336	3.15269679141845	3.94166734270324	3.5198025814676	3.83302381535343	4.21224207560663	3.44237496438427	2.84108564972164	3.87882544238911	3.67146264922434	3.89045264281672	4.75486805792835	3.04704337129231	3.15763378194054	3.50703808602576	3.22518504488691	3.60636222067928	3.77001769460343
RHOBTB2	2.32733746045501	3.58256047808336	1.22682929571262	1.9080712252936	1.38699537656309	1.67801110818922	1.30412114396354	1.65020780644694	2.1208715126125	1.35329880228805	2.59358131007288	1.21573649861554	1.39281517964366	2.31208470206541	1.40453116238962	1.23345693102787	1.15264041883559	1.80474307722985	1.76379817876847	0.334299157436143	1.86897025665108	0.628330807593761	1.73142569331141	2.14415601027679	2.58542551371967	1.96926437502429	0.944810239910512	1.7531115236339	1.7647128680967	2.19147577317747	1.30959101493558	2.72856997179332	1.58409630722873	0.692932199671201	1.88525930566016	1.76870548945665	2.95036183103489	1.0908707268115	1.752054802472	1.5726418808155	1.57596904187205	2.09479310788951	1.95182113174766	1.10095914046527	0.987726825966933	2.49896950038883	1.14065529478966	1.86483645785962	1.8575652971864
HEATR5B	3.25426312968896	2.69650683496547	2.21899888023253	2.89772176082003	2.35251317532522	2.251975784139	2.95678575378987	2.73788323304009	2.42622631374836	1.99603958549326	3.00551678445501	2.96397273846661	1.92225945202838	2.65824903710618	2.30382687461503	2.63492843314468	2.89221549179384	2.72484250896935	1.8071823633545	2.15973980397461	2.4726367286148	2.73700235419004	2.98370587916113	3.35486240427528	2.19727796354377	2.39963662882034	2.82619458388566	2.783064024243	2.1279061269669	2.7654556858345	2.68765254756565	1.91261592713766	2.43277170986753	2.9948295803265	2.5042653294903	2.62983977331406	2.38525346365638	2.8867385014652	2.56049577573375	2.83010649379123	3.10740903672735	3.01533099369297	2.75757606793177	2.95594985238824	3.1871171696494	2.37409665514737	2.5981187168298	2.65071421110819	2.57216367344886
SEC62	4.15265284869905	5.15336223104991	4.89686209527176	5.56700902535489	4.12734965495373	4.81517137811956	5.11897096182516	4.96433506062212	4.54144467550758	4.8135797072044	4.77908272435327	4.74260175804625	4.41396143792405	4.55876267942844	5.78373296564065	5.33912754498593	4.9841357650182	3.61881479623111	4.81824982866727	3.22820743849342	4.39733364397662	3.06708413684626	4.84073658701909	4.40177053849041	6.3354214554692	3.46243490969506	4.44315264225694	4.54771554231932	3.19185950158385	4.40206927643954	4.4839930230714	4.50834466822286	5.20611202176681	4.76333086038849	4.09898307233977	4.9061897938664	3.96792892090885	5.77166225000339	4.55055788131017	4.92910672323399	5.13461372769637	4.94347941400575	4.1997607666605	4.73752620195265	4.83560495553977	5.72877358738317	5.93622048186443	5.00955490233427	3.99657307257201
RPS20	8.01373082981775	7.99409721987633	9.07339450521769	7.76491829586893	7.95400966761892	8.23592496079227	7.30120572960333	6.68208948544513	7.68516524975378	7.7435397380652	7.36795806910657	7.35927742667973	8.01168733797489	8.59388712745653	7.19735458938837	6.3306225031779	7.58800626194531	7.67031286473652	7.74173534161097	8.27403858983588	8.65092991270158	6.85091165993127	8.74119374642274	6.90687101714217	7.84316340280841	7.90756023104838	7.68866149627459	7.27178592197372	7.51223611035237	7.44976864787139	6.75711999083859	7.42130173370363	7.92866653559572	8.01249374310311	7.14176343126106	7.2096947430184	7.5248835988584	7.85260494708381	6.80293656695099	7.84705503158056	7.46832956100259	6.36124871784687	6.61510781874473	7.75700689131363	6.89721700458625	7.27394064644853	6.93873129237393	6.83898190400476	7.80661849053392
CSDE1	6.35371501012438	6.38319222903968	6.03196575119446	6.84150252073896	6.38797706830548	6.15270922394216	6.215991677217	6.07723940548489	6.71270266673692	5.6141864263491	6.78726928540095	6.73188521635829	5.46927231849507	6.33368299546328	6.36401633857091	6.44686918812936	6.75063348157385	6.50575981773347	5.07415546245593	5.14014734368916	6.02651560790808	6.14401855774398	6.55844638466349	6.86510621452126	6.46010958141044	6.37178584761149	5.66791894365736	6.76418956926441	5.86047792391339	6.86541229550451	6.57156214464292	6.42418504071953	7.32837710690457	6.64327023739601	6.84192889691748	6.29930218573145	7.10715322725042	6.45541865983611	5.90803804940211	6.41605604500566	5.65849619532551	7.06640835813566	6.66105002489631	5.23342686690776	7.02113422569719	6.67307058158604	5.42921891284527	6.01407707213733	6.36315320804928
UBE3C	4.10118759083395	3.85766636220376	4.55152217736284	4.09286485180405	3.9527772535264	3.2887023169313	3.74429542925625	4.26977033791305	3.82754599728645	3.39701559672312	4.12350966111983	4.39683502821754	3.13633023638236	3.79079863406477	3.26909813507766	3.80802906864506	5.8257486541102	3.47817522647658	3.1564967021801	3.45753852986955	4.027248382916	3.32097206780078	4.24070206584342	3.37829475337913	3.5368264106524	4.15497230497489	4.14204736064166	3.75746624006935	3.67429119483877	4.11298257449022	3.97864359228542	3.74984690947338	4.20066471847711	3.37003397376163	4.8193579017825	4.07653353422599	3.71028842729227	2.68045547054435	3.52875821903289	3.54910731025628	3.84115567806305	4.31887677873189	4.505772232218	3.7585993250108	3.49052568136693	4.78700207525394	4.48703849187502	3.83626028106961	4.56631849617974
REV3L	2.5130258175247	3.06309648382395	1.38525193020644	2.75698652545619	2.02867028419106	1.73739119671348	2.11543765112014	2.43507180993535	2.54300786984713	1.24472406874331	2.6121759347658	2.06941624974745	2.13616187017748	1.55333970010779	1.22608155712771	1.60775779333428	1.5793211840687	2.71174156547514	1.74173048032576	0.920146307662725	1.81488330063357	1.46902581911515	2.47393127463991	2.86841764574954	2.6775168271395	1.54946957750455	1.95684874329821	2.06672411318473	1.64279014100283	2.06972658954926	1.83659035268093	2.5177802129014	2.17466614083201	1.56472027045447	2.24075246380518	2.41251370771256	2.80095187387017	2.16989290407973	1.43920029271655	2.05613921722147	2.27516445562187	2.55905554746861	2.35332644752492	2.13150154012698	2.40140165444584	1.82512664209088	1.13826052275833	1.41654152046488	1.37848346206553
TENM1	0.0232082449449128	0.0585443451253301	0.0390341250508247	0.469210731676219	0.372849382856469	0.444638657626265	0.10706113818848	0.04010907867069	0.560311256959073	0.0308337116856629	0.157571374187524	0.0596817240231477	0.0226904272265306	0.238994919942345	0.030886081542567	0.0424050511895796	0.0254995539486737	2.52592240474851	0.00630756821508546	0.00134170293553913	0.00798077076115247	0.0317372597757439	0.0288552861333611	0.961127773188665	0.403565879925913	0.0879831874018828	0.0243050229373814	0.267405756140864	0.0168342501409593	0.0318167213701307	0.605739855290019	0.0103652876753769	0.166467609374843	1.02782845738183	1.56966866619282	0.233432989414073	0.164420279607819	0.697498733178636	0.0387778268740134	0.354658131397999	0.102216832252091	0.918804679688016	2.86022342932648	2.22299115129028	0.21091975348063	0.0906409007643907	0.0308061490135041	0.00746625608852592	0.0411785771463563
PAX7	0	0.913647184602397	0.0170438760767751	0.00224571285463269	0.00647143849156391	0.469500640380863	1.33618458509098	0.00801798244202659	0	0.0143970262670634	0.0523889721397998	2.96252515112163	0.00931341738603604	0	0.458983913948699	0.177054284437456	0.110753478486238	1.85676800185367	0.00322467148690055	0.00547373066069881	0	0.0716093147505832	0.0128853523434382	0.0502620478597022	0.542947226642966	0	2.41688671448546	0.376317607615893	0	0.00298401126229238	0	0.0623820508184437	0.00288072678786536	0.0103508718495935	2.58041237749938	0.0149684527750638	0	0.0247147144929898	0	0.603371878625105	3.13988172710712	0.00821254759398685	0	0.00768290141311002	2.78508190305609	3.18049658220478	1.10083337920641	0	0.0536031391932722
MASP2	0.282043159605727	1.0189739302766	0.111937516820023	0.606766720782005	0.788880024605548	0.360669871388438	0.42116804573288	0.210703080807076	0.234457853020241	0.111602489563093	1.12255134745409	0.345388259145406	0.186319319998736	0.543390863007358	0.1691325095913	0.483529703813982	0.618998481152363	0.119361851798303	0.184275681914399	0.172508669148233	0.224387755701169	0.387017418446872	0.420518328029695	1.36872462780742	0.369021055631529	0.141318740500726	0.22872850189128	0.403505727388631	0.180811557055652	0.649699935035443	0.469755279583737	0.0541953034160713	0.464606301232805	0.383778923185741	0.231138663473174	0.607391778119982	0.351566426984649	0.233079442128074	0.437438412108727	0.239280610784657	0.390950921682244	1.14187606832537	0.709573506350174	0.810084215763527	1.12591906510751	0.300934789091156	0.411024804104755	0.137096069908349	0.284317179672139
IYD	0.0939323982003698	0.00473857723350411	0.0324607170396918	0.0324934477266606	0.0215714460668141	0.00745193983186582	0.0516611046972928	0.0194622045323214	0.00331184806730569	0.022739451911619	0.0440151495258983	0.00504679494555847	0	0.00679441756287762	0.0101885722695987	0.0106721016237996	0.0331581858596362	0.0536859082656359	0.00392827359838249	0.222491611819759	0.0158485816627858	0.0393934267280625	0.100505071101706	0.0375923275844658	0.0214047151264382	0.0147802261438697	0.0855388151493826	0.0482981061692168	0.0769380125390981	0.0126832193050311	0.00301398130367804	0	0.0719616154374657	0.0634550153455333	0.0338800192101844	0.0504426127271986	0.012159611542466	0.0374765888456216	0.00348972515730724	0.0290169040773233	0.0184724538201114	0.00500901864435872	0.0894527322603159	0.0163335896843604	0.0212852608601656	0.0645660593661716	0.00400326604087848	0.00619746641534349	0.010360130261735
FAM76A	1.66914437559863	2.09628503275733	1.71700387926014	2.15368940077871	2.40181476140068	2.11288647904305	1.96075810295851	1.95319992953182	2.19547721507047	2.36803290636989	2.34586435587241	1.52671312468905	2.25511192903224	2.16450325158782	2.61160892191998	1.93661614955172	1.75731385856194	1.61722390905547	1.61968965112605	1.47749838764854	2.1402398114156	1.50164956785152	1.60739445151384	2.11298101681548	1.84656308013356	1.24498302061549	1.23745710585338	2.06145211249999	1.06219742829837	1.86681422760657	1.96576385104721	1.92516293844588	1.97600642480768	1.97030458391777	1.74598877148703	1.99168849933097	1.93084069826947	2.24778854018612	2.31383001974008	2.0543490448437	2.06270746057277	2.15427676479267	1.89707775292929	2.36424767517084	1.94076752769875	1.6239624208554	2.1467894969499	1.61332936961586	2.28911665658305
TRAF3IP3	1.11625928381691	0.265847615393559	0.122350716049056	0.941109509329414	0.676953091272525	1.44209892316479	1.07497931777143	0.210860169846285	0.551423861348759	1.03490408448778	2.1741439783344	0.521792865110011	0.453429521460532	0.412902271090401	0.32429889568162	0.382376380890342	0.217221552495477	0.454224682674841	0.28753667013392	0.596902769471555	1.00441142915876	0.261085893884579	0.168944253964241	2.1717281784829	0.750165311178606	0.844625027203617	0.472943448584629	0.678224272534677	0.583059344222728	1.43119951295657	0.686668448500742	0.783582596161821	0.997422341193337	0.661875367433549	0.335398896438652	1.20471425599185	0.507460627719503	0.147835927595924	0.486990842794324	0.859905208537176	0.24658197081261	0.496482847268243	0.665312708643161	1.15199917895148	0.169482770733881	0.464733071224152	0.296154067387211	0.31571293570248	1.02495577844334
POMT2	1.47515436837588	2.08148416587968	1.07730311493273	1.60509026945339	2.68258521989418	1.7454111100462	1.51321905315793	1.83827736909165	1.72717438464404	1.1226740440557	1.71660105112267	1.23437667327903	2.28391300564829	1.49502381657165	1.88780646269892	2.22878052820357	1.48952385516023	1.46766524916354	2.27980520704061	2.05585562331899	1.9738126149984	1.01593195510567	2.12364262400473	2.3021533090214	1.68441857361631	1.32164642119406	1.91157602611429	1.44497222696003	1.39448509077358	1.3642815555702	1.35095562867033	2.35521791041749	1.43236780318014	1.45479270336115	2.30845537508318	1.90390899645826	2.07286734015227	1.6710294566501	2.38948869903295	1.90573863704784	2.45161976116337	2.66106950120942	1.95065046886957	2.7792674088783	2.20893680137185	1.7419345872548	2.50271124035268	2.37336367104556	1.52663472527297
VTA1	3.22938155209601	3.25832720846701	3.16741683842407	3.17504995357244	2.82558705334905	3.12524279285988	3.36486042687897	3.47540145341382	3.55955942104607	3.75757115010073	3.12757269634315	3.17478004486638	3.0933843308867	2.53376910074773	3.3131721041073	3.17648758893969	3.51194040012197	3.77062180653366	2.61442587742556	2.83489330715358	3.42498341812328	3.1924163112133	3.47306738391256	3.37400469196967	2.83264124614275	3.26810566247222	3.27636675893333	3.42597370146318	2.81112859168526	3.31197290474695	3.37848095847943	3.67783023138977	3.08054870307448	3.77484409919411	3.55215299652653	2.99397379161484	2.8087693148115	3.45234607060389	3.34520451542536	3.39632636951182	3.43525646815099	2.61895046468366	3.56339267731626	2.81298848744148	3.39433230767298	4.07741914588401	3.39990368815962	3.17154248432701	3.75296651104006
MLXIPL	0.195068078046232	1.08314001853604	0.388904048994596	0.410166154816568	0.689762931476816	0.457692897157515	0.501347503130671	0.870363533857856	0.142561184937259	0.631938374300145	0.466575126193996	0.261336435793726	0.036290971672602	0.397766415740883	0.608488712443668	0.41001109621664	1.0200349560941	0.398571750351133	0.321207827401274	0.0284782694214916	0.0629105119848309	0.0473430841706605	0.740250933905354	1.12783889695264	0.06243862311527	0.0158975393791107	0.679564117103986	0.321514276611193	0.170873950291992	0.217701356184203	0.412284587614689	0.19818456673558	0.442568986348089	0.208854734379022	1.96622398470018	0.619199166043381	0.176042266040124	0.413874968998582	0.257545609147359	0.262879741634381	3.88756775763114	0.818399417711785	0.513343850959812	0.726459796275941	1.02721767285309	1.14267988496271	0.502428214142333	0.152084115994	0.840753533175369
BAZ1B	3.76030868233569	4.54504195464714	5.33893466461846	4.54356753030577	4.45992442432175	4.6105645509697	4.26252859906483	4.59361895703863	5.1116871618278	3.44408722979172	4.79836175795532	4.28666012288238	4.33113035203116	4.36452991529243	4.74468784566762	3.42840245063277	4.33514760342387	4.32737486800798	4.73958759630434	2.99519003354339	3.8934595111953	3.09780453301611	4.40811410227724	4.79575761410844	4.30204873561341	3.65300707830808	3.92648912380443	4.4839778088413	3.3536877565173	4.4245760766828	4.02810851799761	5.66285176301726	5.21610811408939	3.80215436060778	4.64901028206094	4.24024792856791	4.26480034384807	4.57844010163484	4.4598717641094	4.6996205802331	5.84144601885947	4.45133287804282	4.7471909608845	4.26068271177223	4.56862491545297	4.36158594050777	4.59637346873028	5.37856888577694	4.27310295402029
RANBP9	4.38093868287986	4.14211890543978	4.42499257023506	4.45751079999827	3.83455948897852	4.36820939032938	4.61309802080915	4.43831009078353	4.30469905913471	4.06544654549608	4.35047482316449	4.54550580391554	3.85294255658383	4.43803239045777	4.51987125958913	3.29333865579081	4.98814883177386	4.95989018119885	5.55019450001529	3.92531750108762	4.15063558041038	6.70912818207986	3.22587813456522	4.89195608123175	4.42470616164429	4.22421935379817	4.72419682016082	5.58765260046321	5.0035654138973	5.25025544077862	4.36264352511569	3.63804533871256	4.03566325727628	5.18140530862186	4.52439007290927	4.19803779224459	4.4578670215987	5.25556335389747	4.06438641686702	4.67566411983276	4.34587127628708	4.44098606535651	4.899133048268	4.06362182847356	5.60810496013393	4.33871012065961	3.84713542088741	3.863387542369	4.85160774726243
ETV7	3.78637809208046	0.723322286907158	1.47911641505765	2.25140983543921	2.85729960631354	3.49340213299585	3.72888631519559	0.976914022656958	3.82590071290476	3.99269290966074	2.22130790532725	1.93337302937657	3.79398210445651	3.44017316051931	2.52392888270151	3.70761875587712	1.19633047823315	2.82910561763278	1.56157299856138	1.16565437511876	0.630802130343163	1.81870655046874	1.39606404812578	1.02648284634286	0.814289278628244	0.37977798129479	1.35829453878219	1.42147325022289	2.84807625405885	1.62093042726808	1.50322533009152	3.07676582989568	4.02040716096019	2.4518006885938	0.540394653264297	2.61868078322783	2.17743895352985	2.83160737342535	0.790255135118561	1.76041795296487	1.81593209355892	2.60898764634856	3.10937375283853	3.36562961226399	1.45718332816821	2.63459146645115	1.70126061957787	2.63341643357888	0.811439774727668
SPRTN	1.68398005249284	1.96116659115289	2.76202231201161	2.16785206668893	1.60176790344848	2.09224223546829	2.6173228624294	2.77441854431751	1.8181093877336	1.67992189649252	2.41571746800644	2.611465212073	1.64505402909991	2.08280759328332	2.13245585755701	1.39720853336829	2.30723384609438	1.59133899392243	1.07057010164943	0.980502439156773	1.70923849186449	1.32178497668803	1.42847632927578	2.58905149953395	1.24702786208171	1.59189836368068	2.11660701739476	1.82720848354684	1.24555985359963	1.89873293698668	2.27440181679777	1.36757031833655	1.7479027293762	2.31980710393562	2.6676985946585	2.10427908228697	1.69124738891618	1.96448971589498	1.86340811572455	2.28167326796751	2.34305279619168	1.57980707689976	2.71432100602764	1.66526724262997	2.67655073439153	2.03269453437133	1.72152399662333	2.14454769215471	1.80257972347892
EEF1AKNMT	2.88628444632963	2.76532215119791	3.58300128691438	2.77097268075996	3.09898757050277	3.07699260183167	2.75274079880368	3.67579176712617	3.50282976847451	2.78652160848367	3.35642112915966	3.01064692232015	3.05503764732023	3.43470672732228	2.94933296843839	3.06064518788167	3.75748852608467	2.53028040648565	3.29168646252348	2.18162055627741	2.40579836457758	2.26528933304768	2.64130039512021	3.2552400611925	2.8083664641489	3.1225520644144	3.42692194657711	2.93748832828734	2.70864440495974	3.12472730261562	3.56741510159626	2.82075150379449	2.82910250311807	3.26831646795771	3.23416718180512	3.13078210154753	2.89135773194315	2.39797575832523	2.73955640575455	3.28720668394704	2.58471902963144	2.90465459806753	3.17374854964219	2.29854952912531	3.00898053906716	3.38738763150423	3.13082806248332	3.31709432420314	2.91698238819349
DYRK4	1.50158922159684	1.15230517774834	1.89812012050376	1.67996179945675	1.85890701995133	1.75666165367148	1.25487663974147	1.80687089898123	1.27778986968812	0.867079965834174	2.09083688331804	1.28564516642647	1.99597875602255	1.96998807413452	0.855953926413973	1.13630424215346	1.36495348165255	0.986993863836131	1.50507661141553	1.86661138012117	1.78240253915086	0.785594590080006	1.65690147042393	1.07758939368702	1.7284413750406	1.55469541850703	1.68510085104356	0.771922357508966	1.19373264778017	1.62769285487049	0.981004277689851	2.39492402235492	1.95936595922266	1.92598318814192	1.49826556502232	2.01068872151121	1.19727306707659	2.19284400757822	0.896020260387744	1.6010626538779	1.73554911523314	1.20339442278878	2.87807298300989	1.57914679913608	0.425866336727186	1.39966274467954	1.16842854992277	1.23177585482066	1.87576294914447
ZNF207	3.73296905200857	4.18525247555465	3.94528823217126	3.63497736043361	3.32462158063939	3.45732567629567	4.20113568965333	3.72427143709006	3.8798016114838	3.51516345233923	4.02825131897305	3.92896027954576	3.45000823069794	3.69341780249233	3.39809322187904	3.76425644113462	3.77919154889924	3.73026188592926	3.00623733833157	3.31747601912214	3.83289937340838	3.66423611724526	3.13969839040865	4.06896099949809	3.20805955484915	3.67294378485003	3.94449346777009	3.60995666756395	3.37970505957968	3.60152463353751	3.71852702466573	3.94551568714607	3.76323548179531	4.08519176455897	4.11357633422154	3.77924161028544	3.32114984546288	3.66646058867998	3.32804711499622	3.88963020948891	3.69527128702932	3.82036709457717	4.1131708200764	3.84364645105022	4.19204724010816	3.89987679789831	3.1584892441554	3.78845534844276	3.513999266306
UQCRC1	6.19932805320427	5.13039805084844	6.21074218086153	5.29819517029179	5.63513353094052	5.48792024929515	5.17790011045692	5.26389014111774	5.40871277878424	6.20997646568589	5.03987457716225	6.17269016684268	5.38301329296457	6.80365450099773	5.3846135472488	5.41033671262074	6.32343906212017	5.21715621271449	5.8632665562267	5.29424484499787	5.81362640770733	5.07441027876184	5.85982835743688	4.88842785483305	5.33958547285935	6.12970802913248	5.61239001017924	5.07623272515762	5.47534034818	5.34630966820958	5.34888420454591	5.42409738256222	5.2204514198048	5.78119642668563	5.06344512495835	5.06596193668404	5.04593785396027	6.04341898909678	4.49957211657665	5.53734318923342	5.2078719404683	4.89509296026361	5.05314065537072	5.03390156191396	5.045911197151	5.72514446807732	5.99709222156629	5.39480601542341	6.02140383772093
STARD3NL	2.05140847081102	2.76428061507907	2.25887435557077	2.71012796405976	2.48507243264595	2.81012175786639	2.1059555813762	2.50171020293267	3.3599718469055	2.52503260288298	2.90823014831219	1.82779289921367	2.61023415575091	2.38215459559267	2.8477155877336	1.93108377063949	2.20604847366229	2.99989024264111	3.15509140630915	1.39708829977738	2.02272128609635	1.21539129106167	2.97155754686881	1.67122150004533	2.57862002879165	2.05176156802619	1.60313320442546	2.51696438280717	1.78835200128657	1.99355646308969	1.39765843797263	2.68888112794651	2.31997750531293	1.73724981491817	2.9389711507427	2.43470242809043	3.03315389618103	1.6141601438734	2.91772498365714	3.06162691421614	1.43458234316579	2.90710257381998	1.5062408278826	2.3704324962552	2.31803384864364	3.4602832176804	2.55972420762353	2.46046138572413	1.8481349691181
CD9	6.29651371812146	6.74991108645281	8.67591672927834	7.27871869674129	7.43126456587279	6.98410136603756	8.13937104295873	7.00267771070553	6.29567027464703	6.8966799595174	7.45158943982088	8.63011254424354	6.73377024184321	7.20051571460758	8.26444297096868	7.86075118767933	7.93677461596486	6.47571637370216	5.07090244034849	6.50034179201336	6.92624753386154	7.45004572668903	6.46246547523374	6.8936983030161	5.81324413637295	5.8870492851015	8.82669045210199	7.03874856910923	7.10070058293004	7.86574611300095	6.32160954211951	7.92283541761979	7.96345259971178	7.64170619084765	6.91225748753528	4.62140522462764	6.69319177924747	7.48431909831323	7.26446714410296	7.11923802761809	8.5712100534516	5.78733358084694	9.94749982606386	6.09834142035462	7.32494064117471	6.79776812768987	7.29636079019897	7.89106128421104	8.2105384754763
HHATL	0	0.00565957081650687	0	0.0194985288228211	0.0140941803829602	0	0	0.0116577056096129	0	0.115328989594108	0.0144898540258102	0	0	0	0.00731092601591013	0.0109279537028173	0.00545434645531516	0	0.0140305630912854	0	0.021261830145081	0	0	0.024608958631015	0.00962920714082725	0.0106104816956706	0	0.0129815430373958	0.037280660849125	0	0.00539693527976011	0	0	0.00565993374808744	0.0058391563340773	0.0195803439092801	0	0	0.0186634182492592	0.00748456058998144	0.00604505920821922	0.0119402278172027	0	0.0083864270369341	0	0.00621490953300667	0	0	0
NCAPD2	4.28630051398	5.07667445972116	5.62253762381592	5.28122591024241	4.77181657621504	4.13750911915803	5.65729193746315	5.37038227946247	5.66148393828446	3.71715047896129	6.58433856248332	4.80152413306667	4.73742921695835	5.09659607514251	4.91228041022273	4.72055307730502	5.44587983110188	4.90924315045169	5.10564867913882	2.83573496711471	4.21655703580496	3.42637042706269	5.03935416054534	5.8016172612734	4.44756676183269	4.01016281633304	4.41638185321362	4.43068608639271	4.03917985255816	5.91986800122436	3.5870253846168	6.52544393026062	4.44750911034793	5.15453502530747	5.1420886526617	4.92432988177957	5.38630388244036	4.78403099673289	4.73501821610085	5.26692695557802	5.49752754480355	4.73848186394615	6.73881262759831	3.43889303184871	5.31986585678699	5.86213336759696	5.62918900461419	5.82808113837457	5.93894884932604
IFFO1	1.27778982394404	0.745920747676155	0.531007477462252	1.59933548751591	1.39411468177197	1.46655452907237	1.07398357728537	0.962692908968731	1.04235264290885	0.339457361517794	0.675664612382209	0.594036440859493	0.791443884598259	0.755869791432988	0.791711464976016	0.768439623325631	0.405032701117542	0.600229078021767	1.11420565381221	0.272085646473342	0.344239646421164	0.477698030024297	0.598166160550188	0.530573713287655	1.75922616465829	0.435881616851465	0.574290324671196	0.545512913539951	1.29545472895878	0.479663120544207	1.13581217588273	0.829788452107592	1.53792356663587	0.603908682808812	1.2613156592267	1.80442683125545	1.06596029197163	0.685245660243642	0.925634621301527	0.628754132287131	0.975187735069221	1.42020997142324	1.02591390967344	1.35326352520723	1.43763647428362	0.503234349046659	0.772595917727892	0.378595451485674	0.556577812688308
GIPR	0.34744727494419	0.505779170510736	0.24282119613042	0.335305985342551	0.605368798357604	0.824135269031626	0.857929737350831	0.333435208419061	0.303130448707529	0.877260813803647	0.139692061294563	0.166939174214962	0.0649416172748022	0.570884851610816	0.200202287227407	0.814644465753469	0.381724676128172	0.8866425486568	0.139357307594631	0.0782515723993963	1.75595485759655	0.177370655430096	0.255479189593208	0.240199904179144	0.0291908012598127	0.115515029301444	0.288100424410229	0.281173714383186	0.319254297223936	0.244784551434327	1.60007140558814	0.267480534085049	0.616228441298537	0.415254673690623	0.22446626830597	0.563874002320564	0.145980042828876	0.47668535677932	0.0853372173298187	0.598711617151218	0.472003557171136	0.483609810278378	0.15419242816001	0.854270310633529	0.330213922704031	0.250649530078721	0.133923150317829	0.613360604045173	0.083954373576769
PHF7	1.53385668428821	0.744991617676097	1.27349520726873	0.947586126020793	1.39107530570265	0.945503783356101	0.867283443009522	1.22926063973192	0.757976512287925	0.589393545221308	0.968240558291159	1.79248433530281	0.89370193477974	1.29149972924302	1.26280231650453	0.90028901491119	1.90121473554486	0.793776128911003	1.29168113370005	1.0597032857075	1.19733080059182	0.906640996306973	0.667913693421168	1.02437969363526	0.691507987256221	1.05549461683301	0.874234374948145	0.961247241094828	0.75565366998366	0.508675111157104	1.1688986827967	1.22809879360301	1.11987172607444	1.38474705222021	1.5902975440458	1.01097363922769	1.09739033417354	1.25772447550961	0.649713488924987	1.02393269582893	1.01689790452904	1.03395694886992	0.51451034495703	0.948298900967273	1.37909583014813	0.901940575589152	1.5544747233359	1.41757700319836	0.658035172929022
SEMA3G	2.05021885415462	0.152010855880613	0.688586521266866	1.73619549212342	1.01601539153497	1.0687671672741	0.975332721917483	0.458867301016822	0.986499807189507	0.132282944679491	1.40970643027315	1.15669847297328	0.190837869318275	0.977343254157819	0.0620742667143664	0.52692937224779	1.27787899017665	0.444280547295592	0.597481598331034	0.156960752288445	0.565274832012265	0.692354718299346	0.562635604371691	0.969240136564192	1.8465235069704	0.162525915536991	0.934257958919133	0.839983618716056	1.23370184626778	0.87964981822159	0.590693056389297	0.330527291707215	1.33107162157393	0.891400685557246	0.749217864810016	1.53993339541997	0.701068376164604	1.62747795601883	0.444214827491002	0.686316765416306	0.855278343621014	1.72309951707633	1.01060260117936	0.485688832490369	0.622234299065595	0.845607191750101	0.7184923922213	0.354102653258082	0.287546285605832
NISCH	3.41999584754637	3.25870789281414	2.96793400489693	3.59247337245424	3.96959661870667	3.32342912246703	2.79804065631426	2.54098487727677	2.99446115226231	2.15697846136359	3.92699663478854	3.67433953341405	2.73823034557022	4.00696610462384	2.84699392708316	3.08085424474454	3.31411492117661	2.73225225486293	3.81914277723232	3.16699734386624	2.86018706154232	3.64484373683115	3.15878204375124	3.627668889385	3.48992206725759	3.15275619819457	2.58971577285594	3.41814218754834	3.39518797466905	3.31620453949896	2.44674463318542	2.12298799625247	2.83125894532534	2.84998050644371	2.9059769578656	3.50380555883219	2.76816308669473	2.34654732702498	2.28695405938058	2.62654387110232	2.73050551198209	3.65099300250609	3.10781608988297	4.20126576193891	3.11945742018487	2.29933817562151	3.38484270589291	2.73276004247096	2.66916306534071
STAB1	1.68158983439697	1.08802256884454	0.638523015620314	2.68398090432804	2.15114945796968	3.42112602830033	2.00465554247404	2.04310961353022	2.58034035791643	1.01958443512581	1.72788941503202	2.18716711082943	2.17234434452253	2.10308877303081	1.84727076532183	1.51505267511331	1.19450924109476	1.64947372899706	4.26371417925904	0.884821473283611	0.830525795891964	1.86125062932855	2.31979219316186	1.91782946808728	4.53617226101095	1.35331979967292	1.94697435006678	2.12764128070551	3.1266122248828	1.71972323661415	1.33732367120991	2.47571068642811	2.40171796064459	1.86491982357801	1.45807450845293	3.92225083074145	2.4815152609126	1.35076574357101	1.40319597259266	1.62188499549922	1.72990372144422	2.79697423677136	2.43041620598184	3.34948949325666	1.16883846692911	2.07979815330153	1.75911714405336	1.5728381189632	2.02685518183071
FUZ	0.796175353434898	2.9073116584054	3.19304816163297	2.07737676260839	2.59371874557709	1.68262473017639	1.80127904991176	1.67557635306074	1.6743358719628	0.949701927738767	2.98183360243986	2.01593436573586	1.12304797276453	2.93920505215321	2.23548413061381	1.71046744917879	2.09935472989563	0.45253485815371	2.64678265676222	0.186870151662293	0.238110895340492	1.27940004506367	0.771057011329942	1.22412931970909	1.44680064150875	0.162677566229068	2.50355381163483	1.90021092405234	1.60991388216557	2.14425226612576	0.917505337101192	0.789874993659376	1.66385345045027	1.82789747518806	0.585717368892733	1.88600865675357	1.88384972608382	1.69742308291826	1.28296590455173	1.60840081419513	1.76860066224997	1.0867404300159	1.59237737225787	1.21043390150817	0.583370078937857	0.406831947695692	1.07907206999018	1.33109097082327	1.72184222924827
SLC6A13	0.00787939997658554	0.0229983007974835	0.0324304567585362	0.0099970237445419	0.0333865219840477	0.0360376534491433	0.0786901714606143	0.14047547137664	0.0399287583996903	0	0.0294646086587866	0.0878138738174431	0.00462654278044991	0.0124204209620467	0.00995357948616666	0.0295909064442327	0.00742763485537245	0.0132963858830842	0.0143382133429067	0.0121878145993212	0.0478450816317268	0.00778135733891364	0.00768250910795946	0.082171430601061	0.0580617041795435	0.0464106138444003	0.0607826139874118	0.0394384351572195	0	0.0176689307814241	0.0327818791365421	0.0428316068304358	0.0170603569945571	0.0568261954332201	0.0813799019299328	0.0266172622136496	0.00743604549297722	0.280046135752097	0.00426006068624567	0.0502439731566604	0.167385077612409	0.0442458056986286	0.0332512883778605	0.0114163024290612	0.0514389256510676	0.0168757508830306	0.0065120228349283	0.0374293286195579	0.0101211944685195
IDS	3.12986848502113	4.31533965920423	3.42051540649287	4.94078436078973	4.42951830130062	3.97735048381479	4.82040587778204	3.84850354068582	3.57861947569101	3.82821625864506	3.50599298728206	5.05001631945355	3.64661106082381	3.74088792277995	3.86804987127583	4.85337098897531	3.69500639337251	2.62873326308918	3.19906858170952	3.57068719604615	4.08336017511231	3.4348229234168	4.24953036815114	4.96487412888863	3.64591991097071	3.05429917490783	3.46888130790142	4.18570824048804	3.05339991495647	3.78390182305856	5.51003283975824	3.71685620871821	4.96628449724474	2.96774767199272	3.38991021924576	4.01870412264459	4.66455227133961	3.06525621422596	4.74393182718519	3.10723832944481	4.59305375742318	5.61347175483657	3.38909403003875	4.42482139637044	4.26951569308479	2.41243024533597	4.19669556292334	3.99086974085662	2.99653331617554
PRSS3	5.86947275323539	0.509337874162962	1.28470323789754	1.19435044904527	0.675335604800668	2.17474757404573	1.63715324730825	0.0982563687108649	0.849153147512526	0.924456671915821	1.96113542876247	1.06425629210611	0.608030811697137	0.4358997869048	0.212729711049552	2.12060121743049	1.59155984326327	3.48126066794746	3.70559204963298	0.561609677600983	1.96575340334866	5.49751908682829	5.08204119960623	1.16857683299123	1.57430743689984	0.329407940316553	4.70868147909557	3.73462282372663	5.73798508517578	4.06673882430423	3.69036180296756	0.0299201782711427	2.48812721065497	2.82059238083612	0.53699893367049	0.789139896935358	2.00864984971417	0.285115827358546	1.15646629047091	2.7031968386263	0.0516859831431313	0.489837357713677	0.62943629133272	1.23090200467962	1.75033775010961	1.48162029531666	1.96392273475177	0.606683237740039	0.112075337694015
ZNF200	1.99828949919527	1.9468256524829	1.12761563658011	1.20480561778128	1.06751551106786	1.12015608487619	1.40576657144389	1.1697474942706	1.81956784332987	1.28622347109741	2.00377358233827	0.986578376676522	1.45676811888851	1.20257000405651	1.53121479917885	0.956845584491467	1.4858168635843	1.13281277412137	1.10636407880188	1.09504132717503	1.16245943982567	0.572022138533947	0.700827335791038	1.31085638582301	1.14300864720597	1.47523068006121	1.0058477438582	0.904013195288912	0.943764603838114	1.11751978776573	1.11610781064705	1.13943971198512	1.4174305787403	1.36357387747043	1.37050259583024	2.01121896612556	0.885990606241085	1.93351381702172	1.05962472914601	1.47969671910746	0.922419026001474	0.956409850746593	1.11262675890958	1.99544731344721	1.3493676366931	1.2917006112557	1.08582208263308	1.18092165185907	1.32991829194452
CD4	2.45405865557886	1.5019895144172	0.883012547898983	4.34964462948889	3.77266270534328	4.69806324836904	4.11521384686965	2.84550065893412	3.41129097482945	1.49187189340792	2.60965311125618	2.76154400424392	2.75577863051892	2.82559400910526	3.25651820812255	2.09054905057514	1.44506587047654	2.59668283233771	4.59201712090314	1.14718035826747	0.990224228376544	2.1682797253101	2.44137264638489	1.92802844099408	3.35953453141413	1.81808770484834	2.05493585935661	2.56504337159566	3.05290707939103	2.36929415268681	1.4227407382747	3.20155959952947	4.91784233896858	2.5081710359703	1.52368258379883	4.82938815428341	2.79335959014131	2.10845192678965	2.6307910680893	1.56020745841867	1.58740033639756	3.72581182652545	3.11054962050577	4.17651550514021	0.818648900778855	2.75755387120662	2.7242634409276	2.36425874761008	1.66022990964516
LRRC23	0.969891459422429	1.72386234183705	2.86776554504296	1.24990089363853	2.46618623355076	1.3558102927188	1.98701905155101	1.34257934252973	1.99372408483367	1.12819450294737	2.70343221899357	1.01898188168337	0.715986873840037	1.91184311098944	2.27721225448127	1.28233743783496	1.77110195422958	0.818233945007019	1.71386951164317	0.867949221176171	0.665025198340074	0.814663971499133	1.49816852195653	1.8404781655661	1.09406365631737	0.822651019057964	1.60437937543768	1.022214862016	1.39128827897138	1.6972001426764	0.788525075270504	1.82781547706243	1.34076607333339	1.3785454028413	1.41269864440569	1.24820069565792	1.16250346988486	1.88852873763237	1.88885569455193	1.71789180152452	1.86049308572881	1.02190053576088	2.08603218155076	1.17874932251006	1.07058519152005	1.21667087516979	1.80669777399417	1.93045686728964	2.30073637253463
BTK	1.16794867536174	0.261476256520785	0.153737184186822	1.91982159103493	1.08600634199025	1.58347139967211	1.40179147220684	0.562472400106207	0.804848690482252	0.252150740142207	0.542083633325067	0.561904600794277	0.608139256784283	0.469789042418445	1.00349232357434	0.464220828905636	0.202630858922425	0.410525788956466	1.13824556575037	0.095168363306117	0.100207080039998	0.365585830567776	0.405280154697122	0.362188105645231	1.05302250471061	0.229699472775177	0.370347104493147	0.52872682300983	0.754028253111138	0.343196223766756	0.306650730847913	0.720594774145907	1.8961628906815	0.591420396684767	0.284320463608871	1.86938491520301	0.878686951993949	0.406914195360868	0.794952544579147	0.479663387241703	0.312030929175011	1.05603436659544	0.596918008851588	1.16684379862335	0.15871642607269	0.74079927769297	0.475292001055482	0.444420233373525	0.456456472320656
HFE	0.75871991090471	1.76928320297826	1.65584810243355	1.88208840340223	2.34935080239265	1.68693990342233	1.59771105616165	1.99799173032298	2.07173406159549	1.26782306196309	1.60477316083623	1.16021799045388	1.39145201008242	2.26920127860731	1.92808590682282	0.991112441694746	2.05146934748811	1.84267474829567	1.23977247429612	0.967668523892487	0.875376151304665	0.931887635585904	1.05231363925903	1.98952038473022	1.58455500124364	1.3254230504277	1.36660278427981	1.56522959219396	0.815684359833586	0.88205389670501	1.84126589659187	1.29645882586649	1.24196834083612	1.72895796565345	2.25038909236216	2.13652658024791	1.34682423012659	2.15282201627122	1.41527081345003	1.76017981435707	1.40322407445418	2.32582820883742	2.65880982639477	1.92059931798412	1.92139437292624	2.51592192037743	1.19559818192323	2.38326510401563	1.81610735476736
SCMH1	2.51364376237	3.96214712451145	2.60360825480795	3.71188299839746	4.05930805278448	3.231969998225	3.03152253269397	3.16590145334984	4.03927430356791	2.7752494417563	3.91324336766777	3.24588678442195	2.97148292629697	3.8327916123151	3.21310843028167	2.7274128004364	2.7679558840438	3.03612129117308	3.19746271412412	1.17117975273664	2.51433116200861	1.85446360389037	3.15361654095781	3.79393095629611	3.94460622716916	2.42346464205769	2.29291540391237	2.57445960738593	3.06942793672382	3.24263019536634	2.32494797411173	3.0934708648403	3.39073214571484	2.795238380694	3.17360973605377	5.58073999326115	3.76238837883901	3.51150185264554	3.25198246574642	3.12597132819982	2.86306877524299	4.2443882086272	3.00535935556003	5.12899709665474	2.94129359822276	2.94787921971464	3.10274149357833	3.0678811636812	3.00833068837153
FYN	1.51171568257331	1.93926639643459	2.33773720758609	2.66023064732005	1.46952172278583	2.46940190537326	2.69152512520048	2.16853861254666	2.04158376818854	0.791861624336631	2.45912507049814	1.45814710369711	1.61682961434186	1.35017709435429	1.41507330028048	1.47489918880366	1.00662809029339	1.40234630842609	3.14061451413373	0.882469669848716	0.915422138789103	0.761394678648904	2.29700467643515	1.82314036699769	2.75708983551613	1.24967668324095	1.40813643529971	1.50796284376946	1.94068910992368	1.75746986371683	1.57227928302324	2.15192395890101	2.83963941348788	1.15393512350953	1.73294753633776	2.45307997545248	2.38252846837326	1.49076660337301	1.87244662143475	1.81726413523097	1.76607462144545	1.9866484029354	2.28110293475903	2.39184562088884	1.41484245405471	1.70489821862522	1.41367278717803	0.980835007947086	0.920517717082101
HIVEP2	2.73230882138364	3.10687498478064	2.8626187343081	3.40573005873149	3.55972544753405	2.96492496745875	3.89668602498979	3.21847334178578	3.28026538960738	2.58580062729565	3.52795694792167	3.45192123864888	2.48328018423875	1.44445126300487	2.39387410338462	3.10742433487642	3.95700467862511	4.29133874286942	2.92008676588187	2.72068158528495	3.12604470564047	3.19362457010561	3.24645360564107	3.6708097842477	3.94025489207747	3.23443516386881	3.45979035248545	2.95853736940311	2.72460440286563	3.10927156944251	2.96960034186741	3.91072106439154	3.18151500905423	3.33201493641335	3.21833419080827	2.96638946183451	3.43757928805913	2.8078282351773	3.31642346670315	3.25121821194971	3.40993566339465	3.30507068319599	3.93066023891101	3.56387316848735	3.37213586076139	2.61786784670926	2.91321723556655	3.76807607026114	3.57769213798632
FMO1	0.305054736571288	0.694507377955389	0.982549771059011	1.55374399344822	0.412439595871046	1.94035319000044	1.29897226581503	1.42750062831887	1.23390895930074	1.04136241652431	0.396122913273287	0.697469322225597	0.455012945493099	0.20085622508986	2.41424273169125	0.407612530579094	0.1458795151016	0.624519041388868	0.427735748956062	0.317889389838119	0.9151494895601	0.560334803098684	0.56364670972561	1.25771131755673	1.26474618353127	0.638692438206968	1.33187435060984	1.81448275807489	0.275132488795126	0.553969608440226	1.55000442243167	0.360611072494086	1.0607134695516	1.06461728579836	2.84032834783036	2.28327261891386	1.71888779736815	1.438818453747	1.15907884958507	0.930476613272336	0.702068317810804	1.60617016504181	1.08258037072513	1.38901392751146	0.509632675968146	0.573919155633433	0.525716182392429	1.55338618168745	0.320530340817645
ELOA	3.99414837105938	3.77163667687924	3.32306927815966	4.10794862168089	4.00747726616099	3.74416226070768	3.72170399356895	3.74274380547457	4.93478401920828	4.58780609036882	4.23108901032553	3.42578008137729	3.81402340501806	4.34207076020291	3.68139582538287	3.75286444790279	4.24770525983737	4.04800462218985	3.38963614537195	3.46847033497791	4.0707406275169	3.79430060905575	3.20472565415153	4.26201750968525	3.64748536962765	4.21981979598862	3.1107573385066	3.99689098489218	3.80439335146744	4.11618674813562	4.30142291721471	3.42362662497417	3.80804805175911	4.02938885456519	4.02296430067225	3.62795833728561	3.87736640382742	4.11423236505089	3.81203976658288	3.92497827143093	3.43949502196257	3.9035328227541	3.78020922392803	3.42475091930174	4.03593866330522	4.22239758909432	3.79202833852535	3.52906004220233	4.56858111618203
LYPLA2	5.59297737306547	4.35631087226696	4.27759230415359	4.28971774868452	4.77632353921069	4.73780142428817	4.27850565923145	4.45584373502352	5.47703881502063	6.12631012017208	4.43856721040207	3.55906722483159	4.82213124896092	5.7386511396544	4.92924958298358	4.57908659359307	4.86859903160667	5.35360653186998	4.79662886584772	4.87298856495126	5.15044967882648	4.71430517892927	4.35194838593568	4.62621875997421	5.11411038709049	5.23778638083457	4.30914733665143	4.65894016789176	5.43524168949458	4.59313015113498	4.65373471661644	4.41411969122623	4.37256783266127	4.48398657207222	4.59429813960993	4.05386157062782	4.71017324289977	4.55314434398471	4.55042601057572	4.74608520830046	4.50861441382625	4.43999641591034	4.60151990321412	3.96612042373869	4.28699413628865	4.93677022756374	4.48078939682733	4.19192605791989	5.21577703224191
CLCN6	1.29093369606644	2.37563102388268	1.13160354008649	2.20753231453318	2.42353051271489	1.94852295765307	2.16504244221623	2.22647926620628	2.29155240808023	1.8097974758867	2.61277628396675	1.5702794211904	1.94422029281852	2.22333044862146	1.67594544129471	2.01773393845028	1.51565987632293	1.60960215855135	1.75623685775981	1.23202224685885	1.37749895653953	1.25047674668951	2.02712572013532	2.81807217549796	1.88798957797834	1.11385288191398	1.3046292913469	1.98631488285096	1.69670596359486	1.75196269383461	2.17185629219289	1.73641006332128	2.06444725367293	1.80513153661554	2.36517636178712	2.39895856001578	2.13661929034802	1.74885636064036	1.95909995339748	2.0841373063648	1.70123562500592	2.49180515695193	2.29650201786938	2.33409235570484	2.42629167420367	1.72439089541449	1.84383219632763	1.56844160463427	1.54927310183873
MRC2	5.2973361485407	4.72257829702968	3.96362418881313	4.3241699180233	3.92767648839538	4.90610675780694	3.86668829941093	4.76794118898293	5.0131764772493	2.63138716190031	5.4484175932978	3.76005849362796	3.82291459516491	3.13967409668399	3.75550233989777	5.87532697539111	2.7869111394234	3.15768414821934	4.45944359494997	3.21497771514018	3.37472357054547	3.77304857565807	4.68964816831183	3.57033837986353	5.08806832092317	3.30723291398877	3.50955844435029	4.13659870243559	3.94559496197809	5.73414048407613	4.17420287314823	3.68431629064321	4.53029427415664	3.42256677751649	5.36890242311757	5.35834614339227	4.57841342672363	3.29488878719753	4.98695691835915	5.0163843706857	5.73176003608781	4.9637553376455	4.62320993215014	4.1946694125253	2.72301070137274	2.33261418298205	5.34174504511086	3.55005871893602	5.31619775947796
NME1-NME2	0.743365027627816	0.488405314261006	0.850540081288539	0.2702797761974	1.22520737008152	0.35734025843825	0.514430228327499	0.432592979328135	0.2876857189863	0.924428704746181	0.262889095512179	0.221327822116852	0.51429542518498	0.539316676790673	0.475667121465656	0.493025964074026	0.491498288750662	0.707639981188584	1.10413043712453	1.25839194788583	0.602929477850266	0.384156894176355	0.533316595972891	0.334002927820007	0.522877280384853	1.11153210345772	0.84356244736706	0.158091420141419	0.417278942663274	0.407639107990476	0.640418129758824	0.544921922496589	0.0991932614068411	0.640243823189244	0.97355720251053	0.315044682002647	0.40801486256471	0.434652214838815	0.609527656647224	0.497717607733487	0.496543830636836	0.312669998482429	0.52450721099272	0.200873927638592	0.345704314265951	0.487778169600605	0.397349506788667	0.561964371536061	2.18598688612974
SLC6A7	0.0339532434827439	0.0037287128012836	0.0209749505399932	0.0570199092275907	0.0231260856002626	0.13457032626011	0.0182719933795096	0.0417747036305567	0.0461985405004281	0.112029082647069	0.0237732357514517	0.00397133490345955	0.0741819608232696	0.00401228161498519	0.168335708763442	0.134375906041556	0.00359341700964059	0.00857951628449634	0.0138572528794845	0.0156836502054637	0.0371243140177958	0.00376478272072319	0.00371689215803436	0.032317946139615	0.0622475767222411	0.0243342517506605	0.0472100619618764	0.0255293287332431	0.0123793270388648	0.0085637191476256	0.0592842906734396	0.00761775376595468	0.0205814793819607	0.0834180171195923	0.0229302750062734	0.0468231070092168	0.0805541949013455	0.00596079857872047	0.0326091380308438	0.0675612018514124	0.0237339184392968	0.113800880470617	0.0416478085738345	0.137239018231895	0.00459285416664823	0.0081781245890142	0.00942925275471297	0.0218187840699002	0.149058562207186
TSPAN9	4.11686444857119	4.7739019237284	3.35211931604051	3.29533237373443	4.33308934833267	2.83059193662053	2.7036262120908	3.74491998361967	3.19671991885675	2.53663094365686	4.12221184462058	2.09516162371977	2.77021450796735	2.72497152949679	4.11648072485666	4.17851108587892	2.66168760940678	3.88964311738531	3.94748254224335	2.69006836987975	2.63415425299397	1.91340484937962	2.52002485609112	3.31125612113514	3.31691026458625	2.98662426847774	2.62926761542876	2.96985334015161	3.00592202096447	4.18931502607543	2.94368208698904	3.06380551210878	2.85215112337617	2.93520441885997	3.34800402994637	4.09159530119643	3.09944549374664	2.84628575782861	4.26910701857164	2.84960726088363	3.73525047071505	3.09054271747545	6.68215152650274	3.04392802158338	2.18602938549517	3.09977017002072	3.42294687532223	2.93830515500465	4.38466820017609
BTBD7	2.66569454569756	2.96443921210238	1.88456480646689	2.97161992215092	2.73872728518717	2.37848463362843	2.27745508403585	2.75323075011125	2.4975049006768	2.15283706448306	2.28855315912332	2.02067442014619	2.86007429028068	1.98857641852987	2.06094161236593	2.7645883537161	3.0280501110518	2.79093180077415	1.61020958650263	1.26791875135876	3.06067659972286	2.6634198651114	3.06390489772428	2.9614835408259	2.2679515824697	2.4052080248284	2.74230058192477	2.78571324243931	2.22943519580785	2.67834220060576	2.44739864891494	2.88550319626773	2.21783850702458	2.40729864163435	2.83741601185332	2.22214740905563	3.10555583595216	2.29505241503078	2.63902861056984	2.71621071145292	3.36179798752825	2.60999250663173	2.56448448800599	3.10526337676337	3.65966779185575	2.42400573701589	2.60376708853014	3.30119523089303	1.60474218603066
APBA3	1.90522940708415	2.56381625594251	2.57706190835212	2.09997731962261	3.53346830525574	2.34910941607112	2.8271645154631	2.17321889851523	1.89099112821103	1.54998972876752	1.82676842274091	1.54345475376174	2.56873511107148	2.21837122154964	1.68968112285201	2.443876160512	2.43220737833857	1.75018917925735	2.3356386605445	1.8780443368903	1.82546134415981	1.58546556976607	1.56820970709578	2.25021821763859	2.26458895962304	2.25976889526754	2.3042425254761	1.5990457897321	2.21527339964238	1.90877386053346	2.4023019966854	2.16723600943486	2.06255620543153	2.04021716606211	2.46803240490306	2.38827548753048	1.74843134864074	2.3374687475202	2.30607467250724	2.1645412107769	2.0525452813821	2.49736462180473	2.58791839875294	2.57747842383251	1.70618188458325	1.313160305302	3.50779440726209	2.69010558026182	2.16389313030196
MKS1	1.90444193013865	2.69623474094562	2.116078059199	1.75300904710124	2.2504241545163	1.92206319644666	1.57682106411703	1.86280785525118	2.50602363686362	1.36766868623017	3.04860596593342	1.79717131116392	2.0064099923621	2.59403819313424	1.41161786087349	1.92609379805929	1.85311004992848	1.81721312776681	2.50146970738627	1.41910013959888	1.84084065079349	1.37117928485212	2.00196173934075	2.40992001040185	1.75435782413878	1.49358966009426	1.98040239110734	2.08267948601215	1.47108221587637	1.69620708658657	1.79865192261519	1.92776895486318	1.9937896636339	2.55158677180016	2.32586535817149	2.42896266410056	2.3450810007262	2.79639440026484	1.80796942417308	2.31790430092506	2.31438124852799	2.33895228931464	2.25394684668607	1.8902987950202	1.72261137197088	2.10921213140577	2.09072604488304	2.39224010443733	2.16447577758323
ABHD5	4.77907645970555	1.53717817736861	2.34720748092181	2.64362740303441	2.40091892919091	2.46163901925501	2.16073909979695	2.45737464696586	1.72622385707451	2.41883196341307	1.97291149985523	3.47503385777611	1.8951890766298	2.5961017943	2.2718134281079	2.02623253094236	3.96503586196785	2.5608119342176	2.0228970919909	3.62135888457644	4.31200274134942	4.22931270618058	2.36644690403455	2.74913911538253	2.87248534434307	3.46614977871782	3.15957938290763	3.42290108886057	2.78265544377816	3.03471824451106	3.24616695059204	2.41844555750107	2.19791192161572	3.284697572656	1.99917604149728	2.95498818914975	1.95825437768108	3.1138832487357	2.9516891210257	2.529518274397	2.44035803904254	2.691798183007	2.02353403872438	3.14188683305904	3.03081438328561	2.26449110942611	2.92870572110651	2.50398163225481	2.13118495516478
ANOS1	3.0368474076433	3.19799447461832	1.86407328477075	3.33641730045638	1.8418384193061	1.68939978370854	1.87115387765482	1.04423108743312	0.625364335742873	0.585627838468289	2.09054120160554	1.86489421047362	0.63968207878789	2.0889513542946	1.59957675822613	1.53993834890572	1.1559648907838	0.789889317550055	0.397160657270176	0.307099062972908	1.04489508623297	1.0177534790939	2.19581659965665	3.72613964843396	2.36549931888659	1.27756982498604	0.311089301362652	1.67235737680636	1.48744700466089	1.99675857173359	0.889306121099829	1.51496430320325	1.52109193236916	1.12479921439634	1.84565880262877	1.94790354128546	1.49962018014131	1.24573449771541	1.42892692423282	0.81823317152506	2.3899838602988	2.3073993925484	2.41052509430181	2.77637878169461	2.60654337712776	1.84045067239956	1.67271279283038	0.693899115564632	1.75837673286518
AKAP8L	3.00524729141441	3.15403100417076	2.98256986182549	2.48812407486484	2.8180817724177	2.53672036674665	3.10668630678498	2.75035321032922	2.70928092510228	2.7224622587873	2.65101298252409	2.40009811246102	2.90672501948527	3.67022991354601	1.93950545741523	2.89186251064968	3.18095655093778	2.64919006061178	2.8496562314892	2.83781605410715	2.65521671339815	2.23090360897328	2.79426454647504	2.61110703433208	2.36655817884687	2.40680360109517	2.62801055020544	2.24923279450188	2.55349867300646	3.08159597681711	2.5147293430064	2.44003344556541	2.827665817062	2.70188251854343	2.59227479173926	3.07645676960211	2.57802724185978	3.30825440084314	2.47024620372859	2.50863159271924	2.78332334695149	2.84119509741864	3.1618418180856	2.69523742129829	2.70840148724011	3.24778518809303	2.74188880015339	2.61677686277971	2.77168571204374
MBTD1	2.02745414785572	3.24325911100299	2.80757111078599	2.32788016269145	2.45348069439301	2.08523580379374	2.26785711857384	2.14301588847958	2.10282915179677	1.59646885201652	3.01178308796817	2.61390121913591	1.61402250939505	2.39062043459476	1.51093940325378	1.96570872012096	1.95160558655142	1.19836501780257	1.32234579103003	1.43630202911793	1.92730493008219	2.04477606825909	1.89459938603075	3.04629550389264	1.75216220977354	1.04227523013282	2.29217183389149	2.32423575514088	1.24580452857344	2.37708644546612	1.75332893198902	1.74909695602977	2.0569712025888	2.69969503708691	2.50410129479082	2.49410724651423	2.0968665401458	2.62891203362708	1.90405324305175	2.48551071260473	2.77848827756743	2.28303552401942	2.62326450767205	2.36910482713473	2.83674949483628	1.82057545771735	1.41469160800883	2.68231593382269	1.70705112054084
UTP18	3.57509230424771	4.00983703171645	4.76644011757321	3.39556983307943	3.21684542765257	3.63385061873552	3.34892769835057	4.10807606374112	3.95805580154353	4.27667265505052	3.59951820914949	3.77281239862488	3.56300479123377	3.74798339527327	3.26121923464737	3.42744597140259	3.75359788227232	3.75163522640511	3.61474043342464	3.3577739270484	3.54326840921582	2.65252618779664	3.45003745949078	3.45743551841387	3.0873603520609	3.65666250513486	3.99549738807595	3.55471754498042	3.33157980447787	3.11869778739187	3.6993183840484	4.20755486059872	3.85004394929428	3.88457794173292	4.80157379018236	3.43164626233919	3.59212428487162	3.94156074094288	3.33470415266885	3.87338106760154	3.99464295903169	3.38515471668415	3.89753775005887	2.97738187588512	3.64864260994072	3.67933005129468	3.06373992463746	4.16932332213518	3.77569725499935
RNF216	2.59779839255993	3.35965341640893	3.32861931654147	3.05883207263093	2.97346308173623	2.70292542469895	3.2255580331939	3.27797702769608	3.92033439451763	2.26733310368202	3.50913954340565	2.99676293293542	2.65168690626327	2.90820572655935	4.21695347749288	2.77630930051524	3.78618324714668	3.15036544261918	3.43133113068862	2.45263914192079	2.89185091006656	2.04061608870698	2.77772351457232	2.98305587622633	2.83216744370497	2.5435640347768	3.23563196055041	2.73270681385269	2.38995545584751	2.96040683715701	2.81581179223731	3.40501838002136	3.23291186429525	2.8309394313729	3.46783735431429	2.99213453231119	3.20843762004368	2.84303652534252	3.57076352830624	2.93008955221587	3.70454779605177	3.42611787686453	2.69094505936787	2.7017824504143	2.8804533906468	2.93313242195853	2.87703081017008	3.47016104564032	3.40220833547564
TTC19	3.27584123394253	3.76831533965836	3.01175599707177	2.63513515215915	3.56927815262407	2.80860756213766	2.28033182895425	2.61418111800595	2.84300208929063	1.73758294814007	3.47164199404377	3.11584532497599	2.89257780457771	2.9048716501825	1.96804716048048	3.19406964653407	2.74162070746512	1.95271861092281	2.35881269857744	1.89964415493652	2.75555607058827	2.39077335110971	3.86320224511407	3.15330508923772	2.76257245660404	2.72555781594949	2.97028127136089	2.8757838441471	2.44187572760035	3.1861905147904	1.66874174990657	2.89473861089858	3.24313979651216	2.79358647177711	2.3641969301665	2.59799982038513	2.37820017030164	2.98555451613761	2.22796804965946	2.61806553178489	2.78758050295551	2.83743760316631	3.14701882265548	2.76790514158218	3.36331974179946	3.86210332644501	2.43464064572044	2.35821580560296	1.92176328797032
PTBP1	6.16301497839458	6.23401951858967	6.35527200816947	5.9110422711115	5.27873223493818	5.49758336513526	5.84045942762209	5.97747895410001	6.35701876817355	5.96213836739233	5.65340039671482	5.8294100604364	6.02572206089498	6.13167152298122	5.70391793361228	5.86125823565595	6.41542017337467	6.474322442512	6.00007829243726	5.59337098570469	6.206284383592	5.20113817236722	5.85619026723781	6.20145051555057	5.68667863433551	6.19207693137906	5.90498478896877	5.44222891328422	6.05178363995665	6.05975844977231	5.91527935662795	6.23735539792401	5.49951862698162	5.86520903736543	6.25872813012668	5.83277634205523	6.22829764080152	5.84547606021467	5.84368238284492	6.04446321332921	5.83357009253661	5.56435484466544	6.28805450180101	5.2393439040801	5.98543659399745	5.94150019737579	5.57523722462477	6.30865176800142	5.93511375887262
DPF1	0.68486186628264	0.894805253564799	0.907101816078038	0.669091817412631	0.281927550796967	0.547105342448717	0.575028255702895	2.94154583373659	1.05250262045057	1.02254384854179	0.508465340050771	1.23364012968909	1.01791135589478	0.86623328689889	1.40226376856816	0.948328928891149	0.839439625286578	0.688056361761889	1.89390317034318	0.241818431941856	0.359706617307696	0.153603802760129	0.645247684123356	1.40887276794597	0.255324222802838	0.532884306226157	0.591845086908384	0.491159584104359	0.936941610584171	0.284337704031175	2.79331803865818	0.521932410752148	0.432562828731197	0.270200333630479	2.5487095614862	0.209604552541443	1.316972691105	0.697013721662397	0.62396889331389	0.382807435067437	0.71354494515537	0.701044699708662	0.267883345450918	0.665750065234355	1.23477253664018	0.422903780677958	1.41012085560124	1.53514678968068	1.08418323845954
SYT7	1.84237459417763	1.95693888920431	0.931600060725781	0.982837806525046	2.80588761466788	2.25812331031532	1.62075379221831	2.77507785915782	2.58363576733313	3.08931952379799	0.860926206480811	0.932708044345757	2.8377907630904	1.35913942630743	1.97583015736622	2.99384303265115	2.66951777612101	2.04162075368044	0.72471385774813	2.43081463512849	2.01273326156335	1.5198429826011	3.76010900921857	1.29252945428111	1.75867356432829	1.52259979819755	2.69549853653128	3.23155642905067	2.32324430459675	1.64710020259463	3.91407697770615	2.27286240820415	2.00660695923451	1.875289758733	2.72792786252952	2.92612082123204	1.66839515424754	1.04457427152396	4.33760361086883	3.13919931363444	3.25583005841544	3.0242501179274	2.26221428140389	4.26382852706145	1.95385251772052	0.505192705229902	3.7031082643509	3.45351995904008	2.95120916958851
LARS2	2.52743029688612	2.10422596042245	2.1640765238907	2.47243947417631	2.25499722859073	1.98918365626094	2.33476135944169	2.39925039573334	2.80938956707515	1.69704526364047	2.78281208431248	3.03284178966925	2.07534852603325	3.37363681822884	2.0189781604437	1.9814665320882	3.01007331203047	2.58604569215129	2.78307346398654	2.20089536172181	2.22557370579237	1.85046385920938	2.04672416868364	2.38766531346284	2.14677446439796	2.68195748264974	2.33989300911815	2.17094589412542	2.50767226660978	2.19757907354353	2.49852688955928	2.22089040440197	1.90657815313834	2.65043072728062	2.16371678402497	3.19113770943369	2.63273288530493	1.51301421486304	2.55040324284383	2.37207291070332	2.04176158834243	2.3317231298511	2.23938929174431	2.01911719246718	2.03373343039024	2.29468984376226	2.4591573114773	2.9405791496573	2.00772443661447
PIK3C2A	2.94186059599794	4.05166332265267	3.43032017019112	3.87767693072621	3.00606844225408	2.92817197148498	3.40452363696744	2.93930377941297	2.96077540488015	2.60524951449594	4.25701615944971	3.69282553847324	2.60696813207701	3.11739882903336	3.24681637256337	3.19977444539242	3.84205617135322	3.46418135704912	2.96673332141216	2.11421084855582	3.06142165787609	2.97313950583971	3.40323504137973	4.04623535281486	2.85661079658689	2.71651013717084	3.2582749036816	3.24450847449533	2.4381848331334	3.23682504487326	2.61346543313145	3.20496069404784	2.84897880495851	3.21889692803789	3.64377008171742	3.40851479861784	3.16889419905044	3.24632771114261	2.76509959876355	3.16503051042426	3.55898518606516	4.10467986712278	3.87383013221258	3.17616111067157	4.32509187008834	3.81184084166674	2.75485140767279	3.73448607319528	2.87355167645797
PLAUR	2.46879418722095	3.70109590932497	3.82603403011691	3.4003618629353	1.46836569683968	3.58837537351669	4.06767582950423	3.63732159229743	2.90224118284	4.80129912609075	1.61315401449113	2.3659752713678	5.713978501254	2.27455430112584	4.96722185054355	3.68827528815507	1.66200750833721	4.22921271285875	3.74882854934981	3.82585411910866	4.23854828954236	0.656848681405414	1.75217243947701	2.90156041057023	3.50423568731089	4.23301245270826	2.82859673190018	2.56891541641116	3.15310877471695	3.21488480544048	4.12119563430016	4.11460205760367	3.97676134715581	2.12787922518191	3.37986668000813	3.815520578532	3.53684369841978	2.50655947962991	4.00325259128678	2.91233886467592	2.69656941079371	3.09130484017458	3.53257297988348	4.77086799911825	1.35508631118368	3.07058524502303	3.42141635556358	3.37963383582121	3.36492765101353
ANLN	2.89665231591811	4.00204559701687	4.43397751593834	3.75847644972095	2.93576835043751	4.59560934335878	3.94562658972235	5.07992022149119	5.02705908815824	3.16275434753032	4.05381460549752	3.61283678564027	4.80015007783662	3.2535327527172	5.22189434518187	4.10518453000137	5.11673583409592	5.21601858720082	4.45274498459568	1.28273260178883	4.16658399124915	2.50624215407522	4.57527297839836	3.88199087777221	4.05917709173334	3.96558631227724	3.22021508711174	4.05589537379253	3.3454199281494	3.91434452588226	4.60081740108642	6.37200877495822	3.95466526975843	3.73292516919814	5.52989044672257	4.29359125885259	5.52273221092643	3.13431531353584	4.04335623519666	4.94318270008156	4.86875638190987	4.81911952792725	3.86661482051383	3.32260820392249	5.07525653474713	4.65486548579679	4.82339652297553	5.27973122809584	4.60673383019975
WIZ	4.39752378250494	4.40474428466376	4.65761201191968	4.13928715616919	3.82257987766967	3.68338626317435	4.06306106859819	4.92408640810224	4.13011213117276	3.99582956181867	3.20071484560652	4.35978742458253	4.10134805923556	4.86588331704436	3.17217162671819	3.60068862573602	4.28416836898762	4.26181155490785	3.83471304292406	4.06802328641769	4.26760083114558	3.1883554330969	4.10930519619028	4.20481308055196	4.13144284123806	4.16444990406335	4.22187228920311	3.56353680697039	3.94660099684727	4.90250576813078	4.32896690756303	3.91436839936498	3.58142539775139	3.92983870527388	4.26680485669762	4.07775864290747	4.24535428178043	4.29142583582973	3.87981073872714	3.63546588027212	4.26636479204292	4.58816660774226	4.10714083105464	3.87851211078416	3.80109634247231	4.32707579651588	4.71001829088207	4.64287197563922	4.36096558311126
RABGAP1	3.4804444589211	3.91060813834502	2.88271623978115	3.40474859234311	3.59924273694093	3.01113711421283	2.84650047636572	3.4411378480898	3.08616091154217	2.55247750479845	3.19841055298451	3.4940988337182	3.29826625545556	2.68893585809268	3.09574331879691	3.33030185626231	3.47662339464458	3.36243243781978	3.42511055007775	2.96654542379933	3.09965646479394	3.13388902406596	3.45123827476811	3.42786541653447	2.88806137796622	3.08353630334784	3.18378336434681	3.36686621406011	2.68227827657476	3.12545162000005	3.16638037901391	4.29033058180611	3.89233584678588	2.88853966281422	3.52420953485477	3.59795033036597	3.57313161220411	2.24136475530764	2.59450041289048	3.17457090846075	4.25999069844978	4.05997492406606	3.77203119477597	3.48170478697893	3.54639603547993	3.8731968672299	2.79092861760599	3.22835413386033	3.19210961970708
DCN	2.82431910079788	2.89190455488956	4.32524207350767	5.01627400588193	4.20238558070658	5.12869405066988	3.59173974361417	5.35234963786344	4.14339808747602	2.56450772638672	4.27531922648378	3.78818131186201	2.97266400308642	3.56397491366829	4.71889016792823	3.50320532687561	2.63908895545013	1.8033125666752	5.85596812733696	1.599541685285	1.76740359679426	1.72467562900786	2.88604502449609	2.34881734123674	5.9673965684928	3.37637131318703	3.43759313635744	3.77753465454635	3.36892540701269	2.57013700597269	3.53529391466167	1.37728930624533	4.64463790181594	3.93796576073932	5.31625491637293	5.35832307502662	4.58031183010434	3.96905865746798	3.7779349159801	2.78643640846477	5.05348341946621	5.1855193853599	4.35598025695348	4.04821731511492	2.85346180230437	2.46451508194311	4.91119014838914	2.68164887915176	3.55990683771805
QPCTL	1.87650921226868	2.80724570168171	2.80057295886384	2.05248486924773	2.28143117404176	1.81539865720064	1.6251431726819	2.17609485183392	1.88887417798702	1.52415364334741	2.8343947977399	1.90810952517093	1.5941970473087	2.51499417372665	2.06823277234545	2.12055366107357	2.22765250367547	2.21242372871203	2.90408310748608	1.24619711659882	1.86839665665943	1.05147438610624	2.47564092463554	1.80791564997282	1.47806372579152	2.11028602842594	1.85654035963541	1.74427260440856	1.68302957435227	2.15662435488144	2.05221682887914	1.80066049648682	2.52758377981349	1.84003012489645	2.38218825662826	1.81889109941451	1.68051150156732	1.44888573893963	1.11972194431519	1.89919187923892	1.25897329422173	2.33947527572526	1.74387911867011	1.42666958454662	1.81498793398205	2.05362106377107	1.30222264338495	1.73432222352664	2.84472994912802
PPP5C	3.05789601285028	3.59071059469606	3.74202570796056	2.95160153616035	2.95244051176936	2.79510584992505	2.88330528779198	2.80993682336257	3.51596918489544	3.26569567311362	3.5385889700594	2.89069740033523	2.45902896996434	3.37078014508397	3.57750047432954	3.09431879068379	3.38228238209467	3.26725612396384	3.56418984855923	2.01650567817858	2.81887519964475	2.27329189052169	3.48884279291911	3.07309159531035	2.90268123637898	2.84051259467127	3.27916575889706	3.16896623465184	3.08917542445915	2.88379983657757	3.04215774307269	3.46178418002967	3.14318969958324	2.82188631245234	3.54473497534428	2.72857676640049	3.14477814562348	2.15164237986494	2.32482969481168	3.15603307851429	3.18661625812179	3.34010847825407	3.42512258020888	2.72068796751351	3.52061697501278	3.08418845413493	3.1200473413731	2.99319545737852	3.46102050230044
CEP68	1.87915265261765	3.50914002045149	2.76409602529747	3.2203214037422	3.54073927424678	1.93320776943904	3.16147816439064	2.62038466914375	2.17582198402143	1.15363047981152	2.85035614643111	2.76403709128688	2.01861161450613	3.56409398771646	2.59943029613694	2.61893473745795	2.53960480115545	1.28309070222129	1.97782110440413	1.33950240604642	1.14267321176609	1.61402683002519	2.55132180444608	3.55280776922219	2.0358445099199	1.1973038896553	1.94591719416614	1.99783934987701	1.75260274351756	2.4515945488977	1.54906276612167	1.84537374993008	2.69014546024805	2.42813691146902	2.42275269432995	2.58158012479249	2.20060006923603	2.33026058071098	2.67312767723229	2.32002558642744	3.16770679240108	3.20556860479867	2.36736432596268	2.20174346638277	3.23605012553831	2.2365100421503	2.37805268442693	2.38512876180166	2.98764023933966
MAP4K3	3.37304065145163	3.19012468562639	3.06645173582254	3.17504399928289	2.34062018254782	2.5339753470269	3.54567583204056	3.33996860255457	2.76376478270814	1.99218776039725	3.10349965226571	3.00727781291702	2.68014730001975	2.87956972319745	2.88295431634817	3.05258798452782	3.1029252100709	2.84216947273022	1.98782496003807	1.92842141237192	2.81496590348999	2.17793949336707	2.89193037245811	3.31648508811349	2.35426206104247	2.19560057998833	2.69043921637245	2.72557911352151	2.21293586965443	2.74893902848067	2.8634370564208	2.93435201422965	2.63987900293068	2.75937943144806	2.97071830488157	2.99051913288342	2.71173271724047	3.30737862649755	3.01570160047008	3.20922304265144	3.42142963786827	3.34085903507174	2.75547650787803	2.96050952589858	3.5067059736908	2.80326685130886	2.74852721735417	3.13255806332367	2.327008138362
ZBTB32	0.539028422709969	0.167447293725974	0.133207962361231	0.533410621588625	0.281154803457895	0.555598049239213	0.866578459089519	0.32657115887589	0.511531401470634	0.101842391375627	0.635146234006808	0.355755566934003	2.57636666131284	0.145290893859741	0.49393387802019	0.303458729357338	1.02556728638881	1.13802253389455	0.249375290378786	0.137017195054299	0.477725325673258	0.426308275205065	0.0803167766804833	0.548291456609838	0.291200395979365	0.258768314774367	0.244350945123172	0.266422534479813	0.394178833105937	0.343659488887195	0.492422966820305	0.572167713398226	0.662732990562411	0.413928913456351	0.204615470950869	1.13304422807249	0.418363111262639	0.551867687377428	0.0701522087379269	0.334078940902434	0.259669729952004	0.272822277630364	0.334241124605831	0.775599147903993	0.479495059600614	0.293118637673848	0.187253697830027	0.148872572826943	0.538957926563895
TYROBP	4.1196614676996	3.23752320907938	3.03705183038493	5.95878328132287	5.5303364544536	7.44632208408967	5.66313277644762	4.84215194448706	6.09895636006536	4.64140570845491	3.90959281789974	4.26121353567469	5.44820413038838	5.42757525325001	5.54928343964651	4.45784222695839	3.41722880413706	4.53280690003343	7.1089783847719	3.67960618295255	2.41628028961771	3.44690455648597	4.41155039090327	2.76531138270609	6.08209520979884	3.97858998427159	4.49266317667708	3.50004887473079	5.79079885678972	3.10828793457803	3.66757147055766	4.95540723619806	7.02289763632809	4.42276841535169	3.41714687382868	6.41239385880722	4.90965048801835	4.99038876911885	4.87372639234945	4.145278152755	3.76632686941157	4.79878061137936	4.48049889995577	5.98387889300779	2.24827042494663	4.93216571085839	4.83459610552892	3.84204421619503	4.67073376240407
TMEM159	4.28839286158735	3.21281474593655	4.46598140639645	3.76581603697185	4.72532871313267	3.37240878738558	4.56511640832701	3.6239628529986	3.59048285528104	4.88911257694775	3.41605778715023	3.60713874564821	4.1371934915149	3.80966103902461	4.60595676586461	4.28295168497656	3.84104522893612	3.67865513960395	2.71878792883023	5.205653258814	4.26891476253622	4.23901895597658	3.58917516320028	3.75927185040413	3.23862680216325	3.94168035515403	2.51371316578601	3.73549548341129	2.85944262189951	3.8146594663837	3.58805138124563	4.46788663131644	4.53958964438616	4.82701334094987	3.98856024026516	3.91646256656038	2.88726539815485	3.72199860151481	4.70975862505987	4.58299489862438	4.23596850548539	3.55571546069603	3.92059241935422	3.63977452411987	3.2329326310421	3.41290966396377	4.43811627351311	3.2853878032704	4.94108376907358
GABRA3	0.0778149188129963	1.28472122280867	0.937402379950029	0.886790299551876	1.59478096249063	0.913070425584097	0.678650537486223	1.37843734778878	2.15482957055514	1.54930665148692	0.955736994519091	1.01981403676392	0.082029237996466	1.53246541253577	1.14762587445598	1.50593976302319	3.12777998759567	1.18933730501203	0.0241001297081248	1.14435368578162	0.854942942404982	0.490548512792858	1.636851797573	2.39624803981579	1.32495124446114	0.384463985778065	1.15572096358812	1.68503906239794	0.948248662848186	0.556522988844256	2.22563499225471	0.0119482478628923	2.74020338741798	1.6771822394147	2.08910820037481	0.587345144719218	1.06730673197322	1.2554678516176	1.4423764543293	1.44244966476335	0.932856970485773	2.38805718587333	1.71436129717079	0.882938106066481	1.66621024568178	0.556112021766867	0.83045796435382	1.56828178553741	1.98162443135576
BRCA1	1.52059284968637	2.96509322633058	3.12631206699353	2.37197423987351	1.69140217383189	1.88662517393959	2.34135233024646	2.89079425867924	3.08605119320697	0.796250969943846	2.81129648132753	2.6631411983859	2.01801359097206	2.2874032496668	2.08990698666223	2.19886137379486	2.816364078248	2.41517438130617	2.31944810314643	0.669265119928537	2.03953375468103	1.18741266368973	1.73521936631448	3.19281434561225	1.63865904956652	1.6644569302211	1.9474942411347	2.03226683445461	1.27165075257227	2.17045550962239	2.04842595531586	3.86700662383487	2.42054146916722	2.22877137429627	3.37651886361222	2.85060599180237	3.2938170357998	1.69827059771565	1.53190253250118	2.44544169296407	2.64042429864809	2.86627282786948	3.26999196134868	1.55756235491505	2.98626741233133	2.93550008903793	2.69776370717478	3.4152775323653	2.11974996191922
ERCC1	4.01775845230798	3.53493970087247	4.57591510042232	3.25157987475547	3.67186685897016	3.3738113875374	2.96534547210873	3.09496859067567	3.3591498304532	3.5546795351153	3.77740158404198	2.6889560176923	2.13744467221873	3.16824429798454	3.70635523643697	2.88138618467451	2.74778519538592	3.7679935069029	3.87284222447477	3.37453795578642	3.85097477698013	2.30282753847608	1.36080119512441	2.60719644163487	3.00183062878272	4.84574243097465	3.47878480487345	3.19922760132553	3.4949702215594	3.36677140032741	3.28340144429064	3.02050821062544	4.75483344929879	2.81531616682556	3.77170963909083	2.98624984879719	2.87630399949739	3.37937049581656	2.6443429178619	3.2231780031033	2.97328891206839	2.99761893860488	2.5507750310314	2.8117088957993	2.95969585963118	2.40166774951203	2.02527598454649	3.04195440824053	3.34378415994157
CD22	2.76529055859055	0.070135527056331	0.0199456505696058	1.80494578584226	0.341726781719743	0.824620887975444	1.89589935358346	0.1707893648082	0.264311278915175	0.114020343521927	0.58256299845146	0.372711776397712	0.0957174438821576	0.172581276315747	0.269135565829892	0.167526117232246	0.113416677116014	0.123401695073936	0.0835662991514159	0.0250764361620946	0.0782705737185767	0.188674579056779	0.107345719962944	0.225995618709573	0.312716559571606	0.0611704141045218	0.274398718363666	0.356166303062104	0.623547081541306	0.0481752488490557	0.0790133858529479	0.186205294775435	0.524495310875757	0.205574881774591	0.0749203442322997	1.38873250209109	1.01176762669228	0.183684471659892	0.187176556333207	1.18242525726083	0.109477877255479	0.307964865691067	0.307689568987186	0.226096665405679	0.0704060190617145	0.509468984098895	0.0616141477548822	0.11059141197245	0.136749972140641
SEMA3B	0.983263745486013	2.37528712750097	1.64760186194387	2.09718750747011	1.57436803559576	1.37472435698413	0.832756762255482	0.492259994786243	1.82171780953687	0.919393391222449	5.8296714208275	2.16189687940757	0.286573776297655	1.22121588845075	1.70539266517344	2.04505243843529	1.35432570190867	0.447052633182329	1.17558118207426	0.380324822552027	1.57502440957825	0.669735571875644	2.95157395924329	2.77441403840539	2.72657209258323	0.284857345771431	1.0656621197629	0.753899934685531	2.37812519760716	2.50923077070321	1.29178807352692	0.867261464390122	0.935261508671909	1.04262423987528	1.35334072442069	0.752652056833295	1.40068640831893	1.1888131323144	0.447086657001249	1.97079626215719	1.08952410582838	2.64781645887077	0.73146453067484	1.35635602174126	0.941089059134306	0.586888313388009	0.761736448394147	0.380304934063439	0.98650774033008
MBTPS2	1.86009754832292	2.26752486429252	1.42138314976037	1.84177062064845	1.88660188771871	1.81008708293345	1.8430486212239	2.12189248064988	1.72342806490258	1.1300724795588	1.33253612160291	2.09664493948706	1.83937557535915	1.36169486753205	2.41691084909147	1.80096323416217	2.13157697500826	1.88145877992764	3.4340209210343	1.41940683822521	1.75085580362228	1.27052757185865	1.45465639922282	2.76610659705182	1.62690745592295	0.690976651126253	1.99350076169266	1.61732389574189	1.50355695358829	1.81373994255576	1.60248811186676	2.6540074288515	1.75474051190885	2.16157885143458	1.75529018849304	2.92310867228506	1.58167177735123	1.19478499790147	1.56322510330718	1.91556882048017	2.05334898210377	2.83655676116135	2.12654141131891	2.14317343462414	2.15192752594511	2.19198968306392	1.76037215285034	1.92962926450455	1.7065037036087
PRICKLE3	3.62507813060293	3.90891427001655	3.46727403785006	2.70231273756842	3.47233556716573	3.00709937396309	4.27950094598416	3.47358324673205	3.3637099936471	3.85713383273876	2.27149813654213	3.78155459328997	3.89451004695602	3.5088582375778	3.37521307729046	3.80170713556486	4.24607058794866	4.13856923062206	2.97204814541795	3.59166765124061	4.21198296303284	3.37662689293798	2.55143709444958	4.45166587205104	2.97926652924249	3.65676952428466	4.12782562426404	3.24611314803559	3.7330713094438	3.46555586038829	4.00374638003279	3.92460760708668	3.21848561867047	4.06096769283033	4.06591631510599	3.49227710578428	2.57940965395397	4.30495902837512	3.3048344695936	3.5497418008195	3.60929367323489	3.16448024508972	3.99639505447327	3.70449564621961	3.62428025059413	3.29908064756498	3.14204814956282	3.50937129058566	3.81980235706085
LTF	1.73468442180804	1.2674663877204	0.0500908655074371	3.58292762429098	1.11289750209882	5.65064324460765	5.4533511393669	0.0888367618189938	1.02868151532789	0.119643868548819	1.53087171242181	2.86646185844798	0.422398495979123	0.396964003441328	0.439576806628534	0.0513449193325542	0.134852188533117	0.127636360195541	0.0793550388036942	0.0121763839175932	0.0145072548521543	0.133899991393843	0.107483163359082	2.54441449896461	0.805384279929669	0.0357988882304481	0.414095332378291	3.85330737695435	4.16204107056999	0.7406618941537	0.189436358875145	0.0580431280661941	0.127109668597096	3.93010542954478	0.031516124880854	7.0858682812459	3.10901088162595	0.483466942533826	0.526278928337091	3.7136617678393	0.0566052635872718	0.317406709672306	4.68739105706107	0.120760614883331	0.848878744749241	3.08441201764891	0.073103048136358	0.140659758242596	0.412049943722956
EXTL3	3.57347384126149	4.10867148582048	2.76876785079571	3.26644087899995	2.58884138575387	2.339168227913	2.48561320478398	3.61005046210145	3.41351614803692	2.65289822598855	2.71648215089422	2.98264096955583	2.64300046564133	3.60214345980082	2.23255056850759	2.8325001226027	2.95220941379612	4.50085535932911	2.45261635625953	3.43775410862021	4.10253069398565	2.30330621203406	3.52341062574448	4.02405233499563	3.6623919434615	3.88669501293121	2.38779052765679	2.72608431820867	3.3218058571538	2.94904974568858	2.79059487086091	3.66714308989957	2.2068038246103	2.15313369840529	3.92128233312552	2.75133565244082	4.55463367832786	1.88839363240586	2.99979443411176	3.19393337843355	2.88359777672325	2.95467842110946	2.52158653326427	2.21250360196056	2.62215583548488	2.25932758325497	2.47808882970427	3.71792103893973	3.33423563087986
NR1H4	0.00965655725970061	0	0	0.0122497760180256	0.0292859627980622	0.0277008369294955	0.0739157207824894	0.0290457779289019	0	0.0261611996282546	0.0301036974654124	0.00503805854114641	0	0.00508998438928571	0.0422444204565419	0	0.0045587899900962	0.0162884374827854	0.02337051323365	0	0	0.00953647461082197	0	0.0103320964656572	0	0	0	0.0108547260923688	0	0.0216375710157801	0	0.00483841266952125	0	0.0374180678272851	0.00488052423506541	0.0432695634509067	0	0	0.031054375243127	0.0553540726425344	0.144375060289134	0.00998342379702707	0.0446756437151009	0	0.00582618469040343	0.0460923682805516	0.00399633356710491	0.00927019288967655	0
ELOVL5	5.37890163579437	5.03935499804734	5.19328923030017	5.12434899704475	2.85846484752027	4.02190813884787	4.78005240673237	4.44795247825755	4.40267388696368	3.8980396094313	4.15249755320023	3.70420880919018	4.13065129802124	4.83667989062789	4.68686165415819	5.62430916675404	4.67714409874799	4.22449307253051	6.40528164647018	3.51735026795617	2.75053496763935	3.08261072589816	4.36358829926167	4.53995092027341	4.80221594718843	3.86098924413213	3.68007796993603	3.90368060019661	3.66114473945491	3.66479147612872	4.64666148684301	4.66167341621124	4.3527545003028	3.56518620484099	4.84385673269565	4.66962780688679	5.95839567176913	4.45301208009635	5.06717917463687	4.29033427830637	4.69747538584429	5.05182322578916	5.36844820788707	3.63070347252559	5.42576223144255	5.2853651456697	4.12091741435522	4.62280590671213	4.30641627728715
ALOX5	1.5031736008655	0.977305672980723	0.469918019835862	3.63816256840127	2.37221154351004	3.51522365191378	2.2853698215103	1.75841740180017	1.83712266206838	1.11173096169422	1.21792244617229	1.63204194704183	1.39683965455517	1.59746660544843	2.41665033351774	1.51119340408105	0.739300105253588	0.538927382557594	2.37642367182307	0.523552691883755	0.605645624822687	1.49462953081411	1.6315444755861	1.71082628321754	2.50370723630183	0.963283686129792	1.24723140614412	1.85323531648864	1.73694875899698	0.844367646654778	1.28564094609834	0.926439181174031	3.2501641708725	1.93403892410287	0.821285404684557	3.78964455607719	1.72048616493823	1.05121290986589	2.56594512973656	1.0371717888787	1.57782988448741	3.18841353447823	3.17361059851596	2.59196893074814	0.79240766344399	2.17954485581902	1.42650706833881	1.0204161657487	1.11451500595433
KDM5D	0	0.0137932662142629	0.313098483797176	2.5708725513491	3.11061412252965	1.89823746599054	1.49044592230261	0.759394634778079	1.96034122665209	2.05868253879812	0.00222280529906633	0.832066037449377	0.50350951363735	0.660136599639786	2.1793394937968	0.630594665392135	0.308457950640688	0.00796379659662269	1.93353877005734	2.27256496581292	0.0173452056592735	2.243542210215	0.530163214660762	0.0207030635912937	1.88855429943366	2.08121954602936	0.0166055722026929	0.00596340519164843	1.91804839036335	1.74990837243353	0.502614782993242	0.535612481564427	2.09408562083711	2.77526129861292	0.79677179704869	1.78738451821626	2.1169235601605	0.467080662952451	2.44552350779214	0.715433844574297	3.17353790838509	2.20330212106955	1.03902117979838	1.13896658734811	1.12478684870782	2.32959250015716	0.57027011571104	0.331235460699624	2.16813035962597
CALCOCO1	2.60669545373741	3.11136913803	1.85734509512668	3.28298797233646	3.3842414648351	2.78618433591704	2.8536874855233	2.30668584179144	3.04584600075374	2.16654877709138	2.93102856474138	2.75922871911182	2.04958903665474	3.73799863275335	2.11415262001657	2.98699592621601	1.86921830190539	3.11685558261758	2.46422283173983	2.83721642934869	1.84864441419323	2.89820199998045	2.45980063877992	3.46453621696381	3.14785906393778	2.23507254114632	2.76382887004443	2.81574701552796	2.38836170189297	2.41309912599739	2.02970760454439	1.55060245272335	2.81985774234192	2.93066531897751	2.15626590678416	3.26231675155754	2.62925033504418	2.32265334854415	2.04632273672889	2.62437809101487	2.54773538608637	3.69904456941635	2.83445268293008	3.31661715631522	2.64222764925326	2.94967391399583	2.12073229555439	2.14782964504332	2.15143319321379
UBR7	3.48542088974658	4.14321709778425	3.36644616153833	4.25818519372102	3.76638923680964	3.48652896974741	3.06992572861903	3.37506272949896	3.67233598506657	3.57922078467223	3.42871429209033	2.89946558481558	3.81053878524599	3.30527841690196	3.41275859607209	4.03197033746441	3.59467084889827	3.58412780326508	3.78012680995326	1.96010109819221	3.39082279705315	2.81517080067172	3.86633804334275	3.70714032269278	3.20772300908611	3.10526744565165	3.1487281440219	3.53299849178608	2.9956488200152	3.19585503217512	3.57533315384306	4.57897882302545	3.772520164157	3.58065488621472	3.89744264074405	3.30759196101387	4.01907011574804	3.42552518553881	3.42379064584699	3.31077531576928	4.31412205334682	3.34081385072893	4.05820984706873	3.45240601313576	4.55312046353269	4.03829904567551	4.17365613701804	4.46634345533558	3.18820274810064
MAP4K5	3.29289161361786	3.79927311191346	2.832396180315	3.27722755797812	3.06508162365978	3.22554570111578	3.10278045032232	2.44733050211863	3.04885580299951	2.99299778905865	2.9268205365542	2.70342048382321	3.33194084614651	2.29742280023599	3.11112568215971	3.70989978158667	3.33047022923907	3.00116678631352	2.30759702106348	3.13116906465511	3.93968100113677	3.00569715123097	3.73716967957239	3.22115509368112	2.53907214330316	2.68647196938927	3.27670937617911	3.27134343784128	2.6652287696043	2.92385428108695	3.5611828745264	4.03443624824931	3.22867076548897	3.06450706497185	3.86092301159305	3.36296373725257	3.63565751578877	2.81770805781031	3.84043024634332	3.33702601826394	3.97553212726191	3.68165011922509	3.51414017653876	4.64722506168517	3.52412900603562	2.74977492634048	3.63797718279631	3.96808411804806	2.34451233238213
EHD3	4.77370794671595	2.56186484626923	2.55247635988301	3.21175006868923	2.45854114581191	2.7634841099551	4.23639076142663	3.32857913226269	2.42737597828093	1.24560255888695	3.06487905587128	3.13641295437055	1.59435650288018	2.5896969998825	1.8673268045303	2.4955795071158	2.75069203410925	2.97629722253167	3.25276687047162	1.51777633822755	1.43978268636489	5.69085321835264	2.71661181377021	2.71898678566391	2.75677581652167	1.12328770714429	2.42393493211757	4.58968992430018	3.85963163980639	4.63762124792117	2.15293706430466	1.766340928662	3.28265939611568	3.00677138448525	2.90683063217086	3.11304037817665	2.72034183695767	2.23803502112244	2.7493846497175	3.0561494460863	3.80443560475425	2.79476317528214	2.00548185585156	2.63030384954158	2.9474147550751	1.94220291633694	2.62851481685027	2.6781715296005	2.99430334275504
PSMC4	5.00898610558725	5.32889298939421	5.72813151237172	4.70844030135019	4.35376042895398	4.70097663562861	5.34635319281644	4.92344623022724	5.45810443767249	5.33475927013308	5.13879403020513	4.47286540982759	4.84282080541463	5.36800774159529	5.1696329620542	4.77595630387013	5.29247730270836	5.08554435125964	4.73022530742	4.55580351615124	4.89522570214699	4.18953101138361	3.64528948747097	4.87877010444983	4.89573317646726	5.24383399521515	5.59749766856871	4.85349033155727	5.31724480827598	4.75604420526911	5.95815791240614	5.2141881355584	5.92230083089717	5.046372909869	5.8361361501859	4.56215285283799	4.76295581231676	6.20248295340219	4.77519656895905	5.22978810236851	5.11078047891992	4.74998508421403	4.99797181762823	4.31228511279993	4.95594560739681	5.50982263203602	4.86818868300303	5.01690782651626	5.66070639205773
MAN2B2	3.01895838822159	2.45181601045214	2.40732162547054	2.68434531775885	3.07613105385827	3.10436957619407	3.09925339865013	2.57523664439261	3.5847856741186	2.46164187433609	3.75650633914997	2.94474954419223	2.03402636006084	2.98695920203739	3.38588100067108	2.51375282671568	2.54268556603809	3.11342495878666	2.76508864817534	1.6251578902508	2.57074005235111	2.51780716244114	3.82431950484144	2.95097574555296	3.73805382596134	3.02118311942876	2.65178630928669	2.94735696071897	3.11278200618839	2.71823862955889	2.71209389327465	3.42768924053756	3.12809300202909	2.69064497138747	2.30793167898503	3.39913793878754	2.55285319330072	2.00784358404717	2.97511054630356	2.70361344954186	2.86196791045301	3.62108948365593	2.5971579655647	3.03258168298061	3.25366973884142	3.70383117483559	2.00531774834256	2.70839476371656	3.51840844229806
SLC7A14	0	0.00469470162961915	0.00147761542617197	0.0121576385075063	0.00780863307343905	0.011060386858273	0.120291305598887	0.0461665653358303	0.00164151674096753	0	0.154455867721311	0.0524611172587676	0	0.015102059276038	0.00606511765671849	0.00605147820289491	0.00150971376351432	0	0.0231954001196684	0	0.00394164997940668	0.00789153774832462	0.00467982360380216	0.0571671378000392	0.0446994537953112	0	0.003354106532758	0.0408669159727799	0	0.0196978934317563	0.00298605761689605	0.00160241901291852	0.0275830991206716	0.00781653769697749	0.00161638159344167	0.187124524564584	0.00302127180553339	0.0346874056761937	0.0223263936062418	0.00620922790257517	0.014991764360874	0.00661307142994664	0	0.0115777458175686	0.0153681715604935	0.00515553276704536	0.0013232750549713	0.00614011133290899	0.00821734451716885
CLDN11	0.165232185744619	0.260392994369263	0.141503813949957	0.45942144280428	0.441050804960454	0.825163491470288	0.695391630971424	0.284224522176594	0.125391772818004	0.105107153227896	2.03089933876701	2.50216696719739	0.0417644572396241	0.136636129820757	0.12122403283297	0.21681482386989	0.0839400354549262	0.0371032184962759	2.38473230235095	0.03683321512885	0.0371584913928373	0.16083043461975	0.523607410932243	0.277771178533894	0.358898181060101	0.0252974455749859	0.27002515960171	0.426960665165219	0.293765083296893	0.499667962953104	0.14532532842041	0.0220703874627712	0.832095442760501	0.271709577789396	0.131252297835846	0.382327050912626	0.0963483923832346	0.373356059582443	0.0901550763616995	0.891470571632177	0.339869491614038	0.37710587267807	0.131093644724892	0.230496006337635	0.188107818366153	0.373934580131046	0.0911731188121793	0.110362357572387	0.304775972468042
SLC25A39	5.73515779072454	4.79686672784713	5.6054150302989	4.81360955671835	5.51327630311932	5.52862002473022	5.15292424361249	5.46908278054166	5.78589493942049	5.10052429606283	4.89069394354092	5.46410243912515	5.96638149862575	6.40478192701414	4.83943529511132	5.34437602555519	5.81735743133868	5.56505392574652	5.80061221595729	5.98199100084343	5.99264362963562	5.38548299924772	5.02217098504965	5.15728007157358	5.48541838863227	6.33244722337365	5.44050309899936	5.37158348519871	6.25916031131406	5.05839364151124	5.58727826657771	5.76272653258153	5.15241945777958	5.88131171280773	5.69124712670726	5.19574992078893	5.33716127646853	5.75400704641508	5.09312400692034	6.03452208057443	5.26258214943229	5.02392965028489	4.81480744843726	4.93378595339969	5.00287180935562	5.42869267739207	5.51154583475509	4.81536779914242	6.43767889272801
MVP	5.22120762661956	3.58505158960693	3.35704414043084	4.1372959560623	4.57532517200801	4.68618477647167	5.42174479318218	4.39354353893294	5.46141175290453	5.87897255387364	2.97924323421305	4.15386288593293	5.44453714653893	4.55325221215435	5.10744981385109	5.37310777630417	3.88179054865137	5.3233116588424	4.31149821918288	4.69032146169049	3.80690196928343	4.25412679006261	5.11424742311619	4.13660071280324	5.40804742212197	5.16488228767903	4.21578255213161	4.41733511293531	4.98941788273611	4.55538977035059	4.77993658079154	5.21086085334273	4.64204291190882	4.82023111596046	3.5633597914045	5.00463440690922	4.49249970344255	3.27940055352206	5.39873899258676	4.96185453448927	4.2197373014481	4.49865556301707	4.11762908609785	4.67169272815194	3.5320094891678	4.61317776397752	4.8590198021663	4.36190988716881	4.71305828407981
NUB1	3.55470964508485	3.58194316357284	3.98130087522728	3.75166861069215	3.85860706104794	3.45993448870864	3.69129163730271	3.4523455933158	3.32703239024707	4.03940705302758	3.79004312084166	3.5043509075204	3.19741522726044	3.66366984324484	3.20886999700536	3.54596854464965	4.18506214435784	3.44826859864182	3.56299736495213	2.92079529975704	2.63310776201873	2.62664928869495	3.83639638996488	2.57338885578088	2.96973489102825	2.76250710260093	2.81510649483164	3.36709083185175	2.87082173790461	3.37438474747887	3.31626776445549	3.84539953740254	4.58004995109127	3.12681049959927	3.75794323675353	4.14402631799918	3.16909768593908	2.64726964857321	2.50045232371658	2.96042859926822	3.1014303789144	4.09707588823195	4.65446718126284	4.06005687402056	2.60145227718772	4.20422325970434	3.93510706976048	3.23623599792349	3.28089717504569
PGM3	2.2725108666042	2.61173388819331	2.38844254526778	2.65105914574668	2.01136118761458	2.67620572119827	2.41466737692782	3.29539272588594	2.39540617472588	2.35053050257823	2.85088524165732	2.26658996687769	2.57912955207937	2.08554203614868	2.50476259123294	2.55515262498198	4.256192046162	3.0074218635433	3.06197176970901	1.93610747418004	2.28504448415188	1.90985176746381	2.32184327074312	3.09454996319886	2.9372205772652	3.30805247765828	2.34075646410248	2.20662436930808	2.2867135342503	2.6605800302674	3.11225930326296	2.65259441716852	2.68733333462636	2.46287055122353	2.96551701777035	2.93774785856299	2.39783660540874	2.97098032342148	2.38833128924129	2.6655084824828	2.4770697397571	2.4366432004943	3.03410414613791	2.13699672965626	2.81742307326372	3.64845320059199	3.22648310312184	2.83394867544394	2.94965267945534
RWDD2A	1.25152647335914	1.14865825134978	0.673940656460298	1.43269389887401	1.53740430177168	1.01776526471805	1.13478923584679	0.795860876388183	0.690465107047004	0.754103271079649	1.26483533493627	0.807375102836746	0.773847439741803	1.03913596724272	0.726944475876371	0.716235714659339	2.030584308723	0.753212381107683	1.3487785461995	0.683211405300706	0.883250894775477	0.569676902992703	0.782460083496251	1.20488388464382	1.40293637095079	1.37786513681015	0.750806257023709	0.640022720428189	0.886724323421848	0.804976564529263	1.03802417425597	0.634693529584349	1.36395781436293	1.38501288297518	0.662185944411099	1.13706938709357	0.792471698734462	1.64916638511151	1.0158984236239	0.834458278468762	0.882047310765449	1.18308303420433	1.26488011434142	0.597597931329064	1.27340551634359	1.4577442646887	0.761031390319072	0.568073451993813	1.24385472561471
CLK1	4.03013307106911	4.56349508823129	2.74702523485167	3.94858465409437	5.29691184972267	3.86399934097649	4.25425824843814	3.30231234648737	3.08180504892592	3.91700471276098	4.79189595000055	3.59379941966791	3.99064393947046	4.18423853056298	4.56898909221718	4.4221093170384	3.55970369431768	3.22239328775185	2.80121199698079	3.75713212852634	4.31457620197482	3.72043501035428	4.12169755317168	4.23061635413846	3.83921512577566	3.42955887873724	3.7690959641449	3.8695161149327	3.24309686747842	3.83166731889755	3.73857906728934	3.3296483891662	3.69155207269574	3.75541797706694	2.97081749944	4.42923244530307	3.43195736130472	2.90318397452015	4.04745633995498	3.94024000305687	3.63738277578234	3.92507967666403	3.41896680672973	4.89877865703154	3.97541192433679	3.90240594881582	3.3347103827693	3.66061651216518	2.5662556368455
POLR3B	1.90702650121333	2.06230095595605	2.17384595361881	2.2611465235979	1.32781243167249	2.28766456678169	1.88475860947145	2.25058304017166	2.7860116317071	1.86619765182829	2.38321057713647	2.36551821631868	1.9344138374224	2.2580458052359	1.27918841660623	1.58712140570108	2.57236268740168	2.53089647549808	1.12856402424576	1.94125570785267	2.27863507078621	2.60523271275966	2.09075298626509	2.84885366948264	1.75668196819728	2.44450706333068	2.01945766318664	2.90697996000603	1.94517631052875	2.87930395047438	2.71621180002179	2.04347792220078	1.76111993663683	2.72302148937612	1.92769708189186	2.78453238992876	2.102582132816	2.15392164114733	1.98170929972557	2.56372339904571	2.42367397820273	2.54091428959917	3.09265078542088	1.86677410862027	2.51768025506932	2.75262949666302	2.11006138587479	2.71369080870487	2.11219215408829
ANGEL1	2.3676036953101	3.06981863789714	1.94761787311583	3.05470924199385	2.99884900395199	2.38079332582793	2.80667864642609	3.03923603170311	2.79312611211883	2.09802077004386	2.64133410431844	1.98030291023373	2.88834682898752	2.46679188584041	2.30745465881662	2.60179727300643	3.1484810229083	2.45133173957079	2.39311499894018	3.14102393192519	3.0175432859726	1.50987368955678	2.4185175296753	2.49545423846915	2.30952537018866	2.23261048425719	2.6944577442999	2.44109268334856	1.9989139734445	1.95513006733928	2.39424315307758	3.55502360434554	2.83152603122935	2.47200466169281	3.01072584940791	2.63996360326468	3.09327274824458	2.37237066968676	2.71921054166437	2.41735053034236	3.2082373657703	3.53802496562969	1.71082237361343	2.48573457724739	2.95816699318356	2.32717978015243	2.67511465563208	2.78065181649244	1.32170926031979
RNF14	2.80572779708826	2.55040682029946	2.61940984408193	3.02130895775667	3.17338686807715	2.71258771038456	2.68896599637898	2.45167034270966	2.79453195342895	3.58340243623095	3.48573765403141	3.61693730842438	2.75602736140388	2.51239218006366	2.82650083120599	2.88968787763351	2.9509173228013	3.03657464120125	3.09909973969355	3.14659970458546	2.83291718634202	2.38580353461213	2.57932139671263	2.40557602098031	3.15258213480282	3.04047994614704	3.2770990333384	2.59659194082884	2.52923988562069	2.76449298069435	2.4229658345607	2.30215989935383	3.49346244818804	2.74594341052961	2.73377624236773	2.73005191408681	2.70292077197971	3.01621203648342	3.06209534881955	2.82902554652423	2.93684772512469	3.09298013923046	2.51983316723002	2.94584391976929	2.40858991326184	3.59357394594548	3.34848744521325	2.69522198186769	2.83584028984286
DNASE1L1	3.47166914017635	2.60125478991638	1.7266629986862	2.39833603816952	2.86005686261553	2.1292630991477	2.17196707497815	2.48474862997546	2.65844737790394	2.74742255660892	1.99598911274553	2.29301096155489	3.39056174292784	2.74540796527755	2.79915703796353	3.00077337090234	3.16601401644861	2.7063400445158	2.94817965785899	3.24053942304778	2.90200617052668	2.24805351205756	2.84163771400046	2.57205618946038	2.28453756458014	2.92031524619908	2.23590811017217	2.43478306152563	2.36213916964037	2.50209430587165	3.44536505328306	2.38603838357473	2.79226972030322	2.21509858291679	2.34791511699256	2.84380750952187	2.29261621037543	2.02436531309889	2.65986891655821	2.4822337543366	1.99184184998772	2.67052784545536	2.05889483358349	1.87857473320041	1.90011271334973	2.12047573551897	2.25027165398273	2.2530420420157	2.62221891877479
DDX11	2.24547563108839	3.4675496057252	2.62213475464066	2.38622716681562	2.93060262601473	2.59032135464987	2.64380559536605	2.69757671891974	2.71488155243353	1.47420696136358	3.59706314181751	2.43715321777779	2.84618775657283	2.21431320330552	2.65423712129679	3.08560411847282	2.23810214727192	2.34481422496392	2.69016492785893	1.93081975088018	1.97833861004613	1.45349040864114	2.93592857406226	3.7801572109746	1.50017201559119	1.75712530628977	2.43061176930637	1.87069778009945	2.11145726784207	3.59409704306287	2.12526872877464	2.78060028170768	2.30020869761003	2.38643805928369	2.62772333959662	2.34902127059658	2.45692861150311	2.56016568702667	2.2065172312839	2.66457695737428	2.6894189810056	2.66534090232783	3.91972070439273	1.87136478939199	2.53902162548909	3.0539090559305	2.64474160455714	2.65665672505291	2.55227746590433
HEBP1	2.70911082941278	2.60505760842526	4.57208185412054	3.19132360275578	3.46616561935131	2.93530677191491	2.9507644334983	3.42234481678124	2.81203922741034	2.59194318692925	3.06116417557474	2.71051300199368	3.20908622316436	3.62284742976855	4.17812978208318	2.90035485331847	2.64738779013015	2.76190429305775	3.74356650184666	3.18444163180536	2.61866362119848	2.72393942323	3.47032657646411	2.60043490050384	3.01262462705733	3.01775576301851	3.32804286708399	3.20625314163408	3.0492402307512	2.68065423830597	1.88049758982918	3.87776436833828	3.03560963857005	3.28968546981687	3.39564055084497	3.14885091540479	2.29141031388027	3.33030681163362	3.47739856450672	3.06222300177246	3.17760220257871	2.60446376967666	3.50130831649426	2.67609924730531	2.94477450948747	4.40505268898071	3.26042849884437	2.83850148937987	4.16897291340545
GPRC5A	2.06632705643141	2.83473028751053	2.3285284066987	3.17484654166078	2.72554576993024	2.40457743659789	4.23707025498297	3.62965117487016	1.30618970721353	6.08824330485767	1.92165512321671	1.52827801069326	3.96771399177306	1.32171084883436	2.1574639193939	5.2860842031567	3.43188429401684	4.42684481335013	3.00414919546638	4.35110038865265	5.43419422436903	2.61950660959944	4.41309864718894	3.37943246922328	1.90084239247348	4.23600855969187	1.98001392765381	3.56834986163942	4.00819512718215	4.32568568308884	3.62867598570776	6.2417934011929	2.82807960156454	4.06012659154235	1.43611937968943	1.60516408435398	2.70094869068136	1.69319114031969	3.146095678179	3.51000150619262	2.31272325848581	3.28951112923765	1.15828378360816	4.6052901518679	1.28094030838256	4.92436056670465	3.34416016928937	1.5122349454694	4.2588204671573
MAMLD1	1.81775660613407	1.31478852026854	0.789554809303926	1.88060486890229	0.91899268515439	1.02237038735521	1.06972931652749	1.0433194765261	0.900996809803016	0.347150799681679	1.94050425704985	2.01912773152533	2.48131048962408	1.8855496803392	0.85485319756361	1.61552406319775	2.29174605824892	0.865542407872237	1.80206072140248	0.252561814850849	1.02501784377073	0.421078646995196	0.998650652277414	1.99962902615818	0.955386773634671	1.82647249101105	0.815570079382068	0.763285548433709	1.32858695681024	0.75418678162114	2.28120835645131	1.69147405876292	2.10278724226789	0.631639464618863	1.6266440542523	1.2464116046147	2.18160419421286	0.410932091759512	1.50728028231677	1.70213126496904	1.3542267303706	1.75669378574145	3.0264737048399	0.774035351245786	1.82483659267652	1.57815391759328	2.10673227903605	2.31651824426002	1.29216034926397
CD6	0.753964405417666	0.382117721616837	0.105077810917674	1.70985707416129	1.19443752681146	2.33841446895372	2.17188697554835	0.326448525480569	0.943594463703093	0.270421094355705	0.85843459790392	0.916688886130493	0.767439855250881	1.04774894627605	0.326436311323441	0.421615282599823	0.960920474106516	0.828524433936885	0.820349092306098	0.250120906252547	0.293638266895276	0.649008324826576	0.387356459909908	0.625374695571522	0.272580628840345	0.123727104115512	0.403587236670915	1.3753231139075	1.19888866020558	0.950389094342466	0.282631043437111	1.03944067573219	1.83035777923029	0.969014776375564	0.926983732747813	1.78703999741902	0.883294864189913	0.394281265443379	0.372771398471331	0.502267434388932	0.197482131407774	0.777172210011712	1.55876988819244	1.52808473191625	0.187322201230529	0.656332915000693	0.464844697397163	0.673762208554865	0.504508334814157
TACC3	3.25309345654641	3.28084777957813	3.22828309192443	2.57954819111961	2.45195650468269	2.86194112489879	3.36485612838745	4.10472419319376	4.29997399932784	2.85527124670839	4.7443107593913	3.09280406920964	3.53908288188809	3.40760199223485	3.95677407281355	2.92373229486272	3.02253382017332	3.64344701461552	2.95690838194354	0.91528596241619	4.35704473732258	1.98221024181018	3.70243152483875	3.22913427886209	3.27688432628516	3.6299036338764	2.85131914192062	2.70132551293539	3.25373731056833	3.51526137984887	2.92901901454022	4.1681196771372	3.67878809844973	3.5975036775057	3.2054228086559	3.75945155027388	3.14750179631183	3.19179922817899	2.89623194941684	3.26183554063588	3.17849831642466	3.63101635081191	3.40769148499316	2.88509213223889	4.05209116809914	4.28281636455661	2.83734277794065	3.87380801541372	4.23688093676661
UFL1	3.37875495988616	3.80691281645891	2.77335790388122	3.86405790726641	3.23516076094292	3.67524752822774	3.66690381719489	3.70719293042289	3.51412120827201	3.47091510463089	4.11066726117636	4.01790438641302	3.2723786773196	3.08068197622334	3.49282778254394	3.06952720665546	2.21729166410454	3.65412045925226	2.76049839272352	2.75593238084856	3.76942048823017	3.61869789276375	3.55469666671998	4.24651754414456	3.21927000888433	3.18600476394716	3.43602858839141	3.97141183394085	2.89773397872727	3.9075611507804	4.05661566601722	3.70920376044271	3.79314919926931	4.28184956293052	3.90792709297862	3.74502327059019	3.12740268948859	4.4443540497648	3.33276689744971	3.58362116155279	3.71167082158287	3.57947359620217	3.94914927604916	3.63136345736676	3.904029480636	4.36782847542453	2.48462589337446	2.32897516327146	3.19853022702481
POLA2	2.16083533902603	3.1500076122759	3.16629825511007	2.68807811017225	2.15534781840149	2.43356377018954	2.60640916520964	2.55448817260741	4.61423813978965	2.3240004776978	3.22426571872757	2.51553310557107	3.40359421801677	2.82466764693412	3.25733196494007	2.35102493353062	3.27366054369865	3.01158167358817	3.28331169333028	1.16249361886678	2.11709620438232	1.59540200908799	2.95119602917661	2.92049019065416	2.0698933876659	2.33822514849231	1.84707078831485	2.29667882241854	2.26100319817383	2.83096606106761	2.39544156075947	3.4158435586926	2.76788051102045	2.67902388075731	2.64954532127137	3.14736932484855	4.26319504667841	2.33119233750551	1.95745669404266	2.15574330339959	2.30667451620359	2.75546155955416	3.21480159019932	1.88835196409276	3.20831715938594	3.08640007813103	2.08063936521079	3.75153727487436	3.23571114346839
ZC3H3	3.93042425032009	4.26242055702732	4.72118087071593	3.66414370081695	4.17583003449701	4.54426723025267	4.25478118132756	3.64582710394234	4.76476706370313	5.01660477235383	3.83800526623465	4.2608057929663	5.14158933371952	4.89599371801694	3.80478068940351	4.37555867259558	3.36719124778939	4.68303830065822	4.7285526041794	5.003568378263	4.68215107977146	3.56409812501136	5.00767601680803	4.04207818228341	3.42420768158856	4.38991012600488	4.20382290244281	3.92800011848692	4.28232946037842	4.09959117343528	4.49828423458443	4.33916862925015	4.664892681616	4.4928817898444	4.9606913376038	4.34456369131859	4.47498537501735	4.29628469517458	4.85800910983092	4.46458174965978	4.5248225624582	4.03989432377913	3.80466534814705	4.7862780321856	4.13733631608299	4.26612995987295	4.60064303706395	4.18578035879076	4.36928219790931
CAPN1	6.00762690476193	5.54513149936088	5.73494371376982	5.01980712138369	5.64980235932446	5.77670529199654	6.31123074125653	5.24177419730973	6.40906303023767	6.1719331199236	4.8170448877403	5.57317247582522	5.98582832044068	5.90003285445309	5.95405455846788	5.95436631113983	5.88474718845734	6.15171192097643	5.17101034214493	5.66187526053969	5.94891072778568	6.89342838465319	7.12844463613185	6.18797924805328	5.51899776854529	6.17589870724439	6.1501063744046	6.39016677820634	6.42514414564327	6.18250156177588	5.56952952273982	5.77469373967123	5.50669092193438	6.22479305330996	5.05809138502528	4.8383041597071	6.66406204165486	4.69247285027353	5.73060193191638	5.87014148315512	5.74976906455369	5.69184101157372	5.92194881045186	4.40123619008204	5.80691983974997	5.81837289888773	5.45009245036672	6.02222341954919	6.26525276389465
ACP3	0.969923536794228	1.7169115233293	2.04477423369505	1.14421552835715	1.97733811995157	2.91021159291864	1.85710626024101	0.689331515994438	2.56661091304457	1.08640511621837	2.17351401222046	3.67913123309086	0.388223551817916	3.06471677748466	2.77236091920346	2.4969227374539	3.83567723225389	2.05462358048725	0.245249441323187	1.70770740838366	0.419868979585533	5.41585805189082	1.84319139532629	2.80411274675275	0.897966532781614	0.306455201771007	2.99037537947102	4.56036458300483	3.15177098955809	3.67692531582404	1.50582774924079	0.623453434479884	2.32436386709036	4.49327824883436	0.527880567501169	1.7758776770439	0.463744977341193	1.87269530333057	1.13749247740485	3.33296986192082	2.78602389859274	2.22345595556582	0.934114745892723	0.72350070121181	3.73749455645074	1.4858585466697	2.39688280132558	1.83239766554507	0.79095524323548
MDH1	4.49766069819642	4.11691172140646	4.70404854897143	4.26353684118449	3.97945612867726	3.87274975612007	4.57179471834734	4.44995856987346	4.35621185329	4.02067948648832	4.71998995421636	4.28613488453126	4.36927532778389	5.22060024145055	4.20611055182315	4.35765509061637	4.46053239529502	3.8442777076744	4.08822653996902	3.82303838955937	4.16759081013587	3.65429295235838	4.00737047069051	4.23296825287576	3.90748852555364	4.05229539461529	4.1693020052771	3.91419641230174	3.70173969404612	3.79981195932716	4.38336969636638	3.96242310852767	4.73200976724392	4.63311842538158	4.45425755660835	4.10766910484289	3.6835180931216	5.06646893008835	4.40387882243516	4.32929319067165	4.80586234394948	4.07986607554972	4.4074789719298	3.2901079612609	4.61266019684167	4.9117461459922	4.29949206331668	4.15377745729228	4.98438547051628
SLC30A9	3.14474177971797	3.4124437667173	2.98876013267539	3.16330899467229	4.3912831064944	2.93284836275182	2.87583605426785	2.69200322304466	3.18249167414307	2.27188523832223	4.2172533648115	2.68959806849358	2.13783873596542	2.64510864512924	3.28231091440611	2.43725044310484	2.73737101355963	3.0459716764951	3.06576400972814	2.50798783552401	3.09135393520734	2.97399662575067	3.02720753332357	3.1221079734124	2.82049029937874	3.19598888165487	3.07777698405883	3.26611217654183	2.72104533396542	3.34092646831196	2.46035117048527	3.26866019323896	3.14516445933363	3.55583606782066	2.47636515112562	3.25352610772687	2.86131051112821	3.13591170152391	2.75454209696195	3.20297250506367	3.53835300077326	3.41620669187614	3.58223051156696	3.09140304496455	3.30978023376227	3.79546288533928	2.1298695238523	3.26127043283685	3.1719345109163
MTMR11	2.56736901784473	2.0308709015487	1.53851060416164	2.09892090981974	2.20582433134703	1.65431377308856	2.78152951035225	1.80665272397969	2.42636687908021	2.01024346185903	2.6037829571822	1.36988159585451	2.76628025157804	1.7778923510414	2.22720606927283	3.00215786871131	1.5114367720769	2.0986492777556	1.73520804515433	3.54906761574238	2.1262082752621	1.29101082883057	2.37695768001829	2.90378056853926	2.71326660924712	2.47147157639836	1.50858591690812	1.80329024660523	2.27034405000724	1.55945289088228	1.82352197288907	1.76666188803096	1.75826748936206	1.59329570543619	2.27149216513901	2.37427861767621	1.85866985114982	1.24254970433015	3.01215383027396	1.88069463651069	1.59711471893371	2.68706879773953	1.68682790861127	2.14933352444105	1.80766240748086	1.04280773502287	1.96563469882114	1.817155131604	0.906985912192865
COX15	3.55534680128378	3.48039094078931	3.5719348265072	3.14371284101818	4.06170854060901	3.2818777763374	3.81597033992297	3.42150362445381	3.7438883820878	3.19311606270855	3.51837131571292	4.23538741677708	3.38979045002347	4.25607055437784	3.00901087952941	3.46924718050943	3.50431684714153	3.87253543730091	3.56837710049552	2.87008658520427	3.13738883745286	3.36851979284855	3.62283868947046	3.76846407296348	2.96081567924036	3.01319655755871	3.98510251567257	3.37583783035483	2.78796459359352	3.31919527489805	2.60384327510191	3.5946397865095	3.45613899731899	3.50557504630625	3.69229680877841	3.74336176143888	3.67928552803973	2.3989065577777	2.83411255180257	3.73192150796426	3.63911601740877	3.22126518945089	3.60434623212997	2.96404640527793	3.46761567277837	4.19592824758407	3.3066330592411	3.58879838280223	2.97419462588694
CCDC88C	3.81182096672926	2.8120495272189	2.92107663730074	3.12324382178474	2.52777280069693	2.80411746759322	2.94500801927796	2.4805798522915	2.83659282657837	1.04608721038277	2.39928832228362	1.95581966542493	2.30408570957548	1.99025072134886	2.49884580174476	3.75173567068132	1.76165541562632	2.78737308587051	1.32360504184688	1.77107893773511	3.32000328357371	1.98188513237603	4.36858780858742	2.6162078450939	1.23603832061678	2.74769174454478	1.95348232815193	2.62035492093645	2.59378397981849	2.78222788270344	2.84110888497389	3.42661027769751	2.7825274549928	2.81456919867134	3.54401091649955	2.70184017318491	1.17172940458305	2.63661377820338	2.88869607288055	2.88122519108157	3.77278535761238	2.18463354509107	4.13570283330516	1.95691610214232	3.40645248397226	2.51544322322647	2.6941162609189	3.58144790611347	2.49405451403082
YAF2	1.07244675521049	1.36027018897392	1.19434662973586	1.33951502879076	0.84690064042907	1.26144061815074	1.43299200488548	1.45066917942506	1.05725664571093	1.20766287248139	1.26708722897502	1.48375656440926	0.947998949270191	1.30916033619012	1.19364827447927	1.0324088395278	1.03042409591249	1.31594951979373	1.26913248593804	1.00610524374377	1.36885658430223	0.865906056576923	1.02548928857944	1.43668708222649	1.20743642931513	0.903983657671846	1.335015866913	1.28001496722162	0.793379351037094	1.06027987193179	1.3250752465046	0.884479204632143	1.50082186278087	1.4610093153231	1.2186365135287	1.5457275059394	1.08796181317563	1.48267964725888	1.21176927424366	1.00218743111477	1.60856881376208	1.52314540166035	1.67378291792444	1.44515218294278	1.32696746133791	1.92527290473063	0.910176576415633	1.41677578430026	1.49160278496978
ZMYND11	4.17782607060458	4.35347671629011	3.75566658530339	4.54823601650723	4.6389712218165	4.13891751304055	3.87915934280298	3.64255264811385	3.79563063668317	3.26894865968352	4.22172843719631	4.03355061490809	3.36181232632045	3.64142282750828	3.57614948677419	3.79858931083705	3.79497437442786	3.27315345011178	3.2422254296807	3.00815507778123	3.54553237779469	3.16593748494542	2.93405043426627	4.45493916930563	3.8126860188589	3.25798211976409	3.75372099770363	4.12129198207778	3.03379127842248	4.03033632672815	3.91822908683796	3.26750899081998	3.94788585188196	4.13927975974982	4.28839977026932	4.04231541402317	4.12367619166733	3.9803918589064	4.50401806369517	4.08182995759046	4.79319355161345	4.60616105592882	4.43255366262337	3.37546282380439	3.18201608245383	3.14740116078788	4.29687288835666	3.47903764511744	3.92280076634396
WAS	2.322307118794	1.26491315221512	0.588946573436481	3.28636204377668	2.51459422971262	3.71919659830446	3.38856094904712	1.76080970124711	2.3464576319023	1.37600812647633	2.00321808797881	1.74792433565799	2.14871988645307	2.27092342636699	1.97456251043473	1.33001833096326	0.971753959538045	1.74822694691099	2.93897600931813	0.664092481504824	0.998183700643271	1.30153267855308	1.73806738170515	1.19528009716234	2.23006968701004	0.973434148515596	1.19103371078235	1.68813250931823	2.52003327442802	1.30844197184291	0.859625564747953	2.14949875007947	3.36911430278805	1.87312404483695	1.00328181070878	3.75417977505107	2.12014684715901	1.35048874181735	1.51879609335872	1.53338837931117	1.21123649035569	2.37508895982915	2.00144290621802	3.15607231907737	0.745229556025125	2.18046875175827	1.67301200058594	1.2233476903284	1.5175465799342
DPEP1	0.111904938879913	0.017858273321258	0.362729245093481	0.193742884258855	0.0729261884503219	0.0891171103661245	0.424928340372132	0.0782044493129435	0.0614366914512746	0.127674428741578	0.18727137864209	0.0377811562385124	0.0213918746504865	0.0630605799153311	0	0.100683432466526	0.267893204919155	0.131840356409044	0.128165403185496	0.0188503519758287	0.059104472410461	0.0534282892669574	0.136619852016234	0.0259812105493068	0.0890401087215971	0.0333577803322687	0.0810865116524272	0.0738341271659089	0.238455965531152	0.0407579924290782	0.572333595438316	0.0422623899883269	0.304652981392675	0.137043274990359	0.0840275722662468	0.454658143859315	0.0622051343367935	0.145711626631958	0.0835156259887459	0.114247941647358	0.157450216425114	0.115557645865776	0.190254501346969	0.0523434232185417	0.00736129658453051	0.0453315916752379	0.27548138381557	0.0175281652343804	0.205135384419832
BID	3.204961017567	3.48021415315576	4.39503137333458	2.77065611108031	2.25866566196521	3.06287984455636	3.68705763868321	3.07384614256318	3.56248194970169	1.59014505649257	2.48657494012594	2.94687032212893	1.82173335305339	3.59870506514651	4.36548376167739	3.16230887176777	3.1832694869446	1.9562800560665	3.01362668994571	2.14823877262756	2.78158835106042	0.953652295187617	2.60231326370401	2.8530903958678	2.2816979788395	2.22994648252153	2.67473317226838	1.63007725395473	2.22550821300533	2.80866077187238	2.72944732621401	2.46745316742455	3.79663112963751	2.80768085942959	3.40408675155993	2.11799226261739	2.15928633239659	2.90088837842205	2.96113541372854	2.89589653542575	2.85411712082591	2.70789873974532	3.80404888133509	2.41700097583836	3.24114949672847	3.74892869325891	3.09721706492773	3.38805103503327	3.6040424336131
NPC1L1	0.816390918380743	0.0848559575000551	0.0661727315812053	0.0556442679163372	0.130363197010677	0.130285064731863	0.364816654452575	0.272224545020598	0.101043979053313	0.0745648000933033	0.225856115041654	0.124169330141123	0.132264500774418	0.122314391593141	0.0861370300097671	0.202478168139607	0.297899876507849	0.117395859238065	0.0719064181130148	0.310206513260497	0.328917904263266	0.773990654949112	0.378279601553906	0.373997185179545	0.031561393983795	0.0203729766505796	0.033054647050676	0.449634301586685	0.119632902562193	0.136914693426842	0.0753808712032744	0.0471154264672184	0.0577529334948435	0.240933669184518	0.0568384252624133	0.266741679478912	0.0298048047133489	0.0872011049214304	0.686357738057189	0.266975684901463	0.112227863021968	0.0771008456665659	0.114873281326799	0.299898852519643	0.262962207839281	0.189296472071734	0.25102520600508	0.134452761025193	0.0484115048732886
XYLT2	2.43562851275449	3.30235041375833	3.50030840558519	3.32019951222362	3.56688311577685	2.86948386457571	3.17290161412134	3.70018840264789	3.76705734242371	3.31719298608648	3.47050623863589	3.18203511197709	3.20109963693696	3.6636121514524	3.01830689442003	3.49566289274347	3.40487202531655	3.09153456037081	3.32630397021403	2.466774939404	1.84442699844699	2.01071670932219	3.24535787488898	3.19175012818662	2.78321224309424	2.77568181117375	2.68927366101792	2.4900066788739	2.73778629277556	2.87524301568697	2.4392360590165	3.71023708460649	2.80832486657908	3.21479081003339	3.21235007481568	3.52045751254097	2.89280896684335	2.795699540755	3.44126007394107	3.46806431322123	3.09128785427791	3.79951905248583	3.61987953786923	2.95507067441507	3.00240684217155	3.10927136981669	3.58083733151534	3.82577867152135	3.90368447639285
RGPD5	0.00590039690373173	0.0138121505355429	0.00435667351717405	0.0208679397817878	0.00863988844536963	0.00545118884537792	0.0544949059034483	0.0213266442466673	0.00242172567753664	0.0192035673483543	0.0366566485335101	0.0122666828500409	0.00829859719702124	0.00372902834885634	0.0133913276601066	0.025501373782507	0.00445121742340326	0.00929956697271507	0.0171506627812328	0.00487658809234148	0.0101572675047675	0.00349898084337208	0.0171902108519197	0.0138539412630999	0.0176259501747713	0.00433745637586112	0.00494691089372736	0.0184976947479176	0.0191288847953746	0.0211299332289655	0.0153567520044575	0.00943308586410848	0.0178683423173089	0.0229487922651926	0.0166103899512853	0.0474585267797084	0.0199456708302309	0.0128943104492296	0.0114478887926399	0.00763201339094142	0.0110766901560943	0.0504589706894843	0.0209907959163377	0.0288709487209539	0.0226216944161919	0.0126470909218627	0.00487587221020571	0.0113058973534668	0.0151216089624105
STMN4	0.0302130722632151	0.00991964679434489	0.037072213797086	0.0340532724964379	0.0428635268391035	0.011703579069875	0.342098718560327	0.0153276507801193	0.0103925900597824	0.00553541680599014	0.0747184307455936	0.220767094471463	0.00595669945502155	0.0106722984810437	0.00641846712074314	0.0143693085333305	0.0143170315359738	0.0171044404623576	0.0061738139943894	0.0104723117894662	0	0	0.354498946839743	0.0162457868091978	0.0983247869627324	0	0.102866375338358	0.0450676764843629	0	0	0	0.015192053603303	0.0435478605697288	0.00992028197432388	0.0102339314064146	0.0454161452031824	0.0143332046829278	0.0392723870847028	0.0379645156773968	0.00657095402335819	0.0367443836108742	0.0312282743003293	0.0172280717665114	0	0.0600542238820629	0.0108914254324728	0.0250033567099874	0.0385550507674393	0.0577037156687794
NUDCD3	3.38391938723292	3.54780198534595	3.26624450548051	3.15290744326333	3.94116053760286	3.68399271365801	3.61220066308223	4.06173663591007	3.92897331509496	3.07899087800969	3.48978428763293	2.9907675874536	3.66079077213723	3.35677290204285	3.52706738269033	3.33981351461521	3.3608272782066	3.81713684439491	2.84784753241885	3.14020624612014	3.3350156597343	3.26588939632086	2.72328598595117	2.63390146810587	3.48837774332404	3.3950948894091	3.26174146863511	3.50147144292397	3.43689225669875	3.14494069326973	3.16668623509256	3.37475608628371	3.07854800964202	3.10409784865829	3.77497962367025	3.45345509318481	3.56658523135156	3.0355680827162	3.4806245608891	3.99624322973702	4.18907210852374	3.60367034304562	2.4652853624789	3.0510372248392	3.24507772414446	2.99889349139639	3.4718310114129	3.49298974690074	3.68954044172851
ISL1	0.0230786495202661	0	0.021302458686508	0.0146940595745946	0	0.257619052359743	0.208335634943525	0.101982405084286	0.319494927311189	0.872179002363867	1.54538814901323	0.149512989493953	0	0.150978655360501	0.113087551675274	0.0164118488561414	0.0217619808964293	0.894355408874215	0	0.0119632034862353	0.0142534674466935	0.0114414982136982	0.445297521894786	0.35663637871557	0.0476618852403054	0.382497220006798	0.0241693542289359	0.431973356138849	0.0188189543941106	0.857454864530791	0	0.97668909731808	0	0.130450627254072	0	0.0390183421955815	0.100675350445357	0.749553257000495	0	0.101712942986098	0.0241041470550233	0	1.43617186237944	0.00841254022543962	0.0139499362345482	0.0186225848031802	0.141741901677211	0.0111222283081999	0
CHDH	1.60891633599859	1.05522746375499	0.198896532064642	0.391597332181441	0.154983950652475	0.934554209259501	0.652337035948882	0.231241105516529	0.515763312235336	0.0890332903223712	2.13023926141999	0.75000340063054	0.139979681133786	1.90591451115829	0.272921691664928	0.311316319257853	1.11873409910166	0.0965407038884581	0.533999422279911	0.113663008702543	0.0471133303920707	0.11084680801056	0.306301966141604	1.39242208616662	0.410787432370757	0.0410792976573104	0.142155575357057	0.42425382004851	0.759250074681521	0.877642390111864	0.0572803961979916	0.151690266739583	0.625964708260084	0.849008171846123	0.212491356923003	0.953780235699849	0.305669194388059	0.705196599699935	0.120799507622294	0.324207766619691	0.375506977643372	0.442807338916656	2.20876304191257	0.105729262869239	0.399923515261879	0.854078086837655	0.52524801730303	0.115532386742019	0.175030253249929
IL20RA	0.144858570939969	2.70291018500524	2.26911878829211	2.05454228761151	3.06908519570295	2.07596706117368	1.0888338796928	1.33477890468608	1.36647073394178	1.48768947006082	3.13876008733374	2.19856008379571	0.86486899908929	1.37295455565493	0.140740285424592	1.21112126399383	3.19912308452693	1.52460417107098	0.0632245634376503	3.48055216934534	0.0806182445483316	2.07353976484617	0.440233154944262	2.3860066274854	1.03698044217683	1.87082781297144	1.78869316852589	2.07656923629809	1.77230659698126	2.72399893730523	1.28739161865103	0.429203678356975	2.23596011787346	2.88103982513558	1.67860174414019	2.21629305866841	1.26716566525942	3.59786330240713	1.43175819376336	2.03101300349556	1.85916905715072	0.449668167049857	2.20016165285972	1.23514720775488	2.38188655431642	3.56394042474246	1.69424280727118	0.979211301382836	2.82985860117806
CLCA1	0.00500981804604317	0.00978349108198914	0.0092292762513352	0.00424172983966331	0.0182726949670009	0.0172801029273633	0.104878650012392	0.00505683987212839	0.0153477687229484	0.0217144298255377	0.04345693634105	0	0.0175531980862809	0.0157601152174604	0	0	0.00472231107770702	0.0717208344842448	0.0301910436940735	0.00517354178819098	0	0.0147916510736299	0.117409899124685	0.00536089137966066	0.00833847498555425	0.0228627787678845	0.00524813902436137	0.00563255277036833	0.0482194118563404	0.00563495659053116	0.00467259266315713	0	0	0.0291555121105033	0	0.0169635459327119	0	0.0156205264444606	0	0.00648065880921864	0	0.00517967860113058	0.00852111215967115	0	0.0120450022031604	0.0837763766225419	0.00413970860990521	0	0.00643699832180994
CLCA4	0.717020808930947	3.50814161171714	0.169117797902296	2.50346925393821	2.03851447901278	5.45077289686282	6.92439820285924	0.26391784599891	0.653906254313785	0.556032480167567	5.92639398432036	4.17880381205334	0.365831935692904	2.50933248755994	0.409355590599008	1.07260142415259	4.77491117507942	4.95565271322433	0.00590034006592816	3.02060135047806	0.0701251745677205	8.27497173863897	2.25772169785263	5.25610013481726	1.35693978890014	1.54864441230467	1.35261259672822	7.80175396978235	6.83696239358074	7.52821205894717	0.59079701400697	0.393524870304848	2.26295408981123	8.60659428253722	0.655206805484677	0.101089401598227	0.515370473448573	4.30989380088167	0.851570384215189	6.32935956383721	1.16551539910615	0.84085730616823	1.2195895661396	0.564797116698509	5.62622426779974	3.22879990719667	0.37310915162166	0.343157907560054	0.648572121505209
GLT8D1	2.48203623194911	3.05427821678817	3.31106517146464	3.1118013583869	3.0401648344278	3.24990509110763	2.67536156430633	3.23915048028188	2.82524958857445	2.26483088520778	3.28466494513333	2.93691717122899	2.56330844353005	3.53356154321252	3.34575653560124	2.64866243552414	3.23955703024946	2.53156166824493	3.98227314892154	2.42721201598676	2.92844910943724	2.27969396931175	3.15280928140682	2.62286651887121	3.15226428663714	2.54375897732513	2.3478186624327	2.55938145322194	2.42688128028559	2.66385457671423	2.66764621014031	2.97224991900366	2.70051036873854	2.6996293480497	3.06236446220103	3.38807857734797	2.85937023886733	2.78477231232011	2.41381280383349	2.93849888413284	2.88049076544865	3.20258683069084	3.02980811851849	3.1810980414515	2.50502124683017	2.90784388757814	3.27807816869627	2.94663391737208	2.75031569095638
ATP2C1	4.8946845524364	5.11542684147217	4.64683034523995	3.99647700187371	3.97220471538701	3.98475579768384	5.10650154173075	5.32048108925155	5.05023313602269	3.39340603725328	4.68947363507065	4.96009374920678	3.33386439604464	4.87260838283912	4.75835410879444	4.04147810375115	4.24323335579333	3.13408741937787	4.16955721779674	3.75407429031227	4.10576538735589	3.26647691264465	4.57414027545525	5.11633044784953	3.94916050727407	3.95598808023115	4.45535174533965	3.91272049697132	3.53917906415798	4.56364834071509	4.2189464204774	3.97873729584645	3.65696713357954	4.15071344696679	5.03027502420712	4.30196443471796	4.18020171281249	3.08085220382771	5.4266373865772	5.4232877963829	4.73449347528099	5.44303122471378	6.01507485437515	4.83332772986602	5.38131391857227	4.18105568006747	4.28641482122698	5.18911416294504	4.8386184441081
IGF1	0.197288680510112	0.0458879836618012	0.259987958107743	0.576571264773652	0.224605228592419	0.406143756821806	0.115095289560236	0.120367106006737	0.229303331559853	0.0379010864907888	0.176205114627215	0.221733723100632	0.0618680910547994	0.253437429351737	0.0259668721910702	0.303061191513915	0.0723880929260279	0.032340888020288	0.0592491483295412	0.0149065916949673	0.00509573668001551	0.0679659744781667	0.082469394108052	0.194754644467479	1.79916983202627	0.00380208103232262	0.142551193956631	0.187695382209045	0.241822156249751	0.0277141266097463	0.0661148767405929	0.0962484801087027	0.376310705929898	0.113038678481164	0.0813300467385816	0.778061945443888	0.260534848297867	0.147835172150809	0.0288099524504344	0.128255672059009	0.146101192589108	0.414403780279683	0.0823190903373783	0.19908950150403	0.454703359772909	0.105172246232186	0.111969282833688	0.0138596977268709	0.120090513709931
SLC38A5	2.98351853813664	1.53301699494372	1.91617056955737	2.23478824857173	0.672592166860303	3.39713108180093	1.4972411414301	1.94544884572291	3.2589582799111	5.06729088254453	0.462625556888828	1.19572186698485	5.22577837934717	1.4935132355253	4.62535416589091	1.70924351854576	0.675774097922977	5.15437231055322	3.94889590157549	3.79934683180701	3.79990368729629	1.53645833573049	5.27694148201632	0.21546757959049	1.63586864754593	0.330962547573652	3.22329410281225	2.55642085578268	2.34536454056022	2.12667064945283	0.885644324899431	5.00410912927231	0.981486496359047	2.98794580767721	3.12916830402002	3.29737065402333	3.16152989175791	0.808865506708743	1.28194906804521	2.07911096776696	1.62180962261193	1.33018844910369	1.17908599991453	4.19439335070827	0.401524294963021	0.463976253225881	1.50036798952929	3.81759059943737	1.77339737511589
RALBP1	4.83926392789831	4.09334587357973	4.71493590126981	4.58372932498508	4.36299787437972	4.51760867282612	4.68690451891368	5.61356944736432	4.77418742485295	4.99918771756647	4.92303853998429	4.83543311420726	4.25248900700647	4.2604138324582	3.45285276039506	4.97556037890472	3.89999887552494	4.90293715899105	4.75064215930066	4.99513815507067	5.04123139779284	5.03178473852686	4.98118799575743	4.67559769896544	4.23929783168766	5.28432001371435	4.90696069049992	4.83690703381748	4.56918293830112	5.1425102721015	5.34099507340686	4.17251881210016	3.90999547910535	5.78583510284157	5.16595323238787	4.72231954150793	4.61615692906011	3.23011199116631	3.91332604660773	4.929478056498	4.65884049606424	4.53903315458605	5.03547434104223	4.13393468387148	4.95675564743434	4.9953741312122	4.88903693703589	5.04274567913998	5.09292782975954
RUFY3	3.18423632391361	2.01439204819326	1.38311597812045	2.82917356327648	3.42422945771516	2.32709569228157	2.46057609764403	2.27398361445892	2.00942516965169	1.72535855721297	3.13721395339865	2.18496609378437	2.01550352511019	1.78862513698263	2.35525816735718	2.08268394044523	2.44070932379439	2.02278365647052	1.6790235014954	2.3682548740101	2.84226590775975	2.85798021010425	1.62564689139771	2.61861584669135	1.70164450042723	1.69651019097275	1.92349576498273	2.68413400039597	1.97130453614133	2.40343490003846	1.78166835289971	1.82463228365836	2.40425565699714	2.63368831931364	1.63671954197792	2.71462255947074	2.27878174273133	2.45319059544188	2.18181232781057	2.38160468212696	1.91370746381406	2.82969883303803	2.32087972169894	3.77503831221448	2.09905260377315	1.35554982925944	1.7755956112625	1.77563525341976	2.16272092361413
CNTN1	3.27612044260734	0.594190179710369	1.93288313535515	2.896313070651	1.9040769333325	1.55895371558756	2.08412683289105	4.82312443756432	0.476093116694509	1.46351555572755	1.85965808396644	2.71777180776092	0.0766584981901154	3.13678599098963	1.60072416542958	1.54394306285094	1.75057637832612	3.84846017104226	0.0998342023701001	2.32581505928038	4.55890689774326	0.671442237493324	5.06779704361104	2.84908995206037	2.61455781401479	3.36957833689965	2.35023833333914	1.50934886065896	0.259396448278175	0.0712071919605763	2.85290735565855	1.66186798809834	1.85758978681562	0.522908916874572	2.95093234825669	2.5051364540081	2.70574488328492	3.85134920588099	3.64664239572384	4.23611988083782	5.68755741692855	3.33324670876467	3.53086465787182	1.01048896127379	3.9885813226259	1.90831968207962	2.32324678880053	3.45140081074662	3.05352283212782
SLC11A1	1.14355716149219	0.503665668688022	0.508408241171497	1.88799622485011	0.35579881093875	1.64721544090818	0.664849716588726	1.99884755356414	1.41176993679266	1.42689653488848	0.501211043865099	0.311911589318489	1.3745288636289	0.211465685812567	2.38555227740516	1.07964701637341	0.686727526069372	0.742589720374932	1.60027758589911	0.554671224615725	0.787088242388077	0.172428963703541	0.888498749351749	0.691380749501308	2.04251167035231	1.31006466151225	1.128894665424	0.346041190707915	1.05772048480412	0.208114482629593	1.10948982282678	1.2654515540023	1.73926080307978	0.656568363863648	0.889654343030891	2.03001515863636	1.32040944459597	1.19451824444272	2.19151179437153	1.06243001326104	1.21288103967649	0.668894433376419	1.53815337103324	1.96791660510199	0.536295399601152	0.732688108193482	0.856680208148822	0.94136425928928	1.21222153724257
WWTR1	4.65532106862374	6.1511173190136	3.96011026646728	5.1380987604761	4.42723635831785	3.45268245520208	3.99815006361079	4.08606704192658	4.11744134746499	3.05311368273867	5.02149671835808	4.41064682069274	3.57158968640849	3.72672108797221	3.15687790679651	5.54666040649997	3.90804586967333	3.35938386844743	4.01352338588461	3.09647870982386	3.5524491639079	3.66906485053411	4.36709514553468	4.89979927416252	4.86968920485723	3.54539689693332	3.33222153001616	3.71996697669309	3.6833811481215	4.60208110068552	3.27680083161964	3.21239354088704	4.49609525268701	3.16656865565076	3.9511608077178	4.11726810855549	4.54290546104873	3.59495347162122	3.9452605792409	4.45484552557982	4.25219864773598	5.1788137646095	4.01464404674657	3.69801694069118	5.27833929798794	5.06612985927688	5.47229941786474	4.65100607598921	3.35870993930194
AGPS	3.17103178593031	3.16351161508149	2.80441997162142	3.20358284535686	3.5926614423587	2.78625080755577	3.00830101018385	3.27290838012544	3.09629393856997	2.49704352549023	2.68902472151355	3.05958340211374	2.94462476520282	2.64520341011046	3.74717166152301	2.88800430015439	3.68065622095146	3.40356764330878	2.89065827399468	2.34430780934475	3.55823932734202	2.50996310112505	4.09572506695964	3.50287239020805	3.42434465132405	3.38028996493798	2.71688353270311	3.26866315929462	2.53284569253026	2.71484076255527	3.52927469743045	3.59339809189922	2.54932978292584	2.77913058964245	3.40413046443149	3.48327515102809	3.00147834519781	2.43893978094913	3.24562915986373	2.913141752258	3.85103883130118	4.33838434086552	3.52823709793144	3.20999232509404	2.92178180239029	3.66932032566943	4.45309648491215	4.12345992887167	2.52999470162527
STEEP1	2.28741994228867	3.20731184454348	3.68108930216065	3.08256499053298	3.28554804821834	3.11250047688527	2.4178955464753	3.00413770138626	3.15324878342977	2.82297965053904	2.96203988348261	2.91363376416709	3.68529967721631	3.26345944997772	3.31208824578062	2.1921535771108	3.43922971070184	3.15261792803736	3.41541812109132	1.6223993893082	1.77775022273693	1.99903972895323	2.76827995527484	3.12524750973189	2.4620317964261	2.06934283699193	3.03802386512785	3.04560199171805	2.03890288692653	2.096902245871	3.55524151746505	2.84692205241571	3.67657848459886	2.68009580225452	2.80427362712826	3.1679400796747	2.87240696124631	2.95429142426397	2.66447449287517	2.62248722636739	2.34328745721231	2.49030956906745	2.71452451316488	2.27342748301567	2.5831942001538	2.76660494636762	2.59469820954352	2.81173113501786	2.76566103461388
ATP1A2	1.05602754704181	0.359828847061206	0.0577512203959793	3.33637026695495	2.96184718864377	0.406975990451768	0.844250453899468	0.083503596046756	0.934540064845514	0.0343952645113304	1.77150564408746	0.982803702706776	0.0369850371034476	1.69285243426569	0.49853563460901	0.0855324038395914	0.0733571573211851	0.0296899270711399	0.235355895716979	0.0218228705967939	0.0291990806113754	0.698702526804474	0.157183525336846	0.209103707476214	3.01592030790085	0	0.180601605853884	0.628171674801725	1.72034454203838	0.0471291743114135	0.0890302601620317	0.0106112529192794	1.73121784015225	0.672334635522751	0.0186791978628631	0.641864715915264	1.40420345410724	0.24105482843886	0.0368898229978543	0.103015557552105	0.442019325120325	4.00858698514546	0.102761900596399	0.387095011684685	1.49378998460423	0.128479059674797	0.219813963138152	0.0353287238084463	0.127617745642403
TTC27	3.13855734444576	2.95158679622737	3.21642687797244	2.79703813227944	2.32736161419564	2.3162514301246	3.09618090798258	3.78072659248922	3.35952523481596	2.70539662598286	3.39879593730148	2.56314399545933	2.75874890243281	3.52802038475903	2.78329077863686	2.47110771800343	3.0294808006694	2.64395622250609	2.69150090295371	2.20683109095379	2.99000337154285	2.02729869645296	3.44876766612017	3.04433731219102	2.17810842279458	2.84688839220501	2.9504749999409	2.57520297748707	2.64414659569231	2.6828678268085	2.53269080547878	3.0285967492657	2.4354772908041	3.11564613486432	2.80743963177308	3.07545331200266	2.99149904233726	3.91307410161812	2.9886921271498	3.36072169727778	3.02072005918278	3.02902707851401	3.21328261779194	1.6128303428491	2.38286761204579	2.89877115511435	3.16953060694926	2.91804289376412	3.09432350317871
ZNF582	0.142800036053625	0.174915818525859	0.0807768377971672	0.435395620581682	0.282189325061929	0.494124700394374	0.278587549873392	0.180186716349813	0.227260500366722	0.0270122313158069	1.16716170211998	0.26583640647617	0.107415512290078	0.196626801833026	0.233118297989708	0.126792088573853	0.0464049029808292	0.0607382147665157	0.570401606890655	0.0256081638375772	0.00614838530674545	0.317992185414304	0.233676505509233	0.254603344530921	0.794071672730688	0.0273111777329425	0.101205734764857	0.242824036493894	0.468893188222907	0.471217838314613	0.06389091001989	0.0921042015220799	0.31157738270453	0.31919798117668	0.180143954383355	0.538080419989546	0.246754641344578	0.197266994129086	0.168130832328769	0.0940072915540905	0.27952124980851	0.41521524637343	0.228084995847093	1.11249947963116	0.327625189756747	0.0630990963287479	0.214669865990565	0.0425894958231434	1.08038603359257
VSIG2	1.85624543515514	0.298805146182471	0.369484612211261	0.605915500678599	0.0967589160634045	2.02601355317836	1.26722317909428	0.102601093740132	0.190748725960118	1.54104134814187	1.38962725174838	0.345370196381991	0.0801161214904744	4.07756733551243	0.293541636439526	0.0754995651044509	0.688641202169397	1.31118078625634	0.135729491371506	0.443924851804701	0.505511864724418	3.04737762026791	0.560333204913981	0.60500489324341	0.314240507989825	0.0630997118134921	0.33742945958987	2.28349184395336	2.31141063295027	1.75803261857467	0.231466336130728	0.0907655882113266	0.133468070773607	2.63180022142092	0.135209026007906	0.254724153849758	0.261890937816935	1.44709254471234	0.132753284930523	1.31069950029164	0.27729989772014	0.21336782211271	0.435446323776374	0.332205386113676	0.80970580056183	0.345039753325194	0.466788296518911	0.128891597966021	0.334280316955449
PHLDB1	0.897016272317846	2.05120940346823	1.36536490960996	1.87018814850221	1.47655339159996	1.68106749182599	0.996044758897418	1.81634128757685	1.5850778734316	1.16496084883515	2.50518224295744	1.12481807034683	1.1056283111903	1.24196219836713	1.49718669786368	1.14026745223647	0.854483525762008	1.27088496533172	1.58609674916787	0.347466109814991	0.438308256262357	0.725878695244469	2.12909400157755	1.59075200154489	2.38287662901184	0.733490607470631	0.892376288606281	1.06798887618897	1.41715738567195	1.40663628413484	1.24411346859979	1.92971458874071	1.3758101322161	0.64473020195596	1.65899839731047	2.6026421018123	2.23217483341682	1.45372729424086	2.06406563879916	0.929623861758491	1.7501249179168	2.58961266632144	1.7661635170426	2.20923327437564	0.745145443286312	0.794355803296528	1.24309217329396	1.11019330297388	1.38460550671802
MARCO	0.116134748977508	0.128186223375335	0.0583047852463274	4.267490366542	0.516039220635265	3.218961622362	0.932474443209793	0.468416149664364	1.34844992421841	1.37279243852822	0.349043826178014	0.239374318253978	0.0827003006909689	0.0983990578116771	3.73942909600415	1.6536774975756	0.116731798497101	0.316903372272968	0.0948416156871856	1.09166775624373	0.619911674789281	0.934021658198536	0.0311041555229416	0.252641660046429	2.91047397646031	0.244603505602422	0.868314153424582	0.40794442314883	0.947294141974723	0.599840879811779	0.668047703257537	0.223701459715631	2.20895561159618	1.60094179782894	0.5594687546386	2.74426353325113	1.29286128605754	0.24322436036119	2.58284966365006	0.39862131948476	0.663470644281575	1.38204050046046	2.07122968634782	0.314069206230928	0.265480681913681	0.260758826062913	1.44463792526319	0.482278316484482	0.247059335100556
CYP24A1	0.640335670643485	5.62360736639045	0.544694073756784	2.40956173020342	0.215084327492276	2.5830130658699	3.29372453078937	2.49001856616791	1.48473830138784	1.13874276434478	7.92195107986397	3.8813897343693	4.36208676077931	2.88646701806631	1.37090906632785	0.779612125127532	2.70168679427281	0.8750826512167	4.08903034138769	0.865263209878431	1.3880867119466	0.179989038771448	2.82201298832385	2.1937636912249	0.514936478326905	1.09876413256155	1.33166077033499	2.57779755905065	3.06421358055147	4.69423008801126	1.01646226953802	1.89927940255647	3.22278638228865	3.00687639266016	2.5469507798005	1.63467314438851	2.69633008656413	0.380820839342391	2.92462897136546	4.5681762795606	1.21428523530192	0.837018884959188	1.50618962506068	0.83593320783482	0.370243985512668	2.51353355448509	1.79170455255154	2.60185448509492	1.46062242964185
PRDM11	1.35351720965216	1.74775436597643	1.32328054627532	1.46347930458549	1.44398413888768	0.917844346400626	1.15659410471737	1.58872962477401	1.68911658091821	0.794980379309773	2.0250520732906	1.19196347618672	0.935985499938771	1.38350159172719	1.83436679989183	1.10800423480511	1.94024369600227	1.47765021257467	1.11451514671093	1.14395329722162	0.416032808192904	0.763204823663931	2.07177362485265	1.93165508473185	1.63512295708316	0.900832866008656	1.57579938217634	1.52049986913943	1.27558169336069	0.968889338234093	0.809345822448812	0.749643295810834	1.54629941960698	1.12005462540333	1.11576266964185	1.04048614503304	1.58660559179123	2.0220770566422	1.22417188669114	1.50125417561406	1.59037880834376	1.67712199504137	1.45630435693817	1.22620694220647	1.77532721156949	1.02429048734904	1.49143347887505	2.32492746431724	1.32290943303111
SYT13	0.0153694254002272	0.0446394733754651	0.022627371008751	0.0156101816238762	0.0878580446764021	0.0899135394712481	0.989428167183218	0.505346100525362	0.1813081685585	0.162293551109381	1.43734614501803	0.184119804131725	0.00362044070299053	0.225389846978319	0.624403349610663	0.904055285495152	0.0402118306422706	0.0779665648218285	0.0297503077321446	0.0158698506558573	0	0.0181953390626758	1.28003540043546	0.573653677664154	0.151405846881964	0.00848934894009854	1.16847227997316	0.377062123355963	0.49019089516009	0.030955702419446	0.0171889630754518	0.00924520936979117	1.80001079625398	1.38354320122116	0.0399824303572537	0.273559131167675	0.0402568506717205	0.0615311146224759	0.0684365867322137	0.417329950355721	0.234873868628827	0.216213394660169	0.0183027583778399	0.0995909676960352	0.104146800970158	0.36986541203753	1.40360306437153	0.846194793442098	0.0236410880135449
SNAI2	4.650632483409	6.09211181608089	5.96496320206673	4.48912827779427	4.45167097392029	5.13543838093142	3.74058489120802	5.36111211150639	5.70288091706694	5.13220880547855	5.31928759441723	4.5092605266717	6.08230882582738	3.53468632216486	5.04948959416637	5.03824994520458	5.40249864978612	6.41532172387225	5.54908728014103	3.90962218871547	4.91306510516696	2.58802239038927	6.71991138627407	4.69584563343384	5.34622928677073	5.58304461379009	5.44968956451804	4.19980898071224	4.12646493401668	4.83981391968025	5.88872866095212	6.74024466542711	3.92910782708739	3.94176727128765	6.06888887956819	5.0999400118227	6.21867154281323	4.73706557251592	5.75149213495097	5.51359415723108	4.76883227341941	3.82649973288254	4.15791612676773	5.82555973802732	4.22597541184559	5.52084825511866	5.06275046680024	6.08415231826908	4.51394373784524
CD74	7.99561397420757	5.92398284661106	4.77256997307828	9.13503809348234	9.81723882633281	10.0556345583582	10.4502409278076	7.82739817764872	8.91447264871037	8.39034307151079	8.54252427461414	7.94918837307659	8.82780418551448	9.12654873090147	8.57679248626876	7.3661291774616	5.76118512861691	8.86301590099091	9.55214119388333	5.94972469790598	5.20355687336921	7.46208410752613	7.35016013945598	6.62754802446515	8.63412296804044	6.55067226470959	6.47925530047484	7.38850041982911	9.0612838228708	7.48928833861204	5.90552265726438	9.64229944339917	10.1484667387572	9.18082510275564	5.93206347004609	10.2720872841902	7.78577025032466	6.69319080672748	7.27742510491707	7.5452927354644	6.62675214539581	8.52815095591944	8.43544708275208	10.0921763138294	5.33345978367266	8.61584417400278	8.21469443385065	6.67360385578126	6.51785190051891
HGF	0.262794217632322	0.606331199628412	0.181057512023085	1.13561495651095	0.622098924414026	0.491196882410515	0.502579947801905	0.291706798492178	0.407682803060678	0.0464706022016467	0.523946207096861	0.552506188075445	0.0711449576662894	0.161185883676208	0.34753809710803	0.145662838247957	0.282883368738047	0.277329699338003	5.59456102870697	0.015482011797089	0.0456694696003985	0.0971225108768183	0.306622453375921	0.315652177086199	1.34024631395426	0.20603333175444	0.400690731787356	0.271499994356752	0.327902082270824	0.197758982641752	0.181372612087735	0.134855677105576	0.635167693824837	0.202538839106837	0.241059731448931	1.06507917958668	0.76125934111077	0.213357172061405	0.0983051296461196	0.167846530680019	0.586978982599442	1.30947477473796	0.205951049353001	0.583254369454769	0.450664912360443	1.1508517330676	0.26640307182119	0.146061689701651	0.252627914062153
ZRANB1	2.40122683582842	2.28559784924151	1.85097152285478	2.7570059462984	2.16680394378484	1.82037850217705	2.48944611357638	1.65384751827426	2.14059028289161	1.83992246552958	2.34291273632435	2.00116797201185	1.69598361553981	1.82392982556917	1.52839229924369	2.35328059419722	2.0197476482676	2.41140557211365	1.7989735827265	1.59462484491876	1.5326432560336	2.58373180718429	2.19470299364234	2.65416867839334	2.09398857536681	1.83704131845633	2.35586014335476	2.31703905528892	2.16724729811011	2.41986380278487	1.6895675399564	1.95971356942153	2.13208941334029	2.58869642202892	1.70731093254025	2.16363998095022	2.47187695142195	1.14626886874375	2.22219948051163	2.23603288404758	2.27331898778276	2.29183520056345	2.40513761224841	2.14306796718776	2.51699629861479	1.9776491950432	1.99637328661467	1.94307533594032	1.38952288331514
NCDN	5.14824686761742	2.82193939117052	3.43441297278445	3.36967606867032	2.7522132782521	3.22224584015069	3.01176850697255	3.36618961473419	4.46753254568895	3.12787045602186	3.46802881258483	3.95135199860555	3.61247785908144	4.0423728394827	2.87373817800439	3.43705107496367	3.95983489090684	3.91844365545736	3.68703324909458	4.09249870562042	3.23362599679693	2.66582379221892	2.34151778039377	2.92026345718369	3.37832722608651	3.58367592636279	3.67033165510395	2.50166706378612	3.51737820620439	3.02319696803488	3.56204341361156	3.36452480917324	2.90793108225477	2.66475022948651	3.20319076234437	2.70357875312658	3.56101921098126	3.25188425471072	3.3554605220112	3.45545877375241	3.23702030548365	3.23634928999492	2.13096617846946	3.14449763746732	3.17744236325632	2.99690915051475	2.85993906039036	3.0137076994138	2.8313986509053
ADGRA2	2.06485719383226	3.06423753129735	2.2370180305373	3.75432821131405	2.59752905216782	3.0107952653086	2.68156958125092	3.10745306315453	2.86056934062852	0.466741861653542	2.853237717664	2.70593600523231	2.15976946012221	1.33969789690728	1.33848761170896	2.93948190653471	1.85327359895801	1.92263750292448	4.61420061355364	0.78994118836317	1.19579790269877	1.20870614324141	2.65432310822981	1.79299946588558	3.96199787843952	2.34486601606607	2.12995413752965	1.87071355769225	3.14932138134818	2.07188741799856	2.46963945190597	2.64032581789713	2.90746489883127	1.47091552214935	2.61140669106921	3.84643595125342	3.86645200693686	2.48700187366086	2.51818733398638	1.99791949851639	3.39044262867024	3.51893480813579	3.30858044101919	3.33752310426182	1.76186198529427	1.40649059406183	2.45919844036133	1.92069309300216	1.43669143308022
ZFP64	2.36816727976256	3.78599033778124	3.25853932534075	2.29536826635142	2.53518566708082	2.07629185792637	2.59958880052264	3.49863420085326	3.47622942637724	2.02287319485087	3.1083623426283	3.0707463220077	2.22390564078867	3.52140755022788	2.75790920643159	2.89046238846478	3.76571583723744	2.67159982518262	3.3593567717171	1.96784024637691	1.79497161456545	1.68202226040523	2.73684398293984	3.10203760222496	2.15751679853475	2.2022635416662	3.07373439741344	1.97992555340481	2.26196200878898	2.52651336523865	2.52844444327266	2.39487305397516	2.85735952485953	2.65414167940171	2.95911132217979	2.98343841723852	2.70865796050705	2.70399983835107	2.44173414112285	3.16802822439621	2.60154302331799	2.45536516327114	2.98127885890476	2.16605623497685	3.01927821938177	2.93137835721232	2.87008915986082	3.6812109595063	2.58784419264594
MNAT1	1.9323200323902	2.67230603972369	2.68471444393483	2.72089817351433	2.04936235376232	2.07523116858112	2.2998803535974	2.77038117839142	2.27643545017468	2.40469222486151	2.08505179854375	1.73956543510366	2.94678404200766	2.17983294229844	2.55845241792327	3.15145118603733	2.52746086272647	2.46195907430321	2.49615546423841	2.09285568177416	2.70881066121332	1.45863550650373	3.12716816863122	2.14502861173285	1.5746428264611	2.18684471537651	2.36744447605047	2.17278099533583	1.9807252743654	1.91318562440169	2.83013252536106	3.42098367616217	2.06119525423478	2.09111154431339	2.73697276530574	2.25239978473392	2.90330289693886	2.65452428649802	2.6011446159875	2.02905029551799	3.04858513713399	2.72470507979615	2.81570928741735	2.15077197020578	2.56721887923555	2.86792902752101	2.98879747095319	2.65414208628969	2.00510648092876
SAMD4A	0.548949030606604	1.82630067995195	0.622785458401924	2.29060086903888	1.54447581809456	1.03831211006138	1.35101749879044	1.10926060065943	1.0153919365584	0.904533656457847	0.706503794674231	0.661585361587157	1.31255210291601	0.553111977804044	0.676810482301136	1.42986915274685	0.385080497989724	1.88322631884054	1.40947313439634	0.248915576761224	1.63320166113184	0.361449534545042	4.02241286326101	1.03799910251117	2.38856954723504	0.725256269951418	0.483437038623622	0.721103754766149	1.41666890942236	0.858417179561205	0.555899878147408	2.24346807581859	1.60577238454381	0.418095258542573	0.864594178828144	1.55105393866309	2.5960794927341	0.619444793387282	1.79763495528767	0.841584080895817	1.57721846613138	2.26817711184415	1.0454923604267	1.53265488525394	1.09457825502059	0.481153538228922	0.854042819474424	1.41166655353948	0.691403348396253
RUNX3	2.04839027004907	5.70679624484557	1.65282022254583	3.98825692950751	3.74171812039321	3.88732251349782	3.885395829155	2.83014721569767	3.69919244268525	1.7923165185445	5.40728173850112	2.80950554127245	3.63913055994592	3.65274160560807	3.7387051166096	3.8894018604667	2.89014839144103	3.67655975348957	3.71521181982094	1.52650387790302	0.532082678894172	1.10033951262006	1.47540700940621	4.0441002512902	2.48249298755079	0.673102570512273	1.68956578178256	2.85647313310757	2.40831797307697	5.47672890997154	3.69610765271932	4.00925385802146	3.32391596374696	2.80370719235801	3.44862796603745	3.41254579874991	3.60973473495692	2.30070395963386	2.97461354411512	2.59218915431695	2.87299159081494	3.2614560017656	4.68212237196546	3.25073403426444	3.28051707064557	2.86893778226896	3.40884665174411	3.37117465707573	4.16032615091846
MRE11	1.96168561666558	3.41325766223341	2.88250123907134	2.45934190834129	2.39293644647066	2.07751288812723	1.89688413662618	2.34614405258779	1.89504463598282	1.93025690716498	2.66233137842299	2.94951291963853	1.44793337373923	2.49916917030708	2.78551948586188	1.60464303622159	2.74376920034984	1.76901161250147	2.46167257641246	1.3929001034333	1.8633591517963	1.48905413527219	2.87038766410574	2.78543678329028	1.68968104813348	1.6145569661976	2.29017758612104	1.91382433015516	1.17623035872438	2.13915459188834	1.43567981404357	2.34527317396428	2.50263695331721	2.51878675627378	2.77372827678655	2.34173307684541	2.35026860730788	3.17691144299882	1.4633739029847	1.70952906324491	2.27533736148422	2.47401537217177	2.16028259653076	2.32647171986206	3.02532760454574	2.40064735614228	1.31709357233345	2.0993445000922	2.39501900147557
PLEKHB1	0.359105073858171	0.346893552456361	0.414042808967832	0.863445223329844	0.647739036604383	1.10821556409777	1.52061926499249	0.149727840672112	0.535020049320254	0.127515895099258	1.88195696348395	0.661306753532686	0.103791775004351	0.995717121877338	0.203948945023972	0.961181951600743	0.304867978747862	0.219817826114877	0.621400280996855	0.214790908360508	0.0892365022574431	0.143607513449367	0.186214539241836	0.291997102478951	1.10954615010648	0.0700458367328279	0.430731465394572	0.332921525552654	1.78853914807704	0.127950390323784	0.147471179739759	0.136142289749897	0.644078686261266	1.09160967839156	0.0472244506779168	0.632169793182523	0.405413086013895	0.301210188837867	0.0820242975645307	0.528072696293851	0.305953128295453	1.30218464590915	0.755201132818762	0.145242581969566	0.382604881882641	0.738066721917274	0.26351152490743	0.0916127147983136	0.259183006716147
SERPINB1	6.5781430044273	2.39516304596458	4.22798714126651	5.54942130180019	3.9806687028876	6.55180533733736	6.30218380862357	5.61176465819923	5.96352696113288	7.33268484083948	4.83806976052685	5.3238696691078	6.47359189884016	5.01290051120561	6.67214065344869	4.64278729877075	5.58746361812277	7.40119805667028	4.74936899985709	6.56083430904846	6.99852954213797	8.72877405188343	3.40490384050547	5.99879065280431	4.39823091920688	7.93513145700023	6.83646520505523	7.94965931703141	8.01179356801173	7.85353168464697	7.30484049238378	5.57524131577408	4.45427849257397	7.83952326070391	6.21456210903196	4.3910784451732	4.3973161279138	4.31104672114062	6.73297266035602	6.88189993839828	4.86467112438652	4.68488472303066	3.98950583168238	4.19900206608548	6.10986841984005	5.99264419767332	5.54474347853405	6.78595676179908	5.1729337983005
CYP3A43	0.00634245765037686	0.0548943289461727	0.00585171012029362	0.0107209500939999	0.0682342860939681	0.0715888146933436	0.131597289378457	0.10514854328406	0.0322096052072318	0.02744853985307	0.107641654202132	0.0391945986960536	0.0440574245464881	0	0.00801317372874681	0.0297561155514611	0.0119325874629926	0	0.00770789727728668	0	0.0309749745156896	0	0.0184727138780001	0.0985933145067912	0.0417578647953652	0.00582591172637054	0.0132575975536501	0.0697664229328469	0.0205549981284473	0.0212954762354472	0.0235186837658062	0.037658933714031	0.0935476800196139	0.0668187185757523	0.0127724254837332	0.0771465866826983	0.041385543755438	0.0197564185154383	0.0204484254874785	0.0485351963892826	0.090104017922789	0.0452879533590082	0.0531329536688834	0.0453836073623498	0.0600140721513009	0.0135922420298862	0.00524131439984904	0.0181886933755315	0.0323202848611548
SLC7A9	0.0569499351527457	0.510387587424852	0.0526139973798929	0.120482331764054	0.291646349639123	0.194893163501558	0.522453798723641	0.272297472293553	0.0327001295912069	0.0347507671518162	0.478498872624277	0.146910828948752	0.00755122041080325	0.184668616537091	0.147248668828558	0.209874840920622	0.053736495293712	0.0500449240904072	0.141891551545326	0.0394494894717568	0.00792622004860271	0.0985376846279683	0.114863294528906	0.550334597657464	0.0527977879538117	0.0235176910016936	0.287223171647629	0.125066221293754	0.0817248698112415	0.151506957206453	0.0356703353944677	0.0997815659812074	0.177836674926529	0.055727222810954	0.487290962682296	0.421935570520672	0.0537963770339222	0.0881457026268206	0.113881588211442	0.143032770802469	0.247283689322654	0.278323503579724	0.305887573790245	0.362394564936294	0.242819760558936	0.212374814324387	0.180203963230715	0.11887056449493	0.111720050153188
SPAST	3.21409192915459	3.58384075943782	3.83149031514422	3.5559166189938	2.14906631149863	2.56882746765279	3.84730438894756	4.2178827239713	2.61645983186824	2.83656841082222	3.60568402544367	3.18307136457583	2.60337583971623	3.51084379427867	2.86563973349659	3.89317922043844	3.53471913569163	2.63224862373304	2.09450057833812	2.24777254562622	2.8112189580643	2.33809042376818	2.96770741707663	4.11334593778507	2.25722729819051	2.33063722913485	2.90564501759773	2.85063577721351	2.12459574087557	3.34725108076337	2.96975621406224	2.91919096753706	2.97359692888826	3.16474913263228	3.94875800272069	2.92272809955542	3.03464129632914	4.02116860384573	2.85910988182692	3.29077255579469	3.74213712467124	3.25333499270676	3.1782452752145	2.33290921658231	3.9990534871243	2.98752914650347	3.60415958566848	3.22457907571503	3.00916136403016
NRXN3	0.139628377972281	0.327490589422879	0.92605113324723	1.97492764480215	2.06784538145235	0.170281114106752	1.43318114005109	0.234645022547588	0.334291134214853	0.0250116072337481	1.16889666068013	0.511021995691157	0.0914322555604234	0.932025541588025	0.094388706055816	0.268494408769955	0.0993555030185104	0.0355880098117012	0.0526386482642645	0.0459356512068853	0.0401586773138013	0.192329923776258	0.267967036594615	0.151068174293064	1.40811224222345	0.0320372473597634	0.161528588173324	0.326919911880422	0.38799387406514	0.35930536254697	0.194904832034363	0.0928871856080291	1.40083680500753	0.136712586426291	0.356893848654919	0.393399646872809	0.932377325772596	0.286863775925332	0.0843868273493295	0.178266618603147	0.814255549138512	2.02027037176664	0.244603541815706	0.447374802999223	1.71077440012922	0.0738616404619942	0.137143706666679	0.134276557472502	0.162015131796957
OSBPL5	2.8100490451662	2.91575427675544	2.06091740446776	2.35957400232729	2.04165772184962	2.26798982206846	2.0341882287628	1.85039092500885	2.30895199246288	1.33032559444688	2.41012529300684	2.04915463380469	2.53126521026033	2.12196052845707	2.47663561692905	3.00024440589126	1.83224461248536	2.16741662778215	2.25884844418396	1.87997693335316	1.5441513870835	1.35777186115942	1.62863702754069	2.46161676637806	3.23134122573303	2.37026588373053	2.00346419161851	1.4250547897675	2.27251205031563	2.04870190174894	1.26244220345725	2.00785321210798	1.90550147430028	1.80958348562022	1.96774120838809	2.22679515682059	1.85055835747487	1.4431426907544	1.82761156274453	1.51652921999106	2.35202992936545	2.78262621993485	2.31397438972224	2.27903496673606	1.66947830917127	1.62820720516486	2.41750628208653	1.50981148182814	2.12327670198081
AQR	2.5783856417178	3.06118472664146	2.40738603408153	2.83063385060397	2.85900538846622	2.2645470910378	3.37124400241466	2.9955272391008	2.80794595957043	2.68167131668242	3.18401885728464	2.85648740969758	2.33135311236337	2.00886724398297	2.22399888270344	2.53825746424279	2.88146024190267	2.6722883413731	2.14264064231062	2.20641156565697	2.83580225321166	2.40761156701569	2.79684788475545	2.90515426214027	2.12395552791628	2.74864425682886	3.20566483105971	3.03190067539588	1.99442303902977	2.94717062555828	2.88696060054353	2.87732091297872	2.47271330712029	2.74410029327185	2.89656658854808	2.72479292850343	2.70460392169377	2.8146160515815	2.21428200734729	2.66522757527631	2.62179243873649	2.49589309361989	3.55709067962899	1.88892131160137	2.72251941788008	2.73874073362485	2.4337456004898	2.52356863800782	2.75911208109331
CPS1	1.58451821579121	0.418138544281296	0.0764067781699067	1.45376312413108	0.0763538735735231	0.601841917833468	0.256109231514014	0.128559573721018	0.11836923012316	0.0430804380343963	1.34141743029052	0.209709466809979	0.0841002512794335	0.0498075222782104	0.0400172611512918	0.0854742425291643	0.0894423175083674	0.219406855415119	0.040407595288555	0.949039556550399	1.55906789100682	0.987846475074195	0.878435232495844	1.45824221587415	1.08635080658346	0.626231092935884	0.0183780182801493	0.816075283667303	0.371250350495296	0.834681144216358	0.59792386688105	0.0947609536855429	0.120336883861059	1.30261944134719	0.165100074330243	0.262085516553202	0.150843042333258	0.0638593686365241	0.0510826222239105	0.251025415732153	0.0941188599845783	0.243715490102928	0.176029402034299	0.589874423093448	0.108028257523458	0.605049783830506	0.0508005643714329	0.0808774923470663	2.04679001352989
C8B	0.00612909436185847	0.011964871580423	0	0.0155134606965862	0.0297002082090327	0	0.0437113655155449	0.0367278007109657	0.0125349030294869	0	0	0.0253705593518717	0	0.0445583839256779	0	0.00579864058973356	0.833879068337429	0.0609977450820881	0.00744871841329495	0.00632931653201119	0	0	0.0119270486137149	0.00655842517508169	0.060138595098585	0	0.0191765345314262	0.00689062641165027	0.0198667973627423	0	0	0	0	0	0.00618504070287703	0.0275801256826002	0	0.0190947783700676	0.0262919796151996	0	0.012777933106786	0	0.00522043164390627	0.0177111150198525	0.154286304045396	0.0645161299372934	0.0980667562647115	0.0058835780733624	0
FHL1	2.62320478592682	2.59326289638651	1.97093930912543	5.36390786038093	4.98944876311931	1.96398902960578	2.92650831331484	2.32394924470718	3.73403160551965	3.52867062552877	3.85543102258564	3.07957308381657	1.47005954870211	3.50575236835896	1.20501024561796	1.47865821326353	1.14803826819197	2.88927158190445	4.23888000539279	0.762374456491156	0.415762506622268	1.90071040806186	5.4899283694339	2.15720418655817	5.41945144292045	1.33822222785728	3.07113994197034	2.5228891887574	3.7351706763891	2.16025024016834	1.54803911145295	2.67672193637439	4.76218525314967	2.30993246517022	1.34628932000924	3.28478001436325	4.54818135407029	1.62132459070851	2.56228316423506	1.04835831307398	2.77736035122688	6.0713604445828	2.14232861656784	2.75373421088006	2.99313842985585	1.49515951686307	1.44299066188475	2.39771237754084	1.47804236209481
RTF2	3.86309804010499	4.84394090529865	4.03421847428701	3.72609581368151	4.24616940696303	4.01305651037901	4.01672545786708	3.92366348081389	4.84828900929259	4.12460672561195	4.9011416047488	3.70402494498947	3.7121279630661	4.31284311855981	4.25358498285545	4.32157674102591	4.44207119183517	3.66452021799274	5.23681907543073	3.54216120652219	3.13342545676178	3.27594651556524	4.5711791567084	3.92367035274641	4.33582757524479	3.72491135145461	3.79889256139491	3.78711931298721	4.17413930475242	3.78735530927951	3.97262543187302	3.64884400335927	4.29023826027984	4.14391795119889	3.6825911404086	4.13726210572712	4.48089373127338	3.92746703352601	4.19792290230346	4.54285718951149	3.55051803389798	4.12059419947013	3.80481626258002	2.99065459685261	3.71175677779053	4.11057709888015	4.4062620956678	4.11806518959104	4.24971233532218
GABRA1	0	0.00298089252204801	0	0.0179651408864374	0.00372162061592587	0	0.179420420336475	0.0334843144581118	0	0	0.149115456237189	0.00950384131125558	0	0.134795742346618	0	0	0	0	0.00740003488244604	0	0.0037521319814181	0	0.0118492154673109	0	0	0	0	0.00342685119107635	0.00990250560616503	0	0	0	0.0131933641310001	0	0.0061445987716767	0.0542914750643646	0	0	0	0.00394329357111159	1.03683805823576	0	0.00259547331474635	0	0.0291171565854735	0	0	0	0
NLRP2	0.479070888127495	1.62330701509873	3.47332864462027	2.09102978547968	3.43185168343804	3.44068732297389	0.937600146631752	3.93919112166058	2.75264195694479	3.31470714761384	0.588671552881755	0.31440147247885	0.608423721060803	4.20002734918948	1.05301587974474	3.01786759129116	0.0149374766238617	3.17036834178168	0.207142398585722	3.07254317268789	0.0482289386289204	2.7231574652969	0.0307336635948125	0.0502620478597022	0.13908013766034	2.84114572810699	0.102010571140078	1.16063619035199	1.05166519961556	4.11192355776574	0.168096218806515	2.13227930483451	0.32405487954544	2.81434533084475	0.0291766445037083	3.54747092539394	0.0684977495557773	0.986953580838895	3.68946672478787	3.53185460569846	3.15179179365206	1.10262870428355	3.36376437507343	3.04412980664547	2.74793567276164	0.316318330804824	0.103658332732693	0.0913431139750629	0.0102034695506501
SLC45A4	1.43906651914782	2.44452330080779	2.09241021480927	2.22930814947629	1.09815147040407	1.78329797516283	2.42730644433311	2.67359867205813	2.28239410059615	1.67107817417751	2.10671176138458	1.55396066732464	1.57409116784633	2.1233209759512	3.09192006553483	2.289586864561	1.69440053637009	2.05119884533456	1.77701281557122	0.408788179884554	1.61869234263245	0.975515061868713	2.2651150342439	2.64001434561956	1.20866394054879	1.25525269165362	1.20575745496607	1.0612687940949	2.12236638973816	2.36584854211211	1.70405470326741	2.10029935819866	3.40538914835292	2.29700026035288	3.32848188578095	2.19426311593697	1.91458279579591	1.83261646003913	1.99941808245737	2.3554140816222	3.14163286655754	1.66960711780877	2.8320739267891	0.8919191781067	3.19436610292796	2.45347297978517	1.61006568182256	2.80006359086004	1.53342356578195
RNF10	4.88354106862451	4.65564876033983	4.43219406411201	4.91730842932517	4.79636320551583	5.04114416774973	5.08299461806139	4.80309985454853	5.08223956923082	4.97164581924614	4.99929398423205	4.71593023780246	4.79549344302641	5.80547969840564	4.29778291984927	5.00975336940279	5.20182114728056	5.27325206850608	5.25434409132825	5.45181377419855	4.99524142729025	5.84913332850898	3.6264798590463	4.95844556960511	5.43708253646369	5.29877785293533	5.00795152904795	5.34791072997392	5.54281247259892	5.11153776598565	4.97643937233344	4.76294190781519	5.08656799907824	5.19224479183141	4.80745727911839	4.67623254130564	4.61179739361937	4.73092044057855	4.62880905435559	4.72987980871781	5.49983574742336	5.06262617815542	5.67270400750157	5.51684576867863	5.14962975817887	5.84788708266012	5.20598763649108	4.93954240529877	5.55426700295981
ZNF839	0.993792640842297	0.785493079225794	0.776720217855433	0.91988832988312	1.63200021661824	0.938663999428858	0.651387274905682	0.885638874823364	0.782381355282945	0.651544870575937	1.19335709863272	0.777820011767153	1.26122610130836	0.884879383570416	0.48206911591061	1.10578760884916	0.997914453876367	1.00863885607629	0.623676649398166	0.997087936776798	0.903200485816526	0.723028504339456	1.62343229908387	1.17993041895367	0.59370707697222	0.694619500200928	1.28390048779517	0.985009554808978	0.905527732461939	0.714304923580036	0.95755430991114	1.32385863807727	0.91790357390912	1.16486888926434	1.23312477509725	1.05090006623528	0.929113823597574	1.01752803244426	1.16576555805962	0.821020283492966	1.47318362212773	1.13271665922656	0.697043321012343	1.56256448313118	1.59754611363599	1.09068496380063	0.789085873584513	1.06850176141104	0.534929638907381
ZDHHC6	3.53857280888961	3.03414164940411	3.2121024741839	3.0904451121873	2.88727717024993	3.30298622452834	3.68272597388704	3.07310989575344	3.26302922450397	3.31907529948714	3.22385821637945	2.96129512580437	3.47598198304411	3.30944586547726	3.46771539995869	3.21840825450412	3.12370764065686	2.62714061307293	3.33822151919271	2.80525317265946	3.246362342389	2.75008378271341	2.98951754864458	3.52314847494531	2.85185788802369	3.19747883552629	3.13817195396617	2.98798052065243	2.83151222179393	3.06866454981071	2.7399836084236	3.44449570148354	3.26532378961285	3.29754139151001	2.63716293826361	3.2011139070038	3.16145445919027	2.55929798602491	2.54204540732147	3.5563502140267	3.03730816483501	2.43230019944195	3.28030785297475	3.22508285426953	3.31369424574244	3.67561483271949	3.13666557104642	3.14605030974848	2.91596145454198
GRAMD1B	0.298089225881939	0.136011457836185	0.118446988673836	0.697846509406064	0.258320641433515	0.522708228657071	0.561162113775636	0.25490940556414	0.370163411615608	0.138939915385516	0.4419425557895	0.209264565683861	0.214645408060369	0.155622254697972	0.181160740902005	0.291444778405768	0.107470727979281	0.285079619493791	0.807701944232706	0.144854521162329	0.13310450741034	0.178272608092124	0.308986041845429	0.148190115993284	0.298502945299062	0.262870129746379	0.418335695343884	0.308058408859391	0.31499085140502	0.378161524392014	0.417955201013589	0.660449312716255	0.814037225776096	0.268695004974765	0.216622584098675	0.862447722442586	0.422232495020501	0.143006706282496	0.146128057208619	0.196879376354301	0.144843718695433	0.433421971704044	0.362381134056117	0.60500658512994	0.301187157396474	3.09697278045084	0.156960952125478	0.22941676553159	1.23726372478496
RNH1	4.5204983724938	4.00639661800917	4.28535421328129	3.90890298546102	3.77299235296893	4.24584377017929	4.48402835353919	3.6486508923623	4.66824970813933	4.66383827302264	3.73697744698619	3.93716744835125	5.01516055835422	4.48015756001677	4.36382010836799	5.03958740795023	4.59102592333427	4.83168584206116	4.77622358252967	5.07891180782914	4.28971142714142	4.41090577122309	3.37310784958266	3.93855185659133	4.24556286852763	4.70909126526822	5.02632048051752	4.35461015385642	5.19286253449734	4.19743654470204	4.09106896920205	3.94758652594789	3.8147194517587	4.1102839788559	4.18819059480004	4.19027303230427	3.68975878647472	4.21017715519747	4.10611101753928	3.80609534908149	4.4185156657359	3.92082647838389	3.96016408118283	3.989310367467	3.37542260104372	4.38327722007233	4.14197796189146	3.61707000192807	4.71953803535402
NDUFS1	3.10149126334745	3.38961165266395	2.82223584619385	3.30494622821454	3.21644318465039	2.76600508743915	3.13617105506904	3.32542117191944	3.29425521375034	2.68512749574054	3.73107939975094	3.99094777424264	2.79378506173487	3.7039253677758	3.31752885480624	2.9292305835195	3.09331598538388	2.45838739528153	2.736172952879	2.97113382085718	2.81770285722784	3.15136947239884	3.10509233956686	3.62841063159706	2.48426449094227	2.87487220269003	3.59688734116208	3.32811180138361	2.57675273672075	3.28848656224937	2.28841802432449	2.99259914320951	3.75025342438156	3.85200356286013	3.23687642928692	3.12071807445672	3.31607454573951	3.25109632811956	3.25880715995907	3.3764818160996	3.38127310086758	3.56141246341023	3.44509587230259	2.49098977620569	3.63653058844531	3.60084782681368	3.36100294933218	3.6856606545865	2.519401441946
RB1CC1	3.20915808697963	4.64521772115249	4.34182146610187	4.40624577816619	3.81252970384635	3.71780842617029	3.92714774394098	3.34335102213806	3.39004940560762	3.46668996451757	3.7750922914408	4.91466385487057	2.73065608488115	3.70940898050397	3.63304203839528	3.10948722538362	4.34277918236823	3.97786998239139	2.72013643550261	2.92938757757334	3.62314367627646	3.56457801266955	4.91752921026842	4.51839285064896	3.24665504447927	2.84751639060036	3.69095384432201	3.81391053794316	2.31478540913441	4.01864238585254	3.62779008117605	3.87542384601279	4.46134574187461	4.17213349743287	4.53772758121842	3.75845999297151	4.57532608431057	4.10419828392836	3.27283029635541	4.36240607338831	4.98302855617844	4.38123766218178	3.52952229550763	4.54014902995577	5.23024732113462	3.89360599190979	3.70280438323654	4.08232037600877	2.99113941534147
ERP44	3.75864333418831	4.14308535323647	4.04325124205832	3.69890867313265	3.62017562820412	4.40356850178994	4.19519123475778	4.62456861022578	4.16694946721191	4.1430117942272	3.87048779718255	4.61188832792805	5.57193874194508	3.98814561976993	5.42134190298567	4.37071113546037	4.31474786587319	4.30554526561378	3.9822647368395	4.06662191664517	4.50216207130422	3.75330106235246	4.30484497920509	3.6449408195079	3.71207109401627	4.80820386569266	4.30046002839899	4.17429177644099	3.95780643130255	4.06031738049891	4.70196222853157	5.29334976016618	5.36582359843019	4.09477154274819	3.80037898124907	4.47447779178952	3.66821684722581	3.71368650000657	4.02638225250844	3.97974857248962	4.43024113627319	4.00603700964714	4.09891590129945	4.92631570747964	4.5204647941891	5.28446958544201	4.42349577950196	4.56817394620226	4.36933113077207
ALAS1	4.59339490063157	3.42028168602296	4.27584875911066	4.07394886677098	3.63079259888153	3.70603290736772	4.25147369954303	3.9288000527509	4.62186470169201	3.69864155461584	3.53582476318873	4.36671128261033	3.30106785075995	4.79532065181158	3.69981545450265	3.31964355849796	5.66430578273283	4.46456308776729	4.87680975002574	4.54483561888076	4.23391878869168	3.86251057581022	3.1883774616126	3.70941519549261	3.80746681678327	4.69746564655605	4.77476593985628	3.90620148941151	3.91794489111177	4.24192941518399	4.20279310274205	4.12702112889983	4.02151017434183	4.26287518496531	3.65851311827005	3.49117832948153	3.62516742703049	3.20740231969269	3.42653109508488	3.97588626813998	3.54052565920277	3.56134394755998	3.85071188104821	3.35680127185392	4.16319192870066	3.64118406647818	3.71307822131177	4.14796924238678	3.79557301347316
BIRC3	2.46556629217683	1.99629404590372	0.822442546973982	3.90798569406043	2.06630066441447	2.55284678011279	4.42450349995394	2.1610635989928	2.01015791023436	0.968427539943892	2.52433912285108	1.92651883481068	2.03685825598413	1.43719309636835	2.21036051693946	1.71203297398857	2.35592290955211	4.43847625665538	1.89998198559804	1.20210473624429	2.53451821785689	1.01505866251049	5.18753214927076	2.79855027606554	2.28178974549526	3.63092578033615	1.51698750279788	1.76407174946234	1.55720579059615	1.537945138714	0.597483679223754	3.16187453972306	3.37113954941402	2.85203952449727	0.497456370356734	3.09282210304132	1.83214593678568	1.60795660634784	1.2069475487991	2.14869770994157	0.974946764573887	3.16465411162785	5.45188111491549	2.06469675666308	0.860532355461813	2.96498791985582	1.49854228157676	1.87523382901884	0.977819991446152
AKAP11	3.15908605828914	3.83799110614705	2.46308477666476	3.19847977931629	2.61652620524805	3.04438430287126	3.52135610046357	3.14509691000049	2.84455411168282	3.23295682163885	3.09369770070141	3.38543474692235	2.07499852949247	2.39685130995622	3.29570557992287	3.01232961183082	2.75539418914881	2.67519907733442	3.56452527448312	2.72225829356984	3.01256668849991	2.94641110003792	2.80675762717608	3.79536541544529	2.76684255902014	2.45757542789528	2.78701907867014	3.55427058556418	2.14830284993363	2.88363046092196	2.39978555386116	3.33202478645481	3.15962517528004	3.06849726537071	3.37471846324436	3.74924514693129	3.56226949789056	2.98818328763466	2.94509292258955	3.2253233702389	3.05830327423644	3.49509469259873	3.23311167617637	2.73430446267239	3.47010198858042	2.82771982080272	3.09909190670791	3.97631089682245	2.22734841885111
GLRX2	2.53457551799244	2.02829826511162	2.92453736935284	2.14223412896085	2.46251689324551	2.89813681416832	2.62529690770828	2.78375326621567	2.87279275058917	2.81836415997402	2.0975858219737	2.80364821732148	3.1435956579092	2.81249288653879	3.08876572712572	2.33708161761425	2.9197179369213	2.32545738167686	3.21346489344349	3.41937998112955	2.91079618997935	2.06645194099196	2.26884892006438	2.58645368430438	2.63262250973163	2.70304680641636	3.32399366854001	2.56275640647638	2.44808141899188	2.17691045125833	2.97386796698386	2.38993307978678	3.25227795234821	2.91529002513679	2.84091326702787	1.89009913874166	2.10146123049058	2.77315938533508	2.68665657405211	2.76298434891799	2.26965212431326	1.99533531621618	2.80603307972704	2.41511479642876	2.728207744852	2.74983334273791	2.62399690938801	2.37321993509485	3.34536234694088
SNAPC1	1.76433764696518	2.92060166837518	2.91632854829533	2.84023987808658	1.92181815004883	3.01009357093961	3.06519867560727	3.32685471075036	3.16020999668256	3.55764270094826	1.87574929838514	1.67446007976568	3.69209633108545	2.11244943193713	3.03561582299066	3.37185002042545	2.7095690174016	2.59310957326076	3.14920259382054	2.65929702967801	2.22791222869548	1.40373591781606	3.89301159282048	2.64447446844781	1.89770522385674	2.09836648190034	1.99069898115994	2.33022849326425	1.51202756714443	2.25093104840796	3.5872073980704	3.1901007901764	2.41873067443252	2.99921153392369	3.88919801739649	2.99112393845083	3.14580426885252	3.0643722466638	3.68403306454284	2.80995234507996	3.63423455887914	2.72728621606978	2.95819981630039	3.76784187451451	3.48751009716629	4.46283988100577	3.92852553146707	3.26732546190749	3.08772970561932
DERA	4.45743567537051	3.35976640246569	5.38587903037792	3.45632069100234	3.38412802672089	3.78829290878674	4.03507240538944	4.20951689350911	3.71146703679456	3.77453953863022	3.77048159997676	4.26098828689986	3.88950218541871	3.93720770001926	4.75640510996032	4.12303108430759	3.54276657405982	3.32683395845789	3.17976540031625	4.26467517056168	4.3941830995035	3.33185720265159	3.83582013605205	4.03047484719926	4.27853139961871	3.84100421535949	4.42258827481104	3.61264158419855	3.48436663043027	3.72323229416659	3.46352300979703	4.45828979184514	3.57732611053497	4.52888240572093	4.64110775577671	3.59121600440654	3.41987660625036	4.58456091307208	4.82614371839521	4.2177615060012	4.96871059732219	3.35763409493238	5.05131631322186	3.64488069153936	4.35687051820135	4.7123883599564	4.64876704050408	4.57942527112488	5.60337771678762
STRAP	5.77427914428411	5.32446644813296	6.53839420911842	5.47606852358273	5.58286803205455	5.24422884491564	6.06642574538593	6.46334372548492	5.65490146024852	5.25630193682162	6.66488958669942	6.05684501134095	5.74209986871812	5.61804119817659	5.94648887093134	5.13138441242838	5.78603236202623	5.8088504314054	5.81337709338873	5.65971980739656	5.83941745478313	4.91821382974997	5.83590696747733	5.64579874459342	6.22966674984019	6.01565955402326	6.00908293130054	5.49433614333715	5.75543310931693	6.50547740952246	5.21724403976198	6.31094906330664	5.49791054163355	5.88409636706962	6.07462768275193	5.54823741492218	5.45989435879038	6.07301498175633	6.16673940622108	5.87396052844617	6.41034776973749	5.09375995948078	6.8614327553091	4.70569288441998	6.20501977659811	7.00722047120674	5.9496942532142	6.13137581633226	6.83946215535932
ABCC2	1.29304187573662	0.24164485403576	0.317220750858224	0.126349169321278	0.509480622637326	0.161430657113659	0.459364314354306	2.36548070116285	0.0699452357468537	0.522921062873394	0.270274362919617	0.515236160742768	0.308441840242684	4.67524320652779	0.340637848090411	0.133561109267499	0.214001792915947	0.165911798699616	0.0826149224667968	0.101870004609767	0.209282189302149	0.388793746931839	0.374366938676605	0.321236893380942	0.410667488146478	0.261365676575273	2.66091506448001	0.162856216897896	0.165349316990901	0.0965513794323395	0.334332268191178	0.167483244717469	2.3811275095622	0.161602089600294	0.889288891318577	0.350143668599499	0.337850886090431	0.0658134047645753	0.415999774670362	0.460912902284031	0.171989005403118	0.167832289834895	0.114428650602802	0.770510123755932	3.45380156112368	0.558402897652676	0.285329351850289	0.381198720681299	0.150876765908063
DEF6	4.31403097802638	3.28097762695923	3.4810370371448	3.84502041641871	3.89732157771568	3.83468179172516	3.79561972004558	2.26077564843004	4.114293691599	4.0808200128249	4.30403878270149	3.04903366592725	3.3804779780287	4.21468502032615	3.64206616256882	4.78514209120173	3.99529249296737	3.44760494393884	3.14816636100844	3.80475199386016	4.13896254066559	3.21718180905367	3.16462201556016	4.1288031432377	3.06021606277203	4.14801355779456	2.99083999052999	3.3926789457492	3.77897672023704	3.75059387127344	3.9782361778044	2.9853601696316	4.06067074761885	3.88512604755675	3.59396887770728	3.61757781248454	3.01390928517544	4.1199277820677	3.30225576583572	3.89579065808426	3.39446899554764	3.83573397051387	3.72054038233492	3.7128878949557	3.7465512974484	3.3231928056769	2.57418127307939	3.16100034548294	3.81509465114565
PLEKHO1	2.07029281965267	2.28811096595332	3.33251835189705	3.69067272330646	2.88887565958361	3.25393062131679	2.86915118727081	2.51457657666199	2.53312837691948	1.3355919819851	2.50155468876883	2.35580838612165	2.10667943583464	2.96603575191703	1.90758371527671	2.32661734081396	1.21064092514643	1.37283006326514	3.38105241345997	0.958353771403545	1.03286035498796	1.11832168915906	1.92285330265534	1.87971301305065	3.62894476339123	1.00437926641307	2.407915500519	1.50534146584139	2.25386379184919	2.3486693841226	2.18641738938022	1.65426490359248	3.60854915157408	1.56957418692373	2.83882408280282	3.20190510725635	2.9634578439906	1.73864439031226	2.08522636425247	1.95745102456124	2.12178951259596	3.3549720167877	2.40946426136728	2.73572220581856	2.23599825230703	1.95895417269831	1.99150437789049	1.66105171966045	1.9854393571299
GCLM	4.32494184692713	2.92918178262864	6.27911540466064	5.10954826204994	2.50757276496723	3.09411809411882	6.29416782398557	7.22713283395014	3.5042850808745	2.17211175500218	2.69983286157616	7.65083800392871	2.49614899507966	5.49029838915093	4.36042261411641	3.87455043710094	6.37423346843855	2.16323463987877	3.58105288819769	1.91943694102996	1.590466160927	2.13045022344011	2.58172317348252	4.01329229463782	1.90156164413148	2.09556390555415	5.79892226318298	3.04036511239127	2.57286836352006	2.97029894948688	3.80179578386243	2.32982434738262	5.36673474709519	3.71127472373789	5.91777375927756	4.259537051617	2.68321413148052	2.65911141093881	1.98161390720118	2.72944680558972	2.39993104318749	3.25330816825999	3.84772913118185	3.14548247484489	7.50848637356771	7.04150303978805	4.70524257582398	5.28675018257631	3.45982991511111
UBR2	2.97296235774648	3.01187965131874	2.11047967804061	3.07807545237349	3.54418423884452	2.98219969690976	3.3657239961845	2.86848332545741	3.45676033035447	3.12968503923081	2.97116232240341	3.35471522146922	2.99290749046948	3.27054207593934	2.86992917652427	3.77639860175647	4.02217501443282	3.54897012462013	2.29347178474566	2.51347737419141	2.87600963035018	2.82230256143202	2.70121735481645	3.71328480182623	3.32621245926133	2.63590592150671	2.8527521220753	3.05538998667327	2.65028259425401	2.95170435253825	3.25445310968469	3.06813816286284	3.25400667256507	3.9382753256347	2.922685056355	3.3326602919793	3.59346315181634	2.71705631045067	3.01028458724186	3.29019899533654	3.22099614915853	3.71792241619213	2.93392423632809	3.60919020678381	3.81923517697962	3.21355380930381	2.45778906300126	3.6339537015394	3.03518460716288
EHD2	6.21425833648933	5.90203500122365	5.87253056221302	6.12819001264479	6.45021702433089	5.87040137956708	5.84337739611326	6.0638026210928	6.92085625348687	6.91761769981553	4.54165855469984	5.15639463438332	5.58203965710326	3.87224050413038	6.20483345796975	6.60607368580337	4.83504285953188	6.87490075241993	6.3602590650054	5.81731396679074	6.38438624115317	4.52242245214642	6.58282025892007	6.29133099339182	6.71718970081385	6.53411414655448	5.76968857656282	6.56640451275689	6.24398312265441	5.81454110783347	6.71372841961652	7.41373374941365	5.95255431512096	4.89288652068695	6.46395686705077	5.48653298247475	6.83469808898205	4.69562256324697	6.77390791991934	7.26237674600224	6.57566200479311	6.63954260264052	4.86306874513931	6.21101510009243	4.67732430889828	3.97604289396015	5.97737832641388	6.87663911206225	6.26234625186093
DEPDC1	1.75919337487073	2.51973302367519	1.88018677600744	3.34126244129963	1.13552643318163	2.17984879519174	2.36778024598413	3.07266064489958	3.15246212855138	1.1906713702797	3.34679477335887	2.27740592495297	3.02948435222172	2.32957165119585	3.43084449914145	2.50542167161595	3.2048232532862	2.68724586764987	2.46835946640749	0.520967146856075	2.87946884095498	1.35533224331684	2.14494819131674	3.71905049421486	2.01779929783565	2.018822948019	1.36001367931406	2.24487135925935	1.41488965884967	2.83487496641078	2.94217456325899	3.46756494685014	2.53450988398266	2.57630874824727	3.20377522707862	2.44850660440355	3.0471845686808	2.57696347498161	2.37954815826185	2.68997481910734	2.76644385874401	3.42523368460214	3.24008021640554	2.05665319860311	3.5992937995161	3.45375132105101	2.57407357076955	2.85880922361173	2.38674137509658
CCDC28A	2.23285535936439	3.47694330947801	3.05626351430276	3.31993024183753	3.52703748004918	3.21117571944471	3.42483540543257	3.24645649962808	3.09919078421758	3.06798029331484	3.0104885974909	2.8561227472842	3.12784267336194	3.08849338607256	3.19802711028552	3.47261898536811	3.26574418825388	3.07099896778198	3.64513816317707	2.67588729653479	2.24217436081758	2.91892173042964	3.11925172714486	3.29697031037881	3.04812970128909	2.41118215014236	3.06737153725384	3.33676201417957	2.63755615154026	3.02165693152002	2.59456951896799	2.68479770058841	3.30384415344705	3.62544942035049	2.76473536524652	3.0170702680324	2.69389915684018	3.32532691039105	2.04053017988256	2.80466069199217	2.65909508542176	2.92607944984377	3.17972227445489	2.99618342072361	3.33166956621422	4.23058687563614	3.02716552231719	2.57843897978737	3.54889620317842
RRAGD	0.418711799522648	2.16185395162745	2.40718586307866	2.44110604434394	3.62785691960286	2.80928662214616	2.28483217252865	1.14811357250192	1.39594001118289	1.08643181568905	2.0001847245231	2.82045546052093	0.863576855917557	0.520032844135121	1.42043623633545	2.65344838006529	1.89041592992609	2.75374609119548	3.15405650529042	1.13556371817935	0.18678066257218	3.82799720655741	0.987434958435597	1.20427397700633	2.1303196517922	0.575484159585723	1.70091925517078	3.2303387523078	2.48624175328899	2.8726730279764	0.767933998194918	1.86938330707136	2.47060105983498	2.75233987287519	1.4012357193	2.83699174558567	1.41260665804317	0.824268766010485	1.25271344654024	1.40834711473626	2.43140336729577	1.85864879798992	1.83858392275889	3.08239091635543	3.17034435240024	2.54481790027625	2.60873782697129	1.31658423217771	2.09973866517685
HSF2	1.98959730970198	3.8133465329395	2.84714867413941	2.89080260526827	2.58492954300322	2.26099644930532	3.14655711999472	2.97332661964577	2.38452180939309	2.58957850810619	3.20122795815727	3.00512535883539	2.04340496771182	2.205273253412	2.24151732445075	2.28703847884734	2.59203592427665	3.05963271136989	2.95118464295997	1.56696056648075	2.51013342080816	1.54563518926253	2.25615974102648	2.90823457716031	2.60240181820263	2.18467265743771	2.47714268788343	2.43948151134445	1.7692472922494	2.77172699202618	2.82603807691264	2.65431721855209	2.79205540517261	2.41011904501825	3.0208428361972	2.3236545959844	2.33142676996962	3.01882772084502	1.85377216627966	2.27666340124468	2.23186860718139	2.61918279788593	3.07469878527308	2.54916906535233	3.16169859040238	3.39569562405871	2.12205616533595	1.98374366074714	2.92809533034752
PHF20	2.45168666968215	3.29802155329366	2.97375196882899	2.94050155820931	3.15205760337564	2.93365710583027	2.58452928026244	2.78107361929577	3.35813992302635	2.46361919028166	3.99860158356539	2.63163072229646	2.32581327780682	2.43155080529104	3.04974672239143	3.2619965699091	2.72945057759197	2.74405209084442	2.85651804808343	2.0224309797097	3.05614374460984	1.94199696659115	2.87721746703903	2.57732504834777	2.93599274773265	2.75380974283637	2.3615356598558	2.67486036140454	2.16778661841902	2.7792893190895	2.42651071239386	2.51861613224941	3.0105291885133	3.11182903261968	2.33866545812739	2.70294878433891	3.15241708244434	2.59076603382271	2.96633722874022	3.35620226307394	2.11874459755053	3.27696600875055	2.60008929472614	2.26589582961297	2.18068309865327	2.38660604030005	2.82464333038751	2.82919642117631	2.68718250821002
HSD17B6	0.45765105874449	0.422343302389401	0.629663267117946	1.05807012166093	1.87951384434888	1.29774426503092	0.724892925145337	1.367103552069	1.15128238296963	1.72326883507664	1.25531302621628	0.736323000598411	0.772159335149309	1.03531995414309	0.486253327099716	1.23837981376652	0.465467100345025	0.378195480815848	0.527521486558698	0.726714050702018	1.33926518102669	0.608993733652869	1.77316542085731	1.43112060210874	1.12727723344802	0.835362000013093	0.241417630046231	1.52630048676756	1.55186995898151	0.427806243902423	2.21964978124425	1.14566142663754	1.62157773279915	1.52390591097691	1.97685590578151	1.93890870020392	1.00263546309031	1.27757027757503	2.24789032277358	1.58118917967653	2.02010434004288	1.19876143762608	1.22181499225741	1.31246908010521	0.778079301641285	0.520018051848344	0.478051892964778	1.93817274063816	1.19022938437688
NR1H3	1.18676336017493	1.50462058126821	1.70606335579613	2.37917745362635	1.73650116898768	2.93041693679933	1.68949965541578	1.45479317770486	1.81627233107968	0.906399854600432	1.21396328658318	1.28483807249294	1.5195704347255	2.01928610290647	1.45755471944152	1.64673196569224	1.10750571655587	1.13487286846924	2.61210076430948	0.834719692763055	0.419774812297912	0.893784688633159	0.944543541333106	1.35812975114263	1.29654987639352	0.960714990356633	1.81396040378686	0.842080280315557	1.60652610131101	0.648977420191087	0.720509758006351	1.20165603909842	3.1885687606527	1.4474793233675	1.08580055766151	2.37381954055142	1.28055751140237	1.39192011750141	1.38153488091543	1.03205913778502	0.882483970815143	1.7109751861839	1.22650711094824	1.5904931962756	0.474231072937265	1.42937415423147	1.08984565726943	1.66555552461449	0.853791431921128
TYMP	7.75402018948032	5.23335560476454	4.22155200326798	5.2540695858296	5.61571846178639	6.97498327269381	7.09641954594168	5.92136398331562	6.62617052185198	7.00883094306126	4.57629058357014	5.92067248659194	7.34075513361982	5.63304725197837	6.77323144137564	7.47457079095511	3.49280046238315	7.77556789034272	5.62922585765426	8.24135773537473	6.52034451819304	5.51795733593509	6.4896075046973	5.16203828235588	6.07924724547005	7.10485357671922	6.14178349643122	5.52140730947798	8.0767751720679	5.84037541881642	7.82877088110929	6.27116509128219	6.4360978893015	5.66338073162344	5.08761519370844	6.37757997907344	5.91470843806855	5.11708138091188	7.02780574877637	6.72320659341346	4.90676581815985	5.02355383042912	5.81024360583782	7.99775909062405	3.73557536687919	6.03232626666827	8.05015986815433	6.44889474624508	6.01496286117722
NCAPH2	3.6268643982802	4.52920559743256	4.69653978059974	4.18465645220124	3.19782802079952	4.01062121046531	3.63901869824851	3.63238372324394	4.46156672912175	3.21000323162944	3.96735173677426	3.15017811615329	4.41121067517267	4.08180488359261	4.20184673312753	4.90634437491421	2.93062959774206	4.01691188545965	4.11342225367933	2.69027357822381	3.65678164518761	2.85304747524512	3.66025528079254	4.32473358529288	3.96842210083941	3.53303054351779	3.32651185029743	3.31292580644785	4.11890388341045	3.84903414052487	4.25340214784617	3.39942553612578	4.43422079592841	3.56063709064769	4.13123883989372	3.45561079506928	3.83570015410325	4.49446432620542	4.05706825595049	3.70889424131061	4.1994976013668	3.12993178011955	4.33584187251303	3.81362352564718	4.18279108218448	3.75368486216558	5.78345218978842	4.10732533068754	4.20894618765007
TOMM34	4.69357353194268	4.79497757401362	4.29831509037312	3.85201921793332	4.42914188907066	3.86571623652643	4.33017404641359	4.09364165896221	5.17314704910557	3.97172222859655	5.38230501340885	4.19043013935602	4.35226898475304	5.04445099462257	5.0025196799666	4.80088058767597	4.50187781930165	4.10971753219145	6.1628104763085	3.33891080985635	4.10504459093339	2.88405065593054	5.05535373044847	4.22345123799586	3.88589153327249	4.09318393712453	3.90140543448376	3.75978423564705	4.52029050807245	3.84170169939098	4.30252854750883	4.39308502042094	4.41554650443551	4.33439409074428	4.08413834429863	3.75052546999146	4.30431340498616	3.72847602821392	4.77531126602434	4.9848212181669	4.0231808537041	4.68805267675392	4.81014530951442	2.90181508934242	3.87196725249756	4.92793255438398	4.30977628223805	4.09553276196842	3.81571704520779
SEC63	3.16891278310391	3.55646358082268	3.0195807037356	3.62828005605759	3.30441820772297	3.57894171672097	3.60982715760963	3.80205567188613	3.17606817592221	3.79536052115939	4.11868836250138	3.68750338053008	3.28935963170556	2.94893517483004	3.73387867246379	3.31940994824353	2.564956569596	3.68721080123775	3.15882142264426	3.22675379241478	3.36347268345086	2.45244230874524	3.67921587707112	3.5593937251463	3.63559807225672	3.70359631163159	3.3540503026958	3.29555470432779	2.58002979096676	3.56998468508029	3.54064815156734	3.86612236811312	3.80677438821961	3.3967826903823	3.81058929370363	3.82675874873369	3.35948374326738	4.04120648916556	3.60641348945491	3.40071889632171	3.49805456639741	3.47946790553378	3.5658600389308	3.33788685200216	3.64704451716024	4.24635360239087	2.66456219998964	2.42915297347022	3.68194745941363
KPNA6	4.23138416120478	4.077496514644	3.60598688056426	4.62575724644616	4.47056641881101	3.95339539987005	3.98319014496758	4.28952295987889	4.84466108346938	4.58382669909823	4.13897386291984	4.52044439074572	3.94103461714007	4.30499666554171	4.31307972027189	4.39247723527823	4.6833852789209	4.351329934171	3.91068934274162	3.82736198805675	4.3064746615897	3.88681660666264	3.44054258224746	4.58305373244903	4.05037574546412	3.9825083353731	3.65359899787807	4.33603117754188	3.84706364177946	4.43150179331185	4.26495540836069	4.33442073342628	4.26444438711426	4.46436367812013	4.08553472276785	3.92780946042459	4.61747746728297	3.65514292285659	4.31226391876331	4.14581945497852	4.47729863175309	4.87266132232183	4.38283379481203	3.62587568136897	4.43228427813938	4.11355054649797	4.36964917249151	3.98921966392205	4.42523257294978
VIM	4.74172656061213	7.10868803488314	6.34868995872121	7.22090550000452	5.7392740293347	7.77288593193504	5.57500143091526	6.7229453267351	6.561133727897	4.90398975731331	6.61641385842516	5.5333904478221	7.72013249321913	4.94554507801938	6.19005115734395	6.31333322784991	4.46312873076406	6.12552634347215	8.62142313301848	5.07281874529797	4.78676285443951	4.17850775604592	6.76105516075181	5.90376136106048	8.00716582312139	5.04646652337392	5.13648632796133	5.43424330959365	6.17283152668447	5.68758740139688	6.54936697231543	7.76323652087333	7.30718093365361	4.78329725665922	6.9811954810022	7.39026735652313	7.57835649812111	6.30577677839837	7.2142841953153	5.16489840140257	6.52823194807079	7.22558982568934	6.54758044063219	7.22673805882822	4.87759955432655	5.12725879159983	6.529926318085	5.59674399864869	5.26035062195779
RTEL1-TNFRSF6B	0.902671871068819	1.36671682620866	0.121904985432937	0.381031259890924	0.93328881990975	0.758136909715874	0.811121939040426	0.564017547552042	0.952086158277658	0.207660079900283	1.51966462601911	0.36320126652259	0.821873012738031	0.480703981230762	0.746730867544475	0.768289164124601	0.573347256777649	0.552704023641429	1.30758502136372	0.349587491867281	0.357468667939982	0.251069097880538	0.620227349452807	0.976371655247077	0.97739322899679	0.866274522556727	0.333511739858076	0.448115328669205	0.758535469205307	0.426000321561429	0.402595568716504	0.496081898644619	0.378382667972887	0.459700172374142	0.466552910365266	0.96413659779619	1.08396325031917	0.416227109606078	1.06420733816258	1.12343234897958	0.420539978384405	1.05770464413736	1.7106752599734	1.15741360767389	0.877097299509461	0.283045385148279	0.245288043161902	0.608794363070692	0.502225179685506
FAS	2.63401462537673	3.41615495780241	1.37436371703069	2.85171489578041	2.4293543766849	3.12354281891999	3.75779162776322	2.26113707162871	3.09458397171755	2.85778990537692	4.03477639636844	3.38435093070344	2.98711402889622	2.66338675734272	2.19919048336957	1.92763714492456	2.24436472111625	3.60365903195252	3.64017459065836	1.64963164360611	1.71928595640529	2.16989699372767	2.06312575768268	2.70841428339196	2.7169992340973	2.43158143354429	1.75122414355374	2.90977786574924	2.21487173215152	3.03843986048865	2.17527233182804	3.78879335102305	3.07047967856737	2.83989743635563	2.59581907006337	3.68896269446035	2.26005276748249	1.10337391010648	1.15147149890313	2.68595859726783	1.53401275443092	2.69501297176777	5.29714360713855	3.40808950050493	1.88870925946565	3.2831163568133	2.4735790598365	2.26878425487567	2.60562458939102
RNASET2	2.36286494319752	1.82350975211978	1.46825815236443	2.50977235890896	2.21327971744691	2.56942704708048	2.53831563615623	1.35037266139554	1.3346165671466	1.79505305317046	3.03816438379529	2.42600802720873	1.80881417195543	3.39396681532602	1.81214767920242	1.87197521749978	2.33066038776035	1.45638843320607	1.93095897966506	1.1184616646584	2.00968259054329	1.0202752133068	1.837074918112	1.96433647515891	1.97853092011512	1.58726054505589	1.09673462837893	1.41599786326623	1.65475772984595	1.62194344300274	1.91514173338942	1.03087385298944	2.62853414234512	3.38612270691981	1.9796003929903	2.46489844415167	1.30465521756552	3.51719048981171	1.59655674554971	0.882865830799677	1.11064835443237	1.49011543571246	1.64640628875542	1.48968193996508	1.59482256066996	3.08084105992769	1.95677494194868	1.04012552358184	3.851095301425
CD44	8.11473294405572	5.46953238542333	6.1983115834041	6.33545911365012	6.20711198368392	6.20059366920912	6.05508382887126	6.77144260954246	6.97468466715181	6.54049873636241	5.41656539049688	6.63076735385139	7.14077662773776	4.85336098532679	7.3991923355531	7.30307891170987	6.71203863882162	7.3484959224891	6.19038410942153	7.20954307192784	6.98700247880763	5.68181463202847	7.08726129927785	6.72906097518163	7.01608033926992	7.13378444825787	6.79119825617796	6.21077213303847	5.88392278077761	6.23763450589794	6.03823191340478	7.08355739208914	9.35138061941081	6.65647411671218	6.50026418163844	6.86601826056889	6.338013488509	4.69502767787881	7.4790712878231	6.73442074289747	6.52367461019319	6.89624919404208	5.07465200439239	7.52977900760961	6.69620750768712	7.50705852524403	7.30635676971743	7.16001519017185	6.39917661031102
KCNG1	0.0244549795463834	1.1386571223072	0.593191829826332	0.235437744329947	2.37476244900337	1.17371032548246	1.27838205956004	0.771886333612881	0.36879413309563	1.7371153889016	3.20520491297984	0.681044306849596	0.64292128116479	0.109322372158932	1.64929374140073	1.69049232226596	1.99890349479783	1.23191400698386	3.01669070721632	0.068397646831923	0.059498510030825	0.956931372525638	1.84300358520276	2.15190663978163	0.831738097782034	0.0931898943342339	0.723759485487993	1.82474551259835	1.07967081282138	2.03353577751787	0.41877411792336	1.49533449711912	0.945607004031411	1.66047987747955	0.107865847547898	1.84165604402	1.36219197408519	1.07274496285635	0.934763382680503	1.15573487300558	1.30659103181346	2.4636828839719	0.256637504999577	0.607759547586015	1.79475915381759	0.800296769031668	0.884053600322236	0.0721451955179694	0.161078622029256
AGPAT4	1.68257753792994	1.36136983159978	0.828720700916275	1.18383154758272	0.970593161597803	1.79205051036162	1.38136692428545	1.53027731716862	1.16157746077155	2.53066185863296	1.29040819551424	0.533281187826689	1.86969018074131	0.350187711041168	0.907651021942722	1.15350663831567	0.469495883296419	3.48730129137637	1.02676601188421	1.83746547002413	2.66896408551342	0.785386090844804	1.5167268678242	2.38675424531056	1.85626279774064	2.16118031048284	0.605893957882923	1.42018983299272	1.34512653354934	1.21916777454564	1.59937296888636	2.4961898825085	1.18215671277909	0.878511340503203	1.45251552454222	1.13344749201073	1.22895233749446	0.580622424345951	1.45866801872817	1.66881241938681	0.747012028286278	1.15540901468449	1.70873156770103	1.72696066978587	0.807710268098254	0.827226343157296	1.16916941939347	1.0599187893883	2.27727275202323
SLAMF7	1.54991269951701	0.470510102677212	0.148819938182447	2.44470861402699	2.32252757316338	3.24107746047602	3.00679832561462	0.750066767250795	1.88184240426234	3.3021377801928	1.26897737914997	1.62582158506358	1.24345889725518	1.02135288778359	0.738619946651999	0.887928497689865	1.05240687669464	1.95413329193851	1.96653938817631	1.19909924824109	0.89643180808072	2.27816649039244	0.673839485787682	0.896755923926717	0.752752604876411	1.83140750949386	0.946226675356914	1.86120123316069	2.02750494880593	1.74426839208863	4.68187891427923	2.91992559439952	3.09601690487891	2.12824696044687	0.605574250668099	3.17551035696647	2.02148969319001	0.613896857863116	2.0355773864288	1.30911529578798	0.562887351940653	1.38717744689012	1.35485806649411	3.45691398134915	0.632665726750527	1.110702542178	0.899820631567279	0.755000044154535	1.11234772362608
BTN3A1	2.46904915372937	1.87065926486841	1.98340790292251	2.39565533369268	4.38884246643901	3.49023921371399	3.89829565093415	2.53851242435247	4.23312077831952	2.6767956059904	3.38451425678655	2.22887044153947	3.57395446742886	4.303295132298	2.79858923244844	2.13882398159385	2.02355669055502	3.20517304098464	2.83490270918746	1.75030222990221	0.626886367791577	2.36898771405275	1.97316447838366	2.62559050628308	2.76125286527504	1.49162060452453	1.24445174076039	2.3299147638893	2.90840908640732	2.19293054047705	0.862704832063304	2.89027835895973	3.25184995710921	3.07739475271559	2.18886980782747	3.98760040099841	3.08114171951015	3.11261814875889	1.68257275672335	2.54770544672565	2.04975268569269	3.48268647881767	2.8663234386587	4.65299646733934	1.98209420410465	3.77648314588734	2.41481887541907	2.52122542142546	2.05508718305051
MIPEP	2.90159147253456	2.90827538130521	2.64899799694891	2.12908347682285	1.75274457762702	2.62251287911388	2.48318906500819	2.11276608715943	2.34342606805322	1.1691683960378	2.75890097496193	3.03082680720622	1.52209797312251	2.11943804261685	2.74582247323878	2.66203477280194	3.38980431868362	1.77624316927868	2.59895543927018	2.35132184993012	3.24466547561803	2.37928643162544	2.07553716714746	2.48503570286877	1.77910203098284	2.78012851436332	3.23585408484748	2.63852746040135	2.30857197001098	2.64259503004762	1.51463522384539	2.67204129930558	2.18642409676192	2.71083125878374	2.45977389620447	2.34304492931217	2.56794915586638	2.06911275522037	2.09932827662303	2.70811595259849	3.1391469776178	2.20054241178208	2.953853801924	1.18983794050142	2.56637745299483	2.80594289203152	2.40105664196811	2.90198945859491	2.07045335491502
PRKCH	2.59445996686734	2.13678335251564	1.83773097266743	3.11078643173751	1.94114035644575	2.52087283068772	3.16846541811897	2.34535641089628	1.97817916424101	2.62576268742291	1.51189749937436	1.65488699436518	2.06006685761394	1.67068957089896	2.46774605217361	2.54188984789438	2.79562711999146	2.09890665562857	1.22789053001022	2.37379854515548	3.25862827691432	3.16842968228941	2.54725514954225	2.56195159404821	2.23905296348751	2.59662014012115	2.38404280773666	2.66403304214854	2.77079414784469	2.63866124735662	2.45247067013028	2.48025271445662	2.5213800060305	2.4704866688516	2.2485570489386	2.13186490738529	2.86588509176906	2.27828838810142	2.65962175455588	2.35635853627404	3.14240506833766	2.27995403096554	2.67086884233186	2.53093583610749	2.89566826044539	2.77671922490648	2.34614558515705	2.76300773675103	2.13343533738098
INSRR	0.0516406234300021	0.00960953709997959	0.00302804853350964	0.0438307441374704	0.00400795017783083	0.03003866289858	0.125011271007382	0.0648579222325144	0.0233830436105191	0.0388670435954624	0.0606102557958532	0.0203948451816187	0.0529785908139164	0.00690072132541954	0.049006110814905	0.036827634247826	0.0123355549030778	0.0220526444351358	0.118824362626546	0.0368546031293095	0.0280508123900489	0	0.0095791350428283	0.0484123505933418	0.0271215714572487	0.00902522428511317	0.0238991541541983	0.0220028910481385	0.0317543146784169	0.00737478979291762	0.0688147544734061	0.0389190575103475	0.0106667217320843	0.0349285936987164	0.029540017977149	0.0867231451462323	0.0337099739316175	0.0254823189102899	0.00354438803739041	0.012702640763234	0.00685018104219908	0.0335822179710381	0.151268457642634	0.0468980360294825	0.0313362569272182	0.0348741551349203	0.0135088780804984	0.0125615582671695	0.00842374560704347
IFNGR1	5.55442853225614	5.92936368104506	5.17543313632291	5.67455620955234	5.85813049040392	5.23060257290444	6.2481893520641	5.09086213639516	5.54053952677772	5.65452104743482	5.6784941930428	5.81718753977711	6.83133699412848	4.96407163785068	5.83265208142245	5.7324491681677	5.35945783522408	5.25962969173555	3.91427475063092	6.08843756925043	4.95342912108319	3.80870507423238	6.02165831420957	6.085661861187	5.70988530493007	5.71266149796259	5.73685840977596	5.0490742828098	5.18047813107146	5.48948174126308	5.89878495049756	5.62449877072921	5.19190853647134	6.23690819900698	5.29403993692913	6.03147278952004	4.79877792257837	5.91218772314328	5.15190281934224	6.15291430359368	4.30509930934853	5.16079927533367	6.21038466720752	6.10442889256055	5.42363523236491	6.16078300966578	6.27259884381692	5.36765324604596	5.71486433198778
B4GALT7	2.22972792374273	1.96569578703218	2.21996941108946	2.32079888847554	3.36217698621525	2.40950963118157	2.28410729119824	2.06516845556663	2.67946701781153	2.76949871745748	2.61989187176244	1.9401344388311	2.64259528360871	2.17773927652622	3.21339383521761	2.41227797726495	2.61371909172257	2.1903564100153	2.95991799725465	2.35767421852427	2.38465808659236	1.59628538638431	2.03206734842234	1.81501307195418	2.71546057480374	2.23964318068725	2.14619363967336	1.83039591469584	2.5812060233813	2.19998367606426	1.75020517135037	2.3283489689607	2.36138157973222	2.25154056720804	1.90724484355183	2.86778050822489	2.14838578429878	2.90789034532453	2.08124664114411	2.44378111870851	2.36429331798718	2.62959487014578	1.88069899326283	2.60891568600143	2.10693649155459	2.39318700565913	2.86822934512284	2.0343637819185	2.4803768395881
SH2D2A	2.10977947356443	1.07916939025539	1.11421785938621	1.86962785455358	1.29386724716116	2.59616240191233	2.48848593682509	2.80815952629273	2.2289126886935	3.86794664093304	1.58965421435143	1.47903894476921	3.70895382616624	2.25042150602143	2.10747258726961	1.12521012746252	1.89030354774677	2.16592731957422	1.74686231047592	2.69039051457799	1.76219608671666	0.551769185461219	1.29660586448528	1.28126569729527	1.37165685512654	2.5413103992741	1.1544130455289	1.51441884539432	2.17788581288459	1.04733387907294	3.46147298513732	3.37562706807944	2.50374114863233	1.52251470675503	1.67312753581067	2.76059770875971	1.54825839371662	1.66501211178692	1.36928045884845	2.27414806534767	1.04145324677017	1.7120961136211	1.57576386888512	2.44939095398556	0.618309107520052	2.30015531374329	1.7056978317511	1.57532649774762	1.07444041946983
VRK2	3.70402304973009	2.54229867093516	2.79380539818467	2.64047421174639	2.07000876339824	2.21637721113591	4.0306301147276	2.86987640874074	2.55571616697627	1.89846718919328	2.54395264770694	2.5500915840616	2.5525072026047	3.57005484021073	3.34219499365736	2.60267312162046	3.05679118905592	2.78428255906292	1.91753882418313	2.43317952383629	2.48417122179584	2.23106300581563	3.05344675008388	3.47649483157669	2.04748853429058	3.60621965062761	2.70155933843843	2.82609349970356	2.70991122092398	2.71401277193795	3.27957528742143	3.43758319091002	3.47308797481104	2.96963668038209	2.97325663213644	2.59719411909989	2.37910160586026	3.03679685295591	3.03213447864543	2.79660351253497	2.78984943378861	3.01554387776418	5.30141309567792	2.21437987050871	2.90378084056905	2.83285523968245	2.26112660106477	2.99853995399207	2.76764827849942
TNFRSF1B	2.81569964915027	1.68470703791687	1.26656049929975	3.80919046125605	3.08402058349123	4.28845689351243	3.82860124665474	2.51390229440247	3.69996075817709	1.66545008141434	2.84237513317895	2.7200833374445	3.2186096951435	2.57728592482273	2.94417049223717	2.2924903846979	1.73765382173212	2.89121811990841	3.41703397935141	0.91999302814028	1.18921419643254	1.57102118836504	2.51657920756118	2.05304473327065	3.2397641253185	1.51676876794864	2.15022585166153	2.42155233785713	2.97132096087516	2.27462361318157	1.70293955691754	3.46185116214917	4.55678674862496	2.7225976909548	1.30420893723349	4.52687599274679	3.00752462013013	1.78554061521251	1.77070356479458	2.24286022900557	1.6743975731903	3.51728139302813	4.84577446973432	4.10966564088838	1.18126805742137	2.73633938373522	2.6026619468174	2.09896985589577	1.86916161236533
VEZT	3.0062061843149	3.06532905823495	3.47735626967612	3.41890104578067	2.93066850011171	2.6403155140913	3.05785661944255	3.83225259004881	3.45274625581264	3.40326121708588	3.05161973113	2.92152449822915	3.16082490418918	3.21232797665954	3.38095398934587	3.50502591338534	2.99801845215187	3.34494787782456	2.53343010114857	2.85596651894915	2.98921677889389	2.86104513171922	3.08984665634895	3.43260898051798	2.86107065084571	3.22726688688785	3.31250020049484	3.36598687302641	2.75148755451358	3.03676252003102	3.74139385315479	3.69472286863225	3.01551066364351	2.82925707536017	3.68631531192121	3.68412812098344	3.36621659432078	3.01237425707377	2.94458992780132	3.1348616545914	3.81219078487445	3.81378463802553	4.42571214156917	4.65220451708895	3.6339181213651	3.6463540407761	3.45004222526105	4.02374484771441	3.61831277461635
POU2F2	1.87065579354417	1.83461322149498	1.0430428924712	2.23044309118764	1.41017313181225	2.16083480450372	2.15366885022811	1.26477467293813	1.36034749494972	0.920838377120507	1.15969116426396	0.844242313132532	0.965064340655904	0.978000913198559	1.86767965816019	0.956570221397222	0.661553201387276	0.989494927806628	1.51101071414443	0.561446577559243	0.6948373278091	0.616857219055832	1.07163789306209	0.885770487202807	1.34954064909174	0.833032611085164	0.608812638775653	1.10765516553084	1.33189903775964	0.703432235952418	0.468177309012382	0.944360628551654	1.57460797369391	0.988510866850912	0.947437032053638	2.36505703566132	2.20797780783326	0.901376645746819	0.981020954493098	1.22090855616491	0.891341643804857	1.04493412575036	1.58181385978213	1.48170198832292	0.483235856867578	0.807355323698077	0.922835859539844	0.707148453932734	1.18265574807127
BRD9	2.24294829374205	3.12237136166796	1.72288456843399	2.20809632889301	2.20382700433891	2.84158442225864	2.20947661050915	2.89903949707241	1.96058580044477	3.10745949807507	2.95473909709382	1.6810270740264	2.2562078390532	3.00639295538589	3.0246955009257	2.17022201603009	1.83015294388463	2.80912639987858	2.81959921023112	1.99036775971604	2.42184238077766	1.31262478338047	3.19283321518057	2.99725467788001	2.70569931359403	2.07702831189291	2.12337943801473	2.40366593496089	1.75187573225117	2.28472299998414	1.84622518411713	2.35653103876468	1.78740125807545	1.96362199702156	2.49410615988998	2.23326845948516	2.48444153107185	2.95349424309367	2.37194008236676	2.29020603240444	1.80979628035559	2.76088705049809	3.06754646490591	1.68485911165487	2.64175765435923	2.28236102288687	2.273291306111	2.41271556006078	3.29948216996889
SNX1	3.1104197718191	3.92805830005711	2.58402189123985	3.69558104270806	3.84712361405834	3.16394380910893	2.89572006454027	3.40735148055619	3.34247360035018	3.12294992577815	4.74753709012976	3.14489821387123	3.36540100519407	3.26268598246238	3.122949207694	3.4632039174592	3.24803425254953	3.29353934955914	3.22788987107409	2.75233963330281	2.73963749374153	3.19079853672043	3.40242391091956	3.51432830083543	3.8016287127462	3.07626794253517	3.37615322608672	3.47435672106231	3.18555872591567	3.3458390330718	3.21538099491854	2.98017921745702	3.54377297007457	3.33487724130198	3.28137409047114	3.48601969023895	3.29683709183009	3.4658595597393	2.83338980236473	3.1945823220237	3.43320510522941	3.65201451010754	3.81455994179294	3.20509894494057	3.18972597970152	3.58808811512472	3.21590644584836	2.68458276585017	2.78424109181376
TBPL1	1.65379911680033	2.23630469464653	2.33071615640653	2.60828759370787	1.71170743536583	1.68004530132449	2.25084194151585	2.35007964606981	1.91344388483594	2.09317804095227	1.96614691427611	2.48539921728591	2.15240862003557	1.76250101352028	1.71724749003368	1.83126086483773	2.48669924373923	2.43149864156665	1.5964904030643	1.44949627608208	1.87201432592584	1.19885733615732	1.64457070015403	1.99217831044529	1.71466918910473	1.5598049887498	2.36862187434667	1.70071134764992	1.36146969255827	1.85285281735028	1.71620772541837	2.01113277313813	1.8507089709664	2.27049506014779	2.0114299237056	1.55019567616155	1.59094290554189	2.05799430984373	1.48302342623759	1.89359063547038	1.89708500049582	1.72480267253219	2.38161152024698	1.77468338496466	2.434029376685	2.32410318333173	1.94534419310807	2.00595023569001	2.27452932845255
ARNTL2	3.16238010899691	2.68962320335165	4.86474668594968	4.31613218289517	1.58382878390368	4.58322071848098	5.68651355203018	5.77193965675908	2.95211092620387	3.60595782746098	3.38786616344205	2.20058587421352	3.69576783020646	1.89991546570103	4.85616911922456	3.91941348406882	2.96340407359266	4.12237537472492	2.89944181306416	3.28457100336765	4.44409569738491	4.3935127110909	4.32146289747973	4.59978933745784	5.16981753161095	4.48956691144339	3.96221252277799	3.96258369751047	4.1633137993547	4.56885327639792	5.11641603829041	6.36262501391801	3.98836658959594	3.37623538844753	4.22240648505075	2.82559100685386	4.14103474470087	2.27735851222491	4.60894345221493	5.06280187248763	4.27699841137174	2.50484038361874	5.88284828399841	2.94264197228391	2.62268290290826	2.59503266982031	3.51707702192312	5.41125138975927	3.8253157182076
BCLAF1	3.8863478085787	4.67265296620217	4.21426960591892	4.42473596344027	3.93278741832473	3.98295706730085	4.06253434249451	4.40870826619434	4.35607086169739	3.59375870544265	5.07673630171052	4.51576092075573	3.98785238252711	3.67688652902302	3.71684983361307	4.03232072450149	3.94148528708745	3.57092803671629	3.33128959631965	3.04789120446325	3.8732995294256	3.53294796680545	4.00839634602967	4.41302717856392	3.75698030323947	3.42624248785824	3.94478331993843	4.10062672641484	3.13656689598609	4.44007160596888	4.09430049795977	4.44890705223935	4.31475565653412	4.36056600224148	4.50655994363745	4.16817389056286	4.12387379159867	4.19098770072225	3.89956925442053	4.10122349568256	4.32177302662865	4.20760254058297	4.35271310677197	4.16740743798596	4.48445815875252	4.32703948848483	4.06967479362903	4.18235656600802	3.8031924134984
[truncated: 19,067 more rows]
[truncated: 31 more columns]
