# Supplementary material for: Identification of disulfidptosis in esophageal squamous cell carcinoma based on single-cell and bulk RNA-seq data to predict prognosis and treatment response
Source: Front Immunol. 2025 Apr 15;16:1567793. doi: 10.3389/fimmu.2025.1567793 (PMC12037556; doi:10.3389/fimmu.2025.1567793)
Supplement: Supplementary file 1 [file Presentation1.zip › Potential treatment strategies for prognostic signature/SupplementaryTable_negtive_drug CTRP2.txt]

sample	Score	Drug	logIC50	rho	p	Group
GSM1296956	0.410201205281347	ML162	12.7137050556926	-0.449498880589208	9.55961321618624	High
GSM1296956	0.410201205281347	SID.26681509	18.7854398133115	-0.502161404389764	12.0986688057938	High
GSM1296956	0.410201205281347	CCT036477	20.1498024941731	-0.47825622999184	10.8923336370181	High
GSM1296956	0.410201205281347	BRD.K37390332	21.6091149462274	-0.490241248718432	11.4854476234431	High
GSM1296956	0.410201205281347	NVP.BSK805	17.5543047543454	-0.463998911974557	10.2160955332006	High
GSM1296956	0.410201205281347	GSK2636771	20.6261871084213	-0.464528278199736	10.240650173323	High
GSM1296958	-1.0051266635167	ML162	14.4766933353826	-0.449498880589208	9.55961321618624	Low
GSM1296958	-1.0051266635167	SID.26681509	19.2878717637007	-0.502161404389764	12.0986688057938	Low
GSM1296958	-1.0051266635167	CCT036477	21.0057497159683	-0.47825622999184	10.8923336370181	Low
GSM1296958	-1.0051266635167	BRD.K37390332	21.7073431091511	-0.490241248718432	11.4854476234431	Low
GSM1296958	-1.0051266635167	NVP.BSK805	18.3738165707703	-0.463998911974557	10.2160955332006	Low
GSM1296958	-1.0051266635167	GSK2636771	20.6512005614743	-0.464528278199736	10.240650173323	Low
GSM1296960	0.250142315076266	ML162	13.8223660806908	-0.449498880589208	9.55961321618624	High
GSM1296960	0.250142315076266	SID.26681509	18.8012478068801	-0.502161404389764	12.0986688057938	High
GSM1296960	0.250142315076266	CCT036477	20.7687563794395	-0.47825622999184	10.8923336370181	High
GSM1296960	0.250142315076266	BRD.K37390332	21.6520952495329	-0.490241248718432	11.4854476234431	High
GSM1296960	0.250142315076266	NVP.BSK805	18.3001320120049	-0.463998911974557	10.2160955332006	High
GSM1296960	0.250142315076266	GSK2636771	20.5809400902521	-0.464528278199736	10.240650173323	High
GSM1296962	0.258319750102994	ML162	12.8481637390765	-0.449498880589208	9.55961321618624	High
GSM1296962	0.258319750102994	SID.26681509	18.728657011621	-0.502161404389764	12.0986688057938	High
GSM1296962	0.258319750102994	CCT036477	20.4107297019352	-0.47825622999184	10.8923336370181	High
GSM1296962	0.258319750102994	BRD.K37390332	21.4968652612971	-0.490241248718432	11.4854476234431	High
GSM1296962	0.258319750102994	NVP.BSK805	17.7181156756735	-0.463998911974557	10.2160955332006	High
GSM1296962	0.258319750102994	GSK2636771	20.527708514769	-0.464528278199736	10.240650173323	High
GSM1296964	-0.481352642795427	ML162	13.8517072471339	-0.449498880589208	9.55961321618624	Low
GSM1296964	-0.481352642795427	SID.26681509	19.3643058589178	-0.502161404389764	12.0986688057938	Low
GSM1296964	-0.481352642795427	CCT036477	20.8322663304962	-0.47825622999184	10.8923336370181	Low
GSM1296964	-0.481352642795427	BRD.K37390332	21.6649607582306	-0.490241248718432	11.4854476234431	Low
GSM1296964	-0.481352642795427	NVP.BSK805	18.3246673760915	-0.463998911974557	10.2160955332006	Low
GSM1296964	-0.481352642795427	GSK2636771	20.6302659410913	-0.464528278199736	10.240650173323	Low
GSM1296966	0.0905931505376021	ML162	13.7968688979202	-0.449498880589208	9.55961321618624	Low
GSM1296966	0.0905931505376021	SID.26681509	18.9157948463907	-0.502161404389764	12.0986688057938	Low
GSM1296966	0.0905931505376021	CCT036477	20.4960283378493	-0.47825622999184	10.8923336370181	Low
GSM1296966	0.0905931505376021	BRD.K37390332	21.6070530835998	-0.490241248718432	11.4854476234431	Low
GSM1296966	0.0905931505376021	NVP.BSK805	17.9647759760328	-0.463998911974557	10.2160955332006	Low
GSM1296966	0.0905931505376021	GSK2636771	20.6423588354761	-0.464528278199736	10.240650173323	Low
GSM1296968	-0.418853205376324	ML162	13.8851256876123	-0.449498880589208	9.55961321618624	Low
GSM1296968	-0.418853205376324	SID.26681509	19.2115592510871	-0.502161404389764	12.0986688057938	Low
GSM1296968	-0.418853205376324	CCT036477	20.5807053000587	-0.47825622999184	10.8923336370181	Low
GSM1296968	-0.418853205376324	BRD.K37390332	21.6227168474633	-0.490241248718432	11.4854476234431	Low
GSM1296968	-0.418853205376324	NVP.BSK805	18.1821384659079	-0.463998911974557	10.2160955332006	Low
GSM1296968	-0.418853205376324	GSK2636771	20.632635782436	-0.464528278199736	10.240650173323	Low
GSM1296970	0.359772267846274	ML162	13.3562677137344	-0.449498880589208	9.55961321618624	High
GSM1296970	0.359772267846274	SID.26681509	18.8540931173236	-0.502161404389764	12.0986688057938	High
GSM1296970	0.359772267846274	CCT036477	20.362059556812	-0.47825622999184	10.8923336370181	High
GSM1296970	0.359772267846274	BRD.K37390332	21.5724279893228	-0.490241248718432	11.4854476234431	High
GSM1296970	0.359772267846274	NVP.BSK805	17.7664432987482	-0.463998911974557	10.2160955332006	High
GSM1296970	0.359772267846274	GSK2636771	20.5427668080578	-0.464528278199736	10.240650173323	High
GSM1296972	0.0063269073837311	ML162	14.1484171451409	-0.449498880589208	9.55961321618624	Low
GSM1296972	0.0063269073837311	SID.26681509	19.4530201219169	-0.502161404389764	12.0986688057938	Low
GSM1296972	0.0063269073837311	CCT036477	20.7111428676135	-0.47825622999184	10.8923336370181	Low
GSM1296972	0.0063269073837311	BRD.K37390332	21.7010203201495	-0.490241248718432	11.4854476234431	Low
GSM1296972	0.0063269073837311	NVP.BSK805	18.2005661988933	-0.463998911974557	10.2160955332006	Low
GSM1296972	0.0063269073837311	GSK2636771	20.6165588977785	-0.464528278199736	10.240650173323	Low
GSM1296974	-0.276299901386703	ML162	12.6875589881182	-0.449498880589208	9.55961321618624	Low
GSM1296974	-0.276299901386703	SID.26681509	18.8900547947396	-0.502161404389764	12.0986688057938	Low
GSM1296974	-0.276299901386703	CCT036477	20.212609559256	-0.47825622999184	10.8923336370181	Low
GSM1296974	-0.276299901386703	BRD.K37390332	21.6864785778984	-0.490241248718432	11.4854476234431	Low
GSM1296974	-0.276299901386703	NVP.BSK805	17.8452331116172	-0.463998911974557	10.2160955332006	Low
GSM1296974	-0.276299901386703	GSK2636771	20.5646995273852	-0.464528278199736	10.240650173323	Low
GSM1296976	-0.383262810458744	ML162	12.0513166329403	-0.449498880589208	9.55961321618624	Low
GSM1296976	-0.383262810458744	SID.26681509	18.6839345486691	-0.502161404389764	12.0986688057938	Low
GSM1296976	-0.383262810458744	CCT036477	20.4778753159704	-0.47825622999184	10.8923336370181	Low
GSM1296976	-0.383262810458744	BRD.K37390332	21.7224930006318	-0.490241248718432	11.4854476234431	Low
GSM1296976	-0.383262810458744	NVP.BSK805	18.1282261907021	-0.463998911974557	10.2160955332006	Low
GSM1296976	-0.383262810458744	GSK2636771	20.5639292390474	-0.464528278199736	10.240650173323	Low
GSM1296978	0.398373748773534	ML162	13.4530141146803	-0.449498880589208	9.55961321618624	High
GSM1296978	0.398373748773534	SID.26681509	18.9076103433465	-0.502161404389764	12.0986688057938	High
GSM1296978	0.398373748773534	CCT036477	20.6441639021452	-0.47825622999184	10.8923336370181	High
GSM1296978	0.398373748773534	BRD.K37390332	21.6900318544095	-0.490241248718432	11.4854476234431	High
GSM1296978	0.398373748773534	NVP.BSK805	18.0774230100863	-0.463998911974557	10.2160955332006	High
GSM1296978	0.398373748773534	GSK2636771	20.5656140966715	-0.464528278199736	10.240650173323	High
GSM1296980	-1.05252689690834	ML162	13.605547808828	-0.449498880589208	9.55961321618624	Low
GSM1296980	-1.05252689690834	SID.26681509	19.2773364987281	-0.502161404389764	12.0986688057938	Low
GSM1296980	-1.05252689690834	CCT036477	20.7741063819703	-0.47825622999184	10.8923336370181	Low
GSM1296980	-1.05252689690834	BRD.K37390332	21.7141510907921	-0.490241248718432	11.4854476234431	Low
GSM1296980	-1.05252689690834	NVP.BSK805	18.1596869675754	-0.463998911974557	10.2160955332006	Low
GSM1296980	-1.05252689690834	GSK2636771	20.6366427455832	-0.464528278199736	10.240650173323	Low
GSM1296982	0.422128934785646	ML162	12.3586956419571	-0.449498880589208	9.55961321618624	High
GSM1296982	0.422128934785646	SID.26681509	19.1575949462523	-0.502161404389764	12.0986688057938	High
GSM1296982	0.422128934785646	CCT036477	20.4007663179781	-0.47825622999184	10.8923336370181	High
GSM1296982	0.422128934785646	BRD.K37390332	21.6156462535054	-0.490241248718432	11.4854476234431	High
GSM1296982	0.422128934785646	NVP.BSK805	17.6424798470666	-0.463998911974557	10.2160955332006	High
GSM1296982	0.422128934785646	GSK2636771	20.5450442761425	-0.464528278199736	10.240650173323	High
GSM1296984	0.136176315214537	ML162	12.3084845512653	-0.449498880589208	9.55961321618624	High
GSM1296984	0.136176315214537	SID.26681509	18.840758614518	-0.502161404389764	12.0986688057938	High
GSM1296984	0.136176315214537	CCT036477	20.187301158959	-0.47825622999184	10.8923336370181	High
GSM1296984	0.136176315214537	BRD.K37390332	21.625328829319	-0.490241248718432	11.4854476234431	High
GSM1296984	0.136176315214537	NVP.BSK805	17.7250858164428	-0.463998911974557	10.2160955332006	High
GSM1296984	0.136176315214537	GSK2636771	20.5219897954398	-0.464528278199736	10.240650173323	High
GSM1296986	0.553898606882401	ML162	12.838615959315	-0.449498880589208	9.55961321618624	High
GSM1296986	0.553898606882401	SID.26681509	19.1335076933618	-0.502161404389764	12.0986688057938	High
GSM1296986	0.553898606882401	CCT036477	20.377246139525	-0.47825622999184	10.8923336370181	High
GSM1296986	0.553898606882401	BRD.K37390332	21.6237765170704	-0.490241248718432	11.4854476234431	High
GSM1296986	0.553898606882401	NVP.BSK805	17.9108386995799	-0.463998911974557	10.2160955332006	High
GSM1296986	0.553898606882401	GSK2636771	20.5681732394266	-0.464528278199736	10.240650173323	High
GSM1296988	-0.733600022719747	ML162	13.8979935956112	-0.449498880589208	9.55961321618624	Low
GSM1296988	-0.733600022719747	SID.26681509	19.1028359233138	-0.502161404389764	12.0986688057938	Low
GSM1296988	-0.733600022719747	CCT036477	20.8389866077721	-0.47825622999184	10.8923336370181	Low
GSM1296988	-0.733600022719747	BRD.K37390332	21.7293025639065	-0.490241248718432	11.4854476234431	Low
GSM1296988	-0.733600022719747	NVP.BSK805	18.38360103162	-0.463998911974557	10.2160955332006	Low
GSM1296988	-0.733600022719747	GSK2636771	20.5797088448049	-0.464528278199736	10.240650173323	Low
GSM1296990	0.0922542743743109	ML162	13.0318050289874	-0.449498880589208	9.55961321618624	Low
GSM1296990	0.0922542743743109	SID.26681509	18.8114242868903	-0.502161404389764	12.0986688057938	Low
GSM1296990	0.0922542743743109	CCT036477	20.4047123484803	-0.47825622999184	10.8923336370181	Low
GSM1296990	0.0922542743743109	BRD.K37390332	21.5924877062393	-0.490241248718432	11.4854476234431	Low
GSM1296990	0.0922542743743109	NVP.BSK805	17.8414767964979	-0.463998911974557	10.2160955332006	Low
GSM1296990	0.0922542743743109	GSK2636771	20.5303434816579	-0.464528278199736	10.240650173323	Low
GSM1296992	-0.364293204098764	ML162	13.5695683714972	-0.449498880589208	9.55961321618624	Low
GSM1296992	-0.364293204098764	SID.26681509	18.973264319744	-0.502161404389764	12.0986688057938	Low
GSM1296992	-0.364293204098764	CCT036477	20.5131648479615	-0.47825622999184	10.8923336370181	Low
GSM1296992	-0.364293204098764	BRD.K37390332	21.6527212814521	-0.490241248718432	11.4854476234431	Low
GSM1296992	-0.364293204098764	NVP.BSK805	17.7747225388066	-0.463998911974557	10.2160955332006	Low
GSM1296992	-0.364293204098764	GSK2636771	20.6045871593083	-0.464528278199736	10.240650173323	Low
GSM1296994	-1.02446904471422	ML162	14.1778102511887	-0.449498880589208	9.55961321618624	Low
GSM1296994	-1.02446904471422	SID.26681509	19.2665570002547	-0.502161404389764	12.0986688057938	Low
GSM1296994	-1.02446904471422	CCT036477	20.9048679593061	-0.47825622999184	10.8923336370181	Low
GSM1296994	-1.02446904471422	BRD.K37390332	21.7593025289203	-0.490241248718432	11.4854476234431	Low
GSM1296994	-1.02446904471422	NVP.BSK805	18.2093928130392	-0.463998911974557	10.2160955332006	Low
GSM1296994	-1.02446904471422	GSK2636771	20.6234867363978	-0.464528278199736	10.240650173323	Low
GSM1296996	-0.0333373472324514	ML162	12.827321454666	-0.449498880589208	9.55961321618624	Low
GSM1296996	-0.0333373472324514	SID.26681509	18.7102861968244	-0.502161404389764	12.0986688057938	Low
GSM1296996	-0.0333373472324514	CCT036477	20.4682248928579	-0.47825622999184	10.8923336370181	Low
GSM1296996	-0.0333373472324514	BRD.K37390332	21.6111636742376	-0.490241248718432	11.4854476234431	Low
GSM1296996	-0.0333373472324514	NVP.BSK805	17.8549286128153	-0.463998911974557	10.2160955332006	Low
GSM1296996	-0.0333373472324514	GSK2636771	20.5718403738281	-0.464528278199736	10.240650173323	Low
GSM1296998	-0.368890631853325	ML162	13.1207552553616	-0.449498880589208	9.55961321618624	Low
GSM1296998	-0.368890631853325	SID.26681509	19.2143988410941	-0.502161404389764	12.0986688057938	Low
GSM1296998	-0.368890631853325	CCT036477	20.7135966192037	-0.47825622999184	10.8923336370181	Low
GSM1296998	-0.368890631853325	BRD.K37390332	21.7253737241161	-0.490241248718432	11.4854476234431	Low
GSM1296998	-0.368890631853325	NVP.BSK805	18.2521747608196	-0.463998911974557	10.2160955332006	Low
GSM1296998	-0.368890631853325	GSK2636771	20.6187646268273	-0.464528278199736	10.240650173323	Low
GSM1297000	0.830513977701949	ML162	12.83687402882	-0.449498880589208	9.55961321618624	High
GSM1297000	0.830513977701949	SID.26681509	18.8881250535361	-0.502161404389764	12.0986688057938	High
GSM1297000	0.830513977701949	CCT036477	20.5033727786946	-0.47825622999184	10.8923336370181	High
GSM1297000	0.830513977701949	BRD.K37390332	21.5671421224582	-0.490241248718432	11.4854476234431	High
GSM1297000	0.830513977701949	NVP.BSK805	17.672203722746	-0.463998911974557	10.2160955332006	High
GSM1297000	0.830513977701949	GSK2636771	20.5552107369387	-0.464528278199736	10.240650173323	High
GSM1297002	0.80492851411688	ML162	13.4628386130393	-0.449498880589208	9.55961321618624	High
GSM1297002	0.80492851411688	SID.26681509	18.927921234936	-0.502161404389764	12.0986688057938	High
GSM1297002	0.80492851411688	CCT036477	20.4861593931494	-0.47825622999184	10.8923336370181	High
GSM1297002	0.80492851411688	BRD.K37390332	21.6889571722641	-0.490241248718432	11.4854476234431	High
GSM1297002	0.80492851411688	NVP.BSK805	18.014465797857	-0.463998911974557	10.2160955332006	High
GSM1297002	0.80492851411688	GSK2636771	20.6189599194335	-0.464528278199736	10.240650173323	High
GSM1297004	-0.453337030970854	ML162	14.0537080778043	-0.449498880589208	9.55961321618624	Low
GSM1297004	-0.453337030970854	SID.26681509	19.6279449403074	-0.502161404389764	12.0986688057938	Low
GSM1297004	-0.453337030970854	CCT036477	20.7765909954418	-0.47825622999184	10.8923336370181	Low
GSM1297004	-0.453337030970854	BRD.K37390332	21.6807121686639	-0.490241248718432	11.4854476234431	Low
GSM1297004	-0.453337030970854	NVP.BSK805	18.1954918710243	-0.463998911974557	10.2160955332006	Low
GSM1297004	-0.453337030970854	GSK2636771	20.6384099758443	-0.464528278199736	10.240650173323	Low
GSM1297006	0.518045992118242	ML162	12.9683927999728	-0.449498880589208	9.55961321618624	High
GSM1297006	0.518045992118242	SID.26681509	18.9398323556962	-0.502161404389764	12.0986688057938	High
GSM1297006	0.518045992118242	CCT036477	20.4186737527761	-0.47825622999184	10.8923336370181	High
GSM1297006	0.518045992118242	BRD.K37390332	21.5878959158862	-0.490241248718432	11.4854476234431	High
GSM1297006	0.518045992118242	NVP.BSK805	17.9555313092642	-0.463998911974557	10.2160955332006	High
GSM1297006	0.518045992118242	GSK2636771	20.5561921773599	-0.464528278199736	10.240650173323	High
GSM1297008	0.204596988370167	ML162	13.2786012599358	-0.449498880589208	9.55961321618624	High
GSM1297008	0.204596988370167	SID.26681509	19.1325220189045	-0.502161404389764	12.0986688057938	High
GSM1297008	0.204596988370167	CCT036477	20.6218137467121	-0.47825622999184	10.8923336370181	High
GSM1297008	0.204596988370167	BRD.K37390332	21.6400573847009	-0.490241248718432	11.4854476234431	High
GSM1297008	0.204596988370167	NVP.BSK805	17.8855975059699	-0.463998911974557	10.2160955332006	High
GSM1297008	0.204596988370167	GSK2636771	20.5569796301736	-0.464528278199736	10.240650173323	High
GSM1297010	-0.781974253753672	ML162	13.708849108752	-0.449498880589208	9.55961321618624	Low
GSM1297010	-0.781974253753672	SID.26681509	19.3510558891224	-0.502161404389764	12.0986688057938	Low
GSM1297010	-0.781974253753672	CCT036477	20.6055037995829	-0.47825622999184	10.8923336370181	Low
GSM1297010	-0.781974253753672	BRD.K37390332	21.6169457329216	-0.490241248718432	11.4854476234431	Low
GSM1297010	-0.781974253753672	NVP.BSK805	18.3414680456039	-0.463998911974557	10.2160955332006	Low
GSM1297010	-0.781974253753672	GSK2636771	20.6023981702827	-0.464528278199736	10.240650173323	Low
GSM1297012	0.100752472764416	ML162	14.7881564843327	-0.449498880589208	9.55961321618624	High
GSM1297012	0.100752472764416	SID.26681509	19.32133259768	-0.502161404389764	12.0986688057938	High
GSM1297012	0.100752472764416	CCT036477	20.8102302256131	-0.47825622999184	10.8923336370181	High
GSM1297012	0.100752472764416	BRD.K37390332	21.625191632086	-0.490241248718432	11.4854476234431	High
GSM1297012	0.100752472764416	NVP.BSK805	18.406026527021	-0.463998911974557	10.2160955332006	High
GSM1297012	0.100752472764416	GSK2636771	20.582430697106	-0.464528278199736	10.240650173323	High
GSM1297014	0.237199055162307	ML162	13.3422469254577	-0.449498880589208	9.55961321618624	High
GSM1297014	0.237199055162307	SID.26681509	19.1498922471499	-0.502161404389764	12.0986688057938	High
GSM1297014	0.237199055162307	CCT036477	20.5194011226395	-0.47825622999184	10.8923336370181	High
GSM1297014	0.237199055162307	BRD.K37390332	21.619077153768	-0.490241248718432	11.4854476234431	High
GSM1297014	0.237199055162307	NVP.BSK805	17.9278232632445	-0.463998911974557	10.2160955332006	High
GSM1297014	0.237199055162307	GSK2636771	20.5697824856143	-0.464528278199736	10.240650173323	High
GSM1297016	0.213229045868484	ML162	12.6759012107029	-0.449498880589208	9.55961321618624	High
GSM1297016	0.213229045868484	SID.26681509	18.8230344201705	-0.502161404389764	12.0986688057938	High
GSM1297016	0.213229045868484	CCT036477	20.1396749873036	-0.47825622999184	10.8923336370181	High
GSM1297016	0.213229045868484	BRD.K37390332	21.5937670301838	-0.490241248718432	11.4854476234431	High
GSM1297016	0.213229045868484	NVP.BSK805	17.7418904302798	-0.463998911974557	10.2160955332006	High
GSM1297016	0.213229045868484	GSK2636771	20.5217295508647	-0.464528278199736	10.240650173323	High
GSM1297018	-0.036885039184953	ML162	14.6771177176697	-0.449498880589208	9.55961321618624	Low
GSM1297018	-0.036885039184953	SID.26681509	19.6831041641799	-0.502161404389764	12.0986688057938	Low
GSM1297018	-0.036885039184953	CCT036477	21.0455376670516	-0.47825622999184	10.8923336370181	Low
GSM1297018	-0.036885039184953	BRD.K37390332	21.5714433724837	-0.490241248718432	11.4854476234431	Low
GSM1297018	-0.036885039184953	NVP.BSK805	18.5306216054606	-0.463998911974557	10.2160955332006	Low
GSM1297018	-0.036885039184953	GSK2636771	20.6696963380317	-0.464528278199736	10.240650173323	Low
GSM1297020	0.909530142825825	ML162	12.1998732692755	-0.449498880589208	9.55961321618624	High
GSM1297020	0.909530142825825	SID.26681509	18.6795729533304	-0.502161404389764	12.0986688057938	High
GSM1297020	0.909530142825825	CCT036477	20.0121916375796	-0.47825622999184	10.8923336370181	High
GSM1297020	0.909530142825825	BRD.K37390332	21.5868483657849	-0.490241248718432	11.4854476234431	High
GSM1297020	0.909530142825825	NVP.BSK805	17.7453853081159	-0.463998911974557	10.2160955332006	High
GSM1297020	0.909530142825825	GSK2636771	20.5309736905446	-0.464528278199736	10.240650173323	High
GSM1297022	0.492247373925473	ML162	13.783295308488	-0.449498880589208	9.55961321618624	High
GSM1297022	0.492247373925473	SID.26681509	18.6211885138453	-0.502161404389764	12.0986688057938	High
GSM1297022	0.492247373925473	CCT036477	20.5781198485199	-0.47825622999184	10.8923336370181	High
GSM1297022	0.492247373925473	BRD.K37390332	21.4664277827128	-0.490241248718432	11.4854476234431	High
GSM1297022	0.492247373925473	NVP.BSK805	17.7299988871938	-0.463998911974557	10.2160955332006	High
GSM1297022	0.492247373925473	GSK2636771	20.6176214040108	-0.464528278199736	10.240650173323	High
GSM1297024	0.839308897287585	ML162	12.7305881495398	-0.449498880589208	9.55961321618624	High
GSM1297024	0.839308897287585	SID.26681509	18.8539661142246	-0.502161404389764	12.0986688057938	High
GSM1297024	0.839308897287585	CCT036477	20.3964339211091	-0.47825622999184	10.8923336370181	High
GSM1297024	0.839308897287585	BRD.K37390332	21.5525089087887	-0.490241248718432	11.4854476234431	High
GSM1297024	0.839308897287585	NVP.BSK805	17.7295430361955	-0.463998911974557	10.2160955332006	High
GSM1297024	0.839308897287585	GSK2636771	20.5397295553304	-0.464528278199736	10.240650173323	High
GSM1297026	-0.00315367446209691	ML162	13.0487962427038	-0.449498880589208	9.55961321618624	Low
GSM1297026	-0.00315367446209691	SID.26681509	19.1785236333975	-0.502161404389764	12.0986688057938	Low
GSM1297026	-0.00315367446209691	CCT036477	20.3719197326273	-0.47825622999184	10.8923336370181	Low
GSM1297026	-0.00315367446209691	BRD.K37390332	21.6547643518382	-0.490241248718432	11.4854476234431	Low
GSM1297026	-0.00315367446209691	NVP.BSK805	17.7699459050543	-0.463998911974557	10.2160955332006	Low
GSM1297026	-0.00315367446209691	GSK2636771	20.5758443739289	-0.464528278199736	10.240650173323	Low
GSM1297028	-0.206209226494898	ML162	13.0654625865231	-0.449498880589208	9.55961321618624	Low
GSM1297028	-0.206209226494898	SID.26681509	19.2185613673433	-0.502161404389764	12.0986688057938	Low
GSM1297028	-0.206209226494898	CCT036477	20.3774336462742	-0.47825622999184	10.8923336370181	Low
GSM1297028	-0.206209226494898	BRD.K37390332	21.6363191608022	-0.490241248718432	11.4854476234431	Low
GSM1297028	-0.206209226494898	NVP.BSK805	18.1926186130749	-0.463998911974557	10.2160955332006	Low
GSM1297028	-0.206209226494898	GSK2636771	20.5216899529649	-0.464528278199736	10.240650173323	Low
GSM1297030	-0.399994984155787	ML162	13.5274045519358	-0.449498880589208	9.55961321618624	Low
GSM1297030	-0.399994984155787	SID.26681509	19.3565501364242	-0.502161404389764	12.0986688057938	Low
GSM1297030	-0.399994984155787	CCT036477	20.7563819008571	-0.47825622999184	10.8923336370181	Low
GSM1297030	-0.399994984155787	BRD.K37390332	21.7172963876653	-0.490241248718432	11.4854476234431	Low
GSM1297030	-0.399994984155787	NVP.BSK805	18.077709769369	-0.463998911974557	10.2160955332006	Low
GSM1297030	-0.399994984155787	GSK2636771	20.5940858128318	-0.464528278199736	10.240650173323	Low
GSM1297032	0.00148555912894008	ML162	11.7561521111052	-0.449498880589208	9.55961321618624	Low
GSM1297032	0.00148555912894008	SID.26681509	18.7766428061282	-0.502161404389764	12.0986688057938	Low
GSM1297032	0.00148555912894008	CCT036477	20.1455554335646	-0.47825622999184	10.8923336370181	Low
GSM1297032	0.00148555912894008	BRD.K37390332	21.5469821452721	-0.490241248718432	11.4854476234431	Low
GSM1297032	0.00148555912894008	NVP.BSK805	17.6450846002228	-0.463998911974557	10.2160955332006	Low
GSM1297032	0.00148555912894008	GSK2636771	20.5708463789858	-0.464528278199736	10.240650173323	Low
GSM1297034	0.955054483039529	ML162	12.0198464914786	-0.449498880589208	9.55961321618624	High
GSM1297034	0.955054483039529	SID.26681509	18.5822696680815	-0.502161404389764	12.0986688057938	High
GSM1297034	0.955054483039529	CCT036477	20.38547919816	-0.47825622999184	10.8923336370181	High
GSM1297034	0.955054483039529	BRD.K37390332	21.4851199971153	-0.490241248718432	11.4854476234431	High
GSM1297034	0.955054483039529	NVP.BSK805	17.7629163966711	-0.463998911974557	10.2160955332006	High
GSM1297034	0.955054483039529	GSK2636771	20.5600815909441	-0.464528278199736	10.240650173323	High
GSM1297036	0.12639032711224	ML162	13.9698600358074	-0.449498880589208	9.55961321618624	High
GSM1297036	0.12639032711224	SID.26681509	19.2556528027135	-0.502161404389764	12.0986688057938	High
GSM1297036	0.12639032711224	CCT036477	20.7110725019047	-0.47825622999184	10.8923336370181	High
GSM1297036	0.12639032711224	BRD.K37390332	21.6515205558003	-0.490241248718432	11.4854476234431	High
GSM1297036	0.12639032711224	NVP.BSK805	18.3281260450879	-0.463998911974557	10.2160955332006	High
GSM1297036	0.12639032711224	GSK2636771	20.6106185642937	-0.464528278199736	10.240650173323	High
GSM1297038	-0.0599024124511135	ML162	13.4470038764476	-0.449498880589208	9.55961321618624	Low
GSM1297038	-0.0599024124511135	SID.26681509	19.183873750351	-0.502161404389764	12.0986688057938	Low
GSM1297038	-0.0599024124511135	CCT036477	20.8447350345083	-0.47825622999184	10.8923336370181	Low
GSM1297038	-0.0599024124511135	BRD.K37390332	21.7305546060329	-0.490241248718432	11.4854476234431	Low
GSM1297038	-0.0599024124511135	NVP.BSK805	18.0163557689594	-0.463998911974557	10.2160955332006	Low
GSM1297038	-0.0599024124511135	GSK2636771	20.6448991871555	-0.464528278199736	10.240650173323	Low
GSM1297040	0.0332311137523363	ML162	14.1241024509888	-0.449498880589208	9.55961321618624	Low
GSM1297040	0.0332311137523363	SID.26681509	19.4695136051492	-0.502161404389764	12.0986688057938	Low
GSM1297040	0.0332311137523363	CCT036477	20.6553749264521	-0.47825622999184	10.8923336370181	Low
GSM1297040	0.0332311137523363	BRD.K37390332	21.5870587102883	-0.490241248718432	11.4854476234431	Low
GSM1297040	0.0332311137523363	NVP.BSK805	18.266886411143	-0.463998911974557	10.2160955332006	Low
GSM1297040	0.0332311137523363	GSK2636771	20.6225296559886	-0.464528278199736	10.240650173323	Low
GSM1297042	0.881328224519478	ML162	14.2005081330516	-0.449498880589208	9.55961321618624	High
GSM1297042	0.881328224519478	SID.26681509	19.4200966304497	-0.502161404389764	12.0986688057938	High
GSM1297042	0.881328224519478	CCT036477	20.9059037695303	-0.47825622999184	10.8923336370181	High
GSM1297042	0.881328224519478	BRD.K37390332	21.5859356487559	-0.490241248718432	11.4854476234431	High
GSM1297042	0.881328224519478	NVP.BSK805	18.1864244661674	-0.463998911974557	10.2160955332006	High
GSM1297042	0.881328224519478	GSK2636771	20.6195963218215	-0.464528278199736	10.240650173323	High
GSM1297044	-0.465334356566651	ML162	13.7443365142818	-0.449498880589208	9.55961321618624	Low
GSM1297044	-0.465334356566651	SID.26681509	19.215342067107	-0.502161404389764	12.0986688057938	Low
GSM1297044	-0.465334356566651	CCT036477	20.5495199737451	-0.47825622999184	10.8923336370181	Low
GSM1297044	-0.465334356566651	BRD.K37390332	21.6431887217875	-0.490241248718432	11.4854476234431	Low
GSM1297044	-0.465334356566651	NVP.BSK805	18.1829152098523	-0.463998911974557	10.2160955332006	Low
GSM1297044	-0.465334356566651	GSK2636771	20.6111239777459	-0.464528278199736	10.240650173323	Low
GSM1297046	-0.513411968494777	ML162	13.8517644053938	-0.449498880589208	9.55961321618624	Low
GSM1297046	-0.513411968494777	SID.26681509	19.1012254723939	-0.502161404389764	12.0986688057938	Low
GSM1297046	-0.513411968494777	CCT036477	20.7816899236696	-0.47825622999184	10.8923336370181	Low
GSM1297046	-0.513411968494777	BRD.K37390332	21.7043868350391	-0.490241248718432	11.4854476234431	Low
GSM1297046	-0.513411968494777	NVP.BSK805	18.1613627277937	-0.463998911974557	10.2160955332006	Low
GSM1297046	-0.513411968494777	GSK2636771	20.5805856185147	-0.464528278199736	10.240650173323	Low
GSM1297048	0.145087689753924	ML162	13.4417032064271	-0.449498880589208	9.55961321618624	High
GSM1297048	0.145087689753924	SID.26681509	19.0100670525437	-0.502161404389764	12.0986688057938	High
GSM1297048	0.145087689753924	CCT036477	20.4290447815508	-0.47825622999184	10.8923336370181	High
GSM1297048	0.145087689753924	BRD.K37390332	21.6160672833096	-0.490241248718432	11.4854476234431	High
GSM1297048	0.145087689753924	NVP.BSK805	17.8372135733427	-0.463998911974557	10.2160955332006	High
GSM1297048	0.145087689753924	GSK2636771	20.5885342866788	-0.464528278199736	10.240650173323	High
GSM1297050	0.50444872339312	ML162	13.006547969611	-0.449498880589208	9.55961321618624	High
GSM1297050	0.50444872339312	SID.26681509	18.9715420172761	-0.502161404389764	12.0986688057938	High
GSM1297050	0.50444872339312	CCT036477	20.5922078666645	-0.47825622999184	10.8923336370181	High
GSM1297050	0.50444872339312	BRD.K37390332	21.639188061476	-0.490241248718432	11.4854476234431	High
GSM1297050	0.50444872339312	NVP.BSK805	17.5778873431447	-0.463998911974557	10.2160955332006	High
GSM1297050	0.50444872339312	GSK2636771	20.6091919380021	-0.464528278199736	10.240650173323	High
GSM1297052	0.542528276204311	ML162	13.4978651709697	-0.449498880589208	9.55961321618624	High
GSM1297052	0.542528276204311	SID.26681509	18.9765329973138	-0.502161404389764	12.0986688057938	High
GSM1297052	0.542528276204311	CCT036477	20.4972169561238	-0.47825622999184	10.8923336370181	High
GSM1297052	0.542528276204311	BRD.K37390332	21.6100357333623	-0.490241248718432	11.4854476234431	High
GSM1297052	0.542528276204311	NVP.BSK805	18.046790747743	-0.463998911974557	10.2160955332006	High
GSM1297052	0.542528276204311	GSK2636771	20.5418984742699	-0.464528278199736	10.240650173323	High
GSM1297054	-0.0274444305951403	ML162	13.9070348457441	-0.449498880589208	9.55961321618624	Low
GSM1297054	-0.0274444305951403	SID.26681509	19.3353778738555	-0.502161404389764	12.0986688057938	Low
GSM1297054	-0.0274444305951403	CCT036477	20.7366785863385	-0.47825622999184	10.8923336370181	Low
GSM1297054	-0.0274444305951403	BRD.K37390332	21.6412442614093	-0.490241248718432	11.4854476234431	Low
GSM1297054	-0.0274444305951403	NVP.BSK805	18.1130045416962	-0.463998911974557	10.2160955332006	Low
GSM1297054	-0.0274444305951403	GSK2636771	20.622005806374	-0.464528278199736	10.240650173323	Low
GSM1297056	-0.234670865143172	ML162	13.1548883910042	-0.449498880589208	9.55961321618624	Low
GSM1297056	-0.234670865143172	SID.26681509	19.3408949185776	-0.502161404389764	12.0986688057938	Low
GSM1297056	-0.234670865143172	CCT036477	20.2987485974426	-0.47825622999184	10.8923336370181	Low
GSM1297056	-0.234670865143172	BRD.K37390332	21.562337012006	-0.490241248718432	11.4854476234431	Low
GSM1297056	-0.234670865143172	NVP.BSK805	18.0223306535104	-0.463998911974557	10.2160955332006	Low
GSM1297056	-0.234670865143172	GSK2636771	20.5660816719604	-0.464528278199736	10.240650173323	Low
GSM1297058	0.170968697147411	ML162	13.4772253885252	-0.449498880589208	9.55961321618624	High
GSM1297058	0.170968697147411	SID.26681509	19.3035209228863	-0.502161404389764	12.0986688057938	High
GSM1297058	0.170968697147411	CCT036477	21.0185598675427	-0.47825622999184	10.8923336370181	High
GSM1297058	0.170968697147411	BRD.K37390332	21.6848681959085	-0.490241248718432	11.4854476234431	High
GSM1297058	0.170968697147411	NVP.BSK805	18.3103128179066	-0.463998911974557	10.2160955332006	High
GSM1297058	0.170968697147411	GSK2636771	20.6341956775505	-0.464528278199736	10.240650173323	High
GSM1297060	0.281490662347734	ML162	14.9839273067484	-0.449498880589208	9.55961321618624	High
GSM1297060	0.281490662347734	SID.26681509	19.7139920189256	-0.502161404389764	12.0986688057938	High
GSM1297060	0.281490662347734	CCT036477	20.852701748403	-0.47825622999184	10.8923336370181	High
GSM1297060	0.281490662347734	BRD.K37390332	21.619399914272	-0.490241248718432	11.4854476234431	High
GSM1297060	0.281490662347734	NVP.BSK805	18.6112989910678	-0.463998911974557	10.2160955332006	High
GSM1297060	0.281490662347734	GSK2636771	20.6098343884794	-0.464528278199736	10.240650173323	High
GSM1297062	0.273058786162075	ML162	14.8996319197681	-0.449498880589208	9.55961321618624	High
GSM1297062	0.273058786162075	SID.26681509	19.6457093506244	-0.502161404389764	12.0986688057938	High
GSM1297062	0.273058786162075	CCT036477	20.8700349991392	-0.47825622999184	10.8923336370181	High
GSM1297062	0.273058786162075	BRD.K37390332	21.6077599473996	-0.490241248718432	11.4854476234431	High
GSM1297062	0.273058786162075	NVP.BSK805	18.4822809602799	-0.463998911974557	10.2160955332006	High
GSM1297062	0.273058786162075	GSK2636771	20.6441369683859	-0.464528278199736	10.240650173323	High
GSM1297064	0.661681407476413	ML162	12.7478147224351	-0.449498880589208	9.55961321618624	High
GSM1297064	0.661681407476413	SID.26681509	18.9589043328859	-0.502161404389764	12.0986688057938	High
GSM1297064	0.661681407476413	CCT036477	20.4284968679154	-0.47825622999184	10.8923336370181	High
GSM1297064	0.661681407476413	BRD.K37390332	21.5951157920963	-0.490241248718432	11.4854476234431	High
GSM1297064	0.661681407476413	NVP.BSK805	17.8655230407351	-0.463998911974557	10.2160955332006	High
GSM1297064	0.661681407476413	GSK2636771	20.598596307725	-0.464528278199736	10.240650173323	High
GSM1297066	0.649293755344195	ML162	13.433589566062	-0.449498880589208	9.55961321618624	High
GSM1297066	0.649293755344195	SID.26681509	18.8037796758286	-0.502161404389764	12.0986688057938	High
GSM1297066	0.649293755344195	CCT036477	20.6102948602973	-0.47825622999184	10.8923336370181	High
GSM1297066	0.649293755344195	BRD.K37390332	21.6790010577942	-0.490241248718432	11.4854476234431	High
GSM1297066	0.649293755344195	NVP.BSK805	18.0677419922407	-0.463998911974557	10.2160955332006	High
GSM1297066	0.649293755344195	GSK2636771	20.6026578898099	-0.464528278199736	10.240650173323	High
GSM1297068	-0.0529044128691574	ML162	12.9489515904696	-0.449498880589208	9.55961321618624	Low
GSM1297068	-0.0529044128691574	SID.26681509	19.3544497444017	-0.502161404389764	12.0986688057938	Low
GSM1297068	-0.0529044128691574	CCT036477	20.5954281279937	-0.47825622999184	10.8923336370181	Low
GSM1297068	-0.0529044128691574	BRD.K37390332	21.6201742350243	-0.490241248718432	11.4854476234431	Low
GSM1297068	-0.0529044128691574	NVP.BSK805	17.9743314801373	-0.463998911974557	10.2160955332006	Low
GSM1297068	-0.0529044128691574	GSK2636771	20.6334819778314	-0.464528278199736	10.240650173323	Low
GSM1297070	0.246612529571399	ML162	12.9306362952248	-0.449498880589208	9.55961321618624	High
GSM1297070	0.246612529571399	SID.26681509	19.1416701530868	-0.502161404389764	12.0986688057938	High
GSM1297070	0.246612529571399	CCT036477	20.5685914369185	-0.47825622999184	10.8923336370181	High
GSM1297070	0.246612529571399	BRD.K37390332	21.5993973515922	-0.490241248718432	11.4854476234431	High
GSM1297070	0.246612529571399	NVP.BSK805	18.2086351111186	-0.463998911974557	10.2160955332006	High
GSM1297070	0.246612529571399	GSK2636771	20.5330402499101	-0.464528278199736	10.240650173323	High
GSM1297072	-0.128819358390232	ML162	14.1882642115208	-0.449498880589208	9.55961321618624	Low
GSM1297072	-0.128819358390232	SID.26681509	19.5647686782294	-0.502161404389764	12.0986688057938	Low
GSM1297072	-0.128819358390232	CCT036477	21.0348105347224	-0.47825622999184	10.8923336370181	Low
GSM1297072	-0.128819358390232	BRD.K37390332	21.7065741940048	-0.490241248718432	11.4854476234431	Low
GSM1297072	-0.128819358390232	NVP.BSK805	18.2626723744183	-0.463998911974557	10.2160955332006	Low
GSM1297072	-0.128819358390232	GSK2636771	20.625121677042	-0.464528278199736	10.240650173323	Low
GSM1297074	0.915205588094176	ML162	12.3675395523494	-0.449498880589208	9.55961321618624	High
GSM1297074	0.915205588094176	SID.26681509	19.0048145560189	-0.502161404389764	12.0986688057938	High
GSM1297074	0.915205588094176	CCT036477	20.4895783716446	-0.47825622999184	10.8923336370181	High
GSM1297074	0.915205588094176	BRD.K37390332	21.5099266285809	-0.490241248718432	11.4854476234431	High
GSM1297074	0.915205588094176	NVP.BSK805	17.7722660387122	-0.463998911974557	10.2160955332006	High
GSM1297074	0.915205588094176	GSK2636771	20.5396466508423	-0.464528278199736	10.240650173323	High
GSM1297076	-0.550651982107018	ML162	13.7368900850819	-0.449498880589208	9.55961321618624	Low
GSM1297076	-0.550651982107018	SID.26681509	19.152414068526	-0.502161404389764	12.0986688057938	Low
GSM1297076	-0.550651982107018	CCT036477	21.0187264701186	-0.47825622999184	10.8923336370181	Low
GSM1297076	-0.550651982107018	BRD.K37390332	21.6972105701159	-0.490241248718432	11.4854476234431	Low
GSM1297076	-0.550651982107018	NVP.BSK805	18.3116844386116	-0.463998911974557	10.2160955332006	Low
GSM1297076	-0.550651982107018	GSK2636771	20.5575579943265	-0.464528278199736	10.240650173323	Low
GSM1297078	0.385992742655295	ML162	13.8085361178756	-0.449498880589208	9.55961321618624	High
GSM1297078	0.385992742655295	SID.26681509	18.9128733532637	-0.502161404389764	12.0986688057938	High
GSM1297078	0.385992742655295	CCT036477	20.8327931332333	-0.47825622999184	10.8923336370181	High
GSM1297078	0.385992742655295	BRD.K37390332	21.6722378285486	-0.490241248718432	11.4854476234431	High
GSM1297078	0.385992742655295	NVP.BSK805	18.1343627754454	-0.463998911974557	10.2160955332006	High
GSM1297078	0.385992742655295	GSK2636771	20.5581977092742	-0.464528278199736	10.240650173323	High
GSM1297080	0.591653869540949	ML162	13.9502900777243	-0.449498880589208	9.55961321618624	High
GSM1297080	0.591653869540949	SID.26681509	19.0677296782726	-0.502161404389764	12.0986688057938	High
GSM1297080	0.591653869540949	CCT036477	20.7749136798359	-0.47825622999184	10.8923336370181	High
GSM1297080	0.591653869540949	BRD.K37390332	21.6332232345517	-0.490241248718432	11.4854476234431	High
GSM1297080	0.591653869540949	NVP.BSK805	18.1768547135613	-0.463998911974557	10.2160955332006	High
GSM1297080	0.591653869540949	GSK2636771	20.4960521854912	-0.464528278199736	10.240650173323	High
GSM1297082	0.203657849237499	ML162	12.6453642729781	-0.449498880589208	9.55961321618624	High
GSM1297082	0.203657849237499	SID.26681509	18.9359028833489	-0.502161404389764	12.0986688057938	High
GSM1297082	0.203657849237499	CCT036477	20.5117000223421	-0.47825622999184	10.8923336370181	High
GSM1297082	0.203657849237499	BRD.K37390332	21.7150951711652	-0.490241248718432	11.4854476234431	High
GSM1297082	0.203657849237499	NVP.BSK805	17.7901587508138	-0.463998911974557	10.2160955332006	High
GSM1297082	0.203657849237499	GSK2636771	20.5567506884043	-0.464528278199736	10.240650173323	High
GSM1297084	0.634682994023256	ML162	12.8060001779984	-0.449498880589208	9.55961321618624	High
GSM1297084	0.634682994023256	SID.26681509	19.0221048774179	-0.502161404389764	12.0986688057938	High
GSM1297084	0.634682994023256	CCT036477	20.676945454139	-0.47825622999184	10.8923336370181	High
GSM1297084	0.634682994023256	BRD.K37390332	21.7067843942186	-0.490241248718432	11.4854476234431	High
GSM1297084	0.634682994023256	NVP.BSK805	18.0975670600584	-0.463998911974557	10.2160955332006	High
GSM1297084	0.634682994023256	GSK2636771	20.5644770082508	-0.464528278199736	10.240650173323	High
GSM1297086	-0.290908163962394	ML162	13.0093241758856	-0.449498880589208	9.55961321618624	Low
GSM1297086	-0.290908163962394	SID.26681509	18.718535722658	-0.502161404389764	12.0986688057938	Low
GSM1297086	-0.290908163962394	CCT036477	20.6214808150632	-0.47825622999184	10.8923336370181	Low
GSM1297086	-0.290908163962394	BRD.K37390332	21.6548371536211	-0.490241248718432	11.4854476234431	Low
GSM1297086	-0.290908163962394	NVP.BSK805	18.1018869472418	-0.463998911974557	10.2160955332006	Low
GSM1297086	-0.290908163962394	GSK2636771	20.5664510112325	-0.464528278199736	10.240650173323	Low
GSM1297088	-0.321555792476291	ML162	13.3650195403416	-0.449498880589208	9.55961321618624	Low
GSM1297088	-0.321555792476291	SID.26681509	18.8220835674997	-0.502161404389764	12.0986688057938	Low
GSM1297088	-0.321555792476291	CCT036477	20.6960189449544	-0.47825622999184	10.8923336370181	Low
GSM1297088	-0.321555792476291	BRD.K37390332	21.7842684298256	-0.490241248718432	11.4854476234431	Low
GSM1297088	-0.321555792476291	NVP.BSK805	18.1953405080402	-0.463998911974557	10.2160955332006	Low
GSM1297088	-0.321555792476291	GSK2636771	20.6072638396237	-0.464528278199736	10.240650173323	Low
GSM1297090	-0.145410926304234	ML162	12.9768330132881	-0.449498880589208	9.55961321618624	Low
GSM1297090	-0.145410926304234	SID.26681509	18.6400941648142	-0.502161404389764	12.0986688057938	Low
GSM1297090	-0.145410926304234	CCT036477	20.6842124938766	-0.47825622999184	10.8923336370181	Low
GSM1297090	-0.145410926304234	BRD.K37390332	21.6763147258638	-0.490241248718432	11.4854476234431	Low
GSM1297090	-0.145410926304234	NVP.BSK805	18.3502673557608	-0.463998911974557	10.2160955332006	Low
GSM1297090	-0.145410926304234	GSK2636771	20.5614790766889	-0.464528278199736	10.240650173323	Low
GSM1297092	0.874652920141259	ML162	11.6839163266445	-0.449498880589208	9.55961321618624	High
GSM1297092	0.874652920141259	SID.26681509	18.487464193708	-0.502161404389764	12.0986688057938	High
GSM1297092	0.874652920141259	CCT036477	20.2152822851914	-0.47825622999184	10.8923336370181	High
GSM1297092	0.874652920141259	BRD.K37390332	21.567706746309	-0.490241248718432	11.4854476234431	High
GSM1297092	0.874652920141259	NVP.BSK805	17.3278362503978	-0.463998911974557	10.2160955332006	High
GSM1297092	0.874652920141259	GSK2636771	20.4957115371612	-0.464528278199736	10.240650173323	High
GSM1297094	0.292036712231378	ML162	13.3033757169989	-0.449498880589208	9.55961321618624	High
GSM1297094	0.292036712231378	SID.26681509	18.8747363595369	-0.502161404389764	12.0986688057938	High
GSM1297094	0.292036712231378	CCT036477	20.3911103538586	-0.47825622999184	10.8923336370181	High
GSM1297094	0.292036712231378	BRD.K37390332	21.6735478786412	-0.490241248718432	11.4854476234431	High
GSM1297094	0.292036712231378	NVP.BSK805	17.5683077176798	-0.463998911974557	10.2160955332006	High
GSM1297094	0.292036712231378	GSK2636771	20.5111378827576	-0.464528278199736	10.240650173323	High
GSM1297096	0.709621299575104	ML162	13.1439154355271	-0.449498880589208	9.55961321618624	High
GSM1297096	0.709621299575104	SID.26681509	18.7475960094285	-0.502161404389764	12.0986688057938	High
GSM1297096	0.709621299575104	CCT036477	20.698510986825	-0.47825622999184	10.8923336370181	High
GSM1297096	0.709621299575104	BRD.K37390332	21.7004664236708	-0.490241248718432	11.4854476234431	High
GSM1297096	0.709621299575104	NVP.BSK805	17.9954592063513	-0.463998911974557	10.2160955332006	High
GSM1297096	0.709621299575104	GSK2636771	20.4922648237256	-0.464528278199736	10.240650173323	High
GSM1297098	0.228941637934837	ML162	14.0568839037425	-0.449498880589208	9.55961321618624	High
GSM1297098	0.228941637934837	SID.26681509	19.0444115407163	-0.502161404389764	12.0986688057938	High
GSM1297098	0.228941637934837	CCT036477	20.7151108970745	-0.47825622999184	10.8923336370181	High
GSM1297098	0.228941637934837	BRD.K37390332	21.6654337023366	-0.490241248718432	11.4854476234431	High
GSM1297098	0.228941637934837	NVP.BSK805	18.1697167721737	-0.463998911974557	10.2160955332006	High
GSM1297098	0.228941637934837	GSK2636771	20.5845910257317	-0.464528278199736	10.240650173323	High
GSM1297100	0.405845158963275	ML162	13.3113377120616	-0.449498880589208	9.55961321618624	High
GSM1297100	0.405845158963275	SID.26681509	18.9007540105466	-0.502161404389764	12.0986688057938	High
GSM1297100	0.405845158963275	CCT036477	20.5318887460511	-0.47825622999184	10.8923336370181	High
GSM1297100	0.405845158963275	BRD.K37390332	21.6511923257872	-0.490241248718432	11.4854476234431	High
GSM1297100	0.405845158963275	NVP.BSK805	17.8249900658517	-0.463998911974557	10.2160955332006	High
GSM1297100	0.405845158963275	GSK2636771	20.5427599984276	-0.464528278199736	10.240650173323	High
GSM1297102	-0.447536622019749	ML162	13.4835340333609	-0.449498880589208	9.55961321618624	Low
GSM1297102	-0.447536622019749	SID.26681509	18.8761481264807	-0.502161404389764	12.0986688057938	Low
GSM1297102	-0.447536622019749	CCT036477	20.6594376234385	-0.47825622999184	10.8923336370181	Low
GSM1297102	-0.447536622019749	BRD.K37390332	21.7102431689383	-0.490241248718432	11.4854476234431	Low
GSM1297102	-0.447536622019749	NVP.BSK805	18.0668436728253	-0.463998911974557	10.2160955332006	Low
GSM1297102	-0.447536622019749	GSK2636771	20.5103871365362	-0.464528278199736	10.240650173323	Low
GSM1297104	-0.304877295745837	ML162	13.7302472346509	-0.449498880589208	9.55961321618624	Low
GSM1297104	-0.304877295745837	SID.26681509	18.7978450103241	-0.502161404389764	12.0986688057938	Low
GSM1297104	-0.304877295745837	CCT036477	20.7983656794241	-0.47825622999184	10.8923336370181	Low
GSM1297104	-0.304877295745837	BRD.K37390332	21.7107224855291	-0.490241248718432	11.4854476234431	Low
GSM1297104	-0.304877295745837	NVP.BSK805	17.9798271654038	-0.463998911974557	10.2160955332006	Low
GSM1297104	-0.304877295745837	GSK2636771	20.537379167382	-0.464528278199736	10.240650173323	Low
GSM1297106	0.410969156695143	ML162	10.7017946708392	-0.449498880589208	9.55961321618624	High
GSM1297106	0.410969156695143	SID.26681509	18.577564090228	-0.502161404389764	12.0986688057938	High
GSM1297106	0.410969156695143	CCT036477	20.0783849664067	-0.47825622999184	10.8923336370181	High
GSM1297106	0.410969156695143	BRD.K37390332	21.6423471644767	-0.490241248718432	11.4854476234431	High
GSM1297106	0.410969156695143	NVP.BSK805	17.6526437856931	-0.463998911974557	10.2160955332006	High
GSM1297106	0.410969156695143	GSK2636771	20.5033631358912	-0.464528278199736	10.240650173323	High
GSM1297108	-0.550779648385051	ML162	14.9480852064898	-0.449498880589208	9.55961321618624	Low
GSM1297108	-0.550779648385051	SID.26681509	19.3406427887041	-0.502161404389764	12.0986688057938	Low
GSM1297108	-0.550779648385051	CCT036477	21.0012463370042	-0.47825622999184	10.8923336370181	Low
GSM1297108	-0.550779648385051	BRD.K37390332	21.7624499996512	-0.490241248718432	11.4854476234431	Low
GSM1297108	-0.550779648385051	NVP.BSK805	18.4342139591698	-0.463998911974557	10.2160955332006	Low
GSM1297108	-0.550779648385051	GSK2636771	20.6513343897876	-0.464528278199736	10.240650173323	Low
GSM1297110	-0.619201845112756	ML162	13.6861996096084	-0.449498880589208	9.55961321618624	Low
GSM1297110	-0.619201845112756	SID.26681509	19.0918669019056	-0.502161404389764	12.0986688057938	Low
GSM1297110	-0.619201845112756	CCT036477	20.8239740299324	-0.47825622999184	10.8923336370181	Low
GSM1297110	-0.619201845112756	BRD.K37390332	21.7359326295	-0.490241248718432	11.4854476234431	Low
GSM1297110	-0.619201845112756	NVP.BSK805	18.1624629935103	-0.463998911974557	10.2160955332006	Low
GSM1297110	-0.619201845112756	GSK2636771	20.5594287415125	-0.464528278199736	10.240650173323	Low
GSM1297112	0.613360263828461	ML162	13.8615379123108	-0.449498880589208	9.55961321618624	High
GSM1297112	0.613360263828461	SID.26681509	18.7406269834605	-0.502161404389764	12.0986688057938	High
GSM1297112	0.613360263828461	CCT036477	20.7620878426964	-0.47825622999184	10.8923336370181	High
GSM1297112	0.613360263828461	BRD.K37390332	21.7102404722751	-0.490241248718432	11.4854476234431	High
GSM1297112	0.613360263828461	NVP.BSK805	17.8273222358385	-0.463998911974557	10.2160955332006	High
GSM1297112	0.613360263828461	GSK2636771	20.5249366634805	-0.464528278199736	10.240650173323	High
GSM1297114	-0.0848267328369696	ML162	12.1869320133724	-0.449498880589208	9.55961321618624	Low
GSM1297114	-0.0848267328369696	SID.26681509	18.4069718542916	-0.502161404389764	12.0986688057938	Low
GSM1297114	-0.0848267328369696	CCT036477	20.2299767557557	-0.47825622999184	10.8923336370181	Low
GSM1297114	-0.0848267328369696	BRD.K37390332	21.6574906548768	-0.490241248718432	11.4854476234431	Low
GSM1297114	-0.0848267328369696	NVP.BSK805	17.4129070768742	-0.463998911974557	10.2160955332006	Low
GSM1297114	-0.0848267328369696	GSK2636771	20.5519727691132	-0.464528278199736	10.240650173323	Low
GSM1297116	-0.317342232156299	ML162	13.0805064723954	-0.449498880589208	9.55961321618624	Low
GSM1297116	-0.317342232156299	SID.26681509	19.0714375987302	-0.502161404389764	12.0986688057938	Low
GSM1297116	-0.317342232156299	CCT036477	20.6452959994686	-0.47825622999184	10.8923336370181	Low
GSM1297116	-0.317342232156299	BRD.K37390332	21.6943019320628	-0.490241248718432	11.4854476234431	Low
GSM1297116	-0.317342232156299	NVP.BSK805	18.2452055506349	-0.463998911974557	10.2160955332006	Low
GSM1297116	-0.317342232156299	GSK2636771	20.5978574844074	-0.464528278199736	10.240650173323	Low
GSM1297118	-0.113040038832374	ML162	13.0241760966618	-0.449498880589208	9.55961321618624	Low
GSM1297118	-0.113040038832374	SID.26681509	18.8160033599417	-0.502161404389764	12.0986688057938	Low
GSM1297118	-0.113040038832374	CCT036477	20.3922881834853	-0.47825622999184	10.8923336370181	Low
GSM1297118	-0.113040038832374	BRD.K37390332	21.6743679494876	-0.490241248718432	11.4854476234431	Low
GSM1297118	-0.113040038832374	NVP.BSK805	18.1448550939348	-0.463998911974557	10.2160955332006	Low
GSM1297118	-0.113040038832374	GSK2636771	20.5586583559741	-0.464528278199736	10.240650173323	Low
GSM1297120	-0.0163135537809836	ML162	14.1797132193681	-0.449498880589208	9.55961321618624	Low
GSM1297120	-0.0163135537809836	SID.26681509	18.8650397694801	-0.502161404389764	12.0986688057938	Low
GSM1297120	-0.0163135537809836	CCT036477	21.0288000976829	-0.47825622999184	10.8923336370181	Low
GSM1297120	-0.0163135537809836	BRD.K37390332	21.7041330085517	-0.490241248718432	11.4854476234431	Low
GSM1297120	-0.0163135537809836	NVP.BSK805	18.386517838197	-0.463998911974557	10.2160955332006	Low
GSM1297120	-0.0163135537809836	GSK2636771	20.5647293434776	-0.464528278199736	10.240650173323	Low
GSM1297122	-0.384553578814457	ML162	13.6966573102951	-0.449498880589208	9.55961321618624	Low
GSM1297122	-0.384553578814457	SID.26681509	18.9627703770695	-0.502161404389764	12.0986688057938	Low
GSM1297122	-0.384553578814457	CCT036477	20.7818923942357	-0.47825622999184	10.8923336370181	Low
GSM1297122	-0.384553578814457	BRD.K37390332	21.683063704821	-0.490241248718432	11.4854476234431	Low
GSM1297122	-0.384553578814457	NVP.BSK805	18.0512292661376	-0.463998911974557	10.2160955332006	Low
GSM1297122	-0.384553578814457	GSK2636771	20.5924780773536	-0.464528278199736	10.240650173323	Low
GSM1297124	0.0503001239847892	ML162	12.4952549191921	-0.449498880589208	9.55961321618624	Low
GSM1297124	0.0503001239847892	SID.26681509	18.76050550846	-0.502161404389764	12.0986688057938	Low
GSM1297124	0.0503001239847892	CCT036477	20.4531088890987	-0.47825622999184	10.8923336370181	Low
GSM1297124	0.0503001239847892	BRD.K37390332	21.6432580102408	-0.490241248718432	11.4854476234431	Low
GSM1297124	0.0503001239847892	NVP.BSK805	17.9427508077018	-0.463998911974557	10.2160955332006	Low
GSM1297124	0.0503001239847892	GSK2636771	20.4868603550321	-0.464528278199736	10.240650173323	Low
GSM1297126	-1.00755001637622	ML162	14.6122112488179	-0.449498880589208	9.55961321618624	Low
GSM1297126	-1.00755001637622	SID.26681509	19.0869452994834	-0.502161404389764	12.0986688057938	Low
GSM1297126	-1.00755001637622	CCT036477	20.9453222922098	-0.47825622999184	10.8923336370181	Low
GSM1297126	-1.00755001637622	BRD.K37390332	21.6452897320874	-0.490241248718432	11.4854476234431	Low
GSM1297126	-1.00755001637622	NVP.BSK805	18.4413065624244	-0.463998911974557	10.2160955332006	Low
GSM1297126	-1.00755001637622	GSK2636771	20.5869358110057	-0.464528278199736	10.240650173323	Low
GSM1297128	0.588823354050989	ML162	13.2168771580715	-0.449498880589208	9.55961321618624	High
GSM1297128	0.588823354050989	SID.26681509	18.8924573187234	-0.502161404389764	12.0986688057938	High
GSM1297128	0.588823354050989	CCT036477	20.5129971151035	-0.47825622999184	10.8923336370181	High
GSM1297128	0.588823354050989	BRD.K37390332	21.6464025313408	-0.490241248718432	11.4854476234431	High
GSM1297128	0.588823354050989	NVP.BSK805	18.067164559439	-0.463998911974557	10.2160955332006	High
GSM1297128	0.588823354050989	GSK2636771	20.5696169683621	-0.464528278199736	10.240650173323	High
GSM1297130	-0.63781811451993	ML162	14.4085800207011	-0.449498880589208	9.55961321618624	Low
GSM1297130	-0.63781811451993	SID.26681509	19.0915247047985	-0.502161404389764	12.0986688057938	Low
GSM1297130	-0.63781811451993	CCT036477	21.0366740542821	-0.47825622999184	10.8923336370181	Low
GSM1297130	-0.63781811451993	BRD.K37390332	21.7633436299581	-0.490241248718432	11.4854476234431	Low
GSM1297130	-0.63781811451993	NVP.BSK805	18.1923644437095	-0.463998911974557	10.2160955332006	Low
GSM1297130	-0.63781811451993	GSK2636771	20.5775165000342	-0.464528278199736	10.240650173323	Low
GSM1297132	0.945362725809154	ML162	13.2185154731378	-0.449498880589208	9.55961321618624	High
GSM1297132	0.945362725809154	SID.26681509	18.4320161858545	-0.502161404389764	12.0986688057938	High
GSM1297132	0.945362725809154	CCT036477	20.3437880583595	-0.47825622999184	10.8923336370181	High
GSM1297132	0.945362725809154	BRD.K37390332	21.5301082690282	-0.490241248718432	11.4854476234431	High
GSM1297132	0.945362725809154	NVP.BSK805	17.6668707046302	-0.463998911974557	10.2160955332006	High
GSM1297132	0.945362725809154	GSK2636771	20.5475067751757	-0.464528278199736	10.240650173323	High
GSM1297134	0.577274453542274	ML162	15.0163333397773	-0.449498880589208	9.55961321618624	High
GSM1297134	0.577274453542274	SID.26681509	18.7635969290008	-0.502161404389764	12.0986688057938	High
GSM1297134	0.577274453542274	CCT036477	20.9458880086673	-0.47825622999184	10.8923336370181	High
GSM1297134	0.577274453542274	BRD.K37390332	21.6002925990393	-0.490241248718432	11.4854476234431	High
GSM1297134	0.577274453542274	NVP.BSK805	18.4763594657639	-0.463998911974557	10.2160955332006	High
GSM1297134	0.577274453542274	GSK2636771	20.4973559508701	-0.464528278199736	10.240650173323	High
GSM1297136	0.599342085595297	ML162	15.0785012718528	-0.449498880589208	9.55961321618624	High
GSM1297136	0.599342085595297	SID.26681509	18.8391400579064	-0.502161404389764	12.0986688057938	High
GSM1297136	0.599342085595297	CCT036477	20.992891947677	-0.47825622999184	10.8923336370181	High
GSM1297136	0.599342085595297	BRD.K37390332	21.6652457452693	-0.490241248718432	11.4854476234431	High
GSM1297136	0.599342085595297	NVP.BSK805	18.1163967739764	-0.463998911974557	10.2160955332006	High
GSM1297136	0.599342085595297	GSK2636771	20.5654583380159	-0.464528278199736	10.240650173323	High
GSM1297138	1.02684607538672	ML162	13.2131357833473	-0.449498880589208	9.55961321618624	High
GSM1297138	1.02684607538672	SID.26681509	18.6445658535562	-0.502161404389764	12.0986688057938	High
GSM1297138	1.02684607538672	CCT036477	20.5121920406954	-0.47825622999184	10.8923336370181	High
GSM1297138	1.02684607538672	BRD.K37390332	21.4769001507267	-0.490241248718432	11.4854476234431	High
GSM1297138	1.02684607538672	NVP.BSK805	17.9500463324882	-0.463998911974557	10.2160955332006	High
GSM1297138	1.02684607538672	GSK2636771	20.5357629456468	-0.464528278199736	10.240650173323	High
GSM1297140	-0.393301054595998	ML162	16.3272545036609	-0.449498880589208	9.55961321618624	Low
GSM1297140	-0.393301054595998	SID.26681509	19.9466931540675	-0.502161404389764	12.0986688057938	Low
GSM1297140	-0.393301054595998	CCT036477	21.4387357245463	-0.47825622999184	10.8923336370181	Low
GSM1297140	-0.393301054595998	BRD.K37390332	21.6277400634079	-0.490241248718432	11.4854476234431	Low
GSM1297140	-0.393301054595998	NVP.BSK805	18.95738423633	-0.463998911974557	10.2160955332006	Low
GSM1297140	-0.393301054595998	GSK2636771	20.6444851629451	-0.464528278199736	10.240650173323	Low
GSM1297142	0.304455004687883	ML162	12.8075114800632	-0.449498880589208	9.55961321618624	High
GSM1297142	0.304455004687883	SID.26681509	18.8937056650074	-0.502161404389764	12.0986688057938	High
GSM1297142	0.304455004687883	CCT036477	20.2975916631322	-0.47825622999184	10.8923336370181	High
GSM1297142	0.304455004687883	BRD.K37390332	21.6745402212011	-0.490241248718432	11.4854476234431	High
GSM1297142	0.304455004687883	NVP.BSK805	17.8224363335742	-0.463998911974557	10.2160955332006	High
GSM1297142	0.304455004687883	GSK2636771	20.574618040027	-0.464528278199736	10.240650173323	High
GSM1297144	-0.346355285535477	ML162	14.9360874765242	-0.449498880589208	9.55961321618624	Low
GSM1297144	-0.346355285535477	SID.26681509	19.4702227246966	-0.502161404389764	12.0986688057938	Low
GSM1297144	-0.346355285535477	CCT036477	21.0609609235706	-0.47825622999184	10.8923336370181	Low
GSM1297144	-0.346355285535477	BRD.K37390332	21.7027390491121	-0.490241248718432	11.4854476234431	Low
GSM1297144	-0.346355285535477	NVP.BSK805	18.3359245646482	-0.463998911974557	10.2160955332006	Low
GSM1297144	-0.346355285535477	GSK2636771	20.6163664898915	-0.464528278199736	10.240650173323	Low
GSM1297146	-0.0641375890409007	ML162	15.3522747689584	-0.449498880589208	9.55961321618624	Low
GSM1297146	-0.0641375890409007	SID.26681509	19.1043143580742	-0.502161404389764	12.0986688057938	Low
GSM1297146	-0.0641375890409007	CCT036477	21.2031253261997	-0.47825622999184	10.8923336370181	Low
GSM1297146	-0.0641375890409007	BRD.K37390332	21.71663243211	-0.490241248718432	11.4854476234431	Low
GSM1297146	-0.0641375890409007	NVP.BSK805	18.2207503027144	-0.463998911974557	10.2160955332006	Low
GSM1297146	-0.0641375890409007	GSK2636771	20.6876998654322	-0.464528278199736	10.240650173323	Low
GSM1297148	0.128907613465508	ML162	12.288974166248	-0.449498880589208	9.55961321618624	High
GSM1297148	0.128907613465508	SID.26681509	18.612815330598	-0.502161404389764	12.0986688057938	High
GSM1297148	0.128907613465508	CCT036477	20.341530968283	-0.47825622999184	10.8923336370181	High
GSM1297148	0.128907613465508	BRD.K37390332	21.5865786066154	-0.490241248718432	11.4854476234431	High
GSM1297148	0.128907613465508	NVP.BSK805	17.889243838067	-0.463998911974557	10.2160955332006	High
GSM1297148	0.128907613465508	GSK2636771	20.4642336746893	-0.464528278199736	10.240650173323	High
GSM1297150	0.583871920887444	ML162	12.802873794796	-0.449498880589208	9.55961321618624	High
GSM1297150	0.583871920887444	SID.26681509	18.7584683723828	-0.502161404389764	12.0986688057938	High
GSM1297150	0.583871920887444	CCT036477	20.3652366002838	-0.47825622999184	10.8923336370181	High
GSM1297150	0.583871920887444	BRD.K37390332	21.660681702426	-0.490241248718432	11.4854476234431	High
GSM1297150	0.583871920887444	NVP.BSK805	17.9176812377212	-0.463998911974557	10.2160955332006	High
GSM1297150	0.583871920887444	GSK2636771	20.5432619773342	-0.464528278199736	10.240650173323	High
GSM1297152	0.470219796512595	ML162	13.2059426579952	-0.449498880589208	9.55961321618624	High
GSM1297152	0.470219796512595	SID.26681509	18.7227933265318	-0.502161404389764	12.0986688057938	High
GSM1297152	0.470219796512595	CCT036477	20.57421872421	-0.47825622999184	10.8923336370181	High
GSM1297152	0.470219796512595	BRD.K37390332	21.5781016706617	-0.490241248718432	11.4854476234431	High
GSM1297152	0.470219796512595	NVP.BSK805	17.9321768776276	-0.463998911974557	10.2160955332006	High
GSM1297152	0.470219796512595	GSK2636771	20.5698071836839	-0.464528278199736	10.240650173323	High
GSM1297154	0.697492278182436	ML162	13.9936821483325	-0.449498880589208	9.55961321618624	High
GSM1297154	0.697492278182436	SID.26681509	18.7097466910204	-0.502161404389764	12.0986688057938	High
GSM1297154	0.697492278182436	CCT036477	20.7534282352792	-0.47825622999184	10.8923336370181	High
GSM1297154	0.697492278182436	BRD.K37390332	21.6596043877269	-0.490241248718432	11.4854476234431	High
GSM1297154	0.697492278182436	NVP.BSK805	18.1804937292398	-0.463998911974557	10.2160955332006	High
GSM1297154	0.697492278182436	GSK2636771	20.5657311008576	-0.464528278199736	10.240650173323	High
GSM1297156	-0.250660709958645	ML162	15.5195747325987	-0.449498880589208	9.55961321618624	Low
GSM1297156	-0.250660709958645	SID.26681509	19.498599834786	-0.502161404389764	12.0986688057938	Low
GSM1297156	-0.250660709958645	CCT036477	21.032373976652	-0.47825622999184	10.8923336370181	Low
GSM1297156	-0.250660709958645	BRD.K37390332	21.6307506180598	-0.490241248718432	11.4854476234431	Low
GSM1297156	-0.250660709958645	NVP.BSK805	18.4531527145936	-0.463998911974557	10.2160955332006	Low
GSM1297156	-0.250660709958645	GSK2636771	20.5568578827211	-0.464528278199736	10.240650173323	Low
GSM1297158	0.109253310221516	ML162	14.1024016713434	-0.449498880589208	9.55961321618624	High
GSM1297158	0.109253310221516	SID.26681509	18.7214501040694	-0.502161404389764	12.0986688057938	High
GSM1297158	0.109253310221516	CCT036477	20.7177054323032	-0.47825622999184	10.8923336370181	High
GSM1297158	0.109253310221516	BRD.K37390332	21.5331507150093	-0.490241248718432	11.4854476234431	High
GSM1297158	0.109253310221516	NVP.BSK805	18.1287426114947	-0.463998911974557	10.2160955332006	High
GSM1297158	0.109253310221516	GSK2636771	20.5757741774106	-0.464528278199736	10.240650173323	High
GSM1297160	0.508328381257148	ML162	13.0545805555513	-0.449498880589208	9.55961321618624	High
GSM1297160	0.508328381257148	SID.26681509	18.4074430484425	-0.502161404389764	12.0986688057938	High
GSM1297160	0.508328381257148	CCT036477	20.7012716318298	-0.47825622999184	10.8923336370181	High
GSM1297160	0.508328381257148	BRD.K37390332	21.5568749980188	-0.490241248718432	11.4854476234431	High
GSM1297160	0.508328381257148	NVP.BSK805	18.1497268519078	-0.463998911974557	10.2160955332006	High
GSM1297160	0.508328381257148	GSK2636771	20.4901558671446	-0.464528278199736	10.240650173323	High
GSM1297162	-0.37439963785732	ML162	14.0830005144592	-0.449498880589208	9.55961321618624	Low
GSM1297162	-0.37439963785732	SID.26681509	18.9076439121001	-0.502161404389764	12.0986688057938	Low
GSM1297162	-0.37439963785732	CCT036477	20.9925468335735	-0.47825622999184	10.8923336370181	Low
GSM1297162	-0.37439963785732	BRD.K37390332	21.6496692416321	-0.490241248718432	11.4854476234431	Low
GSM1297162	-0.37439963785732	NVP.BSK805	18.0744820075798	-0.463998911974557	10.2160955332006	Low
GSM1297162	-0.37439963785732	GSK2636771	20.5764603406492	-0.464528278199736	10.240650173323	Low
GSM1297164	0.355432293770508	ML162	12.8072123587618	-0.449498880589208	9.55961321618624	High
GSM1297164	0.355432293770508	SID.26681509	18.5343331723908	-0.502161404389764	12.0986688057938	High
GSM1297164	0.355432293770508	CCT036477	20.2799962321591	-0.47825622999184	10.8923336370181	High
GSM1297164	0.355432293770508	BRD.K37390332	21.6660191885485	-0.490241248718432	11.4854476234431	High
GSM1297164	0.355432293770508	NVP.BSK805	17.6042396216287	-0.463998911974557	10.2160955332006	High
GSM1297164	0.355432293770508	GSK2636771	20.5125626714262	-0.464528278199736	10.240650173323	High
GSM1297166	-0.0841665965411746	ML162	13.0313456374328	-0.449498880589208	9.55961321618624	Low
GSM1297166	-0.0841665965411746	SID.26681509	19.0414585817154	-0.502161404389764	12.0986688057938	Low
GSM1297166	-0.0841665965411746	CCT036477	20.7208906593527	-0.47825622999184	10.8923336370181	Low
GSM1297166	-0.0841665965411746	BRD.K37390332	21.7165905221843	-0.490241248718432	11.4854476234431	Low
GSM1297166	-0.0841665965411746	NVP.BSK805	18.0309406641447	-0.463998911974557	10.2160955332006	Low
GSM1297166	-0.0841665965411746	GSK2636771	20.5504973195628	-0.464528278199736	10.240650173323	Low
GSM1297168	0.362809890816441	ML162	12.6248804308268	-0.449498880589208	9.55961321618624	High
GSM1297168	0.362809890816441	SID.26681509	18.3849429714437	-0.502161404389764	12.0986688057938	High
GSM1297168	0.362809890816441	CCT036477	20.4953700295577	-0.47825622999184	10.8923336370181	High
GSM1297168	0.362809890816441	BRD.K37390332	21.64092918641	-0.490241248718432	11.4854476234431	High
GSM1297168	0.362809890816441	NVP.BSK805	18.0760705595144	-0.463998911974557	10.2160955332006	High
GSM1297168	0.362809890816441	GSK2636771	20.5098585200885	-0.464528278199736	10.240650173323	High
GSM1297170	0.431493853043775	ML162	13.626277859517	-0.449498880589208	9.55961321618624	High
GSM1297170	0.431493853043775	SID.26681509	18.8086333079789	-0.502161404389764	12.0986688057938	High
GSM1297170	0.431493853043775	CCT036477	20.8033378058482	-0.47825622999184	10.8923336370181	High
GSM1297170	0.431493853043775	BRD.K37390332	21.7017251534868	-0.490241248718432	11.4854476234431	High
GSM1297170	0.431493853043775	NVP.BSK805	18.0716801882516	-0.463998911974557	10.2160955332006	High
GSM1297170	0.431493853043775	GSK2636771	20.5626821912287	-0.464528278199736	10.240650173323	High
GSM1297172	0.606962079996903	ML162	12.844942812251	-0.449498880589208	9.55961321618624	High
GSM1297172	0.606962079996903	SID.26681509	18.6361028058221	-0.502161404389764	12.0986688057938	High
GSM1297172	0.606962079996903	CCT036477	20.7757688846848	-0.47825622999184	10.8923336370181	High
GSM1297172	0.606962079996903	BRD.K37390332	21.7148634807341	-0.490241248718432	11.4854476234431	High
GSM1297172	0.606962079996903	NVP.BSK805	18.2530592467075	-0.463998911974557	10.2160955332006	High
GSM1297172	0.606962079996903	GSK2636771	20.5693514737878	-0.464528278199736	10.240650173323	High
GSM1297174	0.124548149650029	ML162	13.0445962616069	-0.449498880589208	9.55961321618624	High
GSM1297174	0.124548149650029	SID.26681509	18.6109480823634	-0.502161404389764	12.0986688057938	High
GSM1297174	0.124548149650029	CCT036477	20.2890151018597	-0.47825622999184	10.8923336370181	High
GSM1297174	0.124548149650029	BRD.K37390332	21.5579152732532	-0.490241248718432	11.4854476234431	High
GSM1297174	0.124548149650029	NVP.BSK805	18.1663352075421	-0.463998911974557	10.2160955332006	High
GSM1297174	0.124548149650029	GSK2636771	20.493654402792	-0.464528278199736	10.240650173323	High
GSM1297176	0.54402776749612	ML162	12.5185601047023	-0.449498880589208	9.55961321618624	High
GSM1297176	0.54402776749612	SID.26681509	18.4837100100206	-0.502161404389764	12.0986688057938	High
GSM1297176	0.54402776749612	CCT036477	20.1228297825101	-0.47825622999184	10.8923336370181	High
GSM1297176	0.54402776749612	BRD.K37390332	21.681960754596	-0.490241248718432	11.4854476234431	High
GSM1297176	0.54402776749612	NVP.BSK805	17.7804259117186	-0.463998911974557	10.2160955332006	High
GSM1297176	0.54402776749612	GSK2636771	20.5145898527917	-0.464528278199736	10.240650173323	High
GSM1297178	0.762674454486014	ML162	12.1376337327473	-0.449498880589208	9.55961321618624	High
GSM1297178	0.762674454486014	SID.26681509	18.461754408215	-0.502161404389764	12.0986688057938	High
GSM1297178	0.762674454486014	CCT036477	20.0090770889451	-0.47825622999184	10.8923336370181	High
GSM1297178	0.762674454486014	BRD.K37390332	21.6228035802526	-0.490241248718432	11.4854476234431	High
GSM1297178	0.762674454486014	NVP.BSK805	17.6745157480826	-0.463998911974557	10.2160955332006	High
GSM1297178	0.762674454486014	GSK2636771	20.5088494914077	-0.464528278199736	10.240650173323	High
GSM1297180	0.350071427951254	ML162	12.9377220164406	-0.449498880589208	9.55961321618624	High
GSM1297180	0.350071427951254	SID.26681509	18.8061932738535	-0.502161404389764	12.0986688057938	High
GSM1297180	0.350071427951254	CCT036477	20.6123444877636	-0.47825622999184	10.8923336370181	High
GSM1297180	0.350071427951254	BRD.K37390332	21.6913703459894	-0.490241248718432	11.4854476234431	High
GSM1297180	0.350071427951254	NVP.BSK805	17.9083799278365	-0.463998911974557	10.2160955332006	High
GSM1297180	0.350071427951254	GSK2636771	20.5884222221583	-0.464528278199736	10.240650173323	High
GSM1297182	0.0816627385330327	ML162	13.5019623729223	-0.449498880589208	9.55961321618624	Low
GSM1297182	0.0816627385330327	SID.26681509	18.8827811787032	-0.502161404389764	12.0986688057938	Low
GSM1297182	0.0816627385330327	CCT036477	20.6457777580546	-0.47825622999184	10.8923336370181	Low
GSM1297182	0.0816627385330327	BRD.K37390332	21.7620170138123	-0.490241248718432	11.4854476234431	Low
GSM1297182	0.0816627385330327	NVP.BSK805	17.9952025922536	-0.463998911974557	10.2160955332006	Low
GSM1297182	0.0816627385330327	GSK2636771	20.5701436958068	-0.464528278199736	10.240650173323	Low
GSM1297184	0.777826240206077	ML162	13.1340794447396	-0.449498880589208	9.55961321618624	High
GSM1297184	0.777826240206077	SID.26681509	18.1083436945375	-0.502161404389764	12.0986688057938	High
GSM1297184	0.777826240206077	CCT036477	20.2896350932585	-0.47825622999184	10.8923336370181	High
GSM1297184	0.777826240206077	BRD.K37390332	21.5936045214832	-0.490241248718432	11.4854476234431	High
GSM1297184	0.777826240206077	NVP.BSK805	17.8985245531189	-0.463998911974557	10.2160955332006	High
GSM1297184	0.777826240206077	GSK2636771	20.478529998281	-0.464528278199736	10.240650173323	High
GSM1297186	0.403740199387791	ML162	12.0311006137573	-0.449498880589208	9.55961321618624	High
GSM1297186	0.403740199387791	SID.26681509	18.7326188420871	-0.502161404389764	12.0986688057938	High
GSM1297186	0.403740199387791	CCT036477	20.2681217229082	-0.47825622999184	10.8923336370181	High
GSM1297186	0.403740199387791	BRD.K37390332	21.6318708906954	-0.490241248718432	11.4854476234431	High
GSM1297186	0.403740199387791	NVP.BSK805	17.691262946724	-0.463998911974557	10.2160955332006	High
GSM1297186	0.403740199387791	GSK2636771	20.5063187936513	-0.464528278199736	10.240650173323	High
GSM1297188	-0.593746179411248	ML162	13.7239767711609	-0.449498880589208	9.55961321618624	Low
GSM1297188	-0.593746179411248	SID.26681509	18.9180465671281	-0.502161404389764	12.0986688057938	Low
GSM1297188	-0.593746179411248	CCT036477	20.7021669369367	-0.47825622999184	10.8923336370181	Low
GSM1297188	-0.593746179411248	BRD.K37390332	21.7252490678244	-0.490241248718432	11.4854476234431	Low
GSM1297188	-0.593746179411248	NVP.BSK805	18.1421109773697	-0.463998911974557	10.2160955332006	Low
GSM1297188	-0.593746179411248	GSK2636771	20.5231822148715	-0.464528278199736	10.240650173323	Low
GSM1297190	0.44427646938901	ML162	14.1766873755457	-0.449498880589208	9.55961321618624	High
GSM1297190	0.44427646938901	SID.26681509	18.8065308094709	-0.502161404389764	12.0986688057938	High
GSM1297190	0.44427646938901	CCT036477	20.9539890044484	-0.47825622999184	10.8923336370181	High
GSM1297190	0.44427646938901	BRD.K37390332	21.7665542598979	-0.490241248718432	11.4854476234431	High
GSM1297190	0.44427646938901	NVP.BSK805	18.2808098406623	-0.463998911974557	10.2160955332006	High
GSM1297190	0.44427646938901	GSK2636771	20.6025678845182	-0.464528278199736	10.240650173323	High
GSM1297192	0.0549851647378303	ML162	13.8462991374921	-0.449498880589208	9.55961321618624	Low
GSM1297192	0.0549851647378303	SID.26681509	18.9978165958479	-0.502161404389764	12.0986688057938	Low
GSM1297192	0.0549851647378303	CCT036477	20.8831563911188	-0.47825622999184	10.8923336370181	Low
GSM1297192	0.0549851647378303	BRD.K37390332	21.6797787558606	-0.490241248718432	11.4854476234431	Low
GSM1297192	0.0549851647378303	NVP.BSK805	18.2580333706129	-0.463998911974557	10.2160955332006	Low
GSM1297192	0.0549851647378303	GSK2636771	20.5345741544942	-0.464528278199736	10.240650173323	Low
GSM1297194	0.6075643071538	ML162	12.581836433201	-0.449498880589208	9.55961321618624	High
GSM1297194	0.6075643071538	SID.26681509	18.5356596854365	-0.502161404389764	12.0986688057938	High
GSM1297194	0.6075643071538	CCT036477	20.1703766180355	-0.47825622999184	10.8923336370181	High
GSM1297194	0.6075643071538	BRD.K37390332	21.6231615554005	-0.490241248718432	11.4854476234431	High
GSM1297194	0.6075643071538	NVP.BSK805	17.660655627526	-0.463998911974557	10.2160955332006	High
GSM1297194	0.6075643071538	GSK2636771	20.4745387135148	-0.464528278199736	10.240650173323	High
GSM1297196	0.992718585425982	ML162	11.747962535928	-0.449498880589208	9.55961321618624	High
GSM1297196	0.992718585425982	SID.26681509	18.5348699340526	-0.502161404389764	12.0986688057938	High
GSM1297196	0.992718585425982	CCT036477	20.3386176766698	-0.47825622999184	10.8923336370181	High
GSM1297196	0.992718585425982	BRD.K37390332	21.6799333802331	-0.490241248718432	11.4854476234431	High
GSM1297196	0.992718585425982	NVP.BSK805	17.8919300093132	-0.463998911974557	10.2160955332006	High
GSM1297196	0.992718585425982	GSK2636771	20.5360387728349	-0.464528278199736	10.240650173323	High
GSM1297198	-0.579457067545002	ML162	14.2123677114919	-0.449498880589208	9.55961321618624	Low
GSM1297198	-0.579457067545002	SID.26681509	18.9568266419514	-0.502161404389764	12.0986688057938	Low
GSM1297198	-0.579457067545002	CCT036477	20.999824158147	-0.47825622999184	10.8923336370181	Low
GSM1297198	-0.579457067545002	BRD.K37390332	21.6870865111846	-0.490241248718432	11.4854476234431	Low
GSM1297198	-0.579457067545002	NVP.BSK805	18.3702893476194	-0.463998911974557	10.2160955332006	Low
GSM1297198	-0.579457067545002	GSK2636771	20.5882839522432	-0.464528278199736	10.240650173323	Low
GSM1297200	0.178620785938554	ML162	12.9031117575875	-0.449498880589208	9.55961321618624	High
GSM1297200	0.178620785938554	SID.26681509	19.0810748063666	-0.502161404389764	12.0986688057938	High
GSM1297200	0.178620785938554	CCT036477	20.7062426336189	-0.47825622999184	10.8923336370181	High
GSM1297200	0.178620785938554	BRD.K37390332	21.7840728593887	-0.490241248718432	11.4854476234431	High
GSM1297200	0.178620785938554	NVP.BSK805	18.1835414623564	-0.463998911974557	10.2160955332006	High
GSM1297200	0.178620785938554	GSK2636771	20.5647319315688	-0.464528278199736	10.240650173323	High
GSM1297202	0.574737184050798	ML162	12.7963655671712	-0.449498880589208	9.55961321618624	High
GSM1297202	0.574737184050798	SID.26681509	18.6605369259204	-0.502161404389764	12.0986688057938	High
GSM1297202	0.574737184050798	CCT036477	20.7078218157746	-0.47825622999184	10.8923336370181	High
GSM1297202	0.574737184050798	BRD.K37390332	21.7179032007899	-0.490241248718432	11.4854476234431	High
GSM1297202	0.574737184050798	NVP.BSK805	18.2085052707907	-0.463998911974557	10.2160955332006	High
GSM1297202	0.574737184050798	GSK2636771	20.5520492552589	-0.464528278199736	10.240650173323	High
GSM1297204	0.0848211055510165	ML162	11.9211231427579	-0.449498880589208	9.55961321618624	Low
GSM1297204	0.0848211055510165	SID.26681509	18.6444347706809	-0.502161404389764	12.0986688057938	Low
GSM1297204	0.0848211055510165	CCT036477	20.421419094542	-0.47825622999184	10.8923336370181	Low
GSM1297204	0.0848211055510165	BRD.K37390332	21.6738147094072	-0.490241248718432	11.4854476234431	Low
GSM1297204	0.0848211055510165	NVP.BSK805	17.6082879500954	-0.463998911974557	10.2160955332006	Low
GSM1297204	0.0848211055510165	GSK2636771	20.5516592549092	-0.464528278199736	10.240650173323	Low
GSM1297206	0.390230665332226	ML162	12.712324898926	-0.449498880589208	9.55961321618624	High
GSM1297206	0.390230665332226	SID.26681509	18.7951698476689	-0.502161404389764	12.0986688057938	High
GSM1297206	0.390230665332226	CCT036477	20.5177862695996	-0.47825622999184	10.8923336370181	High
GSM1297206	0.390230665332226	BRD.K37390332	21.7164013350528	-0.490241248718432	11.4854476234431	High
GSM1297206	0.390230665332226	NVP.BSK805	17.8635365754232	-0.463998911974557	10.2160955332006	High
GSM1297206	0.390230665332226	GSK2636771	20.6014702837148	-0.464528278199736	10.240650173323	High
GSM1297208	0.217574781451481	ML162	13.6228068049111	-0.449498880589208	9.55961321618624	High
GSM1297208	0.217574781451481	SID.26681509	18.9399855144318	-0.502161404389764	12.0986688057938	High
GSM1297208	0.217574781451481	CCT036477	20.7598897757588	-0.47825622999184	10.8923336370181	High
GSM1297208	0.217574781451481	BRD.K37390332	21.7295544928989	-0.490241248718432	11.4854476234431	High
GSM1297208	0.217574781451481	NVP.BSK805	18.1936873353902	-0.463998911974557	10.2160955332006	High
GSM1297208	0.217574781451481	GSK2636771	20.5993661940617	-0.464528278199736	10.240650173323	High
GSM1297210	-0.561698804782391	ML162	13.4532699367657	-0.449498880589208	9.55961321618624	Low
GSM1297210	-0.561698804782391	SID.26681509	18.8121209504672	-0.502161404389764	12.0986688057938	Low
GSM1297210	-0.561698804782391	CCT036477	20.8858044271782	-0.47825622999184	10.8923336370181	Low
GSM1297210	-0.561698804782391	BRD.K37390332	21.6902605417009	-0.490241248718432	11.4854476234431	Low
GSM1297210	-0.561698804782391	NVP.BSK805	18.2598662610196	-0.463998911974557	10.2160955332006	Low
GSM1297210	-0.561698804782391	GSK2636771	20.5966439898307	-0.464528278199736	10.240650173323	Low
GSM1297212	0.374822548292901	ML162	12.062801939427	-0.449498880589208	9.55961321618624	High
GSM1297212	0.374822548292901	SID.26681509	18.6695557419431	-0.502161404389764	12.0986688057938	High
GSM1297212	0.374822548292901	CCT036477	20.0766294880263	-0.47825622999184	10.8923336370181	High
GSM1297212	0.374822548292901	BRD.K37390332	21.6146459399729	-0.490241248718432	11.4854476234431	High
GSM1297212	0.374822548292901	NVP.BSK805	17.6532844118196	-0.463998911974557	10.2160955332006	High
GSM1297212	0.374822548292901	GSK2636771	20.535373423259	-0.464528278199736	10.240650173323	High
GSM1297214	0.665387622240637	ML162	13.4989289344204	-0.449498880589208	9.55961321618624	High
GSM1297214	0.665387622240637	SID.26681509	18.9939187743388	-0.502161404389764	12.0986688057938	High
GSM1297214	0.665387622240637	CCT036477	20.7666683826609	-0.47825622999184	10.8923336370181	High
GSM1297214	0.665387622240637	BRD.K37390332	21.6801006525096	-0.490241248718432	11.4854476234431	High
GSM1297214	0.665387622240637	NVP.BSK805	18.2580992280743	-0.463998911974557	10.2160955332006	High
GSM1297214	0.665387622240637	GSK2636771	20.5131990544481	-0.464528278199736	10.240650173323	High
GSM1297216	-0.758483260697318	ML162	13.6130209825848	-0.449498880589208	9.55961321618624	Low
GSM1297216	-0.758483260697318	SID.26681509	18.8994634404596	-0.502161404389764	12.0986688057938	Low
GSM1297216	-0.758483260697318	CCT036477	20.7518433995296	-0.47825622999184	10.8923336370181	Low
GSM1297216	-0.758483260697318	BRD.K37390332	21.6663483340211	-0.490241248718432	11.4854476234431	Low
GSM1297216	-0.758483260697318	NVP.BSK805	18.1751424434966	-0.463998911974557	10.2160955332006	Low
GSM1297216	-0.758483260697318	GSK2636771	20.5522412831082	-0.464528278199736	10.240650173323	Low
GSM1297218	-0.531512473876312	ML162	13.9249535648062	-0.449498880589208	9.55961321618624	Low
GSM1297218	-0.531512473876312	SID.26681509	19.3900727136728	-0.502161404389764	12.0986688057938	Low
GSM1297218	-0.531512473876312	CCT036477	20.8537532557644	-0.47825622999184	10.8923336370181	Low
GSM1297218	-0.531512473876312	BRD.K37390332	21.7269395536664	-0.490241248718432	11.4854476234431	Low
GSM1297218	-0.531512473876312	NVP.BSK805	18.1311640955573	-0.463998911974557	10.2160955332006	Low
GSM1297218	-0.531512473876312	GSK2636771	20.5952536889229	-0.464528278199736	10.240650173323	Low
GSM1297220	0.0304370135661921	ML162	13.9368307925893	-0.449498880589208	9.55961321618624	Low
GSM1297220	0.0304370135661921	SID.26681509	18.9879636582495	-0.502161404389764	12.0986688057938	Low
GSM1297220	0.0304370135661921	CCT036477	20.7351215519553	-0.47825622999184	10.8923336370181	Low
GSM1297220	0.0304370135661921	BRD.K37390332	21.639597900302	-0.490241248718432	11.4854476234431	Low
GSM1297220	0.0304370135661921	NVP.BSK805	18.0233236932271	-0.463998911974557	10.2160955332006	Low
GSM1297220	0.0304370135661921	GSK2636771	20.547206599252	-0.464528278199736	10.240650173323	Low
GSM1297222	0.0638688279610448	ML162	12.1946088476589	-0.449498880589208	9.55961321618624	Low
GSM1297222	0.0638688279610448	SID.26681509	18.5278329532651	-0.502161404389764	12.0986688057938	Low
GSM1297222	0.0638688279610448	CCT036477	20.7525565827132	-0.47825622999184	10.8923336370181	Low
GSM1297222	0.0638688279610448	BRD.K37390332	21.5942967139426	-0.490241248718432	11.4854476234431	Low
GSM1297222	0.0638688279610448	NVP.BSK805	17.9344525679487	-0.463998911974557	10.2160955332006	Low
GSM1297222	0.0638688279610448	GSK2636771	20.72977288177	-0.464528278199736	10.240650173323	Low
GSM1297224	1.28773854261953	ML162	13.2534703262863	-0.449498880589208	9.55961321618624	High
GSM1297224	1.28773854261953	SID.26681509	18.7201554126733	-0.502161404389764	12.0986688057938	High
GSM1297224	1.28773854261953	CCT036477	20.7102994418023	-0.47825622999184	10.8923336370181	High
GSM1297224	1.28773854261953	BRD.K37390332	21.6818949247732	-0.490241248718432	11.4854476234431	High
GSM1297224	1.28773854261953	NVP.BSK805	18.2366910991426	-0.463998911974557	10.2160955332006	High
GSM1297224	1.28773854261953	GSK2636771	20.5822569282827	-0.464528278199736	10.240650173323	High
GSM1297226	-0.164211697117143	ML162	15.0194536031363	-0.449498880589208	9.55961321618624	Low
GSM1297226	-0.164211697117143	SID.26681509	18.9051374494171	-0.502161404389764	12.0986688057938	Low
GSM1297226	-0.164211697117143	CCT036477	21.2888713396734	-0.47825622999184	10.8923336370181	Low
GSM1297226	-0.164211697117143	BRD.K37390332	21.6834129001372	-0.490241248718432	11.4854476234431	Low
GSM1297226	-0.164211697117143	NVP.BSK805	18.5025261904513	-0.463998911974557	10.2160955332006	Low
GSM1297226	-0.164211697117143	GSK2636771	20.6464004589546	-0.464528278199736	10.240650173323	Low
GSM1297228	0.519970765004974	ML162	14.9021692485734	-0.449498880589208	9.55961321618624	High
GSM1297228	0.519970765004974	SID.26681509	19.1669478580497	-0.502161404389764	12.0986688057938	High
GSM1297228	0.519970765004974	CCT036477	21.0801858207483	-0.47825622999184	10.8923336370181	High
GSM1297228	0.519970765004974	BRD.K37390332	21.6435722184569	-0.490241248718432	11.4854476234431	High
GSM1297228	0.519970765004974	NVP.BSK805	18.6543866269065	-0.463998911974557	10.2160955332006	High
GSM1297228	0.519970765004974	GSK2636771	20.5698420229067	-0.464528278199736	10.240650173323	High
GSM1297230	-0.00490487206556611	ML162	14.4923171008004	-0.449498880589208	9.55961321618624	Low
GSM1297230	-0.00490487206556611	SID.26681509	19.0490989095767	-0.502161404389764	12.0986688057938	Low
GSM1297230	-0.00490487206556611	CCT036477	20.9834102850325	-0.47825622999184	10.8923336370181	Low
GSM1297230	-0.00490487206556611	BRD.K37390332	21.6836370527197	-0.490241248718432	11.4854476234431	Low
GSM1297230	-0.00490487206556611	NVP.BSK805	18.4160116737161	-0.463998911974557	10.2160955332006	Low
GSM1297230	-0.00490487206556611	GSK2636771	20.5752473900628	-0.464528278199736	10.240650173323	Low
GSM1297232	-0.519863898572667	ML162	15.1248461519774	-0.449498880589208	9.55961321618624	Low
GSM1297232	-0.519863898572667	SID.26681509	19.4144768337228	-0.502161404389764	12.0986688057938	Low
GSM1297232	-0.519863898572667	CCT036477	21.1077858359907	-0.47825622999184	10.8923336370181	Low
GSM1297232	-0.519863898572667	BRD.K37390332	21.6782958210476	-0.490241248718432	11.4854476234431	Low
GSM1297232	-0.519863898572667	NVP.BSK805	18.3657328187555	-0.463998911974557	10.2160955332006	Low
GSM1297232	-0.519863898572667	GSK2636771	20.6108410395356	-0.464528278199736	10.240650173323	Low
GSM1297234	0.0541300906571256	ML162	13.2134763240365	-0.449498880589208	9.55961321618624	Low
GSM1297234	0.0541300906571256	SID.26681509	18.8342673814559	-0.502161404389764	12.0986688057938	Low
GSM1297234	0.0541300906571256	CCT036477	20.8783606624756	-0.47825622999184	10.8923336370181	Low
GSM1297234	0.0541300906571256	BRD.K37390332	21.6876683964301	-0.490241248718432	11.4854476234431	Low
GSM1297234	0.0541300906571256	NVP.BSK805	18.1703963523481	-0.463998911974557	10.2160955332006	Low
GSM1297234	0.0541300906571256	GSK2636771	20.5303011404005	-0.464528278199736	10.240650173323	Low
GSM1297236	0.193384018072051	ML162	13.1818774020338	-0.449498880589208	9.55961321618624	High
GSM1297236	0.193384018072051	SID.26681509	18.8578635036672	-0.502161404389764	12.0986688057938	High
GSM1297236	0.193384018072051	CCT036477	20.4132200198633	-0.47825622999184	10.8923336370181	High
GSM1297236	0.193384018072051	BRD.K37390332	21.7084157519585	-0.490241248718432	11.4854476234431	High
GSM1297236	0.193384018072051	NVP.BSK805	18.036239323057	-0.463998911974557	10.2160955332006	High
GSM1297236	0.193384018072051	GSK2636771	20.5674272309533	-0.464528278199736	10.240650173323	High
GSM1297238	-0.865176006233659	ML162	14.5887500568364	-0.449498880589208	9.55961321618624	Low
GSM1297238	-0.865176006233659	SID.26681509	18.9518690394175	-0.502161404389764	12.0986688057938	Low
GSM1297238	-0.865176006233659	CCT036477	20.968278874204	-0.47825622999184	10.8923336370181	Low
GSM1297238	-0.865176006233659	BRD.K37390332	21.6903966634032	-0.490241248718432	11.4854476234431	Low
GSM1297238	-0.865176006233659	NVP.BSK805	18.202623944063	-0.463998911974557	10.2160955332006	Low
GSM1297238	-0.865176006233659	GSK2636771	20.6197065403075	-0.464528278199736	10.240650173323	Low
GSM1297240	-0.740702937093738	ML162	13.7910919411457	-0.449498880589208	9.55961321618624	Low
GSM1297240	-0.740702937093738	SID.26681509	18.507489546108	-0.502161404389764	12.0986688057938	Low
GSM1297240	-0.740702937093738	CCT036477	20.7219597250728	-0.47825622999184	10.8923336370181	Low
GSM1297240	-0.740702937093738	BRD.K37390332	21.6987834467079	-0.490241248718432	11.4854476234431	Low
GSM1297240	-0.740702937093738	NVP.BSK805	18.0757487737307	-0.463998911974557	10.2160955332006	Low
GSM1297240	-0.740702937093738	GSK2636771	20.5711440009138	-0.464528278199736	10.240650173323	Low
GSM1297242	0.0379480475870957	ML162	13.3508202965022	-0.449498880589208	9.55961321618624	Low
GSM1297242	0.0379480475870957	SID.26681509	19.4325381015246	-0.502161404389764	12.0986688057938	Low
GSM1297242	0.0379480475870957	CCT036477	20.6933460816718	-0.47825622999184	10.8923336370181	Low
GSM1297242	0.0379480475870957	BRD.K37390332	21.7590402469471	-0.490241248718432	11.4854476234431	Low
GSM1297242	0.0379480475870957	NVP.BSK805	17.9429779383213	-0.463998911974557	10.2160955332006	Low
GSM1297242	0.0379480475870957	GSK2636771	20.6654597753351	-0.464528278199736	10.240650173323	Low
GSM1297244	0.30763942845426	ML162	15.0287454785589	-0.449498880589208	9.55961321618624	High
GSM1297244	0.30763942845426	SID.26681509	19.2215899101971	-0.502161404389764	12.0986688057938	High
GSM1297244	0.30763942845426	CCT036477	21.1716424037635	-0.47825622999184	10.8923336370181	High
GSM1297244	0.30763942845426	BRD.K37390332	21.7713414364173	-0.490241248718432	11.4854476234431	High
GSM1297244	0.30763942845426	NVP.BSK805	18.3012283490368	-0.463998911974557	10.2160955332006	High
GSM1297244	0.30763942845426	GSK2636771	20.630980695419	-0.464528278199736	10.240650173323	High
GSM1297246	-0.266375818974487	ML162	14.7104166047808	-0.449498880589208	9.55961321618624	Low
GSM1297246	-0.266375818974487	SID.26681509	19.2646605288183	-0.502161404389764	12.0986688057938	Low
GSM1297246	-0.266375818974487	CCT036477	20.6523092768992	-0.47825622999184	10.8923336370181	Low
GSM1297246	-0.266375818974487	BRD.K37390332	21.6681515179485	-0.490241248718432	11.4854476234431	Low
GSM1297246	-0.266375818974487	NVP.BSK805	18.4887853844435	-0.463998911974557	10.2160955332006	Low
GSM1297246	-0.266375818974487	GSK2636771	20.6131943003414	-0.464528278199736	10.240650173323	Low
GSM1297248	-1.01619989765553	ML162	15.3642495327713	-0.449498880589208	9.55961321618624	Low
GSM1297248	-1.01619989765553	SID.26681509	19.6086485790281	-0.502161404389764	12.0986688057938	Low
GSM1297248	-1.01619989765553	CCT036477	21.4179941480003	-0.47825622999184	10.8923336370181	Low
GSM1297248	-1.01619989765553	BRD.K37390332	21.7857718466435	-0.490241248718432	11.4854476234431	Low
GSM1297248	-1.01619989765553	NVP.BSK805	18.2205336220742	-0.463998911974557	10.2160955332006	Low
GSM1297248	-1.01619989765553	GSK2636771	20.6708047786438	-0.464528278199736	10.240650173323	Low
GSM1297250	0.259007170607755	ML162	12.746740161745	-0.449498880589208	9.55961321618624	High
GSM1297250	0.259007170607755	SID.26681509	18.7823359013916	-0.502161404389764	12.0986688057938	High
GSM1297250	0.259007170607755	CCT036477	20.127292004962	-0.47825622999184	10.8923336370181	High
GSM1297250	0.259007170607755	BRD.K37390332	21.6704577285401	-0.490241248718432	11.4854476234431	High
GSM1297250	0.259007170607755	NVP.BSK805	17.7161495513379	-0.463998911974557	10.2160955332006	High
GSM1297250	0.259007170607755	GSK2636771	20.5161262043683	-0.464528278199736	10.240650173323	High
GSM1297252	0.134634665601585	ML162	13.8358339239746	-0.449498880589208	9.55961321618624	High
GSM1297252	0.134634665601585	SID.26681509	19.0838903060704	-0.502161404389764	12.0986688057938	High
GSM1297252	0.134634665601585	CCT036477	20.6015468394061	-0.47825622999184	10.8923336370181	High
GSM1297252	0.134634665601585	BRD.K37390332	21.5608890854144	-0.490241248718432	11.4854476234431	High
GSM1297252	0.134634665601585	NVP.BSK805	17.9970396661843	-0.463998911974557	10.2160955332006	High
GSM1297252	0.134634665601585	GSK2636771	20.5435518833118	-0.464528278199736	10.240650173323	High
GSM1297254	-0.379439240222867	ML162	14.6128759181277	-0.449498880589208	9.55961321618624	Low
GSM1297254	-0.379439240222867	SID.26681509	19.3420763242193	-0.502161404389764	12.0986688057938	Low
GSM1297254	-0.379439240222867	CCT036477	21.1874450586325	-0.47825622999184	10.8923336370181	Low
GSM1297254	-0.379439240222867	BRD.K37390332	21.7885646977775	-0.490241248718432	11.4854476234431	Low
GSM1297254	-0.379439240222867	NVP.BSK805	18.3809999621772	-0.463998911974557	10.2160955332006	Low
GSM1297254	-0.379439240222867	GSK2636771	20.6276577317349	-0.464528278199736	10.240650173323	Low
GSM1297256	-0.126338913983458	ML162	14.4712823231379	-0.449498880589208	9.55961321618624	Low
GSM1297256	-0.126338913983458	SID.26681509	19.0406555533656	-0.502161404389764	12.0986688057938	Low
GSM1297256	-0.126338913983458	CCT036477	21.0095583456252	-0.47825622999184	10.8923336370181	Low
GSM1297256	-0.126338913983458	BRD.K37390332	21.6561516327768	-0.490241248718432	11.4854476234431	Low
GSM1297256	-0.126338913983458	NVP.BSK805	18.1122411620352	-0.463998911974557	10.2160955332006	Low
GSM1297256	-0.126338913983458	GSK2636771	20.603077992246	-0.464528278199736	10.240650173323	Low
GSM1297258	-0.00499496065837918	ML162	13.9137612863059	-0.449498880589208	9.55961321618624	Low
GSM1297258	-0.00499496065837918	SID.26681509	19.0531894309233	-0.502161404389764	12.0986688057938	Low
GSM1297258	-0.00499496065837918	CCT036477	20.7094561326628	-0.47825622999184	10.8923336370181	Low
GSM1297258	-0.00499496065837918	BRD.K37390332	21.6718313837092	-0.490241248718432	11.4854476234431	Low
GSM1297258	-0.00499496065837918	NVP.BSK805	18.2165277404297	-0.463998911974557	10.2160955332006	Low
GSM1297258	-0.00499496065837918	GSK2636771	20.562717621467	-0.464528278199736	10.240650173323	Low
GSM1297260	0.479611232564168	ML162	14.0694135143359	-0.449498880589208	9.55961321618624	High
GSM1297260	0.479611232564168	SID.26681509	19.0023159841342	-0.502161404389764	12.0986688057938	High
GSM1297260	0.479611232564168	CCT036477	20.7821096026184	-0.47825622999184	10.8923336370181	High
GSM1297260	0.479611232564168	BRD.K37390332	21.6207335449545	-0.490241248718432	11.4854476234431	High
GSM1297260	0.479611232564168	NVP.BSK805	18.1395254297063	-0.463998911974557	10.2160955332006	High
GSM1297260	0.479611232564168	GSK2636771	20.6240853586959	-0.464528278199736	10.240650173323	High
GSM1297262	-0.771275290375843	ML162	15.729349841313	-0.449498880589208	9.55961321618624	Low
GSM1297262	-0.771275290375843	SID.26681509	19.4984746895194	-0.502161404389764	12.0986688057938	Low
GSM1297262	-0.771275290375843	CCT036477	21.2010713888414	-0.47825622999184	10.8923336370181	Low
GSM1297262	-0.771275290375843	BRD.K37390332	21.7669081704018	-0.490241248718432	11.4854476234431	Low
GSM1297262	-0.771275290375843	NVP.BSK805	18.4500240418463	-0.463998911974557	10.2160955332006	Low
GSM1297262	-0.771275290375843	GSK2636771	20.6988009837722	-0.464528278199736	10.240650173323	Low
GSM1297264	0.747157397166903	ML162	13.0506243658459	-0.449498880589208	9.55961321618624	High
GSM1297264	0.747157397166903	SID.26681509	18.5317617057679	-0.502161404389764	12.0986688057938	High
GSM1297264	0.747157397166903	CCT036477	20.4487553190993	-0.47825622999184	10.8923336370181	High
GSM1297264	0.747157397166903	BRD.K37390332	21.5069055803955	-0.490241248718432	11.4854476234431	High
GSM1297264	0.747157397166903	NVP.BSK805	18.2479781095166	-0.463998911974557	10.2160955332006	High
GSM1297264	0.747157397166903	GSK2636771	20.4611438497704	-0.464528278199736	10.240650173323	High
GSM1297266	-0.11763447359916	ML162	13.6193094845834	-0.449498880589208	9.55961321618624	Low
GSM1297266	-0.11763447359916	SID.26681509	18.8144005222293	-0.502161404389764	12.0986688057938	Low
GSM1297266	-0.11763447359916	CCT036477	20.5778359464921	-0.47825622999184	10.8923336370181	Low
GSM1297266	-0.11763447359916	BRD.K37390332	21.5914757155754	-0.490241248718432	11.4854476234431	Low
GSM1297266	-0.11763447359916	NVP.BSK805	18.3553770606811	-0.463998911974557	10.2160955332006	Low
GSM1297266	-0.11763447359916	GSK2636771	20.5272274783976	-0.464528278199736	10.240650173323	Low
GSM1297268	-0.541848538965595	ML162	13.9572876158898	-0.449498880589208	9.55961321618624	Low
GSM1297268	-0.541848538965595	SID.26681509	18.792485166915	-0.502161404389764	12.0986688057938	Low
GSM1297268	-0.541848538965595	CCT036477	20.898201248336	-0.47825622999184	10.8923336370181	Low
GSM1297268	-0.541848538965595	BRD.K37390332	21.733305773618	-0.490241248718432	11.4854476234431	Low
GSM1297268	-0.541848538965595	NVP.BSK805	18.6021019937457	-0.463998911974557	10.2160955332006	Low
GSM1297268	-0.541848538965595	GSK2636771	20.6122480419065	-0.464528278199736	10.240650173323	Low
GSM1297270	0.103461828012028	ML162	13.3687570015408	-0.449498880589208	9.55961321618624	High
GSM1297270	0.103461828012028	SID.26681509	19.0346294403229	-0.502161404389764	12.0986688057938	High
GSM1297270	0.103461828012028	CCT036477	20.6076241110392	-0.47825622999184	10.8923336370181	High
GSM1297270	0.103461828012028	BRD.K37390332	21.6272305718159	-0.490241248718432	11.4854476234431	High
GSM1297270	0.103461828012028	NVP.BSK805	18.2811569733413	-0.463998911974557	10.2160955332006	High
GSM1297270	0.103461828012028	GSK2636771	20.5856615038373	-0.464528278199736	10.240650173323	High
GSM1297272	-0.0329394054934046	ML162	14.7178586746371	-0.449498880589208	9.55961321618624	Low
GSM1297272	-0.0329394054934046	SID.26681509	18.9178099226893	-0.502161404389764	12.0986688057938	Low
GSM1297272	-0.0329394054934046	CCT036477	20.5843009282575	-0.47825622999184	10.8923336370181	Low
GSM1297272	-0.0329394054934046	BRD.K37390332	21.651514653256	-0.490241248718432	11.4854476234431	Low
GSM1297272	-0.0329394054934046	NVP.BSK805	18.050548128809	-0.463998911974557	10.2160955332006	Low
GSM1297272	-0.0329394054934046	GSK2636771	20.58018543145	-0.464528278199736	10.240650173323	Low
GSM1297274	-0.0879391485385035	ML162	14.9820569300153	-0.449498880589208	9.55961321618624	Low
GSM1297274	-0.0879391485385035	SID.26681509	19.1434478543808	-0.502161404389764	12.0986688057938	Low
GSM1297274	-0.0879391485385035	CCT036477	21.1369905485604	-0.47825622999184	10.8923336370181	Low
GSM1297274	-0.0879391485385035	BRD.K37390332	21.6908928543662	-0.490241248718432	11.4854476234431	Low
GSM1297274	-0.0879391485385035	NVP.BSK805	18.6723759709372	-0.463998911974557	10.2160955332006	Low
GSM1297274	-0.0879391485385035	GSK2636771	20.6107410753722	-0.464528278199736	10.240650173323	Low
GSM1297276	0.492608126566062	ML162	12.5331963723506	-0.449498880589208	9.55961321618624	High
GSM1297276	0.492608126566062	SID.26681509	18.4243780965561	-0.502161404389764	12.0986688057938	High
GSM1297276	0.492608126566062	CCT036477	20.0816499752295	-0.47825622999184	10.8923336370181	High
GSM1297276	0.492608126566062	BRD.K37390332	21.587739154398	-0.490241248718432	11.4854476234431	High
GSM1297276	0.492608126566062	NVP.BSK805	17.8656123765924	-0.463998911974557	10.2160955332006	High
GSM1297276	0.492608126566062	GSK2636771	20.5658186473994	-0.464528278199736	10.240650173323	High
GSM1297278	-0.123205994326074	ML162	14.2312917812063	-0.449498880589208	9.55961321618624	Low
GSM1297278	-0.123205994326074	SID.26681509	19.06182251409	-0.502161404389764	12.0986688057938	Low
GSM1297278	-0.123205994326074	CCT036477	21.1317977218894	-0.47825622999184	10.8923336370181	Low
GSM1297278	-0.123205994326074	BRD.K37390332	21.6308777798231	-0.490241248718432	11.4854476234431	Low
GSM1297278	-0.123205994326074	NVP.BSK805	18.3874465918302	-0.463998911974557	10.2160955332006	Low
GSM1297278	-0.123205994326074	GSK2636771	20.6501572098319	-0.464528278199736	10.240650173323	Low
GSM1297280	0.234869063764078	ML162	14.236385249968	-0.449498880589208	9.55961321618624	High
GSM1297280	0.234869063764078	SID.26681509	18.8171704990068	-0.502161404389764	12.0986688057938	High
GSM1297280	0.234869063764078	CCT036477	20.9253322188511	-0.47825622999184	10.8923336370181	High
GSM1297280	0.234869063764078	BRD.K37390332	21.6135635109198	-0.490241248718432	11.4854476234431	High
GSM1297280	0.234869063764078	NVP.BSK805	18.6912550410397	-0.463998911974557	10.2160955332006	High
GSM1297280	0.234869063764078	GSK2636771	20.5447046542988	-0.464528278199736	10.240650173323	High
GSM1297282	0.278310879277104	ML162	13.1309459430682	-0.449498880589208	9.55961321618624	High
GSM1297282	0.278310879277104	SID.26681509	18.5764880463155	-0.502161404389764	12.0986688057938	High
GSM1297282	0.278310879277104	CCT036477	20.6776927544603	-0.47825622999184	10.8923336370181	High
GSM1297282	0.278310879277104	BRD.K37390332	21.6300236833247	-0.490241248718432	11.4854476234431	High
GSM1297282	0.278310879277104	NVP.BSK805	18.1488312609573	-0.463998911974557	10.2160955332006	High
GSM1297282	0.278310879277104	GSK2636771	20.4936179813583	-0.464528278199736	10.240650173323	High
GSM1297284	0.521922598100858	ML162	15.7181421216681	-0.449498880589208	9.55961321618624	High
GSM1297284	0.521922598100858	SID.26681509	19.2634988803188	-0.502161404389764	12.0986688057938	High
GSM1297284	0.521922598100858	CCT036477	21.0966060323096	-0.47825622999184	10.8923336370181	High
GSM1297284	0.521922598100858	BRD.K37390332	21.5654563597418	-0.490241248718432	11.4854476234431	High
GSM1297284	0.521922598100858	NVP.BSK805	18.4125945070684	-0.463998911974557	10.2160955332006	High
GSM1297284	0.521922598100858	GSK2636771	20.6016076879535	-0.464528278199736	10.240650173323	High
GSM1297286	-0.462441915733227	ML162	14.2797805323958	-0.449498880589208	9.55961321618624	Low
GSM1297286	-0.462441915733227	SID.26681509	19.2085979015682	-0.502161404389764	12.0986688057938	Low
GSM1297286	-0.462441915733227	CCT036477	21.0303119838128	-0.47825622999184	10.8923336370181	Low
GSM1297286	-0.462441915733227	BRD.K37390332	21.6643447647314	-0.490241248718432	11.4854476234431	Low
GSM1297286	-0.462441915733227	NVP.BSK805	18.4850875976797	-0.463998911974557	10.2160955332006	Low
GSM1297286	-0.462441915733227	GSK2636771	20.5921575891474	-0.464528278199736	10.240650173323	Low
GSM1297288	-0.113585226285705	ML162	14.2125226629379	-0.449498880589208	9.55961321618624	Low
GSM1297288	-0.113585226285705	SID.26681509	19.1503372351446	-0.502161404389764	12.0986688057938	Low
GSM1297288	-0.113585226285705	CCT036477	21.0610506910701	-0.47825622999184	10.8923336370181	Low
GSM1297288	-0.113585226285705	BRD.K37390332	21.724175978514	-0.490241248718432	11.4854476234431	Low
GSM1297288	-0.113585226285705	NVP.BSK805	18.1468024606553	-0.463998911974557	10.2160955332006	Low
GSM1297288	-0.113585226285705	GSK2636771	20.585832785709	-0.464528278199736	10.240650173323	Low
GSM1297290	-1.3585039634127	ML162	15.2197427184487	-0.449498880589208	9.55961321618624	Low
GSM1297290	-1.3585039634127	SID.26681509	19.1764419273414	-0.502161404389764	12.0986688057938	Low
GSM1297290	-1.3585039634127	CCT036477	21.0098371712206	-0.47825622999184	10.8923336370181	Low
GSM1297290	-1.3585039634127	BRD.K37390332	21.6833113811153	-0.490241248718432	11.4854476234431	Low
GSM1297290	-1.3585039634127	NVP.BSK805	18.4971524040122	-0.463998911974557	10.2160955332006	Low
GSM1297290	-1.3585039634127	GSK2636771	20.6359818557152	-0.464528278199736	10.240650173323	Low
GSM1297292	-0.486786180969511	ML162	14.5479927657732	-0.449498880589208	9.55961321618624	Low
GSM1297292	-0.486786180969511	SID.26681509	19.212116352691	-0.502161404389764	12.0986688057938	Low
GSM1297292	-0.486786180969511	CCT036477	20.719923105469	-0.47825622999184	10.8923336370181	Low
GSM1297292	-0.486786180969511	BRD.K37390332	21.7090393061296	-0.490241248718432	11.4854476234431	Low
GSM1297292	-0.486786180969511	NVP.BSK805	18.0353274556856	-0.463998911974557	10.2160955332006	Low
GSM1297292	-0.486786180969511	GSK2636771	20.5774915742729	-0.464528278199736	10.240650173323	Low
GSM1297294	-1.09050358605419	ML162	15.0986206510035	-0.449498880589208	9.55961321618624	Low
GSM1297294	-1.09050358605419	SID.26681509	19.4468334122995	-0.502161404389764	12.0986688057938	Low
GSM1297294	-1.09050358605419	CCT036477	21.12013548721	-0.47825622999184	10.8923336370181	Low
GSM1297294	-1.09050358605419	BRD.K37390332	21.7525241445092	-0.490241248718432	11.4854476234431	Low
GSM1297294	-1.09050358605419	NVP.BSK805	18.6061028595472	-0.463998911974557	10.2160955332006	Low
GSM1297294	-1.09050358605419	GSK2636771	20.6358885992295	-0.464528278199736	10.240650173323	Low
GSM1297296	-0.280196190865978	ML162	13.1740617208096	-0.449498880589208	9.55961321618624	Low
GSM1297296	-0.280196190865978	SID.26681509	18.8650987055783	-0.502161404389764	12.0986688057938	Low
GSM1297296	-0.280196190865978	CCT036477	20.4709554914302	-0.47825622999184	10.8923336370181	Low
GSM1297296	-0.280196190865978	BRD.K37390332	21.6853544049531	-0.490241248718432	11.4854476234431	Low
GSM1297296	-0.280196190865978	NVP.BSK805	17.791487026224	-0.463998911974557	10.2160955332006	Low
GSM1297296	-0.280196190865978	GSK2636771	20.5942203302555	-0.464528278199736	10.240650173323	Low
GSM1297298	-0.0360682357376312	ML162	12.7635938437111	-0.449498880589208	9.55961321618624	Low
GSM1297298	-0.0360682357376312	SID.26681509	18.7583323308271	-0.502161404389764	12.0986688057938	Low
GSM1297298	-0.0360682357376312	CCT036477	20.5107550343993	-0.47825622999184	10.8923336370181	Low
GSM1297298	-0.0360682357376312	BRD.K37390332	21.6676809479393	-0.490241248718432	11.4854476234431	Low
GSM1297298	-0.0360682357376312	NVP.BSK805	17.7033608681992	-0.463998911974557	10.2160955332006	Low
GSM1297298	-0.0360682357376312	GSK2636771	20.5454154154461	-0.464528278199736	10.240650173323	Low
GSM1297300	-0.102384708328316	ML162	13.2884087955168	-0.449498880589208	9.55961321618624	Low
GSM1297300	-0.102384708328316	SID.26681509	19.174683771062	-0.502161404389764	12.0986688057938	Low
GSM1297300	-0.102384708328316	CCT036477	20.8635521321336	-0.47825622999184	10.8923336370181	Low
GSM1297300	-0.102384708328316	BRD.K37390332	21.7755389914626	-0.490241248718432	11.4854476234431	Low
GSM1297300	-0.102384708328316	NVP.BSK805	18.1679034617921	-0.463998911974557	10.2160955332006	Low
GSM1297300	-0.102384708328316	GSK2636771	20.5779599771092	-0.464528278199736	10.240650173323	Low
GSM1297302	1.37129523862455	ML162	13.8614905226424	-0.449498880589208	9.55961321618624	High
GSM1297302	1.37129523862455	SID.26681509	18.3159562167128	-0.502161404389764	12.0986688057938	High
GSM1297302	1.37129523862455	CCT036477	20.2815708744912	-0.47825622999184	10.8923336370181	High
GSM1297302	1.37129523862455	BRD.K37390332	21.547855354113	-0.490241248718432	11.4854476234431	High
GSM1297302	1.37129523862455	NVP.BSK805	17.8344661453545	-0.463998911974557	10.2160955332006	High
GSM1297302	1.37129523862455	GSK2636771	20.4920953690332	-0.464528278199736	10.240650173323	High
GSM1297304	0.577012866493058	ML162	12.9862663648019	-0.449498880589208	9.55961321618624	High
GSM1297304	0.577012866493058	SID.26681509	18.9819122143156	-0.502161404389764	12.0986688057938	High
GSM1297304	0.577012866493058	CCT036477	20.6633237719118	-0.47825622999184	10.8923336370181	High
GSM1297304	0.577012866493058	BRD.K37390332	21.6200903490844	-0.490241248718432	11.4854476234431	High
GSM1297304	0.577012866493058	NVP.BSK805	17.8179465743914	-0.463998911974557	10.2160955332006	High
GSM1297304	0.577012866493058	GSK2636771	20.5496233826264	-0.464528278199736	10.240650173323	High
GSM1297306	-0.0592360771512807	ML162	14.5053051102896	-0.449498880589208	9.55961321618624	Low
GSM1297306	-0.0592360771512807	SID.26681509	18.7686344142545	-0.502161404389764	12.0986688057938	Low
GSM1297306	-0.0592360771512807	CCT036477	21.011132240684	-0.47825622999184	10.8923336370181	Low
GSM1297306	-0.0592360771512807	BRD.K37390332	21.6718334541673	-0.490241248718432	11.4854476234431	Low
GSM1297306	-0.0592360771512807	NVP.BSK805	18.218336074858	-0.463998911974557	10.2160955332006	Low
GSM1297306	-0.0592360771512807	GSK2636771	20.5453700218992	-0.464528278199736	10.240650173323	Low
GSM1297308	0.613924136809421	ML162	13.4427753517992	-0.449498880589208	9.55961321618624	High
GSM1297308	0.613924136809421	SID.26681509	18.8143392054571	-0.502161404389764	12.0986688057938	High
GSM1297308	0.613924136809421	CCT036477	20.6755548634085	-0.47825622999184	10.8923336370181	High
GSM1297308	0.613924136809421	BRD.K37390332	21.6587096136671	-0.490241248718432	11.4854476234431	High
GSM1297308	0.613924136809421	NVP.BSK805	17.8628153052421	-0.463998911974557	10.2160955332006	High
GSM1297308	0.613924136809421	GSK2636771	20.5679420751419	-0.464528278199736	10.240650173323	High
GSM1297310	-0.424845895162171	ML162	15.0302481420099	-0.449498880589208	9.55961321618624	Low
GSM1297310	-0.424845895162171	SID.26681509	19.1122730209147	-0.502161404389764	12.0986688057938	Low
GSM1297310	-0.424845895162171	CCT036477	21.0019550755539	-0.47825622999184	10.8923336370181	Low
GSM1297310	-0.424845895162171	BRD.K37390332	21.71941704133	-0.490241248718432	11.4854476234431	Low
GSM1297310	-0.424845895162171	NVP.BSK805	18.3207924450074	-0.463998911974557	10.2160955332006	Low
GSM1297310	-0.424845895162171	GSK2636771	20.5747545803156	-0.464528278199736	10.240650173323	Low
GSM1297312	-1.76423279173372	ML162	14.7119823914423	-0.449498880589208	9.55961321618624	Low
GSM1297312	-1.76423279173372	SID.26681509	19.2919396479381	-0.502161404389764	12.0986688057938	Low
GSM1297312	-1.76423279173372	CCT036477	21.2804686345828	-0.47825622999184	10.8923336370181	Low
GSM1297312	-1.76423279173372	BRD.K37390332	21.8144416102556	-0.490241248718432	11.4854476234431	Low
GSM1297312	-1.76423279173372	NVP.BSK805	18.2579502897189	-0.463998911974557	10.2160955332006	Low
GSM1297312	-1.76423279173372	GSK2636771	20.5987448992605	-0.464528278199736	10.240650173323	Low
