# Supplementary material for: Identification of disulfidptosis in esophageal squamous cell carcinoma based on single-cell and bulk RNA-seq data to predict prognosis and treatment response
Source: Front Immunol. 2025 Apr 15;16:1567793. doi: 10.3389/fimmu.2025.1567793 (PMC12037556; doi:10.3389/fimmu.2025.1567793)
Supplement: Supplementary file 1 [file Presentation1.zip › Potential treatment strategies for prognostic signature/SupplementaryTable_negtive_drug GDSC2.txt]

sample	Score	Drug	logIC50	rho	p	Group
GSM1296956	0.410201205281347	PRIMA.1MET_1131	5.35657842474445	-0.384248739355136	6.96048620953722	High
GSM1296956	0.410201205281347	AZ960_1250	1.78055415596155	-0.300592136923817	4.36220907370446	High
GSM1296956	0.410201205281347	JAK_8517_1739	3.24960446008484	-0.309034795890612	4.59116455515513	High
GSM1296956	0.410201205281347	AZD8186_1918	4.15448494503614	-0.280926077040571	3.85568647726592	High
GSM1296956	0.410201205281347	AMG.319_2045	5.86122387018004	-0.348222543050238	5.74892267438215	High
GSM1296956	0.410201205281347	JQ1_2172	2.84309828530836	-0.285742681982717	3.97633249958423	High
GSM1296958	-1.0051266635167	PRIMA.1MET_1131	7.18581894355044	-0.384248739355136	6.96048620953722	Low
GSM1296958	-1.0051266635167	AZ960_1250	3.37157337736445	-0.300592136923817	4.36220907370446	Low
GSM1296958	-1.0051266635167	JAK_8517_1739	4.4852524104486	-0.309034795890612	4.59116455515513	Low
GSM1296958	-1.0051266635167	AZD8186_1918	4.77632388099436	-0.280926077040571	3.85568647726592	Low
GSM1296958	-1.0051266635167	AMG.319_2045	6.89259202963126	-0.348222543050238	5.74892267438215	Low
GSM1296958	-1.0051266635167	JQ1_2172	3.46576385175849	-0.285742681982717	3.97633249958423	Low
GSM1296960	0.250142315076266	PRIMA.1MET_1131	6.53758742576288	-0.384248739355136	6.96048620953722	High
GSM1296960	0.250142315076266	AZ960_1250	2.67571105553648	-0.300592136923817	4.36220907370446	High
GSM1296960	0.250142315076266	JAK_8517_1739	3.94026201683951	-0.309034795890612	4.59116455515513	High
GSM1296960	0.250142315076266	AZD8186_1918	4.9365369457214	-0.280926077040571	3.85568647726592	High
GSM1296960	0.250142315076266	AMG.319_2045	6.62081359063613	-0.348222543050238	5.74892267438215	High
GSM1296960	0.250142315076266	JQ1_2172	3.63749409312824	-0.285742681982717	3.97633249958423	High
GSM1296962	0.258319750102994	PRIMA.1MET_1131	6.73950918256976	-0.384248739355136	6.96048620953722	High
GSM1296962	0.258319750102994	AZ960_1250	3.20902006521643	-0.300592136923817	4.36220907370446	High
GSM1296962	0.258319750102994	JAK_8517_1739	3.57528853181333	-0.309034795890612	4.59116455515513	High
GSM1296962	0.258319750102994	AZD8186_1918	4.82336320246848	-0.280926077040571	3.85568647726592	High
GSM1296962	0.258319750102994	AMG.319_2045	6.91143576459688	-0.348222543050238	5.74892267438215	High
GSM1296962	0.258319750102994	JQ1_2172	2.72880411752581	-0.285742681982717	3.97633249958423	High
GSM1296964	-0.481352642795427	PRIMA.1MET_1131	6.86323238144468	-0.384248739355136	6.96048620953722	Low
GSM1296964	-0.481352642795427	AZ960_1250	3.53442488098138	-0.300592136923817	4.36220907370446	Low
GSM1296964	-0.481352642795427	JAK_8517_1739	4.76526273606711	-0.309034795890612	4.59116455515513	Low
GSM1296964	-0.481352642795427	AZD8186_1918	4.75421806792244	-0.280926077040571	3.85568647726592	Low
GSM1296964	-0.481352642795427	AMG.319_2045	7.07155231491442	-0.348222543050238	5.74892267438215	Low
GSM1296964	-0.481352642795427	JQ1_2172	3.23767646703369	-0.285742681982717	3.97633249958423	Low
GSM1296966	0.0905931505376021	PRIMA.1MET_1131	6.18450004792732	-0.384248739355136	6.96048620953722	Low
GSM1296966	0.0905931505376021	AZ960_1250	2.33873126352207	-0.300592136923817	4.36220907370446	Low
GSM1296966	0.0905931505376021	JAK_8517_1739	4.15900057552066	-0.309034795890612	4.59116455515513	Low
GSM1296966	0.0905931505376021	AZD8186_1918	4.46401510400316	-0.280926077040571	3.85568647726592	Low
GSM1296966	0.0905931505376021	AMG.319_2045	6.1091940223261	-0.348222543050238	5.74892267438215	Low
GSM1296966	0.0905931505376021	JQ1_2172	3.32788471146453	-0.285742681982717	3.97633249958423	Low
GSM1296968	-0.418853205376324	PRIMA.1MET_1131	7.05368013800813	-0.384248739355136	6.96048620953722	Low
GSM1296968	-0.418853205376324	AZ960_1250	3.55247402666854	-0.300592136923817	4.36220907370446	Low
GSM1296968	-0.418853205376324	JAK_8517_1739	4.27928165232248	-0.309034795890612	4.59116455515513	Low
GSM1296968	-0.418853205376324	AZD8186_1918	4.67659093173668	-0.280926077040571	3.85568647726592	Low
GSM1296968	-0.418853205376324	AMG.319_2045	7.00865576735778	-0.348222543050238	5.74892267438215	Low
GSM1296968	-0.418853205376324	JQ1_2172	3.30348466392641	-0.285742681982717	3.97633249958423	Low
GSM1296970	0.359772267846274	PRIMA.1MET_1131	5.75180130806901	-0.384248739355136	6.96048620953722	High
GSM1296970	0.359772267846274	AZ960_1250	2.27524308826127	-0.300592136923817	4.36220907370446	High
GSM1296970	0.359772267846274	JAK_8517_1739	3.43543961777551	-0.309034795890612	4.59116455515513	High
GSM1296970	0.359772267846274	AZD8186_1918	4.26149260534681	-0.280926077040571	3.85568647726592	High
GSM1296970	0.359772267846274	AMG.319_2045	6.30225590532485	-0.348222543050238	5.74892267438215	High
GSM1296970	0.359772267846274	JQ1_2172	3.2807604336583	-0.285742681982717	3.97633249958423	High
GSM1296972	0.0063269073837311	PRIMA.1MET_1131	7.03585799077874	-0.384248739355136	6.96048620953722	Low
GSM1296972	0.0063269073837311	AZ960_1250	3.07684146541737	-0.300592136923817	4.36220907370446	Low
GSM1296972	0.0063269073837311	JAK_8517_1739	4.76713235410591	-0.309034795890612	4.59116455515513	Low
GSM1296972	0.0063269073837311	AZD8186_1918	4.54306940057949	-0.280926077040571	3.85568647726592	Low
GSM1296972	0.0063269073837311	AMG.319_2045	6.74491862085159	-0.348222543050238	5.74892267438215	Low
GSM1296972	0.0063269073837311	JQ1_2172	3.14108347349236	-0.285742681982717	3.97633249958423	Low
GSM1296974	-0.276299901386703	PRIMA.1MET_1131	5.20411083163965	-0.384248739355136	6.96048620953722	Low
GSM1296974	-0.276299901386703	AZ960_1250	2.00558793816991	-0.300592136923817	4.36220907370446	Low
GSM1296974	-0.276299901386703	JAK_8517_1739	3.82640166343748	-0.309034795890612	4.59116455515513	Low
GSM1296974	-0.276299901386703	AZD8186_1918	4.23968852146412	-0.280926077040571	3.85568647726592	Low
GSM1296974	-0.276299901386703	AMG.319_2045	6.06329403399297	-0.348222543050238	5.74892267438215	Low
GSM1296974	-0.276299901386703	JQ1_2172	3.03650835992086	-0.285742681982717	3.97633249958423	Low
GSM1296976	-0.383262810458744	PRIMA.1MET_1131	6.38473237459566	-0.384248739355136	6.96048620953722	Low
GSM1296976	-0.383262810458744	AZ960_1250	3.38996694891112	-0.300592136923817	4.36220907370446	Low
GSM1296976	-0.383262810458744	JAK_8517_1739	5.21046839643337	-0.309034795890612	4.59116455515513	Low
GSM1296976	-0.383262810458744	AZD8186_1918	5.01180862852688	-0.280926077040571	3.85568647726592	Low
GSM1296976	-0.383262810458744	AMG.319_2045	6.86578997657649	-0.348222543050238	5.74892267438215	Low
GSM1296976	-0.383262810458744	JQ1_2172	3.43468426943943	-0.285742681982717	3.97633249958423	Low
GSM1296978	0.398373748773534	PRIMA.1MET_1131	5.90829003424831	-0.384248739355136	6.96048620953722	High
GSM1296978	0.398373748773534	AZ960_1250	2.75739422051795	-0.300592136923817	4.36220907370446	High
GSM1296978	0.398373748773534	JAK_8517_1739	4.42082029908969	-0.309034795890612	4.59116455515513	High
GSM1296978	0.398373748773534	AZD8186_1918	4.63463621045692	-0.280926077040571	3.85568647726592	High
GSM1296978	0.398373748773534	AMG.319_2045	6.82735337237357	-0.348222543050238	5.74892267438215	High
GSM1296978	0.398373748773534	JQ1_2172	3.83559676153963	-0.285742681982717	3.97633249958423	High
GSM1296980	-1.05252689690834	PRIMA.1MET_1131	7.23721157413669	-0.384248739355136	6.96048620953722	Low
GSM1296980	-1.05252689690834	AZ960_1250	3.57546934416849	-0.300592136923817	4.36220907370446	Low
GSM1296980	-1.05252689690834	JAK_8517_1739	4.59673054438081	-0.309034795890612	4.59116455515513	Low
GSM1296980	-1.05252689690834	AZD8186_1918	5.06524766866118	-0.280926077040571	3.85568647726592	Low
GSM1296980	-1.05252689690834	AMG.319_2045	6.93012978719503	-0.348222543050238	5.74892267438215	Low
GSM1296980	-1.05252689690834	JQ1_2172	3.4336253875444	-0.285742681982717	3.97633249958423	Low
GSM1296982	0.422128934785646	PRIMA.1MET_1131	6.65395621299714	-0.384248739355136	6.96048620953722	High
GSM1296982	0.422128934785646	AZ960_1250	2.94238487850454	-0.300592136923817	4.36220907370446	High
GSM1296982	0.422128934785646	JAK_8517_1739	4.11396456650632	-0.309034795890612	4.59116455515513	High
GSM1296982	0.422128934785646	AZD8186_1918	4.82104531730428	-0.280926077040571	3.85568647726592	High
GSM1296982	0.422128934785646	AMG.319_2045	6.77840631453549	-0.348222543050238	5.74892267438215	High
GSM1296982	0.422128934785646	JQ1_2172	2.8289839138023	-0.285742681982717	3.97633249958423	High
GSM1296984	0.136176315214537	PRIMA.1MET_1131	6.2450942298231	-0.384248739355136	6.96048620953722	High
GSM1296984	0.136176315214537	AZ960_1250	2.40502929127965	-0.300592136923817	4.36220907370446	High
GSM1296984	0.136176315214537	JAK_8517_1739	3.81616000709443	-0.309034795890612	4.59116455515513	High
GSM1296984	0.136176315214537	AZD8186_1918	4.02172971773886	-0.280926077040571	3.85568647726592	High
GSM1296984	0.136176315214537	AMG.319_2045	6.62235958800224	-0.348222543050238	5.74892267438215	High
GSM1296984	0.136176315214537	JQ1_2172	2.93163747056859	-0.285742681982717	3.97633249958423	High
GSM1296986	0.553898606882401	PRIMA.1MET_1131	5.86356579455191	-0.384248739355136	6.96048620953722	High
GSM1296986	0.553898606882401	AZ960_1250	2.61539864977194	-0.300592136923817	4.36220907370446	High
GSM1296986	0.553898606882401	JAK_8517_1739	4.34398140001065	-0.309034795890612	4.59116455515513	High
GSM1296986	0.553898606882401	AZD8186_1918	5.1207795618274	-0.280926077040571	3.85568647726592	High
GSM1296986	0.553898606882401	AMG.319_2045	6.83796744666961	-0.348222543050238	5.74892267438215	High
GSM1296986	0.553898606882401	JQ1_2172	3.20108200380248	-0.285742681982717	3.97633249958423	High
GSM1296988	-0.733600022719747	PRIMA.1MET_1131	6.82075115303743	-0.384248739355136	6.96048620953722	Low
GSM1296988	-0.733600022719747	AZ960_1250	3.06783349767277	-0.300592136923817	4.36220907370446	Low
GSM1296988	-0.733600022719747	JAK_8517_1739	5.25626269678393	-0.309034795890612	4.59116455515513	Low
GSM1296988	-0.733600022719747	AZD8186_1918	4.54865199178077	-0.280926077040571	3.85568647726592	Low
GSM1296988	-0.733600022719747	AMG.319_2045	7.17400352065243	-0.348222543050238	5.74892267438215	Low
GSM1296988	-0.733600022719747	JQ1_2172	4.00238871045582	-0.285742681982717	3.97633249958423	Low
GSM1296990	0.0922542743743109	PRIMA.1MET_1131	6.40442211312709	-0.384248739355136	6.96048620953722	Low
GSM1296990	0.0922542743743109	AZ960_1250	2.67397307215779	-0.300592136923817	4.36220907370446	Low
GSM1296990	0.0922542743743109	JAK_8517_1739	3.94672351906182	-0.309034795890612	4.59116455515513	Low
GSM1296990	0.0922542743743109	AZD8186_1918	4.41785160511498	-0.280926077040571	3.85568647726592	Low
GSM1296990	0.0922542743743109	AMG.319_2045	6.90589674761183	-0.348222543050238	5.74892267438215	Low
GSM1296990	0.0922542743743109	JQ1_2172	3.53510093449911	-0.285742681982717	3.97633249958423	Low
GSM1296992	-0.364293204098764	PRIMA.1MET_1131	6.01209946890188	-0.384248739355136	6.96048620953722	Low
GSM1296992	-0.364293204098764	AZ960_1250	2.33954693585902	-0.300592136923817	4.36220907370446	Low
GSM1296992	-0.364293204098764	JAK_8517_1739	3.82957072849632	-0.309034795890612	4.59116455515513	Low
GSM1296992	-0.364293204098764	AZD8186_1918	4.83472890890237	-0.280926077040571	3.85568647726592	Low
GSM1296992	-0.364293204098764	AMG.319_2045	6.80992802712683	-0.348222543050238	5.74892267438215	Low
GSM1296992	-0.364293204098764	JQ1_2172	3.09468964208779	-0.285742681982717	3.97633249958423	Low
GSM1296994	-1.02446904471422	PRIMA.1MET_1131	6.69056399443251	-0.384248739355136	6.96048620953722	Low
GSM1296994	-1.02446904471422	AZ960_1250	3.61933798860287	-0.300592136923817	4.36220907370446	Low
GSM1296994	-1.02446904471422	JAK_8517_1739	4.76284609478565	-0.309034795890612	4.59116455515513	Low
GSM1296994	-1.02446904471422	AZD8186_1918	5.37887259848895	-0.280926077040571	3.85568647726592	Low
GSM1296994	-1.02446904471422	AMG.319_2045	7.14116836502744	-0.348222543050238	5.74892267438215	Low
GSM1296994	-1.02446904471422	JQ1_2172	3.90935661076395	-0.285742681982717	3.97633249958423	Low
GSM1296996	-0.0333373472324514	PRIMA.1MET_1131	6.44015016919612	-0.384248739355136	6.96048620953722	Low
GSM1296996	-0.0333373472324514	AZ960_1250	2.71544963392694	-0.300592136923817	4.36220907370446	Low
GSM1296996	-0.0333373472324514	JAK_8517_1739	3.40587981783356	-0.309034795890612	4.59116455515513	Low
GSM1296996	-0.0333373472324514	AZD8186_1918	5.09033159388612	-0.280926077040571	3.85568647726592	Low
GSM1296996	-0.0333373472324514	AMG.319_2045	6.56086168097765	-0.348222543050238	5.74892267438215	Low
GSM1296996	-0.0333373472324514	JQ1_2172	3.06136756591941	-0.285742681982717	3.97633249958423	Low
GSM1296998	-0.368890631853325	PRIMA.1MET_1131	6.43577530471434	-0.384248739355136	6.96048620953722	Low
GSM1296998	-0.368890631853325	AZ960_1250	3.33451131743081	-0.300592136923817	4.36220907370446	Low
GSM1296998	-0.368890631853325	JAK_8517_1739	4.5583685860176	-0.309034795890612	4.59116455515513	Low
GSM1296998	-0.368890631853325	AZD8186_1918	5.41849227764771	-0.280926077040571	3.85568647726592	Low
GSM1296998	-0.368890631853325	AMG.319_2045	6.83874012227064	-0.348222543050238	5.74892267438215	Low
GSM1296998	-0.368890631853325	JQ1_2172	3.6501827156163	-0.285742681982717	3.97633249958423	Low
GSM1297000	0.830513977701949	PRIMA.1MET_1131	5.93399747272488	-0.384248739355136	6.96048620953722	High
GSM1297000	0.830513977701949	AZ960_1250	2.64262214986114	-0.300592136923817	4.36220907370446	High
GSM1297000	0.830513977701949	JAK_8517_1739	3.52023339780152	-0.309034795890612	4.59116455515513	High
GSM1297000	0.830513977701949	AZD8186_1918	4.44147606636614	-0.280926077040571	3.85568647726592	High
GSM1297000	0.830513977701949	AMG.319_2045	6.45726034279555	-0.348222543050238	5.74892267438215	High
GSM1297000	0.830513977701949	JQ1_2172	3.25182742116792	-0.285742681982717	3.97633249958423	High
GSM1297002	0.80492851411688	PRIMA.1MET_1131	6.30636556673322	-0.384248739355136	6.96048620953722	High
GSM1297002	0.80492851411688	AZ960_1250	3.93649114993996	-0.300592136923817	4.36220907370446	High
GSM1297002	0.80492851411688	JAK_8517_1739	5.15756611065788	-0.309034795890612	4.59116455515513	High
GSM1297002	0.80492851411688	AZD8186_1918	5.7023315367434	-0.280926077040571	3.85568647726592	High
GSM1297002	0.80492851411688	AMG.319_2045	7.3453208565023	-0.348222543050238	5.74892267438215	High
GSM1297002	0.80492851411688	JQ1_2172	3.64024563036796	-0.285742681982717	3.97633249958423	High
GSM1297004	-0.453337030970854	PRIMA.1MET_1131	7.01038733351583	-0.384248739355136	6.96048620953722	Low
GSM1297004	-0.453337030970854	AZ960_1250	3.59195190490695	-0.300592136923817	4.36220907370446	Low
GSM1297004	-0.453337030970854	JAK_8517_1739	4.39262304201311	-0.309034795890612	4.59116455515513	Low
GSM1297004	-0.453337030970854	AZD8186_1918	5.26827684644809	-0.280926077040571	3.85568647726592	Low
GSM1297004	-0.453337030970854	AMG.319_2045	7.04890465362763	-0.348222543050238	5.74892267438215	Low
GSM1297004	-0.453337030970854	JQ1_2172	3.3703909761205	-0.285742681982717	3.97633249958423	Low
GSM1297006	0.518045992118242	PRIMA.1MET_1131	6.94282263156198	-0.384248739355136	6.96048620953722	High
GSM1297006	0.518045992118242	AZ960_1250	3.56231110226999	-0.300592136923817	4.36220907370446	High
GSM1297006	0.518045992118242	JAK_8517_1739	5.08253826569912	-0.309034795890612	4.59116455515513	High
GSM1297006	0.518045992118242	AZD8186_1918	5.65982546317178	-0.280926077040571	3.85568647726592	High
GSM1297006	0.518045992118242	AMG.319_2045	6.99689973054384	-0.348222543050238	5.74892267438215	High
GSM1297006	0.518045992118242	JQ1_2172	3.77020408694308	-0.285742681982717	3.97633249958423	High
GSM1297008	0.204596988370167	PRIMA.1MET_1131	6.69229344687402	-0.384248739355136	6.96048620953722	High
GSM1297008	0.204596988370167	AZ960_1250	3.2092869992117	-0.300592136923817	4.36220907370446	High
GSM1297008	0.204596988370167	JAK_8517_1739	4.24642073332477	-0.309034795890612	4.59116455515513	High
GSM1297008	0.204596988370167	AZD8186_1918	5.01403405230979	-0.280926077040571	3.85568647726592	High
GSM1297008	0.204596988370167	AMG.319_2045	7.29951286203955	-0.348222543050238	5.74892267438215	High
GSM1297008	0.204596988370167	JQ1_2172	3.28336272677212	-0.285742681982717	3.97633249958423	High
GSM1297010	-0.781974253753672	PRIMA.1MET_1131	8.2486646157884	-0.384248739355136	6.96048620953722	Low
GSM1297010	-0.781974253753672	AZ960_1250	4.0176611556145	-0.300592136923817	4.36220907370446	Low
GSM1297010	-0.781974253753672	JAK_8517_1739	4.94254004382795	-0.309034795890612	4.59116455515513	Low
GSM1297010	-0.781974253753672	AZD8186_1918	5.46664840112599	-0.280926077040571	3.85568647726592	Low
GSM1297010	-0.781974253753672	AMG.319_2045	7.64505225602276	-0.348222543050238	5.74892267438215	Low
GSM1297010	-0.781974253753672	JQ1_2172	3.35602289963714	-0.285742681982717	3.97633249958423	Low
GSM1297012	0.100752472764416	PRIMA.1MET_1131	6.98973554956221	-0.384248739355136	6.96048620953722	High
GSM1297012	0.100752472764416	AZ960_1250	3.16735860015353	-0.300592136923817	4.36220907370446	High
GSM1297012	0.100752472764416	JAK_8517_1739	4.48458659992122	-0.309034795890612	4.59116455515513	High
GSM1297012	0.100752472764416	AZD8186_1918	4.47177636380742	-0.280926077040571	3.85568647726592	High
GSM1297012	0.100752472764416	AMG.319_2045	7.0409662570311	-0.348222543050238	5.74892267438215	High
GSM1297012	0.100752472764416	JQ1_2172	3.49096817859581	-0.285742681982717	3.97633249958423	High
GSM1297014	0.237199055162307	PRIMA.1MET_1131	5.60608069543189	-0.384248739355136	6.96048620953722	High
GSM1297014	0.237199055162307	AZ960_1250	2.73283149459905	-0.300592136923817	4.36220907370446	High
GSM1297014	0.237199055162307	JAK_8517_1739	4.09113996633024	-0.309034795890612	4.59116455515513	High
GSM1297014	0.237199055162307	AZD8186_1918	4.85136778764454	-0.280926077040571	3.85568647726592	High
GSM1297014	0.237199055162307	AMG.319_2045	6.88924517648183	-0.348222543050238	5.74892267438215	High
GSM1297014	0.237199055162307	JQ1_2172	3.33139990907853	-0.285742681982717	3.97633249958423	High
GSM1297016	0.213229045868484	PRIMA.1MET_1131	6.08605565086817	-0.384248739355136	6.96048620953722	High
GSM1297016	0.213229045868484	AZ960_1250	2.35737070633958	-0.300592136923817	4.36220907370446	High
GSM1297016	0.213229045868484	JAK_8517_1739	3.17387405668681	-0.309034795890612	4.59116455515513	High
GSM1297016	0.213229045868484	AZD8186_1918	4.12511516559879	-0.280926077040571	3.85568647726592	High
GSM1297016	0.213229045868484	AMG.319_2045	6.72376557497097	-0.348222543050238	5.74892267438215	High
GSM1297016	0.213229045868484	JQ1_2172	2.64151007319475	-0.285742681982717	3.97633249958423	High
GSM1297018	-0.036885039184953	PRIMA.1MET_1131	7.70014167943571	-0.384248739355136	6.96048620953722	Low
GSM1297018	-0.036885039184953	AZ960_1250	4.21905604725912	-0.300592136923817	4.36220907370446	Low
GSM1297018	-0.036885039184953	JAK_8517_1739	4.14317504104115	-0.309034795890612	4.59116455515513	Low
GSM1297018	-0.036885039184953	AZD8186_1918	5.93394198940263	-0.280926077040571	3.85568647726592	Low
GSM1297018	-0.036885039184953	AMG.319_2045	7.45377198331397	-0.348222543050238	5.74892267438215	Low
GSM1297018	-0.036885039184953	JQ1_2172	3.96750299759168	-0.285742681982717	3.97633249958423	Low
GSM1297020	0.909530142825825	PRIMA.1MET_1131	5.87836909153837	-0.384248739355136	6.96048620953722	High
GSM1297020	0.909530142825825	AZ960_1250	2.87522806634023	-0.300592136923817	4.36220907370446	High
GSM1297020	0.909530142825825	JAK_8517_1739	4.22860382814786	-0.309034795890612	4.59116455515513	High
GSM1297020	0.909530142825825	AZD8186_1918	4.42161245248468	-0.280926077040571	3.85568647726592	High
GSM1297020	0.909530142825825	AMG.319_2045	6.53709895761863	-0.348222543050238	5.74892267438215	High
GSM1297020	0.909530142825825	JQ1_2172	2.95786661444862	-0.285742681982717	3.97633249958423	High
GSM1297022	0.492247373925473	PRIMA.1MET_1131	5.72452185163873	-0.384248739355136	6.96048620953722	High
GSM1297022	0.492247373925473	AZ960_1250	2.42400156576728	-0.300592136923817	4.36220907370446	High
GSM1297022	0.492247373925473	JAK_8517_1739	3.69573011294747	-0.309034795890612	4.59116455515513	High
GSM1297022	0.492247373925473	AZD8186_1918	4.95889569332519	-0.280926077040571	3.85568647726592	High
GSM1297022	0.492247373925473	AMG.319_2045	6.43438758125463	-0.348222543050238	5.74892267438215	High
GSM1297022	0.492247373925473	JQ1_2172	3.01947356401703	-0.285742681982717	3.97633249958423	High
GSM1297024	0.839308897287585	PRIMA.1MET_1131	6.23859897254235	-0.384248739355136	6.96048620953722	High
GSM1297024	0.839308897287585	AZ960_1250	2.80059171119583	-0.300592136923817	4.36220907370446	High
GSM1297024	0.839308897287585	JAK_8517_1739	3.24879027941549	-0.309034795890612	4.59116455515513	High
GSM1297024	0.839308897287585	AZD8186_1918	4.53445727891036	-0.280926077040571	3.85568647726592	High
GSM1297024	0.839308897287585	AMG.319_2045	6.83097346987216	-0.348222543050238	5.74892267438215	High
GSM1297024	0.839308897287585	JQ1_2172	2.97100783665862	-0.285742681982717	3.97633249958423	High
GSM1297026	-0.00315367446209691	PRIMA.1MET_1131	6.61502842677705	-0.384248739355136	6.96048620953722	Low
GSM1297026	-0.00315367446209691	AZ960_1250	3.03162273607811	-0.300592136923817	4.36220907370446	Low
GSM1297026	-0.00315367446209691	JAK_8517_1739	4.19173472114936	-0.309034795890612	4.59116455515513	Low
GSM1297026	-0.00315367446209691	AZD8186_1918	5.10709807389448	-0.280926077040571	3.85568647726592	Low
GSM1297026	-0.00315367446209691	AMG.319_2045	7.55350518208962	-0.348222543050238	5.74892267438215	Low
GSM1297026	-0.00315367446209691	JQ1_2172	3.18095691166777	-0.285742681982717	3.97633249958423	Low
GSM1297028	-0.206209226494898	PRIMA.1MET_1131	6.52610701850169	-0.384248739355136	6.96048620953722	Low
GSM1297028	-0.206209226494898	AZ960_1250	2.70370487625715	-0.300592136923817	4.36220907370446	Low
GSM1297028	-0.206209226494898	JAK_8517_1739	3.76812355651585	-0.309034795890612	4.59116455515513	Low
GSM1297028	-0.206209226494898	AZD8186_1918	4.65170379579541	-0.280926077040571	3.85568647726592	Low
GSM1297028	-0.206209226494898	AMG.319_2045	6.93798717109994	-0.348222543050238	5.74892267438215	Low
GSM1297028	-0.206209226494898	JQ1_2172	3.06790987272503	-0.285742681982717	3.97633249958423	Low
GSM1297030	-0.399994984155787	PRIMA.1MET_1131	5.95138942352634	-0.384248739355136	6.96048620953722	Low
GSM1297030	-0.399994984155787	AZ960_1250	2.55012138415889	-0.300592136923817	4.36220907370446	Low
GSM1297030	-0.399994984155787	JAK_8517_1739	4.13122204097495	-0.309034795890612	4.59116455515513	Low
GSM1297030	-0.399994984155787	AZD8186_1918	4.8599746776305	-0.280926077040571	3.85568647726592	Low
GSM1297030	-0.399994984155787	AMG.319_2045	6.75586258804761	-0.348222543050238	5.74892267438215	Low
GSM1297030	-0.399994984155787	JQ1_2172	3.61145269762714	-0.285742681982717	3.97633249958423	Low
GSM1297032	0.00148555912894008	PRIMA.1MET_1131	6.83712632735413	-0.384248739355136	6.96048620953722	Low
GSM1297032	0.00148555912894008	AZ960_1250	3.38319397780016	-0.300592136923817	4.36220907370446	Low
GSM1297032	0.00148555912894008	JAK_8517_1739	4.02937135072379	-0.309034795890612	4.59116455515513	Low
GSM1297032	0.00148555912894008	AZD8186_1918	5.10156465289567	-0.280926077040571	3.85568647726592	Low
GSM1297032	0.00148555912894008	AMG.319_2045	7.20168857486728	-0.348222543050238	5.74892267438215	Low
GSM1297032	0.00148555912894008	JQ1_2172	2.81871009710276	-0.285742681982717	3.97633249958423	Low
GSM1297034	0.955054483039529	PRIMA.1MET_1131	6.24606489416183	-0.384248739355136	6.96048620953722	High
GSM1297034	0.955054483039529	AZ960_1250	3.40500208045164	-0.300592136923817	4.36220907370446	High
GSM1297034	0.955054483039529	JAK_8517_1739	3.44081954891373	-0.309034795890612	4.59116455515513	High
GSM1297034	0.955054483039529	AZD8186_1918	4.88289450116529	-0.280926077040571	3.85568647726592	High
GSM1297034	0.955054483039529	AMG.319_2045	7.00241171505234	-0.348222543050238	5.74892267438215	High
GSM1297034	0.955054483039529	JQ1_2172	2.57016203854425	-0.285742681982717	3.97633249958423	High
GSM1297036	0.12639032711224	PRIMA.1MET_1131	7.48418673564048	-0.384248739355136	6.96048620953722	High
GSM1297036	0.12639032711224	AZ960_1250	4.34017820023026	-0.300592136923817	4.36220907370446	High
GSM1297036	0.12639032711224	JAK_8517_1739	5.0888775878482	-0.309034795890612	4.59116455515513	High
GSM1297036	0.12639032711224	AZD8186_1918	5.18305773744865	-0.280926077040571	3.85568647726592	High
GSM1297036	0.12639032711224	AMG.319_2045	8.25837097409876	-0.348222543050238	5.74892267438215	High
GSM1297036	0.12639032711224	JQ1_2172	3.59080562802215	-0.285742681982717	3.97633249958423	High
GSM1297038	-0.0599024124511135	PRIMA.1MET_1131	6.58673598179941	-0.384248739355136	6.96048620953722	Low
GSM1297038	-0.0599024124511135	AZ960_1250	3.61393228011334	-0.300592136923817	4.36220907370446	Low
GSM1297038	-0.0599024124511135	JAK_8517_1739	5.22552970015611	-0.309034795890612	4.59116455515513	Low
GSM1297038	-0.0599024124511135	AZD8186_1918	4.79045674729881	-0.280926077040571	3.85568647726592	Low
GSM1297038	-0.0599024124511135	AMG.319_2045	6.9007429670883	-0.348222543050238	5.74892267438215	Low
GSM1297038	-0.0599024124511135	JQ1_2172	3.46418300214963	-0.285742681982717	3.97633249958423	Low
GSM1297040	0.0332311137523363	PRIMA.1MET_1131	6.98911798427738	-0.384248739355136	6.96048620953722	Low
GSM1297040	0.0332311137523363	AZ960_1250	3.91976353278039	-0.300592136923817	4.36220907370446	Low
GSM1297040	0.0332311137523363	JAK_8517_1739	4.36470367075882	-0.309034795890612	4.59116455515513	Low
GSM1297040	0.0332311137523363	AZD8186_1918	5.09105043723474	-0.280926077040571	3.85568647726592	Low
GSM1297040	0.0332311137523363	AMG.319_2045	7.18898498978643	-0.348222543050238	5.74892267438215	Low
GSM1297040	0.0332311137523363	JQ1_2172	3.27504596362163	-0.285742681982717	3.97633249958423	Low
GSM1297042	0.881328224519478	PRIMA.1MET_1131	7.62179070600709	-0.384248739355136	6.96048620953722	High
GSM1297042	0.881328224519478	AZ960_1250	4.11168527476846	-0.300592136923817	4.36220907370446	High
GSM1297042	0.881328224519478	JAK_8517_1739	4.33522623743809	-0.309034795890612	4.59116455515513	High
GSM1297042	0.881328224519478	AZD8186_1918	4.93293340170706	-0.280926077040571	3.85568647726592	High
GSM1297042	0.881328224519478	AMG.319_2045	7.33748584141168	-0.348222543050238	5.74892267438215	High
GSM1297042	0.881328224519478	JQ1_2172	3.5595625561371	-0.285742681982717	3.97633249958423	High
GSM1297044	-0.465334356566651	PRIMA.1MET_1131	6.89547158990245	-0.384248739355136	6.96048620953722	Low
GSM1297044	-0.465334356566651	AZ960_1250	3.36393561820632	-0.300592136923817	4.36220907370446	Low
GSM1297044	-0.465334356566651	JAK_8517_1739	4.03765614783056	-0.309034795890612	4.59116455515513	Low
GSM1297044	-0.465334356566651	AZD8186_1918	4.76963496457282	-0.280926077040571	3.85568647726592	Low
GSM1297044	-0.465334356566651	AMG.319_2045	6.87212585869753	-0.348222543050238	5.74892267438215	Low
GSM1297044	-0.465334356566651	JQ1_2172	3.2194736620315	-0.285742681982717	3.97633249958423	Low
GSM1297046	-0.513411968494777	PRIMA.1MET_1131	6.81406957885231	-0.384248739355136	6.96048620953722	Low
GSM1297046	-0.513411968494777	AZ960_1250	3.25175678276079	-0.300592136923817	4.36220907370446	Low
GSM1297046	-0.513411968494777	JAK_8517_1739	4.70777456303979	-0.309034795890612	4.59116455515513	Low
GSM1297046	-0.513411968494777	AZD8186_1918	4.7429610541264	-0.280926077040571	3.85568647726592	Low
GSM1297046	-0.513411968494777	AMG.319_2045	7.0071906546592	-0.348222543050238	5.74892267438215	Low
GSM1297046	-0.513411968494777	JQ1_2172	3.40469764718681	-0.285742681982717	3.97633249958423	Low
GSM1297048	0.145087689753924	PRIMA.1MET_1131	5.72954486805143	-0.384248739355136	6.96048620953722	High
GSM1297048	0.145087689753924	AZ960_1250	2.61510766385233	-0.300592136923817	4.36220907370446	High
GSM1297048	0.145087689753924	JAK_8517_1739	3.99956526641127	-0.309034795890612	4.59116455515513	High
GSM1297048	0.145087689753924	AZD8186_1918	3.87398999388274	-0.280926077040571	3.85568647726592	High
GSM1297048	0.145087689753924	AMG.319_2045	6.3461891014062	-0.348222543050238	5.74892267438215	High
GSM1297048	0.145087689753924	JQ1_2172	2.74495851628749	-0.285742681982717	3.97633249958423	High
GSM1297050	0.50444872339312	PRIMA.1MET_1131	6.74706501588468	-0.384248739355136	6.96048620953722	High
GSM1297050	0.50444872339312	AZ960_1250	3.695513910592	-0.300592136923817	4.36220907370446	High
GSM1297050	0.50444872339312	JAK_8517_1739	3.7000528254237	-0.309034795890612	4.59116455515513	High
GSM1297050	0.50444872339312	AZD8186_1918	4.66247480512001	-0.280926077040571	3.85568647726592	High
GSM1297050	0.50444872339312	AMG.319_2045	7.1158599722178	-0.348222543050238	5.74892267438215	High
GSM1297050	0.50444872339312	JQ1_2172	3.17700457923665	-0.285742681982717	3.97633249958423	High
GSM1297052	0.542528276204311	PRIMA.1MET_1131	6.58090793497002	-0.384248739355136	6.96048620953722	High
GSM1297052	0.542528276204311	AZ960_1250	2.87442439040946	-0.300592136923817	4.36220907370446	High
GSM1297052	0.542528276204311	JAK_8517_1739	4.06182969217542	-0.309034795890612	4.59116455515513	High
GSM1297052	0.542528276204311	AZD8186_1918	4.48100151989434	-0.280926077040571	3.85568647726592	High
GSM1297052	0.542528276204311	AMG.319_2045	6.64725576504243	-0.348222543050238	5.74892267438215	High
GSM1297052	0.542528276204311	JQ1_2172	3.2775271203265	-0.285742681982717	3.97633249958423	High
GSM1297054	-0.0274444305951403	PRIMA.1MET_1131	7.9055936281308	-0.384248739355136	6.96048620953722	Low
GSM1297054	-0.0274444305951403	AZ960_1250	3.94373203935986	-0.300592136923817	4.36220907370446	Low
GSM1297054	-0.0274444305951403	JAK_8517_1739	4.76588486056261	-0.309034795890612	4.59116455515513	Low
GSM1297054	-0.0274444305951403	AZD8186_1918	5.01602412032665	-0.280926077040571	3.85568647726592	Low
GSM1297054	-0.0274444305951403	AMG.319_2045	7.48942024420547	-0.348222543050238	5.74892267438215	Low
GSM1297054	-0.0274444305951403	JQ1_2172	3.64552281477165	-0.285742681982717	3.97633249958423	Low
GSM1297056	-0.234670865143172	PRIMA.1MET_1131	6.21519521154184	-0.384248739355136	6.96048620953722	Low
GSM1297056	-0.234670865143172	AZ960_1250	2.62740056986538	-0.300592136923817	4.36220907370446	Low
GSM1297056	-0.234670865143172	JAK_8517_1739	3.38475821630031	-0.309034795890612	4.59116455515513	Low
GSM1297056	-0.234670865143172	AZD8186_1918	4.43029187303323	-0.280926077040571	3.85568647726592	Low
GSM1297056	-0.234670865143172	AMG.319_2045	6.74013234125108	-0.348222543050238	5.74892267438215	Low
GSM1297056	-0.234670865143172	JQ1_2172	3.06684236425293	-0.285742681982717	3.97633249958423	Low
GSM1297058	0.170968697147411	PRIMA.1MET_1131	7.1714307869662	-0.384248739355136	6.96048620953722	High
GSM1297058	0.170968697147411	AZ960_1250	3.78457795662651	-0.300592136923817	4.36220907370446	High
GSM1297058	0.170968697147411	JAK_8517_1739	5.3220191654595	-0.309034795890612	4.59116455515513	High
GSM1297058	0.170968697147411	AZD8186_1918	5.21224727343691	-0.280926077040571	3.85568647726592	High
GSM1297058	0.170968697147411	AMG.319_2045	7.44581597453343	-0.348222543050238	5.74892267438215	High
GSM1297058	0.170968697147411	JQ1_2172	4.05921051725533	-0.285742681982717	3.97633249958423	High
GSM1297060	0.281490662347734	PRIMA.1MET_1131	7.9652313362922	-0.384248739355136	6.96048620953722	High
GSM1297060	0.281490662347734	AZ960_1250	4.9449208813588	-0.300592136923817	4.36220907370446	High
GSM1297060	0.281490662347734	JAK_8517_1739	5.4143565271079	-0.309034795890612	4.59116455515513	High
GSM1297060	0.281490662347734	AZD8186_1918	5.55820499717616	-0.280926077040571	3.85568647726592	High
GSM1297060	0.281490662347734	AMG.319_2045	7.62898020854237	-0.348222543050238	5.74892267438215	High
GSM1297060	0.281490662347734	JQ1_2172	3.85071956676253	-0.285742681982717	3.97633249958423	High
GSM1297062	0.273058786162075	PRIMA.1MET_1131	8.17178102461138	-0.384248739355136	6.96048620953722	High
GSM1297062	0.273058786162075	AZ960_1250	4.2104721734163	-0.300592136923817	4.36220907370446	High
GSM1297062	0.273058786162075	JAK_8517_1739	4.39121951341788	-0.309034795890612	4.59116455515513	High
GSM1297062	0.273058786162075	AZD8186_1918	5.46570810963385	-0.280926077040571	3.85568647726592	High
GSM1297062	0.273058786162075	AMG.319_2045	7.72098437639244	-0.348222543050238	5.74892267438215	High
GSM1297062	0.273058786162075	JQ1_2172	3.46447389427517	-0.285742681982717	3.97633249958423	High
GSM1297064	0.661681407476413	PRIMA.1MET_1131	5.6586388941244	-0.384248739355136	6.96048620953722	High
GSM1297064	0.661681407476413	AZ960_1250	2.72139849770395	-0.300592136923817	4.36220907370446	High
GSM1297064	0.661681407476413	JAK_8517_1739	4.16114178347843	-0.309034795890612	4.59116455515513	High
GSM1297064	0.661681407476413	AZD8186_1918	4.6106757207149	-0.280926077040571	3.85568647726592	High
GSM1297064	0.661681407476413	AMG.319_2045	6.51344489093128	-0.348222543050238	5.74892267438215	High
GSM1297064	0.661681407476413	JQ1_2172	3.4247120786891	-0.285742681982717	3.97633249958423	High
GSM1297066	0.649293755344195	PRIMA.1MET_1131	6.19990657452204	-0.384248739355136	6.96048620953722	High
GSM1297066	0.649293755344195	AZ960_1250	3.24955246039255	-0.300592136923817	4.36220907370446	High
GSM1297066	0.649293755344195	JAK_8517_1739	5.20462069676737	-0.309034795890612	4.59116455515513	High
GSM1297066	0.649293755344195	AZD8186_1918	5.48137186372698	-0.280926077040571	3.85568647726592	High
GSM1297066	0.649293755344195	AMG.319_2045	6.99485463178396	-0.348222543050238	5.74892267438215	High
GSM1297066	0.649293755344195	JQ1_2172	3.76440637519737	-0.285742681982717	3.97633249958423	High
GSM1297068	-0.0529044128691574	PRIMA.1MET_1131	7.00980420061387	-0.384248739355136	6.96048620953722	Low
GSM1297068	-0.0529044128691574	AZ960_1250	4.02846857848474	-0.300592136923817	4.36220907370446	Low
GSM1297068	-0.0529044128691574	JAK_8517_1739	4.54244651841842	-0.309034795890612	4.59116455515513	Low
GSM1297068	-0.0529044128691574	AZD8186_1918	5.12477638346646	-0.280926077040571	3.85568647726592	Low
GSM1297068	-0.0529044128691574	AMG.319_2045	7.3620925743873	-0.348222543050238	5.74892267438215	Low
GSM1297068	-0.0529044128691574	JQ1_2172	3.32459416048769	-0.285742681982717	3.97633249958423	Low
GSM1297070	0.246612529571399	PRIMA.1MET_1131	6.92620507190827	-0.384248739355136	6.96048620953722	High
GSM1297070	0.246612529571399	AZ960_1250	3.58340795870499	-0.300592136923817	4.36220907370446	High
GSM1297070	0.246612529571399	JAK_8517_1739	4.4685416970439	-0.309034795890612	4.59116455515513	High
GSM1297070	0.246612529571399	AZD8186_1918	4.90293483110557	-0.280926077040571	3.85568647726592	High
GSM1297070	0.246612529571399	AMG.319_2045	7.14532140421283	-0.348222543050238	5.74892267438215	High
GSM1297070	0.246612529571399	JQ1_2172	3.2782656611736	-0.285742681982717	3.97633249958423	High
GSM1297072	-0.128819358390232	PRIMA.1MET_1131	7.39437905202243	-0.384248739355136	6.96048620953722	Low
GSM1297072	-0.128819358390232	AZ960_1250	4.54326126795985	-0.300592136923817	4.36220907370446	Low
GSM1297072	-0.128819358390232	JAK_8517_1739	5.3726938256356	-0.309034795890612	4.59116455515513	Low
GSM1297072	-0.128819358390232	AZD8186_1918	5.45568893312394	-0.280926077040571	3.85568647726592	Low
GSM1297072	-0.128819358390232	AMG.319_2045	7.86298403869154	-0.348222543050238	5.74892267438215	Low
GSM1297072	-0.128819358390232	JQ1_2172	3.91849415319712	-0.285742681982717	3.97633249958423	Low
GSM1297074	0.915205588094176	PRIMA.1MET_1131	6.15108745975127	-0.384248739355136	6.96048620953722	High
GSM1297074	0.915205588094176	AZ960_1250	2.97071637493246	-0.300592136923817	4.36220907370446	High
GSM1297074	0.915205588094176	JAK_8517_1739	4.03328241105975	-0.309034795890612	4.59116455515513	High
GSM1297074	0.915205588094176	AZD8186_1918	4.83043325077275	-0.280926077040571	3.85568647726592	High
GSM1297074	0.915205588094176	AMG.319_2045	6.7909982605578	-0.348222543050238	5.74892267438215	High
GSM1297074	0.915205588094176	JQ1_2172	2.77359464168165	-0.285742681982717	3.97633249958423	High
GSM1297076	-0.550651982107018	PRIMA.1MET_1131	7.13475348514266	-0.384248739355136	6.96048620953722	Low
GSM1297076	-0.550651982107018	AZ960_1250	2.98340017828982	-0.300592136923817	4.36220907370446	Low
GSM1297076	-0.550651982107018	JAK_8517_1739	4.4660802334017	-0.309034795890612	4.59116455515513	Low
GSM1297076	-0.550651982107018	AZD8186_1918	4.84833137286127	-0.280926077040571	3.85568647726592	Low
GSM1297076	-0.550651982107018	AMG.319_2045	7.49568358630851	-0.348222543050238	5.74892267438215	Low
GSM1297076	-0.550651982107018	JQ1_2172	3.5471154875172	-0.285742681982717	3.97633249958423	Low
GSM1297078	0.385992742655295	PRIMA.1MET_1131	6.62612103525524	-0.384248739355136	6.96048620953722	High
GSM1297078	0.385992742655295	AZ960_1250	2.33716837181991	-0.300592136923817	4.36220907370446	High
GSM1297078	0.385992742655295	JAK_8517_1739	3.95436504482348	-0.309034795890612	4.59116455515513	High
GSM1297078	0.385992742655295	AZD8186_1918	4.33398319725481	-0.280926077040571	3.85568647726592	High
GSM1297078	0.385992742655295	AMG.319_2045	6.81215663900118	-0.348222543050238	5.74892267438215	High
GSM1297078	0.385992742655295	JQ1_2172	3.41191779440246	-0.285742681982717	3.97633249958423	High
GSM1297080	0.591653869540949	PRIMA.1MET_1131	6.69541684734977	-0.384248739355136	6.96048620953722	High
GSM1297080	0.591653869540949	AZ960_1250	2.75886803373863	-0.300592136923817	4.36220907370446	High
GSM1297080	0.591653869540949	JAK_8517_1739	4.25373157640783	-0.309034795890612	4.59116455515513	High
GSM1297080	0.591653869540949	AZD8186_1918	4.54716388252667	-0.280926077040571	3.85568647726592	High
GSM1297080	0.591653869540949	AMG.319_2045	7.08796912701069	-0.348222543050238	5.74892267438215	High
GSM1297080	0.591653869540949	JQ1_2172	3.43578267001479	-0.285742681982717	3.97633249958423	High
GSM1297082	0.203657849237499	PRIMA.1MET_1131	5.56580975490133	-0.384248739355136	6.96048620953722	High
GSM1297082	0.203657849237499	AZ960_1250	1.91677019487372	-0.300592136923817	4.36220907370446	High
GSM1297082	0.203657849237499	JAK_8517_1739	4.17289860777109	-0.309034795890612	4.59116455515513	High
GSM1297082	0.203657849237499	AZD8186_1918	4.21219260084808	-0.280926077040571	3.85568647726592	High
GSM1297082	0.203657849237499	AMG.319_2045	6.37334418282516	-0.348222543050238	5.74892267438215	High
GSM1297082	0.203657849237499	JQ1_2172	2.84863335508845	-0.285742681982717	3.97633249958423	High
GSM1297084	0.634682994023256	PRIMA.1MET_1131	6.21625862161344	-0.384248739355136	6.96048620953722	High
GSM1297084	0.634682994023256	AZ960_1250	2.68160111027143	-0.300592136923817	4.36220907370446	High
GSM1297084	0.634682994023256	JAK_8517_1739	4.61249130561039	-0.309034795890612	4.59116455515513	High
GSM1297084	0.634682994023256	AZD8186_1918	4.55861228336374	-0.280926077040571	3.85568647726592	High
GSM1297084	0.634682994023256	AMG.319_2045	6.93797842986946	-0.348222543050238	5.74892267438215	High
GSM1297084	0.634682994023256	JQ1_2172	3.98762892286344	-0.285742681982717	3.97633249958423	High
GSM1297086	-0.290908163962394	PRIMA.1MET_1131	6.57782461616751	-0.384248739355136	6.96048620953722	Low
GSM1297086	-0.290908163962394	AZ960_1250	2.54716237101827	-0.300592136923817	4.36220907370446	Low
GSM1297086	-0.290908163962394	JAK_8517_1739	3.9643276336113	-0.309034795890612	4.59116455515513	Low
GSM1297086	-0.290908163962394	AZD8186_1918	4.77955545903059	-0.280926077040571	3.85568647726592	Low
GSM1297086	-0.290908163962394	AMG.319_2045	6.66374515025193	-0.348222543050238	5.74892267438215	Low
GSM1297086	-0.290908163962394	JQ1_2172	3.11370136032932	-0.285742681982717	3.97633249958423	Low
GSM1297088	-0.321555792476291	PRIMA.1MET_1131	6.29577564864678	-0.384248739355136	6.96048620953722	Low
GSM1297088	-0.321555792476291	AZ960_1250	2.65175357060395	-0.300592136923817	4.36220907370446	Low
GSM1297088	-0.321555792476291	JAK_8517_1739	4.73887708767626	-0.309034795890612	4.59116455515513	Low
GSM1297088	-0.321555792476291	AZD8186_1918	4.50253931601996	-0.280926077040571	3.85568647726592	Low
GSM1297088	-0.321555792476291	AMG.319_2045	6.83638931398215	-0.348222543050238	5.74892267438215	Low
GSM1297088	-0.321555792476291	JQ1_2172	3.69340257211683	-0.285742681982717	3.97633249958423	Low
GSM1297090	-0.145410926304234	PRIMA.1MET_1131	7.27510561347875	-0.384248739355136	6.96048620953722	Low
GSM1297090	-0.145410926304234	AZ960_1250	3.8158118240254	-0.300592136923817	4.36220907370446	Low
GSM1297090	-0.145410926304234	JAK_8517_1739	5.25447659113558	-0.309034795890612	4.59116455515513	Low
GSM1297090	-0.145410926304234	AZD8186_1918	5.50509210756836	-0.280926077040571	3.85568647726592	Low
GSM1297090	-0.145410926304234	AMG.319_2045	7.17710174914799	-0.348222543050238	5.74892267438215	Low
GSM1297090	-0.145410926304234	JQ1_2172	3.38331320215962	-0.285742681982717	3.97633249958423	Low
GSM1297092	0.874652920141259	PRIMA.1MET_1131	6.12853283512027	-0.384248739355136	6.96048620953722	High
GSM1297092	0.874652920141259	AZ960_1250	2.50288683392308	-0.300592136923817	4.36220907370446	High
GSM1297092	0.874652920141259	JAK_8517_1739	3.93972764256639	-0.309034795890612	4.59116455515513	High
GSM1297092	0.874652920141259	AZD8186_1918	4.39779585965829	-0.280926077040571	3.85568647726592	High
GSM1297092	0.874652920141259	AMG.319_2045	6.64822026504188	-0.348222543050238	5.74892267438215	High
GSM1297092	0.874652920141259	JQ1_2172	2.60564373609526	-0.285742681982717	3.97633249958423	High
GSM1297094	0.292036712231378	PRIMA.1MET_1131	6.00431683253452	-0.384248739355136	6.96048620953722	High
GSM1297094	0.292036712231378	AZ960_1250	2.14283223165506	-0.300592136923817	4.36220907370446	High
GSM1297094	0.292036712231378	JAK_8517_1739	3.86595995575755	-0.309034795890612	4.59116455515513	High
GSM1297094	0.292036712231378	AZD8186_1918	3.50444184288989	-0.280926077040571	3.85568647726592	High
GSM1297094	0.292036712231378	AMG.319_2045	6.5976378389817	-0.348222543050238	5.74892267438215	High
GSM1297094	0.292036712231378	JQ1_2172	2.96917978928597	-0.285742681982717	3.97633249958423	High
GSM1297096	0.709621299575104	PRIMA.1MET_1131	6.19498642489269	-0.384248739355136	6.96048620953722	High
GSM1297096	0.709621299575104	AZ960_1250	2.40402104154344	-0.300592136923817	4.36220907370446	High
GSM1297096	0.709621299575104	JAK_8517_1739	4.24326726053064	-0.309034795890612	4.59116455515513	High
GSM1297096	0.709621299575104	AZD8186_1918	4.55058189851391	-0.280926077040571	3.85568647726592	High
GSM1297096	0.709621299575104	AMG.319_2045	6.9503856801483	-0.348222543050238	5.74892267438215	High
GSM1297096	0.709621299575104	JQ1_2172	3.52684759310305	-0.285742681982717	3.97633249958423	High
GSM1297098	0.228941637934837	PRIMA.1MET_1131	7.03436141299697	-0.384248739355136	6.96048620953722	High
GSM1297098	0.228941637934837	AZ960_1250	2.24630028876339	-0.300592136923817	4.36220907370446	High
GSM1297098	0.228941637934837	JAK_8517_1739	3.92108109224008	-0.309034795890612	4.59116455515513	High
GSM1297098	0.228941637934837	AZD8186_1918	3.88667731541496	-0.280926077040571	3.85568647726592	High
GSM1297098	0.228941637934837	AMG.319_2045	6.39054533598477	-0.348222543050238	5.74892267438215	High
GSM1297098	0.228941637934837	JQ1_2172	3.245891556369	-0.285742681982717	3.97633249958423	High
GSM1297100	0.405845158963275	PRIMA.1MET_1131	6.52409755575558	-0.384248739355136	6.96048620953722	High
GSM1297100	0.405845158963275	AZ960_1250	2.87212438332758	-0.300592136923817	4.36220907370446	High
GSM1297100	0.405845158963275	JAK_8517_1739	4.37070429024529	-0.309034795890612	4.59116455515513	High
GSM1297100	0.405845158963275	AZD8186_1918	4.1520740982422	-0.280926077040571	3.85568647726592	High
GSM1297100	0.405845158963275	AMG.319_2045	7.14888103865379	-0.348222543050238	5.74892267438215	High
GSM1297100	0.405845158963275	JQ1_2172	3.18786822187877	-0.285742681982717	3.97633249958423	High
GSM1297102	-0.447536622019749	PRIMA.1MET_1131	6.70379360858409	-0.384248739355136	6.96048620953722	Low
GSM1297102	-0.447536622019749	AZ960_1250	2.08337058582994	-0.300592136923817	4.36220907370446	Low
GSM1297102	-0.447536622019749	JAK_8517_1739	4.0141830228174	-0.309034795890612	4.59116455515513	Low
GSM1297102	-0.447536622019749	AZD8186_1918	4.8526671475465	-0.280926077040571	3.85568647726592	Low
GSM1297102	-0.447536622019749	AMG.319_2045	6.74821648094908	-0.348222543050238	5.74892267438215	Low
GSM1297102	-0.447536622019749	JQ1_2172	3.06072758447158	-0.285742681982717	3.97633249958423	Low
GSM1297104	-0.304877295745837	PRIMA.1MET_1131	6.80794617168693	-0.384248739355136	6.96048620953722	Low
GSM1297104	-0.304877295745837	AZ960_1250	2.22347357480577	-0.300592136923817	4.36220907370446	Low
GSM1297104	-0.304877295745837	JAK_8517_1739	3.77897221947008	-0.309034795890612	4.59116455515513	Low
GSM1297104	-0.304877295745837	AZD8186_1918	4.38550861894889	-0.280926077040571	3.85568647726592	Low
GSM1297104	-0.304877295745837	AMG.319_2045	6.57605079406911	-0.348222543050238	5.74892267438215	Low
GSM1297104	-0.304877295745837	JQ1_2172	3.37960023098187	-0.285742681982717	3.97633249958423	Low
GSM1297106	0.410969156695143	PRIMA.1MET_1131	5.14638317031298	-0.384248739355136	6.96048620953722	High
GSM1297106	0.410969156695143	AZ960_1250	2.4964445248716	-0.300592136923817	4.36220907370446	High
GSM1297106	0.410969156695143	JAK_8517_1739	3.94679407447917	-0.309034795890612	4.59116455515513	High
GSM1297106	0.410969156695143	AZD8186_1918	5.00449168747983	-0.280926077040571	3.85568647726592	High
GSM1297106	0.410969156695143	AMG.319_2045	6.64919103164616	-0.348222543050238	5.74892267438215	High
GSM1297106	0.410969156695143	JQ1_2172	2.61815561507643	-0.285742681982717	3.97633249958423	High
GSM1297108	-0.550779648385051	PRIMA.1MET_1131	6.98570482053077	-0.384248739355136	6.96048620953722	Low
GSM1297108	-0.550779648385051	AZ960_1250	3.0461229352949	-0.300592136923817	4.36220907370446	Low
GSM1297108	-0.550779648385051	JAK_8517_1739	4.79953389401047	-0.309034795890612	4.59116455515513	Low
GSM1297108	-0.550779648385051	AZD8186_1918	4.76520534117985	-0.280926077040571	3.85568647726592	Low
GSM1297108	-0.550779648385051	AMG.319_2045	7.16389470361583	-0.348222543050238	5.74892267438215	Low
GSM1297108	-0.550779648385051	JQ1_2172	3.743419221427	-0.285742681982717	3.97633249958423	Low
GSM1297110	-0.619201845112756	PRIMA.1MET_1131	6.52755933159455	-0.384248739355136	6.96048620953722	Low
GSM1297110	-0.619201845112756	AZ960_1250	2.97718203839719	-0.300592136923817	4.36220907370446	Low
GSM1297110	-0.619201845112756	JAK_8517_1739	4.52282394360446	-0.309034795890612	4.59116455515513	Low
GSM1297110	-0.619201845112756	AZD8186_1918	4.45887705772694	-0.280926077040571	3.85568647726592	Low
GSM1297110	-0.619201845112756	AMG.319_2045	6.70282204537303	-0.348222543050238	5.74892267438215	Low
GSM1297110	-0.619201845112756	JQ1_2172	3.32395508519936	-0.285742681982717	3.97633249958423	Low
GSM1297112	0.613360263828461	PRIMA.1MET_1131	5.90552195742179	-0.384248739355136	6.96048620953722	High
GSM1297112	0.613360263828461	AZ960_1250	2.36018769695049	-0.300592136923817	4.36220907370446	High
GSM1297112	0.613360263828461	JAK_8517_1739	4.84481963659916	-0.309034795890612	4.59116455515513	High
GSM1297112	0.613360263828461	AZD8186_1918	5.52962462867757	-0.280926077040571	3.85568647726592	High
GSM1297112	0.613360263828461	AMG.319_2045	6.99265861280702	-0.348222543050238	5.74892267438215	High
GSM1297112	0.613360263828461	JQ1_2172	3.85450620866125	-0.285742681982717	3.97633249958423	High
GSM1297114	-0.0848267328369696	PRIMA.1MET_1131	5.09718217302488	-0.384248739355136	6.96048620953722	Low
GSM1297114	-0.0848267328369696	AZ960_1250	1.16804658392338	-0.300592136923817	4.36220907370446	Low
GSM1297114	-0.0848267328369696	JAK_8517_1739	3.12044675510624	-0.309034795890612	4.59116455515513	Low
GSM1297114	-0.0848267328369696	AZD8186_1918	4.16452044256773	-0.280926077040571	3.85568647726592	Low
GSM1297114	-0.0848267328369696	AMG.319_2045	5.65056687372101	-0.348222543050238	5.74892267438215	Low
GSM1297114	-0.0848267328369696	JQ1_2172	2.87412572337337	-0.285742681982717	3.97633249958423	Low
GSM1297116	-0.317342232156299	PRIMA.1MET_1131	6.27154153047238	-0.384248739355136	6.96048620953722	Low
GSM1297116	-0.317342232156299	AZ960_1250	2.53650159582718	-0.300592136923817	4.36220907370446	Low
GSM1297116	-0.317342232156299	JAK_8517_1739	3.84439140976281	-0.309034795890612	4.59116455515513	Low
GSM1297116	-0.317342232156299	AZD8186_1918	4.59468012232131	-0.280926077040571	3.85568647726592	Low
GSM1297116	-0.317342232156299	AMG.319_2045	6.8316301384371	-0.348222543050238	5.74892267438215	Low
GSM1297116	-0.317342232156299	JQ1_2172	3.23653977590332	-0.285742681982717	3.97633249958423	Low
GSM1297118	-0.113040038832374	PRIMA.1MET_1131	6.68827825894343	-0.384248739355136	6.96048620953722	Low
GSM1297118	-0.113040038832374	AZ960_1250	2.30625591047005	-0.300592136923817	4.36220907370446	Low
GSM1297118	-0.113040038832374	JAK_8517_1739	3.7293082082522	-0.309034795890612	4.59116455515513	Low
GSM1297118	-0.113040038832374	AZD8186_1918	4.66157991299646	-0.280926077040571	3.85568647726592	Low
GSM1297118	-0.113040038832374	AMG.319_2045	7.03526423762853	-0.348222543050238	5.74892267438215	Low
GSM1297118	-0.113040038832374	JQ1_2172	3.56841874171527	-0.285742681982717	3.97633249958423	Low
GSM1297120	-0.0163135537809836	PRIMA.1MET_1131	6.83480327622439	-0.384248739355136	6.96048620953722	Low
GSM1297120	-0.0163135537809836	AZ960_1250	3.1778397429654	-0.300592136923817	4.36220907370446	Low
GSM1297120	-0.0163135537809836	JAK_8517_1739	5.15381062174644	-0.309034795890612	4.59116455515513	Low
GSM1297120	-0.0163135537809836	AZD8186_1918	4.9055126361662	-0.280926077040571	3.85568647726592	Low
GSM1297120	-0.0163135537809836	AMG.319_2045	7.325004492819	-0.348222543050238	5.74892267438215	Low
GSM1297120	-0.0163135537809836	JQ1_2172	4.73622147763642	-0.285742681982717	3.97633249958423	Low
GSM1297122	-0.384553578814457	PRIMA.1MET_1131	6.19475549212905	-0.384248739355136	6.96048620953722	Low
GSM1297122	-0.384553578814457	AZ960_1250	2.54219046241475	-0.300592136923817	4.36220907370446	Low
GSM1297122	-0.384553578814457	JAK_8517_1739	3.9980855068574	-0.309034795890612	4.59116455515513	Low
GSM1297122	-0.384553578814457	AZD8186_1918	4.77498596847743	-0.280926077040571	3.85568647726592	Low
GSM1297122	-0.384553578814457	AMG.319_2045	7.25439629990591	-0.348222543050238	5.74892267438215	Low
GSM1297122	-0.384553578814457	JQ1_2172	3.66317889326689	-0.285742681982717	3.97633249958423	Low
GSM1297124	0.0503001239847892	PRIMA.1MET_1131	5.96166005256016	-0.384248739355136	6.96048620953722	Low
GSM1297124	0.0503001239847892	AZ960_1250	2.59201867313811	-0.300592136923817	4.36220907370446	Low
GSM1297124	0.0503001239847892	JAK_8517_1739	4.44490544889299	-0.309034795890612	4.59116455515513	Low
GSM1297124	0.0503001239847892	AZD8186_1918	4.12745555316029	-0.280926077040571	3.85568647726592	Low
GSM1297124	0.0503001239847892	AMG.319_2045	6.73754126157922	-0.348222543050238	5.74892267438215	Low
GSM1297124	0.0503001239847892	JQ1_2172	3.1968915092534	-0.285742681982717	3.97633249958423	Low
GSM1297126	-1.00755001637622	PRIMA.1MET_1131	7.61012862488271	-0.384248739355136	6.96048620953722	Low
GSM1297126	-1.00755001637622	AZ960_1250	3.5067632522841	-0.300592136923817	4.36220907370446	Low
GSM1297126	-1.00755001637622	JAK_8517_1739	4.28155051474963	-0.309034795890612	4.59116455515513	Low
GSM1297126	-1.00755001637622	AZD8186_1918	5.07534662215603	-0.280926077040571	3.85568647726592	Low
GSM1297126	-1.00755001637622	AMG.319_2045	7.31577954484546	-0.348222543050238	5.74892267438215	Low
GSM1297126	-1.00755001637622	JQ1_2172	3.40249569803826	-0.285742681982717	3.97633249958423	Low
GSM1297128	0.588823354050989	PRIMA.1MET_1131	5.73704665088027	-0.384248739355136	6.96048620953722	High
GSM1297128	0.588823354050989	AZ960_1250	2.51053639467411	-0.300592136923817	4.36220907370446	High
GSM1297128	0.588823354050989	JAK_8517_1739	4.54854805941055	-0.309034795890612	4.59116455515513	High
GSM1297128	0.588823354050989	AZD8186_1918	4.39430816275997	-0.280926077040571	3.85568647726592	High
GSM1297128	0.588823354050989	AMG.319_2045	6.60910175711833	-0.348222543050238	5.74892267438215	High
GSM1297128	0.588823354050989	JQ1_2172	3.08321159745788	-0.285742681982717	3.97633249958423	High
GSM1297130	-0.63781811451993	PRIMA.1MET_1131	6.35961338227704	-0.384248739355136	6.96048620953722	Low
GSM1297130	-0.63781811451993	AZ960_1250	2.72928819946318	-0.300592136923817	4.36220907370446	Low
GSM1297130	-0.63781811451993	JAK_8517_1739	4.48761010926778	-0.309034795890612	4.59116455515513	Low
GSM1297130	-0.63781811451993	AZD8186_1918	4.79422275945645	-0.280926077040571	3.85568647726592	Low
GSM1297130	-0.63781811451993	AMG.319_2045	7.31079061978566	-0.348222543050238	5.74892267438215	Low
GSM1297130	-0.63781811451993	JQ1_2172	4.06557743197943	-0.285742681982717	3.97633249958423	Low
GSM1297132	0.945362725809154	PRIMA.1MET_1131	6.24245464653177	-0.384248739355136	6.96048620953722	High
GSM1297132	0.945362725809154	AZ960_1250	2.8113782902689	-0.300592136923817	4.36220907370446	High
GSM1297132	0.945362725809154	JAK_8517_1739	4.4117886902769	-0.309034795890612	4.59116455515513	High
GSM1297132	0.945362725809154	AZD8186_1918	4.38414789612875	-0.280926077040571	3.85568647726592	High
GSM1297132	0.945362725809154	AMG.319_2045	6.95810165193547	-0.348222543050238	5.74892267438215	High
GSM1297132	0.945362725809154	JQ1_2172	3.70857092411154	-0.285742681982717	3.97633249958423	High
GSM1297134	0.577274453542274	PRIMA.1MET_1131	7.29636370368942	-0.384248739355136	6.96048620953722	High
GSM1297134	0.577274453542274	AZ960_1250	2.33711007302314	-0.300592136923817	4.36220907370446	High
GSM1297134	0.577274453542274	JAK_8517_1739	3.93092091639484	-0.309034795890612	4.59116455515513	High
GSM1297134	0.577274453542274	AZD8186_1918	4.37097072481839	-0.280926077040571	3.85568647726592	High
GSM1297134	0.577274453542274	AMG.319_2045	7.14358855386332	-0.348222543050238	5.74892267438215	High
GSM1297134	0.577274453542274	JQ1_2172	4.02218446598508	-0.285742681982717	3.97633249958423	High
GSM1297136	0.599342085595297	PRIMA.1MET_1131	7.57122270415629	-0.384248739355136	6.96048620953722	High
GSM1297136	0.599342085595297	AZ960_1250	3.0412924650638	-0.300592136923817	4.36220907370446	High
GSM1297136	0.599342085595297	JAK_8517_1739	4.59822704148705	-0.309034795890612	4.59116455515513	High
GSM1297136	0.599342085595297	AZD8186_1918	4.8786558308274	-0.280926077040571	3.85568647726592	High
GSM1297136	0.599342085595297	AMG.319_2045	7.35673619852547	-0.348222543050238	5.74892267438215	High
GSM1297136	0.599342085595297	JQ1_2172	4.20104756046906	-0.285742681982717	3.97633249958423	High
GSM1297138	1.02684607538672	PRIMA.1MET_1131	6.58709120206426	-0.384248739355136	6.96048620953722	High
GSM1297138	1.02684607538672	AZ960_1250	2.79296277125721	-0.300592136923817	4.36220907370446	High
GSM1297138	1.02684607538672	JAK_8517_1739	3.35886522972231	-0.309034795890612	4.59116455515513	High
GSM1297138	1.02684607538672	AZD8186_1918	5.08026093814376	-0.280926077040571	3.85568647726592	High
GSM1297138	1.02684607538672	AMG.319_2045	7.37671282161717	-0.348222543050238	5.74892267438215	High
GSM1297138	1.02684607538672	JQ1_2172	3.2955270145735	-0.285742681982717	3.97633249958423	High
GSM1297140	-0.393301054595998	PRIMA.1MET_1131	7.88033011734549	-0.384248739355136	6.96048620953722	Low
GSM1297140	-0.393301054595998	AZ960_1250	4.32300428936862	-0.300592136923817	4.36220907370446	Low
GSM1297140	-0.393301054595998	JAK_8517_1739	4.55192866394965	-0.309034795890612	4.59116455515513	Low
GSM1297140	-0.393301054595998	AZD8186_1918	5.20261418477124	-0.280926077040571	3.85568647726592	Low
GSM1297140	-0.393301054595998	AMG.319_2045	7.60636182120937	-0.348222543050238	5.74892267438215	Low
GSM1297140	-0.393301054595998	JQ1_2172	4.00746198376412	-0.285742681982717	3.97633249958423	Low
GSM1297142	0.304455004687883	PRIMA.1MET_1131	6.00705136143626	-0.384248739355136	6.96048620953722	High
GSM1297142	0.304455004687883	AZ960_1250	2.73509045370689	-0.300592136923817	4.36220907370446	High
GSM1297142	0.304455004687883	JAK_8517_1739	4.01540197940984	-0.309034795890612	4.59116455515513	High
GSM1297142	0.304455004687883	AZD8186_1918	4.55745010203672	-0.280926077040571	3.85568647726592	High
GSM1297142	0.304455004687883	AMG.319_2045	6.75402338486864	-0.348222543050238	5.74892267438215	High
GSM1297142	0.304455004687883	JQ1_2172	3.3743805186799	-0.285742681982717	3.97633249958423	High
GSM1297144	-0.346355285535477	PRIMA.1MET_1131	7.60863969423302	-0.384248739355136	6.96048620953722	Low
GSM1297144	-0.346355285535477	AZ960_1250	3.70560861513138	-0.300592136923817	4.36220907370446	Low
GSM1297144	-0.346355285535477	JAK_8517_1739	5.09079652360426	-0.309034795890612	4.59116455515513	Low
GSM1297144	-0.346355285535477	AZD8186_1918	4.86671893236014	-0.280926077040571	3.85568647726592	Low
GSM1297144	-0.346355285535477	AMG.319_2045	7.51639796355001	-0.348222543050238	5.74892267438215	Low
GSM1297144	-0.346355285535477	JQ1_2172	3.97203399971303	-0.285742681982717	3.97633249958423	Low
GSM1297146	-0.0641375890409007	PRIMA.1MET_1131	6.59577330514541	-0.384248739355136	6.96048620953722	Low
GSM1297146	-0.0641375890409007	AZ960_1250	3.30417788896005	-0.300592136923817	4.36220907370446	Low
GSM1297146	-0.0641375890409007	JAK_8517_1739	5.37847501596773	-0.309034795890612	4.59116455515513	Low
GSM1297146	-0.0641375890409007	AZD8186_1918	4.40504929093788	-0.280926077040571	3.85568647726592	Low
GSM1297146	-0.0641375890409007	AMG.319_2045	6.97205351921713	-0.348222543050238	5.74892267438215	Low
GSM1297146	-0.0641375890409007	JQ1_2172	4.11769803371248	-0.285742681982717	3.97633249958423	Low
GSM1297148	0.128907613465508	PRIMA.1MET_1131	5.68652193581013	-0.384248739355136	6.96048620953722	High
GSM1297148	0.128907613465508	AZ960_1250	2.09621284898509	-0.300592136923817	4.36220907370446	High
GSM1297148	0.128907613465508	JAK_8517_1739	4.36969112077782	-0.309034795890612	4.59116455515513	High
GSM1297148	0.128907613465508	AZD8186_1918	4.28430556468328	-0.280926077040571	3.85568647726592	High
GSM1297148	0.128907613465508	AMG.319_2045	5.94036600190195	-0.348222543050238	5.74892267438215	High
GSM1297148	0.128907613465508	JQ1_2172	3.56685551788103	-0.285742681982717	3.97633249958423	High
GSM1297150	0.583871920887444	PRIMA.1MET_1131	5.94893742998131	-0.384248739355136	6.96048620953722	High
GSM1297150	0.583871920887444	AZ960_1250	1.90196963883495	-0.300592136923817	4.36220907370446	High
GSM1297150	0.583871920887444	JAK_8517_1739	3.69235162885228	-0.309034795890612	4.59116455515513	High
GSM1297150	0.583871920887444	AZD8186_1918	3.44539189995731	-0.280926077040571	3.85568647726592	High
GSM1297150	0.583871920887444	AMG.319_2045	6.31851938638947	-0.348222543050238	5.74892267438215	High
GSM1297150	0.583871920887444	JQ1_2172	2.9678638736024	-0.285742681982717	3.97633249958423	High
GSM1297152	0.470219796512595	PRIMA.1MET_1131	6.66041183291693	-0.384248739355136	6.96048620953722	High
GSM1297152	0.470219796512595	AZ960_1250	2.93509387611312	-0.300592136923817	4.36220907370446	High
GSM1297152	0.470219796512595	JAK_8517_1739	4.4876777183127	-0.309034795890612	4.59116455515513	High
GSM1297152	0.470219796512595	AZD8186_1918	5.26111998686512	-0.280926077040571	3.85568647726592	High
GSM1297152	0.470219796512595	AMG.319_2045	7.50266988527306	-0.348222543050238	5.74892267438215	High
GSM1297152	0.470219796512595	JQ1_2172	3.85841146780924	-0.285742681982717	3.97633249958423	High
GSM1297154	0.697492278182436	PRIMA.1MET_1131	6.4022889055843	-0.384248739355136	6.96048620953722	High
GSM1297154	0.697492278182436	AZ960_1250	2.59559188423271	-0.300592136923817	4.36220907370446	High
GSM1297154	0.697492278182436	JAK_8517_1739	3.35599757885604	-0.309034795890612	4.59116455515513	High
GSM1297154	0.697492278182436	AZD8186_1918	4.36603156186918	-0.280926077040571	3.85568647726592	High
GSM1297154	0.697492278182436	AMG.319_2045	6.72537136854813	-0.348222543050238	5.74892267438215	High
GSM1297154	0.697492278182436	JQ1_2172	3.44157028617386	-0.285742681982717	3.97633249958423	High
GSM1297156	-0.250660709958645	PRIMA.1MET_1131	8.28816635731408	-0.384248739355136	6.96048620953722	Low
GSM1297156	-0.250660709958645	AZ960_1250	4.07318820952964	-0.300592136923817	4.36220907370446	Low
GSM1297156	-0.250660709958645	JAK_8517_1739	4.70689936352967	-0.309034795890612	4.59116455515513	Low
GSM1297156	-0.250660709958645	AZD8186_1918	4.9249484903632	-0.280926077040571	3.85568647726592	Low
GSM1297156	-0.250660709958645	AMG.319_2045	7.89260515707219	-0.348222543050238	5.74892267438215	Low
GSM1297156	-0.250660709958645	JQ1_2172	3.88467854645625	-0.285742681982717	3.97633249958423	Low
GSM1297158	0.109253310221516	PRIMA.1MET_1131	7.36936563951209	-0.384248739355136	6.96048620953722	High
GSM1297158	0.109253310221516	AZ960_1250	2.87277351822603	-0.300592136923817	4.36220907370446	High
GSM1297158	0.109253310221516	JAK_8517_1739	3.72317595437672	-0.309034795890612	4.59116455515513	High
GSM1297158	0.109253310221516	AZD8186_1918	4.81918634247034	-0.280926077040571	3.85568647726592	High
GSM1297158	0.109253310221516	AMG.319_2045	7.60083954040423	-0.348222543050238	5.74892267438215	High
GSM1297158	0.109253310221516	JQ1_2172	3.81983381165951	-0.285742681982717	3.97633249958423	High
GSM1297160	0.508328381257148	PRIMA.1MET_1131	6.49376530772165	-0.384248739355136	6.96048620953722	High
GSM1297160	0.508328381257148	AZ960_1250	2.41977104468769	-0.300592136923817	4.36220907370446	High
GSM1297160	0.508328381257148	JAK_8517_1739	3.91455524917077	-0.309034795890612	4.59116455515513	High
GSM1297160	0.508328381257148	AZD8186_1918	4.79129488958137	-0.280926077040571	3.85568647726592	High
GSM1297160	0.508328381257148	AMG.319_2045	6.60551267718819	-0.348222543050238	5.74892267438215	High
GSM1297160	0.508328381257148	JQ1_2172	4.20870248217487	-0.285742681982717	3.97633249958423	High
GSM1297162	-0.37439963785732	PRIMA.1MET_1131	6.22292962416721	-0.384248739355136	6.96048620953722	Low
GSM1297162	-0.37439963785732	AZ960_1250	1.99159779868684	-0.300592136923817	4.36220907370446	Low
GSM1297162	-0.37439963785732	JAK_8517_1739	4.0930142833169	-0.309034795890612	4.59116455515513	Low
GSM1297162	-0.37439963785732	AZD8186_1918	4.91441266102553	-0.280926077040571	3.85568647726592	Low
GSM1297162	-0.37439963785732	AMG.319_2045	6.96033711135813	-0.348222543050238	5.74892267438215	Low
GSM1297162	-0.37439963785732	JQ1_2172	4.39637407578515	-0.285742681982717	3.97633249958423	Low
GSM1297164	0.355432293770508	PRIMA.1MET_1131	5.31177833297872	-0.384248739355136	6.96048620953722	High
GSM1297164	0.355432293770508	AZ960_1250	1.79093634014984	-0.300592136923817	4.36220907370446	High
GSM1297164	0.355432293770508	JAK_8517_1739	3.66173051503139	-0.309034795890612	4.59116455515513	High
GSM1297164	0.355432293770508	AZD8186_1918	4.02764733027066	-0.280926077040571	3.85568647726592	High
GSM1297164	0.355432293770508	AMG.319_2045	6.10365224570874	-0.348222543050238	5.74892267438215	High
GSM1297164	0.355432293770508	JQ1_2172	3.21548916257475	-0.285742681982717	3.97633249958423	High
GSM1297166	-0.0841665965411746	PRIMA.1MET_1131	6.09698160631746	-0.384248739355136	6.96048620953722	Low
GSM1297166	-0.0841665965411746	AZ960_1250	2.3566629510919	-0.300592136923817	4.36220907370446	Low
GSM1297166	-0.0841665965411746	JAK_8517_1739	4.23629037515725	-0.309034795890612	4.59116455515513	Low
GSM1297166	-0.0841665965411746	AZD8186_1918	4.91221829463616	-0.280926077040571	3.85568647726592	Low
GSM1297166	-0.0841665965411746	AMG.319_2045	6.91585394778165	-0.348222543050238	5.74892267438215	Low
GSM1297166	-0.0841665965411746	JQ1_2172	3.21066766756781	-0.285742681982717	3.97633249958423	Low
GSM1297168	0.362809890816441	PRIMA.1MET_1131	6.20239751372379	-0.384248739355136	6.96048620953722	High
GSM1297168	0.362809890816441	AZ960_1250	1.61324985045186	-0.300592136923817	4.36220907370446	High
GSM1297168	0.362809890816441	JAK_8517_1739	3.71207164613018	-0.309034795890612	4.59116455515513	High
GSM1297168	0.362809890816441	AZD8186_1918	4.4454684036647	-0.280926077040571	3.85568647726592	High
GSM1297168	0.362809890816441	AMG.319_2045	6.36574988720324	-0.348222543050238	5.74892267438215	High
GSM1297168	0.362809890816441	JQ1_2172	3.78849621152594	-0.285742681982717	3.97633249958423	High
GSM1297170	0.431493853043775	PRIMA.1MET_1131	6.41095542043629	-0.384248739355136	6.96048620953722	High
GSM1297170	0.431493853043775	AZ960_1250	2.49469329851974	-0.300592136923817	4.36220907370446	High
GSM1297170	0.431493853043775	JAK_8517_1739	3.43865954295241	-0.309034795890612	4.59116455515513	High
GSM1297170	0.431493853043775	AZD8186_1918	4.2608992075085	-0.280926077040571	3.85568647726592	High
GSM1297170	0.431493853043775	AMG.319_2045	6.93537744622714	-0.348222543050238	5.74892267438215	High
GSM1297170	0.431493853043775	JQ1_2172	3.3449202665212	-0.285742681982717	3.97633249958423	High
GSM1297172	0.606962079996903	PRIMA.1MET_1131	6.15835544356171	-0.384248739355136	6.96048620953722	High
GSM1297172	0.606962079996903	AZ960_1250	2.7627913679199	-0.300592136923817	4.36220907370446	High
GSM1297172	0.606962079996903	JAK_8517_1739	5.03912008096481	-0.309034795890612	4.59116455515513	High
GSM1297172	0.606962079996903	AZD8186_1918	4.80913713953562	-0.280926077040571	3.85568647726592	High
GSM1297172	0.606962079996903	AMG.319_2045	6.7073871645341	-0.348222543050238	5.74892267438215	High
GSM1297172	0.606962079996903	JQ1_2172	4.05947312974318	-0.285742681982717	3.97633249958423	High
GSM1297174	0.124548149650029	PRIMA.1MET_1131	6.09099860136641	-0.384248739355136	6.96048620953722	High
GSM1297174	0.124548149650029	AZ960_1250	2.84889294019964	-0.300592136923817	4.36220907370446	High
GSM1297174	0.124548149650029	JAK_8517_1739	3.7283681204394	-0.309034795890612	4.59116455515513	High
GSM1297174	0.124548149650029	AZD8186_1918	5.88900802382556	-0.280926077040571	3.85568647726592	High
GSM1297174	0.124548149650029	AMG.319_2045	7.14745174073494	-0.348222543050238	5.74892267438215	High
GSM1297174	0.124548149650029	JQ1_2172	2.88567368159238	-0.285742681982717	3.97633249958423	High
GSM1297176	0.54402776749612	PRIMA.1MET_1131	5.36261693942524	-0.384248739355136	6.96048620953722	High
GSM1297176	0.54402776749612	AZ960_1250	1.41335915828607	-0.300592136923817	4.36220907370446	High
GSM1297176	0.54402776749612	JAK_8517_1739	3.29869387641211	-0.309034795890612	4.59116455515513	High
GSM1297176	0.54402776749612	AZD8186_1918	3.70279889752877	-0.280926077040571	3.85568647726592	High
GSM1297176	0.54402776749612	AMG.319_2045	6.16012437571029	-0.348222543050238	5.74892267438215	High
GSM1297176	0.54402776749612	JQ1_2172	3.01865443149596	-0.285742681982717	3.97633249958423	High
GSM1297178	0.762674454486014	PRIMA.1MET_1131	5.9796885586712	-0.384248739355136	6.96048620953722	High
GSM1297178	0.762674454486014	AZ960_1250	2.06956069634096	-0.300592136923817	4.36220907370446	High
GSM1297178	0.762674454486014	JAK_8517_1739	3.8286645756182	-0.309034795890612	4.59116455515513	High
GSM1297178	0.762674454486014	AZD8186_1918	3.98399974791197	-0.280926077040571	3.85568647726592	High
GSM1297178	0.762674454486014	AMG.319_2045	6.64128431202037	-0.348222543050238	5.74892267438215	High
GSM1297178	0.762674454486014	JQ1_2172	2.88552393613417	-0.285742681982717	3.97633249958423	High
GSM1297180	0.350071427951254	PRIMA.1MET_1131	5.7157140874918	-0.384248739355136	6.96048620953722	High
GSM1297180	0.350071427951254	AZ960_1250	2.98383778980264	-0.300592136923817	4.36220907370446	High
GSM1297180	0.350071427951254	JAK_8517_1739	5.19255427206314	-0.309034795890612	4.59116455515513	High
GSM1297180	0.350071427951254	AZD8186_1918	3.97927370426375	-0.280926077040571	3.85568647726592	High
GSM1297180	0.350071427951254	AMG.319_2045	6.42355389244503	-0.348222543050238	5.74892267438215	High
GSM1297180	0.350071427951254	JQ1_2172	3.33887276827376	-0.285742681982717	3.97633249958423	High
GSM1297182	0.0816627385330327	PRIMA.1MET_1131	5.75636988257477	-0.384248739355136	6.96048620953722	Low
GSM1297182	0.0816627385330327	AZ960_1250	2.46845610787235	-0.300592136923817	4.36220907370446	Low
GSM1297182	0.0816627385330327	JAK_8517_1739	4.79968261146733	-0.309034795890612	4.59116455515513	Low
GSM1297182	0.0816627385330327	AZD8186_1918	4.33896669997236	-0.280926077040571	3.85568647726592	Low
GSM1297182	0.0816627385330327	AMG.319_2045	6.88617209516554	-0.348222543050238	5.74892267438215	Low
GSM1297182	0.0816627385330327	JQ1_2172	3.2287764829649	-0.285742681982717	3.97633249958423	Low
GSM1297184	0.777826240206077	PRIMA.1MET_1131	5.31601211427813	-0.384248739355136	6.96048620953722	High
GSM1297184	0.777826240206077	AZ960_1250	1.41090303574533	-0.300592136923817	4.36220907370446	High
GSM1297184	0.777826240206077	JAK_8517_1739	3.37492458119007	-0.309034795890612	4.59116455515513	High
GSM1297184	0.777826240206077	AZD8186_1918	4.31963789850135	-0.280926077040571	3.85568647726592	High
GSM1297184	0.777826240206077	AMG.319_2045	5.9663511556166	-0.348222543050238	5.74892267438215	High
GSM1297184	0.777826240206077	JQ1_2172	3.10071858619	-0.285742681982717	3.97633249958423	High
GSM1297186	0.403740199387791	PRIMA.1MET_1131	5.80451905882525	-0.384248739355136	6.96048620953722	High
GSM1297186	0.403740199387791	AZ960_1250	1.4609366844075	-0.300592136923817	4.36220907370446	High
GSM1297186	0.403740199387791	JAK_8517_1739	3.55579849549459	-0.309034795890612	4.59116455515513	High
GSM1297186	0.403740199387791	AZD8186_1918	3.76595441110895	-0.280926077040571	3.85568647726592	High
GSM1297186	0.403740199387791	AMG.319_2045	6.04000521848025	-0.348222543050238	5.74892267438215	High
GSM1297186	0.403740199387791	JQ1_2172	2.78586083712225	-0.285742681982717	3.97633249958423	High
GSM1297188	-0.593746179411248	PRIMA.1MET_1131	6.10727293089826	-0.384248739355136	6.96048620953722	Low
GSM1297188	-0.593746179411248	AZ960_1250	2.47461798431179	-0.300592136923817	4.36220907370446	Low
GSM1297188	-0.593746179411248	JAK_8517_1739	4.75098479131081	-0.309034795890612	4.59116455515513	Low
GSM1297188	-0.593746179411248	AZD8186_1918	4.36323349128304	-0.280926077040571	3.85568647726592	Low
GSM1297188	-0.593746179411248	AMG.319_2045	6.70093597651026	-0.348222543050238	5.74892267438215	Low
GSM1297188	-0.593746179411248	JQ1_2172	3.58506059428312	-0.285742681982717	3.97633249958423	Low
GSM1297190	0.44427646938901	PRIMA.1MET_1131	6.46593767683087	-0.384248739355136	6.96048620953722	High
GSM1297190	0.44427646938901	AZ960_1250	2.82615386787384	-0.300592136923817	4.36220907370446	High
GSM1297190	0.44427646938901	JAK_8517_1739	4.76210214306078	-0.309034795890612	4.59116455515513	High
GSM1297190	0.44427646938901	AZD8186_1918	4.67639565578994	-0.280926077040571	3.85568647726592	High
GSM1297190	0.44427646938901	AMG.319_2045	6.75035240953259	-0.348222543050238	5.74892267438215	High
GSM1297190	0.44427646938901	JQ1_2172	3.80730634799452	-0.285742681982717	3.97633249958423	High
GSM1297192	0.0549851647378303	PRIMA.1MET_1131	6.67178101406887	-0.384248739355136	6.96048620953722	Low
GSM1297192	0.0549851647378303	AZ960_1250	1.9872162608332	-0.300592136923817	4.36220907370446	Low
GSM1297192	0.0549851647378303	JAK_8517_1739	3.60067449986697	-0.309034795890612	4.59116455515513	Low
GSM1297192	0.0549851647378303	AZD8186_1918	4.24480036578112	-0.280926077040571	3.85568647726592	Low
GSM1297192	0.0549851647378303	AMG.319_2045	6.91482724525466	-0.348222543050238	5.74892267438215	Low
GSM1297192	0.0549851647378303	JQ1_2172	3.34091676391386	-0.285742681982717	3.97633249958423	Low
GSM1297194	0.6075643071538	PRIMA.1MET_1131	5.64267965479279	-0.384248739355136	6.96048620953722	High
GSM1297194	0.6075643071538	AZ960_1250	1.87491268489696	-0.300592136923817	4.36220907370446	High
GSM1297194	0.6075643071538	JAK_8517_1739	3.62485706666747	-0.309034795890612	4.59116455515513	High
GSM1297194	0.6075643071538	AZD8186_1918	3.88717410303541	-0.280926077040571	3.85568647726592	High
GSM1297194	0.6075643071538	AMG.319_2045	6.41201429090779	-0.348222543050238	5.74892267438215	High
GSM1297194	0.6075643071538	JQ1_2172	2.50399175416532	-0.285742681982717	3.97633249958423	High
GSM1297196	0.992718585425982	PRIMA.1MET_1131	4.98936735213305	-0.384248739355136	6.96048620953722	High
GSM1297196	0.992718585425982	AZ960_1250	1.97654584173774	-0.300592136923817	4.36220907370446	High
GSM1297196	0.992718585425982	JAK_8517_1739	4.14610869335648	-0.309034795890612	4.59116455515513	High
GSM1297196	0.992718585425982	AZD8186_1918	3.33707256824478	-0.280926077040571	3.85568647726592	High
GSM1297196	0.992718585425982	AMG.319_2045	5.8547395772143	-0.348222543050238	5.74892267438215	High
GSM1297196	0.992718585425982	JQ1_2172	3.39866155508424	-0.285742681982717	3.97633249958423	High
GSM1297198	-0.579457067545002	PRIMA.1MET_1131	6.49118651448875	-0.384248739355136	6.96048620953722	Low
GSM1297198	-0.579457067545002	AZ960_1250	2.08001696215868	-0.300592136923817	4.36220907370446	Low
GSM1297198	-0.579457067545002	JAK_8517_1739	3.75246472358478	-0.309034795890612	4.59116455515513	Low
GSM1297198	-0.579457067545002	AZD8186_1918	4.64640969054692	-0.280926077040571	3.85568647726592	Low
GSM1297198	-0.579457067545002	AMG.319_2045	6.88313443392036	-0.348222543050238	5.74892267438215	Low
GSM1297198	-0.579457067545002	JQ1_2172	4.07891464540744	-0.285742681982717	3.97633249958423	Low
GSM1297200	0.178620785938554	PRIMA.1MET_1131	6.40849212255872	-0.384248739355136	6.96048620953722	High
GSM1297200	0.178620785938554	AZ960_1250	2.6689608611786	-0.300592136923817	4.36220907370446	High
GSM1297200	0.178620785938554	JAK_8517_1739	4.59669628076311	-0.309034795890612	4.59116455515513	High
GSM1297200	0.178620785938554	AZD8186_1918	4.43077222050537	-0.280926077040571	3.85568647726592	High
GSM1297200	0.178620785938554	AMG.319_2045	6.88677955142475	-0.348222543050238	5.74892267438215	High
GSM1297200	0.178620785938554	JQ1_2172	3.40370978849349	-0.285742681982717	3.97633249958423	High
GSM1297202	0.574737184050798	PRIMA.1MET_1131	6.13349375476679	-0.384248739355136	6.96048620953722	High
GSM1297202	0.574737184050798	AZ960_1250	2.42284163171828	-0.300592136923817	4.36220907370446	High
GSM1297202	0.574737184050798	JAK_8517_1739	4.61546557222947	-0.309034795890612	4.59116455515513	High
GSM1297202	0.574737184050798	AZD8186_1918	4.76219391872537	-0.280926077040571	3.85568647726592	High
GSM1297202	0.574737184050798	AMG.319_2045	6.76983560607995	-0.348222543050238	5.74892267438215	High
GSM1297202	0.574737184050798	JQ1_2172	3.96978048313377	-0.285742681982717	3.97633249958423	High
GSM1297204	0.0848211055510165	PRIMA.1MET_1131	5.59511195109944	-0.384248739355136	6.96048620953722	Low
GSM1297204	0.0848211055510165	AZ960_1250	2.49781215575447	-0.300592136923817	4.36220907370446	Low
GSM1297204	0.0848211055510165	JAK_8517_1739	4.8682641434491	-0.309034795890612	4.59116455515513	Low
GSM1297204	0.0848211055510165	AZD8186_1918	4.81273306159329	-0.280926077040571	3.85568647726592	Low
GSM1297204	0.0848211055510165	AMG.319_2045	7.172481971658	-0.348222543050238	5.74892267438215	Low
GSM1297204	0.0848211055510165	JQ1_2172	3.06976913459327	-0.285742681982717	3.97633249958423	Low
GSM1297206	0.390230665332226	PRIMA.1MET_1131	5.52817772907647	-0.384248739355136	6.96048620953722	High
GSM1297206	0.390230665332226	AZ960_1250	1.73594509669315	-0.300592136923817	4.36220907370446	High
GSM1297206	0.390230665332226	JAK_8517_1739	3.92139650037102	-0.309034795890612	4.59116455515513	High
GSM1297206	0.390230665332226	AZD8186_1918	3.58506362006018	-0.280926077040571	3.85568647726592	High
GSM1297206	0.390230665332226	AMG.319_2045	6.10247026072302	-0.348222543050238	5.74892267438215	High
GSM1297206	0.390230665332226	JQ1_2172	3.43582030048425	-0.285742681982717	3.97633249958423	High
GSM1297208	0.217574781451481	PRIMA.1MET_1131	6.26292258233781	-0.384248739355136	6.96048620953722	High
GSM1297208	0.217574781451481	AZ960_1250	2.15110543127967	-0.300592136923817	4.36220907370446	High
GSM1297208	0.217574781451481	JAK_8517_1739	4.19294966823312	-0.309034795890612	4.59116455515513	High
GSM1297208	0.217574781451481	AZD8186_1918	4.93050942754162	-0.280926077040571	3.85568647726592	High
GSM1297208	0.217574781451481	AMG.319_2045	6.85854771380219	-0.348222543050238	5.74892267438215	High
GSM1297208	0.217574781451481	JQ1_2172	4.14334409906727	-0.285742681982717	3.97633249958423	High
GSM1297210	-0.561698804782391	PRIMA.1MET_1131	6.98638503267868	-0.384248739355136	6.96048620953722	Low
GSM1297210	-0.561698804782391	AZ960_1250	2.66364172537464	-0.300592136923817	4.36220907370446	Low
GSM1297210	-0.561698804782391	JAK_8517_1739	4.60059001885283	-0.309034795890612	4.59116455515513	Low
GSM1297210	-0.561698804782391	AZD8186_1918	5.6176223169569	-0.280926077040571	3.85568647726592	Low
GSM1297210	-0.561698804782391	AMG.319_2045	7.40895901697285	-0.348222543050238	5.74892267438215	Low
GSM1297210	-0.561698804782391	JQ1_2172	3.96242834836847	-0.285742681982717	3.97633249958423	Low
GSM1297212	0.374822548292901	PRIMA.1MET_1131	5.62765387604812	-0.384248739355136	6.96048620953722	High
GSM1297212	0.374822548292901	AZ960_1250	1.54094647245424	-0.300592136923817	4.36220907370446	High
GSM1297212	0.374822548292901	JAK_8517_1739	3.46364940557032	-0.309034795890612	4.59116455515513	High
GSM1297212	0.374822548292901	AZD8186_1918	3.82098869254637	-0.280926077040571	3.85568647726592	High
GSM1297212	0.374822548292901	AMG.319_2045	6.20791997573313	-0.348222543050238	5.74892267438215	High
GSM1297212	0.374822548292901	JQ1_2172	2.3378938772978	-0.285742681982717	3.97633249958423	High
GSM1297214	0.665387622240637	PRIMA.1MET_1131	6.51614708715923	-0.384248739355136	6.96048620953722	High
GSM1297214	0.665387622240637	AZ960_1250	2.31975776831277	-0.300592136923817	4.36220907370446	High
GSM1297214	0.665387622240637	JAK_8517_1739	4.1589312337135	-0.309034795890612	4.59116455515513	High
GSM1297214	0.665387622240637	AZD8186_1918	4.39589829413759	-0.280926077040571	3.85568647726592	High
GSM1297214	0.665387622240637	AMG.319_2045	7.05188130706101	-0.348222543050238	5.74892267438215	High
GSM1297214	0.665387622240637	JQ1_2172	3.45903592217981	-0.285742681982717	3.97633249958423	High
GSM1297216	-0.758483260697318	PRIMA.1MET_1131	7.20942235397124	-0.384248739355136	6.96048620953722	Low
GSM1297216	-0.758483260697318	AZ960_1250	2.78314678564047	-0.300592136923817	4.36220907370446	Low
GSM1297216	-0.758483260697318	JAK_8517_1739	3.98048657313631	-0.309034795890612	4.59116455515513	Low
GSM1297216	-0.758483260697318	AZD8186_1918	5.06244948324283	-0.280926077040571	3.85568647726592	Low
GSM1297216	-0.758483260697318	AMG.319_2045	7.12631750834899	-0.348222543050238	5.74892267438215	Low
GSM1297216	-0.758483260697318	JQ1_2172	3.51468816312183	-0.285742681982717	3.97633249958423	Low
GSM1297218	-0.531512473876312	PRIMA.1MET_1131	6.94205587210272	-0.384248739355136	6.96048620953722	Low
GSM1297218	-0.531512473876312	AZ960_1250	3.13536083459964	-0.300592136923817	4.36220907370446	Low
GSM1297218	-0.531512473876312	JAK_8517_1739	4.29979907222561	-0.309034795890612	4.59116455515513	Low
GSM1297218	-0.531512473876312	AZD8186_1918	4.49510388131841	-0.280926077040571	3.85568647726592	Low
GSM1297218	-0.531512473876312	AMG.319_2045	7.19980144408158	-0.348222543050238	5.74892267438215	Low
GSM1297218	-0.531512473876312	JQ1_2172	3.27856001811963	-0.285742681982717	3.97633249958423	Low
GSM1297220	0.0304370135661921	PRIMA.1MET_1131	6.78774892992451	-0.384248739355136	6.96048620953722	Low
GSM1297220	0.0304370135661921	AZ960_1250	3.2943672408242	-0.300592136923817	4.36220907370446	Low
GSM1297220	0.0304370135661921	JAK_8517_1739	4.23506221110485	-0.309034795890612	4.59116455515513	Low
GSM1297220	0.0304370135661921	AZD8186_1918	4.48721990787828	-0.280926077040571	3.85568647726592	Low
GSM1297220	0.0304370135661921	AMG.319_2045	7.2743238731972	-0.348222543050238	5.74892267438215	Low
GSM1297220	0.0304370135661921	JQ1_2172	3.95740530806692	-0.285742681982717	3.97633249958423	Low
GSM1297222	0.0638688279610448	PRIMA.1MET_1131	6.11584665381116	-0.384248739355136	6.96048620953722	Low
GSM1297222	0.0638688279610448	AZ960_1250	3.18002219194035	-0.300592136923817	4.36220907370446	Low
GSM1297222	0.0638688279610448	JAK_8517_1739	4.48213640216189	-0.309034795890612	4.59116455515513	Low
GSM1297222	0.0638688279610448	AZD8186_1918	6.25242509180836	-0.280926077040571	3.85568647726592	Low
GSM1297222	0.0638688279610448	AMG.319_2045	7.5735156222501	-0.348222543050238	5.74892267438215	Low
GSM1297222	0.0638688279610448	JQ1_2172	3.95750144715144	-0.285742681982717	3.97633249958423	Low
GSM1297224	1.28773854261953	PRIMA.1MET_1131	6.6728002456372	-0.384248739355136	6.96048620953722	High
GSM1297224	1.28773854261953	AZ960_1250	2.19067322286409	-0.300592136923817	4.36220907370446	High
GSM1297224	1.28773854261953	JAK_8517_1739	3.55045778657386	-0.309034795890612	4.59116455515513	High
GSM1297224	1.28773854261953	AZD8186_1918	4.78628805378063	-0.280926077040571	3.85568647726592	High
GSM1297224	1.28773854261953	AMG.319_2045	7.05556480100596	-0.348222543050238	5.74892267438215	High
GSM1297224	1.28773854261953	JQ1_2172	4.24403132849365	-0.285742681982717	3.97633249958423	High
GSM1297226	-0.164211697117143	PRIMA.1MET_1131	7.50645614899372	-0.384248739355136	6.96048620953722	Low
GSM1297226	-0.164211697117143	AZ960_1250	3.52372333450274	-0.300592136923817	4.36220907370446	Low
GSM1297226	-0.164211697117143	JAK_8517_1739	4.75960163499093	-0.309034795890612	4.59116455515513	Low
GSM1297226	-0.164211697117143	AZD8186_1918	5.35395989123912	-0.280926077040571	3.85568647726592	Low
GSM1297226	-0.164211697117143	AMG.319_2045	7.37056091944508	-0.348222543050238	5.74892267438215	Low
GSM1297226	-0.164211697117143	JQ1_2172	4.59110871910807	-0.285742681982717	3.97633249958423	Low
GSM1297228	0.519970765004974	PRIMA.1MET_1131	7.59829434550725	-0.384248739355136	6.96048620953722	High
GSM1297228	0.519970765004974	AZ960_1250	3.03730892127868	-0.300592136923817	4.36220907370446	High
GSM1297228	0.519970765004974	JAK_8517_1739	4.34329419570615	-0.309034795890612	4.59116455515513	High
GSM1297228	0.519970765004974	AZD8186_1918	4.75406310229916	-0.280926077040571	3.85568647726592	High
GSM1297228	0.519970765004974	AMG.319_2045	7.48027630375684	-0.348222543050238	5.74892267438215	High
GSM1297228	0.519970765004974	JQ1_2172	4.04220211782736	-0.285742681982717	3.97633249958423	High
GSM1297230	-0.00490487206556611	PRIMA.1MET_1131	7.77805450336816	-0.384248739355136	6.96048620953722	Low
GSM1297230	-0.00490487206556611	AZ960_1250	3.56214952963388	-0.300592136923817	4.36220907370446	Low
GSM1297230	-0.00490487206556611	JAK_8517_1739	4.95488365227989	-0.309034795890612	4.59116455515513	Low
GSM1297230	-0.00490487206556611	AZD8186_1918	4.72186831001781	-0.280926077040571	3.85568647726592	Low
GSM1297230	-0.00490487206556611	AMG.319_2045	7.60236472898578	-0.348222543050238	5.74892267438215	Low
GSM1297230	-0.00490487206556611	JQ1_2172	3.95012645505438	-0.285742681982717	3.97633249958423	Low
GSM1297232	-0.519863898572667	PRIMA.1MET_1131	7.79789327754489	-0.384248739355136	6.96048620953722	Low
GSM1297232	-0.519863898572667	AZ960_1250	3.74784513622684	-0.300592136923817	4.36220907370446	Low
GSM1297232	-0.519863898572667	JAK_8517_1739	4.77216402816857	-0.309034795890612	4.59116455515513	Low
GSM1297232	-0.519863898572667	AZD8186_1918	4.87858169209235	-0.280926077040571	3.85568647726592	Low
GSM1297232	-0.519863898572667	AMG.319_2045	7.27093800887273	-0.348222543050238	5.74892267438215	Low
GSM1297232	-0.519863898572667	JQ1_2172	3.54541000891744	-0.285742681982717	3.97633249958423	Low
GSM1297234	0.0541300906571256	PRIMA.1MET_1131	7.41130424304311	-0.384248739355136	6.96048620953722	Low
GSM1297234	0.0541300906571256	AZ960_1250	2.71359831225867	-0.300592136923817	4.36220907370446	Low
GSM1297234	0.0541300906571256	JAK_8517_1739	4.08107251907088	-0.309034795890612	4.59116455515513	Low
GSM1297234	0.0541300906571256	AZD8186_1918	4.59861773340502	-0.280926077040571	3.85568647726592	Low
GSM1297234	0.0541300906571256	AMG.319_2045	7.17637774397158	-0.348222543050238	5.74892267438215	Low
GSM1297234	0.0541300906571256	JQ1_2172	3.52020358509308	-0.285742681982717	3.97633249958423	Low
GSM1297236	0.193384018072051	PRIMA.1MET_1131	5.65806693128047	-0.384248739355136	6.96048620953722	High
GSM1297236	0.193384018072051	AZ960_1250	2.15003890448238	-0.300592136923817	4.36220907370446	High
GSM1297236	0.193384018072051	JAK_8517_1739	4.207106876539	-0.309034795890612	4.59116455515513	High
GSM1297236	0.193384018072051	AZD8186_1918	4.00830161733373	-0.280926077040571	3.85568647726592	High
GSM1297236	0.193384018072051	AMG.319_2045	6.17402400108362	-0.348222543050238	5.74892267438215	High
GSM1297236	0.193384018072051	JQ1_2172	3.23059326970452	-0.285742681982717	3.97633249958423	High
GSM1297238	-0.865176006233659	PRIMA.1MET_1131	6.88277512827844	-0.384248739355136	6.96048620953722	Low
GSM1297238	-0.865176006233659	AZ960_1250	3.81886280545477	-0.300592136923817	4.36220907370446	Low
GSM1297238	-0.865176006233659	JAK_8517_1739	5.37168870621482	-0.309034795890612	4.59116455515513	Low
GSM1297238	-0.865176006233659	AZD8186_1918	5.43190578348626	-0.280926077040571	3.85568647726592	Low
GSM1297238	-0.865176006233659	AMG.319_2045	7.43556196013675	-0.348222543050238	5.74892267438215	Low
GSM1297238	-0.865176006233659	JQ1_2172	4.27171386761739	-0.285742681982717	3.97633249958423	Low
GSM1297240	-0.740702937093738	PRIMA.1MET_1131	6.48337186915946	-0.384248739355136	6.96048620953722	Low
GSM1297240	-0.740702937093738	AZ960_1250	2.37330046225763	-0.300592136923817	4.36220907370446	Low
GSM1297240	-0.740702937093738	JAK_8517_1739	4.38880890399822	-0.309034795890612	4.59116455515513	Low
GSM1297240	-0.740702937093738	AZD8186_1918	4.65206629566003	-0.280926077040571	3.85568647726592	Low
GSM1297240	-0.740702937093738	AMG.319_2045	6.64185743275891	-0.348222543050238	5.74892267438215	Low
GSM1297240	-0.740702937093738	JQ1_2172	4.3937224664811	-0.285742681982717	3.97633249958423	Low
GSM1297242	0.0379480475870957	PRIMA.1MET_1131	6.53028011817567	-0.384248739355136	6.96048620953722	Low
GSM1297242	0.0379480475870957	AZ960_1250	4.26907989807308	-0.300592136923817	4.36220907370446	Low
GSM1297242	0.0379480475870957	JAK_8517_1739	5.90075518126382	-0.309034795890612	4.59116455515513	Low
GSM1297242	0.0379480475870957	AZD8186_1918	5.06362104905678	-0.280926077040571	3.85568647726592	Low
GSM1297242	0.0379480475870957	AMG.319_2045	7.70266962014405	-0.348222543050238	5.74892267438215	Low
GSM1297242	0.0379480475870957	JQ1_2172	3.97097342426439	-0.285742681982717	3.97633249958423	Low
GSM1297244	0.30763942845426	PRIMA.1MET_1131	6.69028781110765	-0.384248739355136	6.96048620953722	High
GSM1297244	0.30763942845426	AZ960_1250	3.43743328057878	-0.300592136923817	4.36220907370446	High
GSM1297244	0.30763942845426	JAK_8517_1739	5.25706898090982	-0.309034795890612	4.59116455515513	High
GSM1297244	0.30763942845426	AZD8186_1918	4.93122623500942	-0.280926077040571	3.85568647726592	High
GSM1297244	0.30763942845426	AMG.319_2045	7.49993310250235	-0.348222543050238	5.74892267438215	High
GSM1297244	0.30763942845426	JQ1_2172	4.78836535530021	-0.285742681982717	3.97633249958423	High
GSM1297246	-0.266375818974487	PRIMA.1MET_1131	6.87554296195589	-0.384248739355136	6.96048620953722	Low
GSM1297246	-0.266375818974487	AZ960_1250	3.6069403885455	-0.300592136923817	4.36220907370446	Low
GSM1297246	-0.266375818974487	JAK_8517_1739	4.17958484290604	-0.309034795890612	4.59116455515513	Low
GSM1297246	-0.266375818974487	AZD8186_1918	4.9172853028349	-0.280926077040571	3.85568647726592	Low
GSM1297246	-0.266375818974487	AMG.319_2045	7.3970268891845	-0.348222543050238	5.74892267438215	Low
GSM1297246	-0.266375818974487	JQ1_2172	3.7537713113104	-0.285742681982717	3.97633249958423	Low
GSM1297248	-1.01619989765553	PRIMA.1MET_1131	6.30377439930837	-0.384248739355136	6.96048620953722	Low
GSM1297248	-1.01619989765553	AZ960_1250	3.94792665518295	-0.300592136923817	4.36220907370446	Low
GSM1297248	-1.01619989765553	JAK_8517_1739	5.2007839145926	-0.309034795890612	4.59116455515513	Low
GSM1297248	-1.01619989765553	AZD8186_1918	5.32133304234649	-0.280926077040571	3.85568647726592	Low
GSM1297248	-1.01619989765553	AMG.319_2045	7.9812360005355	-0.348222543050238	5.74892267438215	Low
GSM1297248	-1.01619989765553	JQ1_2172	4.9774329908053	-0.285742681982717	3.97633249958423	Low
GSM1297250	0.259007170607755	PRIMA.1MET_1131	5.71424494239138	-0.384248739355136	6.96048620953722	High
GSM1297250	0.259007170607755	AZ960_1250	3.10142202328849	-0.300592136923817	4.36220907370446	High
GSM1297250	0.259007170607755	JAK_8517_1739	4.35523425510531	-0.309034795890612	4.59116455515513	High
GSM1297250	0.259007170607755	AZD8186_1918	4.32232395947377	-0.280926077040571	3.85568647726592	High
GSM1297250	0.259007170607755	AMG.319_2045	6.96203744064943	-0.348222543050238	5.74892267438215	High
GSM1297250	0.259007170607755	JQ1_2172	3.27838251511843	-0.285742681982717	3.97633249958423	High
GSM1297252	0.134634665601585	PRIMA.1MET_1131	7.30949698356384	-0.384248739355136	6.96048620953722	High
GSM1297252	0.134634665601585	AZ960_1250	3.15719650258305	-0.300592136923817	4.36220907370446	High
GSM1297252	0.134634665601585	JAK_8517_1739	3.88766447226188	-0.309034795890612	4.59116455515513	High
GSM1297252	0.134634665601585	AZD8186_1918	4.33272814646819	-0.280926077040571	3.85568647726592	High
GSM1297252	0.134634665601585	AMG.319_2045	7.53692310169093	-0.348222543050238	5.74892267438215	High
GSM1297252	0.134634665601585	JQ1_2172	3.47438092440572	-0.285742681982717	3.97633249958423	High
GSM1297254	-0.379439240222867	PRIMA.1MET_1131	6.09562432049833	-0.384248739355136	6.96048620953722	Low
GSM1297254	-0.379439240222867	AZ960_1250	3.64687395926043	-0.300592136923817	4.36220907370446	Low
GSM1297254	-0.379439240222867	JAK_8517_1739	5.28457904193177	-0.309034795890612	4.59116455515513	Low
GSM1297254	-0.379439240222867	AZD8186_1918	4.88321402050075	-0.280926077040571	3.85568647726592	Low
GSM1297254	-0.379439240222867	AMG.319_2045	7.57627835458878	-0.348222543050238	5.74892267438215	Low
GSM1297254	-0.379439240222867	JQ1_2172	4.64396825078281	-0.285742681982717	3.97633249958423	Low
GSM1297256	-0.126338913983458	PRIMA.1MET_1131	5.83195418861203	-0.384248739355136	6.96048620953722	Low
GSM1297256	-0.126338913983458	AZ960_1250	2.83606891332259	-0.300592136923817	4.36220907370446	Low
GSM1297256	-0.126338913983458	JAK_8517_1739	4.5253504946391	-0.309034795890612	4.59116455515513	Low
GSM1297256	-0.126338913983458	AZD8186_1918	4.82750321201181	-0.280926077040571	3.85568647726592	Low
GSM1297256	-0.126338913983458	AMG.319_2045	7.17575015525792	-0.348222543050238	5.74892267438215	Low
GSM1297256	-0.126338913983458	JQ1_2172	4.60689376448889	-0.285742681982717	3.97633249958423	Low
GSM1297258	-0.00499496065837918	PRIMA.1MET_1131	6.73597767423802	-0.384248739355136	6.96048620953722	Low
GSM1297258	-0.00499496065837918	AZ960_1250	2.34704138707229	-0.300592136923817	4.36220907370446	Low
GSM1297258	-0.00499496065837918	JAK_8517_1739	3.92015472952362	-0.309034795890612	4.59116455515513	Low
GSM1297258	-0.00499496065837918	AZD8186_1918	4.20346058027819	-0.280926077040571	3.85568647726592	Low
GSM1297258	-0.00499496065837918	AMG.319_2045	6.57488698164048	-0.348222543050238	5.74892267438215	Low
GSM1297258	-0.00499496065837918	JQ1_2172	3.29255094386239	-0.285742681982717	3.97633249958423	Low
GSM1297260	0.479611232564168	PRIMA.1MET_1131	7.45011755151679	-0.384248739355136	6.96048620953722	High
GSM1297260	0.479611232564168	AZ960_1250	4.10109659335575	-0.300592136923817	4.36220907370446	High
GSM1297260	0.479611232564168	JAK_8517_1739	4.87505165768462	-0.309034795890612	4.59116455515513	High
GSM1297260	0.479611232564168	AZD8186_1918	5.44114155723448	-0.280926077040571	3.85568647726592	High
GSM1297260	0.479611232564168	AMG.319_2045	7.59477529114453	-0.348222543050238	5.74892267438215	High
GSM1297260	0.479611232564168	JQ1_2172	4.1350846214411	-0.285742681982717	3.97633249958423	High
GSM1297262	-0.771275290375843	PRIMA.1MET_1131	7.47526674644212	-0.384248739355136	6.96048620953722	Low
GSM1297262	-0.771275290375843	AZ960_1250	4.29657754393498	-0.300592136923817	4.36220907370446	Low
GSM1297262	-0.771275290375843	JAK_8517_1739	5.37407989513098	-0.309034795890612	4.59116455515513	Low
GSM1297262	-0.771275290375843	AZD8186_1918	5.84215718274687	-0.280926077040571	3.85568647726592	Low
GSM1297262	-0.771275290375843	AMG.319_2045	7.70381810689268	-0.348222543050238	5.74892267438215	Low
GSM1297262	-0.771275290375843	JQ1_2172	4.91608253134817	-0.285742681982717	3.97633249958423	Low
GSM1297264	0.747157397166903	PRIMA.1MET_1131	5.94298357126007	-0.384248739355136	6.96048620953722	High
GSM1297264	0.747157397166903	AZ960_1250	1.57665473418084	-0.300592136923817	4.36220907370446	High
GSM1297264	0.747157397166903	JAK_8517_1739	3.10391054959228	-0.309034795890612	4.59116455515513	High
GSM1297264	0.747157397166903	AZD8186_1918	3.84975083184204	-0.280926077040571	3.85568647726592	High
GSM1297264	0.747157397166903	AMG.319_2045	5.93322374645616	-0.348222543050238	5.74892267438215	High
GSM1297264	0.747157397166903	JQ1_2172	3.96040376057242	-0.285742681982717	3.97633249958423	High
GSM1297266	-0.11763447359916	PRIMA.1MET_1131	7.37243290528381	-0.384248739355136	6.96048620953722	Low
GSM1297266	-0.11763447359916	AZ960_1250	3.58600003486886	-0.300592136923817	4.36220907370446	Low
GSM1297266	-0.11763447359916	JAK_8517_1739	5.15435482546209	-0.309034795890612	4.59116455515513	Low
GSM1297266	-0.11763447359916	AZD8186_1918	5.46745475611702	-0.280926077040571	3.85568647726592	Low
GSM1297266	-0.11763447359916	AMG.319_2045	7.77368644935213	-0.348222543050238	5.74892267438215	Low
GSM1297266	-0.11763447359916	JQ1_2172	4.26032655613444	-0.285742681982717	3.97633249958423	Low
GSM1297268	-0.541848538965595	PRIMA.1MET_1131	8.7664333524807	-0.384248739355136	6.96048620953722	Low
GSM1297268	-0.541848538965595	AZ960_1250	4.3174319774934	-0.300592136923817	4.36220907370446	Low
GSM1297268	-0.541848538965595	JAK_8517_1739	4.79919073768342	-0.309034795890612	4.59116455515513	Low
GSM1297268	-0.541848538965595	AZD8186_1918	5.6170387625155	-0.280926077040571	3.85568647726592	Low
GSM1297268	-0.541848538965595	AMG.319_2045	7.66483298832902	-0.348222543050238	5.74892267438215	Low
GSM1297268	-0.541848538965595	JQ1_2172	4.29021815534363	-0.285742681982717	3.97633249958423	Low
GSM1297270	0.103461828012028	PRIMA.1MET_1131	6.87540221578421	-0.384248739355136	6.96048620953722	High
GSM1297270	0.103461828012028	AZ960_1250	3.47958978109981	-0.300592136923817	4.36220907370446	High
GSM1297270	0.103461828012028	JAK_8517_1739	4.17217198559644	-0.309034795890612	4.59116455515513	High
GSM1297270	0.103461828012028	AZD8186_1918	4.62200492613903	-0.280926077040571	3.85568647726592	High
GSM1297270	0.103461828012028	AMG.319_2045	7.10489265329324	-0.348222543050238	5.74892267438215	High
GSM1297270	0.103461828012028	JQ1_2172	3.62314398822423	-0.285742681982717	3.97633249958423	High
GSM1297272	-0.0329394054934046	PRIMA.1MET_1131	6.90922400664886	-0.384248739355136	6.96048620953722	Low
GSM1297272	-0.0329394054934046	AZ960_1250	2.7042845305679	-0.300592136923817	4.36220907370446	Low
GSM1297272	-0.0329394054934046	JAK_8517_1739	3.49861133296621	-0.309034795890612	4.59116455515513	Low
GSM1297272	-0.0329394054934046	AZD8186_1918	4.59652085915468	-0.280926077040571	3.85568647726592	Low
GSM1297272	-0.0329394054934046	AMG.319_2045	7.04813172518911	-0.348222543050238	5.74892267438215	Low
GSM1297272	-0.0329394054934046	JQ1_2172	3.94451358596188	-0.285742681982717	3.97633249958423	Low
GSM1297274	-0.0879391485385035	PRIMA.1MET_1131	7.44493533809709	-0.384248739355136	6.96048620953722	Low
GSM1297274	-0.0879391485385035	AZ960_1250	3.69591572477774	-0.300592136923817	4.36220907370446	Low
GSM1297274	-0.0879391485385035	JAK_8517_1739	4.82115614878194	-0.309034795890612	4.59116455515513	Low
GSM1297274	-0.0879391485385035	AZD8186_1918	5.11292312002901	-0.280926077040571	3.85568647726592	Low
GSM1297274	-0.0879391485385035	AMG.319_2045	7.73041808026131	-0.348222543050238	5.74892267438215	Low
GSM1297274	-0.0879391485385035	JQ1_2172	4.56227315036353	-0.285742681982717	3.97633249958423	Low
GSM1297276	0.492608126566062	PRIMA.1MET_1131	5.65213771948538	-0.384248739355136	6.96048620953722	High
GSM1297276	0.492608126566062	AZ960_1250	2.92300986134825	-0.300592136923817	4.36220907370446	High
GSM1297276	0.492608126566062	JAK_8517_1739	4.42270245780654	-0.309034795890612	4.59116455515513	High
GSM1297276	0.492608126566062	AZD8186_1918	4.56327129342134	-0.280926077040571	3.85568647726592	High
GSM1297276	0.492608126566062	AMG.319_2045	6.67158059998876	-0.348222543050238	5.74892267438215	High
GSM1297276	0.492608126566062	JQ1_2172	3.31726869757571	-0.285742681982717	3.97633249958423	High
GSM1297278	-0.123205994326074	PRIMA.1MET_1131	8.34184685484869	-0.384248739355136	6.96048620953722	Low
GSM1297278	-0.123205994326074	AZ960_1250	3.91234581898606	-0.300592136923817	4.36220907370446	Low
GSM1297278	-0.123205994326074	JAK_8517_1739	4.36528964960962	-0.309034795890612	4.59116455515513	Low
GSM1297278	-0.123205994326074	AZD8186_1918	5.08527473992255	-0.280926077040571	3.85568647726592	Low
GSM1297278	-0.123205994326074	AMG.319_2045	7.89164134720315	-0.348222543050238	5.74892267438215	Low
GSM1297278	-0.123205994326074	JQ1_2172	4.226006125217	-0.285742681982717	3.97633249958423	Low
GSM1297280	0.234869063764078	PRIMA.1MET_1131	7.41283821765018	-0.384248739355136	6.96048620953722	High
GSM1297280	0.234869063764078	AZ960_1250	2.50270090196092	-0.300592136923817	4.36220907370446	High
GSM1297280	0.234869063764078	JAK_8517_1739	4.24206490574306	-0.309034795890612	4.59116455515513	High
GSM1297280	0.234869063764078	AZD8186_1918	5.13670020667053	-0.280926077040571	3.85568647726592	High
GSM1297280	0.234869063764078	AMG.319_2045	7.59057364464313	-0.348222543050238	5.74892267438215	High
GSM1297280	0.234869063764078	JQ1_2172	4.62731393900956	-0.285742681982717	3.97633249958423	High
GSM1297282	0.278310879277104	PRIMA.1MET_1131	6.12679121140922	-0.384248739355136	6.96048620953722	High
GSM1297282	0.278310879277104	AZ960_1250	2.54100854527331	-0.300592136923817	4.36220907370446	High
GSM1297282	0.278310879277104	JAK_8517_1739	4.10755817594204	-0.309034795890612	4.59116455515513	High
GSM1297282	0.278310879277104	AZD8186_1918	4.77694254580428	-0.280926077040571	3.85568647726592	High
GSM1297282	0.278310879277104	AMG.319_2045	6.56274202009692	-0.348222543050238	5.74892267438215	High
GSM1297282	0.278310879277104	JQ1_2172	3.99893704596344	-0.285742681982717	3.97633249958423	High
GSM1297284	0.521922598100858	PRIMA.1MET_1131	8.11570638597549	-0.384248739355136	6.96048620953722	High
GSM1297284	0.521922598100858	AZ960_1250	4.0126399230693	-0.300592136923817	4.36220907370446	High
GSM1297284	0.521922598100858	JAK_8517_1739	4.31418679404119	-0.309034795890612	4.59116455515513	High
GSM1297284	0.521922598100858	AZD8186_1918	4.89911909684463	-0.280926077040571	3.85568647726592	High
GSM1297284	0.521922598100858	AMG.319_2045	8.0092143130616	-0.348222543050238	5.74892267438215	High
GSM1297284	0.521922598100858	JQ1_2172	4.20660467465003	-0.285742681982717	3.97633249958423	High
GSM1297286	-0.462441915733227	PRIMA.1MET_1131	7.64159729629689	-0.384248739355136	6.96048620953722	Low
GSM1297286	-0.462441915733227	AZ960_1250	4.21508623355169	-0.300592136923817	4.36220907370446	Low
GSM1297286	-0.462441915733227	JAK_8517_1739	4.56604667193476	-0.309034795890612	4.59116455515513	Low
GSM1297286	-0.462441915733227	AZD8186_1918	5.2756208207223	-0.280926077040571	3.85568647726592	Low
GSM1297286	-0.462441915733227	AMG.319_2045	7.55040612963821	-0.348222543050238	5.74892267438215	Low
GSM1297286	-0.462441915733227	JQ1_2172	3.88185464158715	-0.285742681982717	3.97633249958423	Low
GSM1297288	-0.113585226285705	PRIMA.1MET_1131	7.20366978246708	-0.384248739355136	6.96048620953722	Low
GSM1297288	-0.113585226285705	AZ960_1250	3.05849524158555	-0.300592136923817	4.36220907370446	Low
GSM1297288	-0.113585226285705	JAK_8517_1739	4.84692498653601	-0.309034795890612	4.59116455515513	Low
GSM1297288	-0.113585226285705	AZD8186_1918	5.20230296756401	-0.280926077040571	3.85568647726592	Low
GSM1297288	-0.113585226285705	AMG.319_2045	7.74817609781502	-0.348222543050238	5.74892267438215	Low
GSM1297288	-0.113585226285705	JQ1_2172	3.98493565696556	-0.285742681982717	3.97633249958423	Low
GSM1297290	-1.3585039634127	PRIMA.1MET_1131	8.39312507443652	-0.384248739355136	6.96048620953722	Low
GSM1297290	-1.3585039634127	AZ960_1250	3.13781878138551	-0.300592136923817	4.36220907370446	Low
GSM1297290	-1.3585039634127	JAK_8517_1739	3.73430080257742	-0.309034795890612	4.59116455515513	Low
GSM1297290	-1.3585039634127	AZD8186_1918	4.89026014126825	-0.280926077040571	3.85568647726592	Low
GSM1297290	-1.3585039634127	AMG.319_2045	7.55482113075242	-0.348222543050238	5.74892267438215	Low
GSM1297290	-1.3585039634127	JQ1_2172	4.26011455684159	-0.285742681982717	3.97633249958423	Low
GSM1297292	-0.486786180969511	PRIMA.1MET_1131	7.26076815940067	-0.384248739355136	6.96048620953722	Low
GSM1297292	-0.486786180969511	AZ960_1250	2.68398467163546	-0.300592136923817	4.36220907370446	Low
GSM1297292	-0.486786180969511	JAK_8517_1739	4.00486546313331	-0.309034795890612	4.59116455515513	Low
GSM1297292	-0.486786180969511	AZD8186_1918	4.53965942094039	-0.280926077040571	3.85568647726592	Low
GSM1297292	-0.486786180969511	AMG.319_2045	7.26717927129303	-0.348222543050238	5.74892267438215	Low
GSM1297292	-0.486786180969511	JQ1_2172	3.80675879774483	-0.285742681982717	3.97633249958423	Low
GSM1297294	-1.09050358605419	PRIMA.1MET_1131	7.31326576544184	-0.384248739355136	6.96048620953722	Low
GSM1297294	-1.09050358605419	AZ960_1250	4.03234684377579	-0.300592136923817	4.36220907370446	Low
GSM1297294	-1.09050358605419	JAK_8517_1739	4.57736037299772	-0.309034795890612	4.59116455515513	Low
GSM1297294	-1.09050358605419	AZD8186_1918	5.28594408176518	-0.280926077040571	3.85568647726592	Low
GSM1297294	-1.09050358605419	AMG.319_2045	8.0550534670441	-0.348222543050238	5.74892267438215	Low
GSM1297294	-1.09050358605419	JQ1_2172	4.72710375453882	-0.285742681982717	3.97633249958423	Low
GSM1297296	-0.280196190865978	PRIMA.1MET_1131	6.10311089564839	-0.384248739355136	6.96048620953722	Low
GSM1297296	-0.280196190865978	AZ960_1250	2.43662231366418	-0.300592136923817	4.36220907370446	Low
GSM1297296	-0.280196190865978	JAK_8517_1739	4.32507830879858	-0.309034795890612	4.59116455515513	Low
GSM1297296	-0.280196190865978	AZD8186_1918	4.12004171908257	-0.280926077040571	3.85568647726592	Low
GSM1297296	-0.280196190865978	AMG.319_2045	6.67829303363395	-0.348222543050238	5.74892267438215	Low
GSM1297296	-0.280196190865978	JQ1_2172	3.55984823533994	-0.285742681982717	3.97633249958423	Low
GSM1297298	-0.0360682357376312	PRIMA.1MET_1131	5.85408218136311	-0.384248739355136	6.96048620953722	Low
GSM1297298	-0.0360682357376312	AZ960_1250	1.78289407663454	-0.300592136923817	4.36220907370446	Low
GSM1297298	-0.0360682357376312	JAK_8517_1739	3.4410994528547	-0.309034795890612	4.59116455515513	Low
GSM1297298	-0.0360682357376312	AZD8186_1918	4.49418365978893	-0.280926077040571	3.85568647726592	Low
GSM1297298	-0.0360682357376312	AMG.319_2045	6.40946784899231	-0.348222543050238	5.74892267438215	Low
GSM1297298	-0.0360682357376312	JQ1_2172	3.11642063139277	-0.285742681982717	3.97633249958423	Low
GSM1297300	-0.102384708328316	PRIMA.1MET_1131	6.91292182317824	-0.384248739355136	6.96048620953722	Low
GSM1297300	-0.102384708328316	AZ960_1250	3.563191115587	-0.300592136923817	4.36220907370446	Low
GSM1297300	-0.102384708328316	JAK_8517_1739	4.85150976888869	-0.309034795890612	4.59116455515513	Low
GSM1297300	-0.102384708328316	AZD8186_1918	4.78091031587374	-0.280926077040571	3.85568647726592	Low
GSM1297300	-0.102384708328316	AMG.319_2045	7.41783308629905	-0.348222543050238	5.74892267438215	Low
GSM1297300	-0.102384708328316	JQ1_2172	4.1242175990075	-0.285742681982717	3.97633249958423	Low
GSM1297302	1.37129523862455	PRIMA.1MET_1131	6.55719160485898	-0.384248739355136	6.96048620953722	High
GSM1297302	1.37129523862455	AZ960_1250	2.51970805041479	-0.300592136923817	4.36220907370446	High
GSM1297302	1.37129523862455	JAK_8517_1739	4.01340357945473	-0.309034795890612	4.59116455515513	High
GSM1297302	1.37129523862455	AZD8186_1918	4.97675554021496	-0.280926077040571	3.85568647726592	High
GSM1297302	1.37129523862455	AMG.319_2045	6.11914226354744	-0.348222543050238	5.74892267438215	High
GSM1297302	1.37129523862455	JQ1_2172	3.25277115538558	-0.285742681982717	3.97633249958423	High
GSM1297304	0.577012866493058	PRIMA.1MET_1131	6.90419949059814	-0.384248739355136	6.96048620953722	High
GSM1297304	0.577012866493058	AZ960_1250	3.1172088336522	-0.300592136923817	4.36220907370446	High
GSM1297304	0.577012866493058	JAK_8517_1739	3.96097612952206	-0.309034795890612	4.59116455515513	High
GSM1297304	0.577012866493058	AZD8186_1918	3.86202064042249	-0.280926077040571	3.85568647726592	High
GSM1297304	0.577012866493058	AMG.319_2045	7.38352853930693	-0.348222543050238	5.74892267438215	High
GSM1297304	0.577012866493058	JQ1_2172	3.53574678733965	-0.285742681982717	3.97633249958423	High
GSM1297306	-0.0592360771512807	PRIMA.1MET_1131	5.76231788894422	-0.384248739355136	6.96048620953722	Low
GSM1297306	-0.0592360771512807	AZ960_1250	2.45245002847474	-0.300592136923817	4.36220907370446	Low
GSM1297306	-0.0592360771512807	JAK_8517_1739	4.45165806681039	-0.309034795890612	4.59116455515513	Low
GSM1297306	-0.0592360771512807	AZD8186_1918	4.80393898022855	-0.280926077040571	3.85568647726592	Low
GSM1297306	-0.0592360771512807	AMG.319_2045	6.80745906509481	-0.348222543050238	5.74892267438215	Low
GSM1297306	-0.0592360771512807	JQ1_2172	4.07891589731557	-0.285742681982717	3.97633249958423	Low
GSM1297308	0.613924136809421	PRIMA.1MET_1131	6.61361363896581	-0.384248739355136	6.96048620953722	High
GSM1297308	0.613924136809421	AZ960_1250	3.24182084797906	-0.300592136923817	4.36220907370446	High
GSM1297308	0.613924136809421	JAK_8517_1739	5.00167483677977	-0.309034795890612	4.59116455515513	High
GSM1297308	0.613924136809421	AZD8186_1918	4.85492937835607	-0.280926077040571	3.85568647726592	High
GSM1297308	0.613924136809421	AMG.319_2045	6.98726527123873	-0.348222543050238	5.74892267438215	High
GSM1297308	0.613924136809421	JQ1_2172	3.51313680037255	-0.285742681982717	3.97633249958423	High
GSM1297310	-0.424845895162171	PRIMA.1MET_1131	6.59457830369293	-0.384248739355136	6.96048620953722	Low
GSM1297310	-0.424845895162171	AZ960_1250	2.79630208305833	-0.300592136923817	4.36220907370446	Low
GSM1297310	-0.424845895162171	JAK_8517_1739	4.01648053650204	-0.309034795890612	4.59116455515513	Low
GSM1297310	-0.424845895162171	AZD8186_1918	4.27119201591137	-0.280926077040571	3.85568647726592	Low
GSM1297310	-0.424845895162171	AMG.319_2045	7.43405524081271	-0.348222543050238	5.74892267438215	Low
GSM1297310	-0.424845895162171	JQ1_2172	4.13647732271191	-0.285742681982717	3.97633249958423	Low
GSM1297312	-1.76423279173372	PRIMA.1MET_1131	6.659866282785	-0.384248739355136	6.96048620953722	Low
GSM1297312	-1.76423279173372	AZ960_1250	2.64930906568532	-0.300592136923817	4.36220907370446	Low
GSM1297312	-1.76423279173372	JAK_8517_1739	4.7296805841192	-0.309034795890612	4.59116455515513	Low
GSM1297312	-1.76423279173372	AZD8186_1918	4.6490776271915	-0.280926077040571	3.85568647726592	Low
GSM1297312	-1.76423279173372	AMG.319_2045	7.18702291225276	-0.348222543050238	5.74892267438215	Low
GSM1297312	-1.76423279173372	JQ1_2172	4.22052161961775	-0.285742681982717	3.97633249958423	Low
