# Supplementary material for: Identification of disulfidptosis in esophageal squamous cell carcinoma based on single-cell and bulk RNA-seq data to predict prognosis and treatment response
Source: Front Immunol. 2025 Apr 15;16:1567793. doi: 10.3389/fimmu.2025.1567793 (PMC12037556; doi:10.3389/fimmu.2025.1567793)
Supplement: Supplementary file 1 [file Presentation1.zip › Potential treatment strategies for prognostic signature/SupplementaryTable_positive_drug CTRP2.txt]

sample	Score	Drug	logIC50	rho	p	Group
GSM1296956	0.410201205281347	MI.1	21.7769955531147	0.594677044755508	17.7743251072417	High
GSM1296956	0.410201205281347	BRD.K86535717	22.2772110662922	0.428508358964702	8.66231211724983	High
GSM1296956	0.410201205281347	afatinib	15.9793565864618	0.501973092293851	12.088795483477	High
GSM1296956	0.410201205281347	lapatinib	19.0838568169675	0.521819094846526	13.1634003809606	High
GSM1296956	0.410201205281347	ibrutinib	19.2761001625813	0.423767078860921	8.46797139872301	High
GSM1296956	0.410201205281347	dinaciclib	7.32270424997503	0.435258301424895	8.94421302145088	High
GSM1296958	-1.0051266635167	MI.1	21.398937143396	0.594677044755508	17.7743251072417	Low
GSM1296958	-1.0051266635167	BRD.K86535717	21.9763299604714	0.428508358964702	8.66231211724983	Low
GSM1296958	-1.0051266635167	afatinib	14.5034451414394	0.501973092293851	12.088795483477	Low
GSM1296958	-1.0051266635167	lapatinib	17.9877594287685	0.521819094846526	13.1634003809606	Low
GSM1296958	-1.0051266635167	ibrutinib	18.1443452653332	0.423767078860921	8.46797139872301	Low
GSM1296958	-1.0051266635167	dinaciclib	7.22545801547755	0.435258301424895	8.94421302145088	Low
GSM1296960	0.250142315076266	MI.1	21.572057444145	0.594677044755508	17.7743251072417	High
GSM1296960	0.250142315076266	BRD.K86535717	22.3341191664819	0.428508358964702	8.66231211724983	High
GSM1296960	0.250142315076266	afatinib	15.6555042663562	0.501973092293851	12.088795483477	High
GSM1296960	0.250142315076266	lapatinib	18.7326287140038	0.521819094846526	13.1634003809606	High
GSM1296960	0.250142315076266	ibrutinib	18.5540074862075	0.423767078860921	8.46797139872301	High
GSM1296960	0.250142315076266	dinaciclib	6.92466139603357	0.435258301424895	8.94421302145088	High
GSM1296962	0.258319750102994	MI.1	21.6941678789722	0.594677044755508	17.7743251072417	High
GSM1296962	0.258319750102994	BRD.K86535717	22.1779343306317	0.428508358964702	8.66231211724983	High
GSM1296962	0.258319750102994	afatinib	16.7724110017199	0.501973092293851	12.088795483477	High
GSM1296962	0.258319750102994	lapatinib	19.6231516708894	0.521819094846526	13.1634003809606	High
GSM1296962	0.258319750102994	ibrutinib	19.5733674968631	0.423767078860921	8.46797139872301	High
GSM1296962	0.258319750102994	dinaciclib	9.95424173780979	0.435258301424895	8.94421302145088	High
GSM1296964	-0.481352642795427	MI.1	21.4878887903077	0.594677044755508	17.7743251072417	Low
GSM1296964	-0.481352642795427	BRD.K86535717	21.0880407398169	0.428508358964702	8.66231211724983	Low
GSM1296964	-0.481352642795427	afatinib	15.1696372957077	0.501973092293851	12.088795483477	Low
GSM1296964	-0.481352642795427	lapatinib	18.5834640760223	0.521819094846526	13.1634003809606	Low
GSM1296964	-0.481352642795427	ibrutinib	18.3832939213255	0.423767078860921	8.46797139872301	Low
GSM1296964	-0.481352642795427	dinaciclib	7.08750818899436	0.435258301424895	8.94421302145088	Low
GSM1296966	0.0905931505376021	MI.1	21.6046248773566	0.594677044755508	17.7743251072417	Low
GSM1296966	0.0905931505376021	BRD.K86535717	22.1528237241157	0.428508358964702	8.66231211724983	Low
GSM1296966	0.0905931505376021	afatinib	15.5791119843559	0.501973092293851	12.088795483477	Low
GSM1296966	0.0905931505376021	lapatinib	18.5404850900442	0.521819094846526	13.1634003809606	Low
GSM1296966	0.0905931505376021	ibrutinib	19.1670803502325	0.423767078860921	8.46797139872301	Low
GSM1296966	0.0905931505376021	dinaciclib	7.01254117896873	0.435258301424895	8.94421302145088	Low
GSM1296968	-0.418853205376324	MI.1	21.6024826524345	0.594677044755508	17.7743251072417	Low
GSM1296968	-0.418853205376324	BRD.K86535717	22.2891942584949	0.428508358964702	8.66231211724983	Low
GSM1296968	-0.418853205376324	afatinib	15.6442419640693	0.501973092293851	12.088795483477	Low
GSM1296968	-0.418853205376324	lapatinib	18.701025622355	0.521819094846526	13.1634003809606	Low
GSM1296968	-0.418853205376324	ibrutinib	19.1642122187288	0.423767078860921	8.46797139872301	Low
GSM1296968	-0.418853205376324	dinaciclib	7.18692195803889	0.435258301424895	8.94421302145088	Low
GSM1296970	0.359772267846274	MI.1	21.6958557555331	0.594677044755508	17.7743251072417	High
GSM1296970	0.359772267846274	BRD.K86535717	21.9752916302206	0.428508358964702	8.66231211724983	High
GSM1296970	0.359772267846274	afatinib	15.2620571364801	0.501973092293851	12.088795483477	High
GSM1296970	0.359772267846274	lapatinib	18.8460299389456	0.521819094846526	13.1634003809606	High
GSM1296970	0.359772267846274	ibrutinib	18.7587810584887	0.423767078860921	8.46797139872301	High
GSM1296970	0.359772267846274	dinaciclib	7.23869171565659	0.435258301424895	8.94421302145088	High
GSM1296972	0.0063269073837311	MI.1	21.5240474582763	0.594677044755508	17.7743251072417	Low
GSM1296972	0.0063269073837311	BRD.K86535717	21.7871342304045	0.428508358964702	8.66231211724983	Low
GSM1296972	0.0063269073837311	afatinib	14.9127297751127	0.501973092293851	12.088795483477	Low
GSM1296972	0.0063269073837311	lapatinib	18.2208287205237	0.521819094846526	13.1634003809606	Low
GSM1296972	0.0063269073837311	ibrutinib	18.7574570395976	0.423767078860921	8.46797139872301	Low
GSM1296972	0.0063269073837311	dinaciclib	8.28683723222389	0.435258301424895	8.94421302145088	Low
GSM1296974	-0.276299901386703	MI.1	21.758047546229	0.594677044755508	17.7743251072417	Low
GSM1296974	-0.276299901386703	BRD.K86535717	21.4890894243873	0.428508358964702	8.66231211724983	Low
GSM1296974	-0.276299901386703	afatinib	15.3156737024957	0.501973092293851	12.088795483477	Low
GSM1296974	-0.276299901386703	lapatinib	18.5879453570567	0.521819094846526	13.1634003809606	Low
GSM1296974	-0.276299901386703	ibrutinib	18.84507488737	0.423767078860921	8.46797139872301	Low
GSM1296974	-0.276299901386703	dinaciclib	6.06540099504392	0.435258301424895	8.94421302145088	Low
GSM1296976	-0.383262810458744	MI.1	21.5498413855946	0.594677044755508	17.7743251072417	Low
GSM1296976	-0.383262810458744	BRD.K86535717	21.3513084249129	0.428508358964702	8.66231211724983	Low
GSM1296976	-0.383262810458744	afatinib	15.0049488093257	0.501973092293851	12.088795483477	Low
GSM1296976	-0.383262810458744	lapatinib	18.4742364390941	0.521819094846526	13.1634003809606	Low
GSM1296976	-0.383262810458744	ibrutinib	18.381841548792	0.423767078860921	8.46797139872301	Low
GSM1296976	-0.383262810458744	dinaciclib	8.7391491288747	0.435258301424895	8.94421302145088	Low
GSM1296978	0.398373748773534	MI.1	21.6310837148765	0.594677044755508	17.7743251072417	High
GSM1296978	0.398373748773534	BRD.K86535717	21.6660954451852	0.428508358964702	8.66231211724983	High
GSM1296978	0.398373748773534	afatinib	14.7929344770448	0.501973092293851	12.088795483477	High
GSM1296978	0.398373748773534	lapatinib	18.2520868183148	0.521819094846526	13.1634003809606	High
GSM1296978	0.398373748773534	ibrutinib	17.8216246421187	0.423767078860921	8.46797139872301	High
GSM1296978	0.398373748773534	dinaciclib	7.22483598505308	0.435258301424895	8.94421302145088	High
GSM1296980	-1.05252689690834	MI.1	21.4475203232913	0.594677044755508	17.7743251072417	Low
GSM1296980	-1.05252689690834	BRD.K86535717	21.4965592489904	0.428508358964702	8.66231211724983	Low
GSM1296980	-1.05252689690834	afatinib	14.7128089847445	0.501973092293851	12.088795483477	Low
GSM1296980	-1.05252689690834	lapatinib	18.2111968703356	0.521819094846526	13.1634003809606	Low
GSM1296980	-1.05252689690834	ibrutinib	18.2820092398969	0.423767078860921	8.46797139872301	Low
GSM1296980	-1.05252689690834	dinaciclib	6.38191740415848	0.435258301424895	8.94421302145088	Low
GSM1296982	0.422128934785646	MI.1	21.7918828450119	0.594677044755508	17.7743251072417	High
GSM1296982	0.422128934785646	BRD.K86535717	21.7302773756483	0.428508358964702	8.66231211724983	High
GSM1296982	0.422128934785646	afatinib	15.5154714991763	0.501973092293851	12.088795483477	High
GSM1296982	0.422128934785646	lapatinib	18.9413590427389	0.521819094846526	13.1634003809606	High
GSM1296982	0.422128934785646	ibrutinib	19.2977707053222	0.423767078860921	8.46797139872301	High
GSM1296982	0.422128934785646	dinaciclib	8.5682227302581	0.435258301424895	8.94421302145088	High
GSM1296984	0.136176315214537	MI.1	21.7077392159172	0.594677044755508	17.7743251072417	High
GSM1296984	0.136176315214537	BRD.K86535717	21.7426722563806	0.428508358964702	8.66231211724983	High
GSM1296984	0.136176315214537	afatinib	15.4903957416296	0.501973092293851	12.088795483477	High
GSM1296984	0.136176315214537	lapatinib	18.9426370734576	0.521819094846526	13.1634003809606	High
GSM1296984	0.136176315214537	ibrutinib	19.0436768497603	0.423767078860921	8.46797139872301	High
GSM1296984	0.136176315214537	dinaciclib	9.08301513897875	0.435258301424895	8.94421302145088	High
GSM1296986	0.553898606882401	MI.1	21.6757994543149	0.594677044755508	17.7743251072417	High
GSM1296986	0.553898606882401	BRD.K86535717	21.8469407131203	0.428508358964702	8.66231211724983	High
GSM1296986	0.553898606882401	afatinib	15.5802211852434	0.501973092293851	12.088795483477	High
GSM1296986	0.553898606882401	lapatinib	18.9441887147272	0.521819094846526	13.1634003809606	High
GSM1296986	0.553898606882401	ibrutinib	19.0483537809828	0.423767078860921	8.46797139872301	High
GSM1296986	0.553898606882401	dinaciclib	7.68634220418379	0.435258301424895	8.94421302145088	High
GSM1296988	-0.733600022719747	MI.1	21.5548284710696	0.594677044755508	17.7743251072417	Low
GSM1296988	-0.733600022719747	BRD.K86535717	21.8638637744972	0.428508358964702	8.66231211724983	Low
GSM1296988	-0.733600022719747	afatinib	14.5412821667336	0.501973092293851	12.088795483477	Low
GSM1296988	-0.733600022719747	lapatinib	18.1680534956891	0.521819094846526	13.1634003809606	Low
GSM1296988	-0.733600022719747	ibrutinib	17.9041268437656	0.423767078860921	8.46797139872301	Low
GSM1296988	-0.733600022719747	dinaciclib	7.01446776121768	0.435258301424895	8.94421302145088	Low
GSM1296990	0.0922542743743109	MI.1	21.6263227705025	0.594677044755508	17.7743251072417	Low
GSM1296990	0.0922542743743109	BRD.K86535717	21.9074780653095	0.428508358964702	8.66231211724983	Low
GSM1296990	0.0922542743743109	afatinib	15.428826499171	0.501973092293851	12.088795483477	Low
GSM1296990	0.0922542743743109	lapatinib	18.9242778771235	0.521819094846526	13.1634003809606	Low
GSM1296990	0.0922542743743109	ibrutinib	18.3214092749457	0.423767078860921	8.46797139872301	Low
GSM1296990	0.0922542743743109	dinaciclib	8.10203409110577	0.435258301424895	8.94421302145088	Low
GSM1296992	-0.364293204098764	MI.1	21.5695426204292	0.594677044755508	17.7743251072417	Low
GSM1296992	-0.364293204098764	BRD.K86535717	21.9405416545186	0.428508358964702	8.66231211724983	Low
GSM1296992	-0.364293204098764	afatinib	14.8949944538588	0.501973092293851	12.088795483477	Low
GSM1296992	-0.364293204098764	lapatinib	18.272156863194	0.521819094846526	13.1634003809606	Low
GSM1296992	-0.364293204098764	ibrutinib	18.4764972924787	0.423767078860921	8.46797139872301	Low
GSM1296992	-0.364293204098764	dinaciclib	7.32184914652844	0.435258301424895	8.94421302145088	Low
GSM1296994	-1.02446904471422	MI.1	21.5189401657098	0.594677044755508	17.7743251072417	Low
GSM1296994	-1.02446904471422	BRD.K86535717	21.7051609092626	0.428508358964702	8.66231211724983	Low
GSM1296994	-1.02446904471422	afatinib	14.823671388569	0.501973092293851	12.088795483477	Low
GSM1296994	-1.02446904471422	lapatinib	18.3801583710691	0.521819094846526	13.1634003809606	Low
GSM1296994	-1.02446904471422	ibrutinib	17.7606004979257	0.423767078860921	8.46797139872301	Low
GSM1296994	-1.02446904471422	dinaciclib	6.33377353890661	0.435258301424895	8.94421302145088	Low
GSM1296996	-0.0333373472324514	MI.1	21.5577640082685	0.594677044755508	17.7743251072417	Low
GSM1296996	-0.0333373472324514	BRD.K86535717	21.7875235392696	0.428508358964702	8.66231211724983	Low
GSM1296996	-0.0333373472324514	afatinib	15.1001516172472	0.501973092293851	12.088795483477	Low
GSM1296996	-0.0333373472324514	lapatinib	18.2600704606298	0.521819094846526	13.1634003809606	Low
GSM1296996	-0.0333373472324514	ibrutinib	18.7162584555039	0.423767078860921	8.46797139872301	Low
GSM1296996	-0.0333373472324514	dinaciclib	7.58865959852547	0.435258301424895	8.94421302145088	Low
GSM1296998	-0.368890631853325	MI.1	21.6066159045855	0.594677044755508	17.7743251072417	Low
GSM1296998	-0.368890631853325	BRD.K86535717	21.9441053185547	0.428508358964702	8.66231211724983	Low
GSM1296998	-0.368890631853325	afatinib	15.2592449313562	0.501973092293851	12.088795483477	Low
GSM1296998	-0.368890631853325	lapatinib	18.6113025302128	0.521819094846526	13.1634003809606	Low
GSM1296998	-0.368890631853325	ibrutinib	18.513745566452	0.423767078860921	8.46797139872301	Low
GSM1296998	-0.368890631853325	dinaciclib	5.43187261807587	0.435258301424895	8.94421302145088	Low
GSM1297000	0.830513977701949	MI.1	21.7218597306216	0.594677044755508	17.7743251072417	High
GSM1297000	0.830513977701949	BRD.K86535717	22.1336610333774	0.428508358964702	8.66231211724983	High
GSM1297000	0.830513977701949	afatinib	15.4415170332503	0.501973092293851	12.088795483477	High
GSM1297000	0.830513977701949	lapatinib	18.737453979412	0.521819094846526	13.1634003809606	High
GSM1297000	0.830513977701949	ibrutinib	19.0342485839725	0.423767078860921	8.46797139872301	High
GSM1297000	0.830513977701949	dinaciclib	7.26603900183573	0.435258301424895	8.94421302145088	High
GSM1297002	0.80492851411688	MI.1	21.6901094612969	0.594677044755508	17.7743251072417	High
GSM1297002	0.80492851411688	BRD.K86535717	22.10473443102	0.428508358964702	8.66231211724983	High
GSM1297002	0.80492851411688	afatinib	15.6815923740752	0.501973092293851	12.088795483477	High
GSM1297002	0.80492851411688	lapatinib	19.0694693750368	0.521819094846526	13.1634003809606	High
GSM1297002	0.80492851411688	ibrutinib	18.5828626701005	0.423767078860921	8.46797139872301	High
GSM1297002	0.80492851411688	dinaciclib	6.89976752898004	0.435258301424895	8.94421302145088	High
GSM1297004	-0.453337030970854	MI.1	21.4966153558329	0.594677044755508	17.7743251072417	Low
GSM1297004	-0.453337030970854	BRD.K86535717	22.4588487276632	0.428508358964702	8.66231211724983	Low
GSM1297004	-0.453337030970854	afatinib	15.0076178496255	0.501973092293851	12.088795483477	Low
GSM1297004	-0.453337030970854	lapatinib	18.1162942116951	0.521819094846526	13.1634003809606	Low
GSM1297004	-0.453337030970854	ibrutinib	18.5099630411982	0.423767078860921	8.46797139872301	Low
GSM1297004	-0.453337030970854	dinaciclib	6.3164956519174	0.435258301424895	8.94421302145088	Low
GSM1297006	0.518045992118242	MI.1	21.519595169029	0.594677044755508	17.7743251072417	High
GSM1297006	0.518045992118242	BRD.K86535717	21.5835430789135	0.428508358964702	8.66231211724983	High
GSM1297006	0.518045992118242	afatinib	14.6166185515283	0.501973092293851	12.088795483477	High
GSM1297006	0.518045992118242	lapatinib	18.3061151218704	0.521819094846526	13.1634003809606	High
GSM1297006	0.518045992118242	ibrutinib	18.2778474940129	0.423767078860921	8.46797139872301	High
GSM1297006	0.518045992118242	dinaciclib	6.8336252886947	0.435258301424895	8.94421302145088	High
GSM1297008	0.204596988370167	MI.1	21.5403478321111	0.594677044755508	17.7743251072417	High
GSM1297008	0.204596988370167	BRD.K86535717	22.1077665344507	0.428508358964702	8.66231211724983	High
GSM1297008	0.204596988370167	afatinib	14.8647578439683	0.501973092293851	12.088795483477	High
GSM1297008	0.204596988370167	lapatinib	18.5431667242844	0.521819094846526	13.1634003809606	High
GSM1297008	0.204596988370167	ibrutinib	18.388374833083	0.423767078860921	8.46797139872301	High
GSM1297008	0.204596988370167	dinaciclib	7.64877655180794	0.435258301424895	8.94421302145088	High
GSM1297010	-0.781974253753672	MI.1	21.5584311972658	0.594677044755508	17.7743251072417	Low
GSM1297010	-0.781974253753672	BRD.K86535717	21.8965315513671	0.428508358964702	8.66231211724983	Low
GSM1297010	-0.781974253753672	afatinib	14.9203794352951	0.501973092293851	12.088795483477	Low
GSM1297010	-0.781974253753672	lapatinib	18.2791477602753	0.521819094846526	13.1634003809606	Low
GSM1297010	-0.781974253753672	ibrutinib	18.4426106684653	0.423767078860921	8.46797139872301	Low
GSM1297010	-0.781974253753672	dinaciclib	8.19581876224036	0.435258301424895	8.94421302145088	Low
GSM1297012	0.100752472764416	MI.1	21.55061948666	0.594677044755508	17.7743251072417	High
GSM1297012	0.100752472764416	BRD.K86535717	22.3109592380616	0.428508358964702	8.66231211724983	High
GSM1297012	0.100752472764416	afatinib	15.057118073462	0.501973092293851	12.088795483477	High
GSM1297012	0.100752472764416	lapatinib	18.3032073820523	0.521819094846526	13.1634003809606	High
GSM1297012	0.100752472764416	ibrutinib	18.8878688759335	0.423767078860921	8.46797139872301	High
GSM1297012	0.100752472764416	dinaciclib	7.48540984391814	0.435258301424895	8.94421302145088	High
GSM1297014	0.237199055162307	MI.1	21.6324707449542	0.594677044755508	17.7743251072417	High
GSM1297014	0.237199055162307	BRD.K86535717	22.2562107160632	0.428508358964702	8.66231211724983	High
GSM1297014	0.237199055162307	afatinib	15.800624129142	0.501973092293851	12.088795483477	High
GSM1297014	0.237199055162307	lapatinib	18.8565730887916	0.521819094846526	13.1634003809606	High
GSM1297014	0.237199055162307	ibrutinib	18.9282749797799	0.423767078860921	8.46797139872301	High
GSM1297014	0.237199055162307	dinaciclib	6.32237718774839	0.435258301424895	8.94421302145088	High
GSM1297016	0.213229045868484	MI.1	21.7978718426006	0.594677044755508	17.7743251072417	High
GSM1297016	0.213229045868484	BRD.K86535717	22.2736779677162	0.428508358964702	8.66231211724983	High
GSM1297016	0.213229045868484	afatinib	16.1544060136053	0.501973092293851	12.088795483477	High
GSM1297016	0.213229045868484	lapatinib	19.5620529310431	0.521819094846526	13.1634003809606	High
GSM1297016	0.213229045868484	ibrutinib	19.507519921397	0.423767078860921	8.46797139872301	High
GSM1297016	0.213229045868484	dinaciclib	9.14596847123226	0.435258301424895	8.94421302145088	High
GSM1297018	-0.036885039184953	MI.1	21.5252370588059	0.594677044755508	17.7743251072417	Low
GSM1297018	-0.036885039184953	BRD.K86535717	22.1861402302065	0.428508358964702	8.66231211724983	Low
GSM1297018	-0.036885039184953	afatinib	15.8987944045984	0.501973092293851	12.088795483477	Low
GSM1297018	-0.036885039184953	lapatinib	18.908884321462	0.521819094846526	13.1634003809606	Low
GSM1297018	-0.036885039184953	ibrutinib	19.5213844917184	0.423767078860921	8.46797139872301	Low
GSM1297018	-0.036885039184953	dinaciclib	8.74295606637626	0.435258301424895	8.94421302145088	Low
GSM1297020	0.909530142825825	MI.1	21.7164345159307	0.594677044755508	17.7743251072417	High
GSM1297020	0.909530142825825	BRD.K86535717	22.2447685725146	0.428508358964702	8.66231211724983	High
GSM1297020	0.909530142825825	afatinib	15.7012880923199	0.501973092293851	12.088795483477	High
GSM1297020	0.909530142825825	lapatinib	19.0864416238295	0.521819094846526	13.1634003809606	High
GSM1297020	0.909530142825825	ibrutinib	18.7513265711705	0.423767078860921	8.46797139872301	High
GSM1297020	0.909530142825825	dinaciclib	7.28933946836204	0.435258301424895	8.94421302145088	High
GSM1297022	0.492247373925473	MI.1	21.8471081018336	0.594677044755508	17.7743251072417	High
GSM1297022	0.492247373925473	BRD.K86535717	22.2049632307054	0.428508358964702	8.66231211724983	High
GSM1297022	0.492247373925473	afatinib	16.2715645652615	0.501973092293851	12.088795483477	High
GSM1297022	0.492247373925473	lapatinib	19.4498147071647	0.521819094846526	13.1634003809606	High
GSM1297022	0.492247373925473	ibrutinib	19.6763638974617	0.423767078860921	8.46797139872301	High
GSM1297022	0.492247373925473	dinaciclib	7.60890254551704	0.435258301424895	8.94421302145088	High
GSM1297024	0.839308897287585	MI.1	21.7887995694857	0.594677044755508	17.7743251072417	High
GSM1297024	0.839308897287585	BRD.K86535717	22.4120769922281	0.428508358964702	8.66231211724983	High
GSM1297024	0.839308897287585	afatinib	16.193044131613	0.501973092293851	12.088795483477	High
GSM1297024	0.839308897287585	lapatinib	19.4487172651807	0.521819094846526	13.1634003809606	High
GSM1297024	0.839308897287585	ibrutinib	19.328802157462	0.423767078860921	8.46797139872301	High
GSM1297024	0.839308897287585	dinaciclib	7.59876023787308	0.435258301424895	8.94421302145088	High
GSM1297026	-0.00315367446209691	MI.1	21.6470449086603	0.594677044755508	17.7743251072417	Low
GSM1297026	-0.00315367446209691	BRD.K86535717	21.6719284129059	0.428508358964702	8.66231211724983	Low
GSM1297026	-0.00315367446209691	afatinib	15.0761604423779	0.501973092293851	12.088795483477	Low
GSM1297026	-0.00315367446209691	lapatinib	18.6075015526229	0.521819094846526	13.1634003809606	Low
GSM1297026	-0.00315367446209691	ibrutinib	18.8477549669889	0.423767078860921	8.46797139872301	Low
GSM1297026	-0.00315367446209691	dinaciclib	7.10267708452547	0.435258301424895	8.94421302145088	Low
GSM1297028	-0.206209226494898	MI.1	21.7801079777454	0.594677044755508	17.7743251072417	Low
GSM1297028	-0.206209226494898	BRD.K86535717	21.7867806911435	0.428508358964702	8.66231211724983	Low
GSM1297028	-0.206209226494898	afatinib	16.2656354022863	0.501973092293851	12.088795483477	Low
GSM1297028	-0.206209226494898	lapatinib	19.4574574631818	0.521819094846526	13.1634003809606	Low
GSM1297028	-0.206209226494898	ibrutinib	19.383608310983	0.423767078860921	8.46797139872301	Low
GSM1297028	-0.206209226494898	dinaciclib	7.73638161484737	0.435258301424895	8.94421302145088	Low
GSM1297030	-0.399994984155787	MI.1	21.5815094031144	0.594677044755508	17.7743251072417	Low
GSM1297030	-0.399994984155787	BRD.K86535717	21.8653269840089	0.428508358964702	8.66231211724983	Low
GSM1297030	-0.399994984155787	afatinib	14.979725357344	0.501973092293851	12.088795483477	Low
GSM1297030	-0.399994984155787	lapatinib	18.3089149590126	0.521819094846526	13.1634003809606	Low
GSM1297030	-0.399994984155787	ibrutinib	18.2872456902108	0.423767078860921	8.46797139872301	Low
GSM1297030	-0.399994984155787	dinaciclib	5.82789960572083	0.435258301424895	8.94421302145088	Low
GSM1297032	0.00148555912894008	MI.1	21.6960169120449	0.594677044755508	17.7743251072417	Low
GSM1297032	0.00148555912894008	BRD.K86535717	22.2424912017056	0.428508358964702	8.66231211724983	Low
GSM1297032	0.00148555912894008	afatinib	15.6883150506845	0.501973092293851	12.088795483477	Low
GSM1297032	0.00148555912894008	lapatinib	19.03606940047	0.521819094846526	13.1634003809606	Low
GSM1297032	0.00148555912894008	ibrutinib	18.8569504223715	0.423767078860921	8.46797139872301	Low
GSM1297032	0.00148555912894008	dinaciclib	8.28045973727176	0.435258301424895	8.94421302145088	Low
GSM1297034	0.955054483039529	MI.1	21.8542921435986	0.594677044755508	17.7743251072417	High
GSM1297034	0.955054483039529	BRD.K86535717	22.1823797738051	0.428508358964702	8.66231211724983	High
GSM1297034	0.955054483039529	afatinib	16.2076857047617	0.501973092293851	12.088795483477	High
GSM1297034	0.955054483039529	lapatinib	19.671247893218	0.521819094846526	13.1634003809606	High
GSM1297034	0.955054483039529	ibrutinib	19.4905166406353	0.423767078860921	8.46797139872301	High
GSM1297034	0.955054483039529	dinaciclib	8.18453127844508	0.435258301424895	8.94421302145088	High
GSM1297036	0.12639032711224	MI.1	21.6014516390673	0.594677044755508	17.7743251072417	High
GSM1297036	0.12639032711224	BRD.K86535717	21.9181039545794	0.428508358964702	8.66231211724983	High
GSM1297036	0.12639032711224	afatinib	14.9012633399413	0.501973092293851	12.088795483477	High
GSM1297036	0.12639032711224	lapatinib	18.4851293794459	0.521819094846526	13.1634003809606	High
GSM1297036	0.12639032711224	ibrutinib	18.4729477539158	0.423767078860921	8.46797139872301	High
GSM1297036	0.12639032711224	dinaciclib	7.16274716137034	0.435258301424895	8.94421302145088	High
GSM1297038	-0.0599024124511135	MI.1	21.5679023207503	0.594677044755508	17.7743251072417	Low
GSM1297038	-0.0599024124511135	BRD.K86535717	21.658628147717	0.428508358964702	8.66231211724983	Low
GSM1297038	-0.0599024124511135	afatinib	15.5457297050534	0.501973092293851	12.088795483477	Low
GSM1297038	-0.0599024124511135	lapatinib	18.6761211831462	0.521819094846526	13.1634003809606	Low
GSM1297038	-0.0599024124511135	ibrutinib	18.2474902455207	0.423767078860921	8.46797139872301	Low
GSM1297038	-0.0599024124511135	dinaciclib	6.95782401473884	0.435258301424895	8.94421302145088	Low
GSM1297040	0.0332311137523363	MI.1	21.630130558449	0.594677044755508	17.7743251072417	Low
GSM1297040	0.0332311137523363	BRD.K86535717	22.417289317049	0.428508358964702	8.66231211724983	Low
GSM1297040	0.0332311137523363	afatinib	15.8836666884106	0.501973092293851	12.088795483477	Low
GSM1297040	0.0332311137523363	lapatinib	18.959030179896	0.521819094846526	13.1634003809606	Low
GSM1297040	0.0332311137523363	ibrutinib	19.3420493327396	0.423767078860921	8.46797139872301	Low
GSM1297040	0.0332311137523363	dinaciclib	7.20269808031462	0.435258301424895	8.94421302145088	Low
GSM1297042	0.881328224519478	MI.1	21.7233116739966	0.594677044755508	17.7743251072417	High
GSM1297042	0.881328224519478	BRD.K86535717	22.2683535928215	0.428508358964702	8.66231211724983	High
GSM1297042	0.881328224519478	afatinib	15.3998165713056	0.501973092293851	12.088795483477	High
GSM1297042	0.881328224519478	lapatinib	18.8174163374114	0.521819094846526	13.1634003809606	High
GSM1297042	0.881328224519478	ibrutinib	19.2390413611202	0.423767078860921	8.46797139872301	High
GSM1297042	0.881328224519478	dinaciclib	8.51652521918322	0.435258301424895	8.94421302145088	High
GSM1297044	-0.465334356566651	MI.1	21.5508450521544	0.594677044755508	17.7743251072417	Low
GSM1297044	-0.465334356566651	BRD.K86535717	22.2372466015934	0.428508358964702	8.66231211724983	Low
GSM1297044	-0.465334356566651	afatinib	15.7385700702514	0.501973092293851	12.088795483477	Low
GSM1297044	-0.465334356566651	lapatinib	18.799211913743	0.521819094846526	13.1634003809606	Low
GSM1297044	-0.465334356566651	ibrutinib	18.7132813691839	0.423767078860921	8.46797139872301	Low
GSM1297044	-0.465334356566651	dinaciclib	6.73497985945576	0.435258301424895	8.94421302145088	Low
GSM1297046	-0.513411968494777	MI.1	21.4961640535962	0.594677044755508	17.7743251072417	Low
GSM1297046	-0.513411968494777	BRD.K86535717	21.8848352778935	0.428508358964702	8.66231211724983	Low
GSM1297046	-0.513411968494777	afatinib	14.6707184047297	0.501973092293851	12.088795483477	Low
GSM1297046	-0.513411968494777	lapatinib	18.0876502440562	0.521819094846526	13.1634003809606	Low
GSM1297046	-0.513411968494777	ibrutinib	18.4133337452028	0.423767078860921	8.46797139872301	Low
GSM1297046	-0.513411968494777	dinaciclib	7.18600367846945	0.435258301424895	8.94421302145088	Low
GSM1297048	0.145087689753924	MI.1	21.7154728831835	0.594677044755508	17.7743251072417	High
GSM1297048	0.145087689753924	BRD.K86535717	22.3813225321387	0.428508358964702	8.66231211724983	High
GSM1297048	0.145087689753924	afatinib	15.1107880142823	0.501973092293851	12.088795483477	High
GSM1297048	0.145087689753924	lapatinib	18.5700103829035	0.521819094846526	13.1634003809606	High
GSM1297048	0.145087689753924	ibrutinib	18.7020250216067	0.423767078860921	8.46797139872301	High
GSM1297048	0.145087689753924	dinaciclib	7.56932855297903	0.435258301424895	8.94421302145088	High
GSM1297050	0.50444872339312	MI.1	21.7174956753875	0.594677044755508	17.7743251072417	High
GSM1297050	0.50444872339312	BRD.K86535717	22.4148468341435	0.428508358964702	8.66231211724983	High
GSM1297050	0.50444872339312	afatinib	15.7964161414448	0.501973092293851	12.088795483477	High
GSM1297050	0.50444872339312	lapatinib	19.2058703481721	0.521819094846526	13.1634003809606	High
GSM1297050	0.50444872339312	ibrutinib	19.2654849423835	0.423767078860921	8.46797139872301	High
GSM1297050	0.50444872339312	dinaciclib	8.28712352164821	0.435258301424895	8.94421302145088	High
GSM1297052	0.542528276204311	MI.1	21.6013790920917	0.594677044755508	17.7743251072417	High
GSM1297052	0.542528276204311	BRD.K86535717	22.1472329054012	0.428508358964702	8.66231211724983	High
GSM1297052	0.542528276204311	afatinib	15.7215644937397	0.501973092293851	12.088795483477	High
GSM1297052	0.542528276204311	lapatinib	18.7519070900252	0.521819094846526	13.1634003809606	High
GSM1297052	0.542528276204311	ibrutinib	18.8337537079471	0.423767078860921	8.46797139872301	High
GSM1297052	0.542528276204311	dinaciclib	7.3958399760885	0.435258301424895	8.94421302145088	High
GSM1297054	-0.0274444305951403	MI.1	21.3908057207973	0.594677044755508	17.7743251072417	Low
GSM1297054	-0.0274444305951403	BRD.K86535717	22.1314059801107	0.428508358964702	8.66231211724983	Low
GSM1297054	-0.0274444305951403	afatinib	14.5758088799251	0.501973092293851	12.088795483477	Low
GSM1297054	-0.0274444305951403	lapatinib	17.9426417945011	0.521819094846526	13.1634003809606	Low
GSM1297054	-0.0274444305951403	ibrutinib	18.3565728106729	0.423767078860921	8.46797139872301	Low
GSM1297054	-0.0274444305951403	dinaciclib	6.7194356501555	0.435258301424895	8.94421302145088	Low
GSM1297056	-0.234670865143172	MI.1	21.6835624174511	0.594677044755508	17.7743251072417	Low
GSM1297056	-0.234670865143172	BRD.K86535717	21.9560660352709	0.428508358964702	8.66231211724983	Low
GSM1297056	-0.234670865143172	afatinib	16.4744813916203	0.501973092293851	12.088795483477	Low
GSM1297056	-0.234670865143172	lapatinib	19.4609946695701	0.521819094846526	13.1634003809606	Low
GSM1297056	-0.234670865143172	ibrutinib	19.6610212941621	0.423767078860921	8.46797139872301	Low
GSM1297056	-0.234670865143172	dinaciclib	8.37810935583225	0.435258301424895	8.94421302145088	Low
GSM1297058	0.170968697147411	MI.1	21.5954708534626	0.594677044755508	17.7743251072417	High
GSM1297058	0.170968697147411	BRD.K86535717	22.0588282077528	0.428508358964702	8.66231211724983	High
GSM1297058	0.170968697147411	afatinib	14.9245745062587	0.501973092293851	12.088795483477	High
GSM1297058	0.170968697147411	lapatinib	18.3132396851567	0.521819094846526	13.1634003809606	High
GSM1297058	0.170968697147411	ibrutinib	18.9865875415804	0.423767078860921	8.46797139872301	High
GSM1297058	0.170968697147411	dinaciclib	6.96670963690606	0.435258301424895	8.94421302145088	High
GSM1297060	0.281490662347734	MI.1	21.4618179219452	0.594677044755508	17.7743251072417	High
GSM1297060	0.281490662347734	BRD.K86535717	21.9696288800137	0.428508358964702	8.66231211724983	High
GSM1297060	0.281490662347734	afatinib	15.2298599781052	0.501973092293851	12.088795483477	High
GSM1297060	0.281490662347734	lapatinib	18.49216649942	0.521819094846526	13.1634003809606	High
GSM1297060	0.281490662347734	ibrutinib	18.6524129558458	0.423767078860921	8.46797139872301	High
GSM1297060	0.281490662347734	dinaciclib	7.5516550429863	0.435258301424895	8.94421302145088	High
GSM1297062	0.273058786162075	MI.1	21.5144270062357	0.594677044755508	17.7743251072417	High
GSM1297062	0.273058786162075	BRD.K86535717	22.2125210548452	0.428508358964702	8.66231211724983	High
GSM1297062	0.273058786162075	afatinib	15.2684518312792	0.501973092293851	12.088795483477	High
GSM1297062	0.273058786162075	lapatinib	18.4818067603103	0.521819094846526	13.1634003809606	High
GSM1297062	0.273058786162075	ibrutinib	19.2364496392368	0.423767078860921	8.46797139872301	High
GSM1297062	0.273058786162075	dinaciclib	8.44140025086542	0.435258301424895	8.94421302145088	High
GSM1297064	0.661681407476413	MI.1	21.7676788693855	0.594677044755508	17.7743251072417	High
GSM1297064	0.661681407476413	BRD.K86535717	21.8057025396307	0.428508358964702	8.66231211724983	High
GSM1297064	0.661681407476413	afatinib	15.7570191551037	0.501973092293851	12.088795483477	High
GSM1297064	0.661681407476413	lapatinib	18.8764341844371	0.521819094846526	13.1634003809606	High
GSM1297064	0.661681407476413	ibrutinib	19.3696980528665	0.423767078860921	8.46797139872301	High
GSM1297064	0.661681407476413	dinaciclib	8.08434181988913	0.435258301424895	8.94421302145088	High
GSM1297066	0.649293755344195	MI.1	21.6336206654948	0.594677044755508	17.7743251072417	High
GSM1297066	0.649293755344195	BRD.K86535717	22.0890221315462	0.428508358964702	8.66231211724983	High
GSM1297066	0.649293755344195	afatinib	15.4325681038695	0.501973092293851	12.088795483477	High
GSM1297066	0.649293755344195	lapatinib	18.6424428245161	0.521819094846526	13.1634003809606	High
GSM1297066	0.649293755344195	ibrutinib	18.8322346356971	0.423767078860921	8.46797139872301	High
GSM1297066	0.649293755344195	dinaciclib	6.54329085972817	0.435258301424895	8.94421302145088	High
GSM1297068	-0.0529044128691574	MI.1	21.6420576134055	0.594677044755508	17.7743251072417	Low
GSM1297068	-0.0529044128691574	BRD.K86535717	22.2670243719838	0.428508358964702	8.66231211724983	Low
GSM1297068	-0.0529044128691574	afatinib	15.1282444915006	0.501973092293851	12.088795483477	Low
GSM1297068	-0.0529044128691574	lapatinib	18.8835137146919	0.521819094846526	13.1634003809606	Low
GSM1297068	-0.0529044128691574	ibrutinib	18.978972647538	0.423767078860921	8.46797139872301	Low
GSM1297068	-0.0529044128691574	dinaciclib	7.46276064145497	0.435258301424895	8.94421302145088	Low
GSM1297070	0.246612529571399	MI.1	21.6366789680403	0.594677044755508	17.7743251072417	High
GSM1297070	0.246612529571399	BRD.K86535717	21.6879866077776	0.428508358964702	8.66231211724983	High
GSM1297070	0.246612529571399	afatinib	15.6685059724973	0.501973092293851	12.088795483477	High
GSM1297070	0.246612529571399	lapatinib	19.0701181209973	0.521819094846526	13.1634003809606	High
GSM1297070	0.246612529571399	ibrutinib	19.0724190943463	0.423767078860921	8.46797139872301	High
GSM1297070	0.246612529571399	dinaciclib	6.33999439528574	0.435258301424895	8.94421302145088	High
GSM1297072	-0.128819358390232	MI.1	21.4621864077257	0.594677044755508	17.7743251072417	Low
GSM1297072	-0.128819358390232	BRD.K86535717	21.9146002864501	0.428508358964702	8.66231211724983	Low
GSM1297072	-0.128819358390232	afatinib	13.9535047459553	0.501973092293851	12.088795483477	Low
GSM1297072	-0.128819358390232	lapatinib	18.3182238432182	0.521819094846526	13.1634003809606	Low
GSM1297072	-0.128819358390232	ibrutinib	18.3744933942748	0.423767078860921	8.46797139872301	Low
GSM1297072	-0.128819358390232	dinaciclib	6.49544615751856	0.435258301424895	8.94421302145088	Low
GSM1297074	0.915205588094176	MI.1	21.7898473476161	0.594677044755508	17.7743251072417	High
GSM1297074	0.915205588094176	BRD.K86535717	21.8861903021129	0.428508358964702	8.66231211724983	High
GSM1297074	0.915205588094176	afatinib	16.3365908286586	0.501973092293851	12.088795483477	High
GSM1297074	0.915205588094176	lapatinib	19.5593661980034	0.521819094846526	13.1634003809606	High
GSM1297074	0.915205588094176	ibrutinib	19.3761077254907	0.423767078860921	8.46797139872301	High
GSM1297074	0.915205588094176	dinaciclib	8.45686482661297	0.435258301424895	8.94421302145088	High
GSM1297076	-0.550651982107018	MI.1	21.5095616569256	0.594677044755508	17.7743251072417	Low
GSM1297076	-0.550651982107018	BRD.K86535717	22.1628180017813	0.428508358964702	8.66231211724983	Low
GSM1297076	-0.550651982107018	afatinib	14.9893108727348	0.501973092293851	12.088795483477	Low
GSM1297076	-0.550651982107018	lapatinib	18.6434428374862	0.521819094846526	13.1634003809606	Low
GSM1297076	-0.550651982107018	ibrutinib	18.7760083139079	0.423767078860921	8.46797139872301	Low
GSM1297076	-0.550651982107018	dinaciclib	6.43002360234426	0.435258301424895	8.94421302145088	Low
GSM1297078	0.385992742655295	MI.1	21.6189916354597	0.594677044755508	17.7743251072417	High
GSM1297078	0.385992742655295	BRD.K86535717	22.3214392892266	0.428508358964702	8.66231211724983	High
GSM1297078	0.385992742655295	afatinib	15.9881491871554	0.501973092293851	12.088795483477	High
GSM1297078	0.385992742655295	lapatinib	18.9925971201832	0.521819094846526	13.1634003809606	High
GSM1297078	0.385992742655295	ibrutinib	19.2299084283819	0.423767078860921	8.46797139872301	High
GSM1297078	0.385992742655295	dinaciclib	7.02014801488565	0.435258301424895	8.94421302145088	High
GSM1297080	0.591653869540949	MI.1	21.6829354106943	0.594677044755508	17.7743251072417	High
GSM1297080	0.591653869540949	BRD.K86535717	22.1651041186138	0.428508358964702	8.66231211724983	High
GSM1297080	0.591653869540949	afatinib	16.1956677827077	0.501973092293851	12.088795483477	High
GSM1297080	0.591653869540949	lapatinib	19.1907469971735	0.521819094846526	13.1634003809606	High
GSM1297080	0.591653869540949	ibrutinib	18.9844183150426	0.423767078860921	8.46797139872301	High
GSM1297080	0.591653869540949	dinaciclib	7.87043809513953	0.435258301424895	8.94421302145088	High
GSM1297082	0.203657849237499	MI.1	21.7535100813663	0.594677044755508	17.7743251072417	High
GSM1297082	0.203657849237499	BRD.K86535717	22.1352215744498	0.428508358964702	8.66231211724983	High
GSM1297082	0.203657849237499	afatinib	14.9655542000732	0.501973092293851	12.088795483477	High
GSM1297082	0.203657849237499	lapatinib	18.4080798450765	0.521819094846526	13.1634003809606	High
GSM1297082	0.203657849237499	ibrutinib	18.9864724928066	0.423767078860921	8.46797139872301	High
GSM1297082	0.203657849237499	dinaciclib	5.97090572196095	0.435258301424895	8.94421302145088	High
GSM1297084	0.634682994023256	MI.1	21.6479615230302	0.594677044755508	17.7743251072417	High
GSM1297084	0.634682994023256	BRD.K86535717	22.048780937092	0.428508358964702	8.66231211724983	High
GSM1297084	0.634682994023256	afatinib	15.2837636133895	0.501973092293851	12.088795483477	High
GSM1297084	0.634682994023256	lapatinib	18.753606799265	0.521819094846526	13.1634003809606	High
GSM1297084	0.634682994023256	ibrutinib	18.8181325533842	0.423767078860921	8.46797139872301	High
GSM1297084	0.634682994023256	dinaciclib	6.59453822489366	0.435258301424895	8.94421302145088	High
GSM1297086	-0.290908163962394	MI.1	21.6622692018445	0.594677044755508	17.7743251072417	Low
GSM1297086	-0.290908163962394	BRD.K86535717	21.7760665043367	0.428508358964702	8.66231211724983	Low
GSM1297086	-0.290908163962394	afatinib	16.0367824881117	0.501973092293851	12.088795483477	Low
GSM1297086	-0.290908163962394	lapatinib	19.1098840298918	0.521819094846526	13.1634003809606	Low
GSM1297086	-0.290908163962394	ibrutinib	19.364463648988	0.423767078860921	8.46797139872301	Low
GSM1297086	-0.290908163962394	dinaciclib	6.9643918085543	0.435258301424895	8.94421302145088	Low
GSM1297088	-0.321555792476291	MI.1	21.5377880166492	0.594677044755508	17.7743251072417	Low
GSM1297088	-0.321555792476291	BRD.K86535717	21.5798199116538	0.428508358964702	8.66231211724983	Low
GSM1297088	-0.321555792476291	afatinib	14.9471617114056	0.501973092293851	12.088795483477	Low
GSM1297088	-0.321555792476291	lapatinib	18.0330149556674	0.521819094846526	13.1634003809606	Low
GSM1297088	-0.321555792476291	ibrutinib	18.3560606225069	0.423767078860921	8.46797139872301	Low
GSM1297088	-0.321555792476291	dinaciclib	6.36705099958801	0.435258301424895	8.94421302145088	Low
GSM1297090	-0.145410926304234	MI.1	21.6288487971805	0.594677044755508	17.7743251072417	Low
GSM1297090	-0.145410926304234	BRD.K86535717	21.9600325019155	0.428508358964702	8.66231211724983	Low
GSM1297090	-0.145410926304234	afatinib	15.5401961169736	0.501973092293851	12.088795483477	Low
GSM1297090	-0.145410926304234	lapatinib	18.9451719075539	0.521819094846526	13.1634003809606	Low
GSM1297090	-0.145410926304234	ibrutinib	18.9968584572204	0.423767078860921	8.46797139872301	Low
GSM1297090	-0.145410926304234	dinaciclib	8.61073914395612	0.435258301424895	8.94421302145088	Low
GSM1297092	0.874652920141259	MI.1	21.7336215360966	0.594677044755508	17.7743251072417	High
GSM1297092	0.874652920141259	BRD.K86535717	22.0672044165506	0.428508358964702	8.66231211724983	High
GSM1297092	0.874652920141259	afatinib	16.4650597289018	0.501973092293851	12.088795483477	High
GSM1297092	0.874652920141259	lapatinib	19.7010715133585	0.521819094846526	13.1634003809606	High
GSM1297092	0.874652920141259	ibrutinib	19.8316777803627	0.423767078860921	8.46797139872301	High
GSM1297092	0.874652920141259	dinaciclib	10.1197163311629	0.435258301424895	8.94421302145088	High
GSM1297094	0.292036712231378	MI.1	21.7800210343726	0.594677044755508	17.7743251072417	High
GSM1297094	0.292036712231378	BRD.K86535717	22.3170567187723	0.428508358964702	8.66231211724983	High
GSM1297094	0.292036712231378	afatinib	16.3270061808648	0.501973092293851	12.088795483477	High
GSM1297094	0.292036712231378	lapatinib	19.6581848130027	0.521819094846526	13.1634003809606	High
GSM1297094	0.292036712231378	ibrutinib	19.2496993570868	0.423767078860921	8.46797139872301	High
GSM1297094	0.292036712231378	dinaciclib	8.53100139739764	0.435258301424895	8.94421302145088	High
GSM1297096	0.709621299575104	MI.1	21.6581798624326	0.594677044755508	17.7743251072417	High
GSM1297096	0.709621299575104	BRD.K86535717	21.6005979960781	0.428508358964702	8.66231211724983	High
GSM1297096	0.709621299575104	afatinib	16.0150604761004	0.501973092293851	12.088795483477	High
GSM1297096	0.709621299575104	lapatinib	19.4982436803153	0.521819094846526	13.1634003809606	High
GSM1297096	0.709621299575104	ibrutinib	18.7669828616285	0.423767078860921	8.46797139872301	High
GSM1297096	0.709621299575104	dinaciclib	6.7521250245242	0.435258301424895	8.94421302145088	High
GSM1297098	0.228941637934837	MI.1	21.5547133739641	0.594677044755508	17.7743251072417	High
GSM1297098	0.228941637934837	BRD.K86535717	22.0932213736384	0.428508358964702	8.66231211724983	High
GSM1297098	0.228941637934837	afatinib	15.799714293939	0.501973092293851	12.088795483477	High
GSM1297098	0.228941637934837	lapatinib	18.7244932634897	0.521819094846526	13.1634003809606	High
GSM1297098	0.228941637934837	ibrutinib	19.3875258174874	0.423767078860921	8.46797139872301	High
GSM1297098	0.228941637934837	dinaciclib	7.65316153936757	0.435258301424895	8.94421302145088	High
GSM1297100	0.405845158963275	MI.1	21.6632123378279	0.594677044755508	17.7743251072417	High
GSM1297100	0.405845158963275	BRD.K86535717	21.999215665924	0.428508358964702	8.66231211724983	High
GSM1297100	0.405845158963275	afatinib	16.2239699931904	0.501973092293851	12.088795483477	High
GSM1297100	0.405845158963275	lapatinib	19.2831202609894	0.521819094846526	13.1634003809606	High
GSM1297100	0.405845158963275	ibrutinib	19.0041361473815	0.423767078860921	8.46797139872301	High
GSM1297100	0.405845158963275	dinaciclib	8.19409266159347	0.435258301424895	8.94421302145088	High
GSM1297102	-0.447536622019749	MI.1	21.6017876541574	0.594677044755508	17.7743251072417	Low
GSM1297102	-0.447536622019749	BRD.K86535717	22.1378626231931	0.428508358964702	8.66231211724983	Low
GSM1297102	-0.447536622019749	afatinib	15.4512997753645	0.501973092293851	12.088795483477	Low
GSM1297102	-0.447536622019749	lapatinib	18.4617814151546	0.521819094846526	13.1634003809606	Low
GSM1297102	-0.447536622019749	ibrutinib	18.4780860874707	0.423767078860921	8.46797139872301	Low
GSM1297102	-0.447536622019749	dinaciclib	5.84181043500025	0.435258301424895	8.94421302145088	Low
GSM1297104	-0.304877295745837	MI.1	21.6184658523052	0.594677044755508	17.7743251072417	Low
GSM1297104	-0.304877295745837	BRD.K86535717	22.0321597705557	0.428508358964702	8.66231211724983	Low
GSM1297104	-0.304877295745837	afatinib	16.0646929005457	0.501973092293851	12.088795483477	Low
GSM1297104	-0.304877295745837	lapatinib	19.0050058517192	0.521819094846526	13.1634003809606	Low
GSM1297104	-0.304877295745837	ibrutinib	19.0990555058089	0.423767078860921	8.46797139872301	Low
GSM1297104	-0.304877295745837	dinaciclib	6.29166369963759	0.435258301424895	8.94421302145088	Low
GSM1297106	0.410969156695143	MI.1	21.9909402462725	0.594677044755508	17.7743251072417	High
GSM1297106	0.410969156695143	BRD.K86535717	22.2765315686493	0.428508358964702	8.66231211724983	High
GSM1297106	0.410969156695143	afatinib	16.5148860239008	0.501973092293851	12.088795483477	High
GSM1297106	0.410969156695143	lapatinib	19.8365053582531	0.521819094846526	13.1634003809606	High
GSM1297106	0.410969156695143	ibrutinib	19.3348269580452	0.423767078860921	8.46797139872301	High
GSM1297106	0.410969156695143	dinaciclib	6.46931814776485	0.435258301424895	8.94421302145088	High
GSM1297108	-0.550779648385051	MI.1	21.5481494113446	0.594677044755508	17.7743251072417	Low
GSM1297108	-0.550779648385051	BRD.K86535717	21.8992284983416	0.428508358964702	8.66231211724983	Low
GSM1297108	-0.550779648385051	afatinib	15.1552591776642	0.501973092293851	12.088795483477	Low
GSM1297108	-0.550779648385051	lapatinib	18.2882842535066	0.521819094846526	13.1634003809606	Low
GSM1297108	-0.550779648385051	ibrutinib	18.594407197378	0.423767078860921	8.46797139872301	Low
GSM1297108	-0.550779648385051	dinaciclib	4.84224588885365	0.435258301424895	8.94421302145088	Low
GSM1297110	-0.619201845112756	MI.1	21.5164996736665	0.594677044755508	17.7743251072417	Low
GSM1297110	-0.619201845112756	BRD.K86535717	21.9835829444909	0.428508358964702	8.66231211724983	Low
GSM1297110	-0.619201845112756	afatinib	15.4731559256143	0.501973092293851	12.088795483477	Low
GSM1297110	-0.619201845112756	lapatinib	18.5687015700883	0.521819094846526	13.1634003809606	Low
GSM1297110	-0.619201845112756	ibrutinib	18.730162415066	0.423767078860921	8.46797139872301	Low
GSM1297110	-0.619201845112756	dinaciclib	5.77227794784737	0.435258301424895	8.94421302145088	Low
GSM1297112	0.613360263828461	MI.1	21.5614835265132	0.594677044755508	17.7743251072417	High
GSM1297112	0.613360263828461	BRD.K86535717	22.4357396852368	0.428508358964702	8.66231211724983	High
GSM1297112	0.613360263828461	afatinib	15.4027371658787	0.501973092293851	12.088795483477	High
GSM1297112	0.613360263828461	lapatinib	18.4465825534812	0.521819094846526	13.1634003809606	High
GSM1297112	0.613360263828461	ibrutinib	18.652879882946	0.423767078860921	8.46797139872301	High
GSM1297112	0.613360263828461	dinaciclib	6.7768825381673	0.435258301424895	8.94421302145088	High
GSM1297114	-0.0848267328369696	MI.1	21.7536629513645	0.594677044755508	17.7743251072417	Low
GSM1297114	-0.0848267328369696	BRD.K86535717	22.1174120028261	0.428508358964702	8.66231211724983	Low
GSM1297114	-0.0848267328369696	afatinib	16.3110176113554	0.501973092293851	12.088795483477	Low
GSM1297114	-0.0848267328369696	lapatinib	19.5129670942979	0.521819094846526	13.1634003809606	Low
GSM1297114	-0.0848267328369696	ibrutinib	20.1466724191485	0.423767078860921	8.46797139872301	Low
GSM1297114	-0.0848267328369696	dinaciclib	7.09831715552945	0.435258301424895	8.94421302145088	Low
GSM1297116	-0.317342232156299	MI.1	21.6991773350313	0.594677044755508	17.7743251072417	Low
GSM1297116	-0.317342232156299	BRD.K86535717	21.7897187327947	0.428508358964702	8.66231211724983	Low
GSM1297116	-0.317342232156299	afatinib	15.4960111873961	0.501973092293851	12.088795483477	Low
GSM1297116	-0.317342232156299	lapatinib	18.8397150571749	0.521819094846526	13.1634003809606	Low
GSM1297116	-0.317342232156299	ibrutinib	18.7086931126435	0.423767078860921	8.46797139872301	Low
GSM1297116	-0.317342232156299	dinaciclib	5.92220436047128	0.435258301424895	8.94421302145088	Low
GSM1297118	-0.113040038832374	MI.1	21.7158575347034	0.594677044755508	17.7743251072417	Low
GSM1297118	-0.113040038832374	BRD.K86535717	22.0076430270705	0.428508358964702	8.66231211724983	Low
GSM1297118	-0.113040038832374	afatinib	15.6099625653822	0.501973092293851	12.088795483477	Low
GSM1297118	-0.113040038832374	lapatinib	18.8595823351821	0.521819094846526	13.1634003809606	Low
GSM1297118	-0.113040038832374	ibrutinib	18.8794085944101	0.423767078860921	8.46797139872301	Low
GSM1297118	-0.113040038832374	dinaciclib	7.1865289999371	0.435258301424895	8.94421302145088	Low
GSM1297120	-0.0163135537809836	MI.1	21.4884109358913	0.594677044755508	17.7743251072417	Low
GSM1297120	-0.0163135537809836	BRD.K86535717	21.7246645220445	0.428508358964702	8.66231211724983	Low
GSM1297120	-0.0163135537809836	afatinib	14.6198481310197	0.501973092293851	12.088795483477	Low
GSM1297120	-0.0163135537809836	lapatinib	18.3357526610283	0.521819094846526	13.1634003809606	Low
GSM1297120	-0.0163135537809836	ibrutinib	18.1303691011219	0.423767078860921	8.46797139872301	Low
GSM1297120	-0.0163135537809836	dinaciclib	6.2401286775274	0.435258301424895	8.94421302145088	Low
GSM1297122	-0.384553578814457	MI.1	21.6012871803445	0.594677044755508	17.7743251072417	Low
GSM1297122	-0.384553578814457	BRD.K86535717	21.727051389808	0.428508358964702	8.66231211724983	Low
GSM1297122	-0.384553578814457	afatinib	15.6992682607663	0.501973092293851	12.088795483477	Low
GSM1297122	-0.384553578814457	lapatinib	19.0443304876686	0.521819094846526	13.1634003809606	Low
GSM1297122	-0.384553578814457	ibrutinib	18.8104812908057	0.423767078860921	8.46797139872301	Low
GSM1297122	-0.384553578814457	dinaciclib	6.68427752566924	0.435258301424895	8.94421302145088	Low
GSM1297124	0.0503001239847892	MI.1	21.6995629021539	0.594677044755508	17.7743251072417	Low
GSM1297124	0.0503001239847892	BRD.K86535717	21.7348906543134	0.428508358964702	8.66231211724983	Low
GSM1297124	0.0503001239847892	afatinib	15.6219807013153	0.501973092293851	12.088795483477	Low
GSM1297124	0.0503001239847892	lapatinib	19.105394051647	0.521819094846526	13.1634003809606	Low
GSM1297124	0.0503001239847892	ibrutinib	19.0053220224998	0.423767078860921	8.46797139872301	Low
GSM1297124	0.0503001239847892	dinaciclib	5.93677280421379	0.435258301424895	8.94421302145088	Low
GSM1297126	-1.00755001637622	MI.1	21.4133905736411	0.594677044755508	17.7743251072417	Low
GSM1297126	-1.00755001637622	BRD.K86535717	22.060349283	0.428508358964702	8.66231211724983	Low
GSM1297126	-1.00755001637622	afatinib	15.1337998813004	0.501973092293851	12.088795483477	Low
GSM1297126	-1.00755001637622	lapatinib	18.5077280293964	0.521819094846526	13.1634003809606	Low
GSM1297126	-1.00755001637622	ibrutinib	18.6939069766896	0.423767078860921	8.46797139872301	Low
GSM1297126	-1.00755001637622	dinaciclib	6.10814962484301	0.435258301424895	8.94421302145088	Low
GSM1297128	0.588823354050989	MI.1	21.6617747563362	0.594677044755508	17.7743251072417	High
GSM1297128	0.588823354050989	BRD.K86535717	21.631959386967	0.428508358964702	8.66231211724983	High
GSM1297128	0.588823354050989	afatinib	15.8266980884026	0.501973092293851	12.088795483477	High
GSM1297128	0.588823354050989	lapatinib	18.5416658445523	0.521819094846526	13.1634003809606	High
GSM1297128	0.588823354050989	ibrutinib	19.0959358889993	0.423767078860921	8.46797139872301	High
GSM1297128	0.588823354050989	dinaciclib	6.40640228966321	0.435258301424895	8.94421302145088	High
GSM1297130	-0.63781811451993	MI.1	21.4881622722224	0.594677044755508	17.7743251072417	Low
GSM1297130	-0.63781811451993	BRD.K86535717	21.6266637537744	0.428508358964702	8.66231211724983	Low
GSM1297130	-0.63781811451993	afatinib	15.1405344004527	0.501973092293851	12.088795483477	Low
GSM1297130	-0.63781811451993	lapatinib	18.4308921390426	0.521819094846526	13.1634003809606	Low
GSM1297130	-0.63781811451993	ibrutinib	18.5644348244242	0.423767078860921	8.46797139872301	Low
GSM1297130	-0.63781811451993	dinaciclib	5.22284944379906	0.435258301424895	8.94421302145088	Low
GSM1297132	0.945362725809154	MI.1	21.689696339898	0.594677044755508	17.7743251072417	High
GSM1297132	0.945362725809154	BRD.K86535717	22.4825925826411	0.428508358964702	8.66231211724983	High
GSM1297132	0.945362725809154	afatinib	14.9878322240271	0.501973092293851	12.088795483477	High
GSM1297132	0.945362725809154	lapatinib	18.7768953886465	0.521819094846526	13.1634003809606	High
GSM1297132	0.945362725809154	ibrutinib	19.6116673173607	0.423767078860921	8.46797139872301	High
GSM1297132	0.945362725809154	dinaciclib	8.68894635498493	0.435258301424895	8.94421302145088	High
GSM1297134	0.577274453542274	MI.1	21.5457592803976	0.594677044755508	17.7743251072417	High
GSM1297134	0.577274453542274	BRD.K86535717	22.1640769443327	0.428508358964702	8.66231211724983	High
GSM1297134	0.577274453542274	afatinib	15.8222805147717	0.501973092293851	12.088795483477	High
GSM1297134	0.577274453542274	lapatinib	18.7744358972644	0.521819094846526	13.1634003809606	High
GSM1297134	0.577274453542274	ibrutinib	18.5212110808272	0.423767078860921	8.46797139872301	High
GSM1297134	0.577274453542274	dinaciclib	7.34840910332807	0.435258301424895	8.94421302145088	High
GSM1297136	0.599342085595297	MI.1	21.4189124398375	0.594677044755508	17.7743251072417	High
GSM1297136	0.599342085595297	BRD.K86535717	22.3696540034361	0.428508358964702	8.66231211724983	High
GSM1297136	0.599342085595297	afatinib	15.0166929741483	0.501973092293851	12.088795483477	High
GSM1297136	0.599342085595297	lapatinib	18.0628165758308	0.521819094846526	13.1634003809606	High
GSM1297136	0.599342085595297	ibrutinib	18.352353981708	0.423767078860921	8.46797139872301	High
GSM1297136	0.599342085595297	dinaciclib	7.11432929684942	0.435258301424895	8.94421302145088	High
GSM1297138	1.02684607538672	MI.1	21.7539696904698	0.594677044755508	17.7743251072417	High
GSM1297138	1.02684607538672	BRD.K86535717	22.0622501474823	0.428508358964702	8.66231211724983	High
GSM1297138	1.02684607538672	afatinib	15.8829996116703	0.501973092293851	12.088795483477	High
GSM1297138	1.02684607538672	lapatinib	19.5620135330007	0.521819094846526	13.1634003809606	High
GSM1297138	1.02684607538672	ibrutinib	19.5939935781658	0.423767078860921	8.46797139872301	High
GSM1297138	1.02684607538672	dinaciclib	7.9780508363249	0.435258301424895	8.94421302145088	High
GSM1297140	-0.393301054595998	MI.1	21.468539542417	0.594677044755508	17.7743251072417	Low
GSM1297140	-0.393301054595998	BRD.K86535717	22.2423450680974	0.428508358964702	8.66231211724983	Low
GSM1297140	-0.393301054595998	afatinib	16.4698111815859	0.501973092293851	12.088795483477	Low
GSM1297140	-0.393301054595998	lapatinib	19.1263755034979	0.521819094846526	13.1634003809606	Low
GSM1297140	-0.393301054595998	ibrutinib	19.3368772324365	0.423767078860921	8.46797139872301	Low
GSM1297140	-0.393301054595998	dinaciclib	8.36384917012722	0.435258301424895	8.94421302145088	Low
GSM1297142	0.304455004687883	MI.1	21.8097492983746	0.594677044755508	17.7743251072417	High
GSM1297142	0.304455004687883	BRD.K86535717	22.3245234196995	0.428508358964702	8.66231211724983	High
GSM1297142	0.304455004687883	afatinib	15.9912305912918	0.501973092293851	12.088795483477	High
GSM1297142	0.304455004687883	lapatinib	19.5693320712842	0.521819094846526	13.1634003809606	High
GSM1297142	0.304455004687883	ibrutinib	18.9195568713415	0.423767078860921	8.46797139872301	High
GSM1297142	0.304455004687883	dinaciclib	5.61670675897022	0.435258301424895	8.94421302145088	High
GSM1297144	-0.346355285535477	MI.1	21.4575630688852	0.594677044755508	17.7743251072417	Low
GSM1297144	-0.346355285535477	BRD.K86535717	22.0677692766771	0.428508358964702	8.66231211724983	Low
GSM1297144	-0.346355285535477	afatinib	14.9959029148005	0.501973092293851	12.088795483477	Low
GSM1297144	-0.346355285535477	lapatinib	18.6161574537561	0.521819094846526	13.1634003809606	Low
GSM1297144	-0.346355285535477	ibrutinib	19.036979168828	0.423767078860921	8.46797139872301	Low
GSM1297144	-0.346355285535477	dinaciclib	6.35745578917392	0.435258301424895	8.94421302145088	Low
GSM1297146	-0.0641375890409007	MI.1	21.5304062135352	0.594677044755508	17.7743251072417	Low
GSM1297146	-0.0641375890409007	BRD.K86535717	22.2572392960085	0.428508358964702	8.66231211724983	Low
GSM1297146	-0.0641375890409007	afatinib	14.7671975970806	0.501973092293851	12.088795483477	Low
GSM1297146	-0.0641375890409007	lapatinib	18.3476912128139	0.521819094846526	13.1634003809606	Low
GSM1297146	-0.0641375890409007	ibrutinib	18.8700102597543	0.423767078860921	8.46797139872301	Low
GSM1297146	-0.0641375890409007	dinaciclib	6.74652643173042	0.435258301424895	8.94421302145088	Low
GSM1297148	0.128907613465508	MI.1	21.8184026269595	0.594677044755508	17.7743251072417	High
GSM1297148	0.128907613465508	BRD.K86535717	22.5410322552558	0.428508358964702	8.66231211724983	High
GSM1297148	0.128907613465508	afatinib	15.9563669416653	0.501973092293851	12.088795483477	High
GSM1297148	0.128907613465508	lapatinib	19.4789711698233	0.521819094846526	13.1634003809606	High
GSM1297148	0.128907613465508	ibrutinib	18.8011322230135	0.423767078860921	8.46797139872301	High
GSM1297148	0.128907613465508	dinaciclib	5.7201718993956	0.435258301424895	8.94421302145088	High
GSM1297150	0.583871920887444	MI.1	21.7426486183056	0.594677044755508	17.7743251072417	High
GSM1297150	0.583871920887444	BRD.K86535717	22.1490698868553	0.428508358964702	8.66231211724983	High
GSM1297150	0.583871920887444	afatinib	16.0404322527507	0.501973092293851	12.088795483477	High
GSM1297150	0.583871920887444	lapatinib	19.1485856988431	0.521819094846526	13.1634003809606	High
GSM1297150	0.583871920887444	ibrutinib	19.1368174237959	0.423767078860921	8.46797139872301	High
GSM1297150	0.583871920887444	dinaciclib	7.15848330888018	0.435258301424895	8.94421302145088	High
GSM1297152	0.470219796512595	MI.1	21.5116976793048	0.594677044755508	17.7743251072417	High
GSM1297152	0.470219796512595	BRD.K86535717	21.7815951505011	0.428508358964702	8.66231211724983	High
GSM1297152	0.470219796512595	afatinib	15.0240443593237	0.501973092293851	12.088795483477	High
GSM1297152	0.470219796512595	lapatinib	18.8494608221796	0.521819094846526	13.1634003809606	High
GSM1297152	0.470219796512595	ibrutinib	18.4063911620498	0.423767078860921	8.46797139872301	High
GSM1297152	0.470219796512595	dinaciclib	7.84678775358893	0.435258301424895	8.94421302145088	High
GSM1297154	0.697492278182436	MI.1	21.673937477078	0.594677044755508	17.7743251072417	High
GSM1297154	0.697492278182436	BRD.K86535717	22.0338501112232	0.428508358964702	8.66231211724983	High
GSM1297154	0.697492278182436	afatinib	16.1009372742967	0.501973092293851	12.088795483477	High
GSM1297154	0.697492278182436	lapatinib	19.2914853766045	0.521819094846526	13.1634003809606	High
GSM1297154	0.697492278182436	ibrutinib	19.30860259445	0.423767078860921	8.46797139872301	High
GSM1297154	0.697492278182436	dinaciclib	7.05099132855436	0.435258301424895	8.94421302145088	High
GSM1297156	-0.250660709958645	MI.1	21.4299980645616	0.594677044755508	17.7743251072417	Low
GSM1297156	-0.250660709958645	BRD.K86535717	22.0123400590626	0.428508358964702	8.66231211724983	Low
GSM1297156	-0.250660709958645	afatinib	15.4289686894361	0.501973092293851	12.088795483477	Low
GSM1297156	-0.250660709958645	lapatinib	18.8790816348621	0.521819094846526	13.1634003809606	Low
GSM1297156	-0.250660709958645	ibrutinib	18.9243255276037	0.423767078860921	8.46797139872301	Low
GSM1297156	-0.250660709958645	dinaciclib	8.21287158924869	0.435258301424895	8.94421302145088	Low
GSM1297158	0.109253310221516	MI.1	21.6285197115051	0.594677044755508	17.7743251072417	High
GSM1297158	0.109253310221516	BRD.K86535717	22.1188679585501	0.428508358964702	8.66231211724983	High
GSM1297158	0.109253310221516	afatinib	15.9924804965353	0.501973092293851	12.088795483477	High
GSM1297158	0.109253310221516	lapatinib	19.3411563170332	0.521819094846526	13.1634003809606	High
GSM1297158	0.109253310221516	ibrutinib	19.5810563413561	0.423767078860921	8.46797139872301	High
GSM1297158	0.109253310221516	dinaciclib	9.75856608344838	0.435258301424895	8.94421302145088	High
GSM1297160	0.508328381257148	MI.1	21.7884906112636	0.594677044755508	17.7743251072417	High
GSM1297160	0.508328381257148	BRD.K86535717	22.4361601748524	0.428508358964702	8.66231211724983	High
GSM1297160	0.508328381257148	afatinib	16.4169501815321	0.501973092293851	12.088795483477	High
GSM1297160	0.508328381257148	lapatinib	19.6597638204243	0.521819094846526	13.1634003809606	High
GSM1297160	0.508328381257148	ibrutinib	19.4370414003365	0.423767078860921	8.46797139872301	High
GSM1297160	0.508328381257148	dinaciclib	8.80531409504216	0.435258301424895	8.94421302145088	High
GSM1297162	-0.37439963785732	MI.1	21.3986930009943	0.594677044755508	17.7743251072417	Low
GSM1297162	-0.37439963785732	BRD.K86535717	21.6567228411142	0.428508358964702	8.66231211724983	Low
GSM1297162	-0.37439963785732	afatinib	15.3020116797394	0.501973092293851	12.088795483477	Low
GSM1297162	-0.37439963785732	lapatinib	18.3928722316545	0.521819094846526	13.1634003809606	Low
GSM1297162	-0.37439963785732	ibrutinib	18.9571598813001	0.423767078860921	8.46797139872301	Low
GSM1297162	-0.37439963785732	dinaciclib	5.94160431662748	0.435258301424895	8.94421302145088	Low
GSM1297164	0.355432293770508	MI.1	21.7476420729922	0.594677044755508	17.7743251072417	High
GSM1297164	0.355432293770508	BRD.K86535717	22.1799385402289	0.428508358964702	8.66231211724983	High
GSM1297164	0.355432293770508	afatinib	16.0883831227571	0.501973092293851	12.088795483477	High
GSM1297164	0.355432293770508	lapatinib	19.2020853143727	0.521819094846526	13.1634003809606	High
GSM1297164	0.355432293770508	ibrutinib	19.3298591540554	0.423767078860921	8.46797139872301	High
GSM1297164	0.355432293770508	dinaciclib	6.0738904290088	0.435258301424895	8.94421302145088	High
GSM1297166	-0.0841665965411746	MI.1	21.5728962720696	0.594677044755508	17.7743251072417	Low
GSM1297166	-0.0841665965411746	BRD.K86535717	21.9226394711667	0.428508358964702	8.66231211724983	Low
GSM1297166	-0.0841665965411746	afatinib	15.104607501143	0.501973092293851	12.088795483477	Low
GSM1297166	-0.0841665965411746	lapatinib	18.6511727873682	0.521819094846526	13.1634003809606	Low
GSM1297166	-0.0841665965411746	ibrutinib	18.8514884588177	0.423767078860921	8.46797139872301	Low
GSM1297166	-0.0841665965411746	dinaciclib	5.34745284706252	0.435258301424895	8.94421302145088	Low
GSM1297168	0.362809890816441	MI.1	21.8248627087664	0.594677044755508	17.7743251072417	High
GSM1297168	0.362809890816441	BRD.K86535717	22.4177923210685	0.428508358964702	8.66231211724983	High
GSM1297168	0.362809890816441	afatinib	16.4327140406257	0.501973092293851	12.088795483477	High
GSM1297168	0.362809890816441	lapatinib	19.4627014540065	0.521819094846526	13.1634003809606	High
GSM1297168	0.362809890816441	ibrutinib	19.5058176392524	0.423767078860921	8.46797139872301	High
GSM1297168	0.362809890816441	dinaciclib	6.75554200132603	0.435258301424895	8.94421302145088	High
GSM1297170	0.431493853043775	MI.1	21.6311415867378	0.594677044755508	17.7743251072417	High
GSM1297170	0.431493853043775	BRD.K86535717	21.9328769304303	0.428508358964702	8.66231211724983	High
GSM1297170	0.431493853043775	afatinib	15.5442154531611	0.501973092293851	12.088795483477	High
GSM1297170	0.431493853043775	lapatinib	19.1579115617514	0.521819094846526	13.1634003809606	High
GSM1297170	0.431493853043775	ibrutinib	18.9260570554607	0.423767078860921	8.46797139872301	High
GSM1297170	0.431493853043775	dinaciclib	6.72105111540968	0.435258301424895	8.94421302145088	High
GSM1297172	0.606962079996903	MI.1	21.7986463353865	0.594677044755508	17.7743251072417	High
GSM1297172	0.606962079996903	BRD.K86535717	22.4779190817112	0.428508358964702	8.66231211724983	High
GSM1297172	0.606962079996903	afatinib	15.1813185307497	0.501973092293851	12.088795483477	High
GSM1297172	0.606962079996903	lapatinib	18.6977856442618	0.521819094846526	13.1634003809606	High
GSM1297172	0.606962079996903	ibrutinib	18.9429165439571	0.423767078860921	8.46797139872301	High
GSM1297172	0.606962079996903	dinaciclib	8.00811436651005	0.435258301424895	8.94421302145088	High
GSM1297174	0.124548149650029	MI.1	21.9618213297367	0.594677044755508	17.7743251072417	High
GSM1297174	0.124548149650029	BRD.K86535717	22.3298143697013	0.428508358964702	8.66231211724983	High
GSM1297174	0.124548149650029	afatinib	17.3241500261509	0.501973092293851	12.088795483477	High
GSM1297174	0.124548149650029	lapatinib	20.0154392715863	0.521819094846526	13.1634003809606	High
GSM1297174	0.124548149650029	ibrutinib	19.8949421163537	0.423767078860921	8.46797139872301	High
GSM1297174	0.124548149650029	dinaciclib	7.91826192876597	0.435258301424895	8.94421302145088	High
GSM1297176	0.54402776749612	MI.1	21.8198680579242	0.594677044755508	17.7743251072417	High
GSM1297176	0.54402776749612	BRD.K86535717	22.0687660052735	0.428508358964702	8.66231211724983	High
GSM1297176	0.54402776749612	afatinib	15.9608045627246	0.501973092293851	12.088795483477	High
GSM1297176	0.54402776749612	lapatinib	19.2957054656959	0.521819094846526	13.1634003809606	High
GSM1297176	0.54402776749612	ibrutinib	19.3301565277046	0.423767078860921	8.46797139872301	High
GSM1297176	0.54402776749612	dinaciclib	7.87488353268358	0.435258301424895	8.94421302145088	High
GSM1297178	0.762674454486014	MI.1	21.937391707393	0.594677044755508	17.7743251072417	High
GSM1297178	0.762674454486014	BRD.K86535717	22.0254214084465	0.428508358964702	8.66231211724983	High
GSM1297178	0.762674454486014	afatinib	15.7967409630276	0.501973092293851	12.088795483477	High
GSM1297178	0.762674454486014	lapatinib	19.58000301965	0.521819094846526	13.1634003809606	High
GSM1297178	0.762674454486014	ibrutinib	19.0158040849114	0.423767078860921	8.46797139872301	High
GSM1297178	0.762674454486014	dinaciclib	7.55034714774421	0.435258301424895	8.94421302145088	High
GSM1297180	0.350071427951254	MI.1	21.6554238395337	0.594677044755508	17.7743251072417	High
GSM1297180	0.350071427951254	BRD.K86535717	22.6339343366055	0.428508358964702	8.66231211724983	High
GSM1297180	0.350071427951254	afatinib	16.3465749399471	0.501973092293851	12.088795483477	High
GSM1297180	0.350071427951254	lapatinib	19.3191646828338	0.521819094846526	13.1634003809606	High
GSM1297180	0.350071427951254	ibrutinib	19.7373417909783	0.423767078860921	8.46797139872301	High
GSM1297180	0.350071427951254	dinaciclib	8.74745456768791	0.435258301424895	8.94421302145088	High
GSM1297182	0.0816627385330327	MI.1	21.5302584354618	0.594677044755508	17.7743251072417	Low
GSM1297182	0.0816627385330327	BRD.K86535717	21.8933376539801	0.428508358964702	8.66231211724983	Low
GSM1297182	0.0816627385330327	afatinib	15.39136366822	0.501973092293851	12.088795483477	Low
GSM1297182	0.0816627385330327	lapatinib	18.5593295540315	0.521819094846526	13.1634003809606	Low
GSM1297182	0.0816627385330327	ibrutinib	18.4116170845591	0.423767078860921	8.46797139872301	Low
GSM1297182	0.0816627385330327	dinaciclib	4.15279061902388	0.435258301424895	8.94421302145088	Low
GSM1297184	0.777826240206077	MI.1	21.7468970303811	0.594677044755508	17.7743251072417	High
GSM1297184	0.777826240206077	BRD.K86535717	22.510981078251	0.428508358964702	8.66231211724983	High
GSM1297184	0.777826240206077	afatinib	16.0520098572381	0.501973092293851	12.088795483477	High
GSM1297184	0.777826240206077	lapatinib	19.3449436609163	0.521819094846526	13.1634003809606	High
GSM1297184	0.777826240206077	ibrutinib	19.4066131451625	0.423767078860921	8.46797139872301	High
GSM1297184	0.777826240206077	dinaciclib	7.85208924065553	0.435258301424895	8.94421302145088	High
GSM1297186	0.403740199387791	MI.1	21.7905644342179	0.594677044755508	17.7743251072417	High
GSM1297186	0.403740199387791	BRD.K86535717	22.076550537361	0.428508358964702	8.66231211724983	High
GSM1297186	0.403740199387791	afatinib	16.2274860729868	0.501973092293851	12.088795483477	High
GSM1297186	0.403740199387791	lapatinib	19.2750272650885	0.521819094846526	13.1634003809606	High
GSM1297186	0.403740199387791	ibrutinib	19.7775011626971	0.423767078860921	8.46797139872301	High
GSM1297186	0.403740199387791	dinaciclib	8.80288387197915	0.435258301424895	8.94421302145088	High
GSM1297188	-0.593746179411248	MI.1	21.5854910263515	0.594677044755508	17.7743251072417	Low
GSM1297188	-0.593746179411248	BRD.K86535717	21.5226817894256	0.428508358964702	8.66231211724983	Low
GSM1297188	-0.593746179411248	afatinib	14.9632342405762	0.501973092293851	12.088795483477	Low
GSM1297188	-0.593746179411248	lapatinib	18.4633775865993	0.521819094846526	13.1634003809606	Low
GSM1297188	-0.593746179411248	ibrutinib	18.6057462178513	0.423767078860921	8.46797139872301	Low
GSM1297188	-0.593746179411248	dinaciclib	5.58835601379691	0.435258301424895	8.94421302145088	Low
GSM1297190	0.44427646938901	MI.1	21.4455918634596	0.594677044755508	17.7743251072417	High
GSM1297190	0.44427646938901	BRD.K86535717	22.0151386130042	0.428508358964702	8.66231211724983	High
GSM1297190	0.44427646938901	afatinib	15.1294364279142	0.501973092293851	12.088795483477	High
GSM1297190	0.44427646938901	lapatinib	18.5824953734687	0.521819094846526	13.1634003809606	High
GSM1297190	0.44427646938901	ibrutinib	18.7253823735443	0.423767078860921	8.46797139872301	High
GSM1297190	0.44427646938901	dinaciclib	7.28311083164781	0.435258301424895	8.94421302145088	High
GSM1297192	0.0549851647378303	MI.1	21.6131647965395	0.594677044755508	17.7743251072417	Low
GSM1297192	0.0549851647378303	BRD.K86535717	22.0176650709173	0.428508358964702	8.66231211724983	Low
GSM1297192	0.0549851647378303	afatinib	15.5823618732402	0.501973092293851	12.088795483477	Low
GSM1297192	0.0549851647378303	lapatinib	18.6568273015429	0.521819094846526	13.1634003809606	Low
GSM1297192	0.0549851647378303	ibrutinib	19.2899865223805	0.423767078860921	8.46797139872301	Low
GSM1297192	0.0549851647378303	dinaciclib	8.68458832209023	0.435258301424895	8.94421302145088	Low
GSM1297194	0.6075643071538	MI.1	21.8311811374659	0.594677044755508	17.7743251072417	High
GSM1297194	0.6075643071538	BRD.K86535717	22.69654821931	0.428508358964702	8.66231211724983	High
GSM1297194	0.6075643071538	afatinib	16.2687046871755	0.501973092293851	12.088795483477	High
GSM1297194	0.6075643071538	lapatinib	19.6537381319522	0.521819094846526	13.1634003809606	High
GSM1297194	0.6075643071538	ibrutinib	19.7434623426825	0.423767078860921	8.46797139872301	High
GSM1297194	0.6075643071538	dinaciclib	9.07208660437058	0.435258301424895	8.94421302145088	High
GSM1297196	0.992718585425982	MI.1	21.8227807247503	0.594677044755508	17.7743251072417	High
GSM1297196	0.992718585425982	BRD.K86535717	22.3426328916052	0.428508358964702	8.66231211724983	High
GSM1297196	0.992718585425982	afatinib	15.9904423080724	0.501973092293851	12.088795483477	High
GSM1297196	0.992718585425982	lapatinib	19.0691526755358	0.521819094846526	13.1634003809606	High
GSM1297196	0.992718585425982	ibrutinib	19.2350692865605	0.423767078860921	8.46797139872301	High
GSM1297196	0.992718585425982	dinaciclib	6.54519196819662	0.435258301424895	8.94421302145088	High
GSM1297198	-0.579457067545002	MI.1	21.5316365976887	0.594677044755508	17.7743251072417	Low
GSM1297198	-0.579457067545002	BRD.K86535717	22.0354691490174	0.428508358964702	8.66231211724983	Low
GSM1297198	-0.579457067545002	afatinib	15.7943085789811	0.501973092293851	12.088795483477	Low
GSM1297198	-0.579457067545002	lapatinib	18.8209762462485	0.521819094846526	13.1634003809606	Low
GSM1297198	-0.579457067545002	ibrutinib	18.8757855924694	0.423767078860921	8.46797139872301	Low
GSM1297198	-0.579457067545002	dinaciclib	5.36321726682042	0.435258301424895	8.94421302145088	Low
GSM1297200	0.178620785938554	MI.1	21.5565377950245	0.594677044755508	17.7743251072417	High
GSM1297200	0.178620785938554	BRD.K86535717	21.6951110409167	0.428508358964702	8.66231211724983	High
GSM1297200	0.178620785938554	afatinib	15.1051462907947	0.501973092293851	12.088795483477	High
GSM1297200	0.178620785938554	lapatinib	18.647494001126	0.521819094846526	13.1634003809606	High
GSM1297200	0.178620785938554	ibrutinib	18.5077380864337	0.423767078860921	8.46797139872301	High
GSM1297200	0.178620785938554	dinaciclib	5.40811641404112	0.435258301424895	8.94421302145088	High
GSM1297202	0.574737184050798	MI.1	21.6753368957652	0.594677044755508	17.7743251072417	High
GSM1297202	0.574737184050798	BRD.K86535717	22.1784848733421	0.428508358964702	8.66231211724983	High
GSM1297202	0.574737184050798	afatinib	15.1473862185927	0.501973092293851	12.088795483477	High
GSM1297202	0.574737184050798	lapatinib	18.5512293160919	0.521819094846526	13.1634003809606	High
GSM1297202	0.574737184050798	ibrutinib	18.5093981150894	0.423767078860921	8.46797139872301	High
GSM1297202	0.574737184050798	dinaciclib	6.51567304922368	0.435258301424895	8.94421302145088	High
GSM1297204	0.0848211055510165	MI.1	21.7583895380459	0.594677044755508	17.7743251072417	Low
GSM1297204	0.0848211055510165	BRD.K86535717	21.9029934044816	0.428508358964702	8.66231211724983	Low
GSM1297204	0.0848211055510165	afatinib	15.4398961413278	0.501973092293851	12.088795483477	Low
GSM1297204	0.0848211055510165	lapatinib	18.9791274293992	0.521819094846526	13.1634003809606	Low
GSM1297204	0.0848211055510165	ibrutinib	18.922825052785	0.423767078860921	8.46797139872301	Low
GSM1297204	0.0848211055510165	dinaciclib	6.26350667685908	0.435258301424895	8.94421302145088	Low
GSM1297206	0.390230665332226	MI.1	21.7458569068826	0.594677044755508	17.7743251072417	High
GSM1297206	0.390230665332226	BRD.K86535717	22.1401181854257	0.428508358964702	8.66231211724983	High
GSM1297206	0.390230665332226	afatinib	15.4027570085978	0.501973092293851	12.088795483477	High
GSM1297206	0.390230665332226	lapatinib	18.5656634138686	0.521819094846526	13.1634003809606	High
GSM1297206	0.390230665332226	ibrutinib	18.8469413157368	0.423767078860921	8.46797139872301	High
GSM1297206	0.390230665332226	dinaciclib	6.40320562012121	0.435258301424895	8.94421302145088	High
GSM1297208	0.217574781451481	MI.1	21.4987528729743	0.594677044755508	17.7743251072417	High
GSM1297208	0.217574781451481	BRD.K86535717	21.7870497410776	0.428508358964702	8.66231211724983	High
GSM1297208	0.217574781451481	afatinib	14.6003213029741	0.501973092293851	12.088795483477	High
GSM1297208	0.217574781451481	lapatinib	17.9093122196946	0.521819094846526	13.1634003809606	High
GSM1297208	0.217574781451481	ibrutinib	18.0962491618334	0.423767078860921	8.46797139872301	High
GSM1297208	0.217574781451481	dinaciclib	6.34559056676638	0.435258301424895	8.94421302145088	High
GSM1297210	-0.561698804782391	MI.1	21.5670252964551	0.594677044755508	17.7743251072417	Low
GSM1297210	-0.561698804782391	BRD.K86535717	22.1420461202387	0.428508358964702	8.66231211724983	Low
GSM1297210	-0.561698804782391	afatinib	15.1172916988519	0.501973092293851	12.088795483477	Low
GSM1297210	-0.561698804782391	lapatinib	18.6400146463035	0.521819094846526	13.1634003809606	Low
GSM1297210	-0.561698804782391	ibrutinib	19.2077616778742	0.423767078860921	8.46797139872301	Low
GSM1297210	-0.561698804782391	dinaciclib	7.57588026919607	0.435258301424895	8.94421302145088	Low
GSM1297212	0.374822548292901	MI.1	21.7562318550377	0.594677044755508	17.7743251072417	High
GSM1297212	0.374822548292901	BRD.K86535717	21.9849062217425	0.428508358964702	8.66231211724983	High
GSM1297212	0.374822548292901	afatinib	15.6891204986451	0.501973092293851	12.088795483477	High
GSM1297212	0.374822548292901	lapatinib	18.8315840963385	0.521819094846526	13.1634003809606	High
GSM1297212	0.374822548292901	ibrutinib	19.2996821921883	0.423767078860921	8.46797139872301	High
GSM1297212	0.374822548292901	dinaciclib	7.29983826687617	0.435258301424895	8.94421302145088	High
GSM1297214	0.665387622240637	MI.1	21.5783013835287	0.594677044755508	17.7743251072417	High
GSM1297214	0.665387622240637	BRD.K86535717	21.9849917373953	0.428508358964702	8.66231211724983	High
GSM1297214	0.665387622240637	afatinib	15.6994700177091	0.501973092293851	12.088795483477	High
GSM1297214	0.665387622240637	lapatinib	19.0011323168827	0.521819094846526	13.1634003809606	High
GSM1297214	0.665387622240637	ibrutinib	18.7212047967103	0.423767078860921	8.46797139872301	High
GSM1297214	0.665387622240637	dinaciclib	6.18083721229641	0.435258301424895	8.94421302145088	High
GSM1297216	-0.758483260697318	MI.1	21.4484870732108	0.594677044755508	17.7743251072417	Low
GSM1297216	-0.758483260697318	BRD.K86535717	21.6386443516029	0.428508358964702	8.66231211724983	Low
GSM1297216	-0.758483260697318	afatinib	15.2773300869342	0.501973092293851	12.088795483477	Low
GSM1297216	-0.758483260697318	lapatinib	18.6088979946391	0.521819094846526	13.1634003809606	Low
GSM1297216	-0.758483260697318	ibrutinib	18.8821546281808	0.423767078860921	8.46797139872301	Low
GSM1297216	-0.758483260697318	dinaciclib	6.24714291332133	0.435258301424895	8.94421302145088	Low
GSM1297218	-0.531512473876312	MI.1	21.4623883661263	0.594677044755508	17.7743251072417	Low
GSM1297218	-0.531512473876312	BRD.K86535717	21.672002210795	0.428508358964702	8.66231211724983	Low
GSM1297218	-0.531512473876312	afatinib	15.0134327803092	0.501973092293851	12.088795483477	Low
GSM1297218	-0.531512473876312	lapatinib	18.4159224286487	0.521819094846526	13.1634003809606	Low
GSM1297218	-0.531512473876312	ibrutinib	18.8040429901849	0.423767078860921	8.46797139872301	Low
GSM1297218	-0.531512473876312	dinaciclib	6.14185357902626	0.435258301424895	8.94421302145088	Low
GSM1297220	0.0304370135661921	MI.1	21.5654815089119	0.594677044755508	17.7743251072417	Low
GSM1297220	0.0304370135661921	BRD.K86535717	21.9760046024917	0.428508358964702	8.66231211724983	Low
GSM1297220	0.0304370135661921	afatinib	15.6528247090082	0.501973092293851	12.088795483477	Low
GSM1297220	0.0304370135661921	lapatinib	19.135503772435	0.521819094846526	13.1634003809606	Low
GSM1297220	0.0304370135661921	ibrutinib	18.7266944043913	0.423767078860921	8.46797139872301	Low
GSM1297220	0.0304370135661921	dinaciclib	7.71281116483148	0.435258301424895	8.94421302145088	Low
GSM1297222	0.0638688279610448	MI.1	21.7351477129142	0.594677044755508	17.7743251072417	Low
GSM1297222	0.0638688279610448	BRD.K86535717	23.160159234711	0.428508358964702	8.66231211724983	Low
GSM1297222	0.0638688279610448	afatinib	15.9249017274347	0.501973092293851	12.088795483477	Low
GSM1297222	0.0638688279610448	lapatinib	19.2901204890621	0.521819094846526	13.1634003809606	Low
GSM1297222	0.0638688279610448	ibrutinib	19.5497625911749	0.423767078860921	8.46797139872301	Low
GSM1297222	0.0638688279610448	dinaciclib	5.74173985851697	0.435258301424895	8.94421302145088	Low
GSM1297224	1.28773854261953	MI.1	21.6505916465303	0.594677044755508	17.7743251072417	High
GSM1297224	1.28773854261953	BRD.K86535717	22.3758587822318	0.428508358964702	8.66231211724983	High
GSM1297224	1.28773854261953	afatinib	15.6667412490158	0.501973092293851	12.088795483477	High
GSM1297224	1.28773854261953	lapatinib	19.0109146334885	0.521819094846526	13.1634003809606	High
GSM1297224	1.28773854261953	ibrutinib	18.4219010577665	0.423767078860921	8.46797139872301	High
GSM1297224	1.28773854261953	dinaciclib	6.12169322539019	0.435258301424895	8.94421302145088	High
GSM1297226	-0.164211697117143	MI.1	21.4789392320641	0.594677044755508	17.7743251072417	Low
GSM1297226	-0.164211697117143	BRD.K86535717	22.4411265776077	0.428508358964702	8.66231211724983	Low
GSM1297226	-0.164211697117143	afatinib	14.5897110463867	0.501973092293851	12.088795483477	Low
GSM1297226	-0.164211697117143	lapatinib	18.4811239848227	0.521819094846526	13.1634003809606	Low
GSM1297226	-0.164211697117143	ibrutinib	18.2320735608265	0.423767078860921	8.46797139872301	Low
GSM1297226	-0.164211697117143	dinaciclib	5.67448920080851	0.435258301424895	8.94421302145088	Low
GSM1297228	0.519970765004974	MI.1	21.458662637409	0.594677044755508	17.7743251072417	High
GSM1297228	0.519970765004974	BRD.K86535717	22.3195799915561	0.428508358964702	8.66231211724983	High
GSM1297228	0.519970765004974	afatinib	15.7664754228352	0.501973092293851	12.088795483477	High
GSM1297228	0.519970765004974	lapatinib	18.581931617861	0.521819094846526	13.1634003809606	High
GSM1297228	0.519970765004974	ibrutinib	18.9080092637485	0.423767078860921	8.46797139872301	High
GSM1297228	0.519970765004974	dinaciclib	7.77611016986427	0.435258301424895	8.94421302145088	High
GSM1297230	-0.00490487206556611	MI.1	21.5123033858601	0.594677044755508	17.7743251072417	Low
GSM1297230	-0.00490487206556611	BRD.K86535717	22.1716081849449	0.428508358964702	8.66231211724983	Low
GSM1297230	-0.00490487206556611	afatinib	15.2550329123489	0.501973092293851	12.088795483477	Low
GSM1297230	-0.00490487206556611	lapatinib	18.5276611800397	0.521819094846526	13.1634003809606	Low
GSM1297230	-0.00490487206556611	ibrutinib	18.5413763947764	0.423767078860921	8.46797139872301	Low
GSM1297230	-0.00490487206556611	dinaciclib	7.1238864062924	0.435258301424895	8.94421302145088	Low
GSM1297232	-0.519863898572667	MI.1	21.4248782390139	0.594677044755508	17.7743251072417	Low
GSM1297232	-0.519863898572667	BRD.K86535717	21.8471735215596	0.428508358964702	8.66231211724983	Low
GSM1297232	-0.519863898572667	afatinib	15.2532274323722	0.501973092293851	12.088795483477	Low
GSM1297232	-0.519863898572667	lapatinib	18.3525155035242	0.521819094846526	13.1634003809606	Low
GSM1297232	-0.519863898572667	ibrutinib	19.0015020012128	0.423767078860921	8.46797139872301	Low
GSM1297232	-0.519863898572667	dinaciclib	9.03754838599497	0.435258301424895	8.94421302145088	Low
GSM1297234	0.0541300906571256	MI.1	21.5803988867339	0.594677044755508	17.7743251072417	Low
GSM1297234	0.0541300906571256	BRD.K86535717	22.1693048498124	0.428508358964702	8.66231211724983	Low
GSM1297234	0.0541300906571256	afatinib	15.6373563696599	0.501973092293851	12.088795483477	Low
GSM1297234	0.0541300906571256	lapatinib	19.0266553268787	0.521819094846526	13.1634003809606	Low
GSM1297234	0.0541300906571256	ibrutinib	19.3213654911279	0.423767078860921	8.46797139872301	Low
GSM1297234	0.0541300906571256	dinaciclib	7.99051129143458	0.435258301424895	8.94421302145088	Low
GSM1297236	0.193384018072051	MI.1	21.7102624227947	0.594677044755508	17.7743251072417	High
GSM1297236	0.193384018072051	BRD.K86535717	21.7865167972769	0.428508358964702	8.66231211724983	High
GSM1297236	0.193384018072051	afatinib	15.5590242554181	0.501973092293851	12.088795483477	High
GSM1297236	0.193384018072051	lapatinib	18.9178577608886	0.521819094846526	13.1634003809606	High
GSM1297236	0.193384018072051	ibrutinib	19.4072556157735	0.423767078860921	8.46797139872301	High
GSM1297236	0.193384018072051	dinaciclib	6.36330522818807	0.435258301424895	8.94421302145088	High
GSM1297238	-0.865176006233659	MI.1	21.3222782857554	0.594677044755508	17.7743251072417	Low
GSM1297238	-0.865176006233659	BRD.K86535717	20.7223437136137	0.428508358964702	8.66231211724983	Low
GSM1297238	-0.865176006233659	afatinib	15.4447957131503	0.501973092293851	12.088795483477	Low
GSM1297238	-0.865176006233659	lapatinib	18.3413921219731	0.521819094846526	13.1634003809606	Low
GSM1297238	-0.865176006233659	ibrutinib	18.9589326097405	0.423767078860921	8.46797139872301	Low
GSM1297238	-0.865176006233659	dinaciclib	5.42314287248216	0.435258301424895	8.94421302145088	Low
GSM1297240	-0.740702937093738	MI.1	21.4368068982778	0.594677044755508	17.7743251072417	Low
GSM1297240	-0.740702937093738	BRD.K86535717	21.5267871506683	0.428508358964702	8.66231211724983	Low
GSM1297240	-0.740702937093738	afatinib	14.5243125840069	0.501973092293851	12.088795483477	Low
GSM1297240	-0.740702937093738	lapatinib	17.9897080642687	0.521819094846526	13.1634003809606	Low
GSM1297240	-0.740702937093738	ibrutinib	17.8617814881505	0.423767078860921	8.46797139872301	Low
GSM1297240	-0.740702937093738	dinaciclib	4.2836739696452	0.435258301424895	8.94421302145088	Low
GSM1297242	0.0379480475870957	MI.1	21.5258937457176	0.594677044755508	17.7743251072417	Low
GSM1297242	0.0379480475870957	BRD.K86535717	21.2028036408051	0.428508358964702	8.66231211724983	Low
GSM1297242	0.0379480475870957	afatinib	12.9937218219094	0.501973092293851	12.088795483477	Low
GSM1297242	0.0379480475870957	lapatinib	17.7989413800495	0.521819094846526	13.1634003809606	Low
GSM1297242	0.0379480475870957	ibrutinib	17.8186105456938	0.423767078860921	8.46797139872301	Low
GSM1297242	0.0379480475870957	dinaciclib	4.98762085164996	0.435258301424895	8.94421302145088	Low
GSM1297244	0.30763942845426	MI.1	21.4502579131512	0.594677044755508	17.7743251072417	High
GSM1297244	0.30763942845426	BRD.K86535717	21.3761266262253	0.428508358964702	8.66231211724983	High
GSM1297244	0.30763942845426	afatinib	13.7898145619047	0.501973092293851	12.088795483477	High
GSM1297244	0.30763942845426	lapatinib	17.7072835682247	0.521819094846526	13.1634003809606	High
GSM1297244	0.30763942845426	ibrutinib	18.1217357906293	0.423767078860921	8.46797139872301	High
GSM1297244	0.30763942845426	dinaciclib	3.75074936069794	0.435258301424895	8.94421302145088	High
GSM1297246	-0.266375818974487	MI.1	21.5086008213244	0.594677044755508	17.7743251072417	Low
GSM1297246	-0.266375818974487	BRD.K86535717	21.5447784412539	0.428508358964702	8.66231211724983	Low
GSM1297246	-0.266375818974487	afatinib	15.1606232582437	0.501973092293851	12.088795483477	Low
GSM1297246	-0.266375818974487	lapatinib	18.8292605623663	0.521819094846526	13.1634003809606	Low
GSM1297246	-0.266375818974487	ibrutinib	19.1135744941448	0.423767078860921	8.46797139872301	Low
GSM1297246	-0.266375818974487	dinaciclib	6.07167728417888	0.435258301424895	8.94421302145088	Low
GSM1297248	-1.01619989765553	MI.1	21.4580914494486	0.594677044755508	17.7743251072417	Low
GSM1297248	-1.01619989765553	BRD.K86535717	21.7118783464777	0.428508358964702	8.66231211724983	Low
GSM1297248	-1.01619989765553	afatinib	13.8712037207417	0.501973092293851	12.088795483477	Low
GSM1297248	-1.01619989765553	lapatinib	18.1537534532749	0.521819094846526	13.1634003809606	Low
GSM1297248	-1.01619989765553	ibrutinib	18.1247102503732	0.423767078860921	8.46797139872301	Low
GSM1297248	-1.01619989765553	dinaciclib	4.47121093505552	0.435258301424895	8.94421302145088	Low
GSM1297250	0.259007170607755	MI.1	21.7266462658384	0.594677044755508	17.7743251072417	High
GSM1297250	0.259007170607755	BRD.K86535717	21.893794989983	0.428508358964702	8.66231211724983	High
GSM1297250	0.259007170607755	afatinib	16.0687296511828	0.501973092293851	12.088795483477	High
GSM1297250	0.259007170607755	lapatinib	19.5748555301131	0.521819094846526	13.1634003809606	High
GSM1297250	0.259007170607755	ibrutinib	19.6219607183718	0.423767078860921	8.46797139872301	High
GSM1297250	0.259007170607755	dinaciclib	6.67438575952839	0.435258301424895	8.94421302145088	High
GSM1297252	0.134634665601585	MI.1	21.5233080691323	0.594677044755508	17.7743251072417	High
GSM1297252	0.134634665601585	BRD.K86535717	21.9019102965451	0.428508358964702	8.66231211724983	High
GSM1297252	0.134634665601585	afatinib	15.5836259840256	0.501973092293851	12.088795483477	High
GSM1297252	0.134634665601585	lapatinib	18.6484199966037	0.521819094846526	13.1634003809606	High
GSM1297252	0.134634665601585	ibrutinib	19.3104860598329	0.423767078860921	8.46797139872301	High
GSM1297252	0.134634665601585	dinaciclib	8.60672020310059	0.435258301424895	8.94421302145088	High
GSM1297254	-0.379439240222867	MI.1	21.3547770219981	0.594677044755508	17.7743251072417	Low
GSM1297254	-0.379439240222867	BRD.K86535717	21.192670851805	0.428508358964702	8.66231211724983	Low
GSM1297254	-0.379439240222867	afatinib	13.9214310448626	0.501973092293851	12.088795483477	Low
GSM1297254	-0.379439240222867	lapatinib	18.0501603518727	0.521819094846526	13.1634003809606	Low
GSM1297254	-0.379439240222867	ibrutinib	18.1719283284942	0.423767078860921	8.46797139872301	Low
GSM1297254	-0.379439240222867	dinaciclib	5.01882743672255	0.435258301424895	8.94421302145088	Low
GSM1297256	-0.126338913983458	MI.1	21.590577548388	0.594677044755508	17.7743251072417	Low
GSM1297256	-0.126338913983458	BRD.K86535717	21.5935456168685	0.428508358964702	8.66231211724983	Low
GSM1297256	-0.126338913983458	afatinib	15.1545266591636	0.501973092293851	12.088795483477	Low
GSM1297256	-0.126338913983458	lapatinib	18.6542094655972	0.521819094846526	13.1634003809606	Low
GSM1297256	-0.126338913983458	ibrutinib	19.0660908387875	0.423767078860921	8.46797139872301	Low
GSM1297256	-0.126338913983458	dinaciclib	6.24214616217456	0.435258301424895	8.94421302145088	Low
GSM1297258	-0.00499496065837918	MI.1	21.5239505768014	0.594677044755508	17.7743251072417	Low
GSM1297258	-0.00499496065837918	BRD.K86535717	21.6211493307896	0.428508358964702	8.66231211724983	Low
GSM1297258	-0.00499496065837918	afatinib	15.4315565026051	0.501973092293851	12.088795483477	Low
GSM1297258	-0.00499496065837918	lapatinib	18.5291784122687	0.521819094846526	13.1634003809606	Low
GSM1297258	-0.00499496065837918	ibrutinib	19.2288433464147	0.423767078860921	8.46797139872301	Low
GSM1297258	-0.00499496065837918	dinaciclib	6.17989202580721	0.435258301424895	8.94421302145088	Low
GSM1297260	0.479611232564168	MI.1	21.516096419194	0.594677044755508	17.7743251072417	High
GSM1297260	0.479611232564168	BRD.K86535717	22.0304106262146	0.428508358964702	8.66231211724983	High
GSM1297260	0.479611232564168	afatinib	14.9914133137753	0.501973092293851	12.088795483477	High
GSM1297260	0.479611232564168	lapatinib	18.6679674534134	0.521819094846526	13.1634003809606	High
GSM1297260	0.479611232564168	ibrutinib	18.8919091921505	0.423767078860921	8.46797139872301	High
GSM1297260	0.479611232564168	dinaciclib	7.21456128015061	0.435258301424895	8.94421302145088	High
GSM1297262	-0.771275290375843	MI.1	21.3739132969636	0.594677044755508	17.7743251072417	Low
GSM1297262	-0.771275290375843	BRD.K86535717	21.9609705268271	0.428508358964702	8.66231211724983	Low
GSM1297262	-0.771275290375843	afatinib	14.2147803968252	0.501973092293851	12.088795483477	Low
GSM1297262	-0.771275290375843	lapatinib	18.3514710852767	0.521819094846526	13.1634003809606	Low
GSM1297262	-0.771275290375843	ibrutinib	17.8273472786859	0.423767078860921	8.46797139872301	Low
GSM1297262	-0.771275290375843	dinaciclib	5.33738833709748	0.435258301424895	8.94421302145088	Low
GSM1297264	0.747157397166903	MI.1	21.9844525929306	0.594677044755508	17.7743251072417	High
GSM1297264	0.747157397166903	BRD.K86535717	22.3778606619327	0.428508358964702	8.66231211724983	High
GSM1297264	0.747157397166903	afatinib	18.1590981168322	0.501973092293851	12.088795483477	High
GSM1297264	0.747157397166903	lapatinib	21.004831589928	0.521819094846526	13.1634003809606	High
GSM1297264	0.747157397166903	ibrutinib	20.973326996501	0.423767078860921	8.46797139872301	High
GSM1297264	0.747157397166903	dinaciclib	8.259591287441	0.435258301424895	8.94421302145088	High
GSM1297266	-0.11763447359916	MI.1	21.7022356007542	0.594677044755508	17.7743251072417	Low
GSM1297266	-0.11763447359916	BRD.K86535717	21.1032016143977	0.428508358964702	8.66231211724983	Low
GSM1297266	-0.11763447359916	afatinib	15.4840135993293	0.501973092293851	12.088795483477	Low
GSM1297266	-0.11763447359916	lapatinib	19.1197601935593	0.521819094846526	13.1634003809606	Low
GSM1297266	-0.11763447359916	ibrutinib	18.8701407432454	0.423767078860921	8.46797139872301	Low
GSM1297266	-0.11763447359916	dinaciclib	7.95280234402636	0.435258301424895	8.94421302145088	Low
GSM1297268	-0.541848538965595	MI.1	21.3926112460173	0.594677044755508	17.7743251072417	Low
GSM1297268	-0.541848538965595	BRD.K86535717	21.8236527242816	0.428508358964702	8.66231211724983	Low
GSM1297268	-0.541848538965595	afatinib	14.7507123778997	0.501973092293851	12.088795483477	Low
GSM1297268	-0.541848538965595	lapatinib	18.4106947055381	0.521819094846526	13.1634003809606	Low
GSM1297268	-0.541848538965595	ibrutinib	18.67677453583	0.423767078860921	8.46797139872301	Low
GSM1297268	-0.541848538965595	dinaciclib	6.21684688053873	0.435258301424895	8.94421302145088	Low
GSM1297270	0.103461828012028	MI.1	21.6775055925938	0.594677044755508	17.7743251072417	High
GSM1297270	0.103461828012028	BRD.K86535717	21.3170519278764	0.428508358964702	8.66231211724983	High
GSM1297270	0.103461828012028	afatinib	15.7335571976075	0.501973092293851	12.088795483477	High
GSM1297270	0.103461828012028	lapatinib	19.1055889694045	0.521819094846526	13.1634003809606	High
GSM1297270	0.103461828012028	ibrutinib	18.9654840271226	0.423767078860921	8.46797139872301	High
GSM1297270	0.103461828012028	dinaciclib	6.55840544164957	0.435258301424895	8.94421302145088	High
GSM1297272	-0.0329394054934046	MI.1	21.5309203277041	0.594677044755508	17.7743251072417	Low
GSM1297272	-0.0329394054934046	BRD.K86535717	21.8026215547738	0.428508358964702	8.66231211724983	Low
GSM1297272	-0.0329394054934046	afatinib	14.961253794814	0.501973092293851	12.088795483477	Low
GSM1297272	-0.0329394054934046	lapatinib	18.373063265444	0.521819094846526	13.1634003809606	Low
GSM1297272	-0.0329394054934046	ibrutinib	18.7074121198554	0.423767078860921	8.46797139872301	Low
GSM1297272	-0.0329394054934046	dinaciclib	6.4202140807797	0.435258301424895	8.94421302145088	Low
GSM1297274	-0.0879391485385035	MI.1	21.3560365148418	0.594677044755508	17.7743251072417	Low
GSM1297274	-0.0879391485385035	BRD.K86535717	21.9093605430443	0.428508358964702	8.66231211724983	Low
GSM1297274	-0.0879391485385035	afatinib	14.9266949477373	0.501973092293851	12.088795483477	Low
GSM1297274	-0.0879391485385035	lapatinib	18.4262861793315	0.521819094846526	13.1634003809606	Low
GSM1297274	-0.0879391485385035	ibrutinib	17.9771360947882	0.423767078860921	8.46797139872301	Low
GSM1297274	-0.0879391485385035	dinaciclib	6.80747079712959	0.435258301424895	8.94421302145088	Low
GSM1297276	0.492608126566062	MI.1	21.7851681452626	0.594677044755508	17.7743251072417	High
GSM1297276	0.492608126566062	BRD.K86535717	21.4992570568327	0.428508358964702	8.66231211724983	High
GSM1297276	0.492608126566062	afatinib	15.859332675708	0.501973092293851	12.088795483477	High
GSM1297276	0.492608126566062	lapatinib	19.4249116284488	0.521819094846526	13.1634003809606	High
GSM1297276	0.492608126566062	ibrutinib	19.4929325654492	0.423767078860921	8.46797139872301	High
GSM1297276	0.492608126566062	dinaciclib	5.78586537346062	0.435258301424895	8.94421302145088	High
GSM1297278	-0.123205994326074	MI.1	21.4223352312819	0.594677044755508	17.7743251072417	Low
GSM1297278	-0.123205994326074	BRD.K86535717	21.8569940825529	0.428508358964702	8.66231211724983	Low
GSM1297278	-0.123205994326074	afatinib	14.5722188529215	0.501973092293851	12.088795483477	Low
GSM1297278	-0.123205994326074	lapatinib	18.5117445704542	0.521819094846526	13.1634003809606	Low
GSM1297278	-0.123205994326074	ibrutinib	18.7208357889388	0.423767078860921	8.46797139872301	Low
GSM1297278	-0.123205994326074	dinaciclib	6.98757146614034	0.435258301424895	8.94421302145088	Low
GSM1297280	0.234869063764078	MI.1	21.5834886405171	0.594677044755508	17.7743251072417	High
GSM1297280	0.234869063764078	BRD.K86535717	21.5646201033224	0.428508358964702	8.66231211724983	High
GSM1297280	0.234869063764078	afatinib	15.5747732675995	0.501973092293851	12.088795483477	High
GSM1297280	0.234869063764078	lapatinib	18.8529341542833	0.521819094846526	13.1634003809606	High
GSM1297280	0.234869063764078	ibrutinib	19.0016801268844	0.423767078860921	8.46797139872301	High
GSM1297280	0.234869063764078	dinaciclib	6.02680363168433	0.435258301424895	8.94421302145088	High
GSM1297282	0.278310879277104	MI.1	21.632875414893	0.594677044755508	17.7743251072417	High
GSM1297282	0.278310879277104	BRD.K86535717	22.1701012453765	0.428508358964702	8.66231211724983	High
GSM1297282	0.278310879277104	afatinib	15.8778822453779	0.501973092293851	12.088795483477	High
GSM1297282	0.278310879277104	lapatinib	19.2280962061259	0.521819094846526	13.1634003809606	High
GSM1297282	0.278310879277104	ibrutinib	18.9247282302689	0.423767078860921	8.46797139872301	High
GSM1297282	0.278310879277104	dinaciclib	6.24707924693748	0.435258301424895	8.94421302145088	High
GSM1297284	0.521922598100858	MI.1	21.5676852996708	0.594677044755508	17.7743251072417	High
GSM1297284	0.521922598100858	BRD.K86535717	21.8197587422638	0.428508358964702	8.66231211724983	High
GSM1297284	0.521922598100858	afatinib	15.8854474258265	0.501973092293851	12.088795483477	High
GSM1297284	0.521922598100858	lapatinib	19.1618133065217	0.521819094846526	13.1634003809606	High
GSM1297284	0.521922598100858	ibrutinib	19.6455929718616	0.423767078860921	8.46797139872301	High
GSM1297284	0.521922598100858	dinaciclib	8.95044365230182	0.435258301424895	8.94421302145088	High
GSM1297286	-0.462441915733227	MI.1	21.4397096575757	0.594677044755508	17.7743251072417	Low
GSM1297286	-0.462441915733227	BRD.K86535717	21.3918683223317	0.428508358964702	8.66231211724983	Low
GSM1297286	-0.462441915733227	afatinib	15.3606043345994	0.501973092293851	12.088795483477	Low
GSM1297286	-0.462441915733227	lapatinib	19.1051456587701	0.521819094846526	13.1634003809606	Low
GSM1297286	-0.462441915733227	ibrutinib	18.9254227672059	0.423767078860921	8.46797139872301	Low
GSM1297286	-0.462441915733227	dinaciclib	6.22298076506579	0.435258301424895	8.94421302145088	Low
GSM1297288	-0.113585226285705	MI.1	21.4361892340081	0.594677044755508	17.7743251072417	Low
GSM1297288	-0.113585226285705	BRD.K86535717	21.654997016259	0.428508358964702	8.66231211724983	Low
GSM1297288	-0.113585226285705	afatinib	14.4933289435976	0.501973092293851	12.088795483477	Low
GSM1297288	-0.113585226285705	lapatinib	18.2803851884458	0.521819094846526	13.1634003809606	Low
GSM1297288	-0.113585226285705	ibrutinib	18.7505649269562	0.423767078860921	8.46797139872301	Low
GSM1297288	-0.113585226285705	dinaciclib	6.34970231390374	0.435258301424895	8.94421302145088	Low
GSM1297290	-1.3585039634127	MI.1	21.3747622242476	0.594677044755508	17.7743251072417	Low
GSM1297290	-1.3585039634127	BRD.K86535717	21.586732009419	0.428508358964702	8.66231211724983	Low
GSM1297290	-1.3585039634127	afatinib	15.2021028438919	0.501973092293851	12.088795483477	Low
GSM1297290	-1.3585039634127	lapatinib	18.5885078012031	0.521819094846526	13.1634003809606	Low
GSM1297290	-1.3585039634127	ibrutinib	18.8692592339343	0.423767078860921	8.46797139872301	Low
GSM1297290	-1.3585039634127	dinaciclib	6.32120227187343	0.435258301424895	8.94421302145088	Low
GSM1297292	-0.486786180969511	MI.1	21.4169593439271	0.594677044755508	17.7743251072417	Low
GSM1297292	-0.486786180969511	BRD.K86535717	21.2031861687213	0.428508358964702	8.66231211724983	Low
GSM1297292	-0.486786180969511	afatinib	14.2504675785015	0.501973092293851	12.088795483477	Low
GSM1297292	-0.486786180969511	lapatinib	18.1347871869713	0.521819094846526	13.1634003809606	Low
GSM1297292	-0.486786180969511	ibrutinib	18.2714076840468	0.423767078860921	8.46797139872301	Low
GSM1297292	-0.486786180969511	dinaciclib	5.84718829863669	0.435258301424895	8.94421302145088	Low
GSM1297294	-1.09050358605419	MI.1	21.4704215749624	0.594677044755508	17.7743251072417	Low
GSM1297294	-1.09050358605419	BRD.K86535717	21.712684528484	0.428508358964702	8.66231211724983	Low
GSM1297294	-1.09050358605419	afatinib	14.7877426134081	0.501973092293851	12.088795483477	Low
GSM1297294	-1.09050358605419	lapatinib	18.5165358545088	0.521819094846526	13.1634003809606	Low
GSM1297294	-1.09050358605419	ibrutinib	18.2850110321943	0.423767078860921	8.46797139872301	Low
GSM1297294	-1.09050358605419	dinaciclib	5.3246663613921	0.435258301424895	8.94421302145088	Low
GSM1297296	-0.280196190865978	MI.1	21.4894890136995	0.594677044755508	17.7743251072417	Low
GSM1297296	-0.280196190865978	BRD.K86535717	21.679557483143	0.428508358964702	8.66231211724983	Low
GSM1297296	-0.280196190865978	afatinib	14.3594439962903	0.501973092293851	12.088795483477	Low
GSM1297296	-0.280196190865978	lapatinib	17.8906889478448	0.521819094846526	13.1634003809606	Low
GSM1297296	-0.280196190865978	ibrutinib	17.9181323019104	0.423767078860921	8.46797139872301	Low
GSM1297296	-0.280196190865978	dinaciclib	6.3395844927223	0.435258301424895	8.94421302145088	Low
GSM1297298	-0.0360682357376312	MI.1	21.7640004917697	0.594677044755508	17.7743251072417	Low
GSM1297298	-0.0360682357376312	BRD.K86535717	22.21928865393	0.428508358964702	8.66231211724983	Low
GSM1297298	-0.0360682357376312	afatinib	15.7493936974765	0.501973092293851	12.088795483477	Low
GSM1297298	-0.0360682357376312	lapatinib	19.0549262882484	0.521819094846526	13.1634003809606	Low
GSM1297298	-0.0360682357376312	ibrutinib	19.2795742836915	0.423767078860921	8.46797139872301	Low
GSM1297298	-0.0360682357376312	dinaciclib	7.03377104574306	0.435258301424895	8.94421302145088	Low
GSM1297300	-0.102384708328316	MI.1	21.5129230195144	0.594677044755508	17.7743251072417	Low
GSM1297300	-0.102384708328316	BRD.K86535717	21.3336165776742	0.428508358964702	8.66231211724983	Low
GSM1297300	-0.102384708328316	afatinib	14.6861206877095	0.501973092293851	12.088795483477	Low
GSM1297300	-0.102384708328316	lapatinib	18.3670809359375	0.521819094846526	13.1634003809606	Low
GSM1297300	-0.102384708328316	ibrutinib	18.6593951415864	0.423767078860921	8.46797139872301	Low
GSM1297300	-0.102384708328316	dinaciclib	6.64011845745835	0.435258301424895	8.94421302145088	Low
GSM1297302	1.37129523862455	MI.1	21.6576235105109	0.594677044755508	17.7743251072417	High
GSM1297302	1.37129523862455	BRD.K86535717	22.1975308484445	0.428508358964702	8.66231211724983	High
GSM1297302	1.37129523862455	afatinib	16.3894750171413	0.501973092293851	12.088795483477	High
GSM1297302	1.37129523862455	lapatinib	19.3047565834774	0.521819094846526	13.1634003809606	High
GSM1297302	1.37129523862455	ibrutinib	20.1694324562656	0.423767078860921	8.46797139872301	High
GSM1297302	1.37129523862455	dinaciclib	8.62826105372633	0.435258301424895	8.94421302145088	High
GSM1297304	0.577012866493058	MI.1	21.609638128383	0.594677044755508	17.7743251072417	High
GSM1297304	0.577012866493058	BRD.K86535717	21.5721298419117	0.428508358964702	8.66231211724983	High
GSM1297304	0.577012866493058	afatinib	15.3327282595101	0.501973092293851	12.088795483477	High
GSM1297304	0.577012866493058	lapatinib	18.9891674298919	0.521819094846526	13.1634003809606	High
GSM1297304	0.577012866493058	ibrutinib	19.0750585580356	0.423767078860921	8.46797139872301	High
GSM1297304	0.577012866493058	dinaciclib	9.03832154795952	0.435258301424895	8.94421302145088	High
GSM1297306	-0.0592360771512807	MI.1	21.5232310189551	0.594677044755508	17.7743251072417	Low
GSM1297306	-0.0592360771512807	BRD.K86535717	21.7066240406003	0.428508358964702	8.66231211724983	Low
GSM1297306	-0.0592360771512807	afatinib	15.2380734962654	0.501973092293851	12.088795483477	Low
GSM1297306	-0.0592360771512807	lapatinib	18.6387611071158	0.521819094846526	13.1634003809606	Low
GSM1297306	-0.0592360771512807	ibrutinib	18.9884311799877	0.423767078860921	8.46797139872301	Low
GSM1297306	-0.0592360771512807	dinaciclib	5.64661436140931	0.435258301424895	8.94421302145088	Low
GSM1297308	0.613924136809421	MI.1	21.4041749179959	0.594677044755508	17.7743251072417	High
GSM1297308	0.613924136809421	BRD.K86535717	21.6116697945536	0.428508358964702	8.66231211724983	High
GSM1297308	0.613924136809421	afatinib	15.2508129223162	0.501973092293851	12.088795483477	High
GSM1297308	0.613924136809421	lapatinib	18.3899784582652	0.521819094846526	13.1634003809606	High
GSM1297308	0.613924136809421	ibrutinib	18.5841472090518	0.423767078860921	8.46797139872301	High
GSM1297308	0.613924136809421	dinaciclib	7.39145577261556	0.435258301424895	8.94421302145088	High
GSM1297310	-0.424845895162171	MI.1	21.4615604065937	0.594677044755508	17.7743251072417	Low
GSM1297310	-0.424845895162171	BRD.K86535717	21.129212329516	0.428508358964702	8.66231211724983	Low
GSM1297310	-0.424845895162171	afatinib	14.304189943538	0.501973092293851	12.088795483477	Low
GSM1297310	-0.424845895162171	lapatinib	18.095936250672	0.521819094846526	13.1634003809606	Low
GSM1297310	-0.424845895162171	ibrutinib	18.0030521500457	0.423767078860921	8.46797139872301	Low
GSM1297310	-0.424845895162171	dinaciclib	6.26049419042195	0.435258301424895	8.94421302145088	Low
GSM1297312	-1.76423279173372	MI.1	21.462487251228	0.594677044755508	17.7743251072417	Low
GSM1297312	-1.76423279173372	BRD.K86535717	21.2406028027881	0.428508358964702	8.66231211724983	Low
GSM1297312	-1.76423279173372	afatinib	14.9798752642985	0.501973092293851	12.088795483477	Low
GSM1297312	-1.76423279173372	lapatinib	18.2399550520805	0.521819094846526	13.1634003809606	Low
GSM1297312	-1.76423279173372	ibrutinib	18.7205495467379	0.423767078860921	8.46797139872301	Low
GSM1297312	-1.76423279173372	dinaciclib	4.27033600896806	0.435258301424895	8.94421302145088	Low
