# Supplementary material for: Identification of disulfidptosis in esophageal squamous cell carcinoma based on single-cell and bulk RNA-seq data to predict prognosis and treatment response
Source: Front Immunol. 2025 Apr 15;16:1567793. doi: 10.3389/fimmu.2025.1567793 (PMC12037556; doi:10.3389/fimmu.2025.1567793)
Supplement: Supplementary file 1 [file Presentation1.zip › Potential treatment strategies for prognostic signature/SupplementaryTable_positive_drug GDSC2.txt]

sample	Score	Drug	logIC50	rho	p	Group
GSM1296956	0.410201205281347	Gefitinib_1010	5.05980899217939	0.565877848220451	15.8156608051655	High
GSM1296956	0.410201205281347	Afatinib_1032	3.23628792454457	0.570098131525537	16.0908042038656	High
GSM1296956	0.410201205281347	Erlotinib_1168	3.71726799305255	0.590550917498378	17.4816850133436	High
GSM1296956	0.410201205281347	Sapitinib_1549	6.46067237719911	0.548814679974055	14.7421791682312	High
GSM1296956	0.410201205281347	Lapatinib_1558	5.37540255463371	0.568476555144059	15.9846201471634	High
GSM1296956	0.410201205281347	Ibrutinib_1799	6.65995967138806	0.484983156529199	11.2223976683473	High
GSM1296958	-1.0051266635167	Gefitinib_1010	3.31707230040356	0.565877848220451	15.8156608051655	Low
GSM1296958	-1.0051266635167	Afatinib_1032	1.06416575723756	0.570098131525537	16.0908042038656	Low
GSM1296958	-1.0051266635167	Erlotinib_1168	2.32440914533025	0.590550917498378	17.4816850133436	Low
GSM1296958	-1.0051266635167	Sapitinib_1549	4.31989582686679	0.548814679974055	14.7421791682312	Low
GSM1296958	-1.0051266635167	Lapatinib_1558	3.01159446858907	0.568476555144059	15.9846201471634	Low
GSM1296958	-1.0051266635167	Ibrutinib_1799	5.49102503072737	0.484983156529199	11.2223976683473	Low
GSM1296960	0.250142315076266	Gefitinib_1010	4.15820708909279	0.565877848220451	15.8156608051655	High
GSM1296960	0.250142315076266	Afatinib_1032	2.36288096494375	0.570098131525537	16.0908042038656	High
GSM1296960	0.250142315076266	Erlotinib_1168	3.24357284385507	0.590550917498378	17.4816850133436	High
GSM1296960	0.250142315076266	Sapitinib_1549	5.18307140237866	0.548814679974055	14.7421791682312	High
GSM1296960	0.250142315076266	Lapatinib_1558	4.21050795057101	0.568476555144059	15.9846201471634	High
GSM1296960	0.250142315076266	Ibrutinib_1799	6.22753220282372	0.484983156529199	11.2223976683473	High
GSM1296962	0.258319750102994	Gefitinib_1010	5.81105021841003	0.565877848220451	15.8156608051655	High
GSM1296962	0.258319750102994	Afatinib_1032	3.77932810944346	0.570098131525537	16.0908042038656	High
GSM1296962	0.258319750102994	Erlotinib_1168	4.6949364543431	0.590550917498378	17.4816850133436	High
GSM1296962	0.258319750102994	Sapitinib_1549	6.83038264811773	0.548814679974055	14.7421791682312	High
GSM1296962	0.258319750102994	Lapatinib_1558	5.99911965360768	0.568476555144059	15.9846201471634	High
GSM1296962	0.258319750102994	Ibrutinib_1799	7.53362759497874	0.484983156529199	11.2223976683473	High
GSM1296964	-0.481352642795427	Gefitinib_1010	4.31681565153873	0.565877848220451	15.8156608051655	Low
GSM1296964	-0.481352642795427	Afatinib_1032	1.73332029754995	0.570098131525537	16.0908042038656	Low
GSM1296964	-0.481352642795427	Erlotinib_1168	3.20863844527087	0.590550917498378	17.4816850133436	Low
GSM1296964	-0.481352642795427	Sapitinib_1549	5.38024787473699	0.548814679974055	14.7421791682312	Low
GSM1296964	-0.481352642795427	Lapatinib_1558	3.84900399792004	0.568476555144059	15.9846201471634	Low
GSM1296964	-0.481352642795427	Ibrutinib_1799	6.03934772086348	0.484983156529199	11.2223976683473	Low
GSM1296966	0.0905931505376021	Gefitinib_1010	4.75869755218084	0.565877848220451	15.8156608051655	Low
GSM1296966	0.0905931505376021	Afatinib_1032	2.92585165974946	0.570098131525537	16.0908042038656	Low
GSM1296966	0.0905931505376021	Erlotinib_1168	3.51516628305593	0.590550917498378	17.4816850133436	Low
GSM1296966	0.0905931505376021	Sapitinib_1549	5.62342379876936	0.548814679974055	14.7421791682312	Low
GSM1296966	0.0905931505376021	Lapatinib_1558	4.30125636154114	0.568476555144059	15.9846201471634	Low
GSM1296966	0.0905931505376021	Ibrutinib_1799	7.04851391203977	0.484983156529199	11.2223976683473	Low
GSM1296968	-0.418853205376324	Gefitinib_1010	4.80021229317922	0.565877848220451	15.8156608051655	Low
GSM1296968	-0.418853205376324	Afatinib_1032	2.97360533715117	0.570098131525537	16.0908042038656	Low
GSM1296968	-0.418853205376324	Erlotinib_1168	3.4251584647596	0.590550917498378	17.4816850133436	Low
GSM1296968	-0.418853205376324	Sapitinib_1549	5.75087312737713	0.548814679974055	14.7421791682312	Low
GSM1296968	-0.418853205376324	Lapatinib_1558	4.48062876399526	0.568476555144059	15.9846201471634	Low
GSM1296968	-0.418853205376324	Ibrutinib_1799	7.18904421246531	0.484983156529199	11.2223976683473	Low
GSM1296970	0.359772267846274	Gefitinib_1010	4.59362838991301	0.565877848220451	15.8156608051655	High
GSM1296970	0.359772267846274	Afatinib_1032	2.58933450976598	0.570098131525537	16.0908042038656	High
GSM1296970	0.359772267846274	Erlotinib_1168	3.67225348328265	0.590550917498378	17.4816850133436	High
GSM1296970	0.359772267846274	Sapitinib_1549	5.51323379571865	0.548814679974055	14.7421791682312	High
GSM1296970	0.359772267846274	Lapatinib_1558	4.12275562754308	0.568476555144059	15.9846201471634	High
GSM1296970	0.359772267846274	Ibrutinib_1799	6.51248271893226	0.484983156529199	11.2223976683473	High
GSM1296972	0.0063269073837311	Gefitinib_1010	4.00318533246615	0.565877848220451	15.8156608051655	Low
GSM1296972	0.0063269073837311	Afatinib_1032	1.83736157958036	0.570098131525537	16.0908042038656	Low
GSM1296972	0.0063269073837311	Erlotinib_1168	2.85473317214555	0.590550917498378	17.4816850133436	Low
GSM1296972	0.0063269073837311	Sapitinib_1549	5.13281489354701	0.548814679974055	14.7421791682312	Low
GSM1296972	0.0063269073837311	Lapatinib_1558	3.78805102424357	0.568476555144059	15.9846201471634	Low
GSM1296972	0.0063269073837311	Ibrutinib_1799	6.23342247176181	0.484983156529199	11.2223976683473	Low
GSM1296974	-0.276299901386703	Gefitinib_1010	4.73800245602117	0.565877848220451	15.8156608051655	Low
GSM1296974	-0.276299901386703	Afatinib_1032	2.82133304215938	0.570098131525537	16.0908042038656	Low
GSM1296974	-0.276299901386703	Erlotinib_1168	3.54096175024001	0.590550917498378	17.4816850133436	Low
GSM1296974	-0.276299901386703	Sapitinib_1549	5.95589254074615	0.548814679974055	14.7421791682312	Low
GSM1296974	-0.276299901386703	Lapatinib_1558	4.51422982595363	0.568476555144059	15.9846201471634	Low
GSM1296974	-0.276299901386703	Ibrutinib_1799	6.65348212721757	0.484983156529199	11.2223976683473	Low
GSM1296976	-0.383262810458744	Gefitinib_1010	4.40524894581886	0.565877848220451	15.8156608051655	Low
GSM1296976	-0.383262810458744	Afatinib_1032	2.06416497876873	0.570098131525537	16.0908042038656	Low
GSM1296976	-0.383262810458744	Erlotinib_1168	3.46196601874646	0.590550917498378	17.4816850133436	Low
GSM1296976	-0.383262810458744	Sapitinib_1549	5.33760419248959	0.548814679974055	14.7421791682312	Low
GSM1296976	-0.383262810458744	Lapatinib_1558	4.31776551825683	0.568476555144059	15.9846201471634	Low
GSM1296976	-0.383262810458744	Ibrutinib_1799	6.78275198509681	0.484983156529199	11.2223976683473	Low
GSM1296978	0.398373748773534	Gefitinib_1010	4.36826104926402	0.565877848220451	15.8156608051655	High
GSM1296978	0.398373748773534	Afatinib_1032	2.24515467130073	0.570098131525537	16.0908042038656	High
GSM1296978	0.398373748773534	Erlotinib_1168	3.59245213093497	0.590550917498378	17.4816850133436	High
GSM1296978	0.398373748773534	Sapitinib_1549	5.2140411121841	0.548814679974055	14.7421791682312	High
GSM1296978	0.398373748773534	Lapatinib_1558	3.8458317061098	0.568476555144059	15.9846201471634	High
GSM1296978	0.398373748773534	Ibrutinib_1799	6.53396950702593	0.484983156529199	11.2223976683473	High
GSM1296980	-1.05252689690834	Gefitinib_1010	4.1313001862965	0.565877848220451	15.8156608051655	Low
GSM1296980	-1.05252689690834	Afatinib_1032	1.7105283360744	0.570098131525537	16.0908042038656	Low
GSM1296980	-1.05252689690834	Erlotinib_1168	2.62724342385733	0.590550917498378	17.4816850133436	Low
GSM1296980	-1.05252689690834	Sapitinib_1549	4.57931706557048	0.548814679974055	14.7421791682312	Low
GSM1296980	-1.05252689690834	Lapatinib_1558	3.64148366409189	0.568476555144059	15.9846201471634	Low
GSM1296980	-1.05252689690834	Ibrutinib_1799	5.90083206696183	0.484983156529199	11.2223976683473	Low
GSM1296982	0.422128934785646	Gefitinib_1010	5.37908369168093	0.565877848220451	15.8156608051655	High
GSM1296982	0.422128934785646	Afatinib_1032	3.27041992530377	0.570098131525537	16.0908042038656	High
GSM1296982	0.422128934785646	Erlotinib_1168	4.00976411643629	0.590550917498378	17.4816850133436	High
GSM1296982	0.422128934785646	Sapitinib_1549	6.44572092922099	0.548814679974055	14.7421791682312	High
GSM1296982	0.422128934785646	Lapatinib_1558	5.31608732285996	0.568476555144059	15.9846201471634	High
GSM1296982	0.422128934785646	Ibrutinib_1799	7.35854611109071	0.484983156529199	11.2223976683473	High
GSM1296984	0.136176315214537	Gefitinib_1010	4.9752902162651	0.565877848220451	15.8156608051655	High
GSM1296984	0.136176315214537	Afatinib_1032	2.88852451860068	0.570098131525537	16.0908042038656	High
GSM1296984	0.136176315214537	Erlotinib_1168	3.89450334163136	0.590550917498378	17.4816850133436	High
GSM1296984	0.136176315214537	Sapitinib_1549	5.98345498623293	0.548814679974055	14.7421791682312	High
GSM1296984	0.136176315214537	Lapatinib_1558	5.38675409537635	0.568476555144059	15.9846201471634	High
GSM1296984	0.136176315214537	Ibrutinib_1799	7.2378988208082	0.484983156529199	11.2223976683473	High
GSM1296986	0.553898606882401	Gefitinib_1010	5.1979158245994	0.565877848220451	15.8156608051655	High
GSM1296986	0.553898606882401	Afatinib_1032	3.01574387160278	0.570098131525537	16.0908042038656	High
GSM1296986	0.553898606882401	Erlotinib_1168	4.1100243326919	0.590550917498378	17.4816850133436	High
GSM1296986	0.553898606882401	Sapitinib_1549	5.93976415145876	0.548814679974055	14.7421791682312	High
GSM1296986	0.553898606882401	Lapatinib_1558	4.68564783040282	0.568476555144059	15.9846201471634	High
GSM1296986	0.553898606882401	Ibrutinib_1799	7.04403525949153	0.484983156529199	11.2223976683473	High
GSM1296988	-0.733600022719747	Gefitinib_1010	3.45125241625527	0.565877848220451	15.8156608051655	Low
GSM1296988	-0.733600022719747	Afatinib_1032	1.26907032643215	0.570098131525537	16.0908042038656	Low
GSM1296988	-0.733600022719747	Erlotinib_1168	2.80215646559883	0.590550917498378	17.4816850133436	Low
GSM1296988	-0.733600022719747	Sapitinib_1549	4.56885897047767	0.548814679974055	14.7421791682312	Low
GSM1296988	-0.733600022719747	Lapatinib_1558	3.41769372936679	0.568476555144059	15.9846201471634	Low
GSM1296988	-0.733600022719747	Ibrutinib_1799	6.04657032129194	0.484983156529199	11.2223976683473	Low
GSM1296990	0.0922542743743109	Gefitinib_1010	4.63716719131066	0.565877848220451	15.8156608051655	Low
GSM1296990	0.0922542743743109	Afatinib_1032	2.38350814982302	0.570098131525537	16.0908042038656	Low
GSM1296990	0.0922542743743109	Erlotinib_1168	3.76811222956329	0.590550917498378	17.4816850133436	Low
GSM1296990	0.0922542743743109	Sapitinib_1549	5.75575975215445	0.548814679974055	14.7421791682312	Low
GSM1296990	0.0922542743743109	Lapatinib_1558	4.64115376032951	0.568476555144059	15.9846201471634	Low
GSM1296990	0.0922542743743109	Ibrutinib_1799	6.69706149763576	0.484983156529199	11.2223976683473	Low
GSM1296992	-0.364293204098764	Gefitinib_1010	4.24414561412347	0.565877848220451	15.8156608051655	Low
GSM1296992	-0.364293204098764	Afatinib_1032	2.0364545561541	0.570098131525537	16.0908042038656	Low
GSM1296992	-0.364293204098764	Erlotinib_1168	3.28622545951893	0.590550917498378	17.4816850133436	Low
GSM1296992	-0.364293204098764	Sapitinib_1549	5.11399527216127	0.548814679974055	14.7421791682312	Low
GSM1296992	-0.364293204098764	Lapatinib_1558	4.37423599925047	0.568476555144059	15.9846201471634	Low
GSM1296992	-0.364293204098764	Ibrutinib_1799	6.12212086204277	0.484983156529199	11.2223976683473	Low
GSM1296994	-1.02446904471422	Gefitinib_1010	4.1122779509408	0.565877848220451	15.8156608051655	Low
GSM1296994	-1.02446904471422	Afatinib_1032	2.37180507279524	0.570098131525537	16.0908042038656	Low
GSM1296994	-1.02446904471422	Erlotinib_1168	2.87610305511659	0.590550917498378	17.4816850133436	Low
GSM1296994	-1.02446904471422	Sapitinib_1549	5.09208917013518	0.548814679974055	14.7421791682312	Low
GSM1296994	-1.02446904471422	Lapatinib_1558	4.37026096020582	0.568476555144059	15.9846201471634	Low
GSM1296994	-1.02446904471422	Ibrutinib_1799	6.65242119260541	0.484983156529199	11.2223976683473	Low
GSM1296996	-0.0333373472324514	Gefitinib_1010	4.76949280384113	0.565877848220451	15.8156608051655	Low
GSM1296996	-0.0333373472324514	Afatinib_1032	2.50716433605057	0.570098131525537	16.0908042038656	Low
GSM1296996	-0.0333373472324514	Erlotinib_1168	3.75195624281354	0.590550917498378	17.4816850133436	Low
GSM1296996	-0.0333373472324514	Sapitinib_1549	5.94074165071495	0.548814679974055	14.7421791682312	Low
GSM1296996	-0.0333373472324514	Lapatinib_1558	4.61596578687237	0.568476555144059	15.9846201471634	Low
GSM1296996	-0.0333373472324514	Ibrutinib_1799	6.27804945699786	0.484983156529199	11.2223976683473	Low
GSM1296998	-0.368890631853325	Gefitinib_1010	5.0087271514378	0.565877848220451	15.8156608051655	Low
GSM1296998	-0.368890631853325	Afatinib_1032	2.89273254886835	0.570098131525537	16.0908042038656	Low
GSM1296998	-0.368890631853325	Erlotinib_1168	3.9868558548295	0.590550917498378	17.4816850133436	Low
GSM1296998	-0.368890631853325	Sapitinib_1549	5.75940546117449	0.548814679974055	14.7421791682312	Low
GSM1296998	-0.368890631853325	Lapatinib_1558	4.48551479232847	0.568476555144059	15.9846201471634	Low
GSM1296998	-0.368890631853325	Ibrutinib_1799	7.06396250303421	0.484983156529199	11.2223976683473	Low
GSM1297000	0.830513977701949	Gefitinib_1010	5.10748216363874	0.565877848220451	15.8156608051655	High
GSM1297000	0.830513977701949	Afatinib_1032	3.16347277278322	0.570098131525537	16.0908042038656	High
GSM1297000	0.830513977701949	Erlotinib_1168	3.83213723948315	0.590550917498378	17.4816850133436	High
GSM1297000	0.830513977701949	Sapitinib_1549	5.72878786632152	0.548814679974055	14.7421791682312	High
GSM1297000	0.830513977701949	Lapatinib_1558	4.50757037446098	0.568476555144059	15.9846201471634	High
GSM1297000	0.830513977701949	Ibrutinib_1799	7.12878112331713	0.484983156529199	11.2223976683473	High
GSM1297002	0.80492851411688	Gefitinib_1010	4.92360777996019	0.565877848220451	15.8156608051655	High
GSM1297002	0.80492851411688	Afatinib_1032	2.50801294598339	0.570098131525537	16.0908042038656	High
GSM1297002	0.80492851411688	Erlotinib_1168	3.78102969130144	0.590550917498378	17.4816850133436	High
GSM1297002	0.80492851411688	Sapitinib_1549	6.06042876258975	0.548814679974055	14.7421791682312	High
GSM1297002	0.80492851411688	Lapatinib_1558	4.7667416932148	0.568476555144059	15.9846201471634	High
GSM1297002	0.80492851411688	Ibrutinib_1799	7.08489671322518	0.484983156529199	11.2223976683473	High
GSM1297004	-0.453337030970854	Gefitinib_1010	4.39222493027113	0.565877848220451	15.8156608051655	Low
GSM1297004	-0.453337030970854	Afatinib_1032	2.37776309726848	0.570098131525537	16.0908042038656	Low
GSM1297004	-0.453337030970854	Erlotinib_1168	3.37634532573721	0.590550917498378	17.4816850133436	Low
GSM1297004	-0.453337030970854	Sapitinib_1549	5.16348384430079	0.548814679974055	14.7421791682312	Low
GSM1297004	-0.453337030970854	Lapatinib_1558	3.97865629245757	0.568476555144059	15.9846201471634	Low
GSM1297004	-0.453337030970854	Ibrutinib_1799	6.48188932225786	0.484983156529199	11.2223976683473	Low
GSM1297006	0.518045992118242	Gefitinib_1010	4.58467583227603	0.565877848220451	15.8156608051655	High
GSM1297006	0.518045992118242	Afatinib_1032	2.87643765778634	0.570098131525537	16.0908042038656	High
GSM1297006	0.518045992118242	Erlotinib_1168	3.92759138354888	0.590550917498378	17.4816850133436	High
GSM1297006	0.518045992118242	Sapitinib_1549	5.81425985117065	0.548814679974055	14.7421791682312	High
GSM1297006	0.518045992118242	Lapatinib_1558	4.60188460134244	0.568476555144059	15.9846201471634	High
GSM1297006	0.518045992118242	Ibrutinib_1799	7.48739214299881	0.484983156529199	11.2223976683473	High
GSM1297008	0.204596988370167	Gefitinib_1010	4.62967290324803	0.565877848220451	15.8156608051655	High
GSM1297008	0.204596988370167	Afatinib_1032	2.3685362852264	0.570098131525537	16.0908042038656	High
GSM1297008	0.204596988370167	Erlotinib_1168	3.67107267204185	0.590550917498378	17.4816850133436	High
GSM1297008	0.204596988370167	Sapitinib_1549	5.55978224021912	0.548814679974055	14.7421791682312	High
GSM1297008	0.204596988370167	Lapatinib_1558	5.01880676860827	0.568476555144059	15.9846201471634	High
GSM1297008	0.204596988370167	Ibrutinib_1799	6.79044683350844	0.484983156529199	11.2223976683473	High
GSM1297010	-0.781974253753672	Gefitinib_1010	4.38164518868036	0.565877848220451	15.8156608051655	Low
GSM1297010	-0.781974253753672	Afatinib_1032	2.1859519673442	0.570098131525537	16.0908042038656	Low
GSM1297010	-0.781974253753672	Erlotinib_1168	3.26133859820694	0.590550917498378	17.4816850133436	Low
GSM1297010	-0.781974253753672	Sapitinib_1549	5.36604913220362	0.548814679974055	14.7421791682312	Low
GSM1297010	-0.781974253753672	Lapatinib_1558	4.22356147834839	0.568476555144059	15.9846201471634	Low
GSM1297010	-0.781974253753672	Ibrutinib_1799	6.72516734754856	0.484983156529199	11.2223976683473	Low
GSM1297012	0.100752472764416	Gefitinib_1010	4.47962236162755	0.565877848220451	15.8156608051655	High
GSM1297012	0.100752472764416	Afatinib_1032	2.82767473716243	0.570098131525537	16.0908042038656	High
GSM1297012	0.100752472764416	Erlotinib_1168	3.47076798161202	0.590550917498378	17.4816850133436	High
GSM1297012	0.100752472764416	Sapitinib_1549	5.19825708300252	0.548814679974055	14.7421791682312	High
GSM1297012	0.100752472764416	Lapatinib_1558	3.94935367314096	0.568476555144059	15.9846201471634	High
GSM1297012	0.100752472764416	Ibrutinib_1799	7.22344039151865	0.484983156529199	11.2223976683473	High
GSM1297014	0.237199055162307	Gefitinib_1010	4.82239632598848	0.565877848220451	15.8156608051655	High
GSM1297014	0.237199055162307	Afatinib_1032	2.85358932281529	0.570098131525537	16.0908042038656	High
GSM1297014	0.237199055162307	Erlotinib_1168	3.8182125773884	0.590550917498378	17.4816850133436	High
GSM1297014	0.237199055162307	Sapitinib_1549	5.65027733643666	0.548814679974055	14.7421791682312	High
GSM1297014	0.237199055162307	Lapatinib_1558	4.59250111424454	0.568476555144059	15.9846201471634	High
GSM1297014	0.237199055162307	Ibrutinib_1799	6.83432895936481	0.484983156529199	11.2223976683473	High
GSM1297016	0.213229045868484	Gefitinib_1010	5.30053007576835	0.565877848220451	15.8156608051655	High
GSM1297016	0.213229045868484	Afatinib_1032	3.12624586000639	0.570098131525537	16.0908042038656	High
GSM1297016	0.213229045868484	Erlotinib_1168	4.25954840333748	0.590550917498378	17.4816850133436	High
GSM1297016	0.213229045868484	Sapitinib_1549	6.71219465276063	0.548814679974055	14.7421791682312	High
GSM1297016	0.213229045868484	Lapatinib_1558	5.76488637451878	0.568476555144059	15.9846201471634	High
GSM1297016	0.213229045868484	Ibrutinib_1799	7.14276936558946	0.484983156529199	11.2223976683473	High
GSM1297018	-0.036885039184953	Gefitinib_1010	4.87937964340194	0.565877848220451	15.8156608051655	Low
GSM1297018	-0.036885039184953	Afatinib_1032	2.66327333281298	0.570098131525537	16.0908042038656	Low
GSM1297018	-0.036885039184953	Erlotinib_1168	3.63698562218002	0.590550917498378	17.4816850133436	Low
GSM1297018	-0.036885039184953	Sapitinib_1549	5.65820251249712	0.548814679974055	14.7421791682312	Low
GSM1297018	-0.036885039184953	Lapatinib_1558	4.39557678942116	0.568476555144059	15.9846201471634	Low
GSM1297018	-0.036885039184953	Ibrutinib_1799	7.14887035957734	0.484983156529199	11.2223976683473	Low
GSM1297020	0.909530142825825	Gefitinib_1010	5.35661977573608	0.565877848220451	15.8156608051655	High
GSM1297020	0.909530142825825	Afatinib_1032	3.45625752301662	0.570098131525537	16.0908042038656	High
GSM1297020	0.909530142825825	Erlotinib_1168	4.31371097915921	0.590550917498378	17.4816850133436	High
GSM1297020	0.909530142825825	Sapitinib_1549	6.3170328688253	0.548814679974055	14.7421791682312	High
GSM1297020	0.909530142825825	Lapatinib_1558	5.53352712946747	0.568476555144059	15.9846201471634	High
GSM1297020	0.909530142825825	Ibrutinib_1799	7.3555606188261	0.484983156529199	11.2223976683473	High
GSM1297022	0.492247373925473	Gefitinib_1010	5.30105225609657	0.565877848220451	15.8156608051655	High
GSM1297022	0.492247373925473	Afatinib_1032	3.21408068491777	0.570098131525537	16.0908042038656	High
GSM1297022	0.492247373925473	Erlotinib_1168	3.76852946135041	0.590550917498378	17.4816850133436	High
GSM1297022	0.492247373925473	Sapitinib_1549	6.05036066735308	0.548814679974055	14.7421791682312	High
GSM1297022	0.492247373925473	Lapatinib_1558	4.67787671642833	0.568476555144059	15.9846201471634	High
GSM1297022	0.492247373925473	Ibrutinib_1799	7.33750641348851	0.484983156529199	11.2223976683473	High
GSM1297024	0.839308897287585	Gefitinib_1010	5.70926257768607	0.565877848220451	15.8156608051655	High
GSM1297024	0.839308897287585	Afatinib_1032	3.84253456483448	0.570098131525537	16.0908042038656	High
GSM1297024	0.839308897287585	Erlotinib_1168	4.27749706194519	0.590550917498378	17.4816850133436	High
GSM1297024	0.839308897287585	Sapitinib_1549	6.67992880771808	0.548814679974055	14.7421791682312	High
GSM1297024	0.839308897287585	Lapatinib_1558	5.93305388328621	0.568476555144059	15.9846201471634	High
GSM1297024	0.839308897287585	Ibrutinib_1799	7.68432750900703	0.484983156529199	11.2223976683473	High
GSM1297026	-0.00315367446209691	Gefitinib_1010	5.30568183774478	0.565877848220451	15.8156608051655	Low
GSM1297026	-0.00315367446209691	Afatinib_1032	3.29805965781591	0.570098131525537	16.0908042038656	Low
GSM1297026	-0.00315367446209691	Erlotinib_1168	4.02827435150066	0.590550917498378	17.4816850133436	Low
GSM1297026	-0.00315367446209691	Sapitinib_1549	6.12835416054011	0.548814679974055	14.7421791682312	Low
GSM1297026	-0.00315367446209691	Lapatinib_1558	5.31633879992303	0.568476555144059	15.9846201471634	Low
GSM1297026	-0.00315367446209691	Ibrutinib_1799	7.20005051340412	0.484983156529199	11.2223976683473	Low
GSM1297028	-0.206209226494898	Gefitinib_1010	5.36387658408837	0.565877848220451	15.8156608051655	Low
GSM1297028	-0.206209226494898	Afatinib_1032	3.05370770829479	0.570098131525537	16.0908042038656	Low
GSM1297028	-0.206209226494898	Erlotinib_1168	4.23741041304211	0.590550917498378	17.4816850133436	Low
GSM1297028	-0.206209226494898	Sapitinib_1549	6.54341128571163	0.548814679974055	14.7421791682312	Low
GSM1297028	-0.206209226494898	Lapatinib_1558	5.14584374631839	0.568476555144059	15.9846201471634	Low
GSM1297028	-0.206209226494898	Ibrutinib_1799	7.62826656725397	0.484983156529199	11.2223976683473	Low
GSM1297030	-0.399994984155787	Gefitinib_1010	3.90148472894478	0.565877848220451	15.8156608051655	Low
GSM1297030	-0.399994984155787	Afatinib_1032	1.86945152160227	0.570098131525537	16.0908042038656	Low
GSM1297030	-0.399994984155787	Erlotinib_1168	2.77840562146394	0.590550917498378	17.4816850133436	Low
GSM1297030	-0.399994984155787	Sapitinib_1549	5.09045438879258	0.548814679974055	14.7421791682312	Low
GSM1297030	-0.399994984155787	Lapatinib_1558	3.8922091834069	0.568476555144059	15.9846201471634	Low
GSM1297030	-0.399994984155787	Ibrutinib_1799	6.26680089976846	0.484983156529199	11.2223976683473	Low
GSM1297032	0.00148555912894008	Gefitinib_1010	6.13259559320157	0.565877848220451	15.8156608051655	Low
GSM1297032	0.00148555912894008	Afatinib_1032	3.80528853248367	0.570098131525537	16.0908042038656	Low
GSM1297032	0.00148555912894008	Erlotinib_1168	4.85360378508525	0.590550917498378	17.4816850133436	Low
GSM1297032	0.00148555912894008	Sapitinib_1549	6.8683416760112	0.548814679974055	14.7421791682312	Low
GSM1297032	0.00148555912894008	Lapatinib_1558	5.60107678649609	0.568476555144059	15.9846201471634	Low
GSM1297032	0.00148555912894008	Ibrutinib_1799	7.94739345426897	0.484983156529199	11.2223976683473	Low
GSM1297034	0.955054483039529	Gefitinib_1010	5.62029284834029	0.565877848220451	15.8156608051655	High
GSM1297034	0.955054483039529	Afatinib_1032	3.509284542845	0.570098131525537	16.0908042038656	High
GSM1297034	0.955054483039529	Erlotinib_1168	4.65473332479695	0.590550917498378	17.4816850133436	High
GSM1297034	0.955054483039529	Sapitinib_1549	6.590470631866	0.548814679974055	14.7421791682312	High
GSM1297034	0.955054483039529	Lapatinib_1558	6.2208801720543	0.568476555144059	15.9846201471634	High
GSM1297034	0.955054483039529	Ibrutinib_1799	7.24233233067417	0.484983156529199	11.2223976683473	High
GSM1297036	0.12639032711224	Gefitinib_1010	4.70181409277921	0.565877848220451	15.8156608051655	High
GSM1297036	0.12639032711224	Afatinib_1032	2.1174347673678	0.570098131525537	16.0908042038656	High
GSM1297036	0.12639032711224	Erlotinib_1168	3.78031434888906	0.590550917498378	17.4816850133436	High
GSM1297036	0.12639032711224	Sapitinib_1549	5.0221501140968	0.548814679974055	14.7421791682312	High
GSM1297036	0.12639032711224	Lapatinib_1558	4.38256202461152	0.568476555144059	15.9846201471634	High
GSM1297036	0.12639032711224	Ibrutinib_1799	6.79794155275475	0.484983156529199	11.2223976683473	High
GSM1297038	-0.0599024124511135	Gefitinib_1010	4.44512230835662	0.565877848220451	15.8156608051655	Low
GSM1297038	-0.0599024124511135	Afatinib_1032	1.65155330541812	0.570098131525537	16.0908042038656	Low
GSM1297038	-0.0599024124511135	Erlotinib_1168	3.36300628722531	0.590550917498378	17.4816850133436	Low
GSM1297038	-0.0599024124511135	Sapitinib_1549	5.21187066665159	0.548814679974055	14.7421791682312	Low
GSM1297038	-0.0599024124511135	Lapatinib_1558	3.67107329916623	0.568476555144059	15.9846201471634	Low
GSM1297038	-0.0599024124511135	Ibrutinib_1799	6.49199244644739	0.484983156529199	11.2223976683473	Low
GSM1297040	0.0332311137523363	Gefitinib_1010	4.63221881420192	0.565877848220451	15.8156608051655	Low
GSM1297040	0.0332311137523363	Afatinib_1032	2.93554456626465	0.570098131525537	16.0908042038656	Low
GSM1297040	0.0332311137523363	Erlotinib_1168	3.69725375837992	0.590550917498378	17.4816850133436	Low
GSM1297040	0.0332311137523363	Sapitinib_1549	5.98575015631472	0.548814679974055	14.7421791682312	Low
GSM1297040	0.0332311137523363	Lapatinib_1558	4.21218616173297	0.568476555144059	15.9846201471634	Low
GSM1297040	0.0332311137523363	Ibrutinib_1799	6.89689801901428	0.484983156529199	11.2223976683473	Low
GSM1297042	0.881328224519478	Gefitinib_1010	4.80056502293431	0.565877848220451	15.8156608051655	High
GSM1297042	0.881328224519478	Afatinib_1032	3.02416805346382	0.570098131525537	16.0908042038656	High
GSM1297042	0.881328224519478	Erlotinib_1168	3.86414411301817	0.590550917498378	17.4816850133436	High
GSM1297042	0.881328224519478	Sapitinib_1549	5.60393418937276	0.548814679974055	14.7421791682312	High
GSM1297042	0.881328224519478	Lapatinib_1558	4.5971145044534	0.568476555144059	15.9846201471634	High
GSM1297042	0.881328224519478	Ibrutinib_1799	7.16122917518983	0.484983156529199	11.2223976683473	High
GSM1297044	-0.465334356566651	Gefitinib_1010	4.61326212683013	0.565877848220451	15.8156608051655	Low
GSM1297044	-0.465334356566651	Afatinib_1032	2.23633166849264	0.570098131525537	16.0908042038656	Low
GSM1297044	-0.465334356566651	Erlotinib_1168	3.52074375830916	0.590550917498378	17.4816850133436	Low
GSM1297044	-0.465334356566651	Sapitinib_1549	5.62701849281853	0.548814679974055	14.7421791682312	Low
GSM1297044	-0.465334356566651	Lapatinib_1558	4.32907170352038	0.568476555144059	15.9846201471634	Low
GSM1297044	-0.465334356566651	Ibrutinib_1799	6.30713774274809	0.484983156529199	11.2223976683473	Low
GSM1297046	-0.513411968494777	Gefitinib_1010	4.13240683739854	0.565877848220451	15.8156608051655	Low
GSM1297046	-0.513411968494777	Afatinib_1032	2.0363849895052	0.570098131525537	16.0908042038656	Low
GSM1297046	-0.513411968494777	Erlotinib_1168	2.89797446551737	0.590550917498378	17.4816850133436	Low
GSM1297046	-0.513411968494777	Sapitinib_1549	5.05076933931182	0.548814679974055	14.7421791682312	Low
GSM1297046	-0.513411968494777	Lapatinib_1558	4.26538512175973	0.568476555144059	15.9846201471634	Low
GSM1297046	-0.513411968494777	Ibrutinib_1799	6.18083266673064	0.484983156529199	11.2223976683473	Low
GSM1297048	0.145087689753924	Gefitinib_1010	4.7936440577868	0.565877848220451	15.8156608051655	High
GSM1297048	0.145087689753924	Afatinib_1032	2.46586860484102	0.570098131525537	16.0908042038656	High
GSM1297048	0.145087689753924	Erlotinib_1168	3.57340724185948	0.590550917498378	17.4816850133436	High
GSM1297048	0.145087689753924	Sapitinib_1549	5.62508890481436	0.548814679974055	14.7421791682312	High
GSM1297048	0.145087689753924	Lapatinib_1558	4.26790241394964	0.568476555144059	15.9846201471634	High
GSM1297048	0.145087689753924	Ibrutinib_1799	6.58588283448915	0.484983156529199	11.2223976683473	High
GSM1297050	0.50444872339312	Gefitinib_1010	5.96403435509067	0.565877848220451	15.8156608051655	High
GSM1297050	0.50444872339312	Afatinib_1032	3.60944642762406	0.570098131525537	16.0908042038656	High
GSM1297050	0.50444872339312	Erlotinib_1168	4.71363079242556	0.590550917498378	17.4816850133436	High
GSM1297050	0.50444872339312	Sapitinib_1549	6.76538768616015	0.548814679974055	14.7421791682312	High
GSM1297050	0.50444872339312	Lapatinib_1558	6.31184022477748	0.568476555144059	15.9846201471634	High
GSM1297050	0.50444872339312	Ibrutinib_1799	7.81173319652391	0.484983156529199	11.2223976683473	High
GSM1297052	0.542528276204311	Gefitinib_1010	4.61330866391095	0.565877848220451	15.8156608051655	High
GSM1297052	0.542528276204311	Afatinib_1032	2.50471171985683	0.570098131525537	16.0908042038656	High
GSM1297052	0.542528276204311	Erlotinib_1168	3.77518823714366	0.590550917498378	17.4816850133436	High
GSM1297052	0.542528276204311	Sapitinib_1549	5.66670697025321	0.548814679974055	14.7421791682312	High
GSM1297052	0.542528276204311	Lapatinib_1558	4.48220387041468	0.568476555144059	15.9846201471634	High
GSM1297052	0.542528276204311	Ibrutinib_1799	6.68536136823179	0.484983156529199	11.2223976683473	High
GSM1297054	-0.0274444305951403	Gefitinib_1010	4.00679636702547	0.565877848220451	15.8156608051655	Low
GSM1297054	-0.0274444305951403	Afatinib_1032	2.12910911248229	0.570098131525537	16.0908042038656	Low
GSM1297054	-0.0274444305951403	Erlotinib_1168	2.71725087416344	0.590550917498378	17.4816850133436	Low
GSM1297054	-0.0274444305951403	Sapitinib_1549	4.52521920844297	0.548814679974055	14.7421791682312	Low
GSM1297054	-0.0274444305951403	Lapatinib_1558	4.42241433096259	0.568476555144059	15.9846201471634	Low
GSM1297054	-0.0274444305951403	Ibrutinib_1799	6.25625154556784	0.484983156529199	11.2223976683473	Low
GSM1297056	-0.234670865143172	Gefitinib_1010	5.23284284069061	0.565877848220451	15.8156608051655	Low
GSM1297056	-0.234670865143172	Afatinib_1032	3.43418692437485	0.570098131525537	16.0908042038656	Low
GSM1297056	-0.234670865143172	Erlotinib_1168	4.11999061255698	0.590550917498378	17.4816850133436	Low
GSM1297056	-0.234670865143172	Sapitinib_1549	6.4646640964506	0.548814679974055	14.7421791682312	Low
GSM1297056	-0.234670865143172	Lapatinib_1558	5.34917613132811	0.568476555144059	15.9846201471634	Low
GSM1297056	-0.234670865143172	Ibrutinib_1799	7.29300067386151	0.484983156529199	11.2223976683473	Low
GSM1297058	0.170968697147411	Gefitinib_1010	3.93321622017912	0.565877848220451	15.8156608051655	High
GSM1297058	0.170968697147411	Afatinib_1032	2.40186791041573	0.570098131525537	16.0908042038656	High
GSM1297058	0.170968697147411	Erlotinib_1168	2.9502036541108	0.590550917498378	17.4816850133436	High
GSM1297058	0.170968697147411	Sapitinib_1549	5.00175486913375	0.548814679974055	14.7421791682312	High
GSM1297058	0.170968697147411	Lapatinib_1558	3.8915696326282	0.568476555144059	15.9846201471634	High
GSM1297058	0.170968697147411	Ibrutinib_1799	6.85123797134508	0.484983156529199	11.2223976683473	High
GSM1297060	0.281490662347734	Gefitinib_1010	4.39074228589969	0.565877848220451	15.8156608051655	High
GSM1297060	0.281490662347734	Afatinib_1032	2.7683998163703	0.570098131525537	16.0908042038656	High
GSM1297060	0.281490662347734	Erlotinib_1168	3.50764631641238	0.590550917498378	17.4816850133436	High
GSM1297060	0.281490662347734	Sapitinib_1549	4.92580842300577	0.548814679974055	14.7421791682312	High
GSM1297060	0.281490662347734	Lapatinib_1558	3.97395518568935	0.568476555144059	15.9846201471634	High
GSM1297060	0.281490662347734	Ibrutinib_1799	7.61538996291843	0.484983156529199	11.2223976683473	High
GSM1297062	0.273058786162075	Gefitinib_1010	4.81899660970457	0.565877848220451	15.8156608051655	High
GSM1297062	0.273058786162075	Afatinib_1032	2.95889877671167	0.570098131525537	16.0908042038656	High
GSM1297062	0.273058786162075	Erlotinib_1168	3.5747580178282	0.590550917498378	17.4816850133436	High
GSM1297062	0.273058786162075	Sapitinib_1549	5.85004169120973	0.548814679974055	14.7421791682312	High
GSM1297062	0.273058786162075	Lapatinib_1558	4.4400018105239	0.568476555144059	15.9846201471634	High
GSM1297062	0.273058786162075	Ibrutinib_1799	7.24704970054875	0.484983156529199	11.2223976683473	High
GSM1297064	0.661681407476413	Gefitinib_1010	4.91572066067515	0.565877848220451	15.8156608051655	High
GSM1297064	0.661681407476413	Afatinib_1032	2.8047853991946	0.570098131525537	16.0908042038656	High
GSM1297064	0.661681407476413	Erlotinib_1168	3.74492133207984	0.590550917498378	17.4816850133436	High
GSM1297064	0.661681407476413	Sapitinib_1549	6.0067366153913	0.548814679974055	14.7421791682312	High
GSM1297064	0.661681407476413	Lapatinib_1558	4.7494231437035	0.568476555144059	15.9846201471634	High
GSM1297064	0.661681407476413	Ibrutinib_1799	7.34239436660969	0.484983156529199	11.2223976683473	High
GSM1297066	0.649293755344195	Gefitinib_1010	5.07479439509335	0.565877848220451	15.8156608051655	High
GSM1297066	0.649293755344195	Afatinib_1032	2.8611222537454	0.570098131525537	16.0908042038656	High
GSM1297066	0.649293755344195	Erlotinib_1168	3.88872274595006	0.590550917498378	17.4816850133436	High
GSM1297066	0.649293755344195	Sapitinib_1549	5.57265851075897	0.548814679974055	14.7421791682312	High
GSM1297066	0.649293755344195	Lapatinib_1558	4.59126865777754	0.568476555144059	15.9846201471634	High
GSM1297066	0.649293755344195	Ibrutinib_1799	7.18344256188956	0.484983156529199	11.2223976683473	High
GSM1297068	-0.0529044128691574	Gefitinib_1010	5.01289871988181	0.565877848220451	15.8156608051655	Low
GSM1297068	-0.0529044128691574	Afatinib_1032	2.99437614888671	0.570098131525537	16.0908042038656	Low
GSM1297068	-0.0529044128691574	Erlotinib_1168	3.75985727495674	0.590550917498378	17.4816850133436	Low
GSM1297068	-0.0529044128691574	Sapitinib_1549	5.64826254982927	0.548814679974055	14.7421791682312	Low
GSM1297068	-0.0529044128691574	Lapatinib_1558	4.78069519077309	0.568476555144059	15.9846201471634	Low
GSM1297068	-0.0529044128691574	Ibrutinib_1799	7.05673035302095	0.484983156529199	11.2223976683473	Low
GSM1297070	0.246612529571399	Gefitinib_1010	4.62609817521888	0.565877848220451	15.8156608051655	High
GSM1297070	0.246612529571399	Afatinib_1032	2.79501758070208	0.570098131525537	16.0908042038656	High
GSM1297070	0.246612529571399	Erlotinib_1168	3.64007256952611	0.590550917498378	17.4816850133436	High
GSM1297070	0.246612529571399	Sapitinib_1549	5.74946361156131	0.548814679974055	14.7421791682312	High
GSM1297070	0.246612529571399	Lapatinib_1558	4.81195976500892	0.568476555144059	15.9846201471634	High
GSM1297070	0.246612529571399	Ibrutinib_1799	6.93726666156678	0.484983156529199	11.2223976683473	High
GSM1297072	-0.128819358390232	Gefitinib_1010	4.11354583373836	0.565877848220451	15.8156608051655	Low
GSM1297072	-0.128819358390232	Afatinib_1032	1.91827892575094	0.570098131525537	16.0908042038656	Low
GSM1297072	-0.128819358390232	Erlotinib_1168	3.2581837470367	0.590550917498378	17.4816850133436	Low
GSM1297072	-0.128819358390232	Sapitinib_1549	4.72706493674483	0.548814679974055	14.7421791682312	Low
GSM1297072	-0.128819358390232	Lapatinib_1558	3.69592262392138	0.568476555144059	15.9846201471634	Low
GSM1297072	-0.128819358390232	Ibrutinib_1799	6.82219192687834	0.484983156529199	11.2223976683473	Low
GSM1297074	0.915205588094176	Gefitinib_1010	5.96579761804006	0.565877848220451	15.8156608051655	High
GSM1297074	0.915205588094176	Afatinib_1032	3.63738783465399	0.570098131525537	16.0908042038656	High
GSM1297074	0.915205588094176	Erlotinib_1168	5.12204992844314	0.590550917498378	17.4816850133436	High
GSM1297074	0.915205588094176	Sapitinib_1549	6.66393663163285	0.548814679974055	14.7421791682312	High
GSM1297074	0.915205588094176	Lapatinib_1558	6.38183859161182	0.568476555144059	15.9846201471634	High
GSM1297074	0.915205588094176	Ibrutinib_1799	7.26553910263985	0.484983156529199	11.2223976683473	High
GSM1297076	-0.550651982107018	Gefitinib_1010	4.19091059407145	0.565877848220451	15.8156608051655	Low
GSM1297076	-0.550651982107018	Afatinib_1032	2.13190469200448	0.570098131525537	16.0908042038656	Low
GSM1297076	-0.550651982107018	Erlotinib_1168	3.41618700585105	0.590550917498378	17.4816850133436	Low
GSM1297076	-0.550651982107018	Sapitinib_1549	5.44991165120389	0.548814679974055	14.7421791682312	Low
GSM1297076	-0.550651982107018	Lapatinib_1558	4.30790350007159	0.568476555144059	15.9846201471634	Low
GSM1297076	-0.550651982107018	Ibrutinib_1799	6.08380890791375	0.484983156529199	11.2223976683473	Low
GSM1297078	0.385992742655295	Gefitinib_1010	4.46814673540093	0.565877848220451	15.8156608051655	High
GSM1297078	0.385992742655295	Afatinib_1032	2.35651625056076	0.570098131525537	16.0908042038656	High
GSM1297078	0.385992742655295	Erlotinib_1168	3.78889127922336	0.590550917498378	17.4816850133436	High
GSM1297078	0.385992742655295	Sapitinib_1549	5.73793502835475	0.548814679974055	14.7421791682312	High
GSM1297078	0.385992742655295	Lapatinib_1558	4.04764897108116	0.568476555144059	15.9846201471634	High
GSM1297078	0.385992742655295	Ibrutinib_1799	6.02759265374479	0.484983156529199	11.2223976683473	High
GSM1297080	0.591653869540949	Gefitinib_1010	4.68245457706062	0.565877848220451	15.8156608051655	High
GSM1297080	0.591653869540949	Afatinib_1032	2.76660730447759	0.570098131525537	16.0908042038656	High
GSM1297080	0.591653869540949	Erlotinib_1168	3.95752377276166	0.590550917498378	17.4816850133436	High
GSM1297080	0.591653869540949	Sapitinib_1549	6.23321709408994	0.548814679974055	14.7421791682312	High
GSM1297080	0.591653869540949	Lapatinib_1558	4.54617262945709	0.568476555144059	15.9846201471634	High
GSM1297080	0.591653869540949	Ibrutinib_1799	6.61643533443821	0.484983156529199	11.2223976683473	High
GSM1297082	0.203657849237499	Gefitinib_1010	3.94331801411706	0.565877848220451	15.8156608051655	High
GSM1297082	0.203657849237499	Afatinib_1032	1.95472272525286	0.570098131525537	16.0908042038656	High
GSM1297082	0.203657849237499	Erlotinib_1168	3.0769261787894	0.590550917498378	17.4816850133436	High
GSM1297082	0.203657849237499	Sapitinib_1549	5.49594714052832	0.548814679974055	14.7421791682312	High
GSM1297082	0.203657849237499	Lapatinib_1558	4.11461421691121	0.568476555144059	15.9846201471634	High
GSM1297082	0.203657849237499	Ibrutinib_1799	5.84020512590274	0.484983156529199	11.2223976683473	High
GSM1297084	0.634682994023256	Gefitinib_1010	4.74293652440319	0.565877848220451	15.8156608051655	High
GSM1297084	0.634682994023256	Afatinib_1032	2.62111899297346	0.570098131525537	16.0908042038656	High
GSM1297084	0.634682994023256	Erlotinib_1168	3.71838287767992	0.590550917498378	17.4816850133436	High
GSM1297084	0.634682994023256	Sapitinib_1549	5.52932392350858	0.548814679974055	14.7421791682312	High
GSM1297084	0.634682994023256	Lapatinib_1558	4.49318691810667	0.568476555144059	15.9846201471634	High
GSM1297084	0.634682994023256	Ibrutinib_1799	6.22518748245049	0.484983156529199	11.2223976683473	High
GSM1297086	-0.290908163962394	Gefitinib_1010	4.61177531150132	0.565877848220451	15.8156608051655	Low
GSM1297086	-0.290908163962394	Afatinib_1032	2.6032504027844	0.570098131525537	16.0908042038656	Low
GSM1297086	-0.290908163962394	Erlotinib_1168	3.81735381760746	0.590550917498378	17.4816850133436	Low
GSM1297086	-0.290908163962394	Sapitinib_1549	6.45571532355957	0.548814679974055	14.7421791682312	Low
GSM1297086	-0.290908163962394	Lapatinib_1558	4.37673233011664	0.568476555144059	15.9846201471634	Low
GSM1297086	-0.290908163962394	Ibrutinib_1799	6.32793495382975	0.484983156529199	11.2223976683473	Low
GSM1297088	-0.321555792476291	Gefitinib_1010	3.93492632372546	0.565877848220451	15.8156608051655	Low
GSM1297088	-0.321555792476291	Afatinib_1032	1.477110716423	0.570098131525537	16.0908042038656	Low
GSM1297088	-0.321555792476291	Erlotinib_1168	3.32132005647635	0.590550917498378	17.4816850133436	Low
GSM1297088	-0.321555792476291	Sapitinib_1549	4.61515797895223	0.548814679974055	14.7421791682312	Low
GSM1297088	-0.321555792476291	Lapatinib_1558	3.14651718728033	0.568476555144059	15.9846201471634	Low
GSM1297088	-0.321555792476291	Ibrutinib_1799	5.27674107668076	0.484983156529199	11.2223976683473	Low
GSM1297090	-0.145410926304234	Gefitinib_1010	5.29026927107007	0.565877848220451	15.8156608051655	Low
GSM1297090	-0.145410926304234	Afatinib_1032	3.66072149135195	0.570098131525537	16.0908042038656	Low
GSM1297090	-0.145410926304234	Erlotinib_1168	4.39039055348702	0.590550917498378	17.4816850133436	Low
GSM1297090	-0.145410926304234	Sapitinib_1549	6.92625992471838	0.548814679974055	14.7421791682312	Low
GSM1297090	-0.145410926304234	Lapatinib_1558	5.61430528889903	0.568476555144059	15.9846201471634	Low
GSM1297090	-0.145410926304234	Ibrutinib_1799	7.39201083899583	0.484983156529199	11.2223976683473	Low
GSM1297092	0.874652920141259	Gefitinib_1010	5.96038165730145	0.565877848220451	15.8156608051655	High
GSM1297092	0.874652920141259	Afatinib_1032	3.71387105179088	0.570098131525537	16.0908042038656	High
GSM1297092	0.874652920141259	Erlotinib_1168	4.98200152443995	0.590550917498378	17.4816850133436	High
GSM1297092	0.874652920141259	Sapitinib_1549	7.18348473616664	0.548814679974055	14.7421791682312	High
GSM1297092	0.874652920141259	Lapatinib_1558	6.42257032908616	0.568476555144059	15.9846201471634	High
GSM1297092	0.874652920141259	Ibrutinib_1799	7.20142121242299	0.484983156529199	11.2223976683473	High
GSM1297094	0.292036712231378	Gefitinib_1010	5.38221843021825	0.565877848220451	15.8156608051655	High
GSM1297094	0.292036712231378	Afatinib_1032	3.14947111029398	0.570098131525537	16.0908042038656	High
GSM1297094	0.292036712231378	Erlotinib_1168	4.56212138038385	0.590550917498378	17.4816850133436	High
GSM1297094	0.292036712231378	Sapitinib_1549	6.86714954892219	0.548814679974055	14.7421791682312	High
GSM1297094	0.292036712231378	Lapatinib_1558	5.34374774118996	0.568476555144059	15.9846201471634	High
GSM1297094	0.292036712231378	Ibrutinib_1799	6.86927602891877	0.484983156529199	11.2223976683473	High
GSM1297096	0.709621299575104	Gefitinib_1010	4.56107623410903	0.565877848220451	15.8156608051655	High
GSM1297096	0.709621299575104	Afatinib_1032	2.25520801076762	0.570098131525537	16.0908042038656	High
GSM1297096	0.709621299575104	Erlotinib_1168	3.97996838409077	0.590550917498378	17.4816850133436	High
GSM1297096	0.709621299575104	Sapitinib_1549	5.8542608296132	0.548814679974055	14.7421791682312	High
GSM1297096	0.709621299575104	Lapatinib_1558	4.83844117058366	0.568476555144059	15.9846201471634	High
GSM1297096	0.709621299575104	Ibrutinib_1799	6.25670151576516	0.484983156529199	11.2223976683473	High
GSM1297098	0.228941637934837	Gefitinib_1010	4.05067034129002	0.565877848220451	15.8156608051655	High
GSM1297098	0.228941637934837	Afatinib_1032	1.97274901502039	0.570098131525537	16.0908042038656	High
GSM1297098	0.228941637934837	Erlotinib_1168	3.25709114263465	0.590550917498378	17.4816850133436	High
GSM1297098	0.228941637934837	Sapitinib_1549	5.54735716409539	0.548814679974055	14.7421791682312	High
GSM1297098	0.228941637934837	Lapatinib_1558	3.95183905248021	0.568476555144059	15.9846201471634	High
GSM1297098	0.228941637934837	Ibrutinib_1799	6.17840464022605	0.484983156529199	11.2223976683473	High
GSM1297100	0.405845158963275	Gefitinib_1010	4.93851206953423	0.565877848220451	15.8156608051655	High
GSM1297100	0.405845158963275	Afatinib_1032	2.57881220672238	0.570098131525537	16.0908042038656	High
GSM1297100	0.405845158963275	Erlotinib_1168	3.93939063430169	0.590550917498378	17.4816850133436	High
GSM1297100	0.405845158963275	Sapitinib_1549	5.97234897421832	0.548814679974055	14.7421791682312	High
GSM1297100	0.405845158963275	Lapatinib_1558	4.70729774608052	0.568476555144059	15.9846201471634	High
GSM1297100	0.405845158963275	Ibrutinib_1799	6.44970693522834	0.484983156529199	11.2223976683473	High
GSM1297102	-0.447536622019749	Gefitinib_1010	4.56041023863038	0.565877848220451	15.8156608051655	Low
GSM1297102	-0.447536622019749	Afatinib_1032	2.72829047374114	0.570098131525537	16.0908042038656	Low
GSM1297102	-0.447536622019749	Erlotinib_1168	3.73513852577226	0.590550917498378	17.4816850133436	Low
GSM1297102	-0.447536622019749	Sapitinib_1549	5.91390990164633	0.548814679974055	14.7421791682312	Low
GSM1297102	-0.447536622019749	Lapatinib_1558	4.63671345329655	0.568476555144059	15.9846201471634	Low
GSM1297102	-0.447536622019749	Ibrutinib_1799	5.96535919743759	0.484983156529199	11.2223976683473	Low
GSM1297104	-0.304877295745837	Gefitinib_1010	4.44790572790828	0.565877848220451	15.8156608051655	Low
GSM1297104	-0.304877295745837	Afatinib_1032	2.23007351615398	0.570098131525537	16.0908042038656	Low
GSM1297104	-0.304877295745837	Erlotinib_1168	3.59469072973837	0.590550917498378	17.4816850133436	Low
GSM1297104	-0.304877295745837	Sapitinib_1549	5.70905665982011	0.548814679974055	14.7421791682312	Low
GSM1297104	-0.304877295745837	Lapatinib_1558	3.89043224927417	0.568476555144059	15.9846201471634	Low
GSM1297104	-0.304877295745837	Ibrutinib_1799	5.91352261495546	0.484983156529199	11.2223976683473	Low
GSM1297106	0.410969156695143	Gefitinib_1010	5.96430487181612	0.565877848220451	15.8156608051655	High
GSM1297106	0.410969156695143	Afatinib_1032	3.98953029611847	0.570098131525537	16.0908042038656	High
GSM1297106	0.410969156695143	Erlotinib_1168	4.78516295292465	0.590550917498378	17.4816850133436	High
GSM1297106	0.410969156695143	Sapitinib_1549	7.530797132676	0.548814679974055	14.7421791682312	High
GSM1297106	0.410969156695143	Lapatinib_1558	5.64290606215506	0.568476555144059	15.9846201471634	High
GSM1297106	0.410969156695143	Ibrutinib_1799	7.18570873967613	0.484983156529199	11.2223976683473	High
GSM1297108	-0.550779648385051	Gefitinib_1010	3.73064420833043	0.565877848220451	15.8156608051655	Low
GSM1297108	-0.550779648385051	Afatinib_1032	1.20790133897984	0.570098131525537	16.0908042038656	Low
GSM1297108	-0.550779648385051	Erlotinib_1168	2.93229382435849	0.590550917498378	17.4816850133436	Low
GSM1297108	-0.550779648385051	Sapitinib_1549	4.69312960493721	0.548814679974055	14.7421791682312	Low
GSM1297108	-0.550779648385051	Lapatinib_1558	3.03343086887648	0.568476555144059	15.9846201471634	Low
GSM1297108	-0.550779648385051	Ibrutinib_1799	5.28575473866675	0.484983156529199	11.2223976683473	Low
GSM1297110	-0.619201845112756	Gefitinib_1010	3.85892355441987	0.565877848220451	15.8156608051655	Low
GSM1297110	-0.619201845112756	Afatinib_1032	1.84590810898562	0.570098131525537	16.0908042038656	Low
GSM1297110	-0.619201845112756	Erlotinib_1168	3.25590440252815	0.590550917498378	17.4816850133436	Low
GSM1297110	-0.619201845112756	Sapitinib_1549	5.23646710535183	0.548814679974055	14.7421791682312	Low
GSM1297110	-0.619201845112756	Lapatinib_1558	3.54709427195617	0.568476555144059	15.9846201471634	Low
GSM1297110	-0.619201845112756	Ibrutinib_1799	5.89745323360513	0.484983156529199	11.2223976683473	Low
GSM1297112	0.613360263828461	Gefitinib_1010	4.86946750479386	0.565877848220451	15.8156608051655	High
GSM1297112	0.613360263828461	Afatinib_1032	2.6735281912027	0.570098131525537	16.0908042038656	High
GSM1297112	0.613360263828461	Erlotinib_1168	4.03570806845709	0.590550917498378	17.4816850133436	High
GSM1297112	0.613360263828461	Sapitinib_1549	5.5834738688098	0.548814679974055	14.7421791682312	High
GSM1297112	0.613360263828461	Lapatinib_1558	3.92741447647945	0.568476555144059	15.9846201471634	High
GSM1297112	0.613360263828461	Ibrutinib_1799	6.25093849979129	0.484983156529199	11.2223976683473	High
GSM1297114	-0.0848267328369696	Gefitinib_1010	5.23577939466985	0.565877848220451	15.8156608051655	Low
GSM1297114	-0.0848267328369696	Afatinib_1032	2.69254893610003	0.570098131525537	16.0908042038656	Low
GSM1297114	-0.0848267328369696	Erlotinib_1168	4.22785652665265	0.590550917498378	17.4816850133436	Low
GSM1297114	-0.0848267328369696	Sapitinib_1549	7.16421419036635	0.548814679974055	14.7421791682312	Low
GSM1297114	-0.0848267328369696	Lapatinib_1558	4.43750667599686	0.568476555144059	15.9846201471634	Low
GSM1297114	-0.0848267328369696	Ibrutinib_1799	7.02044010106966	0.484983156529199	11.2223976683473	Low
GSM1297116	-0.317342232156299	Gefitinib_1010	4.25747592721145	0.565877848220451	15.8156608051655	Low
GSM1297116	-0.317342232156299	Afatinib_1032	2.24493578420335	0.570098131525537	16.0908042038656	Low
GSM1297116	-0.317342232156299	Erlotinib_1168	3.29331611287381	0.590550917498378	17.4816850133436	Low
GSM1297116	-0.317342232156299	Sapitinib_1549	5.21186123129754	0.548814679974055	14.7421791682312	Low
GSM1297116	-0.317342232156299	Lapatinib_1558	3.63540506554149	0.568476555144059	15.9846201471634	Low
GSM1297116	-0.317342232156299	Ibrutinib_1799	5.4853053558177	0.484983156529199	11.2223976683473	Low
GSM1297118	-0.113040038832374	Gefitinib_1010	4.66022019796016	0.565877848220451	15.8156608051655	Low
GSM1297118	-0.113040038832374	Afatinib_1032	2.88522943757986	0.570098131525537	16.0908042038656	Low
GSM1297118	-0.113040038832374	Erlotinib_1168	3.80256749947785	0.590550917498378	17.4816850133436	Low
GSM1297118	-0.113040038832374	Sapitinib_1549	5.90477447728466	0.548814679974055	14.7421791682312	Low
GSM1297118	-0.113040038832374	Lapatinib_1558	4.5905349835886	0.568476555144059	15.9846201471634	Low
GSM1297118	-0.113040038832374	Ibrutinib_1799	6.47127102805859	0.484983156529199	11.2223976683473	Low
GSM1297120	-0.0163135537809836	Gefitinib_1010	3.97413553054342	0.565877848220451	15.8156608051655	Low
GSM1297120	-0.0163135537809836	Afatinib_1032	2.11959491341605	0.570098131525537	16.0908042038656	Low
GSM1297120	-0.0163135537809836	Erlotinib_1168	3.34792144030353	0.590550917498378	17.4816850133436	Low
GSM1297120	-0.0163135537809836	Sapitinib_1549	4.82603282041687	0.548814679974055	14.7421791682312	Low
GSM1297120	-0.0163135537809836	Lapatinib_1558	3.49879488787404	0.568476555144059	15.9846201471634	Low
GSM1297120	-0.0163135537809836	Ibrutinib_1799	5.94088705093951	0.484983156529199	11.2223976683473	Low
GSM1297122	-0.384553578814457	Gefitinib_1010	4.55807021067429	0.565877848220451	15.8156608051655	Low
GSM1297122	-0.384553578814457	Afatinib_1032	2.17636564145323	0.570098131525537	16.0908042038656	Low
GSM1297122	-0.384553578814457	Erlotinib_1168	3.50572354816699	0.590550917498378	17.4816850133436	Low
GSM1297122	-0.384553578814457	Sapitinib_1549	5.63566697726595	0.548814679974055	14.7421791682312	Low
GSM1297122	-0.384553578814457	Lapatinib_1558	3.79929636277331	0.568476555144059	15.9846201471634	Low
GSM1297122	-0.384553578814457	Ibrutinib_1799	6.13767906637036	0.484983156529199	11.2223976683473	Low
GSM1297124	0.0503001239847892	Gefitinib_1010	4.88864451128956	0.565877848220451	15.8156608051655	Low
GSM1297124	0.0503001239847892	Afatinib_1032	2.74104922343091	0.570098131525537	16.0908042038656	Low
GSM1297124	0.0503001239847892	Erlotinib_1168	4.05184282955368	0.590550917498378	17.4816850133436	Low
GSM1297124	0.0503001239847892	Sapitinib_1549	6.47753540874237	0.548814679974055	14.7421791682312	Low
GSM1297124	0.0503001239847892	Lapatinib_1558	5.00477808182336	0.568476555144059	15.9846201471634	Low
GSM1297124	0.0503001239847892	Ibrutinib_1799	6.67523143397722	0.484983156529199	11.2223976683473	Low
GSM1297126	-1.00755001637622	Gefitinib_1010	3.55125444835802	0.565877848220451	15.8156608051655	Low
GSM1297126	-1.00755001637622	Afatinib_1032	1.31140999038634	0.570098131525537	16.0908042038656	Low
GSM1297126	-1.00755001637622	Erlotinib_1168	3.04609809350004	0.590550917498378	17.4816850133436	Low
GSM1297126	-1.00755001637622	Sapitinib_1549	5.15051580931388	0.548814679974055	14.7421791682312	Low
GSM1297126	-1.00755001637622	Lapatinib_1558	3.32397271106532	0.568476555144059	15.9846201471634	Low
GSM1297126	-1.00755001637622	Ibrutinib_1799	5.59607316509413	0.484983156529199	11.2223976683473	Low
GSM1297128	0.588823354050989	Gefitinib_1010	4.61675713179396	0.565877848220451	15.8156608051655	High
GSM1297128	0.588823354050989	Afatinib_1032	2.75103576647358	0.570098131525537	16.0908042038656	High
GSM1297128	0.588823354050989	Erlotinib_1168	3.83623605189039	0.590550917498378	17.4816850133436	High
GSM1297128	0.588823354050989	Sapitinib_1549	6.09317449939993	0.548814679974055	14.7421791682312	High
GSM1297128	0.588823354050989	Lapatinib_1558	4.91404093253741	0.568476555144059	15.9846201471634	High
GSM1297128	0.588823354050989	Ibrutinib_1799	6.33517142923189	0.484983156529199	11.2223976683473	High
GSM1297130	-0.63781811451993	Gefitinib_1010	3.98298024889997	0.565877848220451	15.8156608051655	Low
GSM1297130	-0.63781811451993	Afatinib_1032	1.7021920271683	0.570098131525537	16.0908042038656	Low
GSM1297130	-0.63781811451993	Erlotinib_1168	3.38003512610706	0.590550917498378	17.4816850133436	Low
GSM1297130	-0.63781811451993	Sapitinib_1549	4.94519888861194	0.548814679974055	14.7421791682312	Low
GSM1297130	-0.63781811451993	Lapatinib_1558	3.48964283661373	0.568476555144059	15.9846201471634	Low
GSM1297130	-0.63781811451993	Ibrutinib_1799	5.63299049966372	0.484983156529199	11.2223976683473	Low
GSM1297132	0.945362725809154	Gefitinib_1010	5.36213685672546	0.565877848220451	15.8156608051655	High
GSM1297132	0.945362725809154	Afatinib_1032	3.85040994148432	0.570098131525537	16.0908042038656	High
GSM1297132	0.945362725809154	Erlotinib_1168	4.50589315188847	0.590550917498378	17.4816850133436	High
GSM1297132	0.945362725809154	Sapitinib_1549	6.13942243180549	0.548814679974055	14.7421791682312	High
GSM1297132	0.945362725809154	Lapatinib_1558	5.05679037629357	0.568476555144059	15.9846201471634	High
GSM1297132	0.945362725809154	Ibrutinib_1799	7.01662990256176	0.484983156529199	11.2223976683473	High
GSM1297134	0.577274453542274	Gefitinib_1010	4.54982208714828	0.565877848220451	15.8156608051655	High
GSM1297134	0.577274453542274	Afatinib_1032	2.48184063631887	0.570098131525537	16.0908042038656	High
GSM1297134	0.577274453542274	Erlotinib_1168	4.07378613057976	0.590550917498378	17.4816850133436	High
GSM1297134	0.577274453542274	Sapitinib_1549	5.2641120667759	0.548814679974055	14.7421791682312	High
GSM1297134	0.577274453542274	Lapatinib_1558	4.04104589848343	0.568476555144059	15.9846201471634	High
GSM1297134	0.577274453542274	Ibrutinib_1799	6.36590367867834	0.484983156529199	11.2223976683473	High
GSM1297136	0.599342085595297	Gefitinib_1010	4.05884106369925	0.565877848220451	15.8156608051655	High
GSM1297136	0.599342085595297	Afatinib_1032	2.37466926165154	0.570098131525537	16.0908042038656	High
GSM1297136	0.599342085595297	Erlotinib_1168	3.54589396563476	0.590550917498378	17.4816850133436	High
GSM1297136	0.599342085595297	Sapitinib_1549	4.82100187206662	0.548814679974055	14.7421791682312	High
GSM1297136	0.599342085595297	Lapatinib_1558	2.97058551553054	0.568476555144059	15.9846201471634	High
GSM1297136	0.599342085595297	Ibrutinib_1799	5.97530407478963	0.484983156529199	11.2223976683473	High
GSM1297138	1.02684607538672	Gefitinib_1010	5.99993698331111	0.565877848220451	15.8156608051655	High
GSM1297138	1.02684607538672	Afatinib_1032	3.93514123333808	0.570098131525537	16.0908042038656	High
GSM1297138	1.02684607538672	Erlotinib_1168	4.90250332098675	0.590550917498378	17.4816850133436	High
GSM1297138	1.02684607538672	Sapitinib_1549	6.65989310140854	0.548814679974055	14.7421791682312	High
GSM1297138	1.02684607538672	Lapatinib_1558	5.28309995711848	0.568476555144059	15.9846201471634	High
GSM1297138	1.02684607538672	Ibrutinib_1799	7.44260070104427	0.484983156529199	11.2223976683473	High
GSM1297140	-0.393301054595998	Gefitinib_1010	4.26629610491919	0.565877848220451	15.8156608051655	Low
GSM1297140	-0.393301054595998	Afatinib_1032	2.44367126253139	0.570098131525537	16.0908042038656	Low
GSM1297140	-0.393301054595998	Erlotinib_1168	3.20411070556032	0.590550917498378	17.4816850133436	Low
GSM1297140	-0.393301054595998	Sapitinib_1549	5.41641173417527	0.548814679974055	14.7421791682312	Low
GSM1297140	-0.393301054595998	Lapatinib_1558	3.48943041395776	0.568476555144059	15.9846201471634	Low
GSM1297140	-0.393301054595998	Ibrutinib_1799	6.31177827343386	0.484983156529199	11.2223976683473	Low
GSM1297142	0.304455004687883	Gefitinib_1010	4.96882258244267	0.565877848220451	15.8156608051655	High
GSM1297142	0.304455004687883	Afatinib_1032	3.54004232105146	0.570098131525537	16.0908042038656	High
GSM1297142	0.304455004687883	Erlotinib_1168	4.29908264863213	0.590550917498378	17.4816850133436	High
GSM1297142	0.304455004687883	Sapitinib_1549	6.46507940482755	0.548814679974055	14.7421791682312	High
GSM1297142	0.304455004687883	Lapatinib_1558	4.79517795922556	0.568476555144059	15.9846201471634	High
GSM1297142	0.304455004687883	Ibrutinib_1799	6.98819452424296	0.484983156529199	11.2223976683473	High
GSM1297144	-0.346355285535477	Gefitinib_1010	3.94766279599528	0.565877848220451	15.8156608051655	Low
GSM1297144	-0.346355285535477	Afatinib_1032	2.23340053147198	0.570098131525537	16.0908042038656	Low
GSM1297144	-0.346355285535477	Erlotinib_1168	3.22350808363985	0.590550917498378	17.4816850133436	Low
GSM1297144	-0.346355285535477	Sapitinib_1549	5.37957700160428	0.548814679974055	14.7421791682312	Low
GSM1297144	-0.346355285535477	Lapatinib_1558	3.35224943369072	0.568476555144059	15.9846201471634	Low
GSM1297144	-0.346355285535477	Ibrutinib_1799	6.05588971921344	0.484983156529199	11.2223976683473	Low
GSM1297146	-0.0641375890409007	Gefitinib_1010	3.59099372925289	0.565877848220451	15.8156608051655	Low
GSM1297146	-0.0641375890409007	Afatinib_1032	1.13560017475711	0.570098131525537	16.0908042038656	Low
GSM1297146	-0.0641375890409007	Erlotinib_1168	2.83221465027422	0.590550917498378	17.4816850133436	Low
GSM1297146	-0.0641375890409007	Sapitinib_1549	4.35567383999426	0.548814679974055	14.7421791682312	Low
GSM1297146	-0.0641375890409007	Lapatinib_1558	2.84717514487206	0.568476555144059	15.9846201471634	Low
GSM1297146	-0.0641375890409007	Ibrutinib_1799	5.1311867624436	0.484983156529199	11.2223976683473	Low
GSM1297148	0.128907613465508	Gefitinib_1010	5.11249812913986	0.565877848220451	15.8156608051655	High
GSM1297148	0.128907613465508	Afatinib_1032	3.48243667827503	0.570098131525537	16.0908042038656	High
GSM1297148	0.128907613465508	Erlotinib_1168	4.25530341894754	0.590550917498378	17.4816850133436	High
GSM1297148	0.128907613465508	Sapitinib_1549	6.3261412893235	0.548814679974055	14.7421791682312	High
GSM1297148	0.128907613465508	Lapatinib_1558	4.47230185968474	0.568476555144059	15.9846201471634	High
GSM1297148	0.128907613465508	Ibrutinib_1799	7.13609775626917	0.484983156529199	11.2223976683473	High
GSM1297150	0.583871920887444	Gefitinib_1010	4.70547590982729	0.565877848220451	15.8156608051655	High
GSM1297150	0.583871920887444	Afatinib_1032	2.48268917008918	0.570098131525537	16.0908042038656	High
GSM1297150	0.583871920887444	Erlotinib_1168	3.62693277988122	0.590550917498378	17.4816850133436	High
GSM1297150	0.583871920887444	Sapitinib_1549	5.74301853490672	0.548814679974055	14.7421791682312	High
GSM1297150	0.583871920887444	Lapatinib_1558	4.54740418974105	0.568476555144059	15.9846201471634	High
GSM1297150	0.583871920887444	Ibrutinib_1799	6.5519705797967	0.484983156529199	11.2223976683473	High
GSM1297152	0.470219796512595	Gefitinib_1010	5.09127489941537	0.565877848220451	15.8156608051655	High
GSM1297152	0.470219796512595	Afatinib_1032	2.74724890477891	0.570098131525537	16.0908042038656	High
GSM1297152	0.470219796512595	Erlotinib_1168	4.40724916378627	0.590550917498378	17.4816850133436	High
GSM1297152	0.470219796512595	Sapitinib_1549	5.94394970679512	0.548814679974055	14.7421791682312	High
GSM1297152	0.470219796512595	Lapatinib_1558	4.5738894042678	0.568476555144059	15.9846201471634	High
GSM1297152	0.470219796512595	Ibrutinib_1799	6.85457001783524	0.484983156529199	11.2223976683473	High
GSM1297154	0.697492278182436	Gefitinib_1010	5.23296525893823	0.565877848220451	15.8156608051655	High
GSM1297154	0.697492278182436	Afatinib_1032	3.17377194314426	0.570098131525537	16.0908042038656	High
GSM1297154	0.697492278182436	Erlotinib_1168	4.28095618397192	0.590550917498378	17.4816850133436	High
GSM1297154	0.697492278182436	Sapitinib_1549	5.86262000531438	0.548814679974055	14.7421791682312	High
GSM1297154	0.697492278182436	Lapatinib_1558	4.76439818330466	0.568476555144059	15.9846201471634	High
GSM1297154	0.697492278182436	Ibrutinib_1799	6.8162070362525	0.484983156529199	11.2223976683473	High
GSM1297156	-0.250660709958645	Gefitinib_1010	4.17685095711686	0.565877848220451	15.8156608051655	Low
GSM1297156	-0.250660709958645	Afatinib_1032	1.84276716145909	0.570098131525537	16.0908042038656	Low
GSM1297156	-0.250660709958645	Erlotinib_1168	3.4171711707405	0.590550917498378	17.4816850133436	Low
GSM1297156	-0.250660709958645	Sapitinib_1549	5.23425823110556	0.548814679974055	14.7421791682312	Low
GSM1297156	-0.250660709958645	Lapatinib_1558	3.2824620349633	0.568476555144059	15.9846201471634	Low
GSM1297156	-0.250660709958645	Ibrutinib_1799	6.33066874389017	0.484983156529199	11.2223976683473	Low
GSM1297158	0.109253310221516	Gefitinib_1010	5.5893194932259	0.565877848220451	15.8156608051655	High
GSM1297158	0.109253310221516	Afatinib_1032	3.66569041655931	0.570098131525537	16.0908042038656	High
GSM1297158	0.109253310221516	Erlotinib_1168	4.90250677718339	0.590550917498378	17.4816850133436	High
GSM1297158	0.109253310221516	Sapitinib_1549	6.60747288911257	0.548814679974055	14.7421791682312	High
GSM1297158	0.109253310221516	Lapatinib_1558	4.64222168036595	0.568476555144059	15.9846201471634	High
GSM1297158	0.109253310221516	Ibrutinib_1799	7.61224285264936	0.484983156529199	11.2223976683473	High
GSM1297160	0.508328381257148	Gefitinib_1010	4.95251366951186	0.565877848220451	15.8156608051655	High
GSM1297160	0.508328381257148	Afatinib_1032	3.37127451484256	0.570098131525537	16.0908042038656	High
GSM1297160	0.508328381257148	Erlotinib_1168	4.29824295586225	0.590550917498378	17.4816850133436	High
GSM1297160	0.508328381257148	Sapitinib_1549	6.25500200433797	0.548814679974055	14.7421791682312	High
GSM1297160	0.508328381257148	Lapatinib_1558	5.06711236734066	0.568476555144059	15.9846201471634	High
GSM1297160	0.508328381257148	Ibrutinib_1799	7.50450321176952	0.484983156529199	11.2223976683473	High
GSM1297162	-0.37439963785732	Gefitinib_1010	3.75023977395828	0.565877848220451	15.8156608051655	Low
GSM1297162	-0.37439963785732	Afatinib_1032	1.74378342592292	0.570098131525537	16.0908042038656	Low
GSM1297162	-0.37439963785732	Erlotinib_1168	3.15647230035822	0.590550917498378	17.4816850133436	Low
GSM1297162	-0.37439963785732	Sapitinib_1549	4.67284278421884	0.548814679974055	14.7421791682312	Low
GSM1297162	-0.37439963785732	Lapatinib_1558	3.25525603823979	0.568476555144059	15.9846201471634	Low
GSM1297162	-0.37439963785732	Ibrutinib_1799	5.47355479751287	0.484983156529199	11.2223976683473	Low
GSM1297164	0.355432293770508	Gefitinib_1010	5.12364413020174	0.565877848220451	15.8156608051655	High
GSM1297164	0.355432293770508	Afatinib_1032	3.39882774591782	0.570098131525537	16.0908042038656	High
GSM1297164	0.355432293770508	Erlotinib_1168	4.24739393879324	0.590550917498378	17.4816850133436	High
GSM1297164	0.355432293770508	Sapitinib_1549	6.31971551468311	0.548814679974055	14.7421791682312	High
GSM1297164	0.355432293770508	Lapatinib_1558	4.88415230956856	0.568476555144059	15.9846201471634	High
GSM1297164	0.355432293770508	Ibrutinib_1799	6.76126143832205	0.484983156529199	11.2223976683473	High
GSM1297166	-0.0841665965411746	Gefitinib_1010	4.60942493919873	0.565877848220451	15.8156608051655	Low
GSM1297166	-0.0841665965411746	Afatinib_1032	2.6858009686241	0.570098131525537	16.0908042038656	Low
GSM1297166	-0.0841665965411746	Erlotinib_1168	3.82842890293345	0.590550917498378	17.4816850133436	Low
GSM1297166	-0.0841665965411746	Sapitinib_1549	5.81946784023154	0.548814679974055	14.7421791682312	Low
GSM1297166	-0.0841665965411746	Lapatinib_1558	4.53503476254694	0.568476555144059	15.9846201471634	Low
GSM1297166	-0.0841665965411746	Ibrutinib_1799	6.30892250978457	0.484983156529199	11.2223976683473	Low
GSM1297168	0.362809890816441	Gefitinib_1010	4.79592213579634	0.565877848220451	15.8156608051655	High
GSM1297168	0.362809890816441	Afatinib_1032	2.79278322074404	0.570098131525537	16.0908042038656	High
GSM1297168	0.362809890816441	Erlotinib_1168	3.87915417531145	0.590550917498378	17.4816850133436	High
GSM1297168	0.362809890816441	Sapitinib_1549	5.96959643053599	0.548814679974055	14.7421791682312	High
GSM1297168	0.362809890816441	Lapatinib_1558	4.57479183656137	0.568476555144059	15.9846201471634	High
GSM1297168	0.362809890816441	Ibrutinib_1799	6.41962734844663	0.484983156529199	11.2223976683473	High
GSM1297170	0.431493853043775	Gefitinib_1010	4.28861179747149	0.565877848220451	15.8156608051655	High
GSM1297170	0.431493853043775	Afatinib_1032	2.09991757554731	0.570098131525537	16.0908042038656	High
GSM1297170	0.431493853043775	Erlotinib_1168	3.54066052267203	0.590550917498378	17.4816850133436	High
GSM1297170	0.431493853043775	Sapitinib_1549	5.40595111671702	0.548814679974055	14.7421791682312	High
GSM1297170	0.431493853043775	Lapatinib_1558	4.20312573833671	0.568476555144059	15.9846201471634	High
GSM1297170	0.431493853043775	Ibrutinib_1799	5.67965748877686	0.484983156529199	11.2223976683473	High
GSM1297172	0.606962079996903	Gefitinib_1010	3.86623828440641	0.565877848220451	15.8156608051655	High
GSM1297172	0.606962079996903	Afatinib_1032	2.34122271716277	0.570098131525537	16.0908042038656	High
GSM1297172	0.606962079996903	Erlotinib_1168	3.39377845640888	0.590550917498378	17.4816850133436	High
GSM1297172	0.606962079996903	Sapitinib_1549	5.44008796655075	0.548814679974055	14.7421791682312	High
GSM1297172	0.606962079996903	Lapatinib_1558	4.08404276225727	0.568476555144059	15.9846201471634	High
GSM1297172	0.606962079996903	Ibrutinib_1799	6.21467014139593	0.484983156529199	11.2223976683473	High
GSM1297174	0.124548149650029	Gefitinib_1010	6.55940687892448	0.565877848220451	15.8156608051655	High
GSM1297174	0.124548149650029	Afatinib_1032	4.00512731629155	0.570098131525537	16.0908042038656	High
GSM1297174	0.124548149650029	Erlotinib_1168	5.70863561411311	0.590550917498378	17.4816850133436	High
GSM1297174	0.124548149650029	Sapitinib_1549	8.21624043643407	0.548814679974055	14.7421791682312	High
GSM1297174	0.124548149650029	Lapatinib_1558	5.59473476239688	0.568476555144059	15.9846201471634	High
GSM1297174	0.124548149650029	Ibrutinib_1799	7.90874479446935	0.484983156529199	11.2223976683473	High
GSM1297176	0.54402776749612	Gefitinib_1010	5.15408902226082	0.565877848220451	15.8156608051655	High
GSM1297176	0.54402776749612	Afatinib_1032	3.21138032845915	0.570098131525537	16.0908042038656	High
GSM1297176	0.54402776749612	Erlotinib_1168	4.36210240622285	0.590550917498378	17.4816850133436	High
GSM1297176	0.54402776749612	Sapitinib_1549	6.60334092048749	0.548814679974055	14.7421791682312	High
GSM1297176	0.54402776749612	Lapatinib_1558	4.85191959842093	0.568476555144059	15.9846201471634	High
GSM1297176	0.54402776749612	Ibrutinib_1799	6.47964597997769	0.484983156529199	11.2223976683473	High
GSM1297178	0.762674454486014	Gefitinib_1010	5.64795240785441	0.565877848220451	15.8156608051655	High
GSM1297178	0.762674454486014	Afatinib_1032	3.59212191850988	0.570098131525537	16.0908042038656	High
GSM1297178	0.762674454486014	Erlotinib_1168	4.51736926354992	0.590550917498378	17.4816850133436	High
GSM1297178	0.762674454486014	Sapitinib_1549	6.84888599205878	0.548814679974055	14.7421791682312	High
GSM1297178	0.762674454486014	Lapatinib_1558	5.55037255823719	0.568476555144059	15.9846201471634	High
GSM1297178	0.762674454486014	Ibrutinib_1799	6.78580219748139	0.484983156529199	11.2223976683473	High
GSM1297180	0.350071427951254	Gefitinib_1010	4.60340172248693	0.565877848220451	15.8156608051655	High
GSM1297180	0.350071427951254	Afatinib_1032	2.48407924128272	0.570098131525537	16.0908042038656	High
GSM1297180	0.350071427951254	Erlotinib_1168	4.00542683147142	0.590550917498378	17.4816850133436	High
GSM1297180	0.350071427951254	Sapitinib_1549	6.44463307731332	0.548814679974055	14.7421791682312	High
GSM1297180	0.350071427951254	Lapatinib_1558	4.03597587696211	0.568476555144059	15.9846201471634	High
GSM1297180	0.350071427951254	Ibrutinib_1799	6.65556187116412	0.484983156529199	11.2223976683473	High
GSM1297182	0.0816627385330327	Gefitinib_1010	4.22682488878727	0.565877848220451	15.8156608051655	Low
GSM1297182	0.0816627385330327	Afatinib_1032	1.94631020124791	0.570098131525537	16.0908042038656	Low
GSM1297182	0.0816627385330327	Erlotinib_1168	3.60523049785578	0.590550917498378	17.4816850133436	Low
GSM1297182	0.0816627385330327	Sapitinib_1549	5.42985303594889	0.548814679974055	14.7421791682312	Low
GSM1297182	0.0816627385330327	Lapatinib_1558	4.21859033041378	0.568476555144059	15.9846201471634	Low
GSM1297182	0.0816627385330327	Ibrutinib_1799	5.65241685060453	0.484983156529199	11.2223976683473	Low
GSM1297184	0.777826240206077	Gefitinib_1010	4.82753993788311	0.565877848220451	15.8156608051655	High
GSM1297184	0.777826240206077	Afatinib_1032	3.16346043142651	0.570098131525537	16.0908042038656	High
GSM1297184	0.777826240206077	Erlotinib_1168	4.06137337667601	0.590550917498378	17.4816850133436	High
GSM1297184	0.777826240206077	Sapitinib_1549	6.81626237907966	0.548814679974055	14.7421791682312	High
GSM1297184	0.777826240206077	Lapatinib_1558	4.9976539183614	0.568476555144059	15.9846201471634	High
GSM1297184	0.777826240206077	Ibrutinib_1799	6.86085898572821	0.484983156529199	11.2223976683473	High
GSM1297186	0.403740199387791	Gefitinib_1010	4.99155798442613	0.565877848220451	15.8156608051655	High
GSM1297186	0.403740199387791	Afatinib_1032	3.26065820284357	0.570098131525537	16.0908042038656	High
GSM1297186	0.403740199387791	Erlotinib_1168	4.06928088869759	0.590550917498378	17.4816850133436	High
GSM1297186	0.403740199387791	Sapitinib_1549	6.33805549870237	0.548814679974055	14.7421791682312	High
GSM1297186	0.403740199387791	Lapatinib_1558	5.19287792863449	0.568476555144059	15.9846201471634	High
GSM1297186	0.403740199387791	Ibrutinib_1799	6.83833312309296	0.484983156529199	11.2223976683473	High
GSM1297188	-0.593746179411248	Gefitinib_1010	4.46969553254765	0.565877848220451	15.8156608051655	Low
GSM1297188	-0.593746179411248	Afatinib_1032	2.24773094141064	0.570098131525537	16.0908042038656	Low
GSM1297188	-0.593746179411248	Erlotinib_1168	3.77198209881192	0.590550917498378	17.4816850133436	Low
GSM1297188	-0.593746179411248	Sapitinib_1549	5.49385342674428	0.548814679974055	14.7421791682312	Low
GSM1297188	-0.593746179411248	Lapatinib_1558	4.05524216036728	0.568476555144059	15.9846201471634	Low
GSM1297188	-0.593746179411248	Ibrutinib_1799	6.00185231005649	0.484983156529199	11.2223976683473	Low
GSM1297190	0.44427646938901	Gefitinib_1010	3.78532950954905	0.565877848220451	15.8156608051655	High
GSM1297190	0.44427646938901	Afatinib_1032	1.755688803315	0.570098131525537	16.0908042038656	High
GSM1297190	0.44427646938901	Erlotinib_1168	2.86368965526545	0.590550917498378	17.4816850133436	High
GSM1297190	0.44427646938901	Sapitinib_1549	4.96129147755299	0.548814679974055	14.7421791682312	High
GSM1297190	0.44427646938901	Lapatinib_1558	3.90329247565534	0.568476555144059	15.9846201471634	High
GSM1297190	0.44427646938901	Ibrutinib_1799	5.48918214421325	0.484983156529199	11.2223976683473	High
GSM1297192	0.0549851647378303	Gefitinib_1010	4.09877958569879	0.565877848220451	15.8156608051655	Low
GSM1297192	0.0549851647378303	Afatinib_1032	1.96357544113384	0.570098131525537	16.0908042038656	Low
GSM1297192	0.0549851647378303	Erlotinib_1168	3.15322159420759	0.590550917498378	17.4816850133436	Low
GSM1297192	0.0549851647378303	Sapitinib_1549	5.34525235224066	0.548814679974055	14.7421791682312	Low
GSM1297192	0.0549851647378303	Lapatinib_1558	4.18291810949166	0.568476555144059	15.9846201471634	Low
GSM1297192	0.0549851647378303	Ibrutinib_1799	5.87211094212289	0.484983156529199	11.2223976683473	Low
GSM1297194	0.6075643071538	Gefitinib_1010	5.4624008758888	0.565877848220451	15.8156608051655	High
GSM1297194	0.6075643071538	Afatinib_1032	3.30890643452258	0.570098131525537	16.0908042038656	High
GSM1297194	0.6075643071538	Erlotinib_1168	4.51937691024312	0.590550917498378	17.4816850133436	High
GSM1297194	0.6075643071538	Sapitinib_1549	7.04362341372075	0.548814679974055	14.7421791682312	High
GSM1297194	0.6075643071538	Lapatinib_1558	5.81655250875168	0.568476555144059	15.9846201471634	High
GSM1297194	0.6075643071538	Ibrutinib_1799	6.96562570532497	0.484983156529199	11.2223976683473	High
GSM1297196	0.992718585425982	Gefitinib_1010	4.81688526730816	0.565877848220451	15.8156608051655	High
GSM1297196	0.992718585425982	Afatinib_1032	2.90795212541623	0.570098131525537	16.0908042038656	High
GSM1297196	0.992718585425982	Erlotinib_1168	3.87018478016652	0.590550917498378	17.4816850133436	High
GSM1297196	0.992718585425982	Sapitinib_1549	5.71294505230029	0.548814679974055	14.7421791682312	High
GSM1297196	0.992718585425982	Lapatinib_1558	4.23714674452604	0.568476555144059	15.9846201471634	High
GSM1297196	0.992718585425982	Ibrutinib_1799	6.03150020874391	0.484983156529199	11.2223976683473	High
GSM1297198	-0.579457067545002	Gefitinib_1010	3.90785089492424	0.565877848220451	15.8156608051655	Low
GSM1297198	-0.579457067545002	Afatinib_1032	1.98843053167656	0.570098131525537	16.0908042038656	Low
GSM1297198	-0.579457067545002	Erlotinib_1168	3.25628000212186	0.590550917498378	17.4816850133436	Low
GSM1297198	-0.579457067545002	Sapitinib_1549	5.20994045577328	0.548814679974055	14.7421791682312	Low
GSM1297198	-0.579457067545002	Lapatinib_1558	3.41834188127407	0.568476555144059	15.9846201471634	Low
GSM1297198	-0.579457067545002	Ibrutinib_1799	5.97923930743009	0.484983156529199	11.2223976683473	Low
GSM1297200	0.178620785938554	Gefitinib_1010	4.46607664203995	0.565877848220451	15.8156608051655	High
GSM1297200	0.178620785938554	Afatinib_1032	2.36807119117794	0.570098131525537	16.0908042038656	High
GSM1297200	0.178620785938554	Erlotinib_1168	3.70704643873018	0.590550917498378	17.4816850133436	High
GSM1297200	0.178620785938554	Sapitinib_1549	5.4625029026635	0.548814679974055	14.7421791682312	High
GSM1297200	0.178620785938554	Lapatinib_1558	4.34660090759986	0.568476555144059	15.9846201471634	High
GSM1297200	0.178620785938554	Ibrutinib_1799	6.25044243856823	0.484983156529199	11.2223976683473	High
GSM1297202	0.574737184050798	Gefitinib_1010	4.94562387340748	0.565877848220451	15.8156608051655	High
GSM1297202	0.574737184050798	Afatinib_1032	2.92297989056403	0.570098131525537	16.0908042038656	High
GSM1297202	0.574737184050798	Erlotinib_1168	3.99129715902035	0.590550917498378	17.4816850133436	High
GSM1297202	0.574737184050798	Sapitinib_1549	6.07956092473422	0.548814679974055	14.7421791682312	High
GSM1297202	0.574737184050798	Lapatinib_1558	4.00766170480268	0.568476555144059	15.9846201471634	High
GSM1297202	0.574737184050798	Ibrutinib_1799	6.48765847831047	0.484983156529199	11.2223976683473	High
GSM1297204	0.0848211055510165	Gefitinib_1010	5.01428058366111	0.565877848220451	15.8156608051655	Low
GSM1297204	0.0848211055510165	Afatinib_1032	3.10450213836752	0.570098131525537	16.0908042038656	Low
GSM1297204	0.0848211055510165	Erlotinib_1168	4.14161287219143	0.590550917498378	17.4816850133436	Low
GSM1297204	0.0848211055510165	Sapitinib_1549	6.33062037739178	0.548814679974055	14.7421791682312	Low
GSM1297204	0.0848211055510165	Lapatinib_1558	4.8905834083724	0.568476555144059	15.9846201471634	Low
GSM1297204	0.0848211055510165	Ibrutinib_1799	6.72022181173084	0.484983156529199	11.2223976683473	Low
GSM1297206	0.390230665332226	Gefitinib_1010	4.32356762421375	0.565877848220451	15.8156608051655	High
GSM1297206	0.390230665332226	Afatinib_1032	2.58482025798558	0.570098131525537	16.0908042038656	High
GSM1297206	0.390230665332226	Erlotinib_1168	3.57081862318373	0.590550917498378	17.4816850133436	High
GSM1297206	0.390230665332226	Sapitinib_1549	5.69438181082141	0.548814679974055	14.7421791682312	High
GSM1297206	0.390230665332226	Lapatinib_1558	4.00592600519863	0.568476555144059	15.9846201471634	High
GSM1297206	0.390230665332226	Ibrutinib_1799	6.03661461829157	0.484983156529199	11.2223976683473	High
GSM1297208	0.217574781451481	Gefitinib_1010	4.19658950288128	0.565877848220451	15.8156608051655	High
GSM1297208	0.217574781451481	Afatinib_1032	2.20738569856478	0.570098131525537	16.0908042038656	High
GSM1297208	0.217574781451481	Erlotinib_1168	3.47993869727664	0.590550917498378	17.4816850133436	High
GSM1297208	0.217574781451481	Sapitinib_1549	4.93416938167484	0.548814679974055	14.7421791682312	High
GSM1297208	0.217574781451481	Lapatinib_1558	3.36690450035707	0.568476555144059	15.9846201471634	High
GSM1297208	0.217574781451481	Ibrutinib_1799	5.85888705713733	0.484983156529199	11.2223976683473	High
GSM1297210	-0.561698804782391	Gefitinib_1010	4.33671077100297	0.565877848220451	15.8156608051655	Low
GSM1297210	-0.561698804782391	Afatinib_1032	1.86381125205399	0.570098131525537	16.0908042038656	Low
GSM1297210	-0.561698804782391	Erlotinib_1168	3.53913037486449	0.590550917498378	17.4816850133436	Low
GSM1297210	-0.561698804782391	Sapitinib_1549	5.46768894989675	0.548814679974055	14.7421791682312	Low
GSM1297210	-0.561698804782391	Lapatinib_1558	4.06842191800354	0.568476555144059	15.9846201471634	Low
GSM1297210	-0.561698804782391	Ibrutinib_1799	6.0240468802322	0.484983156529199	11.2223976683473	Low
GSM1297212	0.374822548292901	Gefitinib_1010	4.89682370414704	0.565877848220451	15.8156608051655	High
GSM1297212	0.374822548292901	Afatinib_1032	2.60960469882588	0.570098131525537	16.0908042038656	High
GSM1297212	0.374822548292901	Erlotinib_1168	3.59364599497595	0.590550917498378	17.4816850133436	High
GSM1297212	0.374822548292901	Sapitinib_1549	5.97420800424747	0.548814679974055	14.7421791682312	High
GSM1297212	0.374822548292901	Lapatinib_1558	4.85440779176683	0.568476555144059	15.9846201471634	High
GSM1297212	0.374822548292901	Ibrutinib_1799	5.92551913683591	0.484983156529199	11.2223976683473	High
GSM1297214	0.665387622240637	Gefitinib_1010	4.41558162911595	0.565877848220451	15.8156608051655	High
GSM1297214	0.665387622240637	Afatinib_1032	2.25614680288441	0.570098131525537	16.0908042038656	High
GSM1297214	0.665387622240637	Erlotinib_1168	3.67045188914812	0.590550917498378	17.4816850133436	High
GSM1297214	0.665387622240637	Sapitinib_1549	5.58677624896487	0.548814679974055	14.7421791682312	High
GSM1297214	0.665387622240637	Lapatinib_1558	4.42357788417164	0.568476555144059	15.9846201471634	High
GSM1297214	0.665387622240637	Ibrutinib_1799	6.25606733320918	0.484983156529199	11.2223976683473	High
GSM1297216	-0.758483260697318	Gefitinib_1010	4.3944102507925	0.565877848220451	15.8156608051655	Low
GSM1297216	-0.758483260697318	Afatinib_1032	2.29790413424851	0.570098131525537	16.0908042038656	Low
GSM1297216	-0.758483260697318	Erlotinib_1168	3.29702088939831	0.590550917498378	17.4816850133436	Low
GSM1297216	-0.758483260697318	Sapitinib_1549	5.3032913886505	0.548814679974055	14.7421791682312	Low
GSM1297216	-0.758483260697318	Lapatinib_1558	3.94754915130737	0.568476555144059	15.9846201471634	Low
GSM1297216	-0.758483260697318	Ibrutinib_1799	5.90055176045348	0.484983156529199	11.2223976683473	Low
GSM1297218	-0.531512473876312	Gefitinib_1010	4.08662269117858	0.565877848220451	15.8156608051655	Low
GSM1297218	-0.531512473876312	Afatinib_1032	1.74171210036594	0.570098131525537	16.0908042038656	Low
GSM1297218	-0.531512473876312	Erlotinib_1168	3.27732422157654	0.590550917498378	17.4816850133436	Low
GSM1297218	-0.531512473876312	Sapitinib_1549	4.93862230121518	0.548814679974055	14.7421791682312	Low
GSM1297218	-0.531512473876312	Lapatinib_1558	3.38235954641839	0.568476555144059	15.9846201471634	Low
GSM1297218	-0.531512473876312	Ibrutinib_1799	5.81958988603032	0.484983156529199	11.2223976683473	Low
GSM1297220	0.0304370135661921	Gefitinib_1010	4.42704936405208	0.565877848220451	15.8156608051655	Low
GSM1297220	0.0304370135661921	Afatinib_1032	2.32585413596725	0.570098131525537	16.0908042038656	Low
GSM1297220	0.0304370135661921	Erlotinib_1168	3.75995128467534	0.590550917498378	17.4816850133436	Low
GSM1297220	0.0304370135661921	Sapitinib_1549	5.62030935711417	0.548814679974055	14.7421791682312	Low
GSM1297220	0.0304370135661921	Lapatinib_1558	3.76002331061342	0.568476555144059	15.9846201471634	Low
GSM1297220	0.0304370135661921	Ibrutinib_1799	5.8074646766225	0.484983156529199	11.2223976683473	Low
GSM1297222	0.0638688279610448	Gefitinib_1010	5.3672780710859	0.565877848220451	15.8156608051655	Low
GSM1297222	0.0638688279610448	Afatinib_1032	3.36044368264009	0.570098131525537	16.0908042038656	Low
GSM1297222	0.0638688279610448	Erlotinib_1168	4.21380624421122	0.590550917498378	17.4816850133436	Low
GSM1297222	0.0638688279610448	Sapitinib_1549	6.91798670146691	0.548814679974055	14.7421791682312	Low
GSM1297222	0.0638688279610448	Lapatinib_1558	4.3872924246898	0.568476555144059	15.9846201471634	Low
GSM1297222	0.0638688279610448	Ibrutinib_1799	7.26918804282453	0.484983156529199	11.2223976683473	Low
GSM1297224	1.28773854261953	Gefitinib_1010	4.91537693275429	0.565877848220451	15.8156608051655	High
GSM1297224	1.28773854261953	Afatinib_1032	3.01731703219436	0.570098131525537	16.0908042038656	High
GSM1297224	1.28773854261953	Erlotinib_1168	4.08704296318126	0.590550917498378	17.4816850133436	High
GSM1297224	1.28773854261953	Sapitinib_1549	5.74067771937795	0.548814679974055	14.7421791682312	High
GSM1297224	1.28773854261953	Lapatinib_1558	4.38821877675269	0.568476555144059	15.9846201471634	High
GSM1297224	1.28773854261953	Ibrutinib_1799	6.23500373734015	0.484983156529199	11.2223976683473	High
GSM1297226	-0.164211697117143	Gefitinib_1010	3.33849188500165	0.565877848220451	15.8156608051655	Low
GSM1297226	-0.164211697117143	Afatinib_1032	1.70740530276862	0.570098131525537	16.0908042038656	Low
GSM1297226	-0.164211697117143	Erlotinib_1168	2.56739448160263	0.590550917498378	17.4816850133436	Low
GSM1297226	-0.164211697117143	Sapitinib_1549	4.95010766952078	0.548814679974055	14.7421791682312	Low
GSM1297226	-0.164211697117143	Lapatinib_1558	2.7444227763986	0.568476555144059	15.9846201471634	Low
GSM1297226	-0.164211697117143	Ibrutinib_1799	5.85262051969318	0.484983156529199	11.2223976683473	Low
GSM1297228	0.519970765004974	Gefitinib_1010	4.19871723796829	0.565877848220451	15.8156608051655	High
GSM1297228	0.519970765004974	Afatinib_1032	2.38368393901763	0.570098131525537	16.0908042038656	High
GSM1297228	0.519970765004974	Erlotinib_1168	3.43954489990344	0.590550917498378	17.4816850133436	High
GSM1297228	0.519970765004974	Sapitinib_1549	4.99674700069113	0.548814679974055	14.7421791682312	High
GSM1297228	0.519970765004974	Lapatinib_1558	4.0267868710351	0.568476555144059	15.9846201471634	High
GSM1297228	0.519970765004974	Ibrutinib_1799	5.83437984746052	0.484983156529199	11.2223976683473	High
GSM1297230	-0.00490487206556611	Gefitinib_1010	4.29752174689293	0.565877848220451	15.8156608051655	Low
GSM1297230	-0.00490487206556611	Afatinib_1032	2.14837055399377	0.570098131525537	16.0908042038656	Low
GSM1297230	-0.00490487206556611	Erlotinib_1168	3.73098354108607	0.590550917498378	17.4816850133436	Low
GSM1297230	-0.00490487206556611	Sapitinib_1549	4.9722670602554	0.548814679974055	14.7421791682312	Low
GSM1297230	-0.00490487206556611	Lapatinib_1558	4.09157165502414	0.568476555144059	15.9846201471634	Low
GSM1297230	-0.00490487206556611	Ibrutinib_1799	6.03618286545636	0.484983156529199	11.2223976683473	Low
GSM1297232	-0.519863898572667	Gefitinib_1010	3.8190675124449	0.565877848220451	15.8156608051655	Low
GSM1297232	-0.519863898572667	Afatinib_1032	1.60177342457095	0.570098131525537	16.0908042038656	Low
GSM1297232	-0.519863898572667	Erlotinib_1168	3.12278342737262	0.590550917498378	17.4816850133436	Low
GSM1297232	-0.519863898572667	Sapitinib_1549	5.14892576696276	0.548814679974055	14.7421791682312	Low
GSM1297232	-0.519863898572667	Lapatinib_1558	3.33695448136233	0.568476555144059	15.9846201471634	Low
GSM1297232	-0.519863898572667	Ibrutinib_1799	5.85859169807693	0.484983156529199	11.2223976683473	Low
GSM1297234	0.0541300906571256	Gefitinib_1010	4.22485835986715	0.565877848220451	15.8156608051655	Low
GSM1297234	0.0541300906571256	Afatinib_1032	2.31937703680867	0.570098131525537	16.0908042038656	Low
GSM1297234	0.0541300906571256	Erlotinib_1168	3.77393036697939	0.590550917498378	17.4816850133436	Low
GSM1297234	0.0541300906571256	Sapitinib_1549	5.67564182180129	0.548814679974055	14.7421791682312	Low
GSM1297234	0.0541300906571256	Lapatinib_1558	4.24698622043468	0.568476555144059	15.9846201471634	Low
GSM1297234	0.0541300906571256	Ibrutinib_1799	6.0485882891573	0.484983156529199	11.2223976683473	Low
GSM1297236	0.193384018072051	Gefitinib_1010	4.48286295163409	0.565877848220451	15.8156608051655	High
GSM1297236	0.193384018072051	Afatinib_1032	2.77135147875661	0.570098131525537	16.0908042038656	High
GSM1297236	0.193384018072051	Erlotinib_1168	3.76013248321807	0.590550917498378	17.4816850133436	High
GSM1297236	0.193384018072051	Sapitinib_1549	6.11053725874039	0.548814679974055	14.7421791682312	High
GSM1297236	0.193384018072051	Lapatinib_1558	4.69194621490557	0.568476555144059	15.9846201471634	High
GSM1297236	0.193384018072051	Ibrutinib_1799	6.32911951967082	0.484983156529199	11.2223976683473	High
GSM1297238	-0.865176006233659	Gefitinib_1010	4.36274865971508	0.565877848220451	15.8156608051655	Low
GSM1297238	-0.865176006233659	Afatinib_1032	2.20921356649492	0.570098131525537	16.0908042038656	Low
GSM1297238	-0.865176006233659	Erlotinib_1168	3.56902282293904	0.590550917498378	17.4816850133436	Low
GSM1297238	-0.865176006233659	Sapitinib_1549	5.31729336959082	0.548814679974055	14.7421791682312	Low
GSM1297238	-0.865176006233659	Lapatinib_1558	3.49223077947711	0.568476555144059	15.9846201471634	Low
GSM1297238	-0.865176006233659	Ibrutinib_1799	5.87589909555981	0.484983156529199	11.2223976683473	Low
GSM1297240	-0.740702937093738	Gefitinib_1010	4.0526554269238	0.565877848220451	15.8156608051655	Low
GSM1297240	-0.740702937093738	Afatinib_1032	1.97934850653771	0.570098131525537	16.0908042038656	Low
GSM1297240	-0.740702937093738	Erlotinib_1168	3.16788831619266	0.590550917498378	17.4816850133436	Low
GSM1297240	-0.740702937093738	Sapitinib_1549	4.99055847509584	0.548814679974055	14.7421791682312	Low
GSM1297240	-0.740702937093738	Lapatinib_1558	3.2037501259088	0.568476555144059	15.9846201471634	Low
GSM1297240	-0.740702937093738	Ibrutinib_1799	5.58004857480707	0.484983156529199	11.2223976683473	Low
GSM1297242	0.0379480475870957	Gefitinib_1010	4.50225580057015	0.565877848220451	15.8156608051655	Low
GSM1297242	0.0379480475870957	Afatinib_1032	2.30380418724903	0.570098131525537	16.0908042038656	Low
GSM1297242	0.0379480475870957	Erlotinib_1168	3.24614020133213	0.590550917498378	17.4816850133436	Low
GSM1297242	0.0379480475870957	Sapitinib_1549	4.76121056250081	0.548814679974055	14.7421791682312	Low
GSM1297242	0.0379480475870957	Lapatinib_1558	3.98768683365053	0.568476555144059	15.9846201471634	Low
GSM1297242	0.0379480475870957	Ibrutinib_1799	6.2328256668727	0.484983156529199	11.2223976683473	Low
GSM1297244	0.30763942845426	Gefitinib_1010	3.91541700852213	0.565877848220451	15.8156608051655	High
GSM1297244	0.30763942845426	Afatinib_1032	1.82275893635904	0.570098131525537	16.0908042038656	High
GSM1297244	0.30763942845426	Erlotinib_1168	3.02468644441828	0.590550917498378	17.4816850133436	High
GSM1297244	0.30763942845426	Sapitinib_1549	4.28084642151971	0.548814679974055	14.7421791682312	High
GSM1297244	0.30763942845426	Lapatinib_1558	2.92230509017287	0.568476555144059	15.9846201471634	High
GSM1297244	0.30763942845426	Ibrutinib_1799	6.25272208166166	0.484983156529199	11.2223976683473	High
GSM1297246	-0.266375818974487	Gefitinib_1010	5.03346163265457	0.565877848220451	15.8156608051655	Low
GSM1297246	-0.266375818974487	Afatinib_1032	2.96975393938731	0.570098131525537	16.0908042038656	Low
GSM1297246	-0.266375818974487	Erlotinib_1168	3.87228436485345	0.590550917498378	17.4816850133436	Low
GSM1297246	-0.266375818974487	Sapitinib_1549	5.26662147618163	0.548814679974055	14.7421791682312	Low
GSM1297246	-0.266375818974487	Lapatinib_1558	4.06576122946145	0.568476555144059	15.9846201471634	Low
GSM1297246	-0.266375818974487	Ibrutinib_1799	6.3736650330733	0.484983156529199	11.2223976683473	Low
GSM1297248	-1.01619989765553	Gefitinib_1010	4.36613092141454	0.565877848220451	15.8156608051655	Low
GSM1297248	-1.01619989765553	Afatinib_1032	2.33887535005572	0.570098131525537	16.0908042038656	Low
GSM1297248	-1.01619989765553	Erlotinib_1168	3.78295179676771	0.590550917498378	17.4816850133436	Low
GSM1297248	-1.01619989765553	Sapitinib_1549	4.7168357415035	0.548814679974055	14.7421791682312	Low
GSM1297248	-1.01619989765553	Lapatinib_1558	3.03667044153427	0.568476555144059	15.9846201471634	Low
GSM1297248	-1.01619989765553	Ibrutinib_1799	6.0894900685508	0.484983156529199	11.2223976683473	Low
GSM1297250	0.259007170607755	Gefitinib_1010	5.87648262127244	0.565877848220451	15.8156608051655	High
GSM1297250	0.259007170607755	Afatinib_1032	3.7265001931918	0.570098131525537	16.0908042038656	High
GSM1297250	0.259007170607755	Erlotinib_1168	5.09346166928412	0.590550917498378	17.4816850133436	High
GSM1297250	0.259007170607755	Sapitinib_1549	6.77131692106373	0.548814679974055	14.7421791682312	High
GSM1297250	0.259007170607755	Lapatinib_1558	5.3060222907321	0.568476555144059	15.9846201471634	High
GSM1297250	0.259007170607755	Ibrutinib_1799	6.74894970793094	0.484983156529199	11.2223976683473	High
GSM1297252	0.134634665601585	Gefitinib_1010	5.37652384470511	0.565877848220451	15.8156608051655	High
GSM1297252	0.134634665601585	Afatinib_1032	3.12034474929544	0.570098131525537	16.0908042038656	High
GSM1297252	0.134634665601585	Erlotinib_1168	4.41832808742445	0.590550917498378	17.4816850133436	High
GSM1297252	0.134634665601585	Sapitinib_1549	5.92409628674275	0.548814679974055	14.7421791682312	High
GSM1297252	0.134634665601585	Lapatinib_1558	4.73098451501114	0.568476555144059	15.9846201471634	High
GSM1297252	0.134634665601585	Ibrutinib_1799	6.48876589629521	0.484983156529199	11.2223976683473	High
GSM1297254	-0.379439240222867	Gefitinib_1010	3.87236263531814	0.565877848220451	15.8156608051655	Low
GSM1297254	-0.379439240222867	Afatinib_1032	1.95403097715165	0.570098131525537	16.0908042038656	Low
GSM1297254	-0.379439240222867	Erlotinib_1168	3.00430453292127	0.590550917498378	17.4816850133436	Low
GSM1297254	-0.379439240222867	Sapitinib_1549	4.07804363226749	0.548814679974055	14.7421791682312	Low
GSM1297254	-0.379439240222867	Lapatinib_1558	3.29188279812216	0.568476555144059	15.9846201471634	Low
GSM1297254	-0.379439240222867	Ibrutinib_1799	5.56376510306075	0.484983156529199	11.2223976683473	Low
GSM1297256	-0.126338913983458	Gefitinib_1010	4.13941340544271	0.565877848220451	15.8156608051655	Low
GSM1297256	-0.126338913983458	Afatinib_1032	2.64230494800097	0.570098131525537	16.0908042038656	Low
GSM1297256	-0.126338913983458	Erlotinib_1168	3.76893337601663	0.590550917498378	17.4816850133436	Low
GSM1297256	-0.126338913983458	Sapitinib_1549	4.63620534720609	0.548814679974055	14.7421791682312	Low
GSM1297256	-0.126338913983458	Lapatinib_1558	3.18920527994793	0.568476555144059	15.9846201471634	Low
GSM1297256	-0.126338913983458	Ibrutinib_1799	5.91516631344571	0.484983156529199	11.2223976683473	Low
GSM1297258	-0.00499496065837918	Gefitinib_1010	4.39326011470634	0.565877848220451	15.8156608051655	Low
GSM1297258	-0.00499496065837918	Afatinib_1032	2.46306040532951	0.570098131525537	16.0908042038656	Low
GSM1297258	-0.00499496065837918	Erlotinib_1168	3.27233773325903	0.590550917498378	17.4816850133436	Low
GSM1297258	-0.00499496065837918	Sapitinib_1549	5.32257164370471	0.548814679974055	14.7421791682312	Low
GSM1297258	-0.00499496065837918	Lapatinib_1558	4.15628138927059	0.568476555144059	15.9846201471634	Low
GSM1297258	-0.00499496065837918	Ibrutinib_1799	5.91989190857676	0.484983156529199	11.2223976683473	Low
GSM1297260	0.479611232564168	Gefitinib_1010	5.00350940238299	0.565877848220451	15.8156608051655	High
GSM1297260	0.479611232564168	Afatinib_1032	3.37887859513806	0.570098131525537	16.0908042038656	High
GSM1297260	0.479611232564168	Erlotinib_1168	4.35512767499908	0.590550917498378	17.4816850133436	High
GSM1297260	0.479611232564168	Sapitinib_1549	6.05540569813202	0.548814679974055	14.7421791682312	High
GSM1297260	0.479611232564168	Lapatinib_1558	4.30560525842247	0.568476555144059	15.9846201471634	High
GSM1297260	0.479611232564168	Ibrutinib_1799	7.28913355113156	0.484983156529199	11.2223976683473	High
GSM1297262	-0.771275290375843	Gefitinib_1010	3.88553546845312	0.565877848220451	15.8156608051655	Low
GSM1297262	-0.771275290375843	Afatinib_1032	1.78319257811893	0.570098131525537	16.0908042038656	Low
GSM1297262	-0.771275290375843	Erlotinib_1168	3.23631565977287	0.590550917498378	17.4816850133436	Low
GSM1297262	-0.771275290375843	Sapitinib_1549	4.75054304211281	0.548814679974055	14.7421791682312	Low
GSM1297262	-0.771275290375843	Lapatinib_1558	2.39731564481297	0.568476555144059	15.9846201471634	Low
GSM1297262	-0.771275290375843	Ibrutinib_1799	5.90628414693102	0.484983156529199	11.2223976683473	Low
GSM1297264	0.747157397166903	Gefitinib_1010	6.01268910974146	0.565877848220451	15.8156608051655	High
GSM1297264	0.747157397166903	Afatinib_1032	4.29808675390677	0.570098131525537	16.0908042038656	High
GSM1297264	0.747157397166903	Erlotinib_1168	5.37836813192749	0.590550917498378	17.4816850133436	High
GSM1297264	0.747157397166903	Sapitinib_1549	7.89087474752222	0.548814679974055	14.7421791682312	High
GSM1297264	0.747157397166903	Lapatinib_1558	5.64078810850027	0.568476555144059	15.9846201471634	High
GSM1297264	0.747157397166903	Ibrutinib_1799	7.81195066973451	0.484983156529199	11.2223976683473	High
GSM1297266	-0.11763447359916	Gefitinib_1010	5.16742284526627	0.565877848220451	15.8156608051655	Low
GSM1297266	-0.11763447359916	Afatinib_1032	3.14809042903929	0.570098131525537	16.0908042038656	Low
GSM1297266	-0.11763447359916	Erlotinib_1168	4.4331131146192	0.590550917498378	17.4816850133436	Low
GSM1297266	-0.11763447359916	Sapitinib_1549	6.09726667422346	0.548814679974055	14.7421791682312	Low
GSM1297266	-0.11763447359916	Lapatinib_1558	4.16869153314621	0.568476555144059	15.9846201471634	Low
GSM1297266	-0.11763447359916	Ibrutinib_1799	7.41195676621209	0.484983156529199	11.2223976683473	Low
GSM1297268	-0.541848538965595	Gefitinib_1010	4.47300125373585	0.565877848220451	15.8156608051655	Low
GSM1297268	-0.541848538965595	Afatinib_1032	2.58292128645329	0.570098131525537	16.0908042038656	Low
GSM1297268	-0.541848538965595	Erlotinib_1168	3.85652910940668	0.590550917498378	17.4816850133436	Low
GSM1297268	-0.541848538965595	Sapitinib_1549	5.45192148173314	0.548814679974055	14.7421791682312	Low
GSM1297268	-0.541848538965595	Lapatinib_1558	4.49484941303918	0.568476555144059	15.9846201471634	Low
GSM1297268	-0.541848538965595	Ibrutinib_1799	6.38907483670636	0.484983156529199	11.2223976683473	Low
GSM1297270	0.103461828012028	Gefitinib_1010	4.78741408272306	0.565877848220451	15.8156608051655	High
GSM1297270	0.103461828012028	Afatinib_1032	2.77101546979277	0.570098131525537	16.0908042038656	High
GSM1297270	0.103461828012028	Erlotinib_1168	3.79660152051846	0.590550917498378	17.4816850133436	High
GSM1297270	0.103461828012028	Sapitinib_1549	5.81092777789537	0.548814679974055	14.7421791682312	High
GSM1297270	0.103461828012028	Lapatinib_1558	3.59433627838039	0.568476555144059	15.9846201471634	High
GSM1297270	0.103461828012028	Ibrutinib_1799	5.87870669086665	0.484983156529199	11.2223976683473	High
GSM1297272	-0.0329394054934046	Gefitinib_1010	4.14481912542265	0.565877848220451	15.8156608051655	Low
GSM1297272	-0.0329394054934046	Afatinib_1032	2.52436829323962	0.570098131525537	16.0908042038656	Low
GSM1297272	-0.0329394054934046	Erlotinib_1168	3.51497333925937	0.590550917498378	17.4816850133436	Low
GSM1297272	-0.0329394054934046	Sapitinib_1549	4.93195336116771	0.548814679974055	14.7421791682312	Low
GSM1297272	-0.0329394054934046	Lapatinib_1558	3.19245596949336	0.568476555144059	15.9846201471634	Low
GSM1297272	-0.0329394054934046	Ibrutinib_1799	5.9280597052707	0.484983156529199	11.2223976683473	Low
GSM1297274	-0.0879391485385035	Gefitinib_1010	4.19740471502304	0.565877848220451	15.8156608051655	Low
GSM1297274	-0.0879391485385035	Afatinib_1032	1.70662658572758	0.570098131525537	16.0908042038656	Low
GSM1297274	-0.0879391485385035	Erlotinib_1168	3.34649461547438	0.590550917498378	17.4816850133436	Low
GSM1297274	-0.0879391485385035	Sapitinib_1549	4.72515216699703	0.548814679974055	14.7421791682312	Low
GSM1297274	-0.0879391485385035	Lapatinib_1558	3.31097746880345	0.568476555144059	15.9846201471634	Low
GSM1297274	-0.0879391485385035	Ibrutinib_1799	5.24716192070839	0.484983156529199	11.2223976683473	Low
GSM1297276	0.492608126566062	Gefitinib_1010	5.99031807652718	0.565877848220451	15.8156608051655	High
GSM1297276	0.492608126566062	Afatinib_1032	4.20197468530131	0.570098131525537	16.0908042038656	High
GSM1297276	0.492608126566062	Erlotinib_1168	4.89176702837192	0.590550917498378	17.4816850133436	High
GSM1297276	0.492608126566062	Sapitinib_1549	7.04846504411962	0.548814679974055	14.7421791682312	High
GSM1297276	0.492608126566062	Lapatinib_1558	4.85956651709511	0.568476555144059	15.9846201471634	High
GSM1297276	0.492608126566062	Ibrutinib_1799	7.18542124037257	0.484983156529199	11.2223976683473	High
GSM1297278	-0.123205994326074	Gefitinib_1010	3.62080652966861	0.565877848220451	15.8156608051655	Low
GSM1297278	-0.123205994326074	Afatinib_1032	1.53798591628342	0.570098131525537	16.0908042038656	Low
GSM1297278	-0.123205994326074	Erlotinib_1168	3.02486872453435	0.590550917498378	17.4816850133436	Low
GSM1297278	-0.123205994326074	Sapitinib_1549	4.37477693691419	0.548814679974055	14.7421791682312	Low
GSM1297278	-0.123205994326074	Lapatinib_1558	3.21780884202341	0.568476555144059	15.9846201471634	Low
GSM1297278	-0.123205994326074	Ibrutinib_1799	5.54455533864434	0.484983156529199	11.2223976683473	Low
GSM1297280	0.234869063764078	Gefitinib_1010	4.72019297582008	0.565877848220451	15.8156608051655	High
GSM1297280	0.234869063764078	Afatinib_1032	2.65783453484264	0.570098131525537	16.0908042038656	High
GSM1297280	0.234869063764078	Erlotinib_1168	3.84235142456784	0.590550917498378	17.4816850133436	High
GSM1297280	0.234869063764078	Sapitinib_1549	5.26477282112518	0.548814679974055	14.7421791682312	High
GSM1297280	0.234869063764078	Lapatinib_1558	3.99765117644692	0.568476555144059	15.9846201471634	High
GSM1297280	0.234869063764078	Ibrutinib_1799	6.80924985232559	0.484983156529199	11.2223976683473	High
GSM1297282	0.278310879277104	Gefitinib_1010	5.63570172370811	0.565877848220451	15.8156608051655	High
GSM1297282	0.278310879277104	Afatinib_1032	3.54298672861065	0.570098131525537	16.0908042038656	High
GSM1297282	0.278310879277104	Erlotinib_1168	4.84325169760241	0.590550917498378	17.4816850133436	High
GSM1297282	0.278310879277104	Sapitinib_1549	5.99668796652512	0.548814679974055	14.7421791682312	High
GSM1297282	0.278310879277104	Lapatinib_1558	5.13360842892579	0.568476555144059	15.9846201471634	High
GSM1297282	0.278310879277104	Ibrutinib_1799	6.96006670639342	0.484983156529199	11.2223976683473	High
GSM1297284	0.521922598100858	Gefitinib_1010	4.84755728273125	0.565877848220451	15.8156608051655	High
GSM1297284	0.521922598100858	Afatinib_1032	3.16820805296314	0.570098131525537	16.0908042038656	High
GSM1297284	0.521922598100858	Erlotinib_1168	4.10731229097234	0.590550917498378	17.4816850133436	High
GSM1297284	0.521922598100858	Sapitinib_1549	5.27393251025009	0.548814679974055	14.7421791682312	High
GSM1297284	0.521922598100858	Lapatinib_1558	4.19192318509684	0.568476555144059	15.9846201471634	High
GSM1297284	0.521922598100858	Ibrutinib_1799	6.50731531060032	0.484983156529199	11.2223976683473	High
GSM1297286	-0.462441915733227	Gefitinib_1010	4.37421175488213	0.565877848220451	15.8156608051655	Low
GSM1297286	-0.462441915733227	Afatinib_1032	2.30842855201814	0.570098131525537	16.0908042038656	Low
GSM1297286	-0.462441915733227	Erlotinib_1168	3.8504088549578	0.590550917498378	17.4816850133436	Low
GSM1297286	-0.462441915733227	Sapitinib_1549	5.33255079126915	0.548814679974055	14.7421791682312	Low
GSM1297286	-0.462441915733227	Lapatinib_1558	3.91928491629199	0.568476555144059	15.9846201471634	Low
GSM1297286	-0.462441915733227	Ibrutinib_1799	6.40474036567222	0.484983156529199	11.2223976683473	Low
GSM1297288	-0.113585226285705	Gefitinib_1010	4.31520961388402	0.565877848220451	15.8156608051655	Low
GSM1297288	-0.113585226285705	Afatinib_1032	2.01825039156359	0.570098131525537	16.0908042038656	Low
GSM1297288	-0.113585226285705	Erlotinib_1168	3.78997749129068	0.590550917498378	17.4816850133436	Low
GSM1297288	-0.113585226285705	Sapitinib_1549	4.97076108955544	0.548814679974055	14.7421791682312	Low
GSM1297288	-0.113585226285705	Lapatinib_1558	3.97542085480315	0.568476555144059	15.9846201471634	Low
GSM1297288	-0.113585226285705	Ibrutinib_1799	6.12482393677614	0.484983156529199	11.2223976683473	Low
GSM1297290	-1.3585039634127	Gefitinib_1010	3.81846574093602	0.565877848220451	15.8156608051655	Low
GSM1297290	-1.3585039634127	Afatinib_1032	2.06347594693957	0.570098131525537	16.0908042038656	Low
GSM1297290	-1.3585039634127	Erlotinib_1168	2.97752980309982	0.590550917498378	17.4816850133436	Low
GSM1297290	-1.3585039634127	Sapitinib_1549	4.91648247826244	0.548814679974055	14.7421791682312	Low
GSM1297290	-1.3585039634127	Lapatinib_1558	3.35806837732093	0.568476555144059	15.9846201471634	Low
GSM1297290	-1.3585039634127	Ibrutinib_1799	5.64590528699223	0.484983156529199	11.2223976683473	Low
GSM1297292	-0.486786180969511	Gefitinib_1010	4.41928192066423	0.565877848220451	15.8156608051655	Low
GSM1297292	-0.486786180969511	Afatinib_1032	2.54286476658272	0.570098131525537	16.0908042038656	Low
GSM1297292	-0.486786180969511	Erlotinib_1168	3.7178156916939	0.590550917498378	17.4816850133436	Low
GSM1297292	-0.486786180969511	Sapitinib_1549	4.90221698022956	0.548814679974055	14.7421791682312	Low
GSM1297292	-0.486786180969511	Lapatinib_1558	4.11370359701155	0.568476555144059	15.9846201471634	Low
GSM1297292	-0.486786180969511	Ibrutinib_1799	6.2390269453346	0.484983156529199	11.2223976683473	Low
GSM1297294	-1.09050358605419	Gefitinib_1010	4.64570444814308	0.565877848220451	15.8156608051655	Low
GSM1297294	-1.09050358605419	Afatinib_1032	2.9463156799901	0.570098131525537	16.0908042038656	Low
GSM1297294	-1.09050358605419	Erlotinib_1168	3.60397063508173	0.590550917498378	17.4816850133436	Low
GSM1297294	-1.09050358605419	Sapitinib_1549	4.73300176802558	0.548814679974055	14.7421791682312	Low
GSM1297294	-1.09050358605419	Lapatinib_1558	3.55924821080304	0.568476555144059	15.9846201471634	Low
GSM1297294	-1.09050358605419	Ibrutinib_1799	5.98730949537899	0.484983156529199	11.2223976683473	Low
GSM1297296	-0.280196190865978	Gefitinib_1010	4.32857940065144	0.565877848220451	15.8156608051655	Low
GSM1297296	-0.280196190865978	Afatinib_1032	1.46188751258848	0.570098131525537	16.0908042038656	Low
GSM1297296	-0.280196190865978	Erlotinib_1168	3.4811637220224	0.590550917498378	17.4816850133436	Low
GSM1297296	-0.280196190865978	Sapitinib_1549	4.61184304083103	0.548814679974055	14.7421791682312	Low
GSM1297296	-0.280196190865978	Lapatinib_1558	3.28067155335062	0.568476555144059	15.9846201471634	Low
GSM1297296	-0.280196190865978	Ibrutinib_1799	4.65786781592725	0.484983156529199	11.2223976683473	Low
GSM1297298	-0.0360682357376312	Gefitinib_1010	5.00503256107974	0.565877848220451	15.8156608051655	Low
GSM1297298	-0.0360682357376312	Afatinib_1032	2.90225342492198	0.570098131525537	16.0908042038656	Low
GSM1297298	-0.0360682357376312	Erlotinib_1168	3.98105573284645	0.590550917498378	17.4816850133436	Low
GSM1297298	-0.0360682357376312	Sapitinib_1549	5.88826379937114	0.548814679974055	14.7421791682312	Low
GSM1297298	-0.0360682357376312	Lapatinib_1558	4.63280881550918	0.568476555144059	15.9846201471634	Low
GSM1297298	-0.0360682357376312	Ibrutinib_1799	5.99515001831956	0.484983156529199	11.2223976683473	Low
GSM1297300	-0.102384708328316	Gefitinib_1010	4.85711618924167	0.565877848220451	15.8156608051655	Low
GSM1297300	-0.102384708328316	Afatinib_1032	2.88144840988216	0.570098131525537	16.0908042038656	Low
GSM1297300	-0.102384708328316	Erlotinib_1168	3.83609090266428	0.590550917498378	17.4816850133436	Low
GSM1297300	-0.102384708328316	Sapitinib_1549	5.24824920248305	0.548814679974055	14.7421791682312	Low
GSM1297300	-0.102384708328316	Lapatinib_1558	4.57938453655121	0.568476555144059	15.9846201471634	Low
GSM1297300	-0.102384708328316	Ibrutinib_1799	6.35595650037984	0.484983156529199	11.2223976683473	Low
GSM1297302	1.37129523862455	Gefitinib_1010	5.51732964328393	0.565877848220451	15.8156608051655	High
GSM1297302	1.37129523862455	Afatinib_1032	3.68342881787961	0.570098131525537	16.0908042038656	High
GSM1297302	1.37129523862455	Erlotinib_1168	4.46296347279863	0.590550917498378	17.4816850133436	High
GSM1297302	1.37129523862455	Sapitinib_1549	7.58206620485462	0.548814679974055	14.7421791682312	High
GSM1297302	1.37129523862455	Lapatinib_1558	5.77318521075705	0.568476555144059	15.9846201471634	High
GSM1297302	1.37129523862455	Ibrutinib_1799	7.8583895437104	0.484983156529199	11.2223976683473	High
GSM1297304	0.577012866493058	Gefitinib_1010	4.86200574327069	0.565877848220451	15.8156608051655	High
GSM1297304	0.577012866493058	Afatinib_1032	2.76279658127967	0.570098131525537	16.0908042038656	High
GSM1297304	0.577012866493058	Erlotinib_1168	3.7734694726992	0.590550917498378	17.4816850133436	High
GSM1297304	0.577012866493058	Sapitinib_1549	5.75218055002743	0.548814679974055	14.7421791682312	High
GSM1297304	0.577012866493058	Lapatinib_1558	5.04640585591749	0.568476555144059	15.9846201471634	High
GSM1297304	0.577012866493058	Ibrutinib_1799	6.83043820997209	0.484983156529199	11.2223976683473	High
GSM1297306	-0.0592360771512807	Gefitinib_1010	4.14942654469075	0.565877848220451	15.8156608051655	Low
GSM1297306	-0.0592360771512807	Afatinib_1032	2.35100913105526	0.570098131525537	16.0908042038656	Low
GSM1297306	-0.0592360771512807	Erlotinib_1168	3.63644417727966	0.590550917498378	17.4816850133436	Low
GSM1297306	-0.0592360771512807	Sapitinib_1549	5.54983272939845	0.548814679974055	14.7421791682312	Low
GSM1297306	-0.0592360771512807	Lapatinib_1558	3.67619552445589	0.568476555144059	15.9846201471634	Low
GSM1297306	-0.0592360771512807	Ibrutinib_1799	6.22118724773824	0.484983156529199	11.2223976683473	Low
GSM1297308	0.613924136809421	Gefitinib_1010	4.61680216456001	0.565877848220451	15.8156608051655	High
GSM1297308	0.613924136809421	Afatinib_1032	1.85251659502128	0.570098131525537	16.0908042038656	High
GSM1297308	0.613924136809421	Erlotinib_1168	3.94624041422115	0.590550917498378	17.4816850133436	High
GSM1297308	0.613924136809421	Sapitinib_1549	5.80364795036798	0.548814679974055	14.7421791682312	High
GSM1297308	0.613924136809421	Lapatinib_1558	3.83278945733734	0.568476555144059	15.9846201471634	High
GSM1297308	0.613924136809421	Ibrutinib_1799	5.70712918913786	0.484983156529199	11.2223976683473	High
GSM1297310	-0.424845895162171	Gefitinib_1010	3.68925561477153	0.565877848220451	15.8156608051655	Low
GSM1297310	-0.424845895162171	Afatinib_1032	1.83300492854834	0.570098131525537	16.0908042038656	Low
GSM1297310	-0.424845895162171	Erlotinib_1168	3.15466041656108	0.590550917498378	17.4816850133436	Low
GSM1297310	-0.424845895162171	Sapitinib_1549	4.35288685284914	0.548814679974055	14.7421791682312	Low
GSM1297310	-0.424845895162171	Lapatinib_1558	3.7793626678344	0.568476555144059	15.9846201471634	Low
GSM1297310	-0.424845895162171	Ibrutinib_1799	5.07049786266027	0.484983156529199	11.2223976683473	Low
GSM1297312	-1.76423279173372	Gefitinib_1010	3.5620383846874	0.565877848220451	15.8156608051655	Low
GSM1297312	-1.76423279173372	Afatinib_1032	1.98984439265505	0.570098131525537	16.0908042038656	Low
GSM1297312	-1.76423279173372	Erlotinib_1168	2.64143372205181	0.590550917498378	17.4816850133436	Low
GSM1297312	-1.76423279173372	Sapitinib_1549	4.72990085902423	0.548814679974055	14.7421791682312	Low
GSM1297312	-1.76423279173372	Lapatinib_1558	3.26736146850558	0.568476555144059	15.9846201471634	Low
GSM1297312	-1.76423279173372	Ibrutinib_1799	5.45240101534543	0.484983156529199	11.2223976683473	Low
