# Supplementary material for: Identification of disulfidptosis in esophageal squamous cell carcinoma based on single-cell and bulk RNA-seq data to predict prognosis and treatment response
Source: Front Immunol. 2025 Apr 15;16:1567793. doi: 10.3389/fimmu.2025.1567793 (PMC12037556; doi:10.3389/fimmu.2025.1567793)
Supplement: Supplementary file 1 [file Presentation1.zip › Potential treatment strategies for prognostic signature/Table_Clinical_Score_phs000452.v2.p1_Illumina_SKCM_lasso_OS.tsv]

Sample	time	status	Immunotherapy.Response	Immunotherapy.Response.Group	PFS.Time	PFS.Status	Sample.Type	Score	HR_group	Group
Pat02	1632	0	SD	Yes	538	1	Tumor	0.06760248002693513	0	Low
Pat03	100	1	PD	No	76	1	Tumor	0.1854310778842717	1	High
Pat04	987	0	PR	Yes	646	0	Tumor	0.484461837790086	1	High
Pat06	161	1	PD	No	77	1	Tumor	0.08860887075171063	0	Low
Pat08	140	1	PD	No	73	1	Tumor	0.23244288789654574	1	High
Pat118	313	1	PD	No	120	1	Tumor	-0.003367006174225881	0	Low
Pat119	808	0	PD	No	108	1	Tumor	0.022848999467210848	0	Low
Pat123	853	1	SD	Yes	544	1	Tumor	0.06233013771390346	0	Low
Pat126	641	0	PR	Yes	187	1	Tumor	0.09151891066231359	0	Low
Pat14	163	1	PD	No	84	1	Tumor	0.19988692944837483	1	High
Pat15	50	1	PD	No	31	1	Tumor	0.3053805588568725	1	High
Pat16	811	1	PD	No	84	1	Tumor	0.19976949008320988	1	High
Pat19	175	1	PD	No	21	1	Tumor	0.3308057601682682	1	High
Pat20	116	1	PD	No	71	1	Tumor	0.21555480114190206	1	High
Pat25	325	1	PD	No	67	1	Tumor	0.34193516319592154	1	High
Pat27	1379	0	PD	No	139	1	Tumor	-0.0040038652524984316	0	Low
Pat28	1184	1	PD	No	77	1	Tumor	0.19258515710482813	1	High
Pat33	211	1	PD	No	211	1	Tumor	-0.0028978241676848714	0	Low
Pat36	54	1	PD	No	41	1	Tumor	-0.0686921254672722	0	Low
Pat37	70	1	PD	No	23	1	Tumor	0.2848497910587	1	High
Pat38	1539	0	PR	Yes	302	1	Tumor	0.10741377099318024	0	Low
Pat39	1487	0	CR	Yes	1487	0	Tumor	0.12059618874908838	0	Low
Pat40	34	1	PD	No	34	1	Tumor	0.5083769787932119	1	High
Pat41	128	1	PD	No	54	1	Tumor	0.10584850263706173	0	Low
Pat43	37	1	PD	No	37	1	Tumor	0.013268372239015062	0	Low
Pat44	271	1	PD	No	62	1	Tumor	0.005391738198992755	0	Low
Pat45	89	1	PD	No	61	1	Tumor	-0.05916050783141112	0	Low
Pat46	160	1	PD	No	36	1	Tumor	0.07909684673494982	0	Low
Pat47	1106	0	CR	Yes	1106	0	Tumor	-0.23362734313121258	0	Low
Pat49	1034	0	SD	No	163	1	Tumor	0.04798876769694704	0	Low
Pat50	65	1	PD	No	65	1	Tumor	-0.013408387064905231	0	Low
Pat79	801	1	PR	Yes	405	1	Tumor	-0.13805634666285646	0	Low
Pat80	724	1	SD	Yes	182	1	Tumor	-0.08198241202367641	0	Low
Pat81	628	1	PD	No	76	1	Tumor	-0.16461121945521762	0	Low
Pat83	1027	0	PD	No	107	1	Tumor	0.05551058311902166	0	Low
Pat85	458	1	PD	No	83	1	Tumor	0.04599682300105145	0	Low
Pat86	293	1	SD	No	153	1	Tumor	0.07187627011221781	0	Low
Pat88	989	0	SD	Yes	665	0	Tumor	0.03321853111218604	0	Low
Pat90	1005	0	PR	Yes	669	0	Tumor	0.013795961484193445	0	Low
Pat91	680	1	SD	Yes	680	0	Tumor	0.1363664821474087	1	High
Pat98	140	1	PD	No	77	1	Tumor	0.12481607892853733	1	High
