# Supplementary material for: Identification of disulfidptosis in esophageal squamous cell carcinoma based on single-cell and bulk RNA-seq data to predict prognosis and treatment response
Source: Front Immunol. 2025 Apr 15;16:1567793. doi: 10.3389/fimmu.2025.1567793 (PMC12037556; doi:10.3389/fimmu.2025.1567793)
Supplement: Supplementary file 1 [file Presentation1.zip › Prognostic signature and immune microenvironment/bulk_gsea/SupplementaryTable_GOBP_term gsea.csv]

ID	Description	setSize	enrichmentScore	NES	pvalue	p.adjust	qvalues	rank	leading_edge	core_enrichment
GOBP_EPIDERMIS_DEVELOPMENT	GOBP_EPIDERMIS_DEVELOPMENT	328	-0.614849986142746	-2.73278321327481	2.94712020096566e-32	1.52395585591934e-28	1.17419473270053e-28	2250	tags=42%	list=12%	signal=38%	MYO6/KRTAP5-9/GLI2/ZFP36/TRADD/GLI1/EZH2/FGFR2/PRKCH/KRTAP6-3/SOSTDC1/DKK4/NTF4/SFN/FOXC1/REG3A/PAX6/PTCH2/TP63/WNT5A/CLRN2/GRHL2/NSDHL/FERMT1/DNASE1L2/COL7A1/KDF1/EDAR/FOXQ1/ALOX15B/LCE1A/EMP1/KEAP1/PLS1/LCE1B/PLA2G10/TPRN/LCE5A/ZBED2/IRF6/FOXN1/KRT83/OVOL2/EREG/LCE6A/KRT15/USH1C/MAFG/BCL11B/POU2F3/LIPM/KRT85/KRT17/KRT14/DSP/ATOH1/EPHA2/SLC44A4/HPSE/KRT5/ZDHHC21/OVOL3/CST6/AQP3/LORICRIN/LCE1C/LI…
GOBP_EPIDERMAL_CELL_DIFFERENTIATION	GOBP_EPIDERMAL_CELL_DIFFERENTIATION	200	-0.685451998389447	-2.92343731282468	3.88333649747911e-29	1.00403665142322e-25	7.73601507524128e-26	2250	tags=48%	list=12%	signal=43%	MYO6/ZFP36/GLI1/EZH2/PRKCH/KRTAP6-3/SFN/FOXC1/REG3A/PAX6/PTCH2/TP63/WNT5A/CLRN2/GRHL2/DNASE1L2/KDF1/ALOX15B/LCE1A/KEAP1/PLS1/LCE1B/TPRN/LCE5A/ZBED2/IRF6/FOXN1/OVOL2/EREG/LCE6A/USH1C/MAFG/BCL11B/LIPM/KRT17/DSP/ATOH1/EPHA2/SLC44A4/OVOL3/AQP3/LORICRIN/LCE1C/LIPN/PPL/SPINK5/HRNR/CASP14/ESRP1/LCE2D/TCHH/HES5/IVL/LCE3B/MYCL/LIPK/ANXA1/KRT16/IL1A/SLC9A3R1/KLK5/SPRR3/KLF4/EVPL/LCE2A/CSTA/SPRR2A/TMEM79/FL…
GOBP_KERATINOCYTE_DIFFERENTIATION	GOBP_KERATINOCYTE_DIFFERENTIATION	137	-0.742199703557591	-2.97801597274421	2.1421238678164e-27	3.69230750682619e-24	2.84489082094213e-24	1912	tags=53%	list=10%	signal=48%	SFN/FOXC1/REG3A/PAX6/TP63/WNT5A/GRHL2/DNASE1L2/KDF1/ALOX15B/LCE1A/LCE1B/LCE5A/ZBED2/IRF6/FOXN1/OVOL2/EREG/LCE6A/BCL11B/LIPM/KRT17/DSP/EPHA2/AQP3/LORICRIN/LCE1C/LIPN/PPL/HRNR/CASP14/LCE2D/TCHH/IVL/LCE3B/LIPK/ANXA1/KRT16/IL1A/KLK5/SPRR3/EVPL/LCE2A/CSTA/SPRR2A/TMEM79/FLG/S100A7/CERS3/DSG4/LCE3A/EXPH5/SPRR2D/TGM3/SPRR1B/SPRR2F/LCE2B/AKR1C3/SPRR2E/CNFN/LCE3E/SCEL/SPRR1A/GRHL1/ABCA12/LCE3C/TGM1/CDSN/LC…
GOBP_KERATINIZATION	GOBP_KERATINIZATION	57	-0.882622329585756	-3.05912237222951	8.84649548337748e-26	1.14363070361362e-22	8.81157510646941e-23	1318	tags=77%	list=7%	signal=72%	LCE1A/LCE1B/LCE5A/LCE6A/LIPM/KRT17/LORICRIN/LCE1C/LIPN/PPL/HRNR/CASP14/LCE2D/TCHH/IVL/LCE3B/LIPK/KRT16/IL1A/KLK5/SPRR3/EVPL/LCE2A/SPRR2A/TMEM79/CERS3/LCE3A/SPRR2D/TGM3/SPRR1B/SPRR2F/LCE2B/SPRR2E/CNFN/LCE3E/SPRR1A/ABCA12/LCE3C/TGM1/CDSN/LCE3D/SPRR2B/SPRR2G/SPRR4
GOBP_SKIN_DEVELOPMENT	GOBP_SKIN_DEVELOPMENT	266	-0.6002225445229	-2.62066977133964	6.0719547614435e-24	6.27961561428487e-21	4.8383892151713e-21	2223	tags=41%	list=12%	signal=37%	GLI2/ZFP36/TRADD/FGFR2/PRKCH/KRTAP6-3/DHCR24/SOSTDC1/DKK4/SFN/FOXC1/REG3A/PAX6/PTCH2/TP63/WNT5A/GRHL2/NSDHL/FERMT1/DNASE1L2/KDF1/ELOVL1/EDAR/RYR1/FOXQ1/ALOX15B/LCE1A/LCE1B/PLA2G10/LCE5A/ABCB6/ZBED2/IRF6/FRAS1/FOXN1/OVOL2/EREG/LCE6A/CLDN4/BCL11B/LIPM/KRT17/DSP/EPHA2/HPSE/ZDHHC21/SLC27A4/AQP3/LORICRIN/LCE1C/LIPN/PPL/KRT1/SPINK5/TFAP2B/FST/HRNR/CASP14/LCE2D/TCHH/IVL/LCE3B/LIPK/JUP/ANXA1/KRT16/IL1A/K…
GOBP_NEGATIVE_REGULATION_OF_IMMUNE_SYSTEM_PROCESS	GOBP_NEGATIVE_REGULATION_OF_IMMUNE_SYSTEM_PROCESS	395	0.513048755672903	2.28808220432239	7.35595759500079e-21	6.33960945395818e-18	4.88461394685579e-18	3825	tags=43%	list=20%	signal=35%	SFRP1/TNFSF4/AXL/APOD/IL2RA/LRRC17/CXCL12/LRFN5/VSIG4/TNFAIP6/SLIT2/CX3CR1/CD74/TMEM176B/CCL2/LST1/FGL2/CTLA4/MILR1/TGFB3/TMEM176A/PDCD1LG2/LILRB1/GREM1/CD96/KLRD1/FOXF1/PADI2/C5/CCR2/CARTPT/CRTAM/IDO1/CR1/ADTRP/KLRC1/CD200/HLA-DOA/SYT11/TNFAIP8L2/HLA-F/FCGR2B/SH2D1A/PDE5A/SERPING1/CX3CL1/LAPTM5/FYN/MNDA/IL4I1/THBS1/PTPRC/PTPRJ/CD84/SLAMF8/NPY/CCL21/A2M/GPR68/THY1/CR1L/TAFA3/LAG3/TLR4/CST7/TIGIT/…
GOBP_ADAPTIVE_IMMUNE_RESPONSE	GOBP_ADAPTIVE_IMMUNE_RESPONSE	425	0.48858002562698	2.18643539321841	4.99388134163932e-18	3.68905148823099e-15	2.84238208693306e-15	3525	tags=41%	list=19%	signal=34%	TNFSF4/CLC/HLA-DPB1/EBI3/C4B/HLA-DQA2/JAM3/FCGR1A/GAPT/C4A/HLA-DMA/HLA-DPA1/CX3CR1/CD74/TLR8/CD226/CTLA4/HLA-DRB5/C3/EPHB2/HLA-DQB2/PDCD1LG2/C1QA/CXCL13/HLA-DQB1/LILRB1/HLA-DRA/KLRD1/BTLA/IFNA7/IL6/PRKCB/C5/ITK/CD28/CCR2/IFNG/LAIR1/CRTAM/CFI/CR1/KLRC1/GPR183/HLA-DOA/PRKCQ/FCGR3A/HLA-F/TRAT1/TNFSF13B/FCGR2B/SH2D1A/IL18R1/CD4/CD48/CTSH/CD1E/SERPING1/FYN/IL4I1/LILRB5/PTPRC/CD84/TMEM98/C6/CR1L/TNFSF1…
GOBP_EXTERNAL_ENCAPSULATING_STRUCTURE_ORGANIZATION	GOBP_EXTERNAL_ENCAPSULATING_STRUCTURE_ORGANIZATION	307	0.516025404070235	2.24783747445093	3.51882339860843e-16	2.24807027431394e-13	1.73211859424081e-13	3424	tags=47%	list=18%	signal=39%	PTX3/ABI3BP/FOXC2/COMP/TLL1/CYP1B1/MIA/ADAMTS18/COL22A1/ADAMTS8/HPSE2/HMCN1/CCN2/SFRP2/COL14A1/DDR2/ELN/COL9A3/ADAMTS3/MMP16/CRISPLD2/MMP7/COL8A1/ADAMTS16/ITGA8/COL15A1/HAS2/GREM1/NTN4/FOXF1/MFAP4/IL6/CMA1/LOXL4/FLRT2/PHLDB1/CCDC80/EFEMP2/RAMP2/ADAMTS5/FAP/MMP2/ADTRP/COL8A2/COL2A1/LOXL1/PXDN/ADAMTS9/CPB2/DPT/FOXF2/FBLN5/NID2/ANGPTL7/PDGFRA/COL10A1/RECK/MMP13/ANTXR1/ADAMTSL3/AEBP1/POSTN/NID1/SULF1…
GOBP_REGULATION_OF_LYMPHOCYTE_ACTIVATION	GOBP_REGULATION_OF_LYMPHOCYTE_ACTIVATION	444	0.468070880050986	2.10362247531448	3.91271175185176e-16	2.24807027431394e-13	1.73211859424081e-13	2838	tags=34%	list=15%	signal=29%	SFRP1/TNFSF4/AXL/CLC/VCAM1/IL2RA/HLA-DPB1/IGF1/EBI3/HLA-DQA2/VSIG4/TOX/HLA-DMA/SH3KBP1/HLA-DPA1/CD74/CCL2/LST1/FGL2/CTLA4/HLA-DRB5/EPHB2/HLA-DQB2/ZEB1/PDCD1LG2/HLA-DQB1/LILRB1/HLA-DRA/IL6/CD28/TGFBR2/CCR2/IFNG/CRTAM/IDO1/CR1/EFNB3/GPR183/HLA-DOA/PRKCQ/FCGR3A/TNFAIP8L2/HLA-F/TNFSF13B/FCGR2B/CD4/NFATC2/CCR7/TCF7/PDE5A/LAPTM5/FYN/MNDA/IL4I1/IKZF3/PTPRC/SLAMF8/AIF1/CCL21/PIK3R6/THY1/IL7/TNFSF13/CAMK4…
GOBP_T_CELL_ACTIVATION	GOBP_T_CELL_ACTIVATION	488	0.445072433161712	2.01432963329687	8.6229816978206e-15	4.45894383594303e-12	3.43557744486852e-12	3796	tags=39%	list=20%	signal=32%	TNFSF4/CLC/VCAM1/IL2RA/HLA-DPB1/IGF1/EBI3/HLA-DQA2/VSIG4/TOX/HLA-DMA/HLA-DPA1/CD74/CCL2/FGL2/CTLA4/HLA-DRB5/HLA-DQB2/ZEB1/PDCD1LG2/HLA-DQB1/LILRB1/HLA-DRA/IFNA7/IL6/ITK/CD28/TGFBR2/CCR2/IFNG/CD3G/CRTAM/IDO1/CR1/RUNX2/KLRC1/EFNB3/KIT/GPR183/HLA-DOA/PRKCQ/CD8B/TNFAIP8L2/TNFSF13B/FCGR2B/DOCK2/IL18R1/CD4/CD48/CCR7/TCF7/PDE5A/LAPTM5/FYN/IL4I1/PTPRC/CD84/AIF1/CCL21/TMEM98/PIK3R6/CD3D/THY1/IL7/CAMK4/FZD…
GOBP_POSITIVE_REGULATION_OF_CELL_ADHESION	GOBP_POSITIVE_REGULATION_OF_CELL_ADHESION	433	0.452861827346619	2.03570649465054	2.15261780333284e-14	1.01192606009401e-11	7.79680228288496e-12	3424	tags=39%	list=18%	signal=33%	SFRP1/ABI3BP/FOXC2/TNFSF4/OLFM4/SAA1/MYOC/VCAM1/IL2RA/HLA-DPB1/IGF1/EBI3/CXCL12/HLA-DQA2/SFRP2/HLA-DMA/HLA-DPA1/CD74/CCL2/P2RY12/HLA-DRB5/FERMT2/COL8A1/HLA-DQB2/HAS2/PDCD1LG2/CXCL13/HLA-DQB1/NR4A3/LILRB1/HLA-DRA/FOXF1/IL6/TGM2/CD28/TGFBR2/CCR2/IFNG/CCDC80/EFEMP2/CR1/EFNB3/HLA-DOA/PRKCQ/MMRN1/TNFSF13B/CD4/CCR7/TPM1/CX3CL1/LIF/FYN/IL4I1/PTPRC/PTPRJ/AIF1/NPY/CCL21/FN1/PIK3R6/RET/THY1/PTPRU/IL7/NRP1/…
GOBP_ACTIVATION_OF_IMMUNE_RESPONSE	GOBP_ACTIVATION_OF_IMMUNE_RESPONSE	296	0.499479715550914	2.17344390672796	2.79690923144392e-14	1.20523480298304e-11	9.28622933422389e-12	3200	tags=36%	list=17%	signal=30%	HLA-DPB1/C4B/VSIG4/C4A/CD226/CTLA4/C3/CMTM3/C1QA/HLA-DQB1/NR4A3/KLRD1/MFAP4/PRKCB/C5/ITK/CD28/CMKLR1/CFI/PAK3/CR1/LCP2/CD8B/TRAT1/FPR3/FCGR2B/CFH/SH2D1A/NFATC2/CCR7/SERPING1/LAPTM5/C3AR1/FYN/MNDA/PTPRC/PTPRJ/PDE4B/FYB1/A2M/C6/THY1/CR1L/TLR4/C2/KCNN4/C1QC/LCK/PLCL2/MEF2C/CD8A/RFTN1/C1S/LPXN/NCKAP1L/INPP5D/HLA-DRB1/C1R/KLRC4-KLRK1/NFAM1/STAP1/FCRL3/SLC39A10/KLHL6/CFB/GBP1/C5AR1/GATA3/C4BPB/CLU/FPR1…
GOBP_NEGATIVE_REGULATION_OF_LOCOMOTION	GOBP_NEGATIVE_REGULATION_OF_LOCOMOTION	313	0.490762478640187	2.13697764679343	1.3641003845462e-13	5.42597160652953e-11	4.18066393158491e-11	3485	tags=38%	list=19%	signal=31%	SFRP1/CYP1B1/APOD/TBX5/SEMA3E/LDLRAD4/BMERB1/CXCL12/MEOX2/SFRP2/TNFAIP6/SLIT2/CX3CR1/SEMA3A/CD74/CCL2/TMEFF2/TIMP1/NGFR/PODN/CXCL13/STARD13/GREM1/PADI2/FGF2/MYOCD/ADORA3/C5/SEMA3C/PTPRM/ADTRP/CD200/ST6GAL1/ADAMTS9/MITF/ADARB1/NR2F2/TPM1/CX3CL1/RGN/PTPRR/THBS1/PTPRJ/SLAMF8/AIF1/CCL21/PTPRO/SERPINE1/RECK/THY1/ADGRB1/DCN/PTPRU/NRP1/FRMD5/SULF1/SPRED1/ATP1B2/APOE/TAFA5/KRIT1/MEF2C/PTGER4/GHRL/APOH/RI…
GOBP_XENOBIOTIC_METABOLIC_PROCESS	GOBP_XENOBIOTIC_METABOLIC_PROCESS	95	-0.667041284388547	-2.53404020161369	3.00650179604723e-13	1.11047291338287e-10	8.5560972165705e-11	2256	tags=46%	list=12%	signal=41%	EPHX1/ACAA1/CYP3A7/NAT1/ABCB11/POR/GRIN1/NAT2/ACSM2B/TPMT/NQO1/CYP2A7/RORA/HNF4A/ACSL1/SULT2A1/GSTA3/CYP2C8/CBR3/GSTM4/CYP2S1/GSTM1/GSTA1/CYP3A5/CBR1/CYP2E1/SULT1B1/GSTM2/GSTA4/GSTM3/CYP2C19/UGT1A7/AADAC/CYP4F2/GSTA5/CYP2C18/UGT1A5/UGT1A1/ALDH3A1/CYP2C9/AKR1C1/CYP4F12/S100A12/CYP26A1
GOBP_REGULATION_OF_CHEMOTAXIS	GOBP_REGULATION_OF_CHEMOTAXIS	216	0.528245863874024	2.21599336288677	6.87176398272967e-13	2.36892610364634e-10	1.82523695962329e-10	2043	tags=36%	list=11%	signal=33%	THBS4/PRSS56/SEMA3E/SUCNR1/CXCL12/JAM3/TNFAIP6/SLIT2/CX3CR1/SEMA3A/CD74/CCL2/P2RY12/CXCL13/VEGFC/GREM1/PADI2/FGF2/CXCL10/IL6/C5/CCR2/PLXNA4/SEMA3C/CMKLR1/CCR1/GPR183/ST6GAL1/CSF1R/PRKD1/FGF1/ADGRA2/CCR7/C3AR1/THBS1/EDN3/FGF16/SLAMF8/SCG2/AIF1/PDGFRA/CCL21/PDGFD/PTPRO/SERPINE1/FGFR1/NRP1/RARRES2/CSF1/SPI1/S1PR1/NCKAP1L/RIPOR2/CXCR4/MPP1/CCR4/IL12A/SEMA5A/GAS6/KLRC4-KLRK1/BMPR2/CCL3/STAP1/NTRK3/FGF…
GOBP_NEGATIVE_REGULATION_OF_CELL_ACTIVATION	GOBP_NEGATIVE_REGULATION_OF_CELL_ACTIVATION	203	0.539248416904948	2.2324910162599	1.14955181108675e-12	3.715207759456e-10	2.86253526642327e-10	2840	tags=40%	list=15%	signal=34%	SFRP1/TNFSF4/ADAMTS18/AXL/IL2RA/LRFN5/VSIG4/CD74/LST1/FGL2/CTLA4/SH2B3/MILR1/PDCD1LG2/LILRB1/FOXF1/CCR2/CRTAM/IDO1/CR1/CD200/SYT11/TNFAIP8L2/HLA-F/FCGR2B/PDE5A/CX3CL1/LAPTM5/MNDA/IL4I1/PTPRC/CD84/PDGFRA/PDGFA/TAFA3/LAG3/CST7/TIGIT/SPI1/APOE/SAMSN1/HAVCR2/NCKAP1L/RIPOR2/CD300LF/LRRC32/INPP5D/HLA-DRB1/CLNK/PAG1/LOXL3/EMILIN1/BPI/GLI3/LILRB2/SMAD7/INHBA/TWSG1/PTPN22/ID2/TYROBP/SERPINE2/SOCS5/CD300A/…
GOBP_POSITIVE_REGULATION_OF_IMMUNE_RESPONSE	GOBP_POSITIVE_REGULATION_OF_IMMUNE_RESPONSE	494	0.421063342312393	1.90713037771294	1.5061072372132e-12	4.58122383742908e-10	3.52979312250894e-10	3200	tags=33%	list=17%	signal=28%	TNFSF4/HLA-DPB1/C4B/VSIG4/C4A/CD74/TLR8/CD226/CTLA4/C3/CMTM3/C1QA/HLA-DQB1/NR4A3/LILRB1/HLA-DRA/KLRD1/MFAP4/IL6/PRKCB/C5/ITK/CD28/CCR2/IFNG/CMKLR1/CRTAM/CFI/IDO1/PAK3/CR1/PRKCQ/LCP2/TASL/CD8B/HLA-F/TRAT1/FPR3/TNFSF13B/FCGR2B/CFH/SH2D1A/IL18R1/CD4/NFATC2/IRGM/CCR7/CD1E/SERPING1/LAPTM5/C3AR1/FYN/MNDA/PTPRC/PTPRJ/PDE4B/ITGAM/FYB1/A2M/C6/THY1/CR1L/TNFSF13/LAG3/TLR4/C2/IFNK/SPI1/KCNN4/C1QC/LCK/PLCL2/M…
GOBP_CELL_CHEMOTAXIS	GOBP_CELL_CHEMOTAXIS	295	0.482152620312041	2.09778286794483	2.05903829685817e-12	5.79109644281004e-10	4.46198944234262e-10	3057	tags=41%	list=16%	signal=35%	THBS4/SAA1/ITGA9/VCAM1/PRSS56/CXCL12/JAM3/HGF/TNFAIP6/SLIT2/CX3CR1/CD74/CCL2/CXCL13/VEGFC/GREM1/PADI2/FGF2/CXCL10/IL6/C5/CCR2/CMKLR1/ITGA1/CCR8/KIT/CCR1/GPR183/PRKCQ/CXCL11/CSF1R/PRKD1/FGF1/CCR7/CX3CL1/C3AR1/CXCL9/THBS1/EDN3/FGF16/CCL23/CCR5/SLAMF8/PDE4B/SCG2/AIF1/PDGFRA/CCL8/CCL21/PDGFD/PTPRO/SERPINE1/CCL14/FGFR1/HOXB9/AGTR1/PARVA/NRP1/RARRES2/CSF1/SPI1/CCL3L1/BIN2/S1PR1/ITGB2/PIK3CG/NCKAP1L/RIP…
GOBP_CELL_SUBSTRATE_ADHESION	GOBP_CELL_SUBSTRATE_ADHESION	356	0.460605529486773	2.03017534838285	2.1278443707869e-12	5.79109644281004e-10	4.46198944234262e-10	3404	tags=37%	list=18%	signal=31%	SFRP1/ABI3BP/OLFM4/MYOC/ITGA9/AXL/APOD/SORBS1/SPOCK1/VCAM1/CORO2B/BVES/SEMA3E/SGCE/ITGBL1/CCN2/EPDR1/JAM3/EPHA3/TMEFF2/LYVE1/FERMT2/COL8A1/ITGA8/HAS2/GREM1/CD96/NTN4/FOXF1/CCDC80/EFEMP2/ITGA1/ST6GAL1/ADAMTS9/ITGB3/CCR7/CX3CL1/FBLN5/FZD4/THBS1/NID2/PTPRJ/ITGAM/ACTN2/NPY/CCL21/FN1/PTPRO/SERPINE1/ANTXR1/PARVA/THY1/NRP1/NID1/CSF1/ATP1B2/ARHGAP6/ANGPT1/ITGB2/LPXN/MYADM/NEDD9/SPOCK2/CCN1/ADAMTS12/CD3E/…
GOBP_MESENCHYME_DEVELOPMENT	GOBP_MESENCHYME_DEVELOPMENT	287	0.479450976539036	2.07853279099337	3.63831736006885e-12	9.406869534458e-10	7.24791116203189e-10	2556	tags=31%	list=14%	signal=27%	SFRP1/FOXC2/HAND2/TBX5/BNC2/FRZB/SEMA3E/ALDH1A2/TBX20/LDLRAD4/SFRP2/HGF/OSR1/TCF21/SOX10/EPHA3/SEMA3A/RFLNB/ANXA6/ZFPM2/RANBP3L/FERMT2/ACTG2/TGFB3/HAS2/GSC/HTR2B/GREM1/FOXF1/TWIST1/IL6/TMEM100/TGFBR2/SEMA3C/PHLDB1/ISL1/DACT3/FOXF2/RBM24/HEYL/EDN3/DCHS1/FN1/FGFR1/RET/TGFB1I1/PKD2/CDH2/NRP1/DLL3/SPRED1/WT1/MEF2C/EDNRA/NOG/SEMA5A/SOX9/BMPR2/LOXL3/FGF10/NRP2/BASP1/BMPR1A/ACTA2/NOTCH4/TGFB2/LOXL2/PTEN…
GOBP_IMMUNE_RESPONSE_REGULATING_CELL_SURFACE_RECEPTOR_SIGNALING_PATHWAY	GOBP_IMMUNE_RESPONSE_REGULATING_CELL_SURFACE_RECEPTOR_SIGNALING_PATHWAY	241	0.508052853959022	2.14588303352322	3.91639547696664e-12	9.43143889581527e-10	7.26684164127081e-10	3200	tags=38%	list=17%	signal=32%	HLA-DPB1/CD226/CTLA4/CMTM3/HLA-DQB1/NR4A3/LILRB1/KLRD1/BTLA/PRKCB/ITK/CD28/CMKLR1/PAK3/CR1/KLRC1/KIT/PRKCQ/LCP2/FCGR3A/CD8B/TRAT1/FPR3/FCGR2B/SH2D1A/NFATC2/CCR7/LAPTM5/C3AR1/FYN/MNDA/PTPRC/PTPRJ/PDE4B/FYB1/THY1/KCNN4/LCK/PLCL2/MEF2C/CD8A/RFTN1/LPXN/NCKAP1L/LILRA4/INPP5D/HLA-DRB1/KLRC4-KLRK1/NFAM1/STAP1/FCRL3/SLC39A10/KLHL6/GBP1/C5AR1/LILRB2/GATA3/FPR1/PTPN22/THEMIS/TYROBP/LAT2/CD300A/THEMIS2/BANK…
GOBP_REGULATION_OF_VASCULATURE_DEVELOPMENT	GOBP_REGULATION_OF_VASCULATURE_DEVELOPMENT	279	0.485303317938953	2.09463804183902	4.0126021216e-12	9.43143889581527e-10	7.26684164127081e-10	2690	tags=38%	list=14%	signal=33%	PTGIS/THBS4/SFRP1/FOXC2/CYP1B1/SEMA3E/SFRP2/HGF/HSPB6/ENPP2/CX3CR1/GATA6/C3/CXCL13/VEGFC/GREM1/TWIST1/CYBB/FGF2/CXCL10/IL6/PRKCB/VASH2/CMA1/C5/TGFBR2/CCR2/PTPRM/ISL1/RAMP2/RHOJ/ADAMTS9/ISM1/PRKD1/FGF1/CYSLTR1/ADGRA2/TNFSF12/CTSH/STAB1/C3AR1/CHI3L1/THBS1/FGF16/CCBE1/JCAD/ANGPTL7/SERPINE1/PIK3R6/RECK/ADGRB1/DCN/NRP1/ECSCR/SULF1/SPRED1/TAFA5/BMPER/KLF2/KRIT1/ADAMTS1/FASLG/GHRL/APOH/CCR3/CXCR4/AKT3/S…
GOBP_LEUKOCYTE_PROLIFERATION	GOBP_LEUKOCYTE_PROLIFERATION	319	0.46630640745394	2.03468531132329	5.69790897422766e-12	1.28103857851005e-09	9.87029083178568e-10	2826	tags=35%	list=15%	signal=30%	TNFSF4/CLC/VCAM1/IL2RA/HLA-DPB1/IGF1/EBI3/VSIG4/GAPT/HLA-DPA1/CD74/LST1/IL33/CTLA4/EPHB2/PDCD1LG2/LILRB1/GREM1/IFNA7/IL6/CD28/TGFBR2/CCR2/CRTAM/IDO1/CR1/KIT/GPR183/CD180/PRKCQ/FCGR3A/ST6GAL1/CSF1R/TNFSF13B/FCGR2B/DOCK2/NFATC2/PDE5A/CX3CL1/FYN/MNDA/IL4I1/IKZF3/PTPRC/AIF1/CCL8/CSF2RA/IL7/TLR4/CSF1/IFNK/PLCL2/MEF2C/HAVCR2/PIK3CG/NCKAP1L/CSF2RB/LRRC32/INPP5D/DOCK8/HLA-DRB1/IL12A/CD3E/TNFRSF1B/TNFSF8/…
GOBP_ADAPTIVE_IMMUNE_RESPONSE_BASED_ON_SOMATIC_RECOMBINATION_OF_IMMUNE_RECEPTORS_BUILT_FROM_IMMUNOGLOBULIN_SUPERFAMILY_DOMAINS	GOBP_ADAPTIVE_IMMUNE_RESPONSE_BASED_ON_SOMATIC_RECOMBINATION_OF_IMMUNE_RECEPTORS_BUILT_FROM_IMMUNOGLOBULIN_SUPERFAMILY_DOMAINS	287	0.475916242392165	2.06320888679622	7.20423543067968e-12	1.55221255883519e-09	1.19596627654047e-09	3452	tags=41%	list=18%	signal=34%	TNFSF4/CLC/HLA-DPB1/EBI3/C4B/HLA-DQA2/FCGR1A/GAPT/C4A/HLA-DMA/HLA-DPA1/CD74/TLR8/CD226/HLA-DRB5/C3/EPHB2/HLA-DQB2/C1QA/CXCL13/HLA-DQB1/LILRB1/HLA-DRA/KLRD1/IL6/C5/CD28/CCR2/CRTAM/CFI/CR1/KLRC1/HLA-DOA/PRKCQ/FCGR3A/HLA-F/TNFSF13B/FCGR2B/IL18R1/CD4/CTSH/CD1E/SERPING1/IL4I1/PTPRC/TMEM98/C6/CR1L/TNFSF13/TLR4/C2/C1QC/MEF2C/HAVCR2/BACH2/CD8A/RFTN1/C1S/NCKAP1L/CSF2RB/INPP5D/HLA-DRB1/IL12A/RAB27A/TNFRSF1…
GOBP_MESENCHYMAL_CELL_DIFFERENTIATION	GOBP_MESENCHYMAL_CELL_DIFFERENTIATION	234	0.501742884939362	2.10659067773798	9.77615635211943e-12	2.02210017987238e-09	1.55801060180093e-09	2537	tags=32%	list=14%	signal=28%	SFRP1/FOXC2/HAND2/TBX5/FRZB/SEMA3E/ALDH1A2/TBX20/LDLRAD4/SFRP2/HGF/OSR1/TCF21/SOX10/EPHA3/SEMA3A/RFLNB/ANXA6/RANBP3L/FERMT2/TGFB3/HAS2/GSC/HTR2B/GREM1/TWIST1/IL6/TMEM100/TGFBR2/SEMA3C/PHLDB1/ISL1/DACT3/FOXF2/HEYL/EDN3/FN1/FGFR1/RET/TGFB1I1/CDH2/NRP1/SPRED1/MEF2C/EDNRA/NOG/SEMA5A/SOX9/LOXL3/FGF10/NRP2/BMPR1A/NOTCH4/TGFB2/LOXL2/PTEN/SMAD7/IL17RD/GATA3/GLIPR2/BMP5/PDPN/ENG/SEMA5B/AXIN2/OLFM1/HEY1/WN…
GOBP_POSITIVE_REGULATION_OF_CELL_ACTIVATION	GOBP_POSITIVE_REGULATION_OF_CELL_ACTIVATION	351	0.444546430099194	1.96129755464966	1.30416556558324e-11	2.59378466908882e-09	1.99848852863666e-09	3452	tags=39%	list=18%	signal=33%	TNFSF4/AXL/VCAM1/IL2RA/HLA-DPB1/IGF1/EBI3/HLA-DQA2/CCN2/TOX/HLA-DMA/SH3KBP1/HLA-DPA1/CD74/CCL2/CD226/IL33/HLA-DRB5/EPHB2/HLA-DQB2/PDCD1LG2/HLA-DQB1/PLEK/NR4A3/LILRB1/HLA-DRA/IL6/CD28/TGFBR2/CCR2/IFNG/CR1/EFNB3/GPR183/HLA-DOA/PRKCQ/FCGR3A/HLA-F/TNFSF13B/CD4/NFATC2/CCR7/FYN/IL4I1/THBS1/PTPRC/AIF1/ITGAM/CCL21/PIK3R6/THY1/IL7/TAFA3/TNFSF13/TLR4/LCK/MEF2C/ITGB2/HAVCR2/NCKAP1L/SIRPA/INPP5D/DOCK8/HLA-DR…
GOBP_MONONUCLEAR_CELL_DIFFERENTIATION	GOBP_MONONUCLEAR_CELL_DIFFERENTIATION	419	0.427413988986793	1.91239232638538	1.4134043215644e-11	2.70693101733686e-09	2.08566680589523e-09	2889	tags=31%	list=15%	signal=27%	SFRP1/TNFSF4/AXL/VCAM1/IL2RA/TOX/IRF8/CD74/TMEM176B/FGL2/CTLA4/HDAC9/ZEB1/TMEM176A/LILRB1/HLA-DRA/DOCK10/IFNA7/IL6/ITK/CD28/TGFBR2/CCR2/IFNG/ITM2A/CD3G/CRTAM/CR1/RUNX2/KLRC1/KIT/GPR183/HLA-DOA/CSF1R/TNFSF13B/FCGR2B/DOCK2/IL18R1/CD4/CCR7/TCF7/IL4I1/IKZF3/PTPRC/PTPRJ/SLAMF8/CMTM7/TMEM98/PIK3R6/BATF3/CD3D/GPR68/IL7/CAMK4/FZD8/LAG3/CSF1/IFNK/SPI1/LCK/PLCL2/PTGER4/CD8A/NCKAP1L/INPP5D/HLA-DRB1/CD3E/GAS…
GOBP_HEART_MORPHOGENESIS	GOBP_HEART_MORPHOGENESIS	242	0.492778402584135	2.0784324655113	1.62017390030897e-11	2.99211401374917e-09	2.30539782431182e-09	2544	tags=34%	list=14%	signal=30%	FOXC2/HAND2/TBX5/NPY1R/ALDH1A2/TBX20/SFRP2/ELN/SLIT2/GATA6/ANKRD1/ZFPM2/RBP4/TGFB3/HAS2/HTR2B/FOXF1/TWIST1/TMEM100/DKK1/TGFBR2/FLRT2/SEMA3C/ISL1/COL2A1/CPE/HEG1/TPM1/HEYL/FZD1/DCHS1/PARVA/PKD2/NRP1/EYA1/IFT57/MYL2/ADAMTS1/MEF2C/S1PR1/EDNRA/COL5A1/NPY5R/CCN1/NOG/PROX1/SOX9/DLC1/BMPR2/FHL2/NRP2/TTN/BMPR1A/TGFB2/SMAD7/AHI1/GATA3/ASB2/BMP5/TP53/IFT52/ENG/AXIN2/OLFM1/HEY1/TEK/SPRY1/FLNA/DLL1/MICAL2/IL…
GOBP_REGULATION_OF_T_CELL_ACTIVATION	GOBP_REGULATION_OF_T_CELL_ACTIVATION	329	0.457194482541348	1.9984439052405	1.79633814594753e-11	3.20305674230851e-09	2.46792736203681e-09	3825	tags=42%	list=20%	signal=34%	TNFSF4/CLC/VCAM1/IL2RA/HLA-DPB1/IGF1/EBI3/HLA-DQA2/VSIG4/TOX/HLA-DMA/HLA-DPA1/CD74/CCL2/FGL2/CTLA4/HLA-DRB5/HLA-DQB2/ZEB1/PDCD1LG2/HLA-DQB1/LILRB1/HLA-DRA/IL6/CD28/TGFBR2/CCR2/IFNG/CRTAM/IDO1/CR1/EFNB3/HLA-DOA/PRKCQ/TNFAIP8L2/TNFSF13B/FCGR2B/CD4/CCR7/TCF7/PDE5A/LAPTM5/FYN/IL4I1/PTPRC/AIF1/CCL21/PIK3R6/THY1/IL7/CAMK4/LAG3/TIGIT/LCK/HAVCR2/NCKAP1L/RIPOR2/SIRPA/LRRC32/DOCK8/HLA-DRB1/IL12A/CD3E/TNFRS…
GOBP_IMMUNE_RESPONSE_REGULATING_SIGNALING_PATHWAY	GOBP_IMMUNE_RESPONSE_REGULATING_SIGNALING_PATHWAY	393	0.432780382160902	1.92817422521792	2.2133552993401e-11	3.81508675096256e-09	2.93949116070256e-09	3615	tags=35%	list=19%	signal=29%	HLA-DPB1/TLR8/CD226/COLEC12/CTLA4/TLR7/CMTM3/TRIL/HLA-DQB1/TLR1/NR4A3/LILRB1/KLRD1/BTLA/PRKCB/ITK/CD28/CMKLR1/PAK3/CR1/KLRC1/KIT/PRKCQ/LCP2/FCGR3A/TASL/CD8B/TRAT1/FPR3/FCGR2B/SH2D1A/NFATC2/IRGM/CTSH/SCIMP/CCR7/LAPTM5/C3AR1/FYN/MNDA/PTPRC/PTPRJ/PDE4B/FYB1/THY1/TLR4/IRAK3/KCNN4/LCK/PLCL2/MEF2C/HAVCR2/CD8A/RFTN1/LPXN/NCKAP1L/CD300LF/LILRA4/CD14/INPP5D/HLA-DRB1/KLRC4-KLRK1/NFAM1/STAP1/FCRL3/SLC39A10/…
GOBP_AMEBOIDAL_TYPE_CELL_MIGRATION	GOBP_AMEBOIDAL_TYPE_CELL_MIGRATION	410	0.427872316978266	1.91435706899901	2.63034458021904e-11	4.29400036097925e-09	3.30848993197009e-09	2587	tags=29%	list=14%	signal=26%	FOXC2/HAND2/CYP1B1/SEMA3E/MEOX2/AKAP12/DDR2/SOX10/SLIT2/ENPP2/SEMA3A/ANXA6/P2RY12/HDAC9/TIMP1/KANK2/HAS2/CXCL13/HTR2B/STARD13/VEGFC/GREM1/TWIST1/FGF7/FGF2/TGFBR2/IFNG/SEMA3C/PTPRM/ISL1/VSTM4/PAK3/FAP/ADTRP/KIT/RHOJ/ADAMTS9/ITGB3/PRKD1/FGF1/ADGRA2/TNFSF12/CTSH/NR2F2/PTPRR/THBS1/EDN3/PTP4A3/FGF16/CCBE1/SCG2/JCAD/FN1/SLC8A1/FGFR1/ZEB2/RET/ADGRB1/DCN/CDH2/NRP1/FSTL1/SPRED1/APOE/PLPP3/BMPER/SMURF2/KRI…
GOBP_REGULATION_OF_CELLULAR_RESPONSE_TO_GROWTH_FACTOR_STIMULUS	GOBP_REGULATION_OF_CELLULAR_RESPONSE_TO_GROWTH_FACTOR_STIMULUS	283	0.475824422074568	2.06242094566873	2.6572812135242e-11	4.29400036097925e-09	3.30848993197009e-09	2933	tags=35%	list=16%	signal=30%	SFRP1/SHISA2/SFRP4/RBPMS2/CHST11/TBX20/DOK5/LDLRAD4/PEG10/SFRP2/PMEPA1/TNFAIP6/SLIT2/GATA6/ADAMTS3/ZEB1/ITGA8/TGFB3/NGFR/CXCL13/VEGFC/GREM1/FGF2/MYOCD/PRKCB/DKK1/RUNX2/ITGB3/TMEM108/FGF1/ADGRA2/FZD1/FZD4/THBS1/PTP4A3/FGF16/CCBE1/JCAD/FGFR1/ZEB2/LTBP1/CHRDL1/DCN/TGFB1I1/SULF1/NREP/FSTL1/SPRED1/ASPN/BMPER/SMURF2/SLC2A10/CCN1/NOG/IL12A/NEO1/ADAMTS12/TMEM204/BMPR2/SCUBE3/SKI/VEPH1/FGF10/EMILIN1/SMOC2…
GOBP_LEUKOCYTE_MIGRATION	GOBP_LEUKOCYTE_MIGRATION	370	0.440564734985946	1.94764941782227	2.80050890690672e-11	4.38831259321657e-09	3.38115668664815e-09	2372	tags=33%	list=13%	signal=29%	THBS4/OLFM4/SAA1/ITGA9/APOD/VCAM1/PRSS56/JAM2/CXCL12/JAM3/TNFAIP6/SLIT2/CX3CR1/CD74/CCL2/P2RY12/LYVE1/CXCL13/VEGFC/GREM1/PADI2/CXCL10/IL6/C5/CCR2/CMKLR1/CRTAM/ITGA1/ADTRP/KIT/CD200/CCR1/GPR183/CXCL11/CSF1R/CCR7/CX3CL1/C3AR1/CXCL9/FYN/THBS1/EDN3/CCL23/CCR5/SLAMF8/PDE4B/SCG2/AIF1/CCL8/CCL21/PDGFD/PTPRO/SERPINE1/CCL14/RET/THY1/RARRES2/CSF1/SPI1/CCL3L1/LCK/SELL/S1PR1/ITGB2/PTGER4/PIK3CG/NCKAP1L/RIPOR…
GOBP_POSITIVE_REGULATION_OF_CYTOKINE_PRODUCTION	GOBP_POSITIVE_REGULATION_OF_CYTOKINE_PRODUCTION	456	0.413179380551104	1.8574749431568	9.12730607285731e-11	1.38815587361015e-08	1.06956202742306e-08	3195	tags=34%	list=17%	signal=29%	TNFSF4/CYP1B1/SAA1/HLA-DPB1/EBI3/ADCYAP1/AKAP12/HGF/IRF8/HLA-DPA1/CD74/TLR8/GATA6/CD226/IL33/C3/EPHB2/TLR7/HTR2B/TLR1/NR4A3/LILRB1/TWIST1/CYBB/IL6/C5/LURAP1/ITK/CD28/CCR2/IFNG/CRTAM/ISL1/IDO1/KIT/CD200/PRKCQ/HLA-F/CSF1R/IL18R1/CD4/C1QTNF4/SCIMP/CCR7/HEG1/CX3CL1/LAPTM5/C3AR1/CHI3L1/MNDA/THBS1/PTPRC/PTPRJ/CD84/CCBE1/PDE4B/AIF1/SERPINE1/F2R/IL7/CAMK4/TNFRSF8/TLR4/SULF1/LTB/GPRC5B/TIGIT/IRAK3/HAVCR2/…
GOBP_B_CELL_ACTIVATION	GOBP_B_CELL_ACTIVATION	255	0.477290282555083	2.03441553317776	1.19071486135869e-10	1.75919615659595e-08	1.35544533841885e-08	3080	tags=33%	list=16%	signal=28%	SFRP1/TNFSF4/VCAM1/IRF8/GAPT/SH3KBP1/CD74/CTLA4/EPHB2/HDAC9/DOCK10/IFNA7/IL6/PRKCB/CD28/ITM2A/CR1/KIT/GPR183/CD180/TNFSF13B/FCGR2B/NFATC2/LAPTM5/MNDA/IL4I1/IKZF3/PTPRC/PTPRJ/SLAMF8/CMTM7/IL7/TNFSF13/TLR4/IFNK/SPI1/SAMSN1/PLCL2/MEF2C/NCKAP1L/INPP5D/TNFRSF4/NFAM1/FCRL3/SLC39A10/SASH3/INHBA/DOCK11/ID2/TYROBP/TP53/LAT2/CD300A/THEMIS2/IRS2/BANK1/ITGA4/IL7R/TNFAIP3/ZFP36L2/CD40/ITGB1/LGALS1/FLT3/DLL1/C…
GOBP_POSITIVE_REGULATION_OF_RESPONSE_TO_EXTERNAL_STIMULUS	GOBP_POSITIVE_REGULATION_OF_RESPONSE_TO_EXTERNAL_STIMULUS	415	0.42258666265	1.89027840966384	1.4173816657763e-10	2.0359112760359e-08	1.56865193127582e-08	2071	tags=29%	list=11%	signal=26%	THBS4/TNFSF4/PLA2G2A/PRSS56/SUCNR1/CXCL12/SLIT2/CX3CR1/CD74/TLR8/CD226/P2RY12/IL33/C3/TLR7/CXCL13/VEGFC/KLRD1/FGF2/CXCL10/IL6/CD28/CCR2/IFNG/CMKLR1/CRTAM/IDO1/PAK3/CAMK2N1/CCR1/CD180/ALOX5AP/CPB2/TASL/HLA-F/CSF1R/PRKD1/SH2D1A/IRGM/SCIMP/CCR7/CX3CL1/SNCA/C3AR1/FYN/MNDA/THBS1/EDN3/FGF16/SCG2/LY86/AIF1/NPY/CCL21/PDGFD/SERPINE1/FGFR1/AGTR1/TAFA3/NRP1/RARRES2/LAG3/TLR4/GPRC5B/CSF1/IFNK/SPI1/CCN4/C2CD4…
GOBP_LEUKOCYTE_CELL_CELL_ADHESION	GOBP_LEUKOCYTE_CELL_CELL_ADHESION	358	0.437639041803578	1.9326712107202	1.49538440618647e-10	2.08990074713249e-08	1.61025034919368e-08	3424	tags=38%	list=18%	signal=32%	TNFSF4/VCAM1/IL2RA/HLA-DPB1/IGF1/EBI3/JAM2/CXCL12/HLA-DQA2/VSIG4/HLA-DMA/HLA-DPA1/CX3CR1/CD74/CCL2/FGL2/CTLA4/HLA-DRB5/HLA-DQB2/HAS2/PDCD1LG2/HLA-DQB1/NR4A3/LILRB1/HLA-DRA/IL6/CD28/TGFBR2/CCR2/IFNG/CRTAM/IDO1/CR1/ADTRP/EFNB3/HLA-DOA/PRKCQ/TNFAIP8L2/TNFSF13B/FCGR2B/CD4/CCR7/PDE5A/LAPTM5/FYN/IL4I1/PTPRC/AIF1/CCL21/PIK3R6/OLR1/THY1/IL7/LAG3/TIGIT/LCK/SELL/ITGB2/HAVCR2/NCKAP1L/RIPOR2/SIRPA/LRRC32/DOC…
GOBP_REGULATION_OF_LEUKOCYTE_DIFFERENTIATION	GOBP_REGULATION_OF_LEUKOCYTE_DIFFERENTIATION	272	0.466693724927571	2.00419215691956	1.76849071026024e-10	2.40654354283045e-08	1.85422086934488e-08	3060	tags=36%	list=16%	signal=30%	SFRP1/TNFSF4/AXL/IL2RA/LRRC17/TOX/TNFAIP6/CD74/TMEM176B/FGL2/CTLA4/ZEB1/TMEM176A/LILRB1/HLA-DRA/CD28/TGFBR2/CCR2/CARTPT/IFNG/CRTAM/EVI2B/CR1/CCR1/HLA-DOA/MITF/FCGR2B/RASSF2/CD4/TCF7/LIF/IL4I1/IKZF3/PTPRC/SLAMF8/PIK3R6/GPR68/IL7/CAMK4/LAG3/TLR4/CSF1/C1QC/NCKAP1L/INPP5D/HLA-DRB1/GAS6/PRKCA/NFAM1/CCL3/LOXL3/ROR2/FCRL3/LTF/TLR3/HCLS1/CD83/GLI3/LILRB2/IL15/SASH3/TMEM178A/SMAD7/NLRP3/INHBA/GATA3/LILRB3…
GOBP_POSITIVE_REGULATION_OF_LEUKOCYTE_CELL_CELL_ADHESION	GOBP_POSITIVE_REGULATION_OF_LEUKOCYTE_CELL_CELL_ADHESION	236	0.493044858999199	2.07632270529126	1.87947140585872e-10	2.49198631787063e-08	1.92005378439278e-08	3825	tags=46%	list=20%	signal=37%	TNFSF4/VCAM1/IL2RA/HLA-DPB1/IGF1/EBI3/HLA-DQA2/HLA-DMA/HLA-DPA1/CD74/CCL2/HLA-DRB5/HLA-DQB2/HAS2/PDCD1LG2/HLA-DQB1/NR4A3/LILRB1/HLA-DRA/IL6/CD28/TGFBR2/CCR2/IFNG/CR1/EFNB3/HLA-DOA/PRKCQ/TNFSF13B/CD4/CCR7/FYN/IL4I1/PTPRC/AIF1/CCL21/PIK3R6/THY1/IL7/LCK/ITGB2/HAVCR2/NCKAP1L/SIRPA/DOCK8/HLA-DRB1/IL12A/CD3E/KLRC4-KLRK1/IL6ST/SELE/SPTA1/SIRPG/CORO1A/CCL5/CD83/GLI3/LILRB2/IL15/SASH3/HLA-DQA1/NLRP3/GATA3…
GOBP_OLEFINIC_COMPOUND_METABOLIC_PROCESS	GOBP_OLEFINIC_COMPOUND_METABOLIC_PROCESS	150	-0.551798937835385	-2.25491183582397	2.25318853616962e-10	2.87369663697541e-08	2.21415826541785e-08	1325	tags=34%	list=7%	signal=32%	EPHX1/AKR1B1/ACAA1/CYP3A7/PLA2G2F/GRIN1/RDH10/FAAH2/CYP2A7/ELOVL1/ALOX15B/PLA2G10/BCO2/ADM/EPHX2/SCNN1B/RDH13/BCO1/RPE65/SDR16C5/CYP2C8/CYP4A11/HSD17B1/CYP2S1/WNT4/GSTA1/CYP3A5/CBR1/HSD11B2/CYP2E1/GSTM2/CYP2C19/PTGS2/ALOXE3/ALDH1A1/AKR1C3/RDH12/CYP4F2/AKR1C4/AKR1B10/ALOX12B/AKR1B15/CYP2C18/CYP2C9/PLA2G4A/DHRS9/AKR1C1/CYP4F12/ADH7/CYP4F11/CYP4F3
GOBP_LEUKOCYTE_CHEMOTAXIS	GOBP_LEUKOCYTE_CHEMOTAXIS	227	0.490042989469184	2.06062643085696	2.27850632597161e-10	2.87369663697541e-08	2.21415826541785e-08	2158	tags=36%	list=12%	signal=32%	THBS4/SAA1/ITGA9/PRSS56/CXCL12/JAM3/TNFAIP6/SLIT2/CX3CR1/CD74/CCL2/CXCL13/VEGFC/GREM1/PADI2/CXCL10/IL6/C5/CCR2/CMKLR1/ITGA1/KIT/CCR1/GPR183/CXCL11/CSF1R/CCR7/CX3CL1/C3AR1/CXCL9/THBS1/EDN3/CCL23/CCR5/SLAMF8/PDE4B/SCG2/AIF1/CCL8/CCL21/PTPRO/SERPINE1/CCL14/RARRES2/CSF1/SPI1/CCL3L1/S1PR1/ITGB2/PIK3CG/NCKAP1L/RIPOR2/CXCR4/MPP1/IL12A/GAS6/KLRC4-KLRK1/CCL3/PREX1/STAP1/CCL18/CCL4/CKLF/CORO1A/CCL5/C5AR1/P…
GOBP_PHAGOCYTOSIS	GOBP_PHAGOCYTOSIS	233	0.491737751466037	2.06677647481453	2.5169226258603e-10	3.09881116626753e-08	2.38760705235119e-08	3014	tags=35%	list=16%	signal=30%	PTX3/OLFM4/AXL/C4B/SRPX/FCGR1A/IRF8/C4A/CCL2/COLEC12/C3/CD302/TUB/TGM2/CCR2/IFNG/MSR1/CD93/SYT11/ITGB3/FCGR2B/DOCK2/FYN/THBS1/PTPRC/PTPRJ/AIF1/ITGAM/PIP4P2/ADGRB1/XKR4/TLR4/MFGE8/C2/BIN2/IL2RB/ITGB2/RHOBTB2/NCKAP1L/SIRPA/CD300LF/CD14/PLD4/DYSF/RAB27A/GAS6/STAP1/PLA2G5/SIRPG/CORO1A/IL2RG/IL15/LBP/RAB11FIP2/C4BPB/DOCK1/TYROBP/RAB20/CD300A/ANO6/PECAM1/RHOH/TREM2/RAB39A/ITGB1/IL15RA/VAV2/XKR5/ABCA1/N…
GOBP_MYELOID_LEUKOCYTE_MIGRATION	GOBP_MYELOID_LEUKOCYTE_MIGRATION	222	0.490193893215071	2.0638324807467	2.60911253687765e-10	3.13760951818473e-08	2.41750084506289e-08	2137	tags=37%	list=11%	signal=34%	THBS4/OLFM4/SAA1/ITGA9/CXCL12/JAM3/TNFAIP6/SLIT2/CX3CR1/CD74/CCL2/P2RY12/CXCL13/VEGFC/GREM1/CXCL10/IL6/C5/CCR2/CMKLR1/ITGA1/KIT/CD200/CCR1/CXCL11/CSF1R/CCR7/CX3CL1/C3AR1/CXCL9/THBS1/EDN3/CCL23/SLAMF8/PDE4B/SCG2/AIF1/CCL8/CCL21/PDGFD/PTPRO/SERPINE1/CCL14/RARRES2/CSF1/SPI1/CCL3L1/ITGB2/PTGER4/PIK3CG/NCKAP1L/RIPOR2/SIRPA/MPP1/MCOLN2/CCL3/PREX1/STAP1/ROR2/CCL18/EMILIN1/CCL4/CKLF/IL1R1/CCL5/C5AR1/PLA2…
GOBP_WATER_HOMEOSTASIS	GOBP_WATER_HOMEOSTASIS	65	-0.689921211129689	-2.45793309928711	2.95855130164285e-10	3.47697017745344e-08	2.67897528151152e-08	1463	tags=42%	list=8%	signal=38%	SFN/TP63/KDF1/ELOVL1/MYO5B/CLDN4/SCNN1B/AQP3/KRT1/TFAP2B/CYP4A11/HRNR/TRPV4/KRT16/FLG2/TMEM79/FLG/FA2H/ALOXE3/GRHL3/CYP4F2/GRHL1/ABCA12/ALOX12B/SCNN1A/CYP4F12/TMPRSS11F
GOBP_REGULATION_OF_LEUKOCYTE_PROLIFERATION	GOBP_REGULATION_OF_LEUKOCYTE_PROLIFERATION	246	0.475044418075805	2.01049741973148	6.27309568944872e-10	7.20848395780874e-08	5.55407419521951e-08	2826	tags=36%	list=15%	signal=31%	TNFSF4/CLC/VCAM1/IL2RA/HLA-DPB1/IGF1/EBI3/VSIG4/HLA-DPA1/CD74/LST1/IL33/CTLA4/EPHB2/PDCD1LG2/LILRB1/GREM1/IL6/CD28/TGFBR2/CCR2/CRTAM/IDO1/CR1/GPR183/PRKCQ/FCGR3A/ST6GAL1/CSF1R/TNFSF13B/FCGR2B/NFATC2/PDE5A/MNDA/IL4I1/IKZF3/PTPRC/AIF1/CCL8/CSF2RA/IL7/TLR4/CSF1/MEF2C/HAVCR2/NCKAP1L/CSF2RB/LRRC32/INPP5D/HLA-DRB1/IL12A/CD3E/TNFRSF1B/TNFSF8/TNFRSF4/IL6ST/SPTA1/FGF10/FCRL3/SLC39A10/CORO1A/CCL5/LILRB2/IL…
GOBP_LEUKOCYTE_MEDIATED_IMMUNITY	GOBP_LEUKOCYTE_MEDIATED_IMMUNITY	373	0.421116242292511	1.86524832907023	1.35287267963687e-09	1.52080535356571e-07	1.17176729803789e-07	3452	tags=36%	list=18%	signal=30%	TNFSF4/CLC/HLA-DPB1/C4B/HLA-DQA2/FCGR1A/GAPT/C4A/HLA-DMA/HLA-DPA1/CX3CR1/CD74/TLR8/CD226/HLA-DRB5/C3/MILR1/HLA-DQB2/C1QA/HLA-DQB1/NR4A3/LILRB1/CD96/HLA-DRA/KLRD1/FOXF1/IL6/C5/CD28/CCR2/CRTAM/CFI/CR1/KLRC1/KIT/HLA-DOA/FCGR3A/HLA-F/FCGR2B/SH2D1A/IL18R1/CTSH/SCIMP/CD1E/SERPING1/IL4I1/PTPRC/CD84/ITGAM/PIK3R6/C6/CR1L/TNFSF13/CAMK4/LAG3/TLR4/C2/SPI1/C1QC/ITGB2/HAVCR2/NKG7/CD8A/RFTN1/C1S/PIK3CG/NCKAP1L/…
GOBP_LYMPHOCYTE_MEDIATED_IMMUNITY	GOBP_LYMPHOCYTE_MEDIATED_IMMUNITY	279	0.453541576696325	1.95754985590944	1.47556318804897e-09	1.62343345646835e-07	1.25084135873804e-07	3452	tags=39%	list=18%	signal=32%	TNFSF4/CLC/HLA-DPB1/C4B/HLA-DQA2/FCGR1A/GAPT/C4A/HLA-DMA/HLA-DPA1/CD74/TLR8/CD226/HLA-DRB5/C3/HLA-DQB2/C1QA/HLA-DQB1/LILRB1/CD96/HLA-DRA/KLRD1/IL6/C5/CD28/CCR2/CRTAM/CFI/CR1/KLRC1/HLA-DOA/FCGR3A/HLA-F/FCGR2B/SH2D1A/IL18R1/CTSH/CD1E/SERPING1/IL4I1/PTPRC/PIK3R6/C6/CR1L/TNFSF13/LAG3/C2/C1QC/HAVCR2/NKG7/CD8A/RFTN1/C1S/NCKAP1L/CSF2RB/INPP5D/HLA-DRB1/IL12A/RAB27A/TNFRSF1B/SLAMF6/CLNK/C1R/KLRC4-KLRK1/IL…
GOBP_REGULATION_OF_HEMOPOIESIS	GOBP_REGULATION_OF_HEMOPOIESIS	357	0.425540684762298	1.87824320835807	1.60922544948777e-09	1.7336051665211e-07	1.33572770313842e-07	3060	tags=30%	list=16%	signal=26%	SFRP1/TNFSF4/AXL/IL2RA/LRRC17/TOX/TNFAIP6/CD74/TMEM176B/FGL2/CTLA4/ZEB1/GPR171/TMEM176A/FAXDC2/LILRB1/HLA-DRA/CD28/TGFBR2/CCR2/CARTPT/IFNG/CRTAM/EVI2B/CR1/CCR1/HLA-DOA/MITF/FCGR2B/RASSF2/CD4/TCF7/LIF/IL4I1/IKZF3/PTPRC/SLAMF8/PIK3R6/GPR68/IL7/CAMK4/LAG3/TLR4/CSF1/SPI1/C1QC/MEF2C/NCKAP1L/INPP5D/HLA-DRB1/GAS6/PRKCA/NFAM1/CCL3/LOXL3/ROR2/FCRL3/LTF/TLR3/HCLS1/CD83/GLI3/LILRB2/IL15/SASH3/TMEM178A/SMAD7…
GOBP_MUSCLE_CELL_DIFFERENTIATION	GOBP_MUSCLE_CELL_DIFFERENTIATION	355	0.427431773894673	1.88231732212347	1.98000159362332e-09	2.08950780420942e-07	1.60994759008899e-07	2556	tags=29%	list=14%	signal=26%	COMP/PGM5/BHLHE41/RBPMS2/FHOD3/TBX5/SMYD1/IGF1/BVES/JAM2/DNER/ANK2/PI16/GATA6/ANKRD1/HDAC9/FLNC/ZEB1/ITGA8/CFL2/MYL9/GREM1/SGCD/FOXF1/MYOCD/CXCL10/DKK1/DMD/EFEMP2/LMOD3/ISL1/RAMP2/ADAMTS5/KIT/LMOD1/CD53/NFATC2/RBM24/SPEG/TPM1/POPDC2/LDB3/CXCL9/PLEKHO1/ACTN2/PDGFRA/SLC8A1/SGCB/SYNE1/ADGRB1/TMEM119/CDH2/MYL2/RGS2/WT1/AKAP6/MEF2C/EDNRA/RIPOR2/RARB/PROX1/DYSF/TMEM204/SOX9/WNT10B/BMPR2/SKI/FGF10/FHL2/…
GOBP_B_CELL_MEDIATED_IMMUNITY	GOBP_B_CELL_MEDIATED_IMMUNITY	143	0.538288142255263	2.14006367396799	2.68336200972596e-09	2.77513299045859e-07	2.13821583301321e-07	3452	tags=41%	list=18%	signal=34%	TNFSF4/HLA-DPB1/C4B/HLA-DQA2/FCGR1A/GAPT/C4A/HLA-DMA/HLA-DPA1/CD74/TLR8/CD226/HLA-DRB5/C3/HLA-DQB2/C1QA/HLA-DQB1/HLA-DRA/C5/CD28/CFI/CR1/HLA-DOA/FCGR3A/FCGR2B/SERPING1/PTPRC/C6/CR1L/TNFSF13/C2/C1QC/C1S/CSF2RB/INPP5D/HLA-DRB1/C1R/HLA-DQA1/C4BPB/CLU/IL21R/TREM2/CD40/C9/CD40LG/C7/PARP3/IL2/C4BPA/IL10/FOXP3/NSD2/NBN/SHLD2/IL27RA/CD27/SLA2/TNF/TP53BP1
GOBP_REGULATION_OF_LEUKOCYTE_CHEMOTAXIS	GOBP_REGULATION_OF_LEUKOCYTE_CHEMOTAXIS	120	0.561586319007597	2.17257060083397	3.32792363997037e-09	3.37425355731113e-07	2.59983301904806e-07	1981	tags=40%	list=11%	signal=36%	THBS4/PRSS56/CXCL12/JAM3/TNFAIP6/SLIT2/CX3CR1/CD74/CCL2/CXCL13/VEGFC/GREM1/PADI2/CXCL10/IL6/C5/CCR2/CMKLR1/CCR1/CSF1R/CCR7/C3AR1/THBS1/EDN3/SLAMF8/AIF1/CCL21/SERPINE1/RARRES2/CSF1/SPI1/NCKAP1L/RIPOR2/MPP1/IL12A/GAS6/KLRC4-KLRK1/CCL3/STAP1/CCL4/CCL5/C5AR1/LBP/PLA2G7/MMP28/ANO6/RIN3/CCL7
GOBP_MUSCLE_TISSUE_DEVELOPMENT	GOBP_MUSCLE_TISSUE_DEVELOPMENT	376	0.415173442183151	1.84013513637086	3.54047366459106e-09	3.52072871530776e-07	2.7126908543476e-07	2579	tags=28%	list=14%	signal=25%	FOXC2/PLN/PGM5/FHOD3/TBX5/SMYD1/IGF1/BVES/ALDH1A2/TBX20/DNER/MEOX2/PI16/OSR1/TCF21/ELN/GATA6/PPARGC1A/HIVEP3/ANKRD1/HDAC9/ZFPM2/RBP4/ITGA8/CFL2/GREM1/SGCD/TWIST1/FGF2/MYOCD/DKK1/EGR2/TGFBR2/SEMA3C/DMD/EFEMP2/LMOD3/ISL1/ADAMTS9/NR2F2/RBM24/HEG1/TPM1/HEYL/POPDC2/MYLK/MSC/ACTN2/PDGFRA/SLC8A1/SGCB/PKD2/EYA1/MYL2/RGS2/WT1/AKAP6/MEF2C/S1PR1/EDNRA/RIPOR2/RARB/NOG/PROX1/SOX9/WNT10B/BMPR2/SKI/FHL2/CASQ1/C…
GOBP_UNSATURATED_FATTY_ACID_METABOLIC_PROCESS	GOBP_UNSATURATED_FATTY_ACID_METABOLIC_PROCESS	105	-0.586118726105821	-2.28206034032758	3.98371684479877e-09	3.87411431699716e-07	2.98497138695239e-07	1554	tags=33%	list=8%	signal=31%	FAAH2/CYP2A7/ELOVL1/ALOX15B/PLA2G10/PLA2G4F/EDN1/CYP2C8/ELOVL7/CYP4A11/EDN2/FABP5/CYP2S1/GSTM1/GSTA1/ANXA1/CBR1/CYP2E1/GSTM2/CYP2C19/PTGS2/ALOXE3/AKR1C3/CYP4F2/AKR1C4/ALOX12B/CYP2C18/CYP4F8/CYP2C9/PLA2G4A/AKR1C1/CYP4F12/PLA2G3/CYP4F11/CYP4F3
GOBP_POSITIVE_REGULATION_OF_CHEMOTAXIS	GOBP_POSITIVE_REGULATION_OF_CHEMOTAXIS	138	0.538258785879623	2.12413770740748	4.04568116646387e-09	3.87411431699716e-07	2.98497138695239e-07	2043	tags=40%	list=11%	signal=36%	THBS4/PRSS56/SUCNR1/CXCL12/SLIT2/CX3CR1/CD74/P2RY12/CXCL13/VEGFC/FGF2/CXCL10/IL6/CCR2/CMKLR1/CCR1/CSF1R/PRKD1/CCR7/C3AR1/THBS1/EDN3/FGF16/SCG2/AIF1/CCL21/PDGFD/SERPINE1/FGFR1/NRP1/RARRES2/CSF1/SPI1/S1PR1/NCKAP1L/RIPOR2/CXCR4/CCR4/IL12A/SEMA5A/GAS6/BMPR2/CCL3/NTRK3/FGF10/SMOC2/CCL4/CCL5/C5AR1/LBP/PLA2G7/ANO6/CCL7/IL16/TREM2
GOBP_ANTIGEN_RECEPTOR_MEDIATED_SIGNALING_PATHWAY	GOBP_ANTIGEN_RECEPTOR_MEDIATED_SIGNALING_PATHWAY	163	0.510019065545107	2.04629322659251	5.33428513522923e-09	5.01519789714007e-07	3.86416636111821e-07	3690	tags=42%	list=20%	signal=34%	HLA-DPB1/CD226/CTLA4/CMTM3/HLA-DQB1/PRKCB/ITK/CD28/LCP2/CD8B/TRAT1/FCGR2B/SH2D1A/NFATC2/CCR7/LAPTM5/FYN/MNDA/PTPRC/PTPRJ/PDE4B/FYB1/THY1/KCNN4/LCK/PLCL2/MEF2C/CD8A/RFTN1/LPXN/NCKAP1L/INPP5D/HLA-DRB1/NFAM1/STAP1/FCRL3/SLC39A10/KLHL6/GBP1/GATA3/PTPN22/THEMIS/LAT2/CD300A/THEMIS2/BANK1/BTN3A1/FOXP1/BTN2A2/PLCG1/PIK3CD/ICOSLG/ZAP70/PVRIG/HLA-A/CBLB/BTN3A2/FOXP3/BTNL9/CD160/SKAP1/BCL2/LILRB4/SLA2/BMX/V…
GOBP_NEGATIVE_REGULATION_OF_CELL_ADHESION	GOBP_NEGATIVE_REGULATION_OF_CELL_ADHESION	277	0.442635998497146	1.9109078988885	7.77781375612433e-09	7.18197766659266e-07	5.53365132837041e-07	2305	tags=30%	list=12%	signal=27%	TNFSF4/CYP1B1/ADAMTS18/MYOC/APOD/SPOCK1/IL2RA/CORO2B/SEMA3E/CXCL12/JAM3/VSIG4/CD74/FGL2/ADAMDEC1/CTLA4/EPHB2/SH2B3/ADAM22/PDCD1LG2/LILRB1/PLXNA4/CRTAM/IDO1/MMP2/CR1/ADTRP/TNFAIP8L2/FCGR2B/PDE5A/CX3CL1/FZD4/LAPTM5/IL4I1/THBS1/PTPRC/CCL21/PTPRO/SERPINE1/LAG3/PLXNC1/TIGIT/ARHGAP6/SPI1/ANGPT1/HAVCR2/LPXN/NCKAP1L/MYADM/RIPOR2/LRRC32/HLA-DRB1/SEMA5A/DLC1/PAG1/MMP12/LOXL3/FBLN1/ARHGDIB/GBP1/NOTCH4/GLI3/…
GOBP_REGULATION_OF_TRANSMEMBRANE_RECEPTOR_PROTEIN_SERINE_THREONINE_KINASE_SIGNALING_PATHWAY	GOBP_REGULATION_OF_TRANSMEMBRANE_RECEPTOR_PROTEIN_SERINE_THREONINE_KINASE_SIGNALING_PATHWAY	250	0.452626539386625	1.92625506364448	8.32129171882896e-09	7.45569147267993e-07	5.74454543539243e-07	2547	tags=29%	list=14%	signal=26%	SFRP1/SFRP4/RBPMS2/CHST11/CILP/GDF6/TBX20/LDLRAD4/PEG10/SFRP2/PMEPA1/TNFAIP6/GATA6/DACT1/ZEB1/ITGA8/TGFB3/RBPMS/GREM1/MYOCD/DKK1/TGFBR2/INHBB/FZD1/THBS1/ZEB2/LTBP1/CHRDL1/TGFB1I1/SULF1/NREP/FSTL1/SPRED1/ASPN/BMPER/SMURF2/SLC2A10/CCN1/NOG/NEO1/BMPR2/SCUBE3/SKI/VEPH1/FGF10/EMILIN1/NRROS/BMPR1A/BMP8A/TGFB2/SMAD7/IL17RD/INHBA/TWSG1/CRIM1/BMP5/HTRA3/TP53/ENG/ELAPOR2/BMP6/LATS2/MAGI2/LOX/SPRY1/DKK3/LEF…
GOBP_POSITIVE_REGULATION_OF_CELL_CELL_ADHESION	GOBP_POSITIVE_REGULATION_OF_CELL_CELL_ADHESION	282	0.442708283233683	1.91669606699999	8.36260114901249e-09	7.45569147267993e-07	5.74454543539243e-07	3424	tags=40%	list=18%	signal=34%	TNFSF4/VCAM1/IL2RA/HLA-DPB1/IGF1/EBI3/HLA-DQA2/HLA-DMA/HLA-DPA1/CD74/CCL2/HLA-DRB5/HLA-DQB2/HAS2/PDCD1LG2/CXCL13/HLA-DQB1/NR4A3/LILRB1/HLA-DRA/IL6/CD28/TGFBR2/CCR2/IFNG/CR1/EFNB3/HLA-DOA/PRKCQ/MMRN1/TNFSF13B/CD4/CCR7/CX3CL1/FYN/IL4I1/PTPRC/AIF1/CCL21/PIK3R6/THY1/PTPRU/IL7/ADAM19/PLPP3/LCK/ITGB2/HAVCR2/NCKAP1L/SIRPA/DOCK8/HLA-DRB1/IL12A/CD3E/KLRC4-KLRK1/IL6ST/SELE/SPTA1/SIRPG/CORO1A/CCL5/CD83/GLI3…
GOBP_MUSCLE_SYSTEM_PROCESS	GOBP_MUSCLE_SYSTEM_PROCESS	412	0.396141700802104	1.77406470206935	1.12433181650895e-08	9.85410139519967e-07	7.59249942102835e-07	2570	tags=27%	list=14%	signal=24%	PLN/COMP/CASQ2/HAND2/SCN7A/CTNNA3/MYOC/KCNMA1/IGF1/TBX20/ANK2/CCN2/KCNJ5/ATP8A2/PI16/SYNM/GATA6/ANXA6/CACNB2/SLN/KCNE4/TPM2/ATP1A2/HTR2A/HTR2B/KCNJ8/MYL9/NR4A3/SGCD/MYOCD/RCSD1/DMD/LMOD3/SRI/KIT/LMOD1/APBB2/PPP1R12B/PDE5A/TPM1/SNTB1/MYLK/SGCA/EDN3/FBXO32/PDE4B/AIF1/ACTN2/SLC8A1/MYOM1/CNN1/F2R/KCNJ12/SULF1/MYBPC1/MYOT/GUCY1A1/MYBPC2/MYL2/MYH2/RGS2/CALD1/AKAP6/GHRL/SSPN/PIK3CG/TPCN2/SMPX/SSTR2/EDNR…
GOBP_POSITIVE_REGULATION_OF_VASCULATURE_DEVELOPMENT	GOBP_POSITIVE_REGULATION_OF_VASCULATURE_DEVELOPMENT	156	0.517177977166998	2.07568016222352	1.19146621515617e-08	1.02684529976209e-06	7.91175372695809e-07	2646	tags=40%	list=14%	signal=35%	PTGIS/FOXC2/CYP1B1/SFRP2/HGF/HSPB6/CX3CR1/GATA6/C3/VEGFC/GREM1/TWIST1/CYBB/FGF2/PRKCB/VASH2/CMA1/C5/TGFBR2/ISL1/RAMP2/PRKD1/FGF1/CYSLTR1/TNFSF12/CTSH/C3AR1/CHI3L1/THBS1/CCBE1/JCAD/SERPINE1/PIK3R6/NRP1/BMPER/GHRL/CCR3/CXCR4/AKT3/SEMA5A/PRKCA/TIE1/SMOC2/TLR3/C5AR1/NINJ1/ENG/RUNX1/RLN2/CCL11/RHOB/CD40/ITGB1/TEK/DLL1/PLCG1/APLNR/AQP1/DDAH1/PIK3CD/KDR/ERAP1/ITGA5
GOBP_REGULATION_OF_WATER_LOSS_VIA_SKIN	GOBP_REGULATION_OF_WATER_LOSS_VIA_SKIN	29	-0.803006635499446	-2.3814911373314	1.60566944809443e-08	1.36113388788464e-06	1.04874182243959e-06	1912	tags=62%	list=10%	signal=56%	SFN/TP63/KDF1/ELOVL1/CLDN4/KRT1/HRNR/KRT16/FLG2/TMEM79/FLG/FA2H/ALOXE3/GRHL3/GRHL1/ABCA12/ALOX12B/TMPRSS11F
GOBP_COLLAGEN_FIBRIL_ORGANIZATION	GOBP_COLLAGEN_FIBRIL_ORGANIZATION	59	0.661247226206109	2.25294707347642	1.76081648424342e-08	1.46857774839076e-06	1.13152638248919e-06	2241	tags=49%	list=12%	signal=43%	FOXC2/COMP/TLL1/CYP1B1/SFRP2/COL14A1/DDR2/ADAMTS3/GREM1/LOXL4/EFEMP2/COL2A1/LOXL1/PXDN/DPT/AEBP1/FMOD/COL5A1/ADAMTS12/LOXL3/EMILIN1/COL3A1/TLL2/TGFB2/LOXL2/ADAMTS2/COL5A2/LOX/LUM
GOBP_INTERMEDIATE_FILAMENT_ORGANIZATION	GOBP_INTERMEDIATE_FILAMENT_ORGANIZATION	39	-0.743362559020838	-2.37080438981112	1.78954228503496e-08	1.46884494538346e-06	1.13173225544817e-06	1999	tags=51%	list=11%	signal=46%	KRT33A/KRT23/NEFM/PKP2/KRT15/KRT13/KRT17/KRT14/DSP/KRT19/KRT20/TCHH/KRT33B/EPPK1/KRT16/KRT31/NEFL/KRT34/PKP1/KRT37
GOBP_CELLULAR_RESPONSE_TO_XENOBIOTIC_STIMULUS	GOBP_CELLULAR_RESPONSE_TO_XENOBIOTIC_STIMULUS	155	-0.516825841292509	-2.12268667978429	2.16439938347844e-08	1.74876706436985e-06	1.34740981356347e-06	2294	tags=34%	list=12%	signal=30%	ACER2/EPHX1/ACAA1/CYP3A7/NAT1/ABCB11/POR/TFRC/GRIN1/NAT2/FGF21/ACSM2B/TPMT/DDC/NQO1/CYP2A7/RORA/HNF4A/NFE2L2/ACSL1/SULT2A1/APOBEC3A/UMPS/GSTA3/EDN1/CYP2C8/CBR3/GSTM4/CYP2S1/GSTM1/GSTA1/CYP3A5/CBR1/CYP2E1/SULT1B1/GSTM2/GSTA4/GSTM3/CYP2C19/UGT1A7/AADAC/CYP4F2/GSTA5/CYP2C18/UGT1A5/UGT1A1/ALDH3A1/CYP2C9/AKR1C1/CYP4F12/S100A12/CYP26A1
GOBP_MUSCLE_CONTRACTION	GOBP_MUSCLE_CONTRACTION	330	0.41620372345215	1.81945652054533	2.21741026321509e-08	1.76403514939772e-06	1.35917374028649e-06	2763	tags=30%	list=15%	signal=26%	PLN/COMP/CASQ2/SCN7A/CTNNA3/KCNMA1/TBX20/ANK2/CCN2/KCNJ5/ATP8A2/SYNM/ANXA6/CACNB2/KCNE4/TPM2/ATP1A2/HTR2A/HTR2B/KCNJ8/MYL9/SGCD/MYOCD/RCSD1/DMD/LMOD3/SRI/KIT/LMOD1/APBB2/PPP1R12B/PDE5A/TPM1/SNTB1/MYLK/SGCA/EDN3/PDE4B/ACTN2/SLC8A1/MYOM1/CNN1/F2R/KCNJ12/SULF1/MYBPC1/MYOT/GUCY1A1/MYBPC2/MYL2/MYH2/RGS2/CALD1/GHRL/SSPN/PIK3CG/TPCN2/SMPX/SSTR2/EDNRA/CXCR4/KCNH2/TIFAB/KCND3/PROK2/CKMT2/CASQ1/TTN/DRD1/AC…
GOBP_REGULATION_OF_LEUKOCYTE_MIGRATION	GOBP_REGULATION_OF_LEUKOCYTE_MIGRATION	210	0.470668659586553	1.96794527328964	2.46007469894875e-08	1.92743125276727e-06	1.48506901682951e-06	2043	tags=33%	list=11%	signal=30%	THBS4/OLFM4/APOD/PRSS56/JAM2/CXCL12/JAM3/TNFAIP6/SLIT2/CX3CR1/CD74/CCL2/P2RY12/LYVE1/CXCL13/VEGFC/GREM1/PADI2/CXCL10/IL6/C5/CCR2/CMKLR1/ADTRP/CD200/CCR1/CSF1R/CCR7/CX3CL1/C3AR1/THBS1/EDN3/SLAMF8/AIF1/CCL8/CCL21/PDGFD/SERPINE1/THY1/RARRES2/CSF1/SPI1/PTGER4/NCKAP1L/RIPOR2/MPP1/DOCK8/IL12A/GAS6/KLRC4-KLRK1/CCL3/STAP1/SELE/EMILIN1/CCL4/IL1R1/CCL5/C5AR1/LBP/PLA2G7/MMP28/BMP5/CD300A/ANO6/RIN3/CCL7/RHOH…
GOBP_MONONUCLEAR_CELL_MIGRATION	GOBP_MONONUCLEAR_CELL_MIGRATION	191	0.475627229988801	1.95092579221465	3.21200789605143e-08	2.47899892992268e-06	1.91004711493396e-06	3067	tags=43%	list=16%	signal=36%	SAA1/APOD/JAM2/CXCL12/SLIT2/CX3CR1/CCL2/CXCL13/GREM1/PADI2/CXCL10/IL6/CCR2/CMKLR1/CRTAM/ADTRP/CD200/CCR1/GPR183/CXCL11/CSF1R/CCR7/CX3CL1/C3AR1/THBS1/CCL23/CCR5/SLAMF8/AIF1/CCL8/CCL21/PDGFD/PTPRO/SERPINE1/CCL14/RET/RARRES2/CSF1/SPI1/CCL3L1/S1PR1/PIK3CG/RIPOR2/SIRPA/CXCR4/DOCK8/IL12A/GAS6/KLRC4-KLRK1/CCL3/CCL18/CCL4/CKLF/CCL5/C5AR1/JAML/PLA2G7/GATA3/ASB2/BMP5/ANO6/TNFSF11/PECAM1/CCL7/SLC12A2/ITGA4/…
GOBP_RESPONSE_TO_CHEMOKINE	GOBP_RESPONSE_TO_CHEMOKINE	91	0.589756087698428	2.18472249660567	3.3522241428829e-08	2.54916927100698e-06	1.96411275244764e-06	2372	tags=46%	list=13%	signal=40%	CXCL12/SLIT2/CX3CR1/CCL2/SH2B3/CXCL13/PADI2/CXCL10/CCR2/CMKLR1/CCR8/CCR1/CXCL11/CCR7/CX3CL1/CXCL9/CCL23/CCR5/CCL8/CCL21/CCL14/CCL3L1/RIPOR2/CCRL2/CCR3/CXCR4/CCR4/DOCK8/CCL3/CCL18/CCL4/CCL5/ACKR1/CXCR6/CCL7/SLC12A2/TREM2/CCL11/CXCL2/LOX/CCR10/CXCL3
GOBP_REGULATION_OF_CELL_CELL_ADHESION	GOBP_REGULATION_OF_CELL_CELL_ADHESION	436	0.386968619902191	1.74058452466871	3.78585862793318e-08	2.83719927029601e-06	2.18603736181954e-06	3145	tags=33%	list=17%	signal=28%	TNFSF4/ADAMTS18/VCAM1/IL2RA/HLA-DPB1/IGF1/EBI3/CXCL12/HLA-DQA2/VSIG4/HLA-DMA/PCDH8/HLA-DPA1/CD74/CCL2/FGL2/CTLA4/HLA-DRB5/SH2B3/HLA-DQB2/HAS2/PDCD1LG2/CXCL13/HLA-DQB1/NR4A3/LILRB1/HLA-DRA/IL6/CD28/TGFBR2/CCR2/IFNG/CRTAM/IDO1/CR1/ADTRP/EFNB3/HLA-DOA/PRKCQ/TNFAIP8L2/MMRN1/TNFSF13B/FCGR2B/CD4/CCR7/PDE5A/CX3CL1/LAPTM5/PTPRR/FYN/IL4I1/PTPRC/AIF1/TENM3/CCL21/PIK3R6/THY1/PTPRU/IL7/LAG3/TIGIT/SPI1/ADAM19…
GOBP_BONE_DEVELOPMENT	GOBP_BONE_DEVELOPMENT	214	0.460269695199143	1.92302698351997	3.92192889840931e-08	2.89718490481065e-06	2.23225577150064e-06	3052	tags=37%	list=16%	signal=32%	COMP/EPYC/SFRP4/MYOC/IGF1/LRRC17/SFRP2/RFLNB/ANXA6/MMP16/SH2B3/RANBP3L/TGFB3/HAS2/PDGFC/LILRB1/GREM1/TWIST1/TGM2/TGFBR2/COL2A1/RUNX2/KIT/XYLT1/SP5/FLI1/RGN/PTPRC/DCHS1/SNX10/MMP13/GPR68/BGN/TMEM119/SULF1/CCN4/MEF2C/PAPSS2/PTGER4/GHRL/RARB/ADAMTS12/SOX9/TIFAB/BMPR2/SKI/LTF/COL3A1/GLI3/STC1/TYROBP/TP53/ENG/SULF2/TNFSF11/P3H1/ITGB6/LRP5/AXIN2/BMP6/ACTN3/THBS3/FOXP1/LOX/SH3PXD2B/ASXL1/MSX1/KDR/SRD5A2…
GOBP_TISSUE_MIGRATION	GOBP_TISSUE_MIGRATION	297	0.42250240234806	1.8345387838173	4.73122904433401e-08	3.3805116676049e-06	2.60465483860081e-06	2587	tags=31%	list=14%	signal=27%	FOXC2/CYP1B1/MEOX2/SLIT2/ENPP2/SEMA3A/HDAC9/KANK2/ACTG2/HAS2/CXCL13/STARD13/VEGFC/GREM1/FOXF1/FGF7/FGF2/TGFBR2/IFNG/PTPRM/VSTM4/FAP/ADTRP/KIT/RHOJ/ADAMTS9/ITGB3/PRKD1/FGF1/ADGRA2/TNFSF12/CTSH/NR2F2/PTPRR/THBS1/PTP4A3/FGF16/CCBE1/SCG2/JCAD/FGFR1/ZEB2/ADGRB1/DCN/NRP1/FSTL1/SPRED1/APOE/PLPP3/BMPER/KRIT1/MEF2C/ANGPT1/APOH/PIK3CG/LPXN/MAPRE2/AKT3/PROX1/SEMA5A/SOX9/PRKCA/BMPR2/FGF10/SMOC2/NRP2/ACTA2/ST…
GOBP_ORGANIC_ANION_TRANSPORT	GOBP_ORGANIC_ANION_TRANSPORT	350	-0.397192364542178	-1.77431539163734	4.73291239472436e-08	3.3805116676049e-06	2.60465483860081e-06	2146	tags=23%	list=11%	signal=21%	PLA2G2F/SLC22A9/ABCB11/OXT/SLC16A13/SLC38A1/PLA2R1/SLC1A5/SLC22A6/SLC16A5/CYB5R1/SLC19A2/SLC32A1/NMUR2/SLC16A11/SLC16A1/SLC25A23/SYK/ABCC11/SLC25A41/SLC6A9/ABCC2/ABCC1/SLCO4A1/ACE/SLC25A25/MAP2K6/PLA2G10/CD36/ATP8B1/SLC26A5/SERINC5/SSTR4/LRRC8A/HRH3/SLC7A8/PLA2G4F/CALHM1/CES1/SLC22A11/SLC16A9/GIPC1/SLC44A4/SLC26A9/EDN1/GLTP/SLC27A4/SLC4A1/SLC4A9/MFSD2A/SLC47A1/CYP4A11/MGST1/SLC52A3/ABCC5/SLC6A8/S…
GOBP_ICOSANOID_METABOLIC_PROCESS	GOBP_ICOSANOID_METABOLIC_PROCESS	112	-0.563899705663152	-2.20781607890196	4.77233323796475e-08	3.3805116676049e-06	2.60465483860081e-06	1685	tags=33%	list=9%	signal=30%	FAAH2/GGT6/MGST2/SYK/CYP2A7/ABCC1/ALOX15B/PLA2G10/PLA2G4F/EDN1/CYP2C8/CYP4A11/EDN2/FABP5/CYP2S1/GSTM1/GSTA1/ANXA1/CBR1/CYP2E1/CYP2C19/PTGS2/ALOXE3/CYP4F22/AKR1C3/CYP4F2/AKR1C4/ALOX12B/CYP2C18/CYP4F8/CYP2C9/PLA2G4A/AKR1C1/CYP4F12/PLA2G3/CYP4F11/CYP4F3
GOBP_REGULATION_OF_B_CELL_ACTIVATION	GOBP_REGULATION_OF_B_CELL_ACTIVATION	126	0.535697246533673	2.0797569967638	5.44865981152177e-08	3.80743511964582e-06	2.93359564532146e-06	3452	tags=42%	list=18%	signal=35%	SFRP1/TNFSF4/SH3KBP1/CD74/CTLA4/EPHB2/IL6/CD28/CR1/GPR183/TNFSF13B/FCGR2B/NFATC2/LAPTM5/MNDA/IL4I1/IKZF3/PTPRC/SLAMF8/IL7/TNFSF13/TLR4/SAMSN1/MEF2C/NCKAP1L/INPP5D/TNFRSF4/NFAM1/FCRL3/SLC39A10/SASH3/INHBA/ID2/TYROBP/CD300A/THEMIS2/IRS2/BANK1/TNFAIP3/ZFP36L2/CD40/AHR/PARP3/IL2/IL10/FOXP3/NSD2/TBC1D10C/BCL2/SHLD2/IL27RA/CD27/TP53BP1
GOBP_QUINONE_METABOLIC_PROCESS	GOBP_QUINONE_METABOLIC_PROCESS	37	-0.744562568090274	-2.36158794901897	5.62377709764317e-08	3.87740684958838e-06	2.98750825467781e-06	878	tags=27%	list=5%	signal=26%	FDXR/CBR1/AKR1C3/CYP4F2/AKR1C4/AKR1B10/AKR1C1/CYP4F12/CYP4F11/CYP4F3
GOBP_TRANSMEMBRANE_RECEPTOR_PROTEIN_SERINE_THREONINE_KINASE_SIGNALING_PATHWAY	GOBP_TRANSMEMBRANE_RECEPTOR_PROTEIN_SERINE_THREONINE_KINASE_SIGNALING_PATHWAY	349	0.404865154788584	1.78199460931257	7.50723035843638e-08	5.10788002414138e-06	3.93557713388943e-06	2547	tags=26%	list=14%	signal=23%	SFRP1/COMP/SFRP4/RBPMS2/CHST11/CILP/GDF6/TBX20/LDLRAD4/PEG10/LTBP2/SFRP2/PMEPA1/TNFAIP6/GATA6/DACT1/FERMT2/ZEB1/ITGA8/TGFB3/RBPMS/GREM1/MYOCD/TMEM100/DKK1/TGFBR2/RUNX2/INHBB/FZD1/SMAD9/THBS1/ZEB2/LTBP1/CHRDL1/TGFB1I1/SULF1/NREP/FSTL1/SPRED1/SPI1/ASPN/BMPER/SMURF2/LPXN/FMOD/FUT8/SLC2A10/LRRC32/CCN1/NOG/NEO1/BMPR2/SCUBE3/SKI/VEPH1/ROR2/VIM/FGF10/EMILIN1/COL3A1/NRROS/BMPR1A/BMP8A/TGFB2/SMAD7/IL17RD/…
GOBP_DIVALENT_INORGANIC_CATION_HOMEOSTASIS	GOBP_DIVALENT_INORGANIC_CATION_HOMEOSTASIS	491	0.371602963910647	1.68236895260181	9.51829363047735e-08	6.39209043677901e-06	4.92505008767694e-06	2862	tags=30%	list=15%	signal=26%	PLN/CASQ2/SAA1/PTGER2/F2RL2/ADCYAP1/CXCL12/ANK2/CX3CR1/ANXA6/PTGFR/TRPC1/CACNB2/ATP1A2/RASA3/HTR2A/CXCL13/GPR65/HTR2B/SGCD/FGF2/CXCL10/PRKCB/LPAR4/TGM2/CCR2/CMKLR1/DMD/SRI/S1PR3/TAC1/CCR8/P2RY10/CCR1/CXCL11/GRIA1/KL/FPR3/PRKD1/RIC3/CYSLTR1/CCR7/CX3CL1/SNCA/C3AR1/CXCL9/RGN/FYN/EDN3/PTPRC/CCL23/CCR5/PDGFRA/CCL8/CCL21/SLC8A1/CCL14/GPR174/SNX10/AGTR1/F2R/THY1/TRPA1/PKD2/APOE/PTH1R/LCK/AKAP6/S1PR1/FAS…
GOBP_CARBOXYLIC_ACID_TRANSPORT	GOBP_CARBOXYLIC_ACID_TRANSPORT	269	-0.419629829806372	-1.83948624646203	1.06411965013084e-07	7.00274804925454e-06	5.39555646702327e-06	2146	tags=24%	list=11%	signal=21%	PLA2G2F/SLC22A9/ABCB11/OXT/SLC16A13/SLC38A1/PLA2R1/SLC1A5/SLC22A6/SLC16A5/SLC19A2/SLC32A1/NMUR2/SLC16A11/SLC16A1/SYK/ABCC11/SLC6A9/ABCC2/ABCC1/ACE/MAP2K6/PLA2G10/CD36/ATP8B1/SLC26A5/SERINC5/SSTR4/LRRC8A/HRH3/SLC7A8/PLA2G4F/CES1/SLC16A9/GIPC1/SLC26A9/EDN1/SLC27A4/SLC47A1/CYP4A11/ABCC5/SLC6A8/SLCO1A2/ANXA1/SLC25A10/SLC13A5/SLC27A5/IL1A/CEACAM1/NMB/SLC9A3R1/SLC6A14/NTRK2/LEP/ACE2/CYP4F2/AKR1C4/SLC7A…
GOBP_POSITIVE_REGULATION_OF_MAPK_CASCADE	GOBP_POSITIVE_REGULATION_OF_MAPK_CASCADE	469	0.375019946053085	1.69273657291427	1.06984547648638e-07	7.00274804925454e-06	5.39555646702327e-06	2058	tags=25%	list=11%	signal=23%	HAND2/PLA2G2A/IGF1/GDF6/ADCYAP1/DOK5/AKAP12/CCN2/ROR1/HGF/CSPG4/SEMA3A/CD74/CCL2/EDA2R/FERMT2/TGFB3/PDGFC/HTR2A/HTR2B/FGF2/IL6/DKK1/CARTPT/IGFBP4/ITGA1/KIT/CCR1/GPR183/DIXDC1/KL/CSF1R/FCGR2B/ALKAL2/FGF1/RASSF2/CD4/SCIMP/CCR7/PDE5A/CX3CL1/LIF/FZD4/LAPTM5/CHI3L1/THBS1/EDN3/PTPRC/CCL23/PTPRJ/JCAD/NPY/PDGFRA/CCL8/BCAR3/CCL21/PDGFD/CCL14/FGFR1/PIK3R6/RET/F2R/PDGFA/ARRB1/CDH2/NRP1/FZD8/TLR4/SPI1/APOE/C…
GOBP_CARDIAC_SEPTUM_DEVELOPMENT	GOBP_CARDIAC_SEPTUM_DEVELOPMENT	101	0.555971231099122	2.08869068602455	1.20053946172879e-07	7.75998694574945e-06	5.97900245084666e-06	4813	tags=59%	list=26%	signal=44%	TBX5/TBX20/ANK2/SLIT2/GATA6/ZFPM2/TGFBR2/SEMA3C/ISL1/HEG1/HEYL/FZD1/PARVA/NRP1/CCN1/NOG/PROX1/BMPR2/NRP2/BMPR1A/TGFB2/SMAD7/SALL1/GATA3/BMP5/TP53/ENG/HEY1/RBPJ/APLNR/HEY2/FZD2/PLXND1/HOXA13/WNT11/ADAMTS6/MSX2/FGFRL1/SALL4/MAML1/NSD2/TGFBR1/TBX3/JAG1/STRA6/CRELD1/ZBTB14/CNTRL/SOX4/SMAD6/PTK7/SMAD4/MDM4/LRP2/SOX11/PDE2A/AP2B1/SUFU/ACVR1/NPHP3
GOBP_CONNECTIVE_TISSUE_DEVELOPMENT	GOBP_CONNECTIVE_TISSUE_DEVELOPMENT	256	0.433666374565524	1.85392401747587	1.35478883933195e-07	8.64890504714263e-06	6.663906116792e-06	3002	tags=33%	list=16%	signal=28%	FOXC2/COMP/EPYC/HAND2/CHST11/FRZB/MGP/GDF6/NKX3-2/CCN2/SFRP2/OSR1/RFLNB/MATN3/ANXA6/PPARGC1A/RSPO2/EVC/TIMP1/ZEB1/CYTL1/EFEMP1/GREM1/FGF2/TGFBR2/COL2A1/RUNX2/NFIB/CHI3L1/PDGFD/MMP13/PDGFA/BGN/SULF1/CSF1/SPI1/PTH1R/CHRDL2/CCN4/WT1/MEF2C/GHRL/PRRX1/COL5A1/RARB/CCN1/NOG/ADAMTS12/SOX9/WNT10B/BMPR2/ROR2/COL3A1/BMPR1A/BMP8A/ACTA2/GLI3/STC1/LOXL2/SMAD7/BMP5/SULF2/RUNX1/LRP5/AXIN2/CTSK/BMP6/SLC39A13/THBS…
GOBP_NEGATIVE_REGULATION_OF_LYMPHOCYTE_ACTIVATION	GOBP_NEGATIVE_REGULATION_OF_LYMPHOCYTE_ACTIVATION	151	0.500808591188836	2.00326256237861	1.44555314047981e-07	9.11579913344038e-06	7.02364394957136e-06	2838	tags=36%	list=15%	signal=31%	SFRP1/TNFSF4/AXL/IL2RA/VSIG4/CD74/LST1/FGL2/CTLA4/PDCD1LG2/LILRB1/CRTAM/IDO1/CR1/TNFAIP8L2/HLA-F/FCGR2B/PDE5A/LAPTM5/MNDA/IL4I1/LAG3/TIGIT/SAMSN1/HAVCR2/NCKAP1L/RIPOR2/LRRC32/INPP5D/HLA-DRB1/CLNK/PAG1/LOXL3/GLI3/LILRB2/SMAD7/INHBA/TWSG1/PTPN22/ID2/TYROBP/SOCS5/CD300A/RUNX1/BANK1/TNFAIP3/CBFB/BTN2A2/ITCH/ILDR2/PARP3/IL2/CBLB/IL10/MERTK
GOBP_NEGATIVE_REGULATION_OF_RESPONSE_TO_EXTERNAL_STIMULUS	GOBP_NEGATIVE_REGULATION_OF_RESPONSE_TO_EXTERNAL_STIMULUS	379	0.388831492449848	1.72712521303405	1.54532255865657e-07	9.61244874988011e-06	7.40630815953266e-06	2401	tags=27%	list=13%	signal=24%	PTGIS/ADAMTS18/SAA1/IL2RA/IGF1/SEMA3E/HGF/LRFN5/VSIG4/TNFAIP6/SLIT2/SEMA3A/CCL2/FGL2/SH2B3/CXCL13/LILRB1/GREM1/CD96/IL22RA2/KLRD1/FOXF1/PADI2/FGF2/C5/CARTPT/SEMA3C/ISL1/FAP/CR1/ADTRP/KLRC1/CD200/SYT11/ST6GAL1/CPB2/TNFAIP8L2/HLA-F/MMRN1/FCGR2B/TFPI/SERPING1/CX3CL1/FYN/THBS1/PTPRC/SLAMF8/AIF1/NPY/PDGFRA/PTPRO/SERPINE1/A2M/PDGFA/TAFA3/NRP1/SIGLEC10/CST7/IRAK3/APOE/TAFA5/HAVCR2/PTGER4/GHRL/APOH/AOAH/…
GOBP_CELL_ADHESION_MEDIATED_BY_INTEGRIN	GOBP_CELL_ADHESION_MEDIATED_BY_INTEGRIN	84	0.577818538075771	2.09534834851335	1.56148848383278e-07	9.61244874988011e-06	7.40630815953266e-06	2668	tags=39%	list=14%	signal=34%	FOXC2/CYP1B1/ITGA9/ITGBL1/JAM3/SFRP2/P2RY12/ITGA8/CXCL13/ITGA1/ITGB3/MMRN1/LIF/ITGAM/CCL21/SERPINE1/RET/PLPP3/ITGB2/PIK3CG/LPXN/NCKAP1L/CD3E/CCL5/TGFB2/ITGB6/ITGA4/ITGB1/PODXL/ITGA7/PLAU/ITGA5/ITGAV
GOBP_MONOCARBOXYLIC_ACID_TRANSPORT	GOBP_MONOCARBOXYLIC_ACID_TRANSPORT	112	-0.550730689127385	-2.15625590577366	1.68267798447053e-07	1.01438971677767e-05	7.81578454336125e-06	2146	tags=36%	list=11%	signal=32%	PLA2G2F/SLC22A9/ABCB11/OXT/SLC16A13/PLA2R1/SLC16A5/NMUR2/SLC16A11/SLC16A1/SYK/ABCC11/ABCC2/ACE/MAP2K6/PLA2G10/CD36/ATP8B1/SSTR4/PLA2G4F/CES1/SLC16A9/EDN1/SLC27A4/SLC6A8/SLCO1A2/ANXA1/SLC27A5/IL1A/CEACAM1/NMB/SLC9A3R1/LEP/AKR1C4/SLC10A6/PLA2G4A/AKR1C1/SLCO1B1/PLA2G3/SLCO1B3
GOBP_MUSCLE_CELL_PROLIFERATION	GOBP_MUSCLE_CELL_PROLIFERATION	186	0.46298538488573	1.89132608878149	1.68705309694218e-07	1.01438971677767e-05	7.81578454336125e-06	2872	tags=33%	list=15%	signal=28%	FOXC2/OGN/RBPMS2/APOD/TBX5/IGF1/TBX20/ELN/GATA6/PPARGC1A/VIP/ZFPM2/RBP4/TGFB3/NR4A3/FGF2/MYOCD/IL6/TGFBR2/IFNG/EFEMP2/MMP2/TPM1/CX3CL1/THBS1/AIF1/PDGFD/CNN1/TLR4/APOE/TAFA5/CCN4/ADAMTS1/MEF2C/S1PR1/ANGPT1/NPY5R/NOG/IL12A/BMPR2/CCL5/BMPR1A/TGFB2/IL15/PTEN/ID2/RUNX1/PRKG1/AGT/TNFAIP3/FOXP1/ANG/IGFBP5/RBPJ/GNA12/HEY2/PDGFRB/S1PR2/CYBA/IL10/MEF2D
GOBP_CELL_ACTIVATION_INVOLVED_IN_IMMUNE_RESPONSE	GOBP_CELL_ACTIVATION_INVOLVED_IN_IMMUNE_RESPONSE	279	0.422703619762361	1.82444885424969	1.7816366542206e-07	1.05894748723847e-05	8.15909828944338e-06	3080	tags=31%	list=16%	signal=26%	TNFSF4/SUCNR1/IRF8/GAPT/CX3CR1/CD74/FGL2/MILR1/NR4A3/LILRB1/HLA-DRA/FOXF1/DOCK10/IFNA7/IL6/CD28/CCR2/IFNG/ITM2A/CR1/KIT/GPR183/CD180/HLA-F/FCGR2B/DOCK2/IL18R1/PTPRC/CD84/ITGAM/TMEM98/TNFSF13/TLR4/IFNK/SPI1/PLCL2/ITGB2/HAVCR2/PTGER4/NKG7/PIK3CG/NCKAP1L/LCP1/HLA-DRB1/DYSF/RAB27A/SLAMF6/CLNK/APBB1IP/CCL3/LOXL3/CORO1A/LBP/SMAD7/NLRP3/GATA3/DOCK11/TYROBP/TP53/SOCS5/LAT2/CD300A/TREM2/FOXP1/CD40/LGALS1/…
GOBP_REGULATION_OF_CELL_SUBSTRATE_ADHESION	GOBP_REGULATION_OF_CELL_SUBSTRATE_ADHESION	209	0.451509837993784	1.87886212550486	2.03476338221604e-07	1.19565471016354e-05	9.21241555225803e-06	3454	tags=38%	list=18%	signal=31%	SFRP1/ABI3BP/OLFM4/MYOC/APOD/SPOCK1/CORO2B/SEMA3E/EPHA3/FERMT2/COL8A1/HAS2/GREM1/FOXF1/CCDC80/EFEMP2/ST6GAL1/CCR7/CX3CL1/FZD4/THBS1/PTPRJ/NPY/CCL21/FN1/PTPRO/SERPINE1/THY1/NRP1/NID1/CSF1/ARHGAP6/MYADM/NEDD9/SPOCK2/CCN1/CD3E/DLC1/MMP12/PREX1/FBLN1/EMILIN1/EGFLAM/VIT/GBP1/PTEN/SPRY4/MELTF/DOCK1/PDPN/STK4/RSU1/PEAK1/PIK3R1/FAM107A/AJAP1/MAP4K4/TEK/FLNA/PLG/ILK/FMN1/KDR/PLAU/NDNF/ITGA5/LIMCH1/RRAS/EC…
GOBP_POSITIVE_REGULATION_OF_ERK1_AND_ERK2_CASCADE	GOBP_POSITIVE_REGULATION_OF_ERK1_AND_ERK2_CASCADE	208	0.451163026616215	1.8791929600738	2.109829891007e-07	1.22117660768556e-05	9.40905955295184e-06	2058	tags=33%	list=11%	signal=30%	HAND2/PLA2G2A/IGF1/ADCYAP1/AKAP12/CCN2/ROR1/CD74/CCL2/FERMT2/PDGFC/HTR2A/HTR2B/FGF2/CCR1/GPR183/CSF1R/ALKAL2/FGF1/CD4/SCIMP/CCR7/CX3CL1/CHI3L1/PTPRC/CCL23/NPY/PDGFRA/CCL8/CCL21/PDGFD/CCL14/F2R/PDGFA/ARRB1/NRP1/TLR4/APOE/CCL3L1/BMPER/ANGPT1/HAVCR2/NPY5R/HLA-DRB1/ALKAL1/GAS6/CAVIN3/PRKCA/CCL3/ROR2/NTRK3/CCL18/FGF10/PLA2G5/CCL4/DENND2B/CCL5/C5AR1/ACTA2/FFAR4/NOX4/PTEN/GLIPR2/PTPN22/TNFSF11/MTURN/CCL…
GOBP_REGULATION_OF_CELL_MORPHOGENESIS	GOBP_REGULATION_OF_CELL_MORPHOGENESIS	297	0.411068002397035	1.78488971658536	2.12542824776059e-07	1.22117660768556e-05	9.40905955295184e-06	3132	tags=30%	list=17%	signal=25%	OLFM4/MYOC/BVES/RIMS1/SEMA3E/ENPP2/SH3KBP1/CCL2/LST1/PALM2AKAP2/EPHB2/ATP10A/FERMT2/CDC42EP3/HAS2/PLXNA4/ARHGAP18/FMNL3/PAK3/SYT4/KIT/RHOJ/ST6GAL1/CSF1R/WASF3/TPM1/FZD4/FYN/PLEKHO1/WTIP/PALM/FN1/PARVA/NRP1/PLXNC1/FGD5/RELN/ARHGAP15/ITGB2/RHOBTB2/MYADM/NEDD9/SYNE3/CXCR4/DLC1/CCL3/PREX1/SPTA1/FBLN1/CORO1A/GBP1/RHOU/SPRY4/CUX2/MELTF/DOCK1/SLC23A2/PDPN/CNTN2/SPARC/CCL7/MYH10/RHOH/CCL11/RHOB/FLNA/DBN1…
GOBP_MESENCHYME_MORPHOGENESIS	GOBP_MESENCHYME_MORPHOGENESIS	55	0.645304465776993	2.18159545599902	2.44645371439271e-07	1.39017716012359e-05	1.07111941110195e-05	3345	tags=56%	list=18%	signal=46%	FOXC2/TBX20/OSR1/ACTG2/TGFB3/FOXF1/TWIST1/TMEM100/TGFBR2/ISL1/HEYL/DCHS1/NOG/SOX9/BMPR1A/ACTA2/TGFB2/BMP5/ENG/HEY1/RBPJ/APLNR/SNAI1/HEY2/MSX1/WNT11/MSX2/LEF1/SMAD2/TGFBR1/TBX3
GOBP_NEGATIVE_REGULATION_OF_LEUKOCYTE_MIGRATION	GOBP_NEGATIVE_REGULATION_OF_LEUKOCYTE_MIGRATION	46	0.679290052339815	2.21300374818968	2.56761150861628e-07	1.44316512076683e-05	1.11194617392593e-05	1926	tags=46%	list=10%	signal=41%	APOD/CXCL12/TNFAIP6/SLIT2/CCL2/GREM1/PADI2/C5/ADTRP/CD200/SLAMF8/CCL21/PTGER4/RIPOR2/KLRC4-KLRK1/STAP1/EMILIN1/MMP28/BMP5/CD300A/RIN3
GOBP_CELL_CELL_SIGNALING_BY_WNT	GOBP_CELL_CELL_SIGNALING_BY_WNT	435	0.374073751241771	1.68232966879736	2.6782631382012e-07	1.4891719018966e-05	1.14739399865213e-05	2622	tags=23%	list=14%	signal=21%	SFRP1/SHISA3/SHISA2/FOXL1/SFRP4/MYOC/APCDD1L/RSPO3/RSPO4/FRZB/TRABD2B/ROR1/SFRP2/SOX10/DACT1/CCND1/RSPO2/FERMT2/GPC4/CTHRC1/GSC/GPC6/GREM1/FGF2/LGR5/DKK1/WNT6/BICC1/IGFBP4/ISL1/DIXDC1/MITF/TLE2/CPE/DACT3/ADGRA2/CXXC4/TCF7/FZD1/FZD4/PLEKHA4/PTPRO/RECK/ZEB2/TGFB1I1/PRICKLE2/PTPRU/PKD2/CDH2/FZD8/SULF1/GPRC5B/APOE/LYPD6/PLPP3/CCN4/SMURF2/PYGO1/EDNRA/PRKAA2/NOG/SEMA5A/SOX9/WNT10B/SKI/ROR2/TMEM170B/FGF…
GOBP_REGULATION_OF_PHAGOCYTOSIS	GOBP_REGULATION_OF_PHAGOCYTOSIS	96	0.558238630686338	2.08237081032276	2.96009828302731e-07	1.62836895973768e-05	1.25464412108156e-05	3012	tags=41%	list=16%	signal=34%	PTX3/OLFM4/C4B/C4A/CCL2/C3/TUB/TGM2/IFNG/SYT11/FCGR2B/DOCK2/PTPRC/PTPRJ/PIP4P2/MFGE8/C2/IL2RB/NCKAP1L/SIRPA/CD300LF/DYSF/RAB27A/GAS6/STAP1/PLA2G5/SIRPG/IL2RG/IL15/CD300A/ANO6/TREM2/IL15RA/ITGAV/CYBA/MERTK/RAB31/CD47/SIRPB1
GOBP_MUSCLE_ORGAN_DEVELOPMENT	GOBP_MUSCLE_ORGAN_DEVELOPMENT	322	0.400990930880078	1.74951846428532	3.24734191244719e-07	1.76757947676468e-05	1.36190461369669e-05	3525	tags=33%	list=19%	signal=27%	FOXC2/SMYD1/IGF1/BVES/SGCE/TBX20/DNER/MEOX2/TCF21/ELN/HIVEP3/EVC/ANKRD1/HDAC9/ZFPM2/GSC/FHL1/CFL2/SGCD/TWIST1/MYOCD/CXCL10/EGR2/DMD/EFEMP2/LMOD3/SRI/ISL1/ADARB1/NR2F2/RBM24/SPEG/HEG1/TPM1/HEYL/FZD1/POPDC2/LIF/MYLK/SGCA/MSC/SGCB/TAGLN/ADGRB1/COL6A3/MYL2/WT1/MEF2C/S1PR1/ETV1/EDNRA/RIPOR2/NOG/PROX1/TIFAB/WNT10B/SKI/EID2B/CASQ1/LAMA2/COL3A1/TTN/BASP1/BMPR1A/TLL2/TGFB2/SMAD7/ASB2/ENG/ACTN3/SAP30/ALX4/…
GOBP_LYMPHOCYTE_ACTIVATION_INVOLVED_IN_IMMUNE_RESPONSE	GOBP_LYMPHOCYTE_ACTIVATION_INVOLVED_IN_IMMUNE_RESPONSE	191	0.458051930522788	1.87883550202048	3.35295275104322e-07	1.80605402871297e-05	1.39154892134853e-05	3080	tags=34%	list=16%	signal=28%	TNFSF4/IRF8/GAPT/CD74/FGL2/LILRB1/HLA-DRA/DOCK10/IFNA7/IL6/CD28/IFNG/ITM2A/CR1/GPR183/CD180/HLA-F/FCGR2B/IL18R1/PTPRC/TMEM98/TNFSF13/TLR4/IFNK/SPI1/PLCL2/HAVCR2/PTGER4/NKG7/NCKAP1L/LCP1/HLA-DRB1/RAB27A/SLAMF6/APBB1IP/LOXL3/CORO1A/SMAD7/NLRP3/GATA3/DOCK11/TP53/SOCS5/FOXP1/CD40/LGALS1/DLL1/IL12RB1/CD40LG/IRF4/IFNA6/MFNG/IFNE/PARP3/IL2/CCL19/IL27/LEF1/IL10/CDH17/CLEC4D/FOXP3/NSD2/NBN
GOBP_IMMUNOGLOBULIN_PRODUCTION	GOBP_IMMUNOGLOBULIN_PRODUCTION	120	0.518532389019387	2.00601080516793	4.02579060070167e-07	2.14611991713694e-05	1.65356673072771e-05	4941	tags=46%	list=26%	signal=34%	TNFSF4/HLA-DPB1/HLA-DQA2/GAPT/HLA-DMA/HLA-DPA1/HLA-DRB5/EPHB2/HLA-DQB2/RBP4/HLA-DQB1/HLA-DRA/IL6/CD28/CR1/HLA-DOA/FCGR2B/PTPRC/TNFSF13/SAMHD1/HLA-DRB1/TNFRSF4/FCRL3/SASH3/HLA-DQA1/CD40/CD40LG/PARP3/IL2/IL10/FOXP3/NSD2/NBN/SHLD2/IL27RA/TNF/TP53BP1/HLA-DMB/HLA-DOB/CGAS/NDFIP1/KMT5B/IL13/MLH1/BTK/XCL1/IL5/B2M/TMIGD2/PKN1/IL4R/NHEJ1/SHLD1/TRAF3IP2/BATF
GOBP_OUTFLOW_TRACT_MORPHOGENESIS	GOBP_OUTFLOW_TRACT_MORPHOGENESIS	77	0.57917207617904	2.06120045988843	4.06978296068129e-07	2.14743343772275e-05	1.654578786915e-05	2537	tags=42%	list=14%	signal=36%	FOXC2/HAND2/NPY1R/TBX20/SFRP2/ELN/GATA6/ZFPM2/TWIST1/TGFBR2/SEMA3C/ISL1/HEYL/FZD1/PARVA/NRP1/EYA1/MEF2C/EDNRA/NPY5R/NOG/BMPR2/NRP2/BMPR1A/TGFB2/ENG/ILK/RBPJ/HEY2/FZD2/PLXND1/WNT11
GOBP_EPITHELIAL_TO_MESENCHYMAL_TRANSITION	GOBP_EPITHELIAL_TO_MESENCHYMAL_TRANSITION	153	0.492150353544388	1.96944714734978	4.46159633757564e-07	2.330395420364e-05	1.79554940326675e-05	3395	tags=40%	list=18%	signal=33%	SFRP1/TBX5/TBX20/LDLRAD4/SFRP2/HGF/EPHA3/RFLNB/FERMT2/TGFB3/HAS2/GSC/GREM1/TWIST1/IL6/TMEM100/TGFBR2/PHLDB1/ISL1/DACT3/FOXF2/HEYL/FGFR1/TGFB1I1/SPRED1/EDNRA/NOG/SOX9/LOXL3/NOTCH4/TGFB2/LOXL2/PTEN/SMAD7/IL17RD/GATA3/GLIPR2/BMP5/PDPN/ENG/AXIN2/OLFM1/HEY1/SPRY1/FLNA/WWTR1/RBPJ/SNAI1/HEY2/MSX1/WNT11/MSX2/LEF1/SMAD2/POFUT2/MCRIP1/COL1A1/ROCK1/TGFBR1/TBX3/JAG1
GOBP_CELL_MATRIX_ADHESION	GOBP_CELL_MATRIX_ADHESION	230	0.432759142582481	1.8195343305871	4.76054474860995e-07	2.46167768950621e-05	1.89670124984091e-05	3400	tags=37%	list=18%	signal=30%	SFRP1/MYOC/ITGA9/APOD/SORBS1/VCAM1/CORO2B/SEMA3E/SGCE/ITGBL1/CCN2/EPDR1/JAM3/EPHA3/LYVE1/FERMT2/ITGA8/GREM1/CD96/EFEMP2/ITGA1/ADAMTS9/ITGB3/CCR7/CX3CL1/FBLN5/THBS1/NID2/PTPRJ/ITGAM/ACTN2/CCL21/FN1/SERPINE1/THY1/NRP1/NID1/CSF1/ARHGAP6/ITGB2/ADAMTS12/CD3E/DLC1/MMP12/EMILIN1/L1CAM/COL3A1/PTEN/PEAK1/ITGB6/PIK3R1/ITGA4/FAM107A/ACTN3/THBS3/AJAP1/MAP4K4/ITGB1/TEK/PPFIA1/ILK/ACTN1/ITGA7/FMN1/KDR/PLAU/OTO…
GOBP_REGULATION_OF_LYMPHOCYTE_DIFFERENTIATION	GOBP_REGULATION_OF_LYMPHOCYTE_DIFFERENTIATION	175	0.474016977932879	1.92886649432079	5.07441221105506e-07	2.59799856865007e-05	2.00173530159911e-05	2826	tags=35%	list=15%	signal=30%	SFRP1/TNFSF4/AXL/IL2RA/TOX/CD74/FGL2/CTLA4/ZEB1/HLA-DRA/CD28/TGFBR2/CCR2/IFNG/CRTAM/CR1/HLA-DOA/TCF7/IL4I1/IKZF3/PTPRC/SLAMF8/PIK3R6/IL7/CAMK4/LAG3/NCKAP1L/INPP5D/HLA-DRB1/GAS6/NFAM1/LOXL3/FCRL3/CD83/GLI3/LILRB2/IL15/SASH3/SMAD7/NLRP3/INHBA/GATA3/ID2/SOCS5/RUNX1/RHOH/IL7R/ZFP36L2/CBFB/BTN2A2/IL15RA/IL12RB1/IRF4/CD2/EGR3/ZAP70/IL2/CCL19/IL27/LEF1/IL10
GOBP_CARTILAGE_DEVELOPMENT	GOBP_CARTILAGE_DEVELOPMENT	191	0.454794105783938	1.86547257006705	5.39911523355981e-07	2.73713969340566e-05	2.10894232807264e-05	2181	tags=31%	list=12%	signal=28%	COMP/EPYC/HAND2/CHST11/FRZB/MGP/GDF6/NKX3-2/CCN2/SFRP2/OSR1/RFLNB/MATN3/ANXA6/RSPO2/EVC/TIMP1/ZEB1/CYTL1/EFEMP1/GREM1/FGF2/TGFBR2/COL2A1/RUNX2/NFIB/CHI3L1/MMP13/BGN/SULF1/PTH1R/CHRDL2/CCN4/MEF2C/GHRL/PRRX1/RARB/CCN1/NOG/ADAMTS12/SOX9/WNT10B/BMPR2/ROR2/COL3A1/BMPR1A/BMP8A/GLI3/STC1/LOXL2/SMAD7/BMP5/SULF2/RUNX1/AXIN2/CTSK/BMP6/THBS3/HOXB3/ARID5A
GOBP_CELLULAR_HORMONE_METABOLIC_PROCESS	GOBP_CELLULAR_HORMONE_METABOLIC_PROCESS	128	-0.501746903272681	-2.00034499323592	5.68081067461131e-07	2.85198757266166e-05	2.19743162017413e-05	1157	tags=21%	list=6%	signal=20%	BCO2/ADM/DHRS2/SCNN1B/RDH13/BCO1/RPE65/SDR16C5/CYP2C8/HSD17B1/CYP2S1/WNT4/CYP3A5/ALDH1A1/AKR1C3/UGT1A7/RDH12/AKR1C4/AKR1B10/AKR1B15/CYP2C18/UGT1A1/CYP2C9/DHRS9/AKR1C1/CYP26A1/ADH7
GOBP_NEUTROPHIL_CHEMOTAXIS	GOBP_NEUTROPHIL_CHEMOTAXIS	100	0.540583321345321	2.03058313443852	6.25707564559223e-07	3.11109020801514e-05	2.39706794722334e-05	2137	tags=42%	list=11%	signal=37%	THBS4/SAA1/ITGA9/JAM3/TNFAIP6/SLIT2/CD74/CCL2/CXCL13/CXCL10/ITGA1/CXCL11/CCR7/CX3CL1/C3AR1/CXCL9/EDN3/CCL23/PDE4B/CCL8/CCL21/CCL14/CCL3L1/ITGB2/PIK3CG/NCKAP1L/RIPOR2/MPP1/CCL3/PREX1/CCL18/CCL4/CKLF/CCL5/C5AR1/PLA2G1B/TGFB2/JAML/LBP/CCL7/CCL11/CXCL2
GOBP_TERPENOID_METABOLIC_PROCESS	GOBP_TERPENOID_METABOLIC_PROCESS	93	-0.550126608964614	-2.0821340893203	6.52726111682226e-07	3.21452068905599e-05	2.47676023330048e-05	816	tags=25%	list=4%	signal=24%	RDH13/BCO1/RPE65/SDR16C5/CYP2C8/CYP2S1/CYP3A5/CYP2E1/CYP2C19/ALDH1A1/AKR1C3/UGT1A7/RDH12/AKR1C4/AKR1B10/AKR1B15/CYP2C18/UGT1A1/CYP2C9/DHRS9/AKR1C1/CYP26A1/ADH7
GOBP_SYNAPSE_ORGANIZATION	GOBP_SYNAPSE_ORGANIZATION	413	0.371486883512364	1.66349247082215	6.70911450904583e-07	3.25021871560896e-05	2.50426525228346e-05	2956	tags=28%	list=16%	signal=24%	SHANK2/SLITRK3/ZDHHC15/SEMA3E/DNER/NRXN1/LRRN1/LRFN5/LGI2/PCDH8/CX3CR1/SPARCL1/CACNB2/KIF1A/C3/EPHB2/GPC4/LRRC4C/GPC6/C1QA/NRXN2/SYN1/DOCK10/DKK1/SYNPO/FLRT2/CLSTN2/PAK3/ABI2/TMEM108/FCGR2B/APBB2/WASF3/SYNDIG1/FZD1/CX3CL1/SNCA/IGSF21/FYN/SRGN/ITGAM/GAP43/PALM/PTPRO/F2R/ZNF804A/ADGRB1/PDZRN3/CDH2/NRP1/PCDHB4/SDK2/MYOT/RAB39B/RELN/APOE/C1QC/FRMPD4/CBLN1/AMIGO2/MEF2C/RAB17/GHRL/COLQ/SPOCK2/NPTX1/ACT…
GOBP_SECOND_MESSENGER_MEDIATED_SIGNALING	GOBP_SECOND_MESSENGER_MEDIATED_SIGNALING	294	0.409149615315008	1.7827562263685	6.72545740804793e-07	3.25021871560896e-05	2.50426525228346e-05	3068	tags=34%	list=16%	signal=29%	PLN/CASQ2/VCAM1/IGF1/ADCYAP1/ANK2/CX3CR1/PTGFR/P2RY12/RCAN2/ATP1A2/HTR2B/PLEK/PPP1R9A/SGCD/TMEM100/CCR2/CMKLR1/DMD/CCR8/CCR1/TRAT1/CD4/NFATC2/IRGM/CCR7/PDE5A/IRAG1/GUCA2B/RASD2/RGN/THBS1/EDN3/PTPRC/CCR5/PTPRJ/SLC8A1/AGTR1/GUCY1A1/APOE/GUCY1B1/AKAP6/TPCN2/CCRL2/CCR3/CXCR4/NCALD/CCR4/CD3E/SOX9/ITPR1/PDE3A/CCL3/CAMTA1/SELE/FHL2/CASQ1/CCL4/GBP1/FFAR4/PLCE1/FPR1/LAT2/TNFSF11/PDE7A/CXCR6/PRKG1/AGT/TREM…
GOBP_INTERMEDIATE_FILAMENT_BASED_PROCESS	GOBP_INTERMEDIATE_FILAMENT_BASED_PROCESS	63	-0.616049575754024	-2.17862405233688	6.90411802631082e-07	3.28943522104857e-05	2.53448122864738e-05	2148	tags=46%	list=11%	signal=41%	KRT3/INA/KRT33A/KRT23/NEFM/NDEL1/KRT74/FAM83H/PKP2/KRT15/KRT13/KRT17/KRT14/DSP/KRT19/KRT20/PPL/TCHH/KRT33B/EPPK1/KRT16/KRT31/KRT6C/EVPL/NEFL/KRT34/PKP1/KRT37/EVPLL
GOBP_PATHWAY_RESTRICTED_SMAD_PROTEIN_PHOSPHORYLATION	GOBP_PATHWAY_RESTRICTED_SMAD_PROTEIN_PHOSPHORYLATION	64	0.6011610536999	2.08073529229837	6.93383173649766e-07	3.28943522104857e-05	2.53448122864738e-05	2544	tags=38%	list=14%	signal=33%	GDF6/LDLRAD4/PMEPA1/TGFB3/RBPMS/GREM1/DKK1/TGFBR2/INHBB/BMPER/NOG/BMPR2/EMILIN1/BMPR1A/BMP8A/TGFB2/SMAD7/INHBA/TWSG1/BMP5/ENG/BMP6/LEFTY2/LEFTY1
GOBP_AXON_DEVELOPMENT	GOBP_AXON_DEVELOPMENT	467	0.36388343015706	1.64127809392981	7.822572726962e-07	3.67732032464732e-05	2.83334332742117e-05	2460	tags=25%	list=13%	signal=23%	TSPAN2/APOD/SLITRK3/NCAM1/FOXG1/KIF5C/SEMA3E/CXCL12/ATP8A2/NRXN1/NKX6-1/VSTM2L/SLIT2/EPHA3/NEXN/SEMA3A/BOC/EPHB2/EMB/CDH11/LRRC4C/NGFR/VASH2/MAP1A/EGR2/FLRT2/PLXNA4/SEMA3C/KIF5A/ANOS1/PTPRM/ISL1/MAP6/PAK3/MMP2/EFNB3/PRKCQ/DIXDC1/NFIB/CSF1R/ADARB1/FYN/EDN3/CDH4/DPYSL2/GAP43/FN1/PTPRO/RET/ENAH/THY1/ADGRB1/CDH2/NRP1/NREP/MYOT/PLXNC1/LAMA1/RELN/APOE/S100B/DCLK1/ETV1/ARHGEF25/EDNRA/UNC5C/NOG/NPTX1/SEM…
GOBP_CARDIAC_CHAMBER_DEVELOPMENT	GOBP_CARDIAC_CHAMBER_DEVELOPMENT	162	0.471130673254849	1.88577941139006	7.89574052978618e-07	3.67827696211931e-05	2.83408040827318e-05	3410	tags=39%	list=18%	signal=32%	FOXC2/HAND2/TBX5/TBX20/ANK2/SFRP2/SLIT2/GATA6/ZFPM2/RBP4/FOXF1/MYOCD/TGFBR2/SEMA3C/ISL1/CPE/HEG1/TPM1/HEYL/FZD1/PARVA/NRP1/MYL2/ADAMTS1/MEF2C/EDNRA/NPY5R/CCN1/NOG/PROX1/BMPR2/FHL2/NRP2/BMPR1A/TGFB2/SMAD7/SALL1/GATA3/BMP5/TP53/ENG/HEY1/TEK/RYR2/RBPJ/APLNR/HEY2/FZD2/PLXND1/HOXA13/GREB1L/WNT11/ADAMTS6/MSX2/FGFRL1/SALL4/MAML1/NSD2/CAV3/TGFBR1/TBX3/JAG1/STRA6
GOBP_MYELOID_LEUKOCYTE_DIFFERENTIATION	GOBP_MYELOID_LEUKOCYTE_DIFFERENTIATION	203	0.441348971051144	1.82718684379728	8.20427179244997e-07	3.75368258966271e-05	2.89217978847079e-05	3060	tags=33%	list=16%	signal=28%	TSPAN2/SFRP1/LRRC17/TNFAIP6/CD74/LILRB1/TGFBR2/CARTPT/IFNG/EVI2B/KIT/CCR1/GPR183/MITF/CSF1R/RASSF2/CD4/CCR7/LIF/GAB3/BATF3/SNX10/GPR68/CAMK4/TLR4/CSF1/SPI1/C1QC/CCN4/INPP5D/HLA-DRB1/PRKCA/CCL3/ROR2/LTF/NRROS/TLR3/HCLS1/IL15/TMEM178A/INHBA/GATA3/LILRB3/ID2/TYROBP/TNFSF11/RUNX1/ITGB6/PIK3R1/TREM2/FOXP1/FADD/CSF2/PDE1B/IRF4/RBPJ/PIK3CD/L3MBTL3/SH3PXD2A/CCL19/OSTM1/LEF1/APP/BATF2/FSTL3/FAM20C/GPR137B…
GOBP_EPITHELIAL_TUBE_MORPHOGENESIS	GOBP_EPITHELIAL_TUBE_MORPHOGENESIS	324	0.397968760342521	1.73519791233441	8.24035285418465e-07	3.75368258966271e-05	2.89217978847079e-05	2851	tags=29%	list=15%	signal=25%	SFRP1/FOXC2/HAND2/SEMA3E/TBX20/IRX1/SFRP2/OSR1/TCF21/SLIT2/RSPO2/ADAMTS16/CTHRC1/STARD13/GREM1/PGR/FOXF1/TWIST1/FGF2/LGR5/CXCL10/WNT6/TGFBR2/CSF1R/FGF1/CTSH/FZD1/DCHS1/RET/PKD2/NRP1/EYA1/IFT57/CSF1/LAMA1/WT1/MEF2C/EDNRA/CXCR4/NOG/PROX1/ADAMTS12/SOX9/DLC1/TCTN1/SKI/TIE1/FGF10/NOTCH4/GLI3/TGFB2/EPHA7/IRX2/SALL1/CTSZ/AHI1/GATA3/AR/ASB2/BMP5/STK4/IFT52/ENG/AGT/LRP5/CCL11/RHOB/FOXP1/PRKACB/SPRY1/IRX3/…
GOBP_NEGATIVE_REGULATION_OF_HEMOPOIESIS	GOBP_NEGATIVE_REGULATION_OF_HEMOPOIESIS	97	0.537765936197055	2.01150566617086	8.34464906646528e-07	3.75368258966271e-05	2.89217978847079e-05	2090	tags=33%	list=11%	signal=29%	SFRP1/TNFSF4/LRRC17/TNFAIP6/CD74/TMEM176B/FGL2/CTLA4/TMEM176A/LILRB1/CARTPT/CR1/FCGR2B/GPR68/LAG3/TLR4/C1QC/INPP5D/CCL3/LOXL3/LTF/TLR3/GLI3/TMEM178A/SMAD7/INHBA/LILRB3/ID2/SOCS5/RUNX1/PIK3R1/CBFB
GOBP_MORPHOGENESIS_OF_A_BRANCHING_STRUCTURE	GOBP_MORPHOGENESIS_OF_A_BRANCHING_STRUCTURE	196	0.445509538171658	1.83452460561944	8.34796940265348e-07	3.75368258966271e-05	2.89217978847079e-05	3238	tags=36%	list=17%	signal=30%	SFRP1/FOXC2/RSPO3/HOXB13/SEMA3E/TBX20/SFRP2/HGF/TCF21/SOX10/SLIT2/SEMA3A/RSPO2/ADAMTS16/GREM1/PGR/NTN4/FOXF1/FGF7/FGF2/TGM2/WNT6/TGFBR2/SEMA3C/FGF1/CTSH/DCHS1/PDGFA/PKD2/NRP1/EYA1/SULF1/CSF1/LAMA1/WT1/EDNRA/NOG/PROX1/SOX9/TIE1/FGF10/NOTCH4/GLI3/EPHA7/SALL1/CTSZ/AR/STK4/ENG/AGT/LRP5/CCL11/SPRY1/ILK/PLXND1/HOXA13/GREB1L/KDR/ESR1/ERMN/MSX2/CLIC4/DRD2/LEF1/IL10/PLXNA1/NFATC4/COL13A1/CAV3/BCL2/LGR4
GOBP_OSSIFICATION	GOBP_OSSIFICATION	399	0.379841664630715	1.69490387091653	8.80398640906246e-07	3.89757085572441e-05	3.00304444603342e-05	2187	tags=25%	list=12%	signal=23%	SFRP1/FOXC2/COMP/HAND2/MYOC/IGF1/LRRC17/MGP/CCN2/SFRP2/HGF/OSR1/DDR2/TNFAIP6/RFLNB/RSPO2/MMP16/RANBP3L/FERMT2/CDH11/CTHRC1/VCAN/TGFB3/VEGFC/GREM1/TWIST1/FGF2/IL6/DKK1/OMD/EGR2/CYP24A1/MMP2/COL2A1/RUNX2/CCR1/KL/XYLT1/PRKD1/RASSF2/FZD1/SRGN/DCHS1/SLC8A1/SNX10/MMP13/CHRDL1/TMEM119/CSF1/PTH1R/MINPP1/ASPN/CHRDL2/CCN4/MEF2C/S1PR1/PTGER4/ENPP1/MRC2/CCN1/NOG/PDLIM7/ADAMTS12/SOX9/WNT10B/BMPR2/CCL3/IL6ST/S…
GOBP_REGULATION_OF_CYTOSOLIC_CALCIUM_ION_CONCENTRATION	GOBP_REGULATION_OF_CYTOSOLIC_CALCIUM_ION_CONCENTRATION	337	0.391623291520117	1.71389376455166	8.82998781832464e-07	3.89757085572441e-05	3.00304444603342e-05	2840	tags=32%	list=15%	signal=28%	PLN/CASQ2/SAA1/PTGER2/F2RL2/ADCYAP1/ANK2/CX3CR1/PTGFR/TRPC1/CACNB2/ATP1A2/RASA3/HTR2A/CXCL13/GPR65/HTR2B/FGF2/CXCL10/LPAR4/CCR2/CMKLR1/DMD/SRI/S1PR3/TAC1/CCR8/P2RY10/CCR1/CXCL11/GRIA1/FPR3/PRKD1/RIC3/CYSLTR1/CCR7/CX3CL1/SNCA/C3AR1/CXCL9/FYN/PTPRC/CCR5/PDGFRA/CCL21/SLC8A1/GPR174/AGTR1/F2R/THY1/TRPA1/PKD2/LCK/AKAP6/S1PR1/FASLG/PTGER4/GHRL/PIK3CG/TPCN2/EDNRA/CCRL2/CCR3/CXCR4/CCR4/ADRA1D/MCOLN2/ITPR1…
GOBP_ERK1_AND_ERK2_CASCADE	GOBP_ERK1_AND_ERK2_CASCADE	318	0.394053378320585	1.71797461315091	8.89408936328526e-07	3.89757085572441e-05	3.00304444603342e-05	2210	tags=30%	list=12%	signal=27%	HAND2/PLA2G2A/IGF1/ADCYAP1/AKAP12/CCN2/ROR1/TIMP3/CD74/CCL2/EPHB2/FERMT2/PDGFC/HTR2A/HTR2B/FGF2/CCR1/GPR183/CSF1R/ALKAL2/FGF1/CD4/CTSH/SCIMP/CCR7/CX3CL1/LIF/CHI3L1/PTPRR/PTPRC/CCL23/NPY/PDGFRA/CCL8/CCL21/PDGFD/FN1/CCL14/F2R/PDGFA/ARRB1/NRP1/TLR4/SPRED1/APOE/CCL3L1/BMPER/ANGPT1/HAVCR2/PTGER4/LMO3/SIRPA/NPY5R/CCN1/ERRFI1/HLA-DRB1/ALKAL1/GAS6/SOX9/CAVIN3/PRKCA/CCL3/ROR2/NTRK3/CCL18/FBLN1/FGF10/EMILI…
GOBP_MACROPHAGE_MIGRATION	GOBP_MACROPHAGE_MIGRATION	53	0.622005046749597	2.08829741028971	9.97523561674594e-07	4.33461709026834e-05	3.33978476863188e-05	2330	tags=51%	list=12%	signal=45%	SAA1/CX3CR1/CCL2/P2RY12/C5/CCR2/CMKLR1/CD200/CSF1R/CX3CL1/C3AR1/THBS1/SLAMF8/RARRES2/CSF1/MCOLN2/CCL3/STAP1/ROR2/EMILIN1/CKLF/CCL5/C5AR1/MMP28/TRIM55/TREM2/CD200R1
GOBP_STRIATED_MUSCLE_CELL_DIFFERENTIATION	GOBP_STRIATED_MUSCLE_CELL_DIFFERENTIATION	263	0.415311198437869	1.7837560799127	1.02914295729853e-06	4.43474852682558e-05	3.41693516962714e-05	2556	tags=29%	list=14%	signal=25%	PGM5/BHLHE41/FHOD3/TBX5/SMYD1/IGF1/BVES/JAM2/DNER/PI16/GATA6/ANKRD1/HDAC9/FLNC/CFL2/MYL9/GREM1/SGCD/MYOCD/CXCL10/DKK1/LMOD3/ISL1/ADAMTS5/LMOD1/CD53/NFATC2/RBM24/TPM1/POPDC2/LDB3/CXCL9/PLEKHO1/ACTN2/PDGFRA/SLC8A1/SGCB/ADGRB1/TMEM119/CDH2/MYL2/RGS2/WT1/AKAP6/MEF2C/RIPOR2/RARB/PROX1/WNT10B/SKI/FHL2/CASQ1/TTN/BMPR1A/NOX4/RBM38/MYH11/ASB2/ALPK3/AGT/PLPP7/ACTN3/ITGB1/MYPN/IGFBP5/IRX3/DLL1/CSRP1/RBPJ/AL…
GOBP_LYMPHOCYTE_MIGRATION	GOBP_LYMPHOCYTE_MIGRATION	111	0.517540694428078	1.97286319607932	1.06535383802381e-06	4.55284685654638e-05	3.50792890554164e-05	3067	tags=45%	list=16%	signal=38%	SAA1/APOD/JAM2/CXCL12/CCL2/CXCL13/PADI2/CXCL10/CCR2/CRTAM/ADTRP/CD200/GPR183/CXCL11/CCR7/CX3CL1/CCL23/AIF1/CCL8/CCL21/CCL14/RET/CCL3L1/S1PR1/PIK3CG/RIPOR2/DOCK8/GAS6/KLRC4-KLRK1/CCL3/CCL18/CCL4/CKLF/CCL5/GATA3/CCL7/SLC12A2/ITGA4/CCL11/FADD/CYP7B1/CD200R1/PIK3CD/ZAP70/CD99L2/CCL19/APP/CH25H/CXCL16/FUT4
GOBP_POSITIVE_REGULATION_OF_LEUKOCYTE_MIGRATION	GOBP_POSITIVE_REGULATION_OF_LEUKOCYTE_MIGRATION	138	0.48727150044349	1.92292591405747	1.12520400842084e-06	4.76920485864274e-05	3.6746308644287e-05	2157	tags=35%	list=12%	signal=31%	THBS4/PRSS56/JAM2/CXCL12/JAM3/CX3CR1/CD74/P2RY12/LYVE1/CXCL13/VEGFC/CXCL10/IL6/CCR2/CMKLR1/CCR1/CSF1R/CCR7/CX3CL1/C3AR1/THBS1/EDN3/AIF1/CCL8/CCL21/PDGFD/SERPINE1/THY1/RARRES2/CSF1/SPI1/NCKAP1L/RIPOR2/DOCK8/IL12A/GAS6/CCL3/CCL4/IL1R1/CCL5/C5AR1/LBP/PLA2G7/ANO6/CCL7/ITGA4/TREM2/FADD
GOBP_B_CELL_DIFFERENTIATION	GOBP_B_CELL_DIFFERENTIATION	136	0.487602071014412	1.92325710612063	1.30209483842721e-06	5.39649944509662e-05	4.15795588752877e-05	2839	tags=35%	list=15%	signal=30%	SFRP1/VCAM1/IRF8/HDAC9/DOCK10/IFNA7/IL6/ITM2A/CR1/KIT/GPR183/TNFSF13B/FCGR2B/IL4I1/IKZF3/PTPRC/PTPRJ/SLAMF8/CMTM7/IL7/IFNK/SPI1/PLCL2/NCKAP1L/INPP5D/NFAM1/FCRL3/INHBA/DOCK11/ID2/TP53/ITGA4/ZFP36L2/ITGB1/LGALS1/FLT3/DLL1/CD40LG/IFNA6/RBPJ/MFNG/IFNE/HHEX/RABL3/IL2/IL10/CDH17
GOBP_NEUTROPHIL_MIGRATION	GOBP_NEUTROPHIL_MIGRATION	123	0.495366651475228	1.92168789722249	1.3033954425081e-06	5.39649944509662e-05	4.15795588752877e-05	2137	tags=39%	list=11%	signal=35%	THBS4/OLFM4/SAA1/ITGA9/JAM3/TNFAIP6/SLIT2/CD74/CCL2/CXCL13/CXCL10/ITGA1/CXCL11/CCR7/CX3CL1/C3AR1/CXCL9/EDN3/CCL23/SLAMF8/PDE4B/CCL8/CCL21/CCL14/CCL3L1/ITGB2/PIK3CG/NCKAP1L/RIPOR2/MPP1/MCOLN2/CCL3/PREX1/CCL18/CCL4/CKLF/IL1R1/CCL5/C5AR1/PLA2G1B/TGFB2/JAML/LBP/PECAM1/CCL7/RHOH/CCL11/CXCL2
GOBP_ENDOTHELIAL_CELL_MIGRATION	GOBP_ENDOTHELIAL_CELL_MIGRATION	212	0.433173259946535	1.81221235017891	1.30451059879535e-06	5.39649944509662e-05	4.15795588752877e-05	2587	tags=33%	list=14%	signal=28%	FOXC2/CYP1B1/MEOX2/SLIT2/HDAC9/CXCL13/STARD13/VEGFC/GREM1/FGF2/PTPRM/VSTM4/FAP/ADTRP/RHOJ/ADAMTS9/ITGB3/PRKD1/FGF1/ADGRA2/TNFSF12/NR2F2/THBS1/PTP4A3/FGF16/CCBE1/SCG2/JCAD/FGFR1/ADGRB1/DCN/NRP1/FSTL1/SPRED1/APOE/PLPP3/BMPER/KRIT1/MEF2C/ANGPT1/APOH/PIK3CG/LPXN/AKT3/PROX1/SEMA5A/PRKCA/BMPR2/SMOC2/NRP2/STC1/LOXL2/PTEN/GATA3/SPARC/AGT/RHOB/FOXP1/CD40/ITGB1/TEK/ATP2B4/PLCG1/SERPINF1/PLXND1/PIK3CD/EGR3/…
GOBP_PRODUCTION_OF_MOLECULAR_MEDIATOR_OF_IMMUNE_RESPONSE	GOBP_PRODUCTION_OF_MOLECULAR_MEDIATOR_OF_IMMUNE_RESPONSE	215	0.434409707038347	1.81816197740061	1.33952079585282e-06	5.49735082171027e-05	4.23566099607596e-05	1833	tags=25%	list=10%	signal=22%	TNFSF4/CLC/HLA-DPB1/HLA-DQA2/GAPT/HLA-DMA/HLA-DPA1/CD74/CD226/HLA-DRB5/EPHB2/HLA-DQB2/RBP4/TGFB3/TRIL/HLA-DQB1/NR4A3/LILRB1/CD96/HLA-DRA/IL6/CD28/CCR2/CR1/KIT/HLA-DOA/HLA-F/FCGR2B/IL18R1/SCIMP/LAPTM5/PTPRC/TNFSF13/CAMK4/TLR4/GPRC5B/IRAK3/ANGPT1/SAMHD1/HLA-DRB1/TNFRSF1B/CLNK/TNFRSF4/FCRL3/IL1R1/TLR3/TGFB2/SASH3/HLA-DQA1/SMAD7/NLRP3/GATA3/PTPN22
GOBP_CALCIUM_MEDIATED_SIGNALING	GOBP_CALCIUM_MEDIATED_SIGNALING	197	0.438798680372107	1.80929939926383	1.4151950444336e-06	5.76218391713869e-05	4.43971259277345e-05	3068	tags=36%	list=16%	signal=30%	PLN/CASQ2/VCAM1/IGF1/ANK2/CX3CR1/PTGFR/P2RY12/RCAN2/ATP1A2/HTR2B/PLEK/PPP1R9A/SGCD/TMEM100/CCR2/CMKLR1/DMD/CCR8/CCR1/TRAT1/CD4/NFATC2/IRGM/CCR7/RGN/PTPRC/CCR5/PTPRJ/SLC8A1/AGTR1/AKAP6/TPCN2/CCRL2/CCR3/CXCR4/NCALD/CCR4/CD3E/ITPR1/CCL3/CAMTA1/SELE/FHL2/CASQ1/CCL4/GBP1/PLCE1/LAT2/TNFSF11/CXCR6/TREM2/ACTN3/ATP2B4/CCR10/PLCG1/RYR2/LMCD1/NR5A2/CACNA1C/GPR143/KDR/ZAP70/HTT/CLIC2/EFHB/SELP/DYRK2/P2RX7/NF…
GOBP_PATTERN_SPECIFICATION_PROCESS	GOBP_PATTERN_SPECIFICATION_PROCESS	453	0.361402105910362	1.62699162136225	1.43034625040814e-06	5.77837536004726e-05	4.45218795871284e-05	2991	tags=26%	list=16%	signal=22%	SFRP1/FOXC2/HAND2/BHLHE41/TBX5/FOXG1/ALDH1A2/TBX20/NKX3-2/MEOX2/IRX1/SFRP2/OSR1/PCDH8/SEMA3A/C3/ZEB1/GSC/C1QA/HOXC11/GREM1/FOXF1/FGF2/DKK1/HOXC8/WNT6/EGR2/TGFBR2/SEMA3C/BICC1/ISL1/EMX2/ZIC1/HOXB6/TDRD10/FGF1/CXXC4/NR2F2/HEYL/ITGAM/DCHS1/HOXB9/HOXC10/PKD2/NRP1/EYA1/IFT57/DLL3/RELN/WT1/MEF2C/MNS1/SCMH1/NOG/TIFAB/TCTN1/BMPR2/SKI/ROR2/FGF10/TDRKH/NRP2/TDRD6/BASP1/BMPR1A/GLI3/STC1/IRX2/AHI1/AR/ASB2/HO…
GOBP_FATTY_ACID_METABOLIC_PROCESS	GOBP_FATTY_ACID_METABOLIC_PROCESS	372	-0.372520049165951	-1.67633666388698	1.48265520499965e-06	5.90514338377504e-05	4.54986161845688e-05	3450	tags=33%	list=18%	signal=28%	GHSR/ADIPOR2/PCK2/NDUFAB1/CYP2A13/ACBD5/MLYCD/ELOVL4/ACSM6/GIP/PTGES2/CYP2J2/CYP2A6/CRAT/DAGLB/PRKAG3/PEX5/ADIPOQ/ERFE/TYSND1/TRIB3/CYP2F1/FASN/ACBD4/ALDH3A2/ECHDC2/GSTP1/INS/LPIN1/PDK1/ECH1/ALKBH7/IL1B/ALOX15/PPARD/ECHDC3/MAPK14/PECR/GCDH/GPAT4/EPHX1/APOA1/AKR1B1/SESN2/ACAA1/HSD17B8/PLA2G2F/ABCB11/POR/MID1IP1/NR1H2/CYP4B1/ABHD5/MLXIPL/ACACA/ETFB/ACSM2B/PCCB/OXSM/ABHD3/ACADS/FAAH2/CYP2A7/LYPLA1/E…
GOBP_T_CELL_DIFFERENTIATION	GOBP_T_CELL_DIFFERENTIATION	258	0.417311405713383	1.78785114391105	1.4845651515969e-06	5.90514338377504e-05	4.54986161845688e-05	2724	tags=30%	list=15%	signal=26%	TNFSF4/IL2RA/TOX/CD74/FGL2/CTLA4/ZEB1/HLA-DRA/IL6/ITK/CD28/TGFBR2/CCR2/IFNG/CD3G/CRTAM/CR1/RUNX2/KLRC1/KIT/GPR183/HLA-DOA/DOCK2/IL18R1/CD4/CCR7/TCF7/IL4I1/PTPRC/TMEM98/PIK3R6/CD3D/IL7/CAMK4/FZD8/LAG3/SPI1/LCK/PTGER4/CD8A/NCKAP1L/HLA-DRB1/CD3E/SLAMF6/TNFSF8/PREX1/LOXL3/CD83/GLI3/LILRB2/IL15/SASH3/SMAD7/NLRP3/GATA3/PTPN22/THEMIS/TP53/SOCS5/RUNX1/RHOH/IL7R/ZFP36L2/CBFB/FOXP1/FADD/BTN2A2/IL12RB1/IRF4…
GOBP_SPROUTING_ANGIOGENESIS	GOBP_SPROUTING_ANGIOGENESIS	126	0.499470585121888	1.93911290529595	1.61003749839666e-06	6.35279518199797e-05	4.89477343563035e-05	2826	tags=39%	list=15%	signal=33%	FOXC2/RSPO3/SEMA3E/MEOX2/SLIT2/HDAC9/NGFR/STARD13/VEGFC/GREM1/FGF2/VSTM4/RAMP2/ADTRP/RHOJ/ADAMTS9/FGF1/ADGRA2/THBS1/FGF16/CCBE1/JCAD/RECK/AGTR1/PARVA/NRP1/SPRED1/BMPER/KLF2/ANGPT1/GHRL/AKT3/IL12A/SEMA5A/LOXL2/ENG/ITGB1/TEK/DLL1/APLNR/EGR3/KDR/MAP3K3/ITGA5/ALOX5/CREB3L1/MMRN2/LEF1/IL10
GOBP_POSITIVE_REGULATION_OF_LEUKOCYTE_PROLIFERATION	GOBP_POSITIVE_REGULATION_OF_LEUKOCYTE_PROLIFERATION	154	0.469301605415711	1.88237962531815	1.62167658871346e-06	6.35279518199797e-05	4.89477343563035e-05	2713	tags=37%	list=15%	signal=32%	TNFSF4/VCAM1/IL2RA/HLA-DPB1/IGF1/EBI3/HLA-DPA1/CD74/EPHB2/PDCD1LG2/IL6/CD28/TGFBR2/CCR2/GPR183/PRKCQ/FCGR3A/ST6GAL1/CSF1R/TNFSF13B/NFATC2/PTPRC/AIF1/CSF2RA/IL7/TLR4/CSF1/MEF2C/HAVCR2/NCKAP1L/CSF2RB/IL12A/CD3E/TNFRSF4/IL6ST/SPTA1/FGF10/FCRL3/SLC39A10/CORO1A/CCL5/LILRB2/IL15/SASH3/PTPN22/IRS2/CD40/FADD/CD209/CSF2/IL12RB1/CD40LG/ICOSLG/ZAP70/IL2/HLA-A/CCL19
GOBP_CARDIAC_SEPTUM_MORPHOGENESIS	GOBP_CARDIAC_SEPTUM_MORPHOGENESIS	67	0.596146927546863	2.07045064590857	1.66137865209063e-06	6.45939023305312e-05	4.97690399538032e-05	3395	tags=52%	list=18%	signal=43%	TBX5/TBX20/SLIT2/GATA6/ZFPM2/TGFBR2/SEMA3C/ISL1/HEYL/FZD1/PARVA/NRP1/CCN1/NOG/PROX1/BMPR2/NRP2/BMPR1A/TGFB2/SMAD7/BMP5/TP53/ENG/HEY1/RBPJ/APLNR/HEY2/FZD2/WNT11/MSX2/FGFRL1/NSD2/TGFBR1/TBX3/JAG1
GOBP_ORGANIC_ACID_TRANSPORT	GOBP_ORGANIC_ACID_TRANSPORT	314	-0.386736120972269	-1.71966133206265	1.74329798929166e-06	6.7273088825576e-05	5.18333298465746e-05	2146	tags=23%	list=11%	signal=20%	PLA2G2F/SLC22A9/ABCB11/OXT/SLC38A1/SLC29A4/PLA2R1/SLC1A5/SLC22A6/SLC19A2/SLC32A1/NMUR2/SLC16A11/SLC16A1/SYK/SLC25A48/ABCC11/SLC6A9/ABCC2/ABCC1/ACE/ACSL1/SLC6A19/MAP2K6/PLA2G10/PPARG/CD36/ATP8B1/SLC26A5/SERINC5/SSTR4/LRRC8A/HRH3/SLC7A8/PLA2G4F/SLC7A4/GIPC1/LLGL2/SLC26A9/EDN1/SLC27A4/MFSD2A/SLC47A1/CYP4A11/FABP5/SLC27A2/ABCC5/XK/SLCO1A2/ANXA1/SLC25A10/SLC2A1/SLC13A5/SLC27A5/IL1A/CEACAM1/NMB/SLC9A3R…
GOBP_SUBSTRATE_ADHESION_DEPENDENT_CELL_SPREADING	GOBP_SUBSTRATE_ADHESION_DEPENDENT_CELL_SPREADING	109	0.52238234389785	1.98473573905143	1.84350325242635e-06	7.06130023577531e-05	5.4406704174922e-05	2668	tags=34%	list=14%	signal=29%	OLFM4/MYOC/AXL/BVES/TMEFF2/FERMT2/ITGA8/HAS2/NTN4/ST6GAL1/ITGB3/FZD4/FN1/ANTXR1/PARVA/NRP1/LPXN/MYADM/NEDD9/PREX1/FBLN1/GBP1/LAMC1/SPRY4/MELTF/DOCK1/PDPN/PEAK1/PIK3R1/ITGA4/TEK/FLNA/ILK/NTNG1/LAMB2/MICALL2/ITGAV
GOBP_SMOOTH_MUSCLE_CELL_MIGRATION	GOBP_SMOOTH_MUSCLE_CELL_MIGRATION	68	0.588607502791165	2.04883234461638	2.00115147363126e-06	7.56859961477308e-05	5.8315401768804e-05	2621	tags=41%	list=14%	signal=36%	CYP1B1/IGF1/SLIT2/HAS2/NR4A3/MYOCD/ITGB3/TPM1/AIF1/PDGFD/SERPINE1/PARVA/PDGFA/NRP1/TLR4/TAFA5/CCN4/ADAMTS1/MEF2C/CCL5/BMPR1A/PRKG1/AGT/IGFBP5/GNA12/PDGFRB/PLAU/S1PR2
GOBP_REGULATION_OF_WNT_SIGNALING_PATHWAY	GOBP_REGULATION_OF_WNT_SIGNALING_PATHWAY	320	0.393751876166187	1.71833116280849	2.00521784417697e-06	7.56859961477308e-05	5.8315401768804e-05	3111	tags=27%	list=17%	signal=23%	SFRP1/SHISA3/SHISA2/FOXL1/SFRP4/APCDD1L/RSPO3/RSPO4/FRZB/TRABD2B/SFRP2/SOX10/DACT1/RSPO2/CTHRC1/GSC/GREM1/FGF2/LGR5/DKK1/BICC1/IGFBP4/ISL1/DIXDC1/TLE2/DACT3/ADGRA2/CXXC4/FZD1/FZD4/PLEKHA4/PTPRO/RECK/ZEB2/PTPRU/CDH2/SULF1/GPRC5B/APOE/LYPD6/PLPP3/CCN4/SMURF2/NOG/SEMA5A/SOX9/WNT10B/SKI/ROR2/TMEM170B/FGF10/CDK14/GLI3/DRAXIN/SALL1/TCF7L1/CTNND2/STK4/SULF2/AXIN2/TNFAIP3/LATS2/DAAM2/DKK2/DKK3/WWTR1/ILK/…
GOBP_CARDIOCYTE_DIFFERENTIATION	GOBP_CARDIOCYTE_DIFFERENTIATION	136	0.482703776725788	1.90393668100662	2.14122881870493e-06	7.9948554895688e-05	6.15996662113973e-05	2556	tags=33%	list=14%	signal=29%	HAND2/FHOD3/VCAM1/TBX5/IGF1/BVES/PI16/GATA6/GREM1/SGCD/TWIST1/MYOCD/DKK1/SEMA3C/ISL1/ACTN2/PDGFRA/SLC8A1/SGCB/MYL2/RGS2/WT1/AKAP6/MEF2C/EDNRA/RARB/PROX1/FHL2/TTN/BMPR1A/NOX4/TGFB2/MYH11/ASB2/ALPK3/ENG/AGT/ITGB1/SPRY1/IRX3/DLL1/RBPJ/ALPK2/HEY2/PDGFRB
GOBP_GRANULOCYTE_MIGRATION	GOBP_GRANULOCYTE_MIGRATION	149	0.470638588634083	1.88255979472021	2.14907157812814e-06	7.9948554895688e-05	6.15996662113973e-05	2137	tags=38%	list=11%	signal=34%	THBS4/OLFM4/SAA1/ITGA9/JAM3/TNFAIP6/SLIT2/CD74/CCL2/CXCL13/CXCL10/CMKLR1/ITGA1/CXCL11/CSF1R/CCR7/CX3CL1/C3AR1/CXCL9/THBS1/EDN3/CCL23/SLAMF8/PDE4B/SCG2/CCL8/CCL21/CCL14/RARRES2/CSF1/CCL3L1/ITGB2/PTGER4/PIK3CG/NCKAP1L/RIPOR2/MPP1/MCOLN2/CCL3/PREX1/CCL18/CCL4/CKLF/IL1R1/CCL5/C5AR1/PLA2G1B/TGFB2/JAML/LBP/CD300A/PECAM1/CCL7/RHOH/CCL11/CXCL2
GOBP_REGULATION_OF_HORMONE_LEVELS	GOBP_REGULATION_OF_HORMONE_LEVELS	484	-0.349707523362732	-1.59763826513301	2.20704568137669e-06	8.15188087028492e-05	6.2809533112863e-05	1598	tags=18%	list=9%	signal=17%	ILDR1/RDH10/PAX8/DHRS11/SLC16A1/MBOAT4/BRSK2/CPLX3/STX1A/HNF4A/HCAR2/C2CD2L/CRYM/PCLO/SLCO4A1/DOC2B/ACE/SULT2A1/CD38/KCNJ11/SREBF1/PCSK6/DUOXA2/PPARG/BCO2/AACS/NIBAN2/LRRC8A/ADM/SLC7A8/RAB11FIP1/IYD/DHRS2/BAIAP3/DUOX2/IL1RN/DUOX1/MAFA/SCNN1B/EDN1/C1QTNF12/RDH13/BCO1/CHD7/DUOXA1/RPE65/SDR16C5/CYP2C8/TFAP2B/ENSA/POMC/HSD17B1/FOXA1/CYP2S1/WNT4/VSNL1/TRPV4/CYP3A5/HTR2C/ANXA1/TRPM4/NMB/SULT1B1/CHST9/S…
GOBP_POSITIVE_REGULATION_OF_INTERFERON_GAMMA_PRODUCTION	GOBP_POSITIVE_REGULATION_OF_INTERFERON_GAMMA_PRODUCTION	76	0.569169333555205	2.02480993196387	2.22655233711189e-06	8.16560435120963e-05	6.29152713398171e-05	3505	tags=53%	list=19%	signal=43%	TNFSF4/HLA-DPB1/EBI3/IRF8/HLA-DPA1/TLR8/CD226/TLR7/LILRB1/CCR2/CRTAM/ISL1/IL18R1/PDE4B/TLR4/HAVCR2/CD14/IL12A/IL12RB2/CD3E/SLAMF6/KLRC4-KLRK1/IL1R1/TLR3/SASH3/PTPN22/BTN3A1/FADD/ARID5A/IL12RB1/CD2/IL2/HLA-A/IL27/HMHB1/BTN3A2/CD160/IL27RA/TNF/SLAMF1
GOBP_LONG_CHAIN_FATTY_ACID_METABOLIC_PROCESS	GOBP_LONG_CHAIN_FATTY_ACID_METABOLIC_PROCESS	104	-0.524323566170834	-2.03316204496096	2.25103963707892e-06	8.19727180516555e-05	6.31592663183373e-05	1685	tags=30%	list=9%	signal=27%	FAAH2/CYP2A7/ELOVL1/ACSL1/ALOX15B/PLA2G10/SLC27A4/CYP2C8/CYP4A11/ACADL/GSTM4/CYP2S1/SLC27A2/GSTM1/GSTA1/CBR1/SLC27A5/CYP2E1/GSTM2/CYP2C19/PTGS2/ALOXE3/AKR1C3/CYP4F2/ALOX12B/CYP2C18/CYP2C9/PLA2G4A/CYP4F12/CYP4F11/CYP4F3
GOBP_REGULATION_OF_CATION_TRANSMEMBRANE_TRANSPORT	GOBP_REGULATION_OF_CATION_TRANSMEMBRANE_TRANSPORT	329	0.384573138177007	1.68100857175053	2.2808709102135e-06	8.24782061308672e-05	6.35487404869937e-05	2937	tags=29%	list=16%	signal=25%	PLN/CASQ2/GEM/FXYD6/ANK2/OSR1/KCNIP1/TRPC1/CCL2/LRRC55/RASGRF1/CACNB2/EPHB2/SLN/KCNE4/ATP1A2/FHL1/TWIST1/CXCL10/CCR2/IFNG/DMD/SRI/KCNIP3/CXCL11/PRKD1/CX3CL1/SNCA/CXCL9/RGN/FYN/EDN3/PDE4B/KCNG1/ACTN2/FGF14/SLC8A1/F2R/THY1/PKD2/CACNG4/KCNAB2/ATP1B2/RELN/CNIH3/KCNN4/RGS2/AKAP6/MEF2C/PIK3CG/EDNRA/SESTD1/KCNH2/PM20D1/CASQ1/CLTRN/DRD1/CORO1A/FXYD1/KCNA1/ANO6/PLP1/NIPSNAP2/AGT/TREM2/RASGRF2/ITGB1/WNK3/S…
GOBP_RESPONSE_TO_TRANSFORMING_GROWTH_FACTOR_BETA	GOBP_RESPONSE_TO_TRANSFORMING_GROWTH_FACTOR_BETA	242	0.411742107451766	1.73663894167862	2.3418387499655e-06	8.31489088734325e-05	6.40655111168444e-05	2257	tags=25%	list=12%	signal=22%	SFRP1/CHST11/CILP/LDLRAD4/MXRA5/PEG10/LTBP2/PMEPA1/CX3CR1/ANKRD1/FERMT2/ZEB1/ITGA8/TGFB3/MYOCD/TGFBR2/SMAD9/FYN/THBS1/PDGFD/ZEB2/LTBP1/PDGFA/TGFB1I1/NREP/SPRED1/SPI1/ASPN/SMURF2/MEF2C/LPXN/FMOD/FUT8/SLC2A10/LRRC32/SOX9/PDE3A/SKI/VEPH1/EMILIN1/COL4A2/COL3A1/NRROS/BMPR1A/TGFB2/SMAD7/IL17RD/TWSG1/PENK/HTRA3/TP53/ENG/ITGB6/ZFP36L2/LATS2/WNT10A/ITGB1/USP9X/LOX/SPRY1/DKK3
GOBP_GLOMERULUS_DEVELOPMENT	GOBP_GLOMERULUS_DEVELOPMENT	64	0.585913518310697	2.02796060769493	2.34765822771633e-06	8.31489088734325e-05	6.40655111168444e-05	3395	tags=55%	list=18%	signal=45%	FOXC2/OSR1/TCF21/HEYL/PDGFRA/PDGFD/PTPRO/RET/PDGFA/NID1/SULF1/WT1/MEF2C/ANGPT1/EDNRA/NOG/KIRREL3/COL4A4/BASP1/ACTA2/PLCE1/SULF2/PECAM1/TEK/MAGI2/WWTR1/PODXL/LAMB2/PROM1/ASXL1/PDGFRB/ENPEP/BCL2/LGR4/JAG1
GOBP_REGULATION_OF_EXTRACELLULAR_MATRIX_ORGANIZATION	GOBP_REGULATION_OF_EXTRACELLULAR_MATRIX_ORGANIZATION	48	0.64217797278347	2.10953697930506	2.34765822771633e-06	8.31489088734325e-05	6.40655111168444e-05	2021	tags=42%	list=11%	signal=37%	DDR2/HAS2/IL6/PHLDB1/EFEMP2/FAP/ADTRP/CPB2/ANGPTL7/ANTXR1/AEBP1/SLC2A10/SOX9/TNFRSF1B/TIE1/EMILIN1/MELTF/PDPN/RUNX1/AGT
GOBP_ENDOTHELIAL_CELL_PROLIFERATION	GOBP_ENDOTHELIAL_CELL_PROLIFERATION	151	0.472635605655588	1.89056903398842	2.51722375793498e-06	8.85480547774269e-05	6.82255060779369e-05	2826	tags=38%	list=15%	signal=33%	THBS4/ALDH1A2/CXCL12/CCL2/VIP/NGFR/HTR2B/VEGFC/FGF2/VASH2/PTPRM/VSTM4/ITGB3/PRKD1/TNFSF12/NR2F2/THBS1/FGF16/SCG2/JCAD/FGFR1/AGTR1/NRP1/SULF1/APOE/BMPER/KRIT1/MEF2C/ANGPT1/GHRL/APOH/CCR3/AKT3/IL12A/PROX1/SEMA5A/PRKCA/BMPR2/TIE1/PROK2/NRP2/LOXL2/SPARC/ITGA4/BMP6/CCL11/ANG/TEK/PLCG1/APLNR/PIK3CD/EGR3/KDR/PRL/ALOX5/MMRN2/CYBA/IL10
GOBP_MUSCLE_CELL_MIGRATION	GOBP_MUSCLE_CELL_MIGRATION	81	0.549500458756485	1.98311339726748	2.56619941506959e-06	8.9660926860303e-05	6.90829643388221e-05	3297	tags=42%	list=18%	signal=35%	THBS4/CYP1B1/IGF1/SLIT2/HAS2/NR4A3/MYOCD/ITGB3/TPM1/PLEKHO1/AIF1/PDGFD/SERPINE1/PARVA/PDGFA/NRP1/TLR4/TAFA5/CCN4/ADAMTS1/MEF2C/CCL5/BMPR1A/PRKG1/AGT/IGFBP5/GNA12/PDGFRB/PLAU/S1PR2/PLXNA1/BCL2/DOCK4/ROCK1
GOBP_CYTOKINE_MEDIATED_SIGNALING_PATHWAY	GOBP_CYTOKINE_MEDIATED_SIGNALING_PATHWAY	448	0.359405597797133	1.61574795975621	2.63191702300264e-06	9.13398854090379e-05	7.03765872982337e-05	2429	tags=25%	list=13%	signal=23%	AXL/IL2RA/EBI3/LIFR/PRLR/CXCL12/SLIT2/CX3CR1/CD74/CCL2/IL33/EDA2R/SH2B3/CXCL13/LILRB1/IL22RA2/IFNA7/PADI2/CXCL10/IL6/CCR2/IFNG/CMKLR1/CCR8/KIT/CCR1/PXDN/CXCL11/CSF1R/TNFSF13B/IL18R1/CD4/C1QTNF4/IRGM/CCR7/CX3CL1/FZD4/LAPTM5/CXCL9/LILRB5/PTPRC/CCL23/CCR5/PTPRJ/CCL8/CCL21/CCL14/CSF2RA/IL7/CSF1/IRAK3/IFNK/SPI1/FAS/CCL3L1/IL2RB/ANGPT1/CCRL2/SAMHD1/CCR3/CD300LF/CXCR4/NAIP/CSF2RB/LILRA4/CCR4/IL12RB2/GAS…
GOBP_REGULATION_OF_SMALL_GTPASE_MEDIATED_SIGNAL_TRANSDUCTION	GOBP_REGULATION_OF_SMALL_GTPASE_MEDIATED_SIGNAL_TRANSDUCTION	297	0.391260313366641	1.69888316717381	2.73886329740868e-06	9.44177474060018e-05	7.27480531978375e-05	2668	tags=25%	list=14%	signal=22%	MYOC/IGF1/F2RL2/SLIT2/RASGRF1/EPHB2/KANK2/RASA3/GPR65/STARD13/LPAR4/TGM2/CHN2/ARHGAP18/P2RY10/DOCK2/FAM13B/HEG1/ARHGAP29/GPR174/LRRD1/ARHGAP20/F2R/ARHGAP31/ARRB1/NRP1/CSF1/ARHGAP6/FGD5/RELN/APOE/ARHGAP15/SPATA13/ARHGEF9/ARHGEF25/PIK3CG/RIPOR2/MAPRE2/DOCK8/CHN1/DLC1/PREX1/ABRA/TAGAP/ARHGDIB/FGF10/COL3A1/KALRN/CYTH4/STMN3/PLCE1/TGFB2/RHOU/SPRY4/ARHGEF40/FAM13A/RASGRF2/IQSEC1/TRIO/MAP4K4/ITGB1/CGNL1…
GOBP_POSITIVE_REGULATION_OF_LEUKOCYTE_CHEMOTAXIS	GOBP_POSITIVE_REGULATION_OF_LEUKOCYTE_CHEMOTAXIS	92	0.529839884389563	1.96396956886815	2.79044264387589e-06	9.55588007382927e-05	7.36272248662964e-05	1981	tags=38%	list=11%	signal=34%	THBS4/PRSS56/CXCL12/CX3CR1/CD74/CXCL13/VEGFC/CXCL10/IL6/CCR2/CMKLR1/CCR1/CSF1R/CCR7/C3AR1/THBS1/EDN3/AIF1/CCL21/SERPINE1/RARRES2/CSF1/SPI1/NCKAP1L/RIPOR2/IL12A/GAS6/CCL3/CCL4/CCL5/C5AR1/LBP/PLA2G7/ANO6/CCL7
GOBP_REGULATION_OF_EPITHELIAL_CELL_MIGRATION	GOBP_REGULATION_OF_EPITHELIAL_CELL_MIGRATION	223	0.423880871938723	1.78504525749202	2.86016963970671e-06	9.73022184666011e-05	7.49705130629493e-05	2587	tags=32%	list=14%	signal=28%	FOXC2/MEOX2/SLIT2/ENPP2/SEMA3A/HDAC9/HAS2/CXCL13/STARD13/VEGFC/FGF7/FGF2/TGFBR2/IFNG/PTPRM/RHOJ/ADAMTS9/ITGB3/PRKD1/FGF1/ADGRA2/CTSH/NR2F2/PTPRR/THBS1/FGF16/CCBE1/JCAD/FGFR1/ADGRB1/DCN/NRP1/SPRED1/APOE/PLPP3/BMPER/KRIT1/MEF2C/ANGPT1/APOH/PIK3CG/MAPRE2/AKT3/PROX1/SEMA5A/SOX9/PRKCA/BMPR2/FGF10/SMOC2/NRP2/STC1/TGFB2/PTEN/GATA3/GLIPR2/DOCK1/SPARC/AGT/IQSEC1/RHOB/MAP4K4/FOXP1/CD40/TEK/ATP2B4/PLCG1/SER…
GOBP_CARDIAC_CHAMBER_MORPHOGENESIS	GOBP_CARDIAC_CHAMBER_MORPHOGENESIS	122	0.502190552772647	1.94919390625896	2.94320315755593e-06	9.94725720766123e-05	7.66427516432692e-05	2537	tags=38%	list=14%	signal=33%	FOXC2/HAND2/TBX5/TBX20/SFRP2/SLIT2/GATA6/ZFPM2/RBP4/FOXF1/TGFBR2/SEMA3C/ISL1/CPE/HEG1/TPM1/HEYL/FZD1/PARVA/NRP1/MYL2/ADAMTS1/MEF2C/EDNRA/NPY5R/CCN1/NOG/PROX1/BMPR2/FHL2/NRP2/BMPR1A/TGFB2/SMAD7/GATA3/BMP5/TP53/ENG/HEY1/TEK/RYR2/RBPJ/APLNR/HEY2/FZD2/WNT11
GOBP_SKELETAL_SYSTEM_MORPHOGENESIS	GOBP_SKELETAL_SYSTEM_MORPHOGENESIS	224	0.423659120819553	1.78335772015532	3.05888374723358e-06	0.000102710960110032	7.91379014578203e-05	3052	tags=33%	list=16%	signal=28%	SFRP1/FOXC2/COMP/SFRP4/CHST11/MGP/NKX3-2/CCN2/SFRP2/OSR1/RFLNB/ANXA6/MMP16/SPEF2/ZEB1/TGFB3/HAS2/GSC/HOXC11/GREM1/TWIST1/HOXC8/TGFBR2/MMP2/COL2A1/RUNX2/HOXB6/SP5/PDGFRA/FGFR1/HOXB9/MMP13/TMEM119/EYA1/MEF2C/PRRX1/RARB/NOG/SOX9/TIFAB/WNT10B/BMPR2/SKI/ROR2/LTF/COL3A1/GLI3/STC1/HOXB5/IFT140/LRP5/AXIN2/BMP6/ACTN3/THBS3/HOXB3/ALX4/FMN1/RAB33B/MSX1/RAB23/HOXB4/MSX2/FGF4/HOXA3/HOXC9/MEGF8/MEF2D/WDR19/SMA…
GOBP_ANTIGEN_PROCESSING_AND_PRESENTATION	GOBP_ANTIGEN_PROCESSING_AND_PRESENTATION	100	0.521671908567057	1.95954654429663	3.10718219537524e-06	0.000103659607305067	7.98688258709357e-05	4041	tags=47%	list=22%	signal=37%	HLA-DPB1/HLA-DQA2/HLA-DMA/HLA-DPA1/CD74/FGL2/HLA-DRB5/HLA-DQB2/HLA-DQB1/HLA-DRA/HLA-DOA/HLA-F/FCGR2B/CTSH/CCR7/CD1E/MARCHF1/THBS1/CCL21/CTSF/RAB8B/CD8A/RFTN1/HLA-DRB1/RAB27A/CD1A/LILRB2/HLA-DQA1/RAB33A/TREM2/CD209/TAP2/ERAP1/CTSS/HLA-A/CCL19/PIKFYVE/TAPBPL/RAB3C/CTSL/ATG5/HLA-DMB/HLA-DOB/MARCHF8/LGMN/IFI30/TAPBP
GOBP_REGULATION_OF_ANIMAL_ORGAN_MORPHOGENESIS	GOBP_REGULATION_OF_ANIMAL_ORGAN_MORPHOGENESIS	129	0.492494909970268	1.92160904974667	3.2158674087987e-06	0.000106180476038682	8.18111333054607e-05	2537	tags=36%	list=14%	signal=31%	SFRP1/RSPO3/ROR1/SFRP2/HGF/DACT1/RSPO2/GPC4/CTHRC1/GPC6/NGFR/HOXC11/GREM1/NTN4/FGF7/FGF2/DKK1/RUNX2/FGF1/FZD1/PLEKHA4/PDGFA/PRICKLE2/SULF1/CSF1/SMURF2/WT1/NOG/SOX9/ROR2/FGF10/BMPR1A/AHI1/GATA3/AR/AGT/AJAP1/WNT10A/MAGI2/SPRY1/JHY/ANKRD6/NKD1/FZD2/MSX1/WNT11
GOBP_SEQUESTERING_OF_CALCIUM_ION	GOBP_SEQUESTERING_OF_CALCIUM_ION	122	0.500720491857511	1.94348803672041	3.22381255812667e-06	0.000106180476038682	8.18111333054607e-05	2793	tags=40%	list=15%	signal=34%	PLN/CASQ2/ANK2/ANXA6/TRPC1/ATP1A2/RASA3/HTR2A/HTR2B/FGF2/CXCL10/DMD/SRI/CXCL11/PRKD1/CCR7/CX3CL1/SNCA/CXCL9/PTPRC/CCR5/CCL21/SLC8A1/F2R/THY1/TRPA1/PKD2/LCK/AKAP6/FASLG/TPCN2/MCOLN2/ITPR1/CCL3/CASQ1/DRD1/CORO1A/PLCG1/RYR2/APLNR/GP5/ITPR2/CACNA1C/HTT/CCL19/METTL21C/CLIC2/DRD2/CYBA
GOBP_UROGENITAL_SYSTEM_DEVELOPMENT	GOBP_UROGENITAL_SYSTEM_DEVELOPMENT	347	0.379349010039161	1.6686565699705	3.265873965384e-06	0.000106885027056966	8.23539837373648e-05	2563	tags=30%	list=14%	signal=26%	SFRP1/FOXC2/HOXB13/ALDH1A2/GDF6/PRLR/IRX1/OSR1/TCF21/SLIT2/EPHB2/ADAMTS16/KANK2/RBP4/ITGA8/GLIS2/DCHS2/HAS2/ARL3/KCNJ8/HOXC11/GREM1/FOXF1/FGF2/MYOCD/LGR5/WNT6/BICC1/EMX2/MMP2/FGF1/GFRA1/CTSH/HEYL/LIF/RGN/DCHS1/PDGFRA/TNS2/PDGFD/PTPRO/AGTR1/RET/PDGFA/PKD2/NRP1/NID1/EYA1/SULF1/BMPER/WT1/ADAMTS1/MEF2C/ANGPT1/PYGO1/EDNRA/RARB/NOG/PROX1/SOX9/KIRREL3/FGF10/COL4A4/BASP1/ACTA2/GLI3/PLCE1/TGFB2/PTEN/SMAD7…
GOBP_ANTIGEN_PROCESSING_AND_PRESENTATION_OF_PEPTIDE_ANTIGEN	GOBP_ANTIGEN_PROCESSING_AND_PRESENTATION_OF_PEPTIDE_ANTIGEN	59	0.600810151447364	2.04703085135718	3.31175034882912e-06	0.000107704786501858	8.29856012599683e-05	4381	tags=58%	list=23%	signal=44%	HLA-DPB1/HLA-DQA2/HLA-DMA/HLA-DPA1/CD74/HLA-DRB5/HLA-DQB2/HLA-DQB1/HLA-DRA/HLA-DOA/HLA-F/FCGR2B/MARCHF1/CTSF/HLA-DRB1/HLA-DQA1/TREM2/CD209/TAP2/ERAP1/CTSS/HLA-A/PIKFYVE/TAPBPL/CTSL/HLA-DMB/HLA-DOB/MARCHF8/LGMN/IFI30/TAPBP/HLA-G/HLA-C/FCER1G
GOBP_REGULATION_OF_MONONUCLEAR_CELL_MIGRATION	GOBP_REGULATION_OF_MONONUCLEAR_CELL_MIGRATION	114	0.499487553158674	1.91112867912587	3.65251873198621e-06	0.000117472645437261	9.05116516157995e-05	2157	tags=37%	list=12%	signal=33%	APOD/JAM2/CXCL12/SLIT2/CX3CR1/CCL2/CXCL13/GREM1/PADI2/CXCL10/CCR2/CMKLR1/ADTRP/CD200/CCR1/CSF1R/CCR7/C3AR1/THBS1/SLAMF8/AIF1/CCL21/PDGFD/SERPINE1/RARRES2/CSF1/SPI1/RIPOR2/DOCK8/IL12A/GAS6/KLRC4-KLRK1/CCL3/CCL4/CCL5/C5AR1/PLA2G7/BMP5/ANO6/CCL7/ITGA4/FADD
GOBP_HORMONE_METABOLIC_PROCESS	GOBP_HORMONE_METABOLIC_PROCESS	220	-0.421164141584224	-1.81258884191765	3.65753160228178e-06	0.000117472645437261	9.05116516157995e-05	1394	tags=20%	list=7%	signal=18%	CRYM/ACE/SULT2A1/PCSK6/DUOXA2/BCO2/ADM/IYD/DHRS2/DUOX2/DUOX1/SCNN1B/RDH13/BCO1/DUOXA1/RPE65/SDR16C5/CYP2C8/HSD17B1/FOXA1/CYP2S1/WNT4/CYP3A5/SULT1B1/CHST9/KLK6/LEP/ACE2/ALDH1A1/AKR1C3/UGT1A7/RDH12/AKR1C4/AKR1B10/FOXE1/AKR1B15/CYP2C18/UGT1A1/CYP2C9/DHRS9/AKR1C1/CYP26A1/ADH7
GOBP_REGULATION_OF_IMMUNE_EFFECTOR_PROCESS	GOBP_REGULATION_OF_IMMUNE_EFFECTOR_PROCESS	341	0.37838761318396	1.65625500161628	3.6976919943818e-06	0.000118029415450298	9.09406380684542e-05	2724	tags=28%	list=15%	signal=25%	TNFSF4/CLC/VSIG4/CX3CR1/CD74/CD226/FGL2/C3/EPHB2/RBP4/TGFB3/TRIL/NR4A3/LILRB1/CD96/HLA-DRA/KLRD1/FOXF1/IL6/CD28/CCR2/IFNG/CRTAM/CR1/KLRC1/KIT/HLA-F/FCGR2B/CFH/SH2D1A/IL18R1/SCIMP/CD1E/SERPING1/LAPTM5/IL4I1/PTPRC/PTPRJ/CD84/SLAMF8/ITGAM/PIK3R6/A2M/CR1L/TNFSF13/CAMK4/LAG3/TLR4/GPRC5B/IRAK3/SPI1/ANGPT1/ITGB2/HAVCR2/NCKAP1L/HLA-DRB1/IL12A/TNFRSF1B/SLAMF6/CLNK/TNFRSF4/KLRC4-KLRK1/LOXL3/STAP1/FCRL3/PLA…
GOBP_B_CELL_RECEPTOR_SIGNALING_PATHWAY	GOBP_B_CELL_RECEPTOR_SIGNALING_PATHWAY	54	0.613659689129411	2.06488356430469	3.90797278001713e-06	0.000123359065494599	9.50470870740785e-05	2131	tags=44%	list=11%	signal=39%	CTLA4/CMTM3/PRKCB/ITK/FCGR2B/NFATC2/MNDA/PTPRC/LCK/PLCL2/MEF2C/RFTN1/LPXN/NCKAP1L/NFAM1/STAP1/FCRL3/SLC39A10/KLHL6/PTPN22/LAT2/CD300A/BANK1/FOXP1
GOBP_GRANULOCYTE_CHEMOTAXIS	GOBP_GRANULOCYTE_CHEMOTAXIS	122	0.498623210595886	1.93534768475182	3.91237415221702e-06	0.000123359065494599	9.50470870740785e-05	2137	tags=39%	list=11%	signal=35%	THBS4/SAA1/ITGA9/JAM3/TNFAIP6/SLIT2/CD74/CCL2/CXCL13/CXCL10/CMKLR1/ITGA1/CXCL11/CSF1R/CCR7/CX3CL1/C3AR1/CXCL9/THBS1/EDN3/CCL23/PDE4B/SCG2/CCL8/CCL21/CCL14/RARRES2/CSF1/CCL3L1/ITGB2/PIK3CG/NCKAP1L/RIPOR2/MPP1/CCL3/PREX1/CCL18/CCL4/CKLF/CCL5/C5AR1/PLA2G1B/TGFB2/JAML/LBP/CCL7/CCL11/CXCL2
GOBP_ANTIGEN_PROCESSING_AND_PRESENTATION_OF_PEPTIDE_OR_POLYSACCHARIDE_ANTIGEN_VIA_MHC_CLASS_II	GOBP_ANTIGEN_PROCESSING_AND_PRESENTATION_OF_PEPTIDE_OR_POLYSACCHARIDE_ANTIGEN_VIA_MHC_CLASS_II	34	0.699849066216579	2.15027107413161	4.08312292925875e-06	0.000127962597983012	9.8594068818146e-05	4030	tags=74%	list=22%	signal=58%	HLA-DPB1/HLA-DQA2/HLA-DMA/HLA-DPA1/CD74/HLA-DRB5/HLA-DQB2/HLA-DQB1/HLA-DRA/HLA-DOA/FCGR2B/MARCHF1/THBS1/CTSF/HLA-DRB1/HLA-DQA1/TREM2/CTSS/PIKFYVE/CTSL/HLA-DMB/HLA-DOB/MARCHF8/LGMN/IFI30
GOBP_SMOOTH_MUSCLE_CELL_PROLIFERATION	GOBP_SMOOTH_MUSCLE_CELL_PROLIFERATION	137	0.475842872364197	1.87974805244144	4.11996683252883e-06	0.000128339448741003	9.88844290495981e-05	2872	tags=36%	list=15%	signal=30%	OGN/RBPMS2/APOD/IGF1/ELN/PPARGC1A/VIP/TGFB3/NR4A3/FGF2/MYOCD/IL6/TGFBR2/IFNG/EFEMP2/MMP2/TPM1/CX3CL1/THBS1/AIF1/PDGFD/CNN1/TLR4/APOE/TAFA5/CCN4/ADAMTS1/MEF2C/S1PR1/NPY5R/IL12A/BMPR2/CCL5/BMPR1A/IL15/PTEN/ID2/PRKG1/AGT/TNFAIP3/FOXP1/ANG/IGFBP5/GNA12/PDGFRB/S1PR2/CYBA/IL10/MEF2D
GOBP_PEPTIDE_ANTIGEN_ASSEMBLY_WITH_MHC_CLASS_II_PROTEIN_COMPLEX	GOBP_PEPTIDE_ANTIGEN_ASSEMBLY_WITH_MHC_CLASS_II_PROTEIN_COMPLEX	14	0.845201458127244	2.11745938911896	4.16068322607879e-06	0.000128831694383553	9.92637000359799e-05	1691	tags=79%	list=9%	signal=72%	HLA-DPB1/HLA-DQA2/HLA-DMA/HLA-DPA1/HLA-DRB5/HLA-DQB2/HLA-DQB1/HLA-DRA/HLA-DOA/HLA-DRB1/HLA-DQA1
GOBP_CELLULAR_MODIFIED_AMINO_ACID_METABOLIC_PROCESS	GOBP_CELLULAR_MODIFIED_AMINO_ACID_METABOLIC_PROCESS	185	-0.43755138797569	-1.84127240223202	4.3771824036058e-06	0.0001347286321967	0.000103807239333634	2896	tags=30%	list=15%	signal=26%	SLC5A5/IDH1/FTCD/TG/OPLAH/GSTP1/GGT2/CKB/ETHE1/SHMT2/CHAC2/PLA2G2F/POR/GCH1/SHMT1/PAX8/PRODH/GGT6/MGST2/GGACT/NFE2L2/CRYM/SULT2A1/PLA2G10/DUOXA2/SERINC5/CKM/IYD/LPCAT4/DUOX2/GSR/G6PD/GSTA3/DUOX1/DUOXA1/MFSD2A/BHMT/CHAC1/GCLC/ACADL/GSTM4/GSTM1/GSTA1/SLC6A8/SULT1B1/GSTM2/CLIC3/GSTA4/GSTM3/CKMT1B/CKMT1A/FOLH1/SLC7A11/FOXE1/GSTA5/PLA2G3
GOBP_ANTIGEN_PROCESSING_AND_PRESENTATION_OF_EXOGENOUS_PEPTIDE_ANTIGEN	GOBP_ANTIGEN_PROCESSING_AND_PRESENTATION_OF_EXOGENOUS_PEPTIDE_ANTIGEN	35	0.683922862855238	2.11573096439437	4.49214271506793e-06	0.000137448934790629	0.000105903208822997	4030	tags=66%	list=22%	signal=52%	HLA-DPB1/HLA-DQA2/HLA-DMA/HLA-DPA1/CD74/HLA-DRB5/HLA-DQB2/HLA-DQB1/HLA-DRA/HLA-DOA/HLA-F/FCGR2B/CTSF/HLA-DRB1/HLA-DQA1/CTSS/HLA-A/PIKFYVE/CTSL/HLA-DMB/HLA-DOB/LGMN/IFI30
GOBP_T_CELL_RECEPTOR_SIGNALING_PATHWAY	GOBP_T_CELL_RECEPTOR_SIGNALING_PATHWAY	122	0.497148768349335	1.92962480958772	4.72613211120751e-06	0.000143757818512083	0.000110764148860188	3690	tags=40%	list=20%	signal=32%	HLA-DPB1/CD226/CTLA4/HLA-DQB1/ITK/CD28/LCP2/CD8B/TRAT1/SH2D1A/CCR7/LAPTM5/FYN/PTPRC/PTPRJ/PDE4B/FYB1/THY1/KCNN4/LCK/CD8A/RFTN1/INPP5D/HLA-DRB1/GBP1/GATA3/PTPN22/THEMIS/CD300A/THEMIS2/BTN3A1/BTN2A2/PLCG1/PIK3CD/ICOSLG/ZAP70/PVRIG/HLA-A/CBLB/BTN3A2/FOXP3/BTNL9/CD160/SKAP1/LILRB4/SLA2/VTCN1/NFKBID/ABL1
GOBP_NEURAL_CREST_CELL_DIFFERENTIATION	GOBP_NEURAL_CREST_CELL_DIFFERENTIATION	96	0.525650223938272	1.96080783843802	4.89524041650496e-06	0.000147978884904531	0.000114016443803734	2130	tags=29%	list=11%	signal=26%	SFRP1/FOXC2/HAND2/FRZB/SEMA3E/ALDH1A2/SOX10/SEMA3A/ANXA6/GSC/HTR2B/TWIST1/SEMA3C/ISL1/EDN3/FN1/RET/CDH2/NRP1/MEF2C/EDNRA/SEMA5A/SOX9/NRP2/BMPR1A/ENG/SEMA5B/WNT10A
GOBP_CELL_JUNCTION_DISASSEMBLY	GOBP_CELL_JUNCTION_DISASSEMBLY	21	0.782878197848932	2.17654654280362	4.94058809840075e-06	0.000147978884904531	0.000114016443803734	2111	tags=62%	list=11%	signal=55%	CX3CR1/C3/TGFB3/C1QA/DKK1/CX3CL1/ITGAM/C1QC/MAPRE2/PIK3R1/TREM2/IQSEC1/MAP4K4
GOBP_ARTERY_DEVELOPMENT	GOBP_ARTERY_DEVELOPMENT	95	0.522721987646893	1.95038721228868	4.95075364310267e-06	0.000147978884904531	0.000114016443803734	2640	tags=41%	list=14%	signal=35%	FOXC2/COMP/HAND2/NGFR/FOXF1/MYOCD/EGR2/EFEMP2/LOXL1/ADAMTS9/MYLK/PKD2/NRP1/EYA1/APOE/EDNRA/PRRX1/SLC2A10/AKT3/NOG/PROX1/BMPR2/COL3A1/BMPR1A/GLI3/TGFB2/SMAD7/ENG/HEY1/LOX/RBPJ/APLNR/HEY2/PLXND1/HOXA13/WNT11/ADAMTS6/PDGFRB/ADGRF5
GOBP_PEPTIDYL_TYROSINE_MODIFICATION	GOBP_PEPTIDYL_TYROSINE_MODIFICATION	366	0.367837617087788	1.628470569133	5.06834035794339e-06	0.000150622919488076	0.000116053649454421	2242	tags=24%	list=12%	signal=22%	THBS4/SFRP1/AXL/IGF1/PRLR/ROR1/SFRP2/HGF/FCGR1A/DDR2/CSPG4/ENPP2/EPHA3/CD74/EPHB2/SH2B3/PDGFC/HTR2A/EFEMP1/GREM1/IL22RA2/FGF7/IL6/ITK/IFNG/ISL1/KIT/ABI2/ITGB3/CSF1R/ALKAL2/GFRA1/CD4/LIF/FYN/PTPRC/PTPRJ/PDGFRA/PDGFD/FGFR1/RET/THY1/PDGFA/IL7/NRP1/GPRC5B/RELN/LCK/SAMSN1/ANGPT1/ITGB2/GHRL/NEDD9/ERRFI1/ALKAL1/IL12A/IL12RB2/CD3E/GAS6/IL6ST/TIE1/STAP1/ROR2/NTRK3/FGF10/TPST1/ROS1/TTN/HCLS1/CCL5/NOX4/IL15…
GOBP_NEGATIVE_REGULATION_OF_CYTOKINE_PRODUCTION	GOBP_NEGATIVE_REGULATION_OF_CYTOKINE_PRODUCTION	265	0.402965049904302	1.73409334560781	5.14275320830456e-06	0.000151961010515102	0.000117084636952979	2330	tags=30%	list=12%	signal=27%	TNFSF4/AXL/APOD/IGF1/HGF/VSIG4/CX3CR1/TLR8/GATA6/EPHB2/HDAC9/TGFB3/PDCD1LG2/LILRB1/CD96/TWIST1/IL6/IFNG/CMKLR1/IDO1/CR1/CD200/SYT11/HLA-F/FCGR2B/INHBB/CCR7/CX3CL1/LAPTM5/THBS1/PTPRC/CD84/SRGN/FN1/ARRB1/LAG3/TLR4/TIGIT/IRAK3/KLF2/ANGPT1/HAVCR2/PTGER4/GHRL/NCKAP1L/SLC2A10/SIRPA/LRRC32/ERRFI1/LILRA4/INPP5D/HLA-DRB1/IL12A/GAS6/TRIB2/LTF/BPI/GBP1/CD83/FFAR4/NAV3/TGFB2/LBP/SMAD7/NLRP3/INHBA/GATA3/TWSG1…
GOBP_ISOPRENOID_METABOLIC_PROCESS	GOBP_ISOPRENOID_METABOLIC_PROCESS	112	-0.509118912305552	-1.99333482421203	5.44574180650577e-06	0.000159999607280917	0.000123278305847036	816	tags=38%	list=4%	signal=36%	LIPE/CYP26C1/DHRS4/DHRS4L2/PRMT3/ALDH3A2/MVK/PPARD/PECR/DPM2/AKR1B1/PMVK/CYP3A7/IDI2/RDH10/HMGCS1/FDFT1/LRP8/BCO2/RDH13/BCO1/RPE65/SDR16C5/CYP2C8/CYP2S1/CYP3A5/CYP2E1/CYP2C19/ALDH1A1/AKR1C3/UGT1A7/RDH12/AKR1C4/AKR1B10/AKR1B15/CYP2C18/UGT1A1/CYP2C9/DHRS9/AKR1C1/CYP26A1/ADH7
GOBP_POSITIVE_REGULATION_OF_PHAGOCYTOSIS	GOBP_POSITIVE_REGULATION_OF_PHAGOCYTOSIS	68	0.575753941999435	2.00409150973284	6.53179336938968e-06	0.000190824313633413	0.000147028474000238	3012	tags=47%	list=16%	signal=40%	PTX3/C4B/C4A/CCL2/C3/TUB/IFNG/FCGR2B/DOCK2/PTPRC/PTPRJ/MFGE8/C2/IL2RB/NCKAP1L/SIRPA/CD300LF/RAB27A/GAS6/STAP1/PLA2G5/SIRPG/IL2RG/IL15/ANO6/TREM2/IL15RA/CYBA/MERTK/RAB31/CD47/SIRPB1
GOBP_ALPHA_BETA_T_CELL_ACTIVATION	GOBP_ALPHA_BETA_T_CELL_ACTIVATION	151	0.461263959463987	1.84508180895066	6.71515976155537e-06	0.000195079163634847	0.000150306798920681	3355	tags=38%	list=18%	signal=32%	TNFSF4/EBI3/TOX/LILRB1/HLA-DRA/IL6/ITK/CD28/TGFBR2/CCR2/IFNG/CRTAM/GPR183/PRKCQ/DOCK2/IL18R1/PTPRC/TMEM98/PTGER4/NKG7/NCKAP1L/HLA-DRB1/IL12A/CD3E/SLAMF6/TNFSF8/LOXL3/CD83/GLI3/IL15/SASH3/SMAD7/NLRP3/GATA3/TWSG1/PTPN22/SOCS5/CD300A/RUNX1/CBFB/FOXP1/ITCH/IL12RB1/IRF4/ZAP70/IL2/HLA-A/RPL22/CCL19/IL27/CBLB/LEF1/FOXP3/CD160/BCL2/GPR18/LILRB4/CTSL
GOBP_ANTIGEN_PROCESSING_AND_PRESENTATION_OF_EXOGENOUS_PEPTIDE_ANTIGEN_VIA_MHC_CLASS_II	GOBP_ANTIGEN_PROCESSING_AND_PRESENTATION_OF_EXOGENOUS_PEPTIDE_ANTIGEN_VIA_MHC_CLASS_II	28	0.719068113425385	2.14758905216974	6.85573607620466e-06	0.000198050342179074	0.000152596066147807	4030	tags=75%	list=22%	signal=59%	HLA-DPB1/HLA-DQA2/HLA-DMA/HLA-DPA1/CD74/HLA-DRB5/HLA-DQB2/HLA-DQB1/HLA-DRA/HLA-DOA/FCGR2B/CTSF/HLA-DRB1/HLA-DQA1/CTSS/PIKFYVE/CTSL/HLA-DMB/HLA-DOB/LGMN/IFI30
GOBP_STEM_CELL_DIFFERENTIATION	GOBP_STEM_CELL_DIFFERENTIATION	211	0.423945670351867	1.77256145737473	7.00983934750471e-06	0.000201377107033038	0.000155159309533949	2752	tags=27%	list=15%	signal=23%	SFRP1/FOXC2/HAND2/TBX5/FRZB/SEMA3E/ALDH1A2/OSR1/SOX10/SEMA3A/GATA6/ANXA6/GSC/HTR2B/GREM1/TWIST1/FGF2/MYOCD/SEMA3C/ISL1/RUNX2/KIT/SHC4/RBM24/FZD1/LIF/EDN3/PTPRC/PDGFRA/FN1/A2M/RET/CDH2/NRP1/MEF2C/EDNRA/SEMA5A/SOX9/PHF19/NRP2/BMPR1A/TGFB2/LBH/TP53/ENG/GPM6A/SEMA5B/ZFP36L2/WNT10A/ITCH/RBPJ/HESX1/MSX1/ESR1/ZNF281/HOXB4/MSX2
GOBP_HEART_VALVE_MORPHOGENESIS	GOBP_HEART_VALVE_MORPHOGENESIS	53	0.597634085072709	2.00647521861768	7.19192826289762e-06	0.000205466635621235	0.000158310255743341	3410	tags=49%	list=18%	signal=40%	TBX5/TBX20/ELN/SLIT2/TWIST1/TGFBR2/ADAMTS9/HEYL/DCHS1/MEF2C/CCN1/SOX9/BMPR2/TIE1/EMILIN1/BMPR1A/TGFB2/GATA3/OLFM1/HEY1/SNAI1/HEY2/FGFRL1/ROCK1/JAG1/STRA6
GOBP_MUSCLE_CELL_DEVELOPMENT	GOBP_MUSCLE_CELL_DEVELOPMENT	172	0.452227541268313	1.83107388135402	7.3819703871659e-06	0.000209737191604587	0.000161600681986252	3387	tags=39%	list=18%	signal=32%	COMP/PGM5/FHOD3/TBX5/IGF1/BVES/DNER/ANK2/PI16/ANKRD1/HDAC9/FLNC/CFL2/MYL9/SGCD/DMD/EFEMP2/LMOD3/ISL1/RAMP2/LMOD1/NFATC2/TPM1/LDB3/ACTN2/PDGFRA/SLC8A1/SGCB/MYL2/RGS2/AKAP6/EDNRA/RIPOR2/PROX1/DYSF/WNT10B/SKI/FHL2/CASQ1/TTN/BMPR1A/MYH11/ASB2/ALPK3/ENG/AGT/ACTN3/ITGB1/MYPN/LOX/CSRP1/ACTN1/ALPK2/HEY2/TMOD1/PDGFRB/SYPL2/CNTNAP1/RGS4/MAML1/NFATC4/CAV3/BCL2/WDR1/BIN1/TBX3/TMOD2
GOBP_B_CELL_PROLIFERATION	GOBP_B_CELL_PROLIFERATION	95	0.516512843036326	1.92721956957631	7.60916965817452e-06	0.000215011018046013	0.000165664119391375	2826	tags=38%	list=15%	signal=32%	GAPT/CD74/CTLA4/EPHB2/IFNA7/GPR183/CD180/TNFSF13B/FCGR2B/NFATC2/MNDA/IKZF3/PTPRC/IL7/TLR4/IFNK/PLCL2/MEF2C/NCKAP1L/INPP5D/TNFRSF4/FCRL3/SLC39A10/SASH3/TYROBP/CD300A/IRS2/IL7R/CD40/CD40LG/IFNA6/AHR/IFNE/IL2/LEF1/IL10
GOBP_NEURON_PROJECTION_GUIDANCE	GOBP_NEURON_PROJECTION_GUIDANCE	234	0.414213849457612	1.73909597933377	7.740111392254e-06	0.000217522369616008	0.000167599093934104	2176	tags=28%	list=12%	signal=25%	NCAM1/FOXG1/KIF5C/SEMA3E/CXCL12/NRXN1/VSTM2L/SLIT2/EPHA3/NEXN/SEMA3A/BOC/EPHB2/EMB/NGFR/EGR2/FLRT2/PLXNA4/SEMA3C/KIF5A/ANOS1/PTPRM/ISL1/EFNB3/PRKCQ/NFIB/CSF1R/FYN/EDN3/CDH4/DPYSL2/GAP43/PTPRO/RET/ENAH/NRP1/MYOT/PLXNC1/LAMA1/RELN/ETV1/ARHGEF25/EDNRA/UNC5C/NOG/SEMA5A/CHN1/NEO1/BMPR2/LAMA2/L1CAM/NRP2/FEZ1/KALRN/GLI3/DRAXIN/EPHA7/GATA3/GFRA3/CNTN2/SEMA5B/RHOH/TRIO/NRXN3/MYPN/TMEFF1
GOBP_BILE_ACID_AND_BILE_SALT_TRANSPORT	GOBP_BILE_ACID_AND_BILE_SALT_TRANSPORT	30	-0.720151880792992	-2.1735203226276	7.89359804083266e-06	0.000220636732265652	0.000169998683269142	1532	tags=37%	list=8%	signal=34%	ABCC11/ABCC2/ATP8B1/SLCO1A2/SLC27A5/CEACAM1/AKR1C4/SLC10A6/AKR1C1/SLCO1B1/SLCO1B3
GOBP_CALCIUM_ION_TRANSPORT	GOBP_CALCIUM_ION_TRANSPORT	400	0.35682135365094	1.5910885641369	8.15156261067535e-06	0.000226622205697861	0.000174610438491263	2793	tags=27%	list=15%	signal=24%	PLN/CASQ2/RAMP1/GEM/CXCL12/ANK2/CCN2/ANXA6/TRPC1/CCL2/CACNB2/SLN/ATP1A2/RASA3/HTR2A/HTR2B/LILRB1/FGF2/CXCL10/PRKCB/DMD/SRI/RAMP2/CCR1/CXCL11/PRKD1/CYSLTR1/CD4/CCR7/CX3CL1/SNCA/CXCL9/RGN/FYN/MYLK/PTPRC/CCR5/CD84/PDE4B/CCL8/CCL21/SLC8A1/PMPCB/F2R/THY1/TRPA1/PKD2/CACNG4/KCNN4/LCK/AKAP6/FASLG/PIK3CG/TPCN2/EDNRA/SESTD1/CXCR4/MCOLN2/GAS6/OPRD1/ITPR1/CCL3/FCRL3/CASQ1/CCL4/DRD1/CORO1A/CCL5/PLA2G1B/LILRB2…
GOBP_RESPONSE_TO_BMP	GOBP_RESPONSE_TO_BMP	166	0.447849345027967	1.79862106586964	9.02296116291282e-06	0.000249506589162686	0.000192242656918801	2922	tags=36%	list=16%	signal=30%	SFRP1/COMP/SFRP4/RBPMS2/GDF6/TBX20/SFRP2/TNFAIP6/GATA6/TGFB3/GREM1/TMEM100/DKK1/COL2A1/RUNX2/HEYL/FZD1/SMAD9/CHRDL1/SULF1/FSTL1/BMPER/SMURF2/CCN1/NOG/NEO1/ADAMTS12/SOX9/BMPR2/SCUBE3/SKI/ROR2/BMPR1A/BMP8A/TGFB2/SMAD7/GATA3/TWSG1/CRIM1/BMP5/HTRA3/ENG/ELAPOR2/BMP6/USP9X/LEFTY2/ILK/RBPJ/HOXA13/MSX1/LEFTY1/KDR/MSX2/LEF1/RNF165/MEGF8/RGMB/FSTL3/SMAD2
GOBP_XENOBIOTIC_CATABOLIC_PROCESS	GOBP_XENOBIOTIC_CATABOLIC_PROCESS	24	-0.750838275321265	-2.130534730215	9.41519266316611e-06	0.000258967879049106	0.000199532498488711	1341	tags=42%	list=7%	signal=39%	ACSL1/CYP2C8/GSTM4/GSTM1/CYP3A5/GSTM2/GSTM3/CYP2C19/UGT1A1/CYP2C9
GOBP_REGULATION_OF_ACTIN_FILAMENT_ORGANIZATION	GOBP_REGULATION_OF_ACTIN_FILAMENT_ORGANIZATION	261	0.388666935235609	1.66975764679709	9.8060674633367e-06	0.000267864027333304	0.000206386903369308	3508	tags=30%	list=19%	signal=24%	SFRP1/MYOC/FHOD3/CORO2B/KANK4/CXCL12/SYNPO2/CCN2/ELN/SLIT2/TMEFF2/FERMT2/CDC42EP3/TGFB3/GPR65/PLEK/CFL2/SYNPO/LMOD3/ARHGAP18/PAK3/ABI2/LMOD1/WASF3/CCR7/TPM1/CX3CL1/ACTN2/CCL21/NRP1/ARHGAP6/PPM1E/S1PR1/PLEKHH2/PTGER4/TMSB15B/NCKAP1L/MYADM/SEMA5A/DLC1/SPTA1/CORO1A/HCLS1/TMSB15A/CCDC88A/KIRREL1/CYFIP2/PIK3R1/GMFG/CCL11/CGNL1/PPFIA1/SPTBN4/DAAM2/FLNA/DBN1/CYRIA/COTL1/FMN1/WNT11/TMOD1/CAPZB/FRMD7/LIMC…
GOBP_EPITHELIAL_CELL_PROLIFERATION	GOBP_EPITHELIAL_CELL_PROLIFERATION	393	0.357358440242526	1.59214549005028	9.84222881325232e-06	0.000267864027333304	0.000206386903369308	2708	tags=28%	list=14%	signal=24%	THBS4/SFRP1/IGF1/ALDH1A2/CXCL12/SFRP2/HGF/NKX6-1/OSR1/CCND1/CCL2/VIP/COL8A1/HAS2/NGFR/HTR2B/NR4A3/VEGFC/PGR/TWIST1/FGF7/FGF2/LGR5/IL6/VASH2/IGFBP4/PTPRM/ISL1/VSTM4/FAP/COL8A2/KIT/ITGB3/CPB2/NFIB/PRKD1/ODAM/FGF1/TNFSF12/NR2F2/RGN/THBS1/FGF16/SCG2/JCAD/FGFR1/AGTR1/FABP7/NRP1/EYA1/SULF1/IFT57/APOE/BMPER/KRIT1/MEF2C/ANGPT1/GHRL/APOH/CCR3/ERRFI1/AKT3/NOG/IL12A/PROX1/SEMA5A/SOX9/PRKCA/WNT10B/BMPR2/MMP1…
GOBP_PEPTIDE_ANTIGEN_ASSEMBLY_WITH_MHC_PROTEIN_COMPLEX	GOBP_PEPTIDE_ANTIGEN_ASSEMBLY_WITH_MHC_PROTEIN_COMPLEX	18	0.796745150301151	2.14402814878144	9.94714370167087e-06	0.00026930198995466	0.000207494841062685	1691	tags=61%	list=9%	signal=56%	HLA-DPB1/HLA-DQA2/HLA-DMA/HLA-DPA1/HLA-DRB5/HLA-DQB2/HLA-DQB1/HLA-DRA/HLA-DOA/HLA-DRB1/HLA-DQA1
GOBP_MICROGLIAL_CELL_ACTIVATION	GOBP_MICROGLIAL_CELL_ACTIVATION	44	0.641264797994366	2.072320504333	1.00052437123099e-05	0.000269464141856013	0.000207619777692395	2043	tags=45%	list=11%	signal=41%	CX3CR1/C1QA/IL6/IFNG/SYT11/CX3CL1/SNCA/PTPRC/AIF1/ITGAM/TAFA3/CST7/ITGB2/CCL3/STAP1/TLR3/C5AR1/CLU/TYROBP/TREM2
GOBP_TUMOR_NECROSIS_FACTOR_SUPERFAMILY_CYTOKINE_PRODUCTION	GOBP_TUMOR_NECROSIS_FACTOR_SUPERFAMILY_CYTOKINE_PRODUCTION	164	0.453678804812782	1.8219352231838	1.01722981880236e-05	0.000272543802747514	0.000209992629624595	3349	tags=40%	list=18%	signal=33%	AXL/IGF1/AKAP12/CX3CR1/IL33/EPHB2/TLR1/LILRB1/TWIST1/CYBB/IL6/CCR2/IFNG/ISL1/SYT11/C1QTNF4/CX3CL1/THBS1/PTPRC/PTPRJ/CD84/TNFRSF8/TLR4/IRAK3/ANGPT1/HAVCR2/GHRL/SIRPA/ERRFI1/LILRA4/CD14/GAS6/CCL3/LTF/BPI/TLR3/SASH3/LBP/CLU/PTPN22/TYROBP/PIK3R1/TMEM106A/TREM2/LY96/TNFAIP3/FOXP1/FADD/ARID5A/CD2/ZBTB20/CCL19/CD33/CYBA/IL10/APP/CD47/FOXP3/NFATC4/LILRA2/NLRC3/GPR18/ARFGEF2/LILRB4/IL27RA
GOBP_CARDIAC_EPITHELIAL_TO_MESENCHYMAL_TRANSITION	GOBP_CARDIAC_EPITHELIAL_TO_MESENCHYMAL_TRANSITION	35	0.670356740228237	2.07376385484506	1.03466804426755e-05	0.000275787033861211	0.000212491510990378	3395	tags=57%	list=18%	signal=47%	TGFB3/HAS2/TWIST1/TMEM100/TGFBR2/HEYL/NOG/TGFB2/ENG/OLFM1/HEY1/SPRY1/RBPJ/SNAI1/HEY2/MSX1/MSX2/TGFBR1/TBX3/JAG1
GOBP_MYELOID_LEUKOCYTE_ACTIVATION	GOBP_MYELOID_LEUKOCYTE_ACTIVATION	226	0.411126076732819	1.72975960785903	1.10639194966315e-05	0.000292978649946433	0.000225737501663579	3013	tags=35%	list=16%	signal=30%	PLA2G2A/SUCNR1/LRFN5/VSIG4/CX3CR1/CD74/CD226/IL33/MILR1/C1QA/TLR1/NR4A3/FOXF1/IL6/TGFBR2/CCR2/IFNG/CD93/KIT/CD200/LCP2/SYT11/FCGR2B/DOCK2/CX3CL1/SNCA/THBS1/PTPRC/CD84/AIF1/ITGAM/NPY/FN1/BATF3/TAFA3/CAMK4/TLR4/CST7/CSF1/SPI1/ITGB2/HAVCR2/PIK3CG/CD300LF/DYSF/CLNK/CCL3/PREX1/STAP1/BPI/TLR3/CCL5/C5AR1/IL15/LBP/CLU/TYROBP/LAT2/CD300A/ITGB6/RHOH/TMEM106A/TREM2/FOXP1/CSF2/IRF4/RBPJ/CD2/PIK3CD/CRTC3/ADGR…
GOBP_ANTIGEN_PROCESSING_AND_PRESENTATION_OF_EXOGENOUS_ANTIGEN	GOBP_ANTIGEN_PROCESSING_AND_PRESENTATION_OF_EXOGENOUS_ANTIGEN	43	0.659294887065363	2.12394682535802	1.11049730012572e-05	0.000292978649946433	0.000225737501663579	1691	tags=40%	list=9%	signal=36%	HLA-DPB1/HLA-DQA2/HLA-DMA/HLA-DPA1/CD74/HLA-DRB5/HLA-DQB2/HLA-DQB1/HLA-DRA/HLA-DOA/HLA-F/FCGR2B/CD1E/CTSF/HLA-DRB1/CD1A/HLA-DQA1
GOBP_ALCOHOL_METABOLIC_PROCESS	GOBP_ALCOHOL_METABOLIC_PROCESS	344	-0.369519810024861	-1.65112558304567	1.11684679288952e-05	0.000293158109950849	0.000225875774036166	2759	tags=25%	list=15%	signal=22%	IL4/LDLR/INPP5J/ALDH3A2/MVK/STAR/ACER1/TPI1/CLN8/SPR/PPARD/MOGAT3/TSKU/NPC1L1/PECR/ABCG4/ACER2/DPM2/APOA1/AKR1B1/IPPK/BPNT1/PMVK/VLDLR/CYP3A7/POR/IDI2/DHCR24/ABCA5/GALK1/GCH1/PPIP5K1/DEGS2/RDH10/HMGCS1/FDFT1/PLPP2/NSDHL/SPTSSB/GPD2/GPD1/SULT2A1/SREBF1/GALR2/EPHX2/CES1/G6PD/MIOX/FDXR/SCNN1B/TTC39B/RDH13/IMPA2/BCO1/RPE65/SDR16C5/ITPKC/CEBPA/CYP2C8/IPMK/ACP3/ALDH3B2/ACADL/WNT4/CEL/CYP3A5/HSD11B2/PCS…
GOBP_ARACHIDONIC_ACID_METABOLIC_PROCESS	GOBP_ARACHIDONIC_ACID_METABOLIC_PROCESS	54	-0.608859278721078	-2.0978116254397	1.14345642426399e-05	0.000298626927771166	0.000230089450602828	687	tags=39%	list=4%	signal=38%	FAAH2/CYP2A7/ALOX15B/PLA2G10/CYP2C8/CYP4A11/CYP2S1/CBR1/CYP2E1/CYP2C19/PTGS2/ALOXE3/AKR1C3/CYP4F2/ALOX12B/CYP2C18/CYP2C9/PLA2G4A/CYP4F12/CYP4F11/CYP4F3
GOBP_PRIMARY_ALCOHOL_METABOLIC_PROCESS	GOBP_PRIMARY_ALCOHOL_METABOLIC_PROCESS	100	-0.511209240249413	-1.96873883392513	1.27352775482503e-05	0.000330925227145739	0.000254975009363276	847	tags=23%	list=5%	signal=22%	SCNN1B/RDH13/BCO1/RPE65/SDR16C5/CYP2C8/ACP3/ALDH3B2/WNT4/CYP3A5/HSD11B2/SULT1B1/GDPD3/ALDH1A1/AKR1C3/RDH12/AKR1C4/AKR1B10/AKR1B15/CYP2C18/DHRS9/AKR1C1/ADH7
GOBP_TRANSFORMING_GROWTH_FACTOR_BETA_RECEPTOR_SIGNALING_PATHWAY	GOBP_TRANSFORMING_GROWTH_FACTOR_BETA_RECEPTOR_SIGNALING_PATHWAY	186	0.422788600441468	1.72711955098047	1.28119197463245e-05	0.000331252185041221	0.000255226927578097	2257	tags=25%	list=12%	signal=22%	CHST11/LDLRAD4/PEG10/LTBP2/PMEPA1/FERMT2/ZEB1/ITGA8/TGFB3/MYOCD/TGFBR2/SMAD9/THBS1/ZEB2/LTBP1/TGFB1I1/NREP/SPRED1/SPI1/ASPN/SMURF2/LPXN/FMOD/FUT8/SLC2A10/LRRC32/SKI/VEPH1/EMILIN1/COL3A1/NRROS/BMPR1A/TGFB2/SMAD7/IL17RD/TWSG1/HTRA3/TP53/ENG/ITGB6/LATS2/ITGB1/USP9X/LOX/SPRY1/DKK3
GOBP_ENDOCARDIAL_CUSHION_MORPHOGENESIS	GOBP_ENDOCARDIAL_CUSHION_MORPHOGENESIS	40	0.646181973921283	2.06050406383027	1.3388050475736e-05	0.000343049360583492	0.000264316548729965	3345	tags=57%	list=18%	signal=47%	TBX20/TGFB3/TWIST1/TMEM100/TGFBR2/ISL1/HEYL/DCHS1/NOG/SOX9/BMPR1A/TGFB2/BMP5/ENG/HEY1/RBPJ/APLNR/SNAI1/HEY2/MSX1/MSX2/TGFBR1/TBX3
GOBP_REGULATION_OF_CELL_DEVELOPMENT	GOBP_REGULATION_OF_CELL_DEVELOPMENT	485	0.342017537873235	1.54863595563945	1.34008839369301e-05	0.000343049360583492	0.000264316548729965	2660	tags=23%	list=14%	signal=20%	OLFM4/MYOC/BHLHE41/IGF1/FOXG1/FRZB/SEMA3E/CXCL12/NKX6-1/SOX10/SLIT2/CX3CR1/SEMA3A/RFLNB/EPHB2/HDAC9/FERMT2/ASPA/HAS2/LILRB1/VEGFC/IL6/TGM2/EGR2/IFNG/PLXNA4/SEMA3C/LMOD3/MAP6/S1PR3/PAK3/SYT4/EFNB3/KIT/DIXDC1/ADGRA2/PDE5A/HEYL/CX3CL1/LIF/CDH4/SLAMF8/FN1/TMEM98/RECK/RET/GPR68/THY1/NRP1/PLXNC1/DLL3/RELN/MYADM/NEDD9/CXCR4/NOG/SEMA5A/TNFRSF1B/PDE3A/BMPR2/PREX1/IL6ST/SKI/NTRK3/FBLN1/LTF/L1CAM/GBP1/BMPR1…
GOBP_POSITIVE_REGULATION_OF_SMOOTH_MUSCLE_CELL_MIGRATION	GOBP_POSITIVE_REGULATION_OF_SMOOTH_MUSCLE_CELL_MIGRATION	33	0.680295012480553	2.08964260038433	1.36735625926815e-05	0.000348305380131802	0.000268366266078814	3988	tags=55%	list=21%	signal=43%	CYP1B1/IGF1/HAS2/NR4A3/AIF1/PDGFD/NRP1/TLR4/CCN4/ADAMTS1/CCL5/AGT/IGFBP5/PDGFRB/BCL2/DOCK4/DOCK7/ITGA2
GOBP_NEGATIVE_REGULATION_OF_TRANSMEMBRANE_RECEPTOR_PROTEIN_SERINE_THREONINE_KINASE_SIGNALING_PATHWAY	GOBP_NEGATIVE_REGULATION_OF_TRANSMEMBRANE_RECEPTOR_PROTEIN_SERINE_THREONINE_KINASE_SIGNALING_PATHWAY	123	0.470673761188064	1.82589616745834	1.38824789383106e-05	0.000351441270763316	0.000270782442536647	2210	tags=28%	list=12%	signal=25%	SFRP1/RBPMS2/CHST11/CILP/TBX20/LDLRAD4/PEG10/SFRP2/PMEPA1/TNFAIP6/TGFB3/GREM1/DKK1/FZD1/LTBP1/CHRDL1/TGFB1I1/SPRED1/ASPN/BMPER/SMURF2/SLC2A10/NOG/SKI/VEPH1/EMILIN1/NRROS/SMAD7/IL17RD/TWSG1/CRIM1/HTRA3/TP53/MAGI2/SPRY1
GOBP_REGIONALIZATION	GOBP_REGIONALIZATION	347	0.368384884115382	1.62042826233683	1.39325972745078e-05	0.000351441270763316	0.000270782442536647	2991	tags=26%	list=16%	signal=22%	SFRP1/FOXC2/BHLHE41/FOXG1/ALDH1A2/TBX20/MEOX2/IRX1/SFRP2/OSR1/PCDH8/SEMA3A/C3/GSC/C1QA/HOXC11/GREM1/FOXF1/FGF2/DKK1/HOXC8/EGR2/SEMA3C/ISL1/EMX2/HOXB6/TDRD10/FGF1/CXXC4/NR2F2/HEYL/ITGAM/HOXB9/HOXC10/NRP1/IFT57/DLL3/RELN/WT1/MEF2C/MNS1/SCMH1/NOG/TIFAB/TCTN1/BMPR2/SKI/ROR2/FGF10/TDRKH/NRP2/TDRD6/BASP1/BMPR1A/GLI3/IRX2/AHI1/AR/HOXB5/TP53/IFT52/IFT140/LRP5/AXIN2/PIFO/HEY1/HOXB3/ALX4/PRKACB/SPRY1/IRX3/…
GOBP_ORGAN_GROWTH	GOBP_ORGAN_GROWTH	155	0.452989441453134	1.82027401359373	1.42613155405125e-05	0.0003579867119417	0.000275825648036995	2563	tags=32%	list=14%	signal=28%	FOXC2/COMP/TBX5/IGF1/BNC2/PRLR/TBX20/PI16/DDR2/GATA6/ANXA6/RSPO2/EVC/ZFPM2/RBP4/FGF7/FGF2/TGFBR2/HEG1/MMP13/IL7/RGS2/WT1/AKAP6/MEF2C/S1PR1/RARB/NOG/PROX1/SOX9/FGF10/BASP1/BMPR1A/STC1/TGFB2/SASH3/PTEN/AR/STK4/RUNX1/AGT/THBS3/LATS2/WWC2/DLL1/RBPJ/HEY2/DUSP6/PDGFRB/ESR1
GOBP_REGULATION_OF_ACTIN_FILAMENT_BASED_PROCESS	GOBP_REGULATION_OF_ACTIN_FILAMENT_BASED_PROCESS	380	0.362412864780394	1.61108132612749	1.43417892216235e-05	0.000358015922813312	0.000275848154759516	3454	tags=30%	list=18%	signal=25%	SFRP1/PLN/CTNNA3/MYOC/FHOD3/CORO2B/KANK4/SEMA3E/CXCL12/SYNPO2/ANK2/CCN2/JAM3/ELN/SLIT2/EPHA3/TMEFF2/FERMT2/CDC42EP3/TGFB3/ATP1A2/GPR65/PLEK/CFL2/SYNPO/LMOD3/SRI/ARHGAP18/PAK3/ABI2/DIXDC1/CSF1R/LMOD1/WASF3/ODAM/CCR7/TPM1/CX3CL1/PDE4B/ACTN2/PDGFRA/CCL21/PDGFA/NRP1/ARHGAP6/PPM1E/S1PR1/PLEKHH2/PTGER4/RHOBTB2/TMSB15B/NCKAP1L/MYADM/PROX1/SEMA5A/DLC1/STAP1/SPTA1/NTRK3/ARHGDIB/CORO1A/HCLS1/ACTA2/STC1/TMS…
GOBP_NEGATIVE_REGULATION_OF_WNT_SIGNALING_PATHWAY	GOBP_NEGATIVE_REGULATION_OF_WNT_SIGNALING_PATHWAY	168	0.430152377020914	1.731249924528	1.44009499023726e-05	0.000358015922813312	0.000275848154759516	2622	tags=26%	list=14%	signal=23%	SFRP1/SHISA3/SHISA2/SFRP4/APCDD1L/FRZB/TRABD2B/SFRP2/SOX10/DACT1/CTHRC1/GSC/GREM1/DKK1/BICC1/IGFBP4/ISL1/TLE2/DACT3/CXXC4/FZD1/FZD4/PTPRO/PTPRU/CDH2/APOE/NOG/SOX9/ROR2/TMEM170B/GLI3/DRAXIN/STK4/AXIN2/LATS2/DKK2/DKK3/WWTR1/ANKRD6/NKD1/ALPK2/IGFBP6/WNT11/BARX1
GOBP_REGULATION_OF_GLIAL_CELL_MIGRATION	GOBP_REGULATION_OF_GLIAL_CELL_MIGRATION	14	0.827519566472593	2.07316144436093	1.44981270531778e-05	0.000358707248765467	0.00027638081539299	2043	tags=79%	list=11%	signal=70%	BMERB1/CX3CR1/P2RY12/CCR2/GPR183/CX3CL1/CSF1/ATP1B2/CCL3/STAP1/TREM2
GOBP_NEGATIVE_REGULATION_OF_ENDOTHELIAL_CELL_PROLIFERATION	GOBP_NEGATIVE_REGULATION_OF_ENDOTHELIAL_CELL_PROLIFERATION	40	0.643359563519909	2.05150414068704	1.54676866932275e-05	0.000380873370907998	0.000293459619718628	4253	tags=65%	list=23%	signal=50%	CCL2/NGFR/PTPRM/NR2F2/THBS1/SCG2/SULF1/APOE/KRIT1/MEF2C/GHRL/APOH/IL12A/SPARC/PRL/ALOX5/MMRN2/TGFBR1/TNF/CAV1/VASH1/IL12B/ACVRL1/SYNJ2BP/ATOH8/RGCC
GOBP_CARDIAC_MUSCLE_TISSUE_DEVELOPMENT	GOBP_CARDIAC_MUSCLE_TISSUE_DEVELOPMENT	210	0.41371721846263	1.72982166534577	1.62344053275269e-05	0.000397858340988823	0.000306546391442701	2556	tags=30%	list=14%	signal=27%	FOXC2/PLN/FHOD3/TBX5/IGF1/BVES/ALDH1A2/TBX20/PI16/GATA6/ANKRD1/ZFPM2/RBP4/GREM1/SGCD/FGF2/MYOCD/DKK1/TGFBR2/ISL1/ADAMTS9/HEG1/TPM1/MSC/ACTN2/PDGFRA/SLC8A1/SGCB/MYL2/RGS2/WT1/AKAP6/MEF2C/S1PR1/EDNRA/RARB/NOG/PROX1/BMPR2/FHL2/TTN/BMPR1A/NOX4/TGFB2/PTEN/SMAD7/MYH11/ASB2/BMP5/ID2/ALPK3/ENG/RUNX1/AGT/HEY1/ITGB1/IRX3/DLL1/RYR2/RBPJ/ALPK2/HEY2/MSX1/PDGFRB
GOBP_ACTIN_FILAMENT_ORGANIZATION	GOBP_ACTIN_FILAMENT_ORGANIZATION	437	0.346311920804145	1.55735534155156	1.69052592728126e-05	0.000412344791036387	0.000317708075211498	3561	tags=30%	list=19%	signal=24%	SFRP1/CTNNA3/MYOC/FHOD3/SORBS1/CORO2B/KANK4/HMCN1/CXCL12/SYNPO2/CCN2/ELN/SLIT2/SH3KBP1/RFLNB/TMEFF2/FERMT2/GAS7/CDC42EP3/TGFB3/TPM2/GPR65/PLEK/CFL2/PPP1R9A/SYNPO/LMOD3/ARHGAP18/PAK3/ABI2/LMOD1/WASF3/CCR7/TPM1/CX3CL1/AIF1/ACTN2/CCL21/ENAH/WIPF1/ARRB1/NRP1/ARHGAP6/PPM1E/CALD1/S1PR1/PLEKHH2/PTGER4/RHOBTB2/GHRL/TMSB15B/NCKAP1L/MYADM/NEDD9/LCP1/MICAL1/FMN2/PROX1/SEMA5A/PHACTR1/DLC1/PREX1/SPTA1/TTN/COR…
GOBP_REGULATION_OF_OSTEOBLAST_DIFFERENTIATION	GOBP_REGULATION_OF_OSTEOBLAST_DIFFERENTIATION	123	0.466327418585757	1.80903529490836	1.71938119824485e-05	0.000416252781339144	0.000320719147750849	2340	tags=34%	list=13%	signal=30%	SFRP1/HAND2/IGF1/SFRP2/HGF/DDR2/TNFAIP6/RANBP3L/FERMT2/CTHRC1/VEGFC/GREM1/TWIST1/FGF2/IL6/RUNX2/PRKD1/RASSF2/TMEM119/CCN4/MEF2C/CCN1/NOG/PDLIM7/SOX9/WNT10B/BMPR2/IL6ST/SCUBE3/SKI/LTF/BMPR1A/GLI3/FFAR4/TWSG1/CRIM1/LRP5/AXIN2/BMP6/IGFBP5/WWTR1/ILK
GOBP_REGULATION_OF_MYELOID_LEUKOCYTE_DIFFERENTIATION	GOBP_REGULATION_OF_MYELOID_LEUKOCYTE_DIFFERENTIATION	110	0.492494581408357	1.873331481145	1.72858991228658e-05	0.000416252781339144	0.000320719147750849	2157	tags=34%	list=12%	signal=30%	SFRP1/LRRC17/TNFAIP6/CD74/LILRB1/CARTPT/IFNG/EVI2B/CCR1/MITF/RASSF2/CD4/LIF/GPR68/CAMK4/TLR4/CSF1/C1QC/INPP5D/HLA-DRB1/PRKCA/CCL3/ROR2/LTF/TLR3/HCLS1/TMEM178A/INHBA/LILRB3/ID2/TYROBP/TNFSF11/RUNX1/PIK3R1/TREM2/FOXP1/FADD
GOBP_FATTY_ACID_DERIVATIVE_CATABOLIC_PROCESS	GOBP_FATTY_ACID_DERIVATIVE_CATABOLIC_PROCESS	17	-0.79856929870288	-2.07812527040687	1.73069711831205e-05	0.000416252781339144	0.000320719147750849	1259	tags=35%	list=7%	signal=33%	NUDT8/CYP4A11/CYP4F2/CYP4F12/CYP4F11/CYP4F3
GOBP_INTERFERON_GAMMA_PRODUCTION	GOBP_INTERFERON_GAMMA_PRODUCTION	113	0.492219985460876	1.88200314620759	1.7449482049102e-05	0.000417737368869937	0.000321863009531438	3505	tags=49%	list=19%	signal=40%	TNFSF4/AXL/HLA-DPB1/EBI3/IRF8/HLA-DPA1/TLR8/CD226/TLR7/PDCD1LG2/LILRB1/CD96/CCR2/CRTAM/ISL1/CR1/IL18R1/CCR7/LAPTM5/PDE4B/TLR4/HAVCR2/SIRPA/CD14/HLA-DRB1/IL12A/IL12RB2/CD3E/GAS6/SLAMF6/KLRC4-KLRK1/IL1R1/TLR3/SASH3/INHBA/GATA3/PTPN22/BTN3A1/FADD/ARID5A/IL12RB1/CD2/IL2/HLA-A/IL27/HMHB1/IL10/CD47/BTN3A2/FOXP3/CD160/LILRB4/IL27RA/TNF/SLAMF1
GOBP_REGULATION_OF_METAL_ION_TRANSPORT	GOBP_REGULATION_OF_METAL_ION_TRANSPORT	373	0.358132129218003	1.58627307266444	1.83895494739548e-05	0.000438213642072905	0.000337639799946248	2883	tags=28%	list=15%	signal=25%	PLN/CASQ2/GEM/FXYD6/CXCL12/ANK2/OSR1/KCNIP1/TRPC1/CCL2/LRRC55/VIP/CACNB2/SLN/KCNE4/ATP1A2/HTR2A/FHL1/LILRB1/CXCL10/IFNG/DMD/SRI/CCR1/KCNIP3/CXCL11/PRKD1/CD4/CX3CL1/SNCA/CXCL9/RGN/FYN/MYLK/EDN3/CD84/PDE4B/KCNG1/ACTN2/FGF14/SLC8A1/F2R/THY1/PKD2/KCNAB2/ATP1B2/KCNN4/AKAP6/PIK3CG/SESTD1/CXCR4/KCNH2/OPRD1/CCL3/NKAIN3/FCRL3/CASQ1/CCL4/DRD1/CORO1A/CCL5/PLA2G1B/LILRB2/FXYD1/STC1/KCNA1/SERPINE2/ANO6/RCVRN/…
GOBP_ENDOCARDIAL_CUSHION_DEVELOPMENT	GOBP_ENDOCARDIAL_CUSHION_DEVELOPMENT	49	0.609203295254593	1.9948760300771	1.8624227356308e-05	0.00044177009018105	0.000340380012282115	3395	tags=57%	list=18%	signal=47%	TBX5/TBX20/TGFB3/FOXF1/TWIST1/TMEM100/TGFBR2/ISL1/RBM24/HEYL/DCHS1/NOG/SOX9/BMPR2/BMPR1A/TGFB2/BMP5/ENG/HEY1/RBPJ/APLNR/SNAI1/HEY2/MSX1/MSX2/TGFBR1/TBX3/JAG1
GOBP_REGULATION_OF_ION_TRANSMEMBRANE_TRANSPORT	GOBP_REGULATION_OF_ION_TRANSMEMBRANE_TRANSPORT	456	0.343855236251681	1.54582371598227	1.9086822561649e-05	0.000450675614001311	0.000347241640931706	2937	tags=27%	list=16%	signal=23%	PLN/CASQ2/SCN7A/KCNMA1/GEM/FXYD6/ANK2/KCNJ5/OSR1/KCNIP1/HVCN1/TRPC1/CCL2/LRRC55/RASGRF1/CACNB2/EPHB2/SLN/KCNE4/ATP1A2/FHL1/KCNJ8/TWIST1/CYBB/CXCL10/KCNA2/CCR2/IFNG/DMD/SRI/KCNIP3/CXCL11/PRKD1/CX3CL1/SNCA/KCND1/CXCL9/RGN/FYN/EDN3/PDE4B/KCNG1/KCNB1/ACTN2/FGF14/SLC8A1/CLIC5/F2R/KCNJ12/THY1/PKD2/CACNG4/KCNAB2/ATP1B2/RELN/CNIH3/KCNN4/RGS2/AKAP6/MEF2C/PIK3CG/TPCN2/EDNRA/SESTD1/KCNH2/KCNA3/PM20D1/KCND3/…
GOBP_SMALL_GTPASE_MEDIATED_SIGNAL_TRANSDUCTION	GOBP_SMALL_GTPASE_MEDIATED_SIGNAL_TRANSDUCTION	495	0.341988484564818	1.54955677659231	1.99547290050503e-05	0.000469026834932342	0.000361381097053184	2668	tags=23%	list=14%	signal=20%	MYOC/IGF1/RAB9B/F2RL2/SLIT2/MRAS/RASGRF1/EPHB2/KANK2/CDC42EP3/NGFR/RASA3/ARL3/GPR65/STARD13/DOCK10/RAB42/FGF2/LPAR4/TGM2/CHN2/ARHGAP18/P2RY10/ABI2/DIRAS3/RHOJ/PRKD1/DOCK2/FAM13B/HEG1/ARHGAP29/AIF1/BCAR3/GPR174/LRRD1/AGTR1/ARHGAP20/F2R/ARHGAP31/ARRB1/NRP1/RAB39B/CSF1/ARHGAP6/FGD5/RELN/APOE/KRIT1/ARHGAP15/SPATA13/DOK2/RHOBTB2/ARHGEF9/ARHGEF25/PIK3CG/RIPOR2/MAPRE2/DOCK8/CHN1/DLC1/PREX1/ABRA/TAGAP/AR…
GOBP_COMPLEMENT_ACTIVATION	GOBP_COMPLEMENT_ACTIVATION	58	0.573266098159811	1.9534384917753	2.05605696897613e-05	0.000481080117039618	0.000370668046085956	2682	tags=43%	list=14%	signal=37%	C4B/VSIG4/C4A/C3/C1QA/MFAP4/C5/CFI/CR1/CFH/SERPING1/A2M/C6/CR1L/C2/C1QC/C1S/C1R/CFB/C4BPB/CLU/TREM2/C9/C7/C4BPA
GOBP_ENDOCARDIAL_CUSHION_FORMATION	GOBP_ENDOCARDIAL_CUSHION_FORMATION	31	0.674764230753294	2.04729586821663	2.09267584993051e-05	0.00048744264954913	0.000375570322047747	3345	tags=61%	list=18%	signal=50%	TBX20/TGFB3/TMEM100/TGFBR2/HEYL/DCHS1/NOG/BMPR1A/TGFB2/BMP5/ENG/RBPJ/APLNR/SNAI1/HEY2/MSX1/MSX2/TGFBR1/TBX3
GOBP_REGULATION_OF_CELL_SHAPE	GOBP_REGULATION_OF_CELL_SHAPE	146	0.456380953410327	1.82638353612384	2.12693148345e-05	0.000493200121117487	0.000380006403816769	3078	tags=34%	list=16%	signal=29%	BVES/SEMA3E/SH3KBP1/CCL2/LST1/PALM2AKAP2/ATP10A/FERMT2/CDC42EP3/PLXNA4/ARHGAP18/FMNL3/KIT/RHOJ/CSF1R/WASF3/TPM1/FYN/PLEKHO1/PALM/FN1/PARVA/PLXNC1/FGD5/ARHGAP15/ITGB2/RHOBTB2/SYNE3/DLC1/CCL3/SPTA1/CORO1A/RHOU/PDPN/CCL7/MYH10/RHOH/CCL11/RHOB/ITGA7/GNA12/PLXND1/FMNL1/KDR/RHOBTB3/ERMN/GAS2/PLXNA1/MYO10/RHOQ
GOBP_NEGATIVE_REGULATION_OF_B_CELL_ACTIVATION	GOBP_NEGATIVE_REGULATION_OF_B_CELL_ACTIVATION	34	0.671889148521655	2.06436483354818	2.23000429625765e-05	0.000514792509640549	0.000396643151378534	3068	tags=53%	list=16%	signal=44%	SFRP1/CTLA4/CR1/FCGR2B/LAPTM5/MNDA/SAMSN1/INPP5D/INHBA/ID2/TYROBP/CD300A/BANK1/TNFAIP3/PARP3/IL10/FOXP3/TBC1D10C
GOBP_REGULATION_OF_T_CELL_PROLIFERATION	GOBP_REGULATION_OF_T_CELL_PROLIFERATION	168	0.423603633239659	1.70489295713061	2.29634884205639e-05	0.000527751993878827	0.00040662832127174	2826	tags=33%	list=15%	signal=28%	TNFSF4/CLC/VCAM1/IL2RA/HLA-DPB1/IGF1/EBI3/VSIG4/HLA-DPA1/CTLA4/PDCD1LG2/LILRB1/IL6/CD28/TGFBR2/CCR2/CRTAM/IDO1/CR1/PRKCQ/TNFSF13B/PDE5A/IL4I1/PTPRC/AIF1/HAVCR2/NCKAP1L/LRRC32/HLA-DRB1/CD3E/TNFRSF1B/TNFSF8/IL6ST/SPTA1/CORO1A/CCL5/LILRB2/IL15/SASH3/TWSG1/PTPN22/FADD/BTN2A2/CD209/ITCH/IL12RB1/CD40LG/ICOSLG/ZAP70/IL2/HLA-A/CCL19/IL27/CBLB/IL10
GOBP_REGULATION_OF_CELL_JUNCTION_ASSEMBLY	GOBP_REGULATION_OF_CELL_JUNCTION_ASSEMBLY	197	0.411215959785798	1.69556751715208	2.56739809771514e-05	0.000585569469244368	0.000451176183185566	3984	tags=39%	list=21%	signal=31%	SFRP1/MYOC/APOD/SLITRK3/TBX5/NRXN1/LRRN1/LRFN5/EPHA3/NPHP1/EPHB2/FERMT2/GPC4/GPC6/GREM1/DKK1/FLRT2/CLSTN2/SYNDIG1/FZD1/SNCA/THBS1/PTPRJ/THY1/ADGRB1/NRP1/ARHGAP6/CBLN1/AMIGO2/MEF2C/RAB17/GHRL/COLQ/NPTX1/NEGR1/DLC1/THBS2/NTRK3/PTEN/EPHA7/CUX2/PEAK1/AGT/LRRTM2/FAM107A/MAP4K4/TEK/IRX3/APLNR/SNAI1/FMN1/KDR/NTN1/APP/LIMCH1/LRRN3/LRRTM1/FARP1/ADGRB3/COL16A1/VCL/ROCK1/CLDN5/TNF/CAV1/AGRN/LRRTM3/NLGN2/ABL…
GOBP_ICOSANOID_TRANSPORT	GOBP_ICOSANOID_TRANSPORT	53	-0.589942801474999	-2.0262989624629	2.57057183365832e-05	0.000585569469244368	0.000451176183185566	2146	tags=42%	list=11%	signal=37%	PLA2G2F/OXT/PLA2R1/NMUR2/SYK/ABCC11/ABCC2/ABCC1/ACE/MAP2K6/PLA2G10/SSTR4/PLA2G4F/EDN1/CYP4A11/ANXA1/IL1A/NMB/LEP/CYP4F2/PLA2G4A/PLA2G3
GOBP_IMMUNOGLOBULIN_PRODUCTION_INVOLVED_IN_IMMUNOGLOBULIN_MEDIATED_IMMUNE_RESPONSE	GOBP_IMMUNOGLOBULIN_PRODUCTION_INVOLVED_IN_IMMUNOGLOBULIN_MEDIATED_IMMUNE_RESPONSE	70	0.548871640924264	1.93103681535399	2.61900365954068e-05	0.000593985435240565	0.000457660611789543	4941	tags=54%	list=26%	signal=40%	TNFSF4/HLA-DPB1/HLA-DQA2/GAPT/HLA-DMA/HLA-DPA1/HLA-DRB5/HLA-DQB2/HLA-DQB1/HLA-DRA/CD28/HLA-DOA/PTPRC/TNFSF13/HLA-DRB1/HLA-DQA1/CD40/CD40LG/PARP3/IL2/IL10/FOXP3/NSD2/NBN/SHLD2/IL27RA/TP53BP1/HLA-DMB/HLA-DOB/NDFIP1/KMT5B/MLH1/BTK/XCL1/B2M/SHLD1/TRAF3IP2/BATF
GOBP_NEGATIVE_REGULATION_OF_CELLULAR_RESPONSE_TO_GROWTH_FACTOR_STIMULUS	GOBP_NEGATIVE_REGULATION_OF_CELLULAR_RESPONSE_TO_GROWTH_FACTOR_STIMULUS	100	0.498853721106437	1.87383500865272	2.65346423400833e-05	0.00059917308096319	0.000461657647700368	2708	tags=37%	list=14%	signal=32%	SFRP1/SHISA2/RBPMS2/SFRP2/TNFAIP6/SLIT2/NGFR/CXCL13/GREM1/FGF2/DKK1/ADGRA2/FZD1/THBS1/CHRDL1/DCN/SULF1/BMPER/SMURF2/NOG/IL12A/ADAMTS12/SKI/EMILIN1/SPRY4/SMAD7/GATA3/TWSG1/CRIM1/HTRA3/SULF2/AGT/SPRY1/ATP2B4/HHEX/CREB3L1/MMRN2
GOBP_CARDIAC_LEFT_VENTRICLE_MORPHOGENESIS	GOBP_CARDIAC_LEFT_VENTRICLE_MORPHOGENESIS	15	0.811736048913658	2.06833217877375	3.09723521429418e-05	0.000696339273613705	0.000536523354055079	2449	tags=67%	list=13%	signal=58%	TBX5/SFRP2/FOXF1/TGFBR2/CPE/EDNRA/NPY5R/RYR2/RBPJ/HEY2
GOBP_DIGESTIVE_SYSTEM_DEVELOPMENT	GOBP_DIGESTIVE_SYSTEM_DEVELOPMENT	139	0.446585572227787	1.7664657496428	3.2133091824384e-05	0.000717838423604536	0.000553088262138682	3478	tags=35%	list=19%	signal=28%	SFRP1/FOXL1/RBPMS2/ALDH1A2/NKX3-2/CLMP/SFRP2/TCF21/SOX10/GATA6/DACT1/TGFB3/PDGFC/FOXF1/MYOCD/TGFBR2/KIT/FOXF2/DCHS1/NPY/PDGFRA/RET/RARRES2/RARB/IL6ST/FGF10/COL3A1/GLI3/TGFB2/SALL1/AHI1/ID2/ALX4/CYP1A1/HOXA13/WNT11/BARX1/MEGF8/WDR19/SMAD2/WLS/BCL2/LGR4/CCDC40/STRA6/TNF/CELA1/CCDC103
GOBP_T_CELL_PROLIFERATION	GOBP_T_CELL_PROLIFERATION	199	0.414302577069425	1.7115424008673	3.2233818803376e-05	0.000717838423604536	0.000553088262138682	3825	tags=39%	list=20%	signal=32%	TNFSF4/CLC/VCAM1/IL2RA/HLA-DPB1/IGF1/EBI3/VSIG4/HLA-DPA1/CTLA4/PDCD1LG2/LILRB1/IL6/CD28/TGFBR2/CCR2/CRTAM/IDO1/CR1/PRKCQ/TNFSF13B/DOCK2/PDE5A/FYN/IL4I1/PTPRC/AIF1/HAVCR2/PIK3CG/NCKAP1L/LRRC32/DOCK8/HLA-DRB1/CD3E/TNFRSF1B/TNFSF8/TNFRSF4/IL6ST/SPTA1/CORO1A/CCL5/LILRB2/IL15/SASH3/TWSG1/PTPN22/TP53/CADM1/BTN3A1/FADD/BTN2A2/CD209/ITCH/IL12RB1/CD40LG/ICOSLG/ZAP70/IL2/HLA-A/CCL19/IL27/CBLB/IL10/P2RX7/FO…
GOBP_ANTIMICROBIAL_HUMORAL_RESPONSE	GOBP_ANTIMICROBIAL_HUMORAL_RESPONSE	112	-0.487557327649175	-1.90891553331176	3.23450691742133e-05	0.000717838423604536	0.000553088262138682	686	tags=19%	list=4%	signal=18%	SPINK5/NOD2/KRT6A/CXCL14/PRSS3/KLK7/KLK5/S100A9/PRSS2/WFDC5/REG1A/SLPI/DEFB1/RNASE7/S100A7/WFDC12/PI3/PGLYRP4/PGLYRP3/S100A12/IL36RN
GOBP_REGULATION_OF_PEPTIDYL_TYROSINE_PHOSPHORYLATION	GOBP_REGULATION_OF_PEPTIDYL_TYROSINE_PHOSPHORYLATION	252	0.384903448072827	1.63533871242767	3.36376518731419e-05	0.000743334606136824	0.000572732849032129	2242	tags=26%	list=12%	signal=23%	THBS4/SFRP1/IGF1/SFRP2/HGF/FCGR1A/CSPG4/ENPP2/CD74/SH2B3/PDGFC/HTR2A/GREM1/IL22RA2/FGF7/IL6/IFNG/ISL1/KIT/ITGB3/CSF1R/ALKAL2/GFRA1/CD4/LIF/FYN/PTPRC/PTPRJ/PDGFD/THY1/PDGFA/IL7/NRP1/GPRC5B/RELN/SAMSN1/ANGPT1/ITGB2/GHRL/NEDD9/ERRFI1/ALKAL1/IL12A/CD3E/GAS6/IL6ST/STAP1/FGF10/HCLS1/CCL5/NOX4/IL15/EPHA7/TP53/SOCS5/CD300A/PECAM1/BANK1/AGT/TREM2/BMP6/AFAP1L2/CD40/FLT3/CSF2
GOBP_POSITIVE_REGULATION_OF_TRANSMEMBRANE_TRANSPORT	GOBP_POSITIVE_REGULATION_OF_TRANSMEMBRANE_TRANSPORT	207	0.402001084675834	1.67647929242442	3.5069387621247e-05	0.000771675759104121	0.000594569460902218	3138	tags=33%	list=17%	signal=28%	SORBS1/IGF1/ANK2/AZIN2/TRPC1/CCL2/LRRC55/CACNB2/C3/EPHB2/CLIP3/NR4A3/CXCL10/CCR2/IFNG/DMD/SRI/CXCL11/CX3CL1/SNCA/CXCL9/RGN/ACSL5/EDN3/ACTN2/F2R/THY1/PKD2/CACNG4/ATP1B2/RELN/KCNN4/AKAP6/EDNRA/KCNH2/CASQ1/CLTRN/DRD1/FXYD1/IRS1/KCNA1/ANO6/IRS2/PIK3R1/OPN3/PLP1/NIPSNAP2/AGT/TREM2/ITGB1/WNK3/CREBL2/FLNA/PLCG1/RYR2/APLNR/ABCB1/KCNC1/CTSS/KCNE5/AKAP9/HTT/ALG10B/KCNC2/TCAF1/P2RX7/RHOQ/HSPA2
GOBP_NEPHRON_DEVELOPMENT	GOBP_NEPHRON_DEVELOPMENT	143	0.444347162984422	1.76658400489668	3.78370488974765e-05	0.000829048219698522	0.000638774442805302	2556	tags=38%	list=14%	signal=33%	FOXC2/IRX1/OSR1/TCF21/ADAMTS16/DCHS2/GREM1/FGF2/WNT6/FGF1/HEYL/LIF/DCHS1/PDGFRA/PDGFD/PTPRO/RET/PDGFA/PKD2/NID1/EYA1/SULF1/WT1/MEF2C/ANGPT1/EDNRA/NOG/SOX9/KIRREL3/COL4A4/BASP1/ACTA2/GLI3/PLCE1/IRX2/SALL1/AHI1/GATA3/SULF2/PECAM1/AGT/TEK/MAGI2/IRX3/DLL1/WWTR1/ILK/PODXL/LAMB2/FMN1/PROM1/GREB1L/ASXL1/WNT11/PDGFRB
GOBP_NEGATIVE_REGULATION_OF_IMMUNE_EFFECTOR_PROCESS	GOBP_NEGATIVE_REGULATION_OF_IMMUNE_EFFECTOR_PROCESS	111	0.472892318241498	1.80266375265092	3.80939681234873e-05	0.000831155734879969	0.000640398264922937	3505	tags=42%	list=19%	signal=35%	TNFSF4/VSIG4/CX3CR1/FGL2/TGFB3/LILRB1/CD96/KLRD1/FOXF1/CCR2/CR1/KLRC1/HLA-F/FCGR2B/SERPING1/IL4I1/PTPRC/CD84/SLAMF8/A2M/CR1L/IRAK3/SPI1/ANGPT1/HAVCR2/NCKAP1L/LOXL3/FCRL3/TGFB2/SMAD7/C4BPB/SOCS5/CD300A/IL7R/AHR/PARP3/KIR2DL4/IL2/C4BPA/HLA-A/IL10/CD47/FOXP3/LILRB4/TNF/MICA/SLAMF1
GOBP_TISSUE_REMODELING	GOBP_TISSUE_REMODELING	157	0.430138071437505	1.7205157694261	3.82598092203534e-05	0.000831266695287594	0.000640483758951957	3434	tags=39%	list=18%	signal=32%	THBS4/SFRP1/FOXC2/HAND2/AXL/RSPO3/DDR2/CSPG4/TIMP1/CTHRC1/TGFB3/GREM1/PDK4/IL6/CCR2/CARTPT/SEMA3C/MMP2/MITF/ITGB3/CSF1R/RASSF2/LIF/SNX10/F2R/IL7/TMEM119/PTH1R/MEF2C/S1PR1/EDNRA/INPP5D/PRKCA/BMPR2/TIE1/FGF10/NOX4/IL15/TP53/TNFSF11/RUNX1/AGT/LRP5/CTSK/TNFAIP3/IGFBP5/FLNA/PLG/RBPJ/IL2/CST3/HOXA3/LIPA/GPR137B/P2RX7/DBH/LGR4/ROCK1/JAG1/CAV1/CELA1
GOBP_MESENCHYMAL_CELL_DEVELOPMENT	GOBP_MESENCHYMAL_CELL_DEVELOPMENT	89	0.510671851737741	1.88288681947388	3.93668130805873e-05	0.00085173970895279	0.000656258037921264	1995	tags=28%	list=11%	signal=25%	FOXC2/HAND2/SEMA3E/ALDH1A2/TBX20/SOX10/SEMA3A/ANXA6/HTR2B/TWIST1/SEMA3C/ISL1/HEYL/EDN3/FN1/RET/CDH2/NRP1/EDNRA/SEMA5A/SOX9/NRP2/BMPR1A/ENG/SEMA5B
GOBP_POSITIVE_REGULATION_OF_HEMOPOIESIS	GOBP_POSITIVE_REGULATION_OF_HEMOPOIESIS	154	0.432614028142237	1.73522490186329	4.03366745122465e-05	0.000868830034509064	0.000669425985122863	2826	tags=34%	list=15%	signal=29%	TNFSF4/AXL/IL2RA/TOX/CD74/HLA-DRA/TGFBR2/IFNG/EVI2B/CR1/CCR1/CD4/LIF/IL4I1/PTPRC/PIK3R6/GPR68/IL7/CSF1/NCKAP1L/INPP5D/HLA-DRB1/GAS6/PRKCA/ROR2/HCLS1/CD83/GLI3/LILRB2/IL15/SASH3/NLRP3/GATA3/ID2/TYROBP/SOCS5/TNFSF11/RUNX1/RHOH/TREM2/IL7R/CBFB/FADD/BTN2A2/LGALS1/IL15RA/IL12RB1/EGR3/ZAP70/IL2/CCL19/LEF1/IL10
GOBP_ARTERY_MORPHOGENESIS	GOBP_ARTERY_MORPHOGENESIS	68	0.54940279655096	1.91236811365564	4.04927554277092e-05	0.000868830034509064	0.000669425985122863	2640	tags=44%	list=14%	signal=38%	FOXC2/COMP/HAND2/FOXF1/MYOCD/EFEMP2/ADAMTS9/MYLK/PKD2/NRP1/EYA1/APOE/EDNRA/PRRX1/AKT3/NOG/PROX1/BMPR2/COL3A1/BMPR1A/TGFB2/SMAD7/ENG/HEY1/RBPJ/HEY2/HOXA13/WNT11/PDGFRB/ADGRF5
GOBP_NEGATIVE_REGULATION_OF_LEUKOCYTE_CELL_CELL_ADHESION	GOBP_NEGATIVE_REGULATION_OF_LEUKOCYTE_CELL_CELL_ADHESION	127	0.464249786296781	1.80204667460327	4.08747625543857e-05	0.000873402467639375	0.000672949005081992	2305	tags=31%	list=12%	signal=28%	TNFSF4/IL2RA/CXCL12/VSIG4/CD74/FGL2/CTLA4/PDCD1LG2/LILRB1/CRTAM/IDO1/CR1/ADTRP/TNFAIP8L2/FCGR2B/PDE5A/LAPTM5/IL4I1/CCL21/LAG3/TIGIT/HAVCR2/NCKAP1L/RIPOR2/LRRC32/HLA-DRB1/PAG1/LOXL3/GLI3/LILRB2/SMAD7/TWSG1/PTPN22/SOCS5/CD300A/RUNX1/CBFB/BTN2A2/ITCH/ILDR2
GOBP_POSITIVE_REGULATION_OF_PHOSPHOLIPASE_ACTIVITY	GOBP_POSITIVE_REGULATION_OF_PHOSPHOLIPASE_ACTIVITY	56	0.58218957578015	1.96843876011187	4.14804365494557e-05	0.000882696861717018	0.000680110254882781	2678	tags=45%	list=14%	signal=38%	P2RY12/HTR2A/HTR2B/FGF2/ITK/KIT/PDGFRA/FGFR1/AGTR1/ARHGAP6/EDNRA/CCN1/APOC2/SELE/PLA2G5/CCL5/C5AR1/PLA2G1B/AGT/ANG/PDGFRB/PLCB2/ESR1/ADCYAP1R1/PLAA
GOBP_NEGATIVE_REGULATION_OF_PHOSPHORUS_METABOLIC_PROCESS	GOBP_NEGATIVE_REGULATION_OF_PHOSPHORUS_METABOLIC_PROCESS	412	0.342752163799732	1.53496719513193	4.20510726515938e-05	0.000891172527382753	0.00068664068156291	2773	tags=22%	list=15%	signal=19%	SFRP1/SH3GL2/LDLRAD4/SFRP2/HGF/PPP4R4/PMEPA1/SLIT2/PKIG/EPHB2/SH2B3/PRKAR2B/PLEK/GREM1/TWIST1/MYOCD/DKK1/IFNG/DMD/CAMK2N1/PID1/RASSF2/ADARB1/NR2F2/HEG1/SNCA/RGN/PTPRC/PTPRJ/PTPRO/SLC8A1/THY1/PDGFA/APOC1/SPRED1/IRAK3/PPM1E/APOE/PLPP3/RGS2/SAMSN1/ANGPT1/NCKAP1L/MYADM/ENPP1/SIRPA/MICAL1/ERRFI1/NOG/TRIB2/STAP1/NTRK3/FBLN1/EMILIN1/CDKN2C/TGFB2/PTEN/SPRY4/SMAD7/PPP1R36/FABP4/INHBA/PTPN22/KIRREL1/TP53/L…
GOBP_SENSORY_SYSTEM_DEVELOPMENT	GOBP_SENSORY_SYSTEM_DEVELOPMENT	382	0.35194296116129	1.5665161126972	4.28742133834418e-05	0.000904908397574601	0.00069722405008089	2763	tags=27%	list=15%	signal=24%	FOXC2/CYP1B1/ADAMTS18/PRSS56/ALDH1A2/ATP8A2/SEMA3A/NPHP1/P2RY12/C3/EPHB2/COL8A1/RBP4/ZEB1/DIO3/TUB/C1QA/EFEMP1/TWIST1/FGF2/PRPH2/WNT6/TGFBR2/PTPRM/ISL1/VSTM4/COL8A2/ABI2/RHOJ/MITF/NES/FOXF2/FZD4/SALL2/TENM3/ITGAM/ANGPTL7/PDGFRA/BCAR3/RET/DZANK1/THY1/CHRDL1/NRP1/SDK2/ALDH1A3/SPRED1/MFAP2/LAMA1/GNGT1/WT1/FASLG/KERA/DCX/COL5A1/RARB/PROX1/SOX9/PDE6B/BMPR2/MAB21L1/SKI/VIM/FGF10/GLI3/TGFB2/CELF4/INHBA/…
GOBP_LEUKOCYTE_APOPTOTIC_PROCESS	GOBP_LEUKOCYTE_APOPTOTIC_PROCESS	106	0.478806729899043	1.81335098197872	4.47562540341838e-05	0.000940791014677905	0.000724871294477475	4019	tags=44%	list=21%	signal=35%	AXL/CLC/IL2RA/CXCL12/CD74/GIMAP8/LILRB1/IL6/CD3G/IDO1/PRKCQ/ST6GAL1/CCR7/CCR5/CCL21/FAS/MEF2C/FASLG/DOCK8/GAS6/SLC39A10/HCLS1/CCL5/GLI3/PTEN/TP53/IRS2/IL7R/FOXP1/FADD/PLEKHO2/PIK3CD/IL2/CCL19/DFFA/IL10/MERTK/P2RX7/BCL2L11/CTSL/CD27/SIRT1/GPAM/RAPGEF2/KITLG/LGALS16/BIRC7
GOBP_REGULATION_OF_OSTEOCLAST_DIFFERENTIATION	GOBP_REGULATION_OF_OSTEOCLAST_DIFFERENTIATION	61	0.556701391636405	1.9123580274796	4.51792810099323e-05	0.00094583830810672	0.000728760190166604	3414	tags=48%	list=18%	signal=39%	SFRP1/LRRC17/TNFAIP6/LILRB1/CARTPT/IFNG/CCR1/MITF/RASSF2/GPR68/CAMK4/TLR4/CSF1/INPP5D/CCL3/LTF/TLR3/TMEM178A/LILRB3/TYROBP/TNFSF11/PIK3R1/TREM2/FSTL3/GPR137B/CREB1/LILRB4/CEBPB/TNF
GOBP_RESPIRATORY_SYSTEM_DEVELOPMENT	GOBP_RESPIRATORY_SYSTEM_DEVELOPMENT	201	0.397857647506957	1.64509012535917	4.61537707504588e-05	0.000962343340929929	0.000741477174407837	2924	tags=33%	list=16%	signal=28%	HSD11B1/TBX5/ALDH1A2/CCN2/TCF21/ABCA3/GATA6/RSPO2/CRISPLD2/SPEF2/ZFPM2/RBP4/TGFB3/PGR/FOXF1/FGF7/FGF2/MYOCD/TGFBR2/NFIB/FGF1/CTSH/HEG1/LIF/CHI3L1/CCBE1/MSC/PDGFRA/PDGFA/ALDH1A3/LAMA1/KLF2/WT1/ERRFI1/NOG/PROX1/SOX9/BMPR2/MMP12/SKI/LOXL3/FGF10/COL3A1/BASP1/BMPR1A/GLI3/CTSZ/ADAMTS2/MME/PDPN/ITGB6/IGFBP5/LOX/SPRY1/RBPJ/HESX1/ASXL1/RPGRIP1L/WNT11/KDR/PDGFRB/ODAD4/LEF1/FGFRL1/SMAD2/LIPA
GOBP_MACROPHAGE_DIFFERENTIATION	GOBP_MACROPHAGE_DIFFERENTIATION	47	0.593949596305909	1.94735637721237	4.70262186974205e-05	0.000976596694314704	0.000752459259225265	2862	tags=45%	list=15%	signal=38%	TSPAN2/IFNG/CSF1R/CD4/LIF/GAB3/CSF1/SPI1/C1QC/HLA-DRB1/PRKCA/ROR2/NRROS/HCLS1/IL15/INHBA/ID2/FADD/CSF2/L3MBTL3/APP
GOBP_ACTOMYOSIN_STRUCTURE_ORGANIZATION	GOBP_ACTOMYOSIN_STRUCTURE_ORGANIZATION	191	0.412455803163775	1.69180949660885	4.75408975706371e-05	0.000983335925351058	0.000757651778125733	3400	tags=32%	list=18%	signal=27%	SFRP1/PGM5/MYOC/FHOD3/SORBS1/CORO2B/CCN2/ELN/TMEFF2/ANKRD1/FERMT2/FLNC/TGFB3/GPR65/CFL2/MYL9/LMOD3/LMOD1/TPM1/LDB3/ACTN2/PDGFRA/CNN1/ARRB1/NRP1/FRMD5/MYL2/ARHGAP6/PPM1E/S1PR1/PTGER4/PROX1/PHACTR1/DLC1/FRMD3/CASQ1/TTN/CCDC88A/MYH11/CNN3/MYH10/PIK3R1/EPB41L2/ITGB1/CGNL1/MYPN/PPFIA1/CSRP1/WNT11/TMOD1/PDGFRB/FRMD7/LIMCH1/CD47/EVL/CAV3/WDR1/ROCK1/CDC42BPA/TGFBR1/TMOD2/ITGB5
GOBP_REGULATION_OF_ALPHA_BETA_T_CELL_ACTIVATION	GOBP_REGULATION_OF_ALPHA_BETA_T_CELL_ACTIVATION	99	0.484379151397686	1.81434129531573	4.79118856142078e-05	0.000987061197255253	0.000760522067728146	4755	tags=55%	list=25%	signal=41%	TNFSF4/EBI3/LILRB1/HLA-DRA/CD28/TGFBR2/CCR2/IFNG/CRTAM/PRKCQ/PTPRC/NCKAP1L/HLA-DRB1/IL12A/CD3E/LOXL3/CD83/GLI3/SASH3/SMAD7/NLRP3/GATA3/TWSG1/PTPN22/SOCS5/CD300A/RUNX1/CBFB/ITCH/IL12RB1/IRF4/ZAP70/IL2/HLA-A/CCL19/IL27/CBLB/FOXP3/CD160/LILRB4/NFKBID/LGALS9C/IL12B/SH3RF1/JAK2/CD81/JAK3/MYB/ZNF683/RIPK2/NKAP/LGALS9/XCL1/RARA
GOBP_NEGATIVE_REGULATION_OF_CHEMOTAXIS	GOBP_NEGATIVE_REGULATION_OF_CHEMOTAXIS	62	0.556302547745129	1.91497594303591	4.93133161521753e-05	0.00101190141993214	0.000779661243258076	1995	tags=35%	list=11%	signal=32%	SEMA3E/TNFAIP6/SLIT2/SEMA3A/CCL2/CXCL13/GREM1/PADI2/C5/SEMA3C/ST6GAL1/THBS1/SLAMF8/AIF1/PTPRO/NRP1/SEMA5A/KLRC4-KLRK1/STAP1/MMP28/RIN3/SEMA5B
GOBP_NEGATIVE_REGULATION_OF_OSTEOCLAST_DIFFERENTIATION	GOBP_NEGATIVE_REGULATION_OF_OSTEOCLAST_DIFFERENTIATION	29	0.685395388034494	2.05575282023014	5.00457138659013e-05	0.00102260098659309	0.00078790516631311	3318	tags=55%	list=18%	signal=45%	SFRP1/LRRC17/TNFAIP6/LILRB1/CARTPT/TLR4/INPP5D/CCL3/LTF/TLR3/TMEM178A/LILRB3/PIK3R1/FSTL3/GPR137B/LILRB4
GOBP_EMBRYONIC_SKELETAL_SYSTEM_DEVELOPMENT	GOBP_EMBRYONIC_SKELETAL_SYSTEM_DEVELOPMENT	125	0.45880107389704	1.77784407298898	5.04198874275155e-05	0.00102260098659309	0.00078790516631311	2958	tags=31%	list=16%	signal=26%	FOXC2/HAND2/CHST11/NKX3-2/OSR1/MMP16/RBP4/ZEB1/TGFB3/GSC/HOXC11/TWIST1/TGFBR2/COL2A1/RUNX2/HOXB6/XYLT1/PDGFRA/HOXB9/EYA1/SULF1/EDNRA/PRRX1/SLC2A10/NOG/GLI3/HOXB5/SULF2/IFT140/HOXB3/ALX4/WNT11/HOXB4/HOXA3/HOXC9/MEGF8/WDR19/SMAD2/HOXC4
GOBP_POSITIVE_REGULATION_OF_EPITHELIAL_CELL_MIGRATION	GOBP_POSITIVE_REGULATION_OF_EPITHELIAL_CELL_MIGRATION	146	0.444841352038326	1.78020339253597	5.04280122957334e-05	0.00102260098659309	0.00078790516631311	2587	tags=34%	list=14%	signal=30%	FOXC2/ENPP2/HDAC9/HAS2/VEGFC/FGF7/FGF2/TGFBR2/IFNG/RHOJ/ITGB3/PRKD1/FGF1/ADGRA2/CTSH/THBS1/FGF16/CCBE1/JCAD/FGFR1/NRP1/PLPP3/ANGPT1/PIK3CG/MAPRE2/AKT3/PROX1/SEMA5A/SOX9/PRKCA/BMPR2/FGF10/SMOC2/NRP2/TGFB2/GATA3/GLIPR2/DOCK1/SPARC/AGT/IQSEC1/RHOB/MAP4K4/FOXP1/CD40/TEK/PLCG1/PIK3CD/KDR/MAP3K3
GOBP_REGULATION_OF_EPITHELIAL_TO_MESENCHYMAL_TRANSITION	GOBP_REGULATION_OF_EPITHELIAL_TO_MESENCHYMAL_TRANSITION	93	0.497302754426264	1.84814964910358	5.07996982555947e-05	0.00102611421749875	0.000790612080170337	3395	tags=43%	list=18%	signal=35%	SFRP1/TBX5/TBX20/LDLRAD4/SFRP2/EPHA3/FERMT2/TGFB3/GREM1/TWIST1/IL6/TGFBR2/PHLDB1/ISL1/DACT3/TGFB1I1/SPRED1/NOG/TGFB2/LOXL2/PTEN/SMAD7/IL17RD/GATA3/GLIPR2/BMP5/PDPN/ENG/AXIN2/OLFM1/SPRY1/WWTR1/SNAI1/LEF1/SMAD2/POFUT2/MCRIP1/COL1A1/TGFBR1/JAG1
GOBP_NEGATIVE_REGULATION_OF_LEUKOCYTE_CHEMOTAXIS	GOBP_NEGATIVE_REGULATION_OF_LEUKOCYTE_CHEMOTAXIS	21	0.749208789707174	2.08293934555308	5.22275927791195e-05	0.00105085168194874	0.000809672081380165	1926	tags=52%	list=10%	signal=47%	TNFAIP6/SLIT2/CCL2/GREM1/PADI2/C5/SLAMF8/KLRC4-KLRK1/STAP1/MMP28/RIN3
GOBP_NEGATIVE_REGULATION_OF_CELL_SUBSTRATE_ADHESION	GOBP_NEGATIVE_REGULATION_OF_CELL_SUBSTRATE_ADHESION	59	0.567483528692467	1.93348312786004	5.35099995252367e-05	0.00107248142459302	0.000826337609967445	2304	tags=39%	list=12%	signal=34%	MYOC/APOD/SPOCK1/CORO2B/SEMA3E/CX3CL1/FZD4/THBS1/PTPRO/SERPINE1/ARHGAP6/DLC1/MMP12/FBLN1/GBP1/PTEN/SPRY4/MELTF/PIK3R1/FAM107A/AJAP1/MAP4K4/PLG
GOBP_NEGATIVE_REGULATION_OF_VASCULATURE_DEVELOPMENT	GOBP_NEGATIVE_REGULATION_OF_VASCULATURE_DEVELOPMENT	100	0.491171809408328	1.84497958578173	5.43873804504365e-05	0.00108585770003555	0.000836643913858573	4253	tags=54%	list=23%	signal=42%	THBS4/SEMA3E/CXCL10/CCR2/PTPRM/ADAMTS9/ISM1/STAB1/THBS1/ANGPTL7/SERPINE1/ADGRB1/DCN/ECSCR/SULF1/SPRED1/TAFA5/KLF2/KRIT1/ADAMTS1/FASLG/GHRL/APOH/TIE1/THBS2/EMILIN1/COL4A2/TGFB2/SPARC/SLC12A2/AGT/TEK/ATP2B4/SERPINF1/CCN6/HHEX/PRL/ALOX5/CREB3L1/HSPG2/ADGRB3/CD160/ROCK1/CLDN5/TNF/MINAR1/SEMA6A/VASH1/GPR4/SYNJ2BP/SPRY2/ROCK2/HLA-G/RGCC
GOBP_KILLING_OF_CELLS_OF_ANOTHER_ORGANISM	GOBP_KILLING_OF_CELLS_OF_ANOTHER_ORGANISM	40	-0.618053475808408	-1.97624338415088	5.53673023813954e-05	0.00110117046390075	0.000848442265237173	548	tags=22%	list=3%	signal=22%	LCE3B/DEFB103B/DCD/HAMP/LCE3A/PGLYRP4/LCE3C/PGLYRP3/S100A12
GOBP_REGULATION_OF_CALCIUM_ION_TRANSPORT	GOBP_REGULATION_OF_CALCIUM_ION_TRANSPORT	235	0.391912488907214	1.64646591012393	5.75818114936293e-05	0.00114082585146957	0.000878996396464558	3690	tags=36%	list=20%	signal=29%	PLN/CASQ2/GEM/CXCL12/ANK2/TRPC1/CCL2/CACNB2/SLN/ATP1A2/LILRB1/CXCL10/DMD/SRI/CCR1/CXCL11/PRKD1/CD4/CX3CL1/SNCA/CXCL9/RGN/FYN/MYLK/CD84/PDE4B/SLC8A1/F2R/THY1/PKD2/AKAP6/PIK3CG/SESTD1/CXCR4/OPRD1/CCL3/FCRL3/CASQ1/CCL4/DRD1/CORO1A/CCL5/PLA2G1B/LILRB2/STC1/RCVRN/PLP1/NIPSNAP2/AGT/IL16/BEST1/WNK3/PLCG1/RYR2/APLNR/CACNA1C/CAMK2A/PDGFRB/CACNA1D/TRPV2/ADCYAP1R1/HTT/METTL21C/CLIC2/CD33/DRD2/CACNB4/CYBA/EF…
GOBP_HEART_PROCESS	GOBP_HEART_PROCESS	238	0.384130988509572	1.62117288406845	5.85015497635917e-05	0.00115462409857837	0.000889627825854538	2798	tags=29%	list=15%	signal=25%	PLN/CASQ2/CTNNA3/TBX5/BVES/ANK2/CCN2/KCNJ5/ABCC9/SEMA3A/GATA6/TRPC1/CELF2/CACNB2/KCNE4/ATP1A2/KCNJ8/SGCD/ADORA3/DMD/SRI/ISL1/PDE5A/TPM1/POPDC2/FYN/EDN3/PDE4B/SLC8A1/KCNJ12/HSPB7/ATP1B2/MYL2/RGS2/PIK3CG/GJD3/EDNRA/CXCR4/KCNH2/ADRA1D/KCND3/TTN/FXYD1/NOX4/STC1/TGFB2/SMAD7/RPS6KA2/SPX/AGT/SLC8A3/SCN4B/SPTBN4/IRX3/SNTA1/FLNA/WWTR1/ATP2A3/ATP2B4/RYR2/HEY2/CACNA1C/CACNA1D/KCNE5/AKAP9/IL2/CLIC2/DRD2/GLP1R
GOBP_GLUTATHIONE_METABOLIC_PROCESS	GOBP_GLUTATHIONE_METABOLIC_PROCESS	61	-0.560285621154237	-1.96365296788087	6.23591878179193e-05	0.00122608121751506	0.000944684914512006	3280	tags=41%	list=18%	signal=34%	PTGES2/GDAP1/IDH1/OPLAH/GSTP1/GGT2/ETHE1/CHAC2/GGT6/MGST2/NFE2L2/GSR/G6PD/GSTA3/CHAC1/GCLC/GSTM4/GSTM1/GSTA1/GSTM2/CLIC3/GSTA4/GSTM3/SLC7A11/GSTA5
GOBP_CELLULAR_RESPONSE_TO_VASCULAR_ENDOTHELIAL_GROWTH_FACTOR_STIMULUS	GOBP_CELLULAR_RESPONSE_TO_VASCULAR_ENDOTHELIAL_GROWTH_FACTOR_STIMULUS	61	0.552740134106903	1.89875047637723	6.31920038785135e-05	0.00123774943960528	0.000953675178150612	2556	tags=39%	list=14%	signal=34%	VCAM1/GAS1/ADAMTS3/VEGFC/RAMP2/PRKD1/ADGRA2/PTP4A3/CCBE1/JCAD/PDGFRA/DCN/NRP1/IL12A/ADAMTS12/SMOC2/NRP2/FLT3/DLL1/ATP2B4/PIK3CD/EGR3/KDR/PDGFRB
GOBP_REGULATION_OF_ENDOTHELIAL_CELL_MIGRATION	GOBP_REGULATION_OF_ENDOTHELIAL_CELL_MIGRATION	164	0.435454308340357	1.74874720625274	6.47044821131433e-05	0.0012625919887059	0.0009728161461698	2587	tags=33%	list=14%	signal=29%	FOXC2/MEOX2/SLIT2/HDAC9/CXCL13/STARD13/VEGFC/FGF2/PTPRM/RHOJ/ADAMTS9/ITGB3/PRKD1/FGF1/ADGRA2/NR2F2/THBS1/FGF16/CCBE1/JCAD/FGFR1/ADGRB1/DCN/NRP1/SPRED1/APOE/PLPP3/BMPER/KRIT1/MEF2C/ANGPT1/APOH/PIK3CG/AKT3/PROX1/SEMA5A/PRKCA/BMPR2/SMOC2/NRP2/STC1/GATA3/SPARC/AGT/RHOB/FOXP1/CD40/TEK/ATP2B4/PLCG1/SERPINF1/PIK3CD/KDR/MAP3K3
GOBP_NEGATIVE_REGULATION_OF_PHOSPHORYLATION	GOBP_NEGATIVE_REGULATION_OF_PHOSPHORYLATION	358	0.347113185892341	1.53289719872979	6.64151807119906e-05	0.00129110112579588	0.000994782188345408	2773	tags=22%	list=15%	signal=19%	SFRP1/SH3GL2/LDLRAD4/SFRP2/HGF/PMEPA1/SLIT2/PKIG/EPHB2/SH2B3/PRKAR2B/GREM1/TWIST1/MYOCD/DKK1/IFNG/DMD/CAMK2N1/PID1/RASSF2/ADARB1/NR2F2/HEG1/SNCA/RGN/PTPRC/PTPRJ/PTPRO/SLC8A1/THY1/SPRED1/IRAK3/PPM1E/APOE/PLPP3/RGS2/SAMSN1/ANGPT1/MYADM/ENPP1/SIRPA/MICAL1/ERRFI1/NOG/TRIB2/STAP1/NTRK3/FBLN1/EMILIN1/CDKN2C/PTEN/SPRY4/SMAD7/FABP4/INHBA/PTPN22/KIRREL1/SOCS5/CD300A/ENG/IRS2/GADD45B/WEE2/AGT/LRP5/ACTN3/SL…
GOBP_PROSTANOID_METABOLIC_PROCESS	GOBP_PROSTANOID_METABOLIC_PROCESS	46	-0.606374192511203	-2.02558529390421	6.84426854764113e-05	0.00132553230935776	0.00102131111582187	1265	tags=37%	list=7%	signal=35%	PLA2G10/PLA2G4F/EDN1/EDN2/FABP5/CYP2S1/GSTM1/GSTA1/ANXA1/CBR1/PTGS2/AKR1C3/AKR1C4/CYP4F8/PLA2G4A/AKR1C1/PLA2G3
GOBP_HEMOSTASIS	GOBP_HEMOSTASIS	226	0.394255297916937	1.65877799564716	6.90596216382555e-05	0.00133248993840082	0.00102667190848703	2915	tags=32%	list=16%	signal=28%	COMP/ADAMTS18/SAA1/AXL/F13A1/PRSS56/F2RL2/ENPP4/P2RY12/EPHB2/SH2B3/F5/PLEK/MYL9/IL6/FAP/ADTRP/PRKCQ/ITGB3/CPB2/TFPI2/MMRN1/TFPI/SERPING1/FLI1/THBS1/PDGFRA/FN1/SERPINE1/DGKB/F2R/PDGFA/SCUBE1/TLR4/APOE/LCK/PAPSS2/APOH/PIK3CG/RAB27A/GAS6/DGKI/PRKCA/IL6ST/FBLN1/COL3A1/F8/ANXA5/ENTPD1/C4BPB/SERPINE2/PDPN/ANO6/DGKG/PRKG1/CD40/ST3GAL4/FLNA/CD40LG/PLG/CSRP1/ILK/ACTN1/VAV2/GNA12/GP5/PLAU/SERPINC1/MERTK/C1…
GOBP_GLIOGENESIS	GOBP_GLIOGENESIS	281	0.368373467069541	1.59309749764671	7.21466442892353e-05	0.00138687842981277	0.00106857776808748	2395	tags=25%	list=13%	signal=22%	TSPAN2/MYOC/FOXG1/DNER/BMERB1/ROR1/NKX6-1/CSPG4/SOX10/CX3CR1/CCL2/P2RY12/ASPA/C1QA/FGF2/IL6/EGR2/CCR2/IFNG/GPR183/NFIB/CSF1R/WASF3/CX3CL1/LIF/GAP43/TMEM98/CDH2/TLR4/CSF1/ATP1B2/RELN/CXCR4/NOG/SOX9/TNFRSF1B/POU3F2/CCL3/IL6ST/SKI/STAP1/ROR2/VIM/NTRK3/FGF10/NDN/CDKN2C/NRROS/DRD1/C5AR1/GLI3/B4GALT6/TGFB2/PTEN/LGI4/CLU/ID2/PENK/SERPINE2/CNTN2/B4GALT5/PLP1/TREM2/SLC8A3/MXRA8/DAAM2/DLL1/ILK/KCNJ10/LAMB2
GOBP_HEART_VALVE_DEVELOPMENT	GOBP_HEART_VALVE_DEVELOPMENT	63	0.544538137694565	1.87206310033373	7.31651734202103e-05	0.00140124856205892	0.00107964983000193	3906	tags=51%	list=21%	signal=40%	TBX5/TBX20/ELN/SLIT2/TWIST1/TGFBR2/ADAMTS9/HEYL/DCHS1/MEF2C/CCN1/SOX9/TNFRSF1B/BMPR2/TIE1/EMILIN1/BMPR1A/TGFB2/GATA3/OLFM1/HEY1/RBPJ/APLNR/SNAI1/HEY2/FGFRL1/ROCK1/JAG1/STRA6/ZBTB14/SOX4/SMAD6
GOBP_CANONICAL_WNT_SIGNALING_PATHWAY	GOBP_CANONICAL_WNT_SIGNALING_PATHWAY	297	0.364435170487236	1.58240627918402	7.42519799741539e-05	0.00141304757215225	0.00108874086465944	2585	tags=25%	list=14%	signal=22%	SFRP1/SHISA3/SFRP4/RSPO3/FRZB/SFRP2/SOX10/DACT1/RSPO2/CTHRC1/GREM1/FGF2/LGR5/DKK1/WNT6/BICC1/IGFBP4/ISL1/DIXDC1/MITF/TLE2/DACT3/ADGRA2/TCF7/FZD1/FZD4/PLEKHA4/PTPRO/RECK/ZEB2/PTPRU/CDH2/FZD8/GPRC5B/APOE/LYPD6/PLPP3/SMURF2/PYGO1/EDNRA/NOG/SEMA5A/SOX9/WNT10B/ROR2/TMEM170B/FGF10/CDK14/GLI3/DRAXIN/PTEN/GATA3/TCF7L1/CTNND2/STK4/LRP5/AXIN2/LATS2/WNT10A/DAAM2/DKK2/DKK3/WWTR1/ILK/ANKRD6/GPC5/NKD1/RBPJ/FZD…
GOBP_CYTOLYSIS	GOBP_CYTOLYSIS	23	0.719653792679377	2.05019372131566	7.45378130821354e-05	0.00141304757215225	0.00108874086465944	3789	tags=65%	list=20%	signal=52%	PLA2G2A/GZMA/C5/CR1/C6/GZMB/LBP/NINJ1/MMD/C9/C7/PRF1/MICB/MICA/GZMH
GOBP_REGULATION_OF_BLOOD_CIRCULATION	GOBP_REGULATION_OF_BLOOD_CIRCULATION	242	0.380312671405828	1.60407639448088	7.46590715051197e-05	0.00141304757215225	0.00108874086465944	2798	tags=29%	list=15%	signal=25%	PLN/CASQ2/CTNNA3/TBX5/BVES/SMTNL2/ANK2/CCN2/KCNJ5/ABCC9/SEMA3A/TRPC1/CELF2/CACNB2/KCNE4/ATP1A2/HTR2A/ADORA3/DMD/SRI/ISL1/MMP2/CYSLTR1/PDE5A/TPM1/POPDC2/EDN3/PDE4B/TBXAS1/SLC8A1/AGTR1/F2R/KCNJ12/HSPB7/ATP1B2/MYL2/RGS2/GHRL/PIK3CG/GJD3/EDNRA/KCNH2/ADRA1D/BMPR2/KCND3/FXYD1/STC1/TGFB2/SMAD7/KCNMB4/SPX/AGT/SLC8A3/SCN4B/SPTBN4/IRX3/SNTA1/FLNA/ATP2A3/ATP2B4/RYR2/HEY2/CACNA1C/CACNA1D/KCNE5/AKAP9/IL2/CLIC…
GOBP_APOPTOTIC_CELL_CLEARANCE	GOBP_APOPTOTIC_CELL_CLEARANCE	51	0.568359095707431	1.88869280356664	7.48743056990362e-05	0.00141304757215225	0.00108874086465944	2838	tags=43%	list=15%	signal=37%	AXL/C4B/C4A/CCL2/C3/TGM2/CCR2/ITGB3/THBS1/ADGRB1/XKR4/MFGE8/C2/RHOBTB2/CD300LF/GAS6/TYROBP/RHOH/TREM2/XKR5/ITGAV/MERTK
GOBP_REGULATION_OF_HEART_CONTRACTION	GOBP_REGULATION_OF_HEART_CONTRACTION	195	0.396831762070543	1.63026058371648	7.71849503691645e-05	0.00145135773948709	0.00111825851539632	2798	tags=31%	list=15%	signal=26%	PLN/CASQ2/CTNNA3/TBX5/BVES/ANK2/CCN2/KCNJ5/ABCC9/SEMA3A/TRPC1/CELF2/CACNB2/KCNE4/ATP1A2/ADORA3/DMD/SRI/ISL1/PDE5A/TPM1/POPDC2/EDN3/PDE4B/SLC8A1/KCNJ12/HSPB7/ATP1B2/MYL2/RGS2/PIK3CG/GJD3/EDNRA/KCNH2/ADRA1D/KCND3/FXYD1/STC1/TGFB2/SMAD7/SPX/AGT/SLC8A3/SCN4B/SPTBN4/IRX3/SNTA1/FLNA/ATP2A3/ATP2B4/RYR2/HEY2/CACNA1C/CACNA1D/KCNE5/AKAP9/IL2/CLIC2/DRD2/GLP1R
GOBP_POSITIVE_REGULATION_OF_ALPHA_BETA_T_CELL_ACTIVATION	GOBP_POSITIVE_REGULATION_OF_ALPHA_BETA_T_CELL_ACTIVATION	65	0.533857903035999	1.84486006256885	8.03363185623093e-05	0.00150514167857138	0.00115969857268627	4853	tags=60%	list=26%	signal=45%	TNFSF4/EBI3/HLA-DRA/CD28/TGFBR2/CCR2/IFNG/PRKCQ/PTPRC/NCKAP1L/HLA-DRB1/IL12A/CD3E/CD83/GLI3/SASH3/NLRP3/PTPN22/SOCS5/RUNX1/CBFB/IL12RB1/ZAP70/HLA-A/CCL19/FOXP3/CD160/LILRB4/NFKBID/IL12B/JAK2/CD81/MYB/RIPK2/NKAP/LGALS9/XCL1/RARA/IL4R
GOBP_EMBRYONIC_ORGAN_DEVELOPMENT	GOBP_EMBRYONIC_ORGAN_DEVELOPMENT	446	0.334528374337798	1.50588169291221	8.44662385213565e-05	0.001576804763155	0.00121491435608335	2875	tags=25%	list=15%	signal=21%	FOXC2/HAND2/RBPMS2/CHST11/RSPO3/FOXG1/FRZB/ALDH1A2/TBX20/NKX3-2/ATP8A2/OSR1/TCF21/SOBP/MMP16/EPHB2/SH2B3/ZFPM2/RBP4/CTHRC1/ZEB1/ITGA8/TGFB3/GSC/PDGFC/EFEMP1/HOXC11/FOXF1/TWIST1/VASH2/TGFBR2/PLXNA4/COL2A1/RUNX2/ZIC1/KIT/HOXB6/NES/FOXF2/NR2F2/LIF/PDGFRA/A2M/HOXB9/PDGFA/PKD2/RARRES2/EYA1/ALDH1A3/IFT57/MFAP2/MEF2C/EDNRA/PRRX1/RARB/CCN1/NOG/PROX1/SOX9/TIFAB/ROR2/FGF10/BMPR1A/GLI3/TGFB2/SALL1/AHI1/GATA…
GOBP_LIPID_CATABOLIC_PROCESS	GOBP_LIPID_CATABOLIC_PROCESS	322	-0.351919493909413	-1.56211243849267	8.61957933712529e-05	0.00160330376806744	0.00123533160889887	3361	tags=29%	list=18%	signal=24%	MLYCD/SMPDL3A/PLCH2/GDPD1/SIRT2/PLD1/PLCB3/CRAT/DAGLB/ENPP7/LIPE/CYP26C1/PEX5/ADIPOQ/PDE3B/TYSND1/IDH1/LDLR/ECHDC2/INS/LPIN1/SMPD3/ACER1/ECH1/IL1B/LDAH/HSD17B6/PPARD/CLPSL2/GCDH/PLD6/ACER2/PLCZ1/PLCH1/APOA1/SESN2/ACAA1/PLA2G2F/ABCB11/CLPS/FGF21/ABHD5/PLCXD2/ETFB/PCCB/ABHD3/ACADS/FAAH2/FMC1/MGST2/GLA/HCAR2/CIDEA/NEU4/SULT2A1/ILVBL/PLA2G10/PLAAT1/NUDT8/PLBD1/BCO2/PLA2G4F/CES1/NEU2/PLD2/LIPM/SLC27A4…
GOBP_MAINTENANCE_OF_LOCATION_IN_CELL	GOBP_MAINTENANCE_OF_LOCATION_IN_CELL	211	0.397840729012946	1.66341395074731	8.82414610273555e-05	0.00162883518352241	0.00125500334245281	2793	tags=29%	list=15%	signal=25%	PLN/CASQ2/ANK2/ANXA6/TRPC1/ATP1A2/RASA3/HTR2A/HTR2B/FGF2/CXCL10/DMD/SRI/CXCL11/PRKD1/CD4/CCR7/CX3CL1/SNCA/CXCL9/PTPRC/CCR5/SRGN/CCL21/SLC8A1/SYNE1/F2R/THY1/TRPA1/PKD2/KDELR3/APOE/LCK/AKAP6/FASLG/TMSB15B/TPCN2/MCOLN2/ITPR1/CCL3/CASQ1/DRD1/CORO1A/TMSB15A/CCDC88A/ALB/VPS13C/DBN1/PLCG1/RYR2/APLNR/GP5/ITPR2/CACNA1C/SLC30A7/AKAP9/HTT/CCL19/METTL21C/CLIC2/DRD2/CYBA
GOBP_RESPONSE_TO_INTERFERON_GAMMA	GOBP_RESPONSE_TO_INTERFERON_GAMMA	134	0.441799818505436	1.73463711421711	8.84057840460284e-05	0.00162883518352241	0.00125500334245281	3057	tags=30%	list=16%	signal=25%	IRF8/HLA-DPA1/CD74/MRC1/CCL2/IFNG/IRGM/CX3CL1/SNCA/CCL23/AIF1/CCL8/CCL21/CCL14/TLR4/CCL3L1/FASLG/SIRPA/GBP3/CCL3/VIM/CCL18/GBP4/CCL4/TLR3/GBP1/CCL5/TP53/RAB20/CCL7/KYNU/CCL11/CD40/CIITA/IL12RB1/NUB1/CCL19/CD47/GBP2/CXCL16
GOBP_CELL_SUBSTRATE_JUNCTION_ORGANIZATION	GOBP_CELL_SUBSTRATE_JUNCTION_ORGANIZATION	98	0.480112510859862	1.8020443666351	8.85133797272861e-05	0.00162883518352241	0.00125500334245281	3334	tags=38%	list=18%	signal=31%	SFRP1/MYOC/APOD/SORBS1/CORO2B/EPHA3/FERMT2/GREM1/THBS1/PTPRJ/ACTN2/FN1/THY1/NRP1/ARHGAP6/RAB8B/MAPRE2/DLC1/LAMC1/PTEN/PEAK1/PIK3R1/FAM107A/ACTN3/IQSEC1/MAP4K4/TEK/ACTN1/FMN1/KDR/ITGA5/LIMCH1/COL16A1/BCL2/VCL/ROCK1/CTTN
GOBP_REGULATION_OF_ANTIGEN_RECEPTOR_MEDIATED_SIGNALING_PATHWAY	GOBP_REGULATION_OF_ANTIGEN_RECEPTOR_MEDIATED_SIGNALING_PATHWAY	63	0.541351567002769	1.86110801565596	9.13226632843547e-05	0.00166406783901067	0.00128214979707791	3409	tags=46%	list=18%	signal=38%	CD226/CMTM3/PRKCB/TRAT1/FCGR2B/SH2D1A/CCR7/LAPTM5/PTPRC/PTPRJ/THY1/KCNN4/LCK/PLCL2/LPXN/NFAM1/STAP1/FCRL3/SLC39A10/GBP1/PTPN22/CD300A/FOXP1/BTN2A2/PVRIG/CBLB/CD160/LILRB4/SLA2
GOBP_REGULATION_OF_B_CELL_PROLIFERATION	GOBP_REGULATION_OF_B_CELL_PROLIFERATION	63	0.54132427598382	1.86101419209062	9.13226632843547e-05	0.00166406783901067	0.00128214979707791	2826	tags=41%	list=15%	signal=35%	CD74/CTLA4/EPHB2/GPR183/TNFSF13B/FCGR2B/NFATC2/MNDA/IKZF3/PTPRC/IL7/TLR4/MEF2C/NCKAP1L/INPP5D/TNFRSF4/FCRL3/SLC39A10/SASH3/TYROBP/CD300A/IRS2/CD40/AHR/IL2/IL10
GOBP_SMOOTH_MUSCLE_CELL_DIFFERENTIATION	GOBP_SMOOTH_MUSCLE_CELL_DIFFERENTIATION	58	0.553400021654167	1.88574364874996	9.15207830834854e-05	0.00166406783901067	0.00128214979707791	3689	tags=48%	list=20%	signal=39%	COMP/RBPMS2/GATA6/ZEB1/ITGA8/FOXF1/MYOCD/EFEMP2/RAMP2/KIT/NFATC2/SGCB/MEF2C/EDNRA/TMEM204/SOX9/FGF10/ENG/HEY1/OLFM2/APLNR/HEY2/NFATC4/TBX3/PRDM6/MED28/SIRT1/MRTFA
GOBP_POSITIVE_REGULATION_OF_SMALL_GTPASE_MEDIATED_SIGNAL_TRANSDUCTION	GOBP_POSITIVE_REGULATION_OF_SMALL_GTPASE_MEDIATED_SIGNAL_TRANSDUCTION	69	0.524785263454298	1.83816255605453	9.17152067526669e-05	0.00166406783901067	0.00128214979707791	2817	tags=36%	list=15%	signal=31%	IGF1/F2RL2/RASGRF1/GPR65/LPAR4/TGM2/P2RY10/GPR174/LRRD1/F2R/ARRB1/CSF1/RELN/PIK3CG/MAPRE2/ABRA/FGF10/COL3A1/MAP4K4/P2RY8/NGF/PDGFRB/ADCYAP1R1/ITGAV/FRMD7
GOBP_REGULATION_OF_CELL_ADHESION_MEDIATED_BY_INTEGRIN	GOBP_REGULATION_OF_CELL_ADHESION_MEDIATED_BY_INTEGRIN	48	0.584652548819462	1.92056754365736	9.39908617985159e-05	0.00169027455773129	0.00130234184592473	1680	tags=33%	list=9%	signal=30%	FOXC2/CYP1B1/JAM3/SFRP2/P2RY12/CXCL13/LIF/CCL21/SERPINE1/RET/PIK3CG/LPXN/NCKAP1L/CD3E/CCL5/TGFB2
GOBP_CARDIAC_VENTRICLE_DEVELOPMENT	GOBP_CARDIAC_VENTRICLE_DEVELOPMENT	121	0.456874251005677	1.77368703833595	9.41402190343479e-05	0.00169027455773129	0.00130234184592473	2537	tags=33%	list=14%	signal=29%	FOXC2/HAND2/TBX5/TBX20/SFRP2/SLIT2/ZFPM2/FOXF1/MYOCD/TGFBR2/SEMA3C/ISL1/CPE/HEG1/TPM1/HEYL/FZD1/MYL2/MEF2C/EDNRA/NPY5R/CCN1/NOG/PROX1/BMPR2/BMPR1A/TGFB2/SMAD7/SALL1/GATA3/ENG/HEY1/RYR2/RBPJ/APLNR/HEY2/FZD2/HOXA13/GREB1L/WNT11
GOBP_POSITIVE_REGULATION_OF_CELL_SUBSTRATE_ADHESION	GOBP_POSITIVE_REGULATION_OF_CELL_SUBSTRATE_ADHESION	121	0.456557107605798	1.77245581741155	9.41402190343479e-05	0.00169027455773129	0.00130234184592473	3404	tags=39%	list=18%	signal=32%	SFRP1/ABI3BP/OLFM4/MYOC/FERMT2/COL8A1/HAS2/FOXF1/CCDC80/EFEMP2/CCR7/CX3CL1/PTPRJ/NPY/CCL21/FN1/THY1/NRP1/NID1/CSF1/MYADM/NEDD9/SPOCK2/CCN1/CD3E/PREX1/EMILIN1/EGFLAM/VIT/DOCK1/STK4/RSU1/MAP4K4/TEK/FLNA/ILK/FMN1/KDR/NDNF/ITGA5/RRAS/ECM2/COL16A1/SKAP1/FBLN2/ROCK1/LIMS2
GOBP_MONOCYTE_CHEMOTAXIS	GOBP_MONOCYTE_CHEMOTAXIS	66	0.523106538247581	1.80818327990943	9.52329186192134e-05	0.001703977239377	0.00131289964295656	2239	tags=44%	list=12%	signal=39%	CXCL12/SLIT2/CX3CR1/CCL2/GREM1/CXCL10/IL6/CCR2/CCR1/CX3CL1/CCL23/SLAMF8/AIF1/CCL8/CCL21/PTPRO/SERPINE1/CCL14/CCL3L1/CCL3/CCL18/CCL4/CCL5/PLA2G7/ANO6/TNFSF11/CCL7/CCL11/FOLR2
GOBP_POSITIVE_REGULATION_OF_TRANSMEMBRANE_RECEPTOR_PROTEIN_SERINE_THREONINE_KINASE_SIGNALING_PATHWAY	GOBP_POSITIVE_REGULATION_OF_TRANSMEMBRANE_RECEPTOR_PROTEIN_SERINE_THREONINE_KINASE_SIGNALING_PATHWAY	114	0.455227407460271	1.74178144864616	9.58827063337551e-05	0.00170968784293741	0.00131729961333308	2922	tags=32%	list=16%	signal=27%	GDF6/TBX20/GATA6/ITGA8/TGFB3/RBPMS/MYOCD/TGFBR2/INHBB/THBS1/ZEB2/TGFB1I1/SULF1/SLC2A10/CCN1/NEO1/BMPR2/SCUBE3/BMPR1A/BMP8A/TGFB2/INHBA/TWSG1/BMP5/ENG/ELAPOR2/BMP6/LEFTY2/ILK/RBPJ/MSX1/LEFTY1/KDR/MSX2/RNF165/SMAD2
GOBP_RAS_PROTEIN_SIGNAL_TRANSDUCTION	GOBP_RAS_PROTEIN_SIGNAL_TRANSDUCTION	343	0.349191721279591	1.52985197937915	9.68481465121676e-05	0.00172096826671622	0.00132599108174554	2633	tags=22%	list=14%	signal=19%	MYOC/IGF1/RAB9B/F2RL2/MRAS/RASGRF1/EPHB2/KANK2/CDC42EP3/NGFR/RASA3/GPR65/STARD13/RAB42/FGF2/LPAR4/P2RY10/ABI2/RHOJ/PRKD1/HEG1/ARHGAP29/AIF1/GPR174/LRRD1/AGTR1/F2R/ARRB1/NRP1/RAB39B/CSF1/ARHGAP6/APOE/DOK2/ARHGEF25/PIK3CG/RIPOR2/MAPRE2/DLC1/ABRA/ARHGDIB/FGF10/COL3A1/CYTH4/STMN3/PLCE1/TGFB2/RHOU/RIPOR1/SPRY4/RAB33A/TP53/PDPN/DOK1/RHOH/RASGRF2/IQSEC1/RHOB/RAB39A/MAP4K4/ITGB1/SPRY1/P2RY8/RERG/NGF/RASG…
GOBP_SEGMENTATION	GOBP_SEGMENTATION	103	0.468852980170402	1.77075770563739	9.90523463931239e-05	0.00175410850410563	0.00135152534642384	2406	tags=29%	list=13%	signal=26%	SFRP1/FOXC2/ALDH1A2/MEOX2/IRX1/SFRP2/OSR1/PCDH8/SEMA3A/FOXF1/DKK1/EGR2/SEMA3C/TDRD10/NRP1/DLL3/WT1/TIFAB/ROR2/TDRKH/NRP2/TDRD6/BASP1/BMPR1A/IRX2/TP53/AXIN2/IRX3/DLL1/RBPJ
GOBP_REGULATION_OF_SUPRAMOLECULAR_FIBER_ORGANIZATION	GOBP_REGULATION_OF_SUPRAMOLECULAR_FIBER_ORGANIZATION	363	0.345723431456248	1.52726677905482	9.98682438653643e-05	0.00176252112296177	0.00135800719608552	3454	tags=26%	list=18%	signal=22%	SFRP1/MYOC/FHOD3/CORO2B/KANK4/BMERB1/CXCL12/SYNPO2/STMN2/CCN2/ELN/SLIT2/TMEFF2/FERMT2/CLIP3/CDC42EP3/TGFB3/ARL3/GPR65/PLEK/CFL2/SYNPO/MAP1A/EFEMP2/LMOD3/ARHGAP18/PAK3/ABI2/LMOD1/WASF3/CCR7/TPM1/CX3CL1/SNCA/ACTN2/CCL21/AEBP1/NRP1/ARHGAP6/PPM1E/APOE/S1PR1/PLEKHH2/PTGER4/TMSB15B/NCKAP1L/MYADM/PROX1/SEMA5A/DLC1/SPTA1/EMILIN1/CORO1A/HCLS1/NAV3/TMSB15A/CCDC88A/CLU/KIRREL1/CYFIP2/MAP1B/PIK3R1/GMFG/TREM2…
GOBP_CALCIUM_ION_TRANSPORT_INTO_CYTOSOL	GOBP_CALCIUM_ION_TRANSPORT_INTO_CYTOSOL	154	0.421153382222516	1.6892559852363	0.000103792190160089	0.00182554222897219	0.00140656441015374	2793	tags=35%	list=15%	signal=30%	PLN/CASQ2/ANK2/TRPC1/ATP1A2/RASA3/HTR2A/HTR2B/FGF2/CXCL10/DMD/SRI/CXCL11/PRKD1/CCR7/CX3CL1/SNCA/CXCL9/FYN/PTPRC/CCR5/CCL21/SLC8A1/F2R/THY1/TRPA1/PKD2/LCK/AKAP6/FASLG/TPCN2/MCOLN2/ITPR1/CCL3/CASQ1/DRD1/CORO1A/PLA2G1B/SLC8A3/ATP2B4/PLCG1/RYR2/APLNR/GP5/ITPR2/CACNA1C/TRPV2/ADCYAP1R1/HTT/CCL19/METTL21C/CLIC2/DRD2/CYBA
GOBP_POSITIVE_REGULATION_OF_LYMPHOCYTE_DIFFERENTIATION	GOBP_POSITIVE_REGULATION_OF_LYMPHOCYTE_DIFFERENTIATION	104	0.462923574541434	1.75099833129232	0.000104683774706325	0.00183498236951324	0.00141383795633698	2826	tags=37%	list=15%	signal=31%	TNFSF4/AXL/IL2RA/TOX/CD74/HLA-DRA/TGFBR2/IFNG/CR1/IL4I1/PTPRC/PIK3R6/IL7/NCKAP1L/INPP5D/HLA-DRB1/GAS6/CD83/GLI3/LILRB2/IL15/SASH3/NLRP3/GATA3/SOCS5/RUNX1/RHOH/IL7R/CBFB/BTN2A2/IL15RA/IL12RB1/EGR3/ZAP70/IL2/CCL19/LEF1/IL10
GOBP_VITAMIN_CATABOLIC_PROCESS	GOBP_VITAMIN_CATABOLIC_PROCESS	16	-0.792397025352548	-2.04924630006965	0.000105417648193776	0.00184160357706086	0.00141893953916587	117	tags=31%	list=1%	signal=31%	CYP4F2/CYP4F12/CYP26A1/CYP4F11/CYP4F3
GOBP_NON_CANONICAL_WNT_SIGNALING_PATHWAY	GOBP_NON_CANONICAL_WNT_SIGNALING_PATHWAY	72	0.520473365140719	1.84239657285396	0.000108698942100302	0.00188971415451546	0.00145600832066301	2537	tags=35%	list=14%	signal=30%	SFRP1/SFRP4/MYOC/RSPO3/FRZB/ROR1/SFRP2/DACT1/GPC4/CTHRC1/GPC6/DKK1/FZD1/FZD4/PLEKHA4/PRICKLE2/FZD8/SMURF2/ROR2/MAGI2/DAAM2/ANKRD6/NKD1/FZD2/WNT11
GOBP_VASCULAR_ASSOCIATED_SMOOTH_MUSCLE_CELL_PROLIFERATION	GOBP_VASCULAR_ASSOCIATED_SMOOTH_MUSCLE_CELL_PROLIFERATION	53	0.560424626418847	1.88154951817328	0.000108902498171651	0.00188971415451546	0.00145600832066301	2872	tags=40%	list=15%	signal=34%	IGF1/TGFB3/NR4A3/FGF2/MYOCD/EFEMP2/MMP2/TPM1/CNN1/TAFA5/ADAMTS1/MEF2C/BMPR1A/PTEN/PRKG1/AGT/IGFBP5/GNA12/S1PR2/IL10/MEF2D
GOBP_ANIMAL_ORGAN_FORMATION	GOBP_ANIMAL_ORGAN_FORMATION	64	0.528921132832031	1.83069888036265	0.000109931822350967	0.00190119549624365	0.00146485459460803	2537	tags=36%	list=14%	signal=31%	HAND2/TBX5/NKX3-2/GATA6/HOXC11/FGF2/DKK1/TGFBR2/ISL1/FGF1/EYA1/SULF1/WT1/MEF2C/NOG/FGF10/BMPR1A/GLI3/AR/AXIN2/SPRY1/RBPJ/WNT11
GOBP_SYNAPSE_PRUNING	GOBP_SYNAPSE_PRUNING	11	0.828916488514822	1.94886253703266	0.000111874573342411	0.00192362770461777	0.00148213841606088	2043	tags=73%	list=11%	signal=65%	CX3CR1/C3/C1QA/DKK1/CX3CL1/ITGAM/C1QC/TREM2
GOBP_POSITIVE_REGULATION_OF_KINASE_ACTIVITY	GOBP_POSITIVE_REGULATION_OF_KINASE_ACTIVITY	463	0.326352689689571	1.47024420897266	0.000112126146764205	0.00192362770461777	0.00148213841606088	2415	tags=22%	list=13%	signal=20%	AXL/IGF1/PRLR/ADCYAP1/ROR1/FCGR1A/DDR2/EPHA3/CD74/CCND1/P2RY12/EPHB2/FERMT2/PDGFC/HTR2A/HTR2B/VEGFC/GREM1/FGF2/DKK1/TNFSF15/TGFBR2/CARTPT/IFNG/KIT/LCP2/ITGB3/CSF1R/PRKD1/ALKAL2/FGF1/RASSF2/CD4/IRGM/CCR7/PDE5A/SNCA/FZD4/CHI3L1/THBS1/EDN3/MOB3B/PTPRC/PDGFRA/CCL21/PDGFD/FGFR1/PIK3R6/RET/PDGFA/PKD2/FZD8/TLR4/GPRC5B/CSF1/RELN/ANGPT1/GHRL/PIK3CG/NCKAP1L/NEDD9/CCN1/HLA-DRB1/ALKAL1/PROX1/GAS6/BMPR2/TIE1/…
GOBP_B_CELL_ACTIVATION_INVOLVED_IN_IMMUNE_RESPONSE	GOBP_B_CELL_ACTIVATION_INVOLVED_IN_IMMUNE_RESPONSE	85	0.499969782084305	1.82403752146751	0.000112491653679562	0.00192362770461777	0.00148213841606088	3452	tags=38%	list=18%	signal=31%	TNFSF4/IRF8/GAPT/DOCK10/IL6/CD28/ITM2A/CR1/GPR183/CD180/FCGR2B/PTPRC/TNFSF13/TLR4/SPI1/PLCL2/DOCK11/CD40/LGALS1/DLL1/CD40LG/MFNG/PARP3/IL2/IL10/CDH17/FOXP3/NSD2/NBN/SHLD2/IL27RA/TP53BP1
GOBP_MORPHOGENESIS_OF_AN_ENDOTHELIUM	GOBP_MORPHOGENESIS_OF_AN_ENDOTHELIUM	17	0.751334840276602	1.98726620671868	0.000112716920228038	0.00192362770461777	0.00148213841606088	2406	tags=47%	list=13%	signal=41%	STARD13/CXCL10/FGF1/CXCR4/ADAMTS12/RHOB/FOXP1/RBPJ
GOBP_POSITIVE_REGULATION_OF_CELL_PROJECTION_ORGANIZATION	GOBP_POSITIVE_REGULATION_OF_CELL_PROJECTION_ORGANIZATION	330	0.351166676934737	1.53514364275167	0.000113739759794536	0.00193469834834719	0.0014906682507698	3135	tags=28%	list=17%	signal=24%	ZDHHC15/CXCL12/STMN2/ROR1/ATP8A2/HGF/TOX/SLIT2/ENPP2/EPHA3/ENC1/P2RY12/EPHB2/CDC42EP3/TGFB3/PLXNA4/MAP6/PAK3/KIT/ABI2/DIXDC1/PRKD1/ALKAL2/CCR7/FZD1/CX3CL1/FZD4/FYN/CDH4/TENM3/DZIP1/CCL21/PALM/FN1/RET/ZNF804A/NRP1/PLXNC1/ATP1B2/RELN/APOE/RGS2/MNS1/RAB8B/RIPOR2/ALKAL1/SEMA5A/NEGR1/BMPR2/ROR2/NTRK3/L1CAM/FEZ1/PLCE1/CCDC88A/CUX2/KCTD17/DOCK11/BMP5/SCARF1/P3H1/MAP1B/GPM6A/PIK3R1/AGT/MAGI2/CAMK1/NGF/FL…
GOBP_EXTRACELLULAR_MATRIX_ASSEMBLY	GOBP_EXTRACELLULAR_MATRIX_ASSEMBLY	44	0.598987880458526	1.93569781220405	0.000114816116297001	0.00194660372908784	0.00149984124308593	2395	tags=43%	list=13%	signal=38%	HAS2/NTN4/MFAP4/PHLDB1/EFEMP2/RAMP2/PXDN/FBLN5/ANTXR1/GAS6/SOX9/TIE1/EMILIN1/COL3A1/MYH11/AGT/LOX/NTNG1/LAMB2
GOBP_OSTEOCLAST_DIFFERENTIATION	GOBP_OSTEOCLAST_DIFFERENTIATION	93	0.48522652817149	1.80327020068588	0.000115897247335579	0.00195851198030157	0.0015090164470766	3825	tags=43%	list=20%	signal=34%	SFRP1/LRRC17/TNFAIP6/LILRB1/CARTPT/IFNG/CCR1/GPR183/MITF/CSF1R/RASSF2/SNX10/GPR68/CAMK4/TLR4/CSF1/CCN4/INPP5D/CCL3/LTF/TLR3/TMEM178A/LILRB3/TYROBP/TNFSF11/PIK3R1/TREM2/FOXP1/SH3PXD2A/OSTM1/FSTL3/FAM20C/GPR137B/CREB1/LILRB4/CEBPB/TNF/SIGLEC15/DCSTAMP/IL12B
GOBP_CELLULAR_EXTRAVASATION	GOBP_CELLULAR_EXTRAVASATION	72	0.519054088644811	1.83737254986426	0.000117141322704279	0.00196803201998318	0.00151635155485274	3485	tags=51%	list=19%	signal=42%	OLFM4/VCAM1/JAM2/CXCL12/JAM3/CX3CR1/CCL2/LYVE1/CCR2/ITGA1/CX3CL1/CCL21/PDGFD/THY1/SELL/PTGER4/PIK3CG/RIPOR2/SIRPA/SELE/IL1R1/JAML/TRIM55/PECAM1/ITGA4/ITGB1/FADD/ST3GAL4/PIK3CD/CD99L2/SELP/CD47/FUT4/ROCK1/IL27RA/TNF/PLCB1
GOBP_NEGATIVE_REGULATION_OF_LEUKOCYTE_PROLIFERATION	GOBP_NEGATIVE_REGULATION_OF_LEUKOCYTE_PROLIFERATION	86	0.49157518813589	1.79574879860136	0.000117221787305129	0.00196803201998318	0.00151635155485274	2190	tags=31%	list=12%	signal=28%	IL2RA/VSIG4/LST1/IL33/CTLA4/PDCD1LG2/LILRB1/GREM1/CRTAM/IDO1/CR1/FCGR2B/PDE5A/MNDA/IL4I1/CCL8/HAVCR2/LRRC32/INPP5D/HLA-DRB1/LILRB2/TWSG1/TYROBP/CD300A/TNFAIP3/BTN2A2/ITCH
GOBP_POSITIVE_REGULATION_OF_DEFENSE_RESPONSE	GOBP_POSITIVE_REGULATION_OF_DEFENSE_RESPONSE	266	0.374693610664632	1.61190038745948	0.000118596263503357	0.00198466433196071	0.00152916660657539	3173	tags=33%	list=17%	signal=28%	TNFSF4/PLA2G2A/SUCNR1/TLR8/CD226/IL33/C3/TLR7/KLRD1/IL6/CD28/CCR2/IFNG/CRTAM/IDO1/PAK3/CAMK2N1/ALOX5AP/TASL/HLA-F/SH2D1A/IRGM/CCR7/CX3CL1/SNCA/FYN/MNDA/SERPINE1/AGTR1/TAFA3/LAG3/TLR4/GPRC5B/IFNK/SPI1/CCN4/C2CD4B/MEF2C/HAVCR2/PTGER4/NKG7/PIK3CG/NPY5R/IL12A/SLAMF6/CLNK/KLRC4-KLRK1/MMP12/CCL3/IL6ST/STAP1/EMILIN1/PLA2G5/TLR3/CCL5/IL15/LBP/PLA2G7/FABP4/PTGER3/NINJ1/TYROBP/PENK/TNFSF11/CADM1/AGT/IL16/O…
GOBP_ENDOTHELIUM_DEVELOPMENT	GOBP_ENDOTHELIUM_DEVELOPMENT	124	0.453240647316034	1.75871506725955	0.000121878447917657	0.00203301114252324	0.00156641740362761	4104	tags=47%	list=22%	signal=37%	FOXC2/COL22A1/ZEB1/COL15A1/STARD13/CXCL10/TMEM100/S1PR3/FGF1/NR2F2/HEG1/NRP1/SCUBE1/FSTL1/S1PR1/MYADM/EDNRA/CXCR4/PROX1/ADAMTS12/BMPR2/TIE1/NOTCH4/STC1/APOLD1/HOXB5/PDPN/PECAM1/PPP1R12A/BMP6/RHOB/HEY1/FOXP1/DLL1/RBPJ/HEY2/HOXA13/COL18A1/KDR/SLC40A1/S1PR2/CLIC4/FOXP3/VEZF1/VCL/ROCK1/CLDN5/PLOD3/JAG1/TNF/PLCB1/ROBO4/CDH5/RAPGEF2/RAP1A/ACVRL1/ATOH8/ROCK2
GOBP_REGULATION_OF_T_CELL_DIFFERENTIATION	GOBP_REGULATION_OF_T_CELL_DIFFERENTIATION	146	0.434752003378433	1.73982699175731	0.000123053644908718	0.00204196218041579	0.00157331410047406	2809	tags=33%	list=15%	signal=28%	TNFSF4/IL2RA/TOX/CD74/FGL2/CTLA4/ZEB1/HLA-DRA/CD28/TGFBR2/CCR2/IFNG/CRTAM/CR1/HLA-DOA/TCF7/IL4I1/PTPRC/PIK3R6/IL7/CAMK4/LAG3/NCKAP1L/HLA-DRB1/LOXL3/CD83/GLI3/LILRB2/IL15/SASH3/SMAD7/NLRP3/GATA3/SOCS5/RUNX1/RHOH/IL7R/CBFB/BTN2A2/IL12RB1/IRF4/CD2/EGR3/ZAP70/IL2/CCL19/IL27/LEF1
GOBP_REGULATION_OF_APOPTOTIC_CELL_CLEARANCE	GOBP_REGULATION_OF_APOPTOTIC_CELL_CLEARANCE	10	0.841124957851109	1.90537959608945	0.000123204834710835	0.00204196218041579	0.00157331410047406	2043	tags=80%	list=11%	signal=71%	C4B/C4A/CCL2/C3/TGM2/C2/CD300LF/TREM2
GOBP_REGULATION_OF_LEUKOCYTE_MEDIATED_IMMUNITY	GOBP_REGULATION_OF_LEUKOCYTE_MEDIATED_IMMUNITY	229	0.374320699450257	1.57838665353825	0.00012534942186597	0.00206813189601374	0.00159347763873668	3505	tags=35%	list=19%	signal=29%	TNFSF4/CLC/CX3CR1/CD226/C3/LILRB1/CD96/HLA-DRA/KLRD1/FOXF1/IL6/CD28/CCR2/CRTAM/CR1/KLRC1/KIT/HLA-F/FCGR2B/SH2D1A/IL18R1/SCIMP/CD1E/IL4I1/PTPRC/CD84/ITGAM/PIK3R6/CR1L/TNFSF13/CAMK4/LAG3/TLR4/SPI1/ITGB2/HAVCR2/NCKAP1L/HLA-DRB1/IL12A/TNFRSF1B/SLAMF6/CLNK/KLRC4-KLRK1/STAP1/IL1R1/TLR3/CD1A/SASH3/SMAD7/NLRP3/GATA3/C4BPB/TYROBP/CD300A/CADM1/TREM2/IL7R/CD40/FADD/ARID5A/IL12RB1/AHR/PARP3/KIR2DL4/IL2/C4BPA…
GOBP_CARDIAC_VENTRICLE_MORPHOGENESIS	GOBP_CARDIAC_VENTRICLE_MORPHOGENESIS	72	0.517486842284434	1.83182473605366	0.000125583719850767	0.00206813189601374	0.00159347763873668	2449	tags=40%	list=13%	signal=35%	FOXC2/HAND2/TBX5/TBX20/SFRP2/ZFPM2/FOXF1/TGFBR2/SEMA3C/ISL1/CPE/HEG1/TPM1/HEYL/MYL2/MEF2C/EDNRA/NPY5R/NOG/PROX1/BMPR1A/TGFB2/SMAD7/GATA3/ENG/HEY1/RYR2/RBPJ/HEY2
GOBP_POSITIVE_REGULATION_OF_RESPONSE_TO_CYTOKINE_STIMULUS	GOBP_POSITIVE_REGULATION_OF_RESPONSE_TO_CYTOKINE_STIMULUS	61	0.54235339018522	1.86307035519122	0.000127008109867978	0.00208494900357877	0.00160643507385228	3244	tags=34%	list=17%	signal=29%	AXL/CD74/C1QTNF4/IRGM/LAPTM5/IL7/TLR4/CSF1/CD300LF/CXCR4/GAS6/MMP12/IL1R1/TREM2/FADD/STING1/CPNE1/TRIM44/TRIM32/PRKN/GFI1
GOBP_REGULATION_OF_PRODUCTION_OF_MOLECULAR_MEDIATOR_OF_IMMUNE_RESPONSE	GOBP_REGULATION_OF_PRODUCTION_OF_MOLECULAR_MEDIATOR_OF_IMMUNE_RESPONSE	168	0.402767800407607	1.62103422254034	0.000127456085663576	0.00208568170558973	0.0016069996143792	4432	tags=43%	list=24%	signal=33%	TNFSF4/CLC/CD74/CD226/EPHB2/RBP4/TGFB3/TRIL/NR4A3/LILRB1/CD96/IL6/CD28/CCR2/CR1/KIT/HLA-F/FCGR2B/IL18R1/SCIMP/LAPTM5/PTPRC/TNFSF13/CAMK4/TLR4/GPRC5B/IRAK3/ANGPT1/TNFRSF1B/CLNK/TNFRSF4/FCRL3/IL1R1/TLR3/TGFB2/SASH3/SMAD7/NLRP3/GATA3/PTPN22/CD40/ARID5A/CD40LG/PARP3/KIR2DL4/IL2/HLA-A/IL10/FFAR3/FOXP3/NSD2/CD160/SHLD2/LILRB4/IL27RA/TNF/TP53BP1/SLAMF1/SIRT1/ATG5/CUEDC2/CGAS/IFNB1/CLEC7A/NDFIP1/HLA-G/KM…
GOBP_CERAMIDE_METABOLIC_PROCESS	GOBP_CERAMIDE_METABOLIC_PROCESS	102	-0.45722160798226	-1.77211408202359	0.000127992096620555	0.00208784584108799	0.0016086670619585	2813	tags=30%	list=15%	signal=26%	UGCG/SMPD3/ACER1/ITGB8/CLN8/NSMAF/SAMD8/ORMDL2/ACER2/DEGS2/PLPP2/SPTSSB/GLA/ELOVL1/TLCD3B/NEU4/UGT8/NEU2/B4GALT4/FUT5/CEL/CERS4/FUT3/FUT6/FA2H/ALOXE3/CERS3/CYP4F22/ABCA12/ALOX12B/PNPLA1
GOBP_POSITIVE_REGULATION_OF_ION_TRANSMEMBRANE_TRANSPORT	GOBP_POSITIVE_REGULATION_OF_ION_TRANSMEMBRANE_TRANSPORT	158	0.42240931103385	1.69146967360411	0.000130452507876403	0.00212128905103422	0.00163443476435679	3014	tags=34%	list=16%	signal=29%	ANK2/TRPC1/CCL2/LRRC55/CACNB2/EPHB2/CXCL10/CCR2/IFNG/DMD/SRI/CXCL11/CX3CL1/SNCA/CXCL9/RGN/EDN3/ACTN2/F2R/THY1/PKD2/CACNG4/ATP1B2/RELN/KCNN4/AKAP6/EDNRA/KCNH2/CASQ1/CLTRN/DRD1/FXYD1/KCNA1/ANO6/PLP1/NIPSNAP2/AGT/TREM2/ITGB1/WNK3/FLNA/PLCG1/RYR2/APLNR/ABCB1/KCNC1/CTSS/KCNE5/AKAP9/HTT/ALG10B/KCNC2/TCAF1/P2RX7
GOBP_WOUND_HEALING	GOBP_WOUND_HEALING	418	0.333313506900145	1.493061396957	0.000132557696217595	0.00214876441110088	0.00165560429032699	2922	tags=29%	list=16%	signal=25%	FOXC2/COMP/ADAMTS18/SAA1/AXL/F13A1/IGF1/PRSS56/F2RL2/ENPP4/ANXA6/P2RY12/TMEFF2/EPHB2/SH2B3/FERMT2/TIMP1/TGFB3/F5/PLEK/MYL9/FGF2/IL6/TGFBR2/FAP/ADTRP/PRKCQ/SYT11/ITGB3/CPB2/TFPI2/MMRN1/ODAM/FGF1/TFPI/TPM1/SERPING1/CX3CL1/MYLK/THBS1/PDGFRA/FN1/SERPINE1/DGKB/F2R/PDGFA/SCUBE1/TLR4/APOE/PLPP3/TAFA5/CCN4/LCK/PAPSS2/APOH/PIK3CG/LCP1/COL5A1/CXCR4/CCN1/NOG/DYSF/RAB27A/GAS6/DGKI/PRKCA/DCBLD2/MMP12/IL6ST/FB…
GOBP_INTEGRIN_ACTIVATION	GOBP_INTEGRIN_ACTIVATION	26	0.68564186489434	2.00187871435651	0.000135214491550546	0.00218351959789407	0.00168238285947522	3145	tags=54%	list=17%	signal=45%	CXCL12/JAM3/P2RY12/FERMT2/CXCL13/PLEK/CX3CL1/FN1/KRIT1/PTGER4/CDH17/SELP/COL16A1/SKAP1
GOBP_REGULATION_OF_CANONICAL_WNT_SIGNALING_PATHWAY	GOBP_REGULATION_OF_CANONICAL_WNT_SIGNALING_PATHWAY	245	0.37758733795105	1.59773090196184	0.000135546275560626	0.00218351959789407	0.00168238285947522	2585	tags=24%	list=14%	signal=21%	SFRP1/SHISA3/SFRP4/RSPO3/FRZB/SFRP2/SOX10/DACT1/RSPO2/CTHRC1/GREM1/FGF2/LGR5/DKK1/BICC1/IGFBP4/ISL1/TLE2/DACT3/ADGRA2/FZD1/FZD4/PLEKHA4/PTPRO/RECK/ZEB2/PTPRU/CDH2/GPRC5B/APOE/LYPD6/SMURF2/NOG/SEMA5A/SOX9/WNT10B/ROR2/TMEM170B/FGF10/CDK14/GLI3/DRAXIN/CTNND2/STK4/AXIN2/LATS2/DAAM2/DKK2/DKK3/WWTR1/ILK/ANKRD6/GPC5/NKD1/RBPJ/IGFBP6/WNT11/HHEX/CAPRIN2
GOBP_REGULATION_OF_PHOSPHOPROTEIN_PHOSPHATASE_ACTIVITY	GOBP_REGULATION_OF_PHOSPHOPROTEIN_PHOSPHATASE_ACTIVITY	58	0.545912696892621	1.86023014213135	0.000137162246985912	0.00220259699850331	0.00169708183072297	4552	tags=43%	list=24%	signal=33%	PPP4R4/ITGA1/RGN/PTPRC/NCKAP1L/FCRL3/SLC39A10/NUAK1/CD300A/PPP1R12A/MAGI2/GNA12/PDGFRB/BOD1L1/HTT/CD33/DRD2/BOD1/ROCK1/TNF/PPP1R2C/ROCK2/JAK2/PPP1R2/GNAI2
GOBP_NEGATIVE_REGULATION_OF_MONONUCLEAR_CELL_MIGRATION	GOBP_NEGATIVE_REGULATION_OF_MONONUCLEAR_CELL_MIGRATION	23	0.705402325827688	2.00959327127136	0.000137582446435229	0.00220259699850331	0.00169708183072297	3485	tags=65%	list=19%	signal=53%	APOD/SLIT2/CCL2/GREM1/PADI2/ADTRP/CD200/SLAMF8/RIPOR2/KLRC4-KLRK1/BMP5/CD200R1/LRCH1/IL27RA/PLCB1
GOBP_CHONDROCYTE_DIFFERENTIATION	GOBP_CHONDROCYTE_DIFFERENTIATION	108	0.4730476946362	1.8004413239409	0.000138247339959157	0.00220641047817531	0.0017000200836433	2181	tags=32%	list=12%	signal=29%	COMP/CHST11/GDF6/NKX3-2/CCN2/SFRP2/OSR1/RFLNB/ANXA6/CYTL1/EFEMP1/GREM1/TGFBR2/COL2A1/RUNX2/NFIB/SULF1/PTH1R/CCN4/MEF2C/RARB/ADAMTS12/SOX9/WNT10B/BMPR2/COL3A1/BMPR1A/GLI3/LOXL2/SMAD7/SULF2/RUNX1/AXIN2/BMP6/ARID5A
GOBP_REGULATION_OF_LYMPHOCYTE_MEDIATED_IMMUNITY	GOBP_REGULATION_OF_LYMPHOCYTE_MEDIATED_IMMUNITY	168	0.401245189453414	1.61490611482701	0.000140096083846346	0.00222903646021371	0.00171745320601918	3505	tags=39%	list=19%	signal=32%	TNFSF4/CLC/CD226/C3/LILRB1/CD96/HLA-DRA/KLRD1/IL6/CD28/CCR2/CRTAM/CR1/KLRC1/HLA-F/FCGR2B/SH2D1A/IL18R1/CD1E/IL4I1/PTPRC/PIK3R6/CR1L/TNFSF13/LAG3/HAVCR2/NCKAP1L/HLA-DRB1/IL12A/TNFRSF1B/SLAMF6/CLNK/KLRC4-KLRK1/IL1R1/CD1A/SASH3/SMAD7/NLRP3/GATA3/C4BPB/CADM1/TREM2/IL7R/CD40/FADD/ARID5A/IL12RB1/AHR/PARP3/KIR2DL4/IL2/C4BPA/HLA-A/IL10/P2RX7/FOXP3/NSD2/CD160/SHLD2/LILRB4/IL27RA/TNF/MICA/TP53BP1/SLAMF1
GOBP_REGULATORY_T_CELL_DIFFERENTIATION	GOBP_REGULATORY_T_CELL_DIFFERENTIATION	34	0.63863082925376	1.96217936906996	0.000144631262476503	0.00229413576155213	0.00176761165151296	3318	tags=44%	list=18%	signal=36%	TNFSF4/TOX/CTLA4/HLA-DRA/CD28/IFNG/CR1/IL4I1/LAG3/HLA-DRB1/LILRB2/BTN2A2/IL2/FOXP3/LILRB4
GOBP_PEPTIDE_CROSS_LINKING	GOBP_PEPTIDE_CROSS_LINKING	36	-0.631211547022717	-2.00253473725276	0.000145588331522291	0.00229755310718034	0.00177024468659785	903	tags=44%	list=5%	signal=42%	DSP/LORICRIN/KRT1/IVL/ANXA1/SPRR3/EVPL/TGM5/CSTA/FLG/TGM3/SPRR1B/PI3/SPRR2E/SPRR1A/TGM1
GOBP_RESPONSE_TO_PROSTAGLANDIN_E	GOBP_RESPONSE_TO_PROSTAGLANDIN_E	23	0.703209184110503	2.0033453150676	0.000145735335361662	0.00229755310718034	0.00177024468659785	1287	tags=39%	list=7%	signal=36%	SFRP1/TNFSF4/PTGER2/GNG2/CCR7/CCL21/A2M/PTGER4/PRKAA2
GOBP_SODIUM_ION_TRANSPORT	GOBP_SODIUM_ION_TRANSPORT	238	-0.362133148555704	-1.57491921121442	0.000150479332113292	0.00236513260291135	0.00182231410030015	3186	tags=29%	list=17%	signal=24%	SLC10A1/FGF12/SLC6A13/WNK4/SLC24A2/NOS1/ADRB2/SLC5A5/NEDD4L/PTPN3/NOS3/ATP1B1/SLC6A3/SLC38A2/ASIC3/FXYD2/WNK2/TRPM5/KCNE3/SLC9A3/CACNA1I/CHP1/SCN1A/ASIC4/SLC34A3/SCN4A/TRPM2/SLC38A1/ATP4A/ATP4B/SLC5A1/DLG1/ATP1A4/SLC5A11/ANK3/SLC6A9/CNKSR3/SCNN1D/SGK1/SLC6A19/PKP2/SLC5A10/FXYD4/FGF11/SCNN1B/EDN1/SCN10A/SLC4A9/SLC9A9/SLC13A4/FXYD3/ATP12A/NKAIN1/SLC28A3/SLC6A8/SLC4A11/TRPM4/SLC13A5/PCSK9/SLC9A3R1/S…
GOBP_INTESTINAL_ABSORPTION	GOBP_INTESTINAL_ABSORPTION	41	-0.604258266690017	-1.94065069457102	0.000152429388252989	0.00238852232320063	0.00184033567635587	3956	tags=51%	list=21%	signal=40%	APOA5/LPCAT3/SLC26A6/FABP2/ENPP7/F11R/UGCG/LDLR/NPC1L1/APOA1/PRAP1/SLC5A1/PLS1/CD36/EZR/TJP2/CEL/HAMP/LEP/AKR1C1/GCNT3
GOBP_VENTRICULAR_SEPTUM_DEVELOPMENT	GOBP_VENTRICULAR_SEPTUM_DEVELOPMENT	68	0.526043063779648	1.83105726417359	0.000153021591736198	0.00239055785760689	0.00184190403791226	4795	tags=60%	list=26%	signal=45%	TBX5/SLIT2/ZFPM2/TGFBR2/HEG1/HEYL/FZD1/CCN1/NOG/PROX1/BMPR2/BMPR1A/TGFB2/SMAD7/SALL1/GATA3/HEY1/RBPJ/APLNR/HEY2/FZD2/HOXA13/WNT11/FGFRL1/SALL4/NSD2/TGFBR1/TBX3/STRA6/CNTRL/SOX4/SMAD6/PTK7/SMAD4/MDM4/LRP2/SOX11/PDE2A/AP2B1/SUFU/ACVR1
GOBP_REGULATION_OF_POTASSIUM_ION_TRANSPORT	GOBP_REGULATION_OF_POTASSIUM_ION_TRANSPORT	100	0.477522812240343	1.79371011009325	0.000153884495448996	0.00239679736736976	0.00184671152591773	3697	tags=41%	list=20%	signal=33%	CASQ2/ANK2/KCNIP1/LRRC55/VIP/KCNE4/HTR2A/FHL1/KCNIP3/EDN3/KCNG1/ACTN2/KCNAB2/ATP1B2/KCNN4/AKAP6/KCNH2/DRD1/KCNA1/ANO6/TREM2/ITGB1/WNK3/FLNA/CACNA1D/KCNC1/KCNE5/AKAP9/DRD2/KCNIP4/ALG10B/DPP10/KCNC2/RGS4/CAV3/BIN1/CAV1/KCNA5/KCNAB3/NEDD4/KCNAB1
GOBP_OUTFLOW_TRACT_SEPTUM_MORPHOGENESIS	GOBP_OUTFLOW_TRACT_SEPTUM_MORPHOGENESIS	26	0.683095106236861	1.99444290536051	0.000155857550981219	0.00242023842679844	0.00186477265833385	1919	tags=50%	list=10%	signal=45%	TBX20/GATA6/ZFPM2/TGFBR2/SEMA3C/ISL1/PARVA/NRP1/BMPR2/NRP2/BMPR1A/TGFB2/ENG
GOBP_HUMORAL_IMMUNE_RESPONSE_MEDIATED_BY_CIRCULATING_IMMUNOGLOBULIN	GOBP_HUMORAL_IMMUNE_RESPONSE_MEDIATED_BY_CIRCULATING_IMMUNOGLOBULIN	49	0.573385321357029	1.87758773217924	0.000159914696752028	0.00247580508055311	0.00190758628177254	2682	tags=45%	list=14%	signal=39%	C4B/C4A/C3/C1QA/C5/CFI/CR1/FCGR2B/SERPING1/PTPRC/C6/CR1L/C2/C1QC/C1S/C1R/C4BPB/CLU/TREM2/C9/C7/C4BPA
GOBP_REGULATION_OF_NERVOUS_SYSTEM_DEVELOPMENT	GOBP_REGULATION_OF_NERVOUS_SYSTEM_DEVELOPMENT	426	0.328643685818864	1.4694246268796	0.000161743711750019	0.00248956562384013	0.00191818866069576	3151	tags=24%	list=17%	signal=21%	BHLHE41/SLITRK3/FOXG1/SEMA3E/JAM2/CXCL12/HGF/NRXN1/LRRN1/NKX6-1/SOX10/SLIT2/CX3CR1/SEMA3A/EPHB2/ASPA/VEGFC/IL6/DKK1/TGM2/EGR2/FLRT2/IFNG/PLXNA4/SEMA3C/CLSTN2/MAP6/PAK3/SYT4/EFNB3/KIT/DIXDC1/WASF3/SYNDIG1/HEYL/CX3CL1/LIF/CDH4/FN1/TMEM98/THY1/ADGRB1/NRP1/CST7/PLXNC1/DLL3/RELN/CBLN1/AMIGO2/GHRL/CXCR4/NOG/SEMA5A/TNFRSF1B/BMPR2/IL6ST/SKI/THBS2/NTRK3/L1CAM/BMPR1A/GLI3/DRAXIN/PTEN/EPHA7/CUX2/LGI4/ID2/SE…
GOBP_REGULATION_OF_RAS_PROTEIN_SIGNAL_TRANSDUCTION	GOBP_REGULATION_OF_RAS_PROTEIN_SIGNAL_TRANSDUCTION	185	0.40085347989387	1.63806954020423	0.000161766399073735	0.00248956562384013	0.00191818866069576	2633	tags=24%	list=14%	signal=21%	MYOC/IGF1/F2RL2/RASGRF1/EPHB2/KANK2/RASA3/GPR65/STARD13/LPAR4/P2RY10/HEG1/GPR174/LRRD1/F2R/ARRB1/NRP1/CSF1/APOE/ARHGEF25/PIK3CG/RIPOR2/MAPRE2/DLC1/ABRA/ARHGDIB/FGF10/COL3A1/CYTH4/STMN3/PLCE1/TGFB2/SPRY4/RASGRF2/IQSEC1/MAP4K4/ITGB1/SPRY1/P2RY8/NGF/STARD8/PDGFRB/ABCA1/RABL3
GOBP_REGULATION_OF_MYELOID_CELL_DIFFERENTIATION	GOBP_REGULATION_OF_MYELOID_CELL_DIFFERENTIATION	199	0.397557353429121	1.64236551938344	0.000163545408053873	0.00250947568263079	0.00193352918783042	2265	tags=23%	list=12%	signal=21%	SFRP1/LRRC17/TNFAIP6/CD74/GPR171/FAXDC2/LILRB1/CARTPT/IFNG/EVI2B/CCR1/MITF/RASSF2/CD4/LIF/GPR68/CAMK4/TLR4/CSF1/SPI1/C1QC/MEF2C/NCKAP1L/INPP5D/HLA-DRB1/PRKCA/CCL3/ROR2/LTF/TLR3/HCLS1/TMEM178A/INHBA/LILRB3/ID2/TYROBP/RHEX/TNFSF11/MTURN/RUNX1/PIK3R1/TREM2/FOXP1/FADD/LOX/DLL1
GOBP_EPITHELIAL_TO_MESENCHYMAL_TRANSITION_INVOLVED_IN_ENDOCARDIAL_CUSHION_FORMATION	GOBP_EPITHELIAL_TO_MESENCHYMAL_TRANSITION_INVOLVED_IN_ENDOCARDIAL_CUSHION_FORMATION	20	0.715992066916765	1.95875611741683	0.000164415363536109	0.00251321825254271	0.00193641280539734	3331	tags=65%	list=18%	signal=53%	TGFB3/TMEM100/TGFBR2/HEYL/NOG/TGFB2/ENG/RBPJ/SNAI1/HEY2/MSX1/MSX2/TGFBR1
GOBP_ACTIN_POLYMERIZATION_OR_DEPOLYMERIZATION	GOBP_ACTIN_POLYMERIZATION_OR_DEPOLYMERIZATION	194	0.396350094506426	1.62815832749097	0.000164761359043121	0.00251321825254271	0.00193641280539734	3457	tags=30%	list=18%	signal=25%	FHOD3/KANK4/CXCL12/ELN/SLIT2/GAS7/CDC42EP3/PLEK/CFL2/LMOD3/ARHGAP18/PAK3/ABI2/LMOD1/WASF3/CCR7/AIF1/ACTN2/CCL21/ENAH/WIPF1/ARHGAP6/PLEKHH2/GHRL/TMSB15B/NCKAP1L/MYADM/MICAL1/SEMA5A/PREX1/SPTA1/CORO1A/HCLS1/TMSB15A/KIRREL1/CYFIP2/CCL11/FAM107A/ANG/SPTBN4/DAAM2/MICAL2/DBN1/CYRIA/COTL1/FMN1/TMOD1/MICALL2/PSTPIP2/CAPZB/EVL/WDR1/MSRB2/BIN1/CTTN/TMOD2/SPTBN1/WASHC2C/SPIRE1
GOBP_NEURON_MIGRATION	GOBP_NEURON_MIGRATION	162	0.415485749394051	1.66305128579357	0.000165429932011738	0.00251599464244911	0.00193855198967316	2844	tags=30%	list=15%	signal=26%	AXL/SPOCK1/FOXG1/TBX20/DNER/CXCL12/ASTN1/NKX6-1/SEMA3A/TWIST1/FLRT2/NR2F2/CX3CL1/FYN/FGFR1/NRP1/RELN/MEF2C/DCLK1/DCX/CXCR4/SEPTIN4/CCR4/NEO1/PHACTR1/GAS6/KIRREL3/NTRK3/CCK/NDN/COL3A1/NRP2/DRD1/GATA3/GFRA3/CNTN2/MAP1B/GPM6A/PRKG1/USP9X/NTNG1/KIF20B/CAMK2A/NDNF/PLAA/LHX6/SRGAP2C/DRD2/NTN1
GOBP_NEURON_MATURATION	GOBP_NEURON_MATURATION	45	0.58072164322702	1.88800493719457	0.000166242200908733	0.00252093378562773	0.00194235755653512	3521	tags=47%	list=19%	signal=38%	MYOC/C3/C1QA/NTN4/CX3CL1/RET/EDNRA/B4GALT6/LGI4/CNTN2/SCARF1/B4GALT5/SPTBN4/APP/C1QL1/SCLT1/ADGRB3/BCL2/GLDN/AGRN/VSX1
GOBP_REGULATION_OF_ADAPTIVE_IMMUNE_RESPONSE	GOBP_REGULATION_OF_ADAPTIVE_IMMUNE_RESPONSE	182	0.397468914964314	1.618414089348	0.000166933354360073	0.00252401279355538	0.00194472990536435	3525	tags=38%	list=19%	signal=32%	TNFSF4/CLC/CD226/C3/EPHB2/LILRB1/HLA-DRA/KLRD1/IL6/CD28/CCR2/CR1/KLRC1/PRKCQ/HLA-F/TNFSF13B/FCGR2B/IL18R1/CD4/CD48/CD1E/IL4I1/PTPRC/CR1L/TNFSF13/SAMSN1/MEF2C/HAVCR2/NCKAP1L/HLA-DRB1/IL12A/TNFRSF1B/IL6ST/LOXL3/IL1R1/CD1A/SASH3/SMAD7/NLRP3/GATA3/C4BPB/SOCS5/TREM2/IL7R/TNFAIP3/CD40/FADD/ARID5A/IL12RB1/AHR/PARP3/IL2/C4BPA/HLA-A/CCL19/IL27/IL10/P2RX7/FOXP3/NSD2/CLEC6A/CD160/SKAP1/SHLD2/LILRB4/IL27RA/T…
GOBP_POSITIVE_REGULATION_OF_EPITHELIAL_CELL_PROLIFERATION	GOBP_POSITIVE_REGULATION_OF_EPITHELIAL_CELL_PROLIFERATION	189	0.395478446802833	1.61766555001385	0.000168425494354063	0.00253914936240484	0.00195639250001574	2547	tags=30%	list=14%	signal=26%	THBS4/SFRP1/IGF1/CXCL12/OSR1/CCND1/VIP/HAS2/HTR2B/NR4A3/VEGFC/TWIST1/FGF7/FGF2/VASH2/ITGB3/PRKD1/ODAM/FGF1/TNFSF12/SCG2/JCAD/FGFR1/AGTR1/NRP1/EYA1/GHRL/CCR3/AKT3/NOG/PROX1/SEMA5A/SOX9/PRKCA/BMPR2/MMP12/FGF10/NRP2/C5AR1/BMPR1A/LAMC1/JAML/AR/BMP5/ITGA4/BMP6/CCL11/TNFAIP3/ANG/CYP7B1/TEK/PLCG1/APLNR/PIK3CD/EGR3/KDR
GOBP_LYMPHOCYTE_CHEMOTAXIS	GOBP_LYMPHOCYTE_CHEMOTAXIS	58	0.542505951241552	1.84862145271496	0.000169059865330914	0.00254130396402953	0.00195805260182837	3057	tags=52%	list=16%	signal=43%	SAA1/CCL2/CXCL13/PADI2/CXCL10/CCR2/GPR183/CXCL11/CX3CL1/CCL23/CCL8/CCL21/CCL14/CCL3L1/PIK3CG/GAS6/KLRC4-KLRK1/CCL3/CCL18/CCL4/CKLF/CCL5/CCL7/SLC12A2/CCL11/CYP7B1/PIK3CD/CCL19/CH25H/CXCL16
GOBP_RETINOIC_ACID_METABOLIC_PROCESS	GOBP_RETINOIC_ACID_METABOLIC_PROCESS	30	-0.657771821534488	-1.98524847311751	0.000169740299060326	0.00254413648243752	0.00196023503262649	1157	tags=37%	list=6%	signal=34%	BCO2/CYP2C8/CYP2S1/CYP3A5/AKR1C3/UGT1A7/CYP2C18/UGT1A1/DHRS9/CYP26A1/ADH7
GOBP_RESPONSE_TO_MOLECULE_OF_BACTERIAL_ORIGIN	GOBP_RESPONSE_TO_MOLECULE_OF_BACTERIAL_ORIGIN	329	0.347476932751611	1.51885725875163	0.000170810687678055	0.00255278053752376	0.00196689520189059	2181	tags=25%	list=12%	signal=23%	TNFSF4/AXL/PTGER2/VCAM1/C4B/AKAP12/IRF8/CX3CR1/MRC1/PTGFR/CCL2/MAOB/EPHB2/ANKRD1/PDCD1LG2/CXCL13/TLR1/KCNJ8/LILRB1/CD96/CXCL10/IL6/IDO1/LOXL1/CD180/CXCL11/FCGR2B/IRGM/SCIMP/CCR7/CX3CL1/SNCA/CXCL9/LDOC1/CCR5/PDE4B/LY86/SERPINE1/F2R/PLSCR4/TLR4/C2/IRAK3/SPI1/MEF2C/HAVCR2/FASLG/PTGER4/TIMP4/SIRPA/CSF2RB/CD14/IL12A/IL12RB2/ADH5/TNFRSF1B/PRKCA/KLRC4-KLRK1/CCL3/STAP1/SELE/VIM/FGF10/SRR/LTF/LITAF/BPI/CC…
GOBP_MOLTING_CYCLE	GOBP_MOLTING_CYCLE	112	-0.465393180152593	-1.82213704996327	0.000171416933737496	0.00255445811053772	0.00196818775730751	2223	tags=29%	list=12%	signal=26%	GLI2/TRADD/FGFR2/SOSTDC1/DKK4/PTCH2/TP63/WNT5A/NSDHL/FERMT1/DNASE1L2/EDAR/FOXQ1/PLA2G10/FOXN1/KRT83/KRT17/KRT14/HPSE/ZDHHC21/SPINK5/FST/KRT33B/KRT16/MPZL3/TMEM79/PTGS2/FA2H/DSG4/TGM3/TRPV3/SOX21/FOXE1
GOBP_STEROID_METABOLIC_PROCESS	GOBP_STEROID_METABOLIC_PROCESS	302	-0.347879717066321	-1.53489195771577	0.00017324288078758	0.00257076952100957	0.00198075555721101	2531	tags=23%	list=14%	signal=20%	HSD17B6/CLN8/PPARD/TSKU/NPC1L1/NR0B1/AFP/ABCG4/PLEKHA1/APOA1/AKR1B1/ACAA1/HSD17B8/PMVK/VLDLR/CYP3A7/ABCB11/POR/IDI2/DHCR24/ABCA5/EBPL/CYB5R1/DHRS11/HMGCS1/FDFT1/NSDHL/RORA/SDR42E1/SULT2A1/SREBF1/ATP8B1/OSBPL6/ADM/EPHX2/CES1/DHRS2/G6PD/FDXR/SCNN1B/TTC39B/CEBPA/CYP2C8/HSD17B1/ACADL/WNT4/SLC27A2/CEL/CYP3A5/SLC27A5/HSD11B2/IL1A/PCSK9/CYP2E1/TM7SF2/CYB5R2/CYP2C19/LEP/AKR1C3/UGT1A7/AKR1C4/AKR1B15/UGT1A…
GOBP_NEGATIVE_REGULATION_OF_LEUKOCYTE_APOPTOTIC_PROCESS	GOBP_NEGATIVE_REGULATION_OF_LEUKOCYTE_APOPTOTIC_PROCESS	48	0.572402125885105	1.88032524123123	0.000173968135532497	0.00257076952100957	0.00198075555721101	2838	tags=46%	list=15%	signal=39%	AXL/CXCL12/CD74/LILRB1/IDO1/PRKCQ/ST6GAL1/CCR7/CCR5/CCL21/DOCK8/GAS6/SLC39A10/HCLS1/CCL5/IRS2/IL7R/FOXP1/FADD/IL2/CCL19/MERTK
GOBP_RESPONSE_TO_TOXIC_SUBSTANCE	GOBP_RESPONSE_TO_TOXIC_SUBSTANCE	227	-0.371470633685126	-1.60803136947811	0.000174002965065432	0.00257076952100957	0.00198075555721101	2256	tags=24%	list=12%	signal=21%	EPHX1/SLC22A18/SESN2/PRDX1/RAD51/MPST/PIM1/GCH1/GUCY2C/PRXL2A/GPX3/MGST2/DDC/NQO1/NFE2L2/PDZD3/CD36/ABCB6/EPHX2/HBE1/SLC7A8/BLMH/CES1/PRDX2/SDC1/DHRS2/DUOX2/MPO/GSR/DUOX1/TXNRD1/SLC15A2/CDH1/SLC47A1/MGST1/MTARC1/GSTM1/GSTA1/SLC47A2/GPX2/TRPM6/S100A9/SLC6A4/GSTM2/SLC6A14/GSTM3/ARG1/NEFL/PTGS2/SCN9A/ALDH1A1/RDH12/SLC7A11/AKR1B10
GOBP_PHOSPHOLIPASE_C_ACTIVATING_G_PROTEIN_COUPLED_RECEPTOR_SIGNALING_PATHWAY	GOBP_PHOSPHOLIPASE_C_ACTIVATING_G_PROTEIN_COUPLED_RECEPTOR_SIGNALING_PATHWAY	100	0.472554630840848	1.77504822216534	0.000181477173208065	0.00266881601650211	0.00205629952924925	2563	tags=36%	list=14%	signal=31%	F2RL2/CX3CR1/P2RY12/VIP/ANO1/HTR2A/GPR65/HTR2B/LPAR4/TGM2/CMKLR1/P2RY10/FPR3/C3AR1/ACTN2/GPR174/GRPR/AGTR1/F2R/PTH1R/GRP/S1PR1/ADRA1D/OPRD1/GNA14/DRD1/C5AR1/FFAR4/PLCE1/PTGER3/FPR1/AGT/P2RY8/NMBR/PLCB2/ESR1
GOBP_GLIAL_CELL_MIGRATION	GOBP_GLIAL_CELL_MIGRATION	49	0.570766031979483	1.8690106978201	0.000181671482848336	0.00266881601650211	0.00205629952924925	2043	tags=37%	list=11%	signal=33%	FOXG1/BMERB1/CSPG4/CX3CR1/CCL2/P2RY12/CCR2/GPR183/CX3CL1/CSF1/ATP1B2/RELN/CCL3/STAP1/NDN/GLI3/TGFB2/TREM2
GOBP_POSITIVE_REGULATION_OF_ENDOTHELIAL_CELL_PROLIFERATION	GOBP_POSITIVE_REGULATION_OF_ENDOTHELIAL_CELL_PROLIFERATION	93	0.475018378617143	1.76533317369589	0.000183945451317187	0.00269456637042826	0.00207613995299107	2983	tags=39%	list=16%	signal=33%	THBS4/CXCL12/VIP/HTR2B/VEGFC/FGF2/VASH2/ITGB3/PRKD1/TNFSF12/SCG2/JCAD/FGFR1/AGTR1/NRP1/GHRL/CCR3/AKT3/PROX1/SEMA5A/PRKCA/BMPR2/NRP2/ITGA4/BMP6/CCL11/ANG/TEK/PLCG1/APLNR/PIK3CD/EGR3/KDR/CYBA/IL10/HMGB2
GOBP_EXTRINSIC_APOPTOTIC_SIGNALING_PATHWAY	GOBP_EXTRINSIC_APOPTOTIC_SIGNALING_PATHWAY	215	0.381950139601148	1.59859968558291	0.000198230969060015	0.00289076828410434	0.00222731182105363	3424	tags=29%	list=18%	signal=24%	SFRP1/IGF1/SRPX/SFRP2/HGF/TIMP3/IFNG/COL2A1/TNFSF12/CX3CL1/THBS1/PTPRC/SCG2/SERPINE1/FGFR1/RET/IL7/BCL2L14/NRP1/EYA1/BCL2A1/SPI1/FAS/FASLG/ITM2C/IL12A/TNFRSF1B/FGF10/TRAF1/TLR3/TGFB2/PTEN/INHBA/AR/SGPP1/BMP5/TNFRSF12A/STK4/PIK3R1/AGT/MLLT11/TNFAIP3/FADD/CSF2/NGF/CASP8AP2/G0S2/ITGAV/IL2/HTT/CYLD/DELE1/HMGB2/P2RX7/DBH/BCL2/BCL2L11/TGFBR1/CTTN/CD27/UNC5B/TNF/CAV1
GOBP_DENDRITIC_CELL_DIFFERENTIATION	GOBP_DENDRITIC_CELL_DIFFERENTIATION	47	0.569231914809685	1.86631560373437	0.000198457308229944	0.00289076828410434	0.00222731182105363	2889	tags=47%	list=15%	signal=40%	AXL/IRF8/TMEM176B/TMEM176A/LILRB1/TGFBR2/FCGR2B/CCR7/BATF3/CAMK4/SPI1/GAS6/LILRB2/ITGB6/TREM2/LGALS1/FLT3/CSF2/IRF4/RBPJ/CCL19/BATF2
GOBP_REGULATION_OF_ICOSANOID_SECRETION	GOBP_REGULATION_OF_ICOSANOID_SECRETION	21	-0.737058880639518	-2.01476321077622	0.000200381224309633	0.00291059356995818	0.00224258703137777	2884	tags=67%	list=15%	signal=56%	TNFRSF11A/IL1B/OXT/PLA2R1/SYK/MAP2K6/PLA2G10/SSTR4/EDN1/CYP4A11/IL1A/CYP4F2/PLA2G4A/PLA2G3
GOBP_OSTEOBLAST_DIFFERENTIATION	GOBP_OSTEOBLAST_DIFFERENTIATION	224	0.385398570824212	1.62230312730344	0.000205777228608245	0.00298059957740403	0.00229652605125228	2340	tags=25%	list=13%	signal=23%	SFRP1/HAND2/MYOC/IGF1/LRRC17/SFRP2/HGF/DDR2/TNFAIP6/RSPO2/RANBP3L/FERMT2/CTHRC1/VCAN/VEGFC/GREM1/TWIST1/FGF2/IL6/CYP24A1/RUNX2/PRKD1/RASSF2/FZD1/TMEM119/PTH1R/CCN4/MEF2C/MRC2/CCN1/NOG/PDLIM7/SOX9/WNT10B/BMPR2/CCL3/IL6ST/SCUBE3/SKI/FHL2/LTF/BMPR1A/GLI3/FFAR4/TWSG1/CRIM1/PENK/COL6A1/LRP5/AXIN2/BMP6/CBFB/IGFBP5/GABBR1/LOX/WWTR1/ILK
GOBP_REGULATION_OF_SYNAPSE_STRUCTURE_OR_ACTIVITY	GOBP_REGULATION_OF_SYNAPSE_STRUCTURE_OR_ACTIVITY	210	0.387554663394387	1.6204315975453	0.000210685160351397	0.00304316470440523	0.00234473193745968	3106	tags=30%	list=17%	signal=25%	SHANK2/SLITRK3/ZDHHC15/NRXN1/LRRN1/LRFN5/PCDH8/KIF1A/EPHB2/GPC4/GPC6/DKK1/FLRT2/CLSTN2/PAK3/ABI2/FCGR2B/SYNDIG1/FZD1/SNCA/FYN/SRGN/PTPRO/ZNF804A/ADGRB1/CDH2/RELN/APOE/FRMPD4/CBLN1/AMIGO2/MEF2C/RAB17/GHRL/COLQ/NPTX1/NEGR1/THBS2/NTRK3/NRP2/LILRB2/IL10RA/PTEN/EPHA7/CUX2/GPM6A/LRRTM2/TREM2/CAMK1/DBN1/CAPRIN2/DRD2/IL10/DNM3/NTN1/APP/LRRN3/LRRTM1/FARP1/TANC2/NFATC4/ADGRB3
GOBP_REGULATION_OF_OSSIFICATION	GOBP_REGULATION_OF_OSSIFICATION	114	0.443153215935688	1.69558343319219	0.000215649839031048	0.00310619865634972	0.00239329904920837	2068	tags=32%	list=11%	signal=28%	SFRP1/COMP/MGP/OSR1/DDR2/RFLNB/TGFB3/GREM1/TWIST1/DKK1/OMD/EGR2/RUNX2/CCR1/KL/SRGN/SLC8A1/TMEM119/CSF1/MEF2C/S1PR1/PTGER4/ENPP1/CCN1/SOX9/WNT10B/BMPR2/CCL3/LTF/BMPR1A/TGFB2/SMAD7/ANO6/ANKH/BMP6/ACTN3
GOBP_FATTY_ACID_BIOSYNTHETIC_PROCESS	GOBP_FATTY_ACID_BIOSYNTHETIC_PROCESS	149	-0.411731652981132	-1.67806570294368	0.000219152175627513	0.00314787750047186	0.00242541223611151	3425	tags=34%	list=18%	signal=28%	NDUFAB1/MLYCD/ELOVL4/ACSM6/GIP/PTGES2/DAGLB/PRKAG3/TRIB3/FASN/GSTP1/IL1B/ALOX15/PECR/APOA1/HSD17B8/MID1IP1/NR1H2/MLXIPL/ACACA/ACSM2B/OXSM/ABHD3/ELOVL1/ALOX15B/PLA2G10/PLA2G4F/EDN1/FADS6/CYP2C8/ELOVL7/EDN2/FABP5/ACADL/GSTM4/GSTM1/ANXA1/CBR1/CEACAM1/CYP2E1/GSTM2/LIPH/PTGS2/FA2H/ALOXE3/AKR1C3/ALOX12B/CYP2C9/PLA2G4A/PLA2G3
GOBP_NEGATIVE_REGULATION_OF_DEFENSE_RESPONSE	GOBP_NEGATIVE_REGULATION_OF_DEFENSE_RESPONSE	226	0.38040511179464	1.60050513515125	0.000220243437455005	0.00315478896143998	0.00243073745667647	2826	tags=28%	list=15%	signal=24%	PTGIS/SAA1/IL2RA/IGF1/HGF/LRFN5/VSIG4/TNFAIP6/FGL2/LILRB1/CD96/IL22RA2/KLRD1/FOXF1/ISL1/CR1/KLRC1/CD200/SYT11/TNFAIP8L2/HLA-F/FCGR2B/SERPING1/CX3CL1/FYN/PTPRC/SLAMF8/NPY/A2M/TAFA3/SIGLEC10/CST7/IRAK3/APOE/HAVCR2/PTGER4/GHRL/AOAH/SAMHD1/SIRPA/NPY5R/HLA-DRB1/TNFRSF1B/MMP12/FFAR4/NT5E/NLRP3/GATA3/SOCS5/ATG12/TREM2/TNFAIP3/TEK/ITCH/C1QTNF3/CD200R1/PLCG1/SERPINF1/ALOX5/KIR2DL4/IL2/HLA-A/DRD2/IL10
GOBP_RENAL_SYSTEM_VASCULATURE_DEVELOPMENT	GOBP_RENAL_SYSTEM_VASCULATURE_DEVELOPMENT	29	0.657735958342359	1.97279201893467	0.000221060667278586	0.00315774781905406	0.00243301723073408	2556	tags=52%	list=14%	signal=45%	FOXC2/OSR1/TCF21/PDGFRA/PDGFD/PDGFA/PKD2/NRP1/WT1/ANGPT1/EDNRA/ACTA2/PECAM1/TEK/PDGFRB
GOBP_SKELETAL_MUSCLE_ORGAN_DEVELOPMENT	GOBP_SKELETAL_MUSCLE_ORGAN_DEVELOPMENT	161	0.412309673857211	1.65146280281889	0.000226955491361724	0.00323017740111865	0.0024888235937738	3513	tags=30%	list=19%	signal=24%	SMYD1/BVES/DNER/MEOX2/TCF21/ELN/HIVEP3/ANKRD1/HDAC9/CFL2/TWIST1/MYOCD/EGR2/DMD/LMOD3/NR2F2/RBM24/HEYL/POPDC2/MSC/WT1/MEF2C/RIPOR2/WNT10B/SKI/CASQ1/BASP1/TLL2/ASB2/ACTN3/SAP30/VAMP5/DLL1/ITGA7/POPDC3/VGLL2/METTL21C/CNTNAP1/FGFRL1/MEF2D/COL19A1/VAX1/BCL2/GPCPD1/RBFOX1/STRA6/CAV1/HLF
GOBP_KIDNEY_EPITHELIUM_DEVELOPMENT	GOBP_KIDNEY_EPITHELIUM_DEVELOPMENT	138	0.41910875629118	1.65393438267414	0.000227380501645173	0.00323017740111865	0.0024888235937738	2537	tags=36%	list=14%	signal=31%	SFRP1/FOXC2/IRX1/OSR1/TCF21/SLIT2/ADAMTS16/KANK2/GREM1/FGF2/WNT6/FGF1/HEYL/LIF/DCHS1/PTPRO/RET/PKD2/EYA1/BMPER/WT1/MEF2C/EDNRA/RARB/NOG/SOX9/BASP1/GLI3/SMAD7/EPHA7/IRX2/SALL1/AHI1/GATA3/PECAM1/AGT/MAGI2/SPRY1/IRX3/DLL1/WWTR1/ILK/PODXL/LAMB2/FMN1/PROM1/GREB1L/ASXL1/WNT11
GOBP_NEGATIVE_REGULATION_OF_NEUROINFLAMMATORY_RESPONSE	GOBP_NEGATIVE_REGULATION_OF_NEUROINFLAMMATORY_RESPONSE	14	0.775170608892774	1.94201307651075	0.000228211581787804	0.00323310161486229	0.00249107667503054	2330	tags=71%	list=12%	signal=63%	IGF1/CD200/SYT11/CX3CL1/PTPRC/TAFA3/CST7/TNFRSF1B/TREM2/CD200R1
GOBP_NEGATIVE_REGULATION_OF_SMOOTH_MUSCLE_CELL_PROLIFERATION	GOBP_NEGATIVE_REGULATION_OF_SMOOTH_MUSCLE_CELL_PROLIFERATION	51	0.550038233615413	1.82781143358476	0.000229529655724995	0.00324289029987418	0.00249861877169717	2826	tags=49%	list=15%	signal=42%	OGN/APOD/PPARGC1A/VIP/TGFB3/MYOCD/IFNG/EFEMP2/TPM1/AIF1/CNN1/APOE/TAFA5/MEF2C/IL12A/BMPR2/IL15/PTEN/PRKG1/TNFAIP3/ANG/IGFBP5/GNA12/S1PR2/IL10
GOBP_RELAXATION_OF_SMOOTH_MUSCLE	GOBP_RELAXATION_OF_SMOOTH_MUSCLE	10	0.828448205829645	1.87666326277782	0.000230400736012376	0.00324632753656675	0.00250126713267416	1990	tags=50%	list=11%	signal=45%	KCNMA1/SLC8A1/GUCY1A1/RGS2/PRKG1
GOBP_MACROPHAGE_ACTIVATION	GOBP_MACROPHAGE_ACTIVATION	100	0.469112722587705	1.76211944583587	0.000232501273174793	0.00326702196626863	0.00251721201077401	2242	tags=39%	list=12%	signal=35%	SUCNR1/LRFN5/VSIG4/CX3CR1/CD74/IL33/C1QA/TLR1/IL6/IFNG/CD93/CD200/SYT11/FCGR2B/CX3CL1/SNCA/THBS1/PTPRC/CD84/AIF1/ITGAM/TAFA3/TLR4/CST7/ITGB2/HAVCR2/DYSF/CCL3/STAP1/BPI/TLR3/C5AR1/LBP/CLU/TYROBP/TMEM106A/TREM2/FOXP1/CSF2
GOBP_CYTOSOLIC_CALCIUM_ION_TRANSPORT	GOBP_CYTOSOLIC_CALCIUM_ION_TRANSPORT	173	0.403203324396425	1.63291643094523	0.000234126706222698	0.00328094633571158	0.00252794061632553	2793	tags=33%	list=15%	signal=28%	PLN/CASQ2/ANK2/CCN2/TRPC1/ATP1A2/RASA3/HTR2A/HTR2B/FGF2/CXCL10/DMD/SRI/CXCL11/PRKD1/CCR7/CX3CL1/SNCA/CXCL9/FYN/PTPRC/CCR5/CCL21/SLC8A1/F2R/THY1/TRPA1/PKD2/LCK/AKAP6/FASLG/TPCN2/MCOLN2/ITPR1/CCL3/CASQ1/DRD1/CORO1A/PLA2G1B/SLC8A3/ATP2A3/ATP2B4/PLCG1/RYR2/APLNR/MICU3/GP5/ITPR2/CACNA1C/TRPV2/ADCYAP1R1/HTT/CCL19/METTL21C/CLIC2/DRD2/CYBA
GOBP_REGULATION_OF_BIOMINERALIZATION	GOBP_REGULATION_OF_BIOMINERALIZATION	99	0.458428004213238	1.71713595965729	0.000238560924143583	0.00333405010472018	0.0025688566084878	3836	tags=47%	list=21%	signal=38%	COMP/MGP/OSR1/DDR2/RFLNB/TGFB3/GREM1/TWIST1/WNT6/OMD/CCR1/KL/SRGN/SLC8A1/TMEM119/ASPN/MEF2C/S1PR1/ENPP1/CCN1/GAS6/SOX9/ODAPH/WNT10B/BMPR2/CCL3/LTF/BMPR1A/AMTN/ANO6/ANKH/BMP6/ACTN3/HEY1/HEY2/MMP20/ALOX5/FAM20C/P2RX7/TENT5A/ROCK1/CEBPB/FBXO5/PKDCC/ENAM/RFLNA/GPM6B
GOBP_REGULATION_OF_RELEASE_OF_SEQUESTERED_CALCIUM_ION_INTO_CYTOSOL	GOBP_REGULATION_OF_RELEASE_OF_SEQUESTERED_CALCIUM_ION_INTO_CYTOSOL	75	0.500361736684674	1.77944847460405	0.00024148711802818	0.00336584875289412	0.00259335719034377	2793	tags=39%	list=15%	signal=33%	PLN/CASQ2/ANK2/TRPC1/ATP1A2/CXCL10/DMD/SRI/CXCL11/PRKD1/CX3CL1/SNCA/CXCL9/SLC8A1/F2R/THY1/PKD2/AKAP6/CASQ1/DRD1/CORO1A/PLCG1/RYR2/APLNR/CACNA1C/HTT/METTL21C/CLIC2/CYBA
GOBP_EMBRYONIC_SKELETAL_SYSTEM_MORPHOGENESIS	GOBP_EMBRYONIC_SKELETAL_SYSTEM_MORPHOGENESIS	93	0.469924357997939	1.74640202494171	0.000245761115718899	0.00341205628680015	0.00262895969333806	2958	tags=32%	list=16%	signal=27%	FOXC2/CHST11/OSR1/MMP16/ZEB1/TGFB3/GSC/HOXC11/TWIST1/TGFBR2/COL2A1/RUNX2/HOXB6/PDGFRA/HOXB9/EYA1/PRRX1/NOG/GLI3/HOXB5/IFT140/HOXB3/ALX4/HOXB4/HOXA3/HOXC9/MEGF8/WDR19/SMAD2/HOXC4
GOBP_NEGATIVE_REGULATION_OF_CANONICAL_WNT_SIGNALING_PATHWAY	GOBP_NEGATIVE_REGULATION_OF_CANONICAL_WNT_SIGNALING_PATHWAY	135	0.429280721948552	1.68904396727949	0.000246324018952432	0.00341205628680015	0.00262895969333806	2537	tags=27%	list=14%	signal=24%	SFRP1/SHISA3/SFRP4/FRZB/SFRP2/SOX10/DACT1/CTHRC1/GREM1/DKK1/BICC1/IGFBP4/ISL1/TLE2/DACT3/FZD1/FZD4/PTPRO/PTPRU/CDH2/APOE/NOG/SOX9/ROR2/TMEM170B/GLI3/DRAXIN/STK4/AXIN2/LATS2/DKK2/DKK3/WWTR1/ANKRD6/NKD1/IGFBP6/WNT11
GOBP_INTEGRIN_MEDIATED_SIGNALING_PATHWAY	GOBP_INTEGRIN_MEDIATED_SIGNALING_PATHWAY	107	0.455071871532055	1.73164336420603	0.000246781870288775	0.00341205628680015	0.00262895969333806	4083	tags=42%	list=22%	signal=33%	ITGA9/ITGBL1/CCN2/FERMT2/TIMP1/ITGA8/PLEK/ITGA1/ITGB3/PRKD1/ITGAM/FYB1/FN1/THY1/NRP1/PLPP3/ADAMTS1/ITGB2/NEDD9/FUT8/SLC2A10/LOXL3/FBLN1/COL3A1/DOCK1/ITGB6/ITGA4/ITGB1/FLNA/CD40LG/ILK/ITGA7/ITGA5/ITGAV/CDH17/CD47/COL16A1/ITGB5/LIMS2/ANGPTL3/ABL1/LIMS1/ITGB7/ITGA2/CUL3
GOBP_REGULATION_OF_B_CELL_RECEPTOR_SIGNALING_PATHWAY	GOBP_REGULATION_OF_B_CELL_RECEPTOR_SIGNALING_PATHWAY	21	0.713241789222452	1.98294441559446	0.00024784771938607	0.00341765481852099	0.00263327331333692	2131	tags=57%	list=11%	signal=51%	CMTM3/PRKCB/FCGR2B/PLCL2/LPXN/NFAM1/STAP1/FCRL3/SLC39A10/PTPN22/CD300A/FOXP1
GOBP_MALE_GENITALIA_DEVELOPMENT	GOBP_MALE_GENITALIA_DEVELOPMENT	24	0.678828089857133	1.95485836125245	0.000249650248254333	0.00343335487692328	0.00264537007178793	3345	tags=54%	list=18%	signal=45%	PDGFRA/WT1/ROR2/FGF10/SYCP2/AR/BMP5/BMP6/HOXA13/GREB1L/SRD5A2/LGR4/TBX3
GOBP_MESENCHYMAL_CELL_PROLIFERATION	GOBP_MESENCHYMAL_CELL_PROLIFERATION	41	0.601369435009643	1.92474227312801	0.000250534584283283	0.00343637754729139	0.00264769901301752	2805	tags=46%	list=15%	signal=39%	HAND2/OSR1/ZEB1/DCHS2/FOXF1/FGF7/TGFBR2/NFIB/DCHS1/PDGFA/PRRX1/SOX9/BMPR1A/IRS2/LRP5/MSX1/WNT11/KDR/FGF4
GOBP_CELLULAR_KETONE_METABOLIC_PROCESS	GOBP_CELLULAR_KETONE_METABOLIC_PROCESS	199	-0.386835488211188	-1.647628525604	0.000254091766858321	0.0034667771145762	0.00267112161521663	3046	tags=26%	list=16%	signal=22%	DHRS4/ADIPOQ/ERFE/TYSND1/TRIB3/PRMT3/STAR/INS/PDK1/TPI1/IL1B/HSD17B6/PPARD/AFP/APOA1/AKR1B1/ABCB11/MID1IP1/NR1H2/MLXIPL/RDH10/GPD2/GPD1/SREBF1/PPARG/ADM/CES1/FDXR/SCNN1B/MFSD2A/HSD17B1/BHMT/FABP5/ACADL/WNT4/ANXA1/CBR1/HSD11B2/CEACAM1/PTGS2/AKR1C3/CYP4F2/AKR1C4/SLC7A11/AKR1B10/DHRS9/AKR1C1/CYP4F12/PLA2G3/CYP4F11/CYP4F3
GOBP_KETONE_CATABOLIC_PROCESS	GOBP_KETONE_CATABOLIC_PROCESS	14	-0.797052260137117	-1.98418812612368	0.000254091766858321	0.0034667771145762	0.00267112161521663	117	tags=36%	list=1%	signal=36%	HSD17B6/CYP4F2/CYP4F12/CYP4F11/CYP4F3
GOBP_SALIVARY_GLAND_DEVELOPMENT	GOBP_SALIVARY_GLAND_DEVELOPMENT	36	0.615734313952699	1.91197725428069	0.000261538355314063	0.00355898640876057	0.00274216807441476	1807	tags=39%	list=10%	signal=35%	HGF/SEMA3A/TGFB3/NTN4/FGF7/TGM2/SEMA3C/NFIB/PDGFA/NRP1/LAMA1/FGF10/TGFB2/TWSG1
GOBP_LONG_CHAIN_FATTY_ACID_BIOSYNTHETIC_PROCESS	GOBP_LONG_CHAIN_FATTY_ACID_BIOSYNTHETIC_PROCESS	27	-0.680679505947751	-1.99706827290553	0.000265111763926905	0.00359814417655124	0.00277233879393102	1325	tags=33%	list=7%	signal=31%	ALOX15B/CYP2C8/GSTM4/GSTM1/CYP2E1/GSTM2/ALOXE3/ALOX12B/CYP2C9
GOBP_REGULATION_OF_ORGAN_GROWTH	GOBP_REGULATION_OF_ORGAN_GROWTH	84	0.474901263516241	1.72213854808024	0.000272258407453947	0.00368546655744597	0.00283961992894238	2531	tags=33%	list=14%	signal=29%	FOXC2/TBX5/IGF1/TBX20/PI16/GATA6/ZFPM2/RBP4/FGF2/TGFBR2/IL7/RGS2/WT1/AKAP6/MEF2C/NOG/PROX1/BASP1/BMPR1A/SASH3/PTEN/STK4/RUNX1/LATS2/WWC2/RBPJ/HEY2/DUSP6
GOBP_FAT_SOLUBLE_VITAMIN_CATABOLIC_PROCESS	GOBP_FAT_SOLUBLE_VITAMIN_CATABOLIC_PROCESS	13	-0.810881595804524	-1.99324174285914	0.00027415788329146	0.00369185003776078	0.00284453834500597	117	tags=38%	list=1%	signal=38%	CYP4F2/CYP4F12/CYP26A1/CYP4F11/CYP4F3
GOBP_REGULATION_OF_EPIDERMIS_DEVELOPMENT	GOBP_REGULATION_OF_EPIDERMIS_DEVELOPMENT	63	-0.524025709388692	-1.85318691782192	0.00027415788329146	0.00369185003776078	0.00284453834500597	2210	tags=38%	list=12%	signal=34%	ZFP36/EZH2/PRKCH/SFN/FOXC1/REG3A/PTCH2/TP63/GRHL2/KDF1/ALOX15B/KEAP1/ZBED2/OVOL2/MAFG/ATOH1/AQP3/ESRP1/HES5/MYCL/TMEM79/GRHL1/ABCA12/SULT2B1
GOBP_POSITIVE_REGULATION_OF_CELL_ADHESION_MEDIATED_BY_INTEGRIN	GOBP_POSITIVE_REGULATION_OF_CELL_ADHESION_MEDIATED_BY_INTEGRIN	21	0.710190675161058	1.97446175279931	0.000276523696041427	0.00371275657447313	0.00286064664971262	1680	tags=52%	list=9%	signal=48%	FOXC2/SFRP2/P2RY12/CXCL13/LIF/CCL21/RET/NCKAP1L/CD3E/CCL5/TGFB2
GOBP_PROTEOGLYCAN_METABOLIC_PROCESS	GOBP_PROTEOGLYCAN_METABOLIC_PROCESS	80	0.479921193095122	1.72261249902762	0.000277146400647191	0.00371275657447313	0.00286064664971262	3482	tags=39%	list=19%	signal=32%	FOXL1/CHST11/IGF1/CYTL1/CHST15/COL2A1/XYLT1/DCN/BGN/CSGALNACT2/SULF1/EXTL2/SLC2A10/SPOCK2/ADAMTS12/CHST3/CHST10/BMPR2/B3GAT1/HS3ST3B1/EGFLAM/SULF2/DSEL/NDNF/GAL3ST4/CHSY3/CSGALNACT1/B3GALT6/B4GALT7/CHSY1/EXT2
GOBP_APPENDAGE_DEVELOPMENT	GOBP_APPENDAGE_DEVELOPMENT	176	0.398105356355229	1.61885939216372	0.000280008584033915	0.00374140668744025	0.00288272131257546	3004	tags=32%	list=16%	signal=27%	COMP/HAND2/CHST11/TBX5/RSPO4/ALDH1A2/MEOX2/SFRP2/OSR1/RSPO2/FERMT2/HOXC11/GREM1/TWIST1/DKK1/SEMA3C/COL2A1/RUNX2/NR2F2/HOXC10/RECK/PRRX1/RARB/NOG/SOX9/BMPR2/SKI/ROR2/FGF10/COL3A1/BMPR1A/GLI3/TGFB2/SALL1/IFT52/IFT140/LRP5/CIBAR1/ALX4/IQCE/TMEM231/GNA12/PAM/FMN1/HOXA13/CACNA1C/RPGRIP1L/MSX1/MSX2/FGF4/LEF1/RNF165/MEGF8/WDR19/HOXC13/SALL4
GOBP_BRANCHING_MORPHOGENESIS_OF_AN_EPITHELIAL_TUBE	GOBP_BRANCHING_MORPHOGENESIS_OF_AN_EPITHELIAL_TUBE	150	0.40876448370662	1.63452720583733	0.000281090142398074	0.00374617816067124	0.00288639769120106	2809	tags=31%	list=15%	signal=27%	FOXC2/SEMA3E/TBX20/SFRP2/TCF21/SLIT2/RSPO2/ADAMTS16/GREM1/PGR/FOXF1/FGF2/WNT6/TGFBR2/FGF1/CTSH/DCHS1/PKD2/NRP1/EYA1/CSF1/LAMA1/WT1/EDNRA/NOG/SOX9/TIE1/FGF10/NOTCH4/GLI3/SALL1/CTSZ/AR/STK4/ENG/AGT/LRP5/CCL11/SPRY1/ILK/PLXND1/GREB1L/KDR/ESR1/MSX2/CLIC4/LEF1
GOBP_BRANCHING_INVOLVED_IN_SALIVARY_GLAND_MORPHOGENESIS	GOBP_BRANCHING_INVOLVED_IN_SALIVARY_GLAND_MORPHOGENESIS	22	0.703920273657376	1.9863894645993	0.000284196507335839	0.00377784097540777	0.00291079361457489	1522	tags=45%	list=8%	signal=42%	HGF/SEMA3A/NTN4/FGF7/TGM2/SEMA3C/PDGFA/NRP1/LAMA1/FGF10
GOBP_RETINA_VASCULATURE_DEVELOPMENT_IN_CAMERA_TYPE_EYE	GOBP_RETINA_VASCULATURE_DEVELOPMENT_IN_CAMERA_TYPE_EYE	18	0.734794835391128	1.97732086610422	0.000285718988625138	0.00378834074405279	0.00291888359499635	2758	tags=61%	list=15%	signal=52%	CYP1B1/VSTM4/RHOJ/FZD4/PDGFRA/NRP1/LAMA1/BMPR2/LRP5/PDGFRB/CLIC4
GOBP_EOSINOPHIL_MIGRATION	GOBP_EOSINOPHIL_MIGRATION	21	0.709696509774025	1.97308788140057	0.000288813418104833	0.00381397707577422	0.00293863616562111	2058	tags=57%	list=11%	signal=51%	CCL2/CX3CL1/SCG2/CCL8/CCL21/PTGER4/CCL3/CCL4/CCL5/CD300A/CCL7/CCL11
GOBP_CELLULAR_DEFENSE_RESPONSE	GOBP_CELLULAR_DEFENSE_RESPONSE	50	0.557806917241194	1.83905502423075	0.000289127637536935	0.00381397707577422	0.00293863616562111	3183	tags=46%	list=17%	signal=38%	CX3CR1/IL33/ITK/CCR2/TRAT1/SH2D1A/CXCL9/MNDA/CCR5/CCR3/GNLY/C5AR1/LILRB2/LBP/CD300C/TYROBP/LY96/ITGB1/PRF1/RAB23/KIR2DL4/KLRG1/VEZF1
GOBP_REGULATION_OF_INFLAMMATORY_RESPONSE	GOBP_REGULATION_OF_INFLAMMATORY_RESPONSE	345	0.339624256057076	1.49221957563128	0.000292258686298176	0.00384546989019814	0.00296290110523261	2401	tags=25%	list=13%	signal=22%	PTGIS/TNFSF4/SAA1/PLA2G2A/IL2RA/IGF1/SUCNR1/HGF/LRFN5/TNFAIP6/IL33/C3/TLR7/IL22RA2/FOXF1/IL6/CMA1/CD28/CCR2/IFNG/ISL1/IDO1/CAMK2N1/CD200/ALOX5AP/SYT11/TNFAIP8L2/FCGR2B/CCR7/CX3CL1/SNCA/FYN/PTPRC/SLAMF8/NPY/SERPINE1/AGTR1/TAFA3/TLR4/SIGLEC10/CST7/GPRC5B/APOE/CCN4/C2CD4B/PTGER4/GHRL/NKG7/PIK3CG/AOAH/SIRPA/NPY5R/HLA-DRB1/ADAMTS12/TNFRSF1B/CCL3/IL6ST/STAP1/SELE/IL1R1/TLR3/CCL5/FFAR4/IL15/LBP/PLA2G7/N…
GOBP_LYMPHOCYTE_COSTIMULATION	GOBP_LYMPHOCYTE_COSTIMULATION	45	0.568144302351062	1.84711429372099	0.000296301173389032	0.0038887648923723	0.00299625952785863	3424	tags=44%	list=18%	signal=36%	TNFSF4/PDCD1LG2/CD28/EFNB3/TNFSF13B/CCR7/FYN/CCL21/LCK/CD3E/KLRC4-KLRK1/LILRB2/CD5/LGALS1/CD40LG/CCL19/CD160/ICOS/LILRB4/CAV1
GOBP_ATRIOVENTRICULAR_VALVE_DEVELOPMENT	GOBP_ATRIOVENTRICULAR_VALVE_DEVELOPMENT	25	0.684848960452302	1.97215972983452	0.000299395086253259	0.00391942276206481	0.00301988114981635	2449	tags=56%	list=13%	signal=49%	TBX5/TBX20/TWIST1/TGFBR2/HEYL/DCHS1/CCN1/BMPR2/BMPR1A/TGFB2/OLFM1/HEY1/APLNR/HEY2
GOBP_MEMBRANE_REPOLARIZATION	GOBP_MEMBRANE_REPOLARIZATION	45	0.567439006965618	1.84482128262793	0.00030470674145532	0.00397888525269056	0.00306569648168099	3785	tags=47%	list=20%	signal=37%	CASQ2/ANK2/KCNJ5/KCNE4/ATP1A2/KCNJ8/ATP1B2/AKAP6/KCNH2/KCND3/SCN4B/SNTA1/FLNA/CACNA1D/KCNE5/AKAP9/CAV3/WDR1/CAV1/KCNA5/SCN1B
GOBP_PLATELET_ACTIVATION	GOBP_PLATELET_ACTIVATION	129	0.428938921732249	1.67362727431849	0.000306173842923144	0.00398547187321511	0.00307077141550941	2915	tags=33%	list=16%	signal=28%	COMP/ADAMTS18/SAA1/AXL/F2RL2/P2RY12/SH2B3/PLEK/MYL9/IL6/PRKCQ/ITGB3/MMRN1/PDGFRA/FN1/DGKB/F2R/PDGFA/TLR4/APOE/LCK/PIK3CG/DGKI/PRKCA/IL6ST/COL3A1/SERPINE2/PDPN/DGKG/PRKG1/CD40/FLNA/CD40LG/CSRP1/ILK/ACTN1/VAV2/GP5/MERTK/C1QTNF1/EMILIN2/DGKD/SELP
GOBP_ENDOTHELIAL_CELL_APOPTOTIC_PROCESS	GOBP_ENDOTHELIAL_CELL_APOPTOTIC_PROCESS	51	0.544347608624411	1.80890113101465	0.000306752621454189	0.00398547187321511	0.00307077141550941	4278	tags=61%	list=23%	signal=47%	CCL2/RAMP2/THBS1/SCG2/SERPINE1/ECSCR/KRIT1/ANGPT1/FASLG/SEMA5A/GAS6/BMPR2/GATA3/ANO6/ITGA4/TNFAIP3/CD40/TEK/CD40LG/PLCG1/KDR/NDNF/IL10/CD160/TNF/IL11/ABL1/CDH5/HLA-G/RGCC/IL13
GOBP_NEURAL_CREST_CELL_MIGRATION	GOBP_NEURAL_CREST_CELL_MIGRATION	60	0.519702191920039	1.78375750807336	0.000309288797717807	0.00400835181202701	0.00308840020937053	1995	tags=30%	list=11%	signal=27%	HAND2/SEMA3E/SOX10/SEMA3A/ANXA6/HTR2B/TWIST1/SEMA3C/ISL1/EDN3/FN1/RET/NRP1/EDNRA/SEMA5A/NRP2/ENG/SEMA5B
GOBP_ORGANIC_ACID_BIOSYNTHETIC_PROCESS	GOBP_ORGANIC_ACID_BIOSYNTHETIC_PROCESS	298	-0.351491985698353	-1.55127570109632	0.000312616330448025	0.00404134761186684	0.00311382318617309	2354	tags=22%	list=13%	signal=19%	PECR/SHMT2/APOA1/CTH/BCAT2/HSD17B8/ABCB11/MID1IP1/NR1H2/MLXIPL/ACACA/SHMT1/ACSM2B/RDH10/OXSM/ABHD3/GGT6/MGST2/PYCR3/SYK/ADI1/ELOVL1/ALOX15B/ILVBL/PLA2G10/SERINC5/PYCR1/OSBPL6/PLA2G4F/GLS2/CES1/PSAT1/LGSN/EDN1/FADS6/CBS/CYP2C8/ELOVL7/CYP4A11/EDN2/BHMT/FABP5/ACADL/GSTM4/SLC27A2/GSTM1/ANXA1/CBR1/SLC27A5/CEACAM1/CYP2E1/GSTM2/LIPH/PTGS2/FA2H/ALOXE3/ALDH1A1/AKR1C3/AKR1C4/ALOX12B/CYP2C9/PLA2G4A/DHRS9/PL…
GOBP_FOCAL_ADHESION_ASSEMBLY	GOBP_FOCAL_ADHESION_ASSEMBLY	83	0.47522865253648	1.72217173003227	0.000317131453457759	0.00408949313174581	0.00315091889050431	4104	tags=43%	list=22%	signal=34%	SFRP1/MYOC/APOD/SORBS1/CORO2B/EPHA3/FERMT2/GREM1/THBS1/PTPRJ/ACTN2/THY1/NRP1/ARHGAP6/DLC1/PTEN/PEAK1/FAM107A/ACTN3/MAP4K4/TEK/ACTN1/FMN1/KDR/LIMCH1/COL16A1/BCL2/VCL/ROCK1/CTTN/ABL1/LIMS1/GPM6B/ACVRL1/ITGA2/ROCK2
GOBP_POSITIVE_REGULATION_OF_LIPASE_ACTIVITY	GOBP_POSITIVE_REGULATION_OF_LIPASE_ACTIVITY	68	0.512714465821456	1.78466291399008	0.000320280662046032	0.00411982911303491	0.00317429250024675	2678	tags=38%	list=14%	signal=33%	P2RY12/HTR2A/HTR2B/FGF2/ITK/KIT/PDGFRA/FGFR1/AGTR1/ARHGAP6/APOH/EDNRA/CCN1/APOC2/SELE/PLA2G5/CCL5/C5AR1/PLA2G1B/AGT/ANG/PDGFRB/PLCB2/ESR1/ADCYAP1R1/PLAA
GOBP_RETINOL_METABOLIC_PROCESS	GOBP_RETINOL_METABOLIC_PROCESS	50	-0.559297488118223	-1.91321820123626	0.000328610689688829	0.00421649100838941	0.0032487696499209	816	tags=28%	list=4%	signal=27%	RDH13/BCO1/RPE65/SDR16C5/CYP2C8/CYP3A5/ALDH1A1/AKR1C3/RDH12/AKR1B10/AKR1B15/CYP2C18/DHRS9/ADH7
GOBP_POSITIVE_REGULATION_OF_EXTRACELLULAR_MATRIX_ORGANIZATION	GOBP_POSITIVE_REGULATION_OF_EXTRACELLULAR_MATRIX_ORGANIZATION	27	0.653280930583547	1.93078468572116	0.000348357002246237	0.00445879717479032	0.00343546444372592	2021	tags=41%	list=11%	signal=36%	DDR2/IL6/PHLDB1/EFEMP2/CPB2/SOX9/EMILIN1/MELTF/PDPN/RUNX1/AGT
GOBP_MATURE_B_CELL_DIFFERENTIATION	GOBP_MATURE_B_CELL_DIFFERENTIATION	34	0.615474907359488	1.89103330137099	0.000350981391379241	0.00448129574030137	0.00345279939277564	2839	tags=53%	list=15%	signal=45%	IRF8/DOCK10/IL6/ITM2A/CR1/GPR183/FCGR2B/SLAMF8/CMTM7/SPI1/PLCL2/DOCK11/LGALS1/DLL1/MFNG/IL2/IL10/CDH17
GOBP_MELANOCYTE_DIFFERENTIATION	GOBP_MELANOCYTE_DIFFERENTIATION	25	0.681644579144004	1.9629320721462	0.000353829737449761	0.00450653589249437	0.00347224671051943	1644	tags=48%	list=9%	signal=44%	TYRP1/SOX10/KIT/ADAMTS9/MITF/EDN3/ZEB2/MEF2C/ENPP1/RAB27A/LRMDA/GLI3
GOBP_CELL_RECOGNITION	GOBP_CELL_RECOGNITION	155	0.41316892719585	1.66026090803888	0.000356288086350139	0.00452669703812425	0.00348778069787993	2862	tags=32%	list=15%	signal=28%	PTX3/FOXG1/C4B/VSTM2L/EPHA3/NEXN/SEMA3A/CD226/COLEC12/EPHB2/EMB/VCAN/TUB/CRTAM/EFNB3/DOCK2/CCR7/CCL21/GAP43/ADGRB1/NRP1/MFGE8/HAVCR2/CXCR4/DOCK8/SEMA5A/CRTAC1/PLA2G5/NDN/CORO1A/LBP/C4BPB/SPAM1/CD5/CNTN2/PECAM1/CADM1/TREM2/NTM/MYPN/CD209/FOLR2/NCAM2/PRF1/C4BPA/CCL19/PCDH12/CNR1/MEGF8/APP
GOBP_CARDIAC_CONDUCTION	GOBP_CARDIAC_CONDUCTION	92	0.462309821300721	1.71365434572666	0.00036115954368695	0.00457734313824809	0.00352680307754155	2672	tags=34%	list=14%	signal=29%	PLN/CASQ2/CTNNA3/TBX5/ANK2/KCNJ5/ABCC9/TRPC1/CACNB2/KCNE4/ATP1A2/SRI/ISL1/SLC8A1/ATP1B2/GJD3/KCNH2/KCND3/AGT/SLC8A3/SCN4B/SPTBN4/IRX3/FLNA/ATP2A3/ATP2B4/RYR2/CACNA1C/CACNA1D/KCNE5/AKAP9
GOBP_POSITIVE_REGULATION_OF_IMMUNE_EFFECTOR_PROCESS	GOBP_POSITIVE_REGULATION_OF_IMMUNE_EFFECTOR_PROCESS	238	0.363989236065653	1.53616734201001	0.000368320329416373	0.00465668563181434	0.00358793577876971	2181	tags=24%	list=12%	signal=22%	TNFSF4/CD74/CD226/C3/EPHB2/RBP4/NR4A3/LILRB1/HLA-DRA/KLRD1/FOXF1/IL6/CD28/CCR2/IFNG/CRTAM/CR1/KIT/HLA-F/SH2D1A/IL18R1/SCIMP/CD1E/LAPTM5/PTPRC/PTPRJ/CD84/ITGAM/TNFSF13/CAMK4/LAG3/TLR4/GPRC5B/SPI1/ITGB2/HLA-DRB1/IL12A/SLAMF6/CLNK/TNFRSF4/KLRC4-KLRK1/STAP1/PLA2G5/IL1R1/CD1A/SASH3/LBP/NLRP3/GATA3/PTPN22/TYROBP/SOCS5/CD300A/CADM1/TREM2/CD40/FADD/ARID5A
GOBP_T_CELL_ACTIVATION_INVOLVED_IN_IMMUNE_RESPONSE	GOBP_T_CELL_ACTIVATION_INVOLVED_IN_IMMUNE_RESPONSE	108	0.457842271164824	1.74256878153915	0.000371185504603777	0.0046788190432752	0.00360498937979961	5008	tags=53%	list=27%	signal=39%	TNFSF4/CD74/FGL2/LILRB1/HLA-DRA/IFNA7/IL6/IFNG/GPR183/FCGR2B/IL18R1/TMEM98/IFNK/HAVCR2/PTGER4/NCKAP1L/LCP1/HLA-DRB1/RAB27A/SLAMF6/APBB1IP/LOXL3/SMAD7/NLRP3/GATA3/TP53/SOCS5/FOXP1/IL12RB1/IRF4/IFNA6/IFNE/IL2/CCL19/IL27/LEF1/CLEC4D/FOXP3/NFKBID/HLA-DMB/IFNB1/IL12B/IFNA14/SPN/CD81/FCER1G/JAK3/MYB/RIPK2/LGALS9/IFNA21/RARA/IFNA17/IL4R/MDK/BATF/ITGAL
GOBP_POSITIVE_REGULATION_OF_WNT_SIGNALING_PATHWAY	GOBP_POSITIVE_REGULATION_OF_WNT_SIGNALING_PATHWAY	138	0.411551964827981	1.62411291739557	0.000371880608544983	0.0046788190432752	0.00360498937979961	3902	tags=36%	list=21%	signal=29%	SFRP1/SFRP4/RSPO3/RSPO4/SFRP2/DACT1/RSPO2/FGF2/LGR5/DKK1/DIXDC1/ADGRA2/PLEKHA4/RECK/ZEB2/SULF1/GPRC5B/LYPD6/CCN4/SMURF2/SEMA5A/WNT10B/SKI/ROR2/FGF10/SALL1/SULF2/TNFAIP3/DAAM2/DKK2/ILK/ANKRD6/GPC5/NKD1/RBPJ/HHEX/CAPRIN2/LEF1/SPIN1/WLS/PBXIP1/COL1A1/LGR4/CAV1/ZRANB1/TMEM198/ABL1/GID8/RSPO1/SOX4
GOBP_ESTABLISHMENT_OF_TISSUE_POLARITY	GOBP_ESTABLISHMENT_OF_TISSUE_POLARITY	72	0.497566823042135	1.76131089684255	0.000379669653399422	0.00476522276147673	0.00367156269319574	2537	tags=32%	list=14%	signal=28%	SFRP1/RSPO3/ROR1/SFRP2/DACT1/NPHP1/GPC4/CTHRC1/GPC6/DKK1/FOXF2/FZD1/PLEKHA4/PRICKLE2/SMURF2/ROR2/MAGI2/JHY/ANKRD6/NKD1/FZD2/RPGRIP1L/WNT11
GOBP_PROGESTERONE_METABOLIC_PROCESS	GOBP_PROGESTERONE_METABOLIC_PROCESS	15	-0.764133460076573	-1.93971600107402	0.000383136928954983	0.00479709699667365	0.00369612151419551	1118	tags=33%	list=6%	signal=31%	ADM/AKR1C3/AKR1C4/DHRS9/AKR1C1
GOBP_CARDIAC_MUSCLE_CELL_DIFFERENTIATION	GOBP_CARDIAC_MUSCLE_CELL_DIFFERENTIATION	105	0.465955834793679	1.76160950837522	0.000386076644307819	0.00480808180476229	0.00370458521328975	2556	tags=35%	list=14%	signal=31%	FHOD3/TBX5/IGF1/BVES/PI16/GATA6/GREM1/SGCD/MYOCD/DKK1/ISL1/ACTN2/PDGFRA/SLC8A1/SGCB/MYL2/RGS2/WT1/AKAP6/MEF2C/RARB/PROX1/FHL2/TTN/BMPR1A/NOX4/MYH11/ASB2/ALPK3/AGT/ITGB1/IRX3/DLL1/RBPJ/ALPK2/HEY2/PDGFRB
GOBP_CELL_DIFFERENTIATION_INVOLVED_IN_KIDNEY_DEVELOPMENT	GOBP_CELL_DIFFERENTIATION_INVOLVED_IN_KIDNEY_DEVELOPMENT	57	0.520744362603708	1.77085850985526	0.000386803718967532	0.00480808180476229	0.00370458521328975	2499	tags=37%	list=13%	signal=32%	FOXC2/OSR1/TCF21/GLIS2/GREM1/LIF/PTPRO/WT1/MEF2C/EDNRA/BASP1/ACTA2/GLI3/SALL1/GATA3/MAGI2/WWTR1/PODXL/LAMB2/PROM1/ASXL1
GOBP_REGULATION_OF_ESTABLISHMENT_OF_PLANAR_POLARITY	GOBP_REGULATION_OF_ESTABLISHMENT_OF_PLANAR_POLARITY	57	0.520502873379064	1.77003729453502	0.000386803718967532	0.00480808180476229	0.00370458521328975	2537	tags=35%	list=14%	signal=30%	SFRP1/RSPO3/ROR1/SFRP2/DACT1/GPC4/CTHRC1/GPC6/DKK1/FZD1/PLEKHA4/PRICKLE2/SMURF2/ROR2/MAGI2/JHY/ANKRD6/NKD1/FZD2/WNT11
GOBP_NEGATIVE_REGULATION_OF_TRANSPORT	GOBP_NEGATIVE_REGULATION_OF_TRANSPORT	409	0.326848003829547	1.46339111000533	0.000395299635319825	0.00490190507011706	0.0037768752232375	2995	tags=25%	list=16%	signal=22%	SFRP1/PLN/CASQ2/SFRP4/APOD/GEM/OSR1/PKIG/EPHA3/CD74/MAOB/VIP/EPHB2/SLN/KCNE4/ATP1A2/HTR2A/LILRB1/FOXF1/TWIST1/PRKCB/CCR2/CARTPT/SRI/SYT4/ADTRP/CD200/SYT11/ITGB3/PID1/HLA-F/TRAT1/PRKD1/FCGR2B/INHBB/SNCA/LIF/THBS1/CD84/KCNB1/ACTN2/PIP4P2/F2R/PKD2/APOC1/SPI1/APOE/RGS2/ANGPT1/GHRL/NCKAP1L/SESTD1/ENPP1/SIRPA/CD300LF/NPY5R/KCNH2/IL12A/APOC2/DYSF/TNFRSF1B/TIFAB/UCP2/LRPAP1/CORO1A/BMP8A/FFAR4/LILRB2/STC1…
GOBP_NEGATIVE_REGULATION_OF_MYELOID_LEUKOCYTE_DIFFERENTIATION	GOBP_NEGATIVE_REGULATION_OF_MYELOID_LEUKOCYTE_DIFFERENTIATION	46	0.568949971198033	1.85353578262589	0.000404661920857795	0.00500599711185565	0.00385707723607846	2000	tags=35%	list=11%	signal=31%	SFRP1/LRRC17/TNFAIP6/LILRB1/CARTPT/GPR68/TLR4/C1QC/INPP5D/CCL3/LTF/TLR3/TMEM178A/INHBA/LILRB3/PIK3R1
GOBP_POSITIVE_REGULATION_OF_ENDOTHELIAL_CELL_MIGRATION	GOBP_POSITIVE_REGULATION_OF_ENDOTHELIAL_CELL_MIGRATION	104	0.440726161732802	1.66703710113586	0.00041863083320093	0.00516644400592365	0.00398070017250476	2587	tags=35%	list=14%	signal=30%	FOXC2/HDAC9/VEGFC/FGF2/RHOJ/ITGB3/PRKD1/FGF1/ADGRA2/THBS1/FGF16/CCBE1/JCAD/FGFR1/NRP1/PLPP3/ANGPT1/PIK3CG/AKT3/PROX1/SEMA5A/PRKCA/BMPR2/SMOC2/NRP2/GATA3/SPARC/AGT/RHOB/FOXP1/CD40/TEK/PLCG1/PIK3CD/KDR/MAP3K3
GOBP_REGULATION_OF_CALCIUM_ION_TRANSMEMBRANE_TRANSPORT	GOBP_REGULATION_OF_CALCIUM_ION_TRANSMEMBRANE_TRANSPORT	144	0.417814309595433	1.6673707797002	0.000420360222968934	0.00517543503088657	0.00398762767904114	2793	tags=28%	list=15%	signal=24%	PLN/CASQ2/GEM/ANK2/TRPC1/CACNB2/SLN/ATP1A2/CXCL10/DMD/SRI/CXCL11/PRKD1/CX3CL1/SNCA/CXCL9/RGN/FYN/PDE4B/SLC8A1/F2R/THY1/PKD2/AKAP6/PIK3CG/SESTD1/CASQ1/DRD1/CORO1A/PLP1/NIPSNAP2/PLCG1/RYR2/APLNR/CACNA1C/HTT/METTL21C/CLIC2/DRD2/CACNB4/CYBA
GOBP_POSITIVE_REGULATION_OF_PHOSPHATIDYLINOSITOL_3_KINASE_SIGNALING	GOBP_POSITIVE_REGULATION_OF_PHOSPHATIDYLINOSITOL_3_KINASE_SIGNALING	77	0.487197955701704	1.73387615123665	0.000429076516179072	0.00527020110489782	0.00406064411485883	2556	tags=38%	list=14%	signal=33%	MYOC/IGF1/ROR1/HGF/PDGFC/FGF2/CD28/KIT/PDGFRA/PDGFD/FN1/FGFR1/F2R/PDGFA/DCN/RELN/ANGPT1/SOX9/ROR2/NTRK3/HCLS1/CCL5/TGFB2/AGT/TREM2/TEK/FLT3/KDR/PDGFRB
GOBP_EOSINOPHIL_CHEMOTAXIS	GOBP_EOSINOPHIL_CHEMOTAXIS	17	0.727340415385571	1.92380141421945	0.000430719739616991	0.00527784780464327	0.00406653583050713	2058	tags=59%	list=11%	signal=52%	CCL2/CX3CL1/SCG2/CCL8/CCL21/CCL3/CCL4/CCL5/CCL7/CCL11
GOBP_ANTERIOR_POSTERIOR_PATTERN_SPECIFICATION	GOBP_ANTERIOR_POSTERIOR_PATTERN_SPECIFICATION	210	0.380252072320961	1.58989822912782	0.000431836006094691	0.00527901651894952	0.00406743631471545	2991	tags=26%	list=16%	signal=22%	SFRP1/FOXC2/BHLHE41/ALDH1A2/MEOX2/SFRP2/OSR1/PCDH8/HOXC11/FOXF1/DKK1/HOXC8/SEMA3C/EMX2/HOXB6/TDRD10/NR2F2/HEYL/HOXB9/HOXC10/DLL3/WT1/SCMH1/NOG/TIFAB/BMPR2/SKI/ROR2/TDRKH/TDRD6/BASP1/BMPR1A/GLI3/HOXB5/TP53/LRP5/AXIN2/HEY1/HOXB3/ALX4/DLL1/RBPJ/HEY2/MSX1/HHEX/BARX1/HOXB4/MSX2/LEF1/HOXA3/HOXC9/SMAD2/HOXC4/HOXC13/WLS
GOBP_LEUKOCYTE_HOMEOSTASIS	GOBP_LEUKOCYTE_HOMEOSTASIS	86	0.471428052579602	1.72215030269749	0.000434453123008646	0.00529848372423987	0.00408243562707975	3229	tags=37%	list=17%	signal=31%	AXL/IL2RA/JAM3/GAPT/CD74/SH2B3/DOCK10/IL6/CCR2/GPR183/TNFSF13B/PDE4B/GPR174/LGALS2/FAS/MEF2C/NCKAP1L/SPTA1/CORO1A/SIT1/DOCK11/TNFAIP3/FADD/FLT3/PIK3CD/SLC40A1/IL2/MERTK/P2RX7/FOXP3/BCL2/BCL2L11
GOBP_REGULATION_OF_B_CELL_DIFFERENTIATION	GOBP_REGULATION_OF_B_CELL_DIFFERENTIATION	30	0.630874970184392	1.89984626898664	0.000440748193837733	0.00536260920078804	0.00413184374904228	2826	tags=50%	list=15%	signal=43%	SFRP1/CR1/IL4I1/IKZF3/SLAMF8/IL7/NCKAP1L/INPP5D/NFAM1/FCRL3/INHBA/ID2/ZFP36L2/IL2/IL10
GOBP_CELLULAR_RESPONSE_TO_INTERFERON_GAMMA	GOBP_CELLULAR_RESPONSE_TO_INTERFERON_GAMMA	113	0.445845206049016	1.70468917413048	0.000445130437224994	0.00539551657233322	0.0041571985926129	2274	tags=27%	list=12%	signal=23%	IRF8/HLA-DPA1/MRC1/CCL2/IFNG/IRGM/CX3CL1/CCL23/AIF1/CCL8/CCL21/CCL14/TLR4/CCL3L1/FASLG/SIRPA/GBP3/CCL3/VIM/CCL18/GBP4/CCL4/TLR3/GBP1/CCL5/TP53/RAB20/CCL7/CCL11/IL12RB1
GOBP_CELLULAR_RESPONSE_TO_INTERLEUKIN_1	GOBP_CELLULAR_RESPONSE_TO_INTERLEUKIN_1	103	0.442259643718447	1.67032034588382	0.000446791371692252	0.00539551657233322	0.0041571985926129	2138	tags=29%	list=11%	signal=26%	PTGIS/SFRP1/AKAP12/CCL2/ANKRD1/HAS2/IL6/MMP2/INHBB/CX3CL1/CCL23/CCL8/CCL21/CCL14/IRAK3/CCL3L1/KLF2/SIRPA/GBP3/ADAMTS12/SOX9/CCL3/CCL18/CCL4/IL1R1/GBP1/CCL5/CCL7/CCL11/CD40
GOBP_REGULATION_OF_MACROPHAGE_MIGRATION	GOBP_REGULATION_OF_MACROPHAGE_MIGRATION	39	0.591069081244168	1.87368038383809	0.000446791371692252	0.00539551657233322	0.0041571985926129	2330	tags=51%	list=12%	signal=45%	CX3CR1/P2RY12/C5/CMKLR1/CD200/CSF1R/CX3CL1/C3AR1/THBS1/SLAMF8/RARRES2/CSF1/CCL3/STAP1/EMILIN1/CCL5/C5AR1/MMP28/TREM2/CD200R1
GOBP_TOLERANCE_INDUCTION	GOBP_TOLERANCE_INDUCTION	31	0.611865482791734	1.85645536282419	0.000447626495751489	0.00539551657233322	0.0041571985926129	3318	tags=48%	list=18%	signal=40%	CLC/IL2RA/TGFBR2/IDO1/IRAK3/HAVCR2/CCR4/CD3E/LILRB2/TNFAIP3/ITCH/CBLB/FOXP3/ICOS/LILRB4
GOBP_POSITIVE_REGULATION_OF_FATTY_ACID_TRANSPORT	GOBP_POSITIVE_REGULATION_OF_FATTY_ACID_TRANSPORT	24	-0.675274778028535	-1.91612017436436	0.000449387753470555	0.00540414900743311	0.00416384980877858	2935	tags=62%	list=16%	signal=53%	ERFE/TNFRSF11A/IL1B/OXT/PLA2R1/ACSL1/MAP2K6/PLA2G10/SSTR4/EDN1/CYP4A11/IL1A/CYP4F2/PLA2G4A/PLA2G3
GOBP_RESPONSE_TO_XENOBIOTIC_STIMULUS	GOBP_RESPONSE_TO_XENOBIOTIC_STIMULUS	385	-0.322946082708413	-1.45068700765675	0.000462012444016791	0.005543077373575	0.00427089290659068	2171	tags=20%	list=12%	signal=18%	ACAA1/CYP3A7/RAD51/NAT1/ABCB11/POR/TFRC/GRIN1/PNP/NAT2/FGF21/ACSM2B/GATA4/TPMT/DDC/NQO1/CYP2A7/LRP8/RORA/HNF4A/NFE2L2/ABCC1/ACE/ACSL1/SULT2A1/CD38/KCNJ11/MAP2K6/SREBF1/APOBEC3A/SLC26A5/CA9/BLMH/SST/UMPS/GSTA3/SCGB1A1/SCNN1B/EDN1/CDH1/FOSL1/CSAG2/CYP2C8/TFAP2B/CSAG3/CBR3/GCLC/CCNO/GSTM4/CYP2S1/GSTM1/GSTA1/IGFBP2/CYP3A5/CBR1/HSD11B2/CYP2E1/SLC6A4/SULT1B1/GSTM2/GSTA4/GSTM3/ARG1/CYP2C19/PTGS2/UGT1A7/…
GOBP_T_CELL_MEDIATED_IMMUNITY	GOBP_T_CELL_MEDIATED_IMMUNITY	106	0.442090545981061	1.67429836637279	0.000465548611959692	0.00557257377880456	0.00429361963028127	3505	tags=42%	list=19%	signal=34%	TNFSF4/CLC/LILRB1/HLA-DRA/KLRD1/IL6/CCR2/CRTAM/KLRC1/HLA-F/FCGR2B/IL18R1/CTSH/CD1E/IL4I1/PTPRC/CD8A/RFTN1/NCKAP1L/HLA-DRB1/IL12A/RAB27A/TNFRSF1B/IL1R1/CD1A/SASH3/SMAD7/NLRP3/GATA3/CADM1/IL7R/FADD/ARID5A/IL12RB1/AHR/PRF1/HLA-A/P2RX7/BTN3A2/FOXP3/LILRB4/JAG1/MICA/SLAMF1
GOBP_NEGATIVE_REGULATION_OF_CELL_CELL_ADHESION	GOBP_NEGATIVE_REGULATION_OF_CELL_CELL_ADHESION	182	0.383432522679807	1.56126070154432	0.000476769028541695	0.0056937012623305	0.00438694730285722	2376	tags=27%	list=13%	signal=24%	TNFSF4/ADAMTS18/IL2RA/CXCL12/VSIG4/CD74/FGL2/CTLA4/SH2B3/PDCD1LG2/LILRB1/CRTAM/IDO1/CR1/ADTRP/TNFAIP8L2/FCGR2B/PDE5A/LAPTM5/IL4I1/CCL21/LAG3/TIGIT/SPI1/HAVCR2/NCKAP1L/MYADM/RIPOR2/LRRC32/HLA-DRB1/PAG1/LOXL3/NOTCH4/GLI3/LILRB2/SMAD7/TWSG1/PTPN22/SERPINE2/SOCS5/CD300A/RUNX1/PRKG1/BMP6/CBFB/BTN2A2/ITCH/PLG/ILDR2/PODXL
GOBP_ACTIN_FILAMENT_BUNDLE_ORGANIZATION	GOBP_ACTIN_FILAMENT_BUNDLE_ORGANIZATION	159	0.396883585301569	1.59372549783219	0.000481260828346307	0.00573410079119528	0.00441807478848113	4423	tags=39%	list=24%	signal=30%	SFRP1/MYOC/SORBS1/CORO2B/SYNPO2/CCN2/ELN/RFLNB/TMEFF2/FERMT2/TGFB3/GPR65/PLEK/SYNPO/TPM1/CX3CL1/AIF1/ARRB1/NRP1/ARHGAP6/PPM1E/CALD1/S1PR1/PTGER4/NEDD9/LCP1/MICAL1/FMN2/PHACTR1/DLC1/CCDC88A/PIK3R1/FAM107A/ITGB1/CGNL1/PPFIA1/FLNA/ACTN1/WNT11/FRMD7/LIMCH1/CD47/PRKN/EVL/ROCK1/TGFBR1/ITGB5/SPIRE1/ALMS1/DPYSL3/ABL1/TTC8/RFLNA/MYO1B/ADD2/CUL3/ROCK2/RGCC/FAM171A1/SHANK3/MARCKS/BBS4
GOBP_REGULATION_OF_PHOSPHOLIPASE_C_ACTIVITY	GOBP_REGULATION_OF_PHOSPHOLIPASE_C_ACTIVITY	43	0.594714125541491	1.9158971254303	0.000486618091741628	0.00577204023789048	0.00444730680218943	2996	tags=44%	list=16%	signal=37%	P2RY12/HTR2A/HTR2B/FGF2/ITK/KIT/PDGFRA/FGFR1/ARHGAP6/EDNRA/SELE/C5AR1/AGT/ANG/PDGFRB/PLCB2/ESR1/ADCYAP1R1/BICD1
GOBP_MONOCARBOXYLIC_ACID_BIOSYNTHETIC_PROCESS	GOBP_MONOCARBOXYLIC_ACID_BIOSYNTHETIC_PROCESS	200	-0.376892410155237	-1.6074376285387	0.000486677536979356	0.00577204023789048	0.00444730680218943	2246	tags=22%	list=12%	signal=20%	APOA1/HSD17B8/ABCB11/MID1IP1/NR1H2/MLXIPL/ACACA/ACSM2B/RDH10/OXSM/ABHD3/ELOVL1/ALOX15B/PLA2G10/OSBPL6/PLA2G4F/CES1/EDN1/FADS6/CYP2C8/ELOVL7/EDN2/FABP5/ACADL/GSTM4/SLC27A2/GSTM1/ANXA1/CBR1/SLC27A5/CEACAM1/CYP2E1/GSTM2/LIPH/PTGS2/FA2H/ALOXE3/AKR1C3/AKR1C4/ALOX12B/CYP2C9/PLA2G4A/DHRS9/PLA2G3
GOBP_CELLULAR_RESPONSE_TO_MOLECULE_OF_BACTERIAL_ORIGIN	GOBP_CELLULAR_RESPONSE_TO_MOLECULE_OF_BACTERIAL_ORIGIN	205	0.371940598093833	1.54399191646448	0.000494163987312255	0.00583601880724348	0.00449660173343578	3244	tags=33%	list=17%	signal=27%	TNFSF4/AXL/IRF8/CX3CR1/MRC1/CCL2/EPHB2/ANKRD1/PDCD1LG2/CXCL13/TLR1/LILRB1/CXCL10/IL6/CD180/CXCL11/FCGR2B/IRGM/SCIMP/CX3CL1/CXCL9/LDOC1/CCR5/PDE4B/LY86/SERPINE1/PLSCR4/TLR4/SPI1/MEF2C/HAVCR2/SIRPA/CD14/TNFRSF1B/PRKCA/KLRC4-KLRK1/CCL3/STAP1/VIM/LTF/LITAF/BPI/CCL5/LILRB2/LBP/NLRP3/PTPN22/TREM2/BMP6/LY96/TNFAIP3/CXCL2/ARID5A/CSF2/CXCL3/TRIM5/ABCA1/KMO/PLAA/IL10/DEFA5/HMGB2/LILRA2/PF4V1/CARD8/TLR6/GFI1
GOBP_DETOXIFICATION	GOBP_DETOXIFICATION	131	-0.410787734391358	-1.64102484662168	0.000494329189242438	0.00583601880724348	0.00449660173343578	2220	tags=26%	list=12%	signal=23%	SLC22A18/SESN2/PRDX1/PIM1/GCH1/PRXL2A/GPX3/MGST2/NQO1/NFE2L2/CD36/ABCB6/HBE1/PRDX2/DUOX2/MPO/GSR/DUOX1/TXNRD1/SLC15A2/SLC47A1/MGST1/MTARC1/GSTM1/GSTA1/SLC47A2/GPX2/S100A9/GSTM2/GSTM3/PTGS2/ALDH1A1/RDH12/AKR1B10
GOBP_MUSCLE_ORGAN_MORPHOGENESIS	GOBP_MUSCLE_ORGAN_MORPHOGENESIS	76	0.479439960893702	1.70559926082838	0.000497698579599122	0.00586241310958328	0.0045169383138297	2450	tags=37%	list=13%	signal=32%	FOXC2/TBX20/ANKRD1/ZFPM2/GSC/EFEMP2/ISL1/ADARB1/HEG1/TPM1/FZD1/LIF/MYLK/MYL2/S1PR1/EDNRA/NOG/PROX1/COL3A1/TTN/BMPR1A/TGFB2/SMAD7/ENG/RYR2/RBPJ/HEY2/FZD2
GOBP_REGULATION_OF_EXTRINSIC_APOPTOTIC_SIGNALING_PATHWAY	GOBP_REGULATION_OF_EXTRINSIC_APOPTOTIC_SIGNALING_PATHWAY	148	0.407965062340422	1.6295601867201	0.000500756377762423	0.0058850255213852	0.00453436098045639	3519	tags=30%	list=19%	signal=25%	SFRP1/IGF1/SRPX/SFRP2/HGF/TIMP3/COL2A1/TNFSF12/CX3CL1/THBS1/PTPRC/SCG2/SERPINE1/FGFR1/RET/IL7/BCL2L14/NRP1/EYA1/ITM2C/FGF10/TRAF1/PTEN/INHBA/AR/BMP5/TNFRSF12A/STK4/AGT/TNFAIP3/FADD/CSF2/G0S2/ITGAV/HTT/CYLD/HMGB2/DBH/BCL2/TGFBR1/CTTN/UNC5B/TNF/CAV1/EYA4
GOBP_RESPONSE_TO_VIRUS	GOBP_RESPONSE_TO_VIRUS	367	0.333504169716996	1.47462126237299	0.000517987676286737	0.00607372851265015	0.00467975499402148	3846	tags=27%	list=21%	signal=22%	TNFSF4/CXCL12/APOBEC3G/ABCC9/TLR8/RNASE6/FGL2/SLFN11/TLR7/KCNJ8/LILRB1/IFNA7/CXCL10/IL6/IFNG/RNASE2/ADARB1/IRGM/CXCL9/PTPRC/CCL8/BATF3/CD207/IRAK3/IFNK/DCLK1/SAMHD1/CXCR4/IL12A/GBP3/APOBEC3H/IFIT1B/MMP12/CCL4/CCDC92/TLR3/GBP1/CCL5/ACTA2/TRIM22/IL15/NLRP3/APOBEC3C/GATA3/CLU/PTPN22/APOBEC3D/PENK/IFIT2/ATG12/MAP3K14/ITGB6/CCL11/TNFAIP3/CD40/FADD/ITCH/IL12RB1/IFNAR2/STING1/IFI44L/IFNA6/APOBEC3F/CYP1A…
GOBP_HEART_GROWTH	GOBP_HEART_GROWTH	77	0.483391931715376	1.72033099132024	0.000529695512764776	0.00619695813689289	0.00477470234773679	2531	tags=35%	list=14%	signal=30%	FOXC2/TBX5/IGF1/TBX20/PI16/GATA6/ZFPM2/RBP4/FGF2/TGFBR2/HEG1/RGS2/WT1/AKAP6/MEF2C/S1PR1/NOG/PROX1/BASP1/BMPR1A/TGFB2/PTEN/RUNX1/AGT/RBPJ/HEY2/DUSP6
GOBP_CELLULAR_RESPONSE_TO_BIOTIC_STIMULUS	GOBP_CELLULAR_RESPONSE_TO_BIOTIC_STIMULUS	232	0.352246128939709	1.48050992812373	0.000539951094742896	0.0063026797086129	0.00485615989925594	3416	tags=31%	list=18%	signal=26%	TNFSF4/AXL/IRF8/CX3CR1/MRC1/CCL2/EPHB2/ANKRD1/PDCD1LG2/CXCL13/TLR1/LILRB1/CXCL10/IL6/CD180/CXCL11/FCGR2B/IRGM/SCIMP/CX3CL1/CXCL9/LDOC1/CCR5/PDE4B/LY86/SERPINE1/PLSCR4/TLR4/SPI1/MEF2C/HAVCR2/SIRPA/CD14/TNFRSF1B/PRKCA/KLRC4-KLRK1/CCL3/STAP1/VIM/LTF/LITAF/BPI/CCL5/LILRB2/LBP/NLRP3/PTPN22/TP53/TREM2/BMP6/LY96/TNFAIP3/CXCL2/ARID5A/CSF2/TXNIP/CXCL3/TRIM5/ABCA1/KMO/PLAA/IL10/DEFA5/HMGB2/LILRA2/PF4V1/CAR…
GOBP_REGULATION_OF_PHOSPHOLIPASE_ACTIVITY	GOBP_REGULATION_OF_PHOSPHOLIPASE_ACTIVITY	68	0.503452377843495	1.75242332251709	0.000541412314645342	0.00630550243025014	0.00485833478172741	2678	tags=40%	list=14%	signal=34%	P2RY12/HTR2A/HTR2B/FGF2/ITK/KIT/SNCA/PDGFRA/FGFR1/AGTR1/ARHGAP6/RGS2/EDNRA/CCN1/APOC2/SELE/PLA2G5/CCL5/C5AR1/PLA2G1B/AGT/ANG/PDGFRB/PLCB2/ESR1/ADCYAP1R1/PLAA
GOBP_SEMI_LUNAR_VALVE_DEVELOPMENT	GOBP_SEMI_LUNAR_VALVE_DEVELOPMENT	39	0.585272027331204	1.85530380731693	0.000557422412953523	0.00647737370198352	0.00499076010178376	3410	tags=49%	list=18%	signal=40%	TBX20/ELN/SLIT2/TWIST1/HEYL/SOX9/TNFRSF1B/BMPR2/TIE1/EMILIN1/TGFB2/GATA3/HEY1/RBPJ/SNAI1/HEY2/ROCK1/JAG1/STRA6
GOBP_C21_STEROID_HORMONE_METABOLIC_PROCESS	GOBP_C21_STEROID_HORMONE_METABOLIC_PROCESS	35	-0.607409134284788	-1.92268300380437	0.000559430929032741	0.00647785082269854	0.00499112771914502	1118	tags=23%	list=6%	signal=22%	ADM/DHRS2/SCNN1B/WNT4/AKR1C3/AKR1C4/DHRS9/AKR1C1
GOBP_REGULATION_OF_CELLULAR_RESPONSE_TO_TRANSFORMING_GROWTH_FACTOR_BETA_STIMULUS	GOBP_REGULATION_OF_CELLULAR_RESPONSE_TO_TRANSFORMING_GROWTH_FACTOR_BETA_STIMULUS	121	0.431255238001323	1.67422835533782	0.000559968926270788	0.00647785082269854	0.00499112771914502	2257	tags=25%	list=12%	signal=22%	CHST11/LDLRAD4/PEG10/PMEPA1/ZEB1/ITGA8/TGFB3/MYOCD/THBS1/ZEB2/LTBP1/TGFB1I1/NREP/SPRED1/ASPN/SMURF2/SLC2A10/SKI/VEPH1/EMILIN1/NRROS/SMAD7/IL17RD/HTRA3/TP53/ENG/LATS2/LOX/SPRY1/DKK3
GOBP_RHO_PROTEIN_SIGNAL_TRANSDUCTION	GOBP_RHO_PROTEIN_SIGNAL_TRANSDUCTION	135	0.413161634296036	1.62562195374497	0.000562782612074256	0.00649451908397057	0.00500397046948643	2577	tags=27%	list=14%	signal=24%	MYOC/F2RL2/RASGRF1/KANK2/CDC42EP3/NGFR/GPR65/STARD13/LPAR4/P2RY10/RHOJ/HEG1/ARHGAP29/GPR174/AGTR1/F2R/ARRB1/NRP1/ARHGAP6/APOE/ARHGEF25/RIPOR2/DLC1/ABRA/ARHGDIB/COL3A1/RHOU/RIPOR1/PDPN/RASGRF2/RHOB/ITGB1/P2RY8/STARD8/GNA12/PDGFRB/ABCA1
GOBP_SMOOTHENED_SIGNALING_PATHWAY	GOBP_SMOOTHENED_SIGNALING_PATHWAY	140	0.41620265516959	1.65418039913928	0.000563921691878319	0.00649451908397057	0.00500397046948643	2919	tags=29%	list=16%	signal=25%	SFRP1/NKX6-1/GAS1/BOC/EVC/GLIS2/ARL3/ARMC9/FOXF1/TGFBR2/IQUB/RUNX2/ZIC1/DZIP1/SCUBE1/IFT57/TXNDC15/DISP2/PRRX1/ENPP1/CD3E/TCTN1/WNT10B/KIF7/ROR2/FGF10/EVC2/GLI3/SERPINE2/IFT52/IFT140/CIBAR1/TCTN2/PRKACB/TMEM231/TCTN3/RPGRIP1L/PTCHD1/MEGF8/WDR19/DYRK2
GOBP_POSITIVE_REGULATION_OF_PROTEIN_KINASE_ACTIVITY	GOBP_POSITIVE_REGULATION_OF_PROTEIN_KINASE_ACTIVITY	385	0.324977391654979	1.44841516156101	0.000576064885053747	0.00660697805932532	0.00509061913190899	2322	tags=22%	list=12%	signal=19%	IGF1/PRLR/ADCYAP1/FCGR1A/DDR2/CCND1/FERMT2/PDGFC/HTR2A/HTR2B/VEGFC/GREM1/FGF2/DKK1/TNFSF15/TGFBR2/CARTPT/IFNG/KIT/LCP2/ITGB3/CSF1R/ALKAL2/FGF1/RASSF2/CD4/IRGM/CCR7/PDE5A/SNCA/FZD4/CHI3L1/THBS1/EDN3/MOB3B/PTPRC/CCL21/PDGFD/FGFR1/PIK3R6/PDGFA/PKD2/FZD8/TLR4/GPRC5B/CSF1/RELN/ANGPT1/GHRL/PIK3CG/NCKAP1L/NEDD9/CCN1/ALKAL1/PROX1/GAS6/BMPR2/STAP1/ROR2/NTRK3/LTF/TLR3/CCL5/BMPR1A/PLA2G1B/NOX4/TGFB2/CCDC88A…
GOBP_ORGANIC_HYDROXY_COMPOUND_CATABOLIC_PROCESS	GOBP_ORGANIC_HYDROXY_COMPOUND_CATABOLIC_PROCESS	73	-0.490211079141002	-1.77401698019405	0.000576241946384784	0.00660697805932532	0.00509061913190899	900	tags=22%	list=5%	signal=21%	GPD2/SULT2A1/MIOX/MAOA/IMPA2/CYP4A11/ALDH3B2/CEL/SULT1B1/AKR1C3/CYP4F2/LDHD/AKR1B10/CYP4F12/CYP4F11/CYP4F3
GOBP_CELL_SURFACE_RECEPTOR_SIGNALING_PATHWAY_INVOLVED_IN_HEART_DEVELOPMENT	GOBP_CELL_SURFACE_RECEPTOR_SIGNALING_PATHWAY_INVOLVED_IN_HEART_DEVELOPMENT	30	0.62558933205401	1.88392885213574	0.000577675879485107	0.00660876542658737	0.00509199628283915	2752	tags=43%	list=15%	signal=37%	HAND2/DKK1/HEYL/NOG/BMPR1A/HEY1/RBPJ/ALPK2/SNAI1/HEY2/MSX1/WNT11/MSX2
GOBP_EMBRYONIC_DIGIT_MORPHOGENESIS	GOBP_EMBRYONIC_DIGIT_MORPHOGENESIS	58	0.519950093827189	1.77176102048349	0.000588441922521845	0.00671707104053082	0.0051754448164173	3345	tags=38%	list=18%	signal=31%	HAND2/CHST11/SFRP2/OSR1/HOXC11/TWIST1/NOG/ROR2/BMPR1A/GLI3/SALL1/IFT52/IFT140/LRP5/ALX4/TMEM231/GNA12/MSX1/MSX2/BCL2L11/LMBR1/TBX3
GOBP_FOREBRAIN_CELL_MIGRATION	GOBP_FOREBRAIN_CELL_MIGRATION	61	0.515020585724632	1.76917781457786	0.00059066665568828	0.00672761514661695	0.00518356895845152	2763	tags=31%	list=15%	signal=27%	AXL/FOXG1/BMERB1/CXCL12/SLIT2/P2RY12/CCDC141/EMX2/DIXDC1/RELN/CXCR4/POU3F2/DRD1/GLI3/CNTN2/EFHC1/LHX6/SRGAP2C/DRD2
GOBP_LYMPHOCYTE_APOPTOTIC_PROCESS	GOBP_LYMPHOCYTE_APOPTOTIC_PROCESS	72	0.490550575806956	1.73647444847426	0.000592568372215497	0.00673444187412382	0.00518882889262153	4438	tags=44%	list=24%	signal=34%	CLC/IL2RA/CD74/GIMAP8/CD3G/IDO1/PRKCQ/FAS/FASLG/DOCK8/SLC39A10/CCL5/GLI3/PTEN/TP53/IRS2/IL7R/FOXP1/FADD/IL2/DFFA/IL10/P2RX7/BCL2L11/CD27/GPAM/LGALS16/BIRC7/HSH2D/JAK3/BTK/AKT1
GOBP_DEFENSE_RESPONSE_TO_BACTERIUM	GOBP_DEFENSE_RESPONSE_TO_BACTERIUM	272	-0.347297726902827	-1.5231809007598	0.000604596485496224	0.00685607111074775	0.00528254316159558	951	tags=13%	list=5%	signal=13%	MPO/EPHA2/SCNN1B/SPINK5/PLAC8/NOD2/S100A8/GBP6/KRT6A/COCH/LCE3B/GSDMA/KLK7/KLK5/S100A9/LYPD8/WFDC5/IL23A/DEFB103B/SLPI/DCD/DEFB1/RNASE7/S100A7/HAMP/LCE3A/LCN2/WFDC12/PI3/PGLYRP4/GSDMC/LCE3C/NLRP10/C10orf99/PGLYRP3/S100A12
GOBP_REGULATION_OF_BONE_MINERALIZATION	GOBP_REGULATION_OF_BONE_MINERALIZATION	77	0.479337567281419	1.70590201903456	0.000608491514655069	0.00688514140542968	0.00530494157081524	2068	tags=36%	list=11%	signal=32%	COMP/MGP/OSR1/DDR2/RFLNB/TGFB3/GREM1/TWIST1/OMD/CCR1/KL/SRGN/SLC8A1/TMEM119/MEF2C/S1PR1/ENPP1/CCN1/SOX9/WNT10B/BMPR2/CCL3/LTF/BMPR1A/ANO6/ANKH/BMP6/ACTN3
GOBP_APPENDAGE_MORPHOGENESIS	GOBP_APPENDAGE_MORPHOGENESIS	141	0.414049427682664	1.64611059557926	0.000617874884708049	0.00697605028127799	0.00537498606899555	2875	tags=33%	list=15%	signal=28%	HAND2/CHST11/TBX5/ALDH1A2/SFRP2/OSR1/RSPO2/HOXC11/GREM1/TWIST1/DKK1/SEMA3C/COL2A1/RUNX2/HOXC10/RECK/PRRX1/RARB/NOG/SOX9/SKI/ROR2/FGF10/COL3A1/BMPR1A/GLI3/TGFB2/SALL1/IFT52/IFT140/LRP5/CIBAR1/ALX4/IQCE/TMEM231/GNA12/FMN1/HOXA13/CACNA1C/RPGRIP1L/MSX1/MSX2/FGF4/LEF1/RNF165/MEGF8/WDR19
GOBP_NEGATIVE_T_CELL_SELECTION	GOBP_NEGATIVE_T_CELL_SELECTION	12	0.784627448801617	1.88481686717355	0.000626994809205585	0.0070635951163444	0.00544243860301144	2612	tags=75%	list=14%	signal=65%	CD74/CD28/DOCK2/CCR7/PTPRC/CD3E/GLI3/THEMIS/ZAP70
GOBP_REGULATION_OF_MICROGLIAL_CELL_ACTIVATION	GOBP_REGULATION_OF_MICROGLIAL_CELL_ACTIVATION	18	0.719783289274224	1.93692504139263	0.000631277611477438	0.00709638375858659	0.00546770196668674	2043	tags=50%	list=11%	signal=45%	IL6/SYT11/CX3CL1/PTPRC/TAFA3/CST7/CCL3/STAP1/TREM2
GOBP_POSITIVE_REGULATION_OF_TUMOR_NECROSIS_FACTOR_SUPERFAMILY_CYTOKINE_PRODUCTION	GOBP_POSITIVE_REGULATION_OF_TUMOR_NECROSIS_FACTOR_SUPERFAMILY_CYTOKINE_PRODUCTION	103	0.436888264888962	1.65003379369266	0.000634013407816095	0.00711167750936449	0.00547948566864692	3285	tags=37%	list=18%	signal=31%	AKAP12/IL33/EPHB2/TLR1/TWIST1/CYBB/IL6/CCR2/IFNG/ISL1/C1QTNF4/THBS1/PTPRC/PTPRJ/CD84/TNFRSF8/TLR4/HAVCR2/CD14/CCL3/TLR3/SASH3/LBP/CLU/TYROBP/PIK3R1/TMEM106A/LY96/FADD/ARID5A/CD2/ZBTB20/CCL19/CYBA/APP/NFATC4/LILRA2/ARFGEF2
GOBP_POSITIVE_REGULATION_OF_GLYCOPROTEIN_METABOLIC_PROCESS	GOBP_POSITIVE_REGULATION_OF_GLYCOPROTEIN_METABOLIC_PROCESS	25	0.664724880287938	1.91420841094239	0.000635410721396454	0.00711192389684213	0.00547967550805555	3499	tags=48%	list=19%	signal=39%	RAMP1/IGF1/IL33/CCR7/CCL21/SLC2A10/SOAT1/IL15/CCL19/ALG10B/PLCB1/POMT2
GOBP_DEFENSE_RESPONSE_TO_FUNGUS	GOBP_DEFENSE_RESPONSE_TO_FUNGUS	49	-0.543732966686154	-1.85474086551175	0.000646920622896687	0.00722511131965177	0.00556688543290659	951	tags=29%	list=5%	signal=27%	RNASE8/HRG/BCL10/MPO/S100A8/S100A9/ARG1/DCD/RNASE7/HAMP/NLRP10/C10orf99/S100A12/IL36RN
GOBP_MONOCARBOXYLIC_ACID_CATABOLIC_PROCESS	GOBP_MONOCARBOXYLIC_ACID_CATABOLIC_PROCESS	124	-0.42761801521299	-1.6909909414829	0.000649518289876278	0.00723848938997896	0.00557719311974073	4882	tags=43%	list=26%	signal=32%	DECR2/CPT1B/ECI1/ACOT8/ETFA/AIG1/LPIN3/AKR1A1/CPT1A/AMACR/PLIN5/AGXT/CPT2/EHHADH/IDNK/ACADVL/HOGA1/PCK2/MLYCD/CRAT/CYP26C1/PEX5/ADIPOQ/TYSND1/ECHDC2/LPIN1/ECH1/PPARD/GCDH/SESN2/ACAA1/ABCB11/ETFB/PCCB/ABHD3/ACADS/SULT2A1/ILVBL/NUDT8/PGD/SLC27A4/MFSD2A/CYP4A11/ACADL/SLC27A2/CEL/LEP/CYP4F2/LDHD/CYP4F12/CYP26A1/CYP4F11/CYP4F3
GOBP_PROTEIN_KINASE_B_SIGNALING	GOBP_PROTEIN_KINASE_B_SIGNALING	187	0.378838171513066	1.55161326726203	0.000655872843093442	0.00727855578448445	0.00560806392823818	2853	tags=30%	list=15%	signal=26%	MYOC/AXL/IGF1/CX3CR1/CCL2/P2RY12/SH2B3/FERMT2/FGF2/TSPYL5/TMEM100/CD28/ADTRP/CCR7/CX3CL1/RASD2/CHI3L1/THBS1/PTPRJ/CCL21/FGFR1/RET/PDGFA/ANGPT1/PIK3CG/SEMA5A/GAS6/SOX9/CAVIN3/CCL3/NTRK3/HCLS1/CCL5/NOX4/PTEN/GATA3/ENG/TNFSF11/BANK1/HIP1/CD40/ITGB1/TEK/BTN2A2/IGFBP5/MAGI2/LOX/ILK/CPNE1/MEIS3/PIK3CD/KDR/CCL19/DRD2/MERTK/C1QTNF1/PIK3R5
GOBP_POSITIVE_REGULATION_OF_PEPTIDYL_TYROSINE_PHOSPHORYLATION	GOBP_POSITIVE_REGULATION_OF_PEPTIDYL_TYROSINE_PHOSPHORYLATION	186	0.379331343298763	1.54959376536378	0.00065592863963832	0.00727855578448445	0.00560806392823818	2242	tags=27%	list=12%	signal=24%	THBS4/IGF1/HGF/FCGR1A/CSPG4/ENPP2/CD74/HTR2A/GREM1/FGF7/IL6/IFNG/ISL1/KIT/ITGB3/CSF1R/ALKAL2/GFRA1/CD4/LIF/FYN/PTPRC/PTPRJ/NRP1/GPRC5B/RELN/ANGPT1/GHRL/NEDD9/ALKAL1/IL12A/CD3E/GAS6/IL6ST/STAP1/FGF10/HCLS1/CCL5/NOX4/IL15/TP53/PECAM1/BANK1/AGT/TREM2/BMP6/AFAP1L2/CD40/FLT3/CSF2
GOBP_ANTIMICROBIAL_HUMORAL_IMMUNE_RESPONSE_MEDIATED_BY_ANTIMICROBIAL_PEPTIDE	GOBP_ANTIMICROBIAL_HUMORAL_IMMUNE_RESPONSE_MEDIATED_BY_ANTIMICROBIAL_PEPTIDE	74	-0.491933790185451	-1.78612674141232	0.000657908640524705	0.00728489417591703	0.00561294760371015	686	tags=19%	list=4%	signal=18%	SPINK5/NOD2/KRT6A/CXCL14/KLK7/KLK5/S100A9/REG1A/DEFB1/RNASE7/S100A7/PGLYRP4/PGLYRP3/S100A12
GOBP_EXOCRINE_SYSTEM_DEVELOPMENT	GOBP_EXOCRINE_SYSTEM_DEVELOPMENT	48	0.548285601921614	1.80110312326793	0.000659648461791279	0.00728855170068953	0.00561576569473682	1807	tags=33%	list=10%	signal=30%	HGF/SOX10/SEMA3A/TGFB3/NTN4/FGF7/TGM2/SEMA3C/NFIB/PDGFA/NRP1/LAMA1/SOX9/FGF10/TGFB2/TWSG1
GOBP_ASTROCYTE_DIFFERENTIATION	GOBP_ASTROCYTE_DIFFERENTIATION	76	0.474492357753889	1.68799824934321	0.000662151871513447	0.00729395440452165	0.00561992843105059	2395	tags=30%	list=13%	signal=26%	TSPAN2/ROR1/C1QA/IL6/IFNG/LIF/TLR4/NOG/SOX9/POU3F2/IL6ST/ROR2/VIM/NTRK3/DRD1/C5AR1/ID2/SERPINE2/CNTN2/PLP1/TREM2/DLL1/LAMB2
GOBP_VASCULAR_ASSOCIATED_SMOOTH_MUSCLE_CELL_DIFFERENTIATION	GOBP_VASCULAR_ASSOCIATED_SMOOTH_MUSCLE_CELL_DIFFERENTIATION	26	0.653333717888998	1.90754813872828	0.000662958532223009	0.00729395440452165	0.00561992843105059	2449	tags=46%	list=13%	signal=40%	COMP/GATA6/MYOCD/EFEMP2/RAMP2/KIT/NFATC2/SGCB/EDNRA/ENG/APLNR/HEY2
GOBP_REGULATION_OF_CALCIUM_ION_TRANSPORT_INTO_CYTOSOL	GOBP_REGULATION_OF_CALCIUM_ION_TRANSPORT_INTO_CYTOSOL	95	0.454318314469089	1.69515851980505	0.000664502748923619	0.00729542189954148	0.00562105912320013	3690	tags=42%	list=20%	signal=34%	PLN/CASQ2/ANK2/TRPC1/ATP1A2/CXCL10/DMD/SRI/CXCL11/PRKD1/CX3CL1/SNCA/CXCL9/FYN/SLC8A1/F2R/THY1/PKD2/AKAP6/CASQ1/DRD1/CORO1A/PLA2G1B/PLCG1/RYR2/APLNR/CACNA1C/ADCYAP1R1/HTT/METTL21C/CLIC2/CYBA/P2RX7/BCL2/CAV1/TRPC3/SELENON/RAMP3/ATG5/ABL1
GOBP_RECEPTOR_MEDIATED_ENDOCYTOSIS	GOBP_RECEPTOR_MEDIATED_ENDOCYTOSIS	244	0.354927201442079	1.50212895102648	0.00068293468385308	0.00748189671653449	0.00576473634786777	4111	tags=35%	list=22%	signal=28%	RAMP1/SFRP4/MRC1/C3/HTR2B/LILRB1/GREM1/DKK1/TGFBR2/MSR1/RAMP2/GRIA1/ITGB3/TMEM108/FCGR2B/SNCA/STAB1/ITGAM/CCL21/SERPINE1/ARRB1/CACNG4/APOC1/APOE/SGIP1/ANGPT1/ITGB2/TPCN2/CLEC9A/CD14/APOC2/PDLIM7/SELE/LRPAP1/AHI1/SNX1/CLU/CNTN2/SCARF1/RIN3/ITGA4/LRRTM2/HIP1/ITGB1/MAGI2/DLL1/SNAP25/SNAP91/ITGAV/CCL19/FNBP1L/DRD2/CANX/HSPG2/DNM3/APP/RAB31/LRRTM1/DGKD/PIKFYVE/CUBN/BICD1/ITSN1/CXCL16/CAV3/LILRB4/CTTN/…
GOBP_RESPONSE_TO_KETONE	GOBP_RESPONSE_TO_KETONE	182	0.378395209032476	1.54074976578967	0.000708705470398841	0.00774781392691841	0.00596962324570961	2833	tags=25%	list=15%	signal=21%	SFRP1/TNFSF4/CYP1B1/PTGER2/HOXB13/FIBIN/SOX10/SLIT2/GNG2/CCND1/PTGFR/MAOB/TGFB3/F5/CYBB/CCR7/UGT3A2/THBS1/FBXO32/CCL21/A2M/MTAP/IGFBP7/POSTN/KLF2/PTGER4/PRKAA2/ERRFI1/GAS6/NTRK3/TGFB2/AR/KLF9/ADCY5/TXNIP/ADCY6/SERPINF1/AQP1/AHR/HOXA13/SRD5A2/CCL19/METTL21C/CYBA/CSN1S1
GOBP_THYMIC_T_CELL_SELECTION	GOBP_THYMIC_T_CELL_SELECTION	22	0.682142228397258	1.92493409630951	0.000717035875262237	0.00782234706958023	0.00602705038389422	1770	tags=50%	list=9%	signal=45%	TOX/CD74/CD28/CD3G/DOCK2/CCR7/PTPRC/CD3D/CD3E/GLI3/GATA3
GOBP_CHONDROCYTE_PROLIFERATION	GOBP_CHONDROCYTE_PROLIFERATION	21	0.684324939097995	1.90255021079978	0.000720450837762061	0.00784305533066867	0.00604300591895712	1717	tags=43%	list=9%	signal=39%	COMP/CCN2/DDR2/MMP16/SOX9/BMPR2/LTF/STC1/SMAD7
GOBP_PROSTAGLANDIN_TRANSPORT	GOBP_PROSTAGLANDIN_TRANSPORT	19	-0.701730488957047	-1.89099199885694	0.000723650635821609	0.00786133915511248	0.00605709344667136	2884	tags=53%	list=15%	signal=45%	TNFRSF11A/IL1B/OXT/MAP2K6/PLA2G10/EDN1/IL1A/LEP/PLA2G4A/PLA2G3
GOBP_NEGATIVE_REGULATION_OF_INFLAMMATORY_RESPONSE	GOBP_NEGATIVE_REGULATION_OF_INFLAMMATORY_RESPONSE	146	0.41077928538042	1.64389096037709	0.000731006893993007	0.00790863782632875	0.00609353666147326	2401	tags=29%	list=13%	signal=25%	PTGIS/SAA1/IL2RA/IGF1/HGF/LRFN5/TNFAIP6/IL22RA2/FOXF1/ISL1/CD200/SYT11/TNFAIP8L2/FCGR2B/CX3CL1/FYN/PTPRC/SLAMF8/NPY/TAFA3/SIGLEC10/CST7/APOE/PTGER4/GHRL/AOAH/SIRPA/NPY5R/HLA-DRB1/TNFRSF1B/FFAR4/NT5E/NLRP3/GATA3/SOCS5/TREM2/TNFAIP3/TEK/C1QTNF3/CD200R1/PLCG1/SERPINF1
GOBP_FIBROBLAST_PROLIFERATION	GOBP_FIBROBLAST_PROLIFERATION	78	0.48617898000402	1.73106188056654	0.00073106340765522	0.00790863782632875	0.00609353666147326	2660	tags=29%	list=14%	signal=25%	SFRP1/IGF1/DDR2/CD74/PDGFC/NGFR/PDGFRA/PDGFD/FN1/PDGFA/GAS6/SKI/FGF10/COL3A1/PLA2G1B/TP53/CD300A/AGT/C1QL4/AQP1/PDGFRB/ESR1/TRIM32
GOBP_GASTRULATION	GOBP_GASTRULATION	182	0.377473867244268	1.53699824592233	0.000734476268432065	0.00791555260623339	0.00609886443924994	3069	tags=26%	list=16%	signal=22%	SFRP1/FOXC2/TBX20/SFRP2/OSR1/GATA6/COL8A1/ITGA8/GSC/NR4A3/FOXF1/DKK1/TGFBR2/PHLDB1/MMP2/ITGB3/FN1/EYA1/ITGB2/MYADM/COL5A1/NOG/BMPR2/COL4A2/BMPR1A/INHBA/TWSG1/TP53/COL5A2/DUSP4/COL6A1/LRP5/ITGA4/ITGB1/NANOG/APLNR/ITGA7/SNAI1/WNT11/ITGA5/ITGAV/LEF1/IL10/MEGF8/SMAD2/POFUT2/WLS/TGIF2
GOBP_MACROPHAGE_CHEMOTAXIS	GOBP_MACROPHAGE_CHEMOTAXIS	38	0.584485946109063	1.84644446641711	0.000734764117383877	0.00791555260623339	0.00609886443924994	1784	tags=42%	list=10%	signal=38%	SAA1/CCL2/C5/CMKLR1/CSF1R/C3AR1/THBS1/SLAMF8/RARRES2/CSF1/CCL3/STAP1/CKLF/CCL5/C5AR1/MMP28
GOBP_REGULATION_OF_RHO_PROTEIN_SIGNAL_TRANSDUCTION	GOBP_REGULATION_OF_RHO_PROTEIN_SIGNAL_TRANSDUCTION	85	0.468157569223924	1.70797716746703	0.000748706510503115	0.00803503946790322	0.00619092802695471	2577	tags=31%	list=14%	signal=26%	MYOC/F2RL2/RASGRF1/KANK2/GPR65/STARD13/LPAR4/P2RY10/HEG1/GPR174/F2R/ARRB1/NRP1/APOE/ARHGEF25/RIPOR2/DLC1/ABRA/ARHGDIB/COL3A1/RASGRF2/ITGB1/P2RY8/STARD8/PDGFRB/ABCA1
GOBP_GLIAL_CELL_DIFFERENTIATION	GOBP_GLIAL_CELL_DIFFERENTIATION	212	0.364102109116349	1.5232480854157	0.000748963261173729	0.00803503946790322	0.00619092802695471	2862	tags=28%	list=15%	signal=24%	TSPAN2/MYOC/DNER/ROR1/NKX6-1/SOX10/ASPA/C1QA/FGF2/IL6/EGR2/IFNG/NFIB/WASF3/LIF/GAP43/TMEM98/CDH2/TLR4/RELN/CXCR4/NOG/SOX9/TNFRSF1B/POU3F2/IL6ST/SKI/ROR2/VIM/NTRK3/FGF10/CDKN2C/NRROS/DRD1/C5AR1/GLI3/B4GALT6/PTEN/LGI4/CLU/ID2/SERPINE2/CNTN2/B4GALT5/PLP1/TREM2/SLC8A3/MXRA8/DAAM2/DLL1/ILK/KCNJ10/LAMB2/FGF5/PRDM8/OLIG1/LEF1/CNTNAP1/APP
GOBP_REGULATION_OF_SYNAPSE_ASSEMBLY	GOBP_REGULATION_OF_SYNAPSE_ASSEMBLY	101	0.447372808109711	1.68070462141018	0.000754498608922839	0.00807766523134576	0.00622377080695859	1761	tags=26%	list=9%	signal=23%	SLITRK3/NRXN1/LRRN1/LRFN5/EPHB2/GPC4/GPC6/DKK1/FLRT2/CLSTN2/SYNDIG1/FZD1/SNCA/ADGRB1/CBLN1/AMIGO2/MEF2C/RAB17/GHRL/COLQ/NPTX1/NEGR1/THBS2/NTRK3/EPHA7/CUX2
GOBP_POSITIVE_REGULATION_OF_CELL_DEVELOPMENT	GOBP_POSITIVE_REGULATION_OF_CELL_DEVELOPMENT	289	0.348568416874558	1.51396537164995	0.00075611503976176	0.00807824560042988	0.00622421797629026	2851	tags=24%	list=15%	signal=21%	OLFM4/MYOC/FOXG1/CXCL12/NKX6-1/SOX10/SLIT2/CX3CR1/EPHB2/FERMT2/ASPA/HAS2/VEGFC/IL6/TGM2/EGR2/IFNG/PLXNA4/LMOD3/MAP6/PAK3/KIT/DIXDC1/PDE5A/CX3CL1/LIF/CDH4/FN1/RET/GPR68/NRP1/PLXNC1/RELN/MYADM/NEDD9/CXCR4/SEMA5A/TNFRSF1B/PDE3A/BMPR2/PREX1/IL6ST/L1CAM/GLI3/SMAD7/CUX2/DOCK1/ID2/TYROBP/SERPINE2/MME/TNFSF11/MAP1B/ACTN3/NGF/FLNA/DBN1/ILK/TIAM2/SERPINF1/PLXND1/CAPRIN2/TRPV2/S1PR2/TRIM32/DRD2/RFX3/NTN1/ME…
GOBP_NEGATIVE_REGULATION_OF_MACROPHAGE_ACTIVATION	GOBP_NEGATIVE_REGULATION_OF_MACROPHAGE_ACTIVATION	18	0.713228352863216	1.91928581488041	0.000761604239123263	0.00812011447527091	0.00625647758020955	1581	tags=56%	list=8%	signal=51%	LRFN5/VSIG4/CD200/SYT11/FCGR2B/CX3CL1/PTPRC/TAFA3/CST7/BPI
GOBP_POSITIVE_REGULATION_OF_B_CELL_ACTIVATION	GOBP_POSITIVE_REGULATION_OF_B_CELL_ACTIVATION	80	0.46075433061729	1.65381562706928	0.000767557238692658	0.0081667458462546	0.00629240664598594	4432	tags=46%	list=24%	signal=35%	TNFSF4/SH3KBP1/CD74/EPHB2/IL6/CD28/GPR183/TNFSF13B/NFATC2/PTPRC/IL7/TNFSF13/TLR4/MEF2C/NCKAP1L/INPP5D/TNFRSF4/FCRL3/SLC39A10/SASH3/IRS2/CD40/IL2/IL10/NSD2/BCL2/SHLD2/CD27/TP53BP1/STAT5B/KMT5B/IGLL5/IL13/CD81/PPP2R3C/MLH1/BTK
GOBP_ACTIVATION_OF_PHOSPHOLIPASE_C_ACTIVITY	GOBP_ACTIVATION_OF_PHOSPHOLIPASE_C_ACTIVITY	30	0.620405046379382	1.86831665279072	0.00077451044409864	0.0082238059680371	0.00633637097355096	2662	tags=40%	list=14%	signal=34%	P2RY12/HTR2A/HTR2B/ITK/ARHGAP6/EDNRA/SELE/C5AR1/AGT/ANG/PLCB2/ADCYAP1R1
GOBP_BASEMENT_MEMBRANE_ORGANIZATION	GOBP_BASEMENT_MEMBRANE_ORGANIZATION	32	0.602436893739424	1.84657084780526	0.000782814355637506	0.00829494473975727	0.00639118277844686	3424	tags=50%	list=18%	signal=41%	HMCN1/NTN4/CMA1/FLRT2/PHLDB1/RAMP2/PXDN/NID2/NID1/ITGB1/NTNG1/LAMB2/CTSS/GAS2/PLOD3/CAV1
GOBP_POSITIVE_REGULATION_OF_T_CELL_PROLIFERATION	GOBP_POSITIVE_REGULATION_OF_T_CELL_PROLIFERATION	100	0.445778307207746	1.67446881280374	0.00080168867276133	0.00847757081155181	0.00653189457841273	2713	tags=36%	list=15%	signal=31%	TNFSF4/VCAM1/IL2RA/HLA-DPB1/IGF1/EBI3/HLA-DPA1/PDCD1LG2/IL6/CD28/TGFBR2/CCR2/PRKCQ/TNFSF13B/PTPRC/AIF1/HAVCR2/NCKAP1L/CD3E/IL6ST/SPTA1/CORO1A/CCL5/LILRB2/IL15/SASH3/PTPN22/FADD/CD209/IL12RB1/CD40LG/ICOSLG/ZAP70/IL2/HLA-A/CCL19
GOBP_SNRNA_PROCESSING	GOBP_SNRNA_PROCESSING	28	-0.635511660682675	-1.87659759834718	0.000804677867645376	0.00849181480325355	0.0065428694501348	3770	tags=39%	list=20%	signal=31%	USB1/EXOSC5/INTS6/EXOSC7/INTS5/INTS10/INTS9/EXOSC4/CT45A6/CT45A10/SAGE1
GOBP_TETRAPYRROLE_CATABOLIC_PROCESS	GOBP_TETRAPYRROLE_CATABOLIC_PROCESS	11	-0.78988316557107	-1.84570167285821	0.000814551092601266	0.00857850040700844	0.00660965995389815	1459	tags=73%	list=8%	signal=67%	HMOX1/ABCC2/ABCC1/HMOX2/BLVRB/UGT1A1/SLCO1B1/SLCO1B3
GOBP_SMALL_MOLECULE_CATABOLIC_PROCESS	GOBP_SMALL_MOLECULE_CATABOLIC_PROCESS	370	-0.319135335773596	-1.43515513015673	0.000819397916209999	0.00861200533480062	0.00663547520935996	3123	tags=24%	list=17%	signal=21%	HYKK/CYP26C1/MCCC1/INPP5K/PEX5/ADIPOQ/MCCC2/NOS1/TYSND1/PFKFB2/FTCD/NOS3/INPP5J/ECHDC2/LPIN1/TPI1/ECH1/HSD17B6/CDA/CARNMT1/PPARD/DHDH/GPT2/BCKDHA/GCDH/SHMT2/GCAT/FUT1/SESN2/BCAT2/ACAA1/BPNT1/ABCB11/MPST/GCK/GALK1/PNP/SHMT1/ETFB/PCCB/ABHD3/DERA/PRODH/ACADS/HK1/DAO/GPD2/NPL/GLDC/CRYM/SULT2A1/ILVBL/NUDT8/ALDH5A1/APOBEC3B/APOBEC3A/GPT/PGD/GLS2/BLMH/MIOX/TST/SLC27A4/IMPA2/CBS/MFSD2A/CYP4A11/HAL/ALDH3B…
GOBP_POSITIVE_REGULATION_OF_ANTIGEN_RECEPTOR_MEDIATED_SIGNALING_PATHWAY	GOBP_POSITIVE_REGULATION_OF_ANTIGEN_RECEPTOR_MEDIATED_SIGNALING_PATHWAY	24	0.653034477422411	1.88057908541174	0.000825212728193898	0.00865552741884512	0.00666900859659208	2131	tags=50%	list=11%	signal=44%	CD226/CMTM3/PRKCB/TRAT1/CCR7/PTPRC/KCNN4/LCK/NFAM1/STAP1/SLC39A10/FOXP1
GOBP_CARDIAC_CHAMBER_FORMATION	GOBP_CARDIAC_CHAMBER_FORMATION	14	0.746837171492141	1.87103011443338	0.000837392989864656	0.00876550435342133	0.00675374486818181	1274	tags=36%	list=7%	signal=33%	HAND2/TBX5/TBX20/MEF2C/EDNRA
GOBP_EPITHELIAL_CELL_DIFFERENTIATION_INVOLVED_IN_KIDNEY_DEVELOPMENT	GOBP_EPITHELIAL_CELL_DIFFERENTIATION_INVOLVED_IN_KIDNEY_DEVELOPMENT	47	0.542261602914965	1.77788923019991	0.000844559326510236	0.00882156702281256	0.00679694066735449	2499	tags=38%	list=13%	signal=33%	FOXC2/OSR1/GREM1/LIF/PTPRO/WT1/MEF2C/EDNRA/BASP1/ACTA2/SALL1/GATA3/MAGI2/WWTR1/PODXL/LAMB2/PROM1/ASXL1
GOBP_POSITIVE_REGULATION_OF_NERVOUS_SYSTEM_DEVELOPMENT	GOBP_POSITIVE_REGULATION_OF_NERVOUS_SYSTEM_DEVELOPMENT	260	0.352194600713765	1.51129637137975	0.000846160750979507	0.00882156702281256	0.00679694066735449	3151	tags=25%	list=17%	signal=21%	SLITRK3/FOXG1/CXCL12/NRXN1/LRRN1/NKX6-1/SOX10/SLIT2/CX3CR1/EPHB2/ASPA/VEGFC/IL6/TGM2/EGR2/FLRT2/IFNG/PLXNA4/CLSTN2/MAP6/PAK3/KIT/DIXDC1/SYNDIG1/CX3CL1/LIF/CDH4/FN1/ADGRB1/NRP1/PLXNC1/RELN/CBLN1/AMIGO2/GHRL/CXCR4/SEMA5A/TNFRSF1B/BMPR2/IL6ST/THBS2/L1CAM/GLI3/CUX2/ID2/SERPINE2/MME/MAP1B/LRRTM2/NGF/DBN1/TIAM2/SERPINF1/PLXND1/CAPRIN2/TRPV2/TRIM32/DRD2/NTN1/MEGF8/LRRN3/LRRTM1/PLXNA1/ADGRB3/SS18L1/ZNF488
GOBP_REGULATION_OF_HEART_GROWTH	GOBP_REGULATION_OF_HEART_GROWTH	58	0.508824594760287	1.73385021747724	0.000854740113948481	0.00888164055413606	0.00684322680076235	3390	tags=45%	list=18%	signal=37%	TBX5/IGF1/TBX20/PI16/GATA6/ZFPM2/RBP4/FGF2/TGFBR2/RGS2/WT1/AKAP6/MEF2C/NOG/PROX1/BASP1/BMPR1A/PTEN/RUNX1/RBPJ/HEY2/DUSP6/RGS4/CAV3/TGFBR1/TP73
GOBP_EMBRYONIC_ORGAN_MORPHOGENESIS	GOBP_EMBRYONIC_ORGAN_MORPHOGENESIS	289	0.347600457382387	1.50976115497007	0.000855358150446676	0.00888164055413606	0.00684322680076235	2958	tags=26%	list=16%	signal=22%	FOXC2/HAND2/RBPMS2/CHST11/FOXG1/FRZB/TBX20/NKX3-2/ATP8A2/OSR1/TCF21/SOBP/MMP16/EPHB2/RBP4/CTHRC1/ZEB1/ITGA8/TGFB3/GSC/EFEMP1/HOXC11/FOXF1/TWIST1/TGFBR2/COL2A1/RUNX2/ZIC1/HOXB6/FOXF2/PDGFRA/HOXB9/PKD2/EYA1/ALDH1A3/IFT57/MFAP2/MEF2C/EDNRA/PRRX1/RARB/NOG/PROX1/SOX9/TIFAB/ROR2/FGF10/GLI3/AHI1/GATA3/ASB2/HOXB5/ID2/MFAP5/IFT52/ENG/IFT140/HOXB3/ALX4/DLL1/MICAL2/RYR2/APLNR/FZD2/HESX1/MSX1/WNT11/CDH23/HOX…
GOBP_COLLECTING_DUCT_DEVELOPMENT	GOBP_COLLECTING_DUCT_DEVELOPMENT	15	-0.744009252513687	-1.88863166900623	0.00085834357875308	0.00889477884916268	0.0068533497428128	2694	tags=40%	list=14%	signal=34%	PAX2/AKR1B1/PAX8/TFAP2B/WNT7B/CALB1
GOBP_SYNAPSE_ASSEMBLY	GOBP_SYNAPSE_ASSEMBLY	177	0.382725337686243	1.55575865021634	0.000892997262388363	0.00923537768762045	0.0071157781855578	2906	tags=29%	list=16%	signal=25%	SHANK2/SLITRK3/DNER/NRXN1/LRRN1/LRFN5/LGI2/EPHB2/GPC4/GPC6/NRXN2/DKK1/FLRT2/CLSTN2/SYNDIG1/FZD1/SNCA/GAP43/ADGRB1/CDH2/PCDHB4/SDK2/CBLN1/AMIGO2/MEF2C/RAB17/GHRL/COLQ/SPOCK2/NPTX1/KIRREL3/NEGR1/THBS2/NTRK3/DRD1/BSN/PTEN/EPHA7/CUX2/MAP1B/GPM6A/LRRTM2/PCDHB10/PCDHB16/PLXND1/DRD2/DNM3/NTN1/APP/LRRN3/LRRTM1/FARP1
GOBP_CELLULAR_RESPONSE_TO_TOXIC_SUBSTANCE	GOBP_CELLULAR_RESPONSE_TO_TOXIC_SUBSTANCE	114	-0.416824472561456	-1.62936034433652	0.00089742188414038	0.00926261190197586	0.00713676191085479	2201	tags=26%	list=12%	signal=23%	SESN2/PRDX1/PIM1/GCH1/PRXL2A/GPX3/MGST2/NQO1/NFE2L2/CD36/ABCB6/HBE1/PRDX2/DUOX2/MPO/GSR/DUOX1/TXNRD1/MGST1/MTARC1/GSTM1/GSTA1/GPX2/S100A9/GSTM2/GSTM3/PTGS2/ALDH1A1/RDH12/AKR1B10
GOBP_ORGANIC_ACID_CATABOLIC_PROCESS	GOBP_ORGANIC_ACID_CATABOLIC_PROCESS	238	-0.339727392691244	-1.47747644605068	0.000909378195968075	0.00935515345463396	0.00720806437231718	3184	tags=26%	list=17%	signal=22%	CRAT/HYKK/CYP26C1/MCCC1/PEX5/ADIPOQ/MCCC2/NOS1/TYSND1/FTCD/NOS3/ECHDC2/LPIN1/ECH1/CARNMT1/PPARD/GPT2/BCKDHA/GCDH/SHMT2/GCAT/SESN2/BCAT2/ACAA1/ABCB11/MPST/SHMT1/ETFB/PCCB/ABHD3/PRODH/ACADS/DAO/NPL/GLDC/CRYM/SULT2A1/ILVBL/NUDT8/ALDH5A1/GPT/PGD/GLS2/BLMH/TST/SLC27A4/CBS/MFSD2A/CYP4A11/HAL/ACADL/SLC27A2/CEL/ARG1/LEP/CYP4F2/LDHD/CYP4F12/CYP26A1/CYP4F11/CYP4F3
GOBP_REGULATION_OF_NEUTROPHIL_CHEMOTAXIS	GOBP_REGULATION_OF_NEUTROPHIL_CHEMOTAXIS	32	0.598583284879433	1.83475888566673	0.000910006224653042	0.00935515345463396	0.00720806437231718	1711	tags=41%	list=9%	signal=37%	THBS4/JAM3/TNFAIP6/SLIT2/CD74/CCR7/C3AR1/CCL21/NCKAP1L/RIPOR2/MPP1/C5AR1/LBP
GOBP_MYELOID_CELL_DIFFERENTIATION	GOBP_MYELOID_CELL_DIFFERENTIATION	382	0.325216336145703	1.44755453839327	0.000913630372653861	0.00937377511308158	0.00722241219819311	3414	tags=25%	list=18%	signal=21%	TSPAN2/SFRP1/LRRC17/IRF8/TNFAIP6/CD74/SH2B3/GPR171/FAXDC2/LILRB1/TGFBR2/CARTPT/IFNG/EVI2B/KIT/CCR1/GPR183/MITF/CSF1R/RASSF2/CD4/CCR7/FLI1/LIF/GAB3/BATF3/SNX10/GPR68/CAMK4/TLR4/CSF1/SPI1/C1QC/CCN4/KLF2/MEF2C/NCKAP1L/INPP5D/HLA-DRB1/PRKCA/CCL3/ROR2/LTF/NRROS/TLR3/HCLS1/IL15/TMEM178A/INHBA/GATA3/LILRB3/IKZF1/ID2/TYROBP/RHEX/TNFSF11/MTURN/RUNX1/ITGB6/PIK3R1/TREM2/CBFB/FOXP1/FADD/LOX/CSF2/DLL1/PDE1B/I…
GOBP_INTERLEUKIN_6_PRODUCTION	GOBP_INTERLEUKIN_6_PRODUCTION	144	0.408152512647116	1.6288134647853	0.00092852012975849	0.00950767839798248	0.00732558351461362	3414	tags=42%	list=18%	signal=35%	TNFSF4/HGF/CD74/TLR8/IL33/TLR7/TLR1/TWIST1/IL6/IFNG/ISL1/CD200/SYT11/C1QTNF4/SCIMP/CX3CL1/CD84/AIF1/F2R/ARRB1/TLR4/IRAK3/KLF2/HAVCR2/GHRL/NCKAP1L/SIRPA/INPP5D/GAS6/BPI/TLR3/LILRB2/LBP/PTPN22/TYROBP/SOCS5/BANK1/TMEM106A/IL16/TREM2/TNFAIP3/AFAP1L2/ARID5A/C1QTNF3/CD200R1/POU2F2/ZBTB20/CYBA/IL10/APP/CD47/IL17D/P2RX7/FOXP3/LILRA2/TLR6/NLRC3/LILRB4/IL27RA/CEBPB/TNF
GOBP_POSITIVE_REGULATION_OF_LEUKOCYTE_MEDIATED_IMMUNITY	GOBP_POSITIVE_REGULATION_OF_LEUKOCYTE_MEDIATED_IMMUNITY	132	0.41579406278283	1.62561655888147	0.00093745063928326	0.00958015267931569	0.00738142431805105	3505	tags=38%	list=19%	signal=31%	TNFSF4/CD226/C3/HLA-DRA/KLRD1/IL6/CD28/CRTAM/KIT/HLA-F/SH2D1A/IL18R1/SCIMP/CD1E/PTPRC/ITGAM/TNFSF13/CAMK4/LAG3/SPI1/ITGB2/HLA-DRB1/IL12A/SLAMF6/CLNK/KLRC4-KLRK1/STAP1/IL1R1/CD1A/SASH3/NLRP3/GATA3/TYROBP/CADM1/TREM2/CD40/FADD/ARID5A/IL12RB1/KIR2DL4/IL2/HLA-A/P2RX7/FOXP3/NSD2/CD160/SHLD2/TNF/TP53BP1/SLAMF1
GOBP_ADENYLATE_CYCLASE_MODULATING_G_PROTEIN_COUPLED_RECEPTOR_SIGNALING_PATHWAY	GOBP_ADENYLATE_CYCLASE_MODULATING_G_PROTEIN_COUPLED_RECEPTOR_SIGNALING_PATHWAY	237	0.359642316616368	1.51666543850109	0.000940981526813517	0.00958683552440642	0.00738657339207082	2829	tags=27%	list=15%	signal=23%	PLN/ADGRG2/RAMP1/ADGRD1/PTGER2/NPY1R/ADCYAP1/AKAP12/GNG2/PTGFR/P2RY12/VIP/AKAP5/GPR65/LGR5/CXCL10/RAMP2/S1PR3/CXCL11/RGS1/CXCL9/PDE4B/PALM/ADGRB1/PTH1R/RGS2/S1PR1/PTGER4/SSTR2/EDNRA/CCR3/ADRA1D/OPRD1/PRKCA/GNA14/GLP2R/DRD1/PTGER3/FPR1/ADGRL4/OXER1/GABBR1/PRKACB/ADGRG7/ADCY5/FLNA/GPR12/GRM4/ATP2B4/MTNR1A/ADGRE5/ADCY6/GNA12/GNAO1/CACNA1D/ABCA1/CRTC3/S1PR2/ADCYAP1R1/DRD2/CNR1/GLP1R/FFAR3
GOBP_HOMEOSTASIS_OF_NUMBER_OF_CELLS	GOBP_HOMEOSTASIS_OF_NUMBER_OF_CELLS	277	0.349618694586718	1.5093420493434	0.00094181250172084	0.00958683552440642	0.00738657339207082	3238	tags=27%	list=17%	signal=22%	PLA2G2A/AXL/IL2RA/JAM3/GAPT/CX3CR1/CD74/SH2B3/GLIS2/DOCK10/IL6/MYCT1/CCR2/KIT/GPR183/HOXB6/TNFSF13B/RASSF2/CCR7/PDE4B/EMCN/GPR174/LGALS2/F2R/IL7/CDH2/CSF1/FSTL1/ARMCX1/CRISPLD1/SPI1/FAS/KLF2/MEF2C/NCKAP1L/SEPTIN4/CCR4/INPP5D/AKT3/SOX9/SPTA1/CORO1A/HCLS1/SASH3/SIT1/INHBA/GATA3/IKZF1/DOCK11/ID2/RHEX/IL7R/TNFAIP3/FADD/FLT3/ILDR2/ASXL1/PIK3CD/L3MBTL3/SLC40A1/ADGRF5/IL2/MERTK/ZNF251/LIPA/KMT2E/HMGB2/P…
GOBP_DEVELOPMENTAL_GROWTH_INVOLVED_IN_MORPHOGENESIS	GOBP_DEVELOPMENTAL_GROWTH_INVOLVED_IN_MORPHOGENESIS	226	0.363946081749149	1.53125590244999	0.000957480362193091	0.00972717279548226	0.00749470203888088	4114	tags=36%	list=22%	signal=29%	SFRP1/SH3GL2/RIMS1/SEMA3E/CXCL12/SFRP2/NKX6-1/SLIT2/SEMA3A/TGFBR2/PLXNA4/SEMA3C/SYT4/TMEM108/FGF1/EDN3/CDH4/DPYSL2/FN1/NRP1/CSF1/APOE/S1PR1/DCLK1/EDNRA/CXCR4/SEMA5A/SOX9/BMPR2/FGF10/NDN/L1CAM/NRP2/DRAXIN/EPHA7/SALL1/SLC23A2/CYFIP2/MAP1B/SEMA5B/ITGA4/CCL11/OLFM1/ITGB1/USP9X/MAGI2/SPRY1/NGF/DBN1/RNF157/NKD1/CPNE1/LAMB2/FMN1/WNT11/ESR1/TRPV2/PLAA/NRN1/NTN1/MEGF8/APP/PRKN/PLXNA1/SYT17/VCL/LZTS2/CTTN/…
GOBP_CELL_JUNCTION_ASSEMBLY	GOBP_CELL_JUNCTION_ASSEMBLY	412	0.313923307088202	1.40586122878356	0.000964640514020242	0.00978069823136994	0.00753594292170612	2906	tags=26%	list=16%	signal=22%	SFRP1/SHANK2/MYOC/APOD/SLITRK3/SORBS1/CLDN11/TBX5/CORO2B/DNER/ANK2/JAM3/NRXN1/LRRN1/LRFN5/LGI2/EPHA3/NPHP1/CDH19/EPHB2/FERMT2/GPC4/CDHR3/CDH11/MPDZ/GPC6/NRXN2/GREM1/DKK1/FLRT2/CLSTN2/RAMP2/SYNDIG1/HEG1/FZD1/SNCA/THBS1/PTPRJ/DCHS1/ACTN2/GAP43/FN1/PTPRO/THY1/ADGRB1/CDH2/NRP1/PCDHB4/SDK2/ARHGAP6/CBLN1/AMIGO2/MEF2C/RAB17/GHRL/GJD3/COLQ/SPOCK2/NPTX1/KIRREL3/PRKCA/NEGR1/DLC1/THBS2/NTRK3/DRD1/LAMC1/CLDN…
GOBP_POSITIVE_REGULATION_OF_FIBROBLAST_PROLIFERATION	GOBP_POSITIVE_REGULATION_OF_FIBROBLAST_PROLIFERATION	47	0.539107031403492	1.76754647554792	0.000973678338245229	0.00985301504318216	0.00759166239624718	2563	tags=34%	list=14%	signal=29%	IGF1/DDR2/CD74/PDGFC/NGFR/PDGFRA/PDGFD/FN1/PDGFA/GAS6/FGF10/PLA2G1B/AGT/AQP1/PDGFRB/ESR1
GOBP_VENTRICULAR_SEPTUM_MORPHOGENESIS	GOBP_VENTRICULAR_SEPTUM_MORPHOGENESIS	38	0.577103032990666	1.8231211698276	0.00101582948794183	0.010258889033244	0.0079043847755862	3345	tags=55%	list=18%	signal=45%	SLIT2/ZFPM2/TGFBR2/HEYL/FZD1/NOG/PROX1/BMPR2/BMPR1A/TGFB2/SMAD7/HEY1/RBPJ/APLNR/HEY2/FZD2/WNT11/FGFRL1/NSD2/TGFBR1/TBX3
GOBP_NEGATIVE_REGULATION_OF_TRANSFERASE_ACTIVITY	GOBP_NEGATIVE_REGULATION_OF_TRANSFERASE_ACTIVITY	259	0.345639782272215	1.48059990537844	0.00101775480062931	0.010258889033244	0.0079043847755862	3690	tags=27%	list=20%	signal=22%	SFRP1/SFRP2/PKIG/EPHB2/SH2B3/PRKAR2B/MYOCD/IFNG/CAMK2N1/ADARB1/NR2F2/HEG1/SNCA/RGN/PTPRC/PTPRJ/PTPRO/SLC8A1/THY1/SPRED1/IRAK3/PPM1E/APOE/RGS2/USP44/ERRFI1/TRIB2/CDKN2C/PTEN/SPRY4/SMAD7/FABP4/PTPN22/TP53/SOCS5/CD300A/IRS2/GADD45B/WEE2/AGT/LRP5/SLC8A3/TNFAIP3/LATS2/SPRY1/WWTR1/SH3BP5/HHEX/PKIA/PARP3/RTRAF/POT1/PKIB/CBLB/BUB3/PRKN/PRDX3/CAV3/CERS1/PTPRQ/LILRB4/CAV1/AIDA/BAG2/LRP6/SIRT1/PTPRB/GNAQ/FB…
GOBP_EMBRYONIC_DIGESTIVE_TRACT_DEVELOPMENT	GOBP_EMBRYONIC_DIGESTIVE_TRACT_DEVELOPMENT	32	0.594627056323978	1.82263237682626	0.00102906919399191	0.0103527564243816	0.00797670878406589	1842	tags=41%	list=10%	signal=37%	RBPMS2/ALDH1A2/TCF21/FOXF1/FOXF2/PDGFRA/RARRES2/RARB/FGF10/GLI3/TGFB2/SALL1/ID2
GOBP_HUMORAL_IMMUNE_RESPONSE	GOBP_HUMORAL_IMMUNE_RESPONSE	232	0.345254984308715	1.45112576124504	0.00103314476330448	0.0103731528165946	0.00799242402687267	2689	tags=29%	list=14%	signal=25%	WFDC2/EBI3/C4B/VSIG4/C4A/GATA6/RNASE6/CCL2/C3/C1QA/CXCL13/HLA-DQB1/MFAP4/IFNA7/CXCL10/IL6/C5/CD28/CCR2/IFNG/CFI/CR1/GPR183/ST6GAL1/CXCL11/FCGR2B/CFH/SH2D1A/RNASE2/CCR7/SERPING1/CXCL9/PTPRC/A2M/C6/CR1L/IL7/RARRES2/C2/IFNK/C1QC/MEF2C/C1S/HLA-DRB1/C1R/GNLY/LTF/CFB/CD83/PLA2G1B/GATA3/C4BPB/CLU/TREM2/CXCL2/ANG/C9/CXCL3/IFNA6/RBPJ/IFNE/POU2F2/C7/WFDC3/ALOX5/C4BPA/HLA-A
GOBP_REGULATION_OF_PRESYNAPTIC_CYTOSOLIC_CALCIUM_ION_CONCENTRATION	GOBP_REGULATION_OF_PRESYNAPTIC_CYTOSOLIC_CALCIUM_ION_CONCENTRATION	15	-0.737170116369312	-1.87127085115716	0.00103510865468243	0.0103731528165946	0.00799242402687267	1141	tags=33%	list=6%	signal=31%	ATP2B3/ATP2B1/CALB2/P2RY1/CALB1
GOBP_REGULATION_OF_BMP_SIGNALING_PATHWAY	GOBP_REGULATION_OF_BMP_SIGNALING_PATHWAY	100	0.4402960576338	1.65387594009739	0.00104260957812338	0.0104281124341896	0.00803476993422987	2922	tags=36%	list=16%	signal=31%	SFRP1/SFRP4/RBPMS2/TBX20/SFRP2/TNFAIP6/GATA6/GREM1/DKK1/FZD1/CHRDL1/SULF1/FSTL1/BMPER/SMURF2/CCN1/NOG/NEO1/BMPR2/SCUBE3/SKI/SMAD7/TWSG1/CRIM1/HTRA3/ENG/ELAPOR2/ILK/RBPJ/HOXA13/MSX1/KDR/MSX2/RNF165/FSTL3/SMAD2
GOBP_REGULATION_OF_NEURON_PROJECTION_DEVELOPMENT	GOBP_REGULATION_OF_NEURON_PROJECTION_DEVELOPMENT	418	0.314283009580284	1.4078152238348	0.00106030526224126	0.0105846303302115	0.00815536561183328	2851	tags=24%	list=15%	signal=21%	SFRP1/SPOCK1/ZDHHC15/SEMA3E/CXCL12/STMN2/ROR1/ATP8A2/SFRP2/HGF/TOX/SLIT2/EPHA3/SEMA3A/ENC1/KIF1A/EPHB2/LRRC4C/DKK1/PLXNA4/SEMA3C/MAP6/PAK3/EFNB3/ABI2/DIXDC1/PRKD1/ALKAL2/FZD1/CX3CL1/FYN/CDH4/TENM3/FN1/PTPRO/RET/THY1/ZNF804A/CDH2/NRP1/PLXNC1/PMP22/ATP1B2/RELN/APOE/RGS2/RAB17/PRRX1/ITM2C/ALKAL1/SEMA5A/CHN1/POU3F2/NEGR1/BMPR2/ROR2/VIM/NTRK3/L1CAM/FEZ1/DRAXIN/PTEN/CCDC88A/EPHA7/CUX2/GATA3/BMP5/CNTN2/…
GOBP_REGULATION_OF_CELLULAR_RESPONSE_TO_VASCULAR_ENDOTHELIAL_GROWTH_FACTOR_STIMULUS	GOBP_REGULATION_OF_CELLULAR_RESPONSE_TO_VASCULAR_ENDOTHELIAL_GROWTH_FACTOR_STIMULUS	23	0.657294772444387	1.87254153209121	0.00108394882100708	0.0107998060759684	0.00832115665249324	2322	tags=48%	list=12%	signal=42%	ADAMTS3/ADGRA2/PTP4A3/CCBE1/JCAD/DCN/IL12A/ADAMTS12/SMOC2/DLL1/ATP2B4
GOBP_REGULATION_OF_NEUTROPHIL_MIGRATION	GOBP_REGULATION_OF_NEUTROPHIL_MIGRATION	45	0.540082001198684	1.7558799411828	0.0010950736492702	0.0108896650776466	0.00839039223175651	2006	tags=38%	list=11%	signal=34%	THBS4/OLFM4/JAM3/TNFAIP6/SLIT2/CD74/CCR7/C3AR1/SLAMF8/CCL21/NCKAP1L/RIPOR2/MPP1/IL1R1/C5AR1/LBP/RHOH
GOBP_DIGESTION	GOBP_DIGESTION	128	-0.407759309006232	-1.62563891654489	0.0011121618671335	0.0110365621087685	0.00850357511662996	3165	tags=34%	list=17%	signal=28%	ENPP7/WNK4/MUC6/F11R/CAPN8/UGCG/LDLR/NPC1L1/CLPSL2/CAPN9/TFF3/APOA1/OXT/PRAP1/CLPS/SLC5A1/NR1H2/TFF1/ARX/NPSR1/SGK1/PLS1/CTRB2/CD36/EZR/TJP2/PIR/INAVA/SST/NPR3/TFF2/CHRM3/NOD2/CEL/PRSS3/PRSS2/PRSS1/SPINK1/HAMP/LEP/MUC4/AKR1C1/GCNT3
GOBP_ENDODERM_FORMATION	GOBP_ENDODERM_FORMATION	55	0.515683538744801	1.74338304555906	0.0011141143726121	0.0110365621087685	0.00850357511662996	3626	tags=42%	list=19%	signal=34%	TBX20/GATA6/COL8A1/DKK1/MMP2/FN1/ITGB2/COL5A1/NOG/COL4A2/INHBA/COL5A2/DUSP4/COL6A1/ITGA4/NANOG/ITGA7/ITGA5/ITGAV/SMAD2/ITGB5/LHX1/COL12A1
GOBP_PERICARDIUM_DEVELOPMENT	GOBP_PERICARDIUM_DEVELOPMENT	19	0.679062255599552	1.8401877660257	0.00111867068952059	0.0110605088633097	0.00852202588273209	2922	tags=42%	list=16%	signal=36%	HAND2/TBX5/TBX20/HEG1/WT1/BMP5/RPGRIP1L/SMAD2
GOBP_NEGATIVE_REGULATION_OF_IMMUNE_RESPONSE	GOBP_NEGATIVE_REGULATION_OF_IMMUNE_RESPONSE	169	0.389584550200104	1.56585536284092	0.00113089952323526	0.0111600790737586	0.00859874386389202	2826	tags=30%	list=15%	signal=25%	TNFSF4/VSIG4/FGL2/CTLA4/LILRB1/CD96/KLRD1/FOXF1/CCR2/CR1/KLRC1/HLA-F/FCGR2B/SERPING1/FYN/IL4I1/PTPRC/CD84/SLAMF8/NPY/A2M/CR1L/IRAK3/SPI1/SAMSN1/HAVCR2/NCKAP1L/SAMHD1/NPY5R/INPP5D/HLA-DRB1/MMP12/LOXL3/COL3A1/SMAD7/C4BPB/SOCS5/CD300A/TREM2/IL7R/TNFAIP3/PLCG1/AHR/PARP3/KIR2DL4/IL2/C4BPA/HLA-A/DRD2/IL10
GOBP_GLYCOSIDE_METABOLIC_PROCESS	GOBP_GLYCOSIDE_METABOLIC_PROCESS	19	-0.68045627801894	-1.83366320482699	0.00115353331514503	0.0113617538525999	0.00875413252696527	144	tags=32%	list=1%	signal=31%	AKR1B1/GLA/AKR1C3/AKR1C4/AKR1B10/AKR1C1
GOBP_REGULATION_OF_HEART_RATE	GOBP_REGULATION_OF_HEART_RATE	98	0.436212857560584	1.63727231605155	0.0011676290704481	0.0114787260898995	0.00884425861846322	3538	tags=40%	list=19%	signal=32%	PLN/CASQ2/CTNNA3/BVES/ANK2/KCNJ5/SEMA3A/CACNB2/KCNE4/DMD/SRI/ISL1/TPM1/POPDC2/EDN3/SLC8A1/GJD3/EDNRA/KCNH2/ADRA1D/KCND3/SPX/AGT/SCN4B/SPTBN4/SNTA1/RYR2/HEY2/CACNA1C/CACNA1D/KCNE5/AKAP9/DRD2/RGS4/CAV3/BIN1/TNF/CAV1/KCNA5
GOBP_COMPLEMENT_RECEPTOR_MEDIATED_SIGNALING_PATHWAY	GOBP_COMPLEMENT_RECEPTOR_MEDIATED_SIGNALING_PATHWAY	12	0.768617413500814	1.84635787032723	0.0011756073390783	0.0115352287483375	0.00888779342536974	1831	tags=50%	list=10%	signal=45%	CMKLR1/CR1/FPR3/C3AR1/C5AR1/FPR1
GOBP_POSITIVE_REGULATION_OF_MONONUCLEAR_CELL_MIGRATION	GOBP_POSITIVE_REGULATION_OF_MONONUCLEAR_CELL_MIGRATION	65	0.477776890903704	1.65106014134836	0.00118941532456529	0.0116486110669074	0.00897515351570896	2157	tags=37%	list=12%	signal=33%	JAM2/CXCL12/CX3CR1/CXCL13/CXCL10/CCR2/CCR1/CCR7/AIF1/CCL21/PDGFD/SERPINE1/SPI1/DOCK8/IL12A/GAS6/CCL3/CCL4/CCL5/PLA2G7/ANO6/CCL7/ITGA4/FADD
GOBP_MESODERMAL_CELL_DIFFERENTIATION	GOBP_MESODERMAL_CELL_DIFFERENTIATION	30	0.608266481517349	1.83176201319669	0.00119545811966311	0.0116856596158373	0.00900369910043751	2142	tags=33%	list=11%	signal=30%	FOXC2/SFRP2/ITGA8/FOXF1/DKK1/ITGB3/EYA1/BMPR1A/INHBA/ITGB1
GOBP_POSITIVE_REGULATION_OF_LYMPHOCYTE_MEDIATED_IMMUNITY	GOBP_POSITIVE_REGULATION_OF_LYMPHOCYTE_MEDIATED_IMMUNITY	110	0.428973037394059	1.6317107352017	0.00120906864853973	0.0117964037388659	0.00908902648405735	3505	tags=38%	list=19%	signal=31%	TNFSF4/CD226/C3/HLA-DRA/KLRD1/IL6/CD28/CRTAM/HLA-F/SH2D1A/IL18R1/CD1E/PTPRC/TNFSF13/LAG3/HLA-DRB1/IL12A/SLAMF6/CLNK/KLRC4-KLRK1/IL1R1/CD1A/SASH3/NLRP3/GATA3/CADM1/TREM2/CD40/FADD/ARID5A/IL12RB1/KIR2DL4/IL2/HLA-A/P2RX7/FOXP3/NSD2/CD160/SHLD2/TNF/TP53BP1/SLAMF1
GOBP_REGULATION_OF_IMMUNOGLOBULIN_PRODUCTION	GOBP_REGULATION_OF_IMMUNOGLOBULIN_PRODUCTION	74	0.477625601796472	1.69427156700265	0.0012275560998735	0.0119542233379395	0.00921062511254076	4878	tags=45%	list=26%	signal=33%	TNFSF4/EPHB2/RBP4/IL6/CD28/CR1/FCGR2B/PTPRC/TNFSF13/TNFRSF4/FCRL3/SASH3/CD40/CD40LG/PARP3/IL2/IL10/FOXP3/NSD2/SHLD2/IL27RA/TNF/TP53BP1/CGAS/NDFIP1/KMT5B/IL13/MLH1/XCL1/IL5/PKN1/IL4R/SHLD1
GOBP_KERATINOCYTE_DEVELOPMENT	GOBP_KERATINOCYTE_DEVELOPMENT	13	-0.774296146861616	-1.90331043304579	0.00124231044244939	0.0120675559002107	0.00929794686608465	1912	tags=69%	list=10%	signal=62%	PLEC/FOSL2/SFN/DNASE1L2/KDF1/BCL11B/EXPH5/ABCA12/CDSN
GOBP_REGULATION_OF_VASCULAR_WOUND_HEALING	GOBP_REGULATION_OF_VASCULAR_WOUND_HEALING	10	0.789683702952866	1.78885099167049	0.0012438613991128	0.0120675559002107	0.00929794686608465	3414	tags=90%	list=18%	signal=74%	FOXC2/SERPINE1/TAFA5/CXCR4/SMOC2/SLC12A2/TNFAIP3/ALOX5/TNF
GOBP_POSITIVE_REGULATION_OF_PATHWAY_RESTRICTED_SMAD_PROTEIN_PHOSPHORYLATION	GOBP_POSITIVE_REGULATION_OF_PATHWAY_RESTRICTED_SMAD_PROTEIN_PHOSPHORYLATION	48	0.535038349180373	1.75758626234117	0.00125648932001664	0.0121645393066839	0.00937267173727949	2544	tags=33%	list=14%	signal=29%	GDF6/TGFB3/RBPMS/TGFBR2/INHBB/BMPR2/BMPR1A/BMP8A/TGFB2/INHBA/TWSG1/BMP5/ENG/BMP6/LEFTY2/LEFTY1
GOBP_TERTIARY_ALCOHOL_METABOLIC_PROCESS	GOBP_TERTIARY_ALCOHOL_METABOLIC_PROCESS	21	-0.69825021047656	-1.90867903899929	0.00125856285613535	0.0121645393066839	0.00937267173727949	502	tags=29%	list=3%	signal=28%	WNT4/HSD11B2/AKR1C3/AKR1C4/AKR1B10/AKR1C1
GOBP_POSITIVE_REGULATION_OF_EXTRINSIC_APOPTOTIC_SIGNALING_PATHWAY	GOBP_POSITIVE_REGULATION_OF_EXTRINSIC_APOPTOTIC_SIGNALING_PATHWAY	49	0.532472835134539	1.74361712051012	0.00126303459986984	0.0121849849177742	0.00938842490280312	3424	tags=37%	list=18%	signal=30%	SFRP1/SRPX/TIMP3/TNFSF12/THBS1/PTPRC/RET/ITM2C/PTEN/INHBA/TNFRSF12A/STK4/AGT/FADD/G0S2/CYLD/TNF/CAV1
GOBP_RESPONSE_TO_INTERLEUKIN_1	GOBP_RESPONSE_TO_INTERLEUKIN_1	129	0.399785678006215	1.55987759723695	0.00127141650047173	0.0122297199692165	0.00942289287086573	1624	tags=24%	list=9%	signal=22%	PTGIS/SFRP1/AKAP12/CCL2/ANKRD1/HAS2/IL6/MMP2/INHBB/CX3CL1/SNCA/CHI3L1/CCL23/CCL8/CCL21/CCL14/IRAK3/CCL3L1/KLF2/SIRPA/GBP3/ADAMTS12/SOX9/PRKCA/CCL3/SELE/CCL18/CCL4/IL1R1/GBP1/CCL5
GOBP_VASCULAR_ENDOTHELIAL_GROWTH_FACTOR_SIGNALING_PATHWAY	GOBP_VASCULAR_ENDOTHELIAL_GROWTH_FACTOR_SIGNALING_PATHWAY	42	0.567285880478416	1.8210438098465	0.00127240172953751	0.0122297199692165	0.00942289287086573	2556	tags=43%	list=14%	signal=37%	ADAMTS3/VEGFC/PRKD1/ADGRA2/PTP4A3/CCBE1/JCAD/PDGFRA/DCN/NRP1/IL12A/SMOC2/NRP2/FLT3/DLL1/PIK3CD/KDR/PDGFRB
GOBP_EPOXYGENASE_P450_PATHWAY	GOBP_EPOXYGENASE_P450_PATHWAY	18	-0.722606459729163	-1.90109432703559	0.0012756474197933	0.0122381684744919	0.00942940237070135	687	tags=56%	list=4%	signal=54%	CYP2A7/CYP2C8/CYP4A11/CYP2S1/CYP2E1/CYP2C19/CYP4F2/CYP2C18/CYP2C9/CYP4F12
GOBP_REGULATION_OF_CARDIAC_MUSCLE_CELL_PROLIFERATION	GOBP_REGULATION_OF_CARDIAC_MUSCLE_CELL_PROLIFERATION	36	0.576712176234931	1.79080577164749	0.00130098788978165	0.0124581636630758	0.00959890675014336	2449	tags=39%	list=13%	signal=34%	TBX5/TBX20/GATA6/ZFPM2/RBP4/FGF2/TGFBR2/MEF2C/NOG/BMPR1A/PTEN/RUNX1/RBPJ/HEY2
GOBP_NEGATIVE_REGULATION_OF_EPITHELIAL_CELL_MIGRATION	GOBP_NEGATIVE_REGULATION_OF_EPITHELIAL_CELL_MIGRATION	67	0.491450979210493	1.70683593309097	0.00130355280766178	0.0124596516976323	0.0096000532678273	1699	tags=30%	list=9%	signal=27%	MEOX2/SLIT2/SEMA3A/CXCL13/STARD13/FGF2/PTPRM/ADAMTS9/NR2F2/PTPRR/THBS1/ADGRB1/DCN/SPRED1/APOE/KRIT1/MEF2C/APOH/STC1/PTEN
GOBP_LYMPHOCYTE_HOMEOSTASIS	GOBP_LYMPHOCYTE_HOMEOSTASIS	62	0.496618349075764	1.70952334337682	0.00130601234126114	0.0124601288130284	0.00960042088109036	4925	tags=52%	list=26%	signal=38%	IL2RA/GAPT/CD74/DOCK10/TNFSF13B/GPR174/LGALS2/FAS/MEF2C/NCKAP1L/SPTA1/CORO1A/SIT1/DOCK11/TNFAIP3/FADD/SLC40A1/IL2/P2RX7/FOXP3/BCL2/BCL2L11/ABL1/GPAM/STAT5B/PPP2R3C/JAK3/AKT1/LGALS9/TCIRG1/PKN1/TRAF3IP2
GOBP_POSITIVE_REGULATION_OF_POTASSIUM_ION_TRANSPORT	GOBP_POSITIVE_REGULATION_OF_POTASSIUM_ION_TRANSPORT	49	0.531730190005447	1.74118528046851	0.00131602821220687	0.0125325633247177	0.00965623104236311	2883	tags=41%	list=15%	signal=35%	ANK2/LRRC55/FHL1/EDN3/ACTN2/ATP1B2/KCNN4/AKAP6/KCNH2/DRD1/KCNA1/ANO6/TREM2/WNK3/FLNA/KCNC1/KCNE5/AKAP9/ALG10B/KCNC2
GOBP_FORMATION_OF_PRIMARY_GERM_LAYER	GOBP_FORMATION_OF_PRIMARY_GERM_LAYER	119	0.411578225169392	1.58736172007932	0.00132519664160565	0.0125966761649685	0.00970562942816835	3626	tags=34%	list=19%	signal=27%	FOXC2/TBX20/SFRP2/GATA6/COL8A1/ITGA8/FOXF1/DKK1/MMP2/ITGB3/FN1/EYA1/ITGB2/COL5A1/NOG/BMPR2/COL4A2/BMPR1A/INHBA/TWSG1/COL5A2/DUSP4/COL6A1/ITGA4/ITGB1/NANOG/ITGA7/SNAI1/WNT11/ITGA5/ITGAV/LEF1/SMAD2/POFUT2/WLS/ITGB5/EXT2/FZD7/LHX1/COL12A1
GOBP_DENDRITIC_CELL_APOPTOTIC_PROCESS	GOBP_DENDRITIC_CELL_APOPTOTIC_PROCESS	11	0.769117307647647	1.80826890069894	0.00133275971749557	0.0126453220168249	0.00974311063393668	1404	tags=55%	list=8%	signal=50%	AXL/CXCL12/LILRB1/CCR7/CCL21/GAS6
GOBP_POSTSYNAPTIC_SPECIALIZATION_ORGANIZATION	GOBP_POSTSYNAPTIC_SPECIALIZATION_ORGANIZATION	33	0.587949532035779	1.80598764723873	0.00134773454578203	0.0127639841323057	0.00983453876187583	2040	tags=42%	list=11%	signal=38%	SHANK2/SLITRK3/NRXN1/NRXN2/TMEM108/GAP43/CDH2/RELN/CBLN1/NPTX1/NTRK3/LILRB2/PTEN/LRRTM2
GOBP_CELLULAR_RESPONSE_TO_PROSTAGLANDIN_E_STIMULUS	GOBP_CELLULAR_RESPONSE_TO_PROSTAGLANDIN_E_STIMULUS	15	0.728839329237504	1.85710840344624	0.00135727775211007	0.0128308651849382	0.00988607003124532	1287	tags=40%	list=7%	signal=37%	SFRP1/TNFSF4/PTGER2/GNG2/PTGER4/PRKAA2
GOBP_REGULATION_OF_PROTEIN_SERINE_THREONINE_KINASE_ACTIVITY	GOBP_REGULATION_OF_PROTEIN_SERINE_THREONINE_KINASE_ACTIVITY	358	0.317724897615048	1.40311467646716	0.00137279442304756	0.0129529694077003	0.00998015027290776	2946	tags=24%	list=16%	signal=20%	SFRP1/SFRP2/PKIG/CCND1/SH2B3/FERMT2/PRKAR2B/PDGFC/HTR2A/HTR2B/FGF2/MYOCD/DKK1/IFNG/KIT/DIRAS3/CSF1R/FGF1/IRGM/NR2F2/PDE5A/HEG1/SNCA/FZD4/THBS1/EDN3/FGF16/PTPRC/PTPRJ/PDGFD/SLC8A1/FGFR1/PIK3R6/THY1/PDGFA/PKD2/FZD8/TLR4/IRAK3/APOE/RGS2/CCNJL/PIK3CG/PROX1/TRIB2/BMPR2/ROR2/NTRK3/LTF/CDKN2C/BMPR1A/PLA2G1B/NOX4/PTEN/SPRY4/PTPN22/STK4/CD300A/TNFSF11/WEE2/AGT/LRP5/SLC8A3/TNFAIP3/LATS2/CD40/SPRY1/FLT3/CAM…
GOBP_RESPONSE_TO_TUMOR_NECROSIS_FACTOR	GOBP_RESPONSE_TO_TUMOR_NECROSIS_FACTOR	230	0.352300233526919	1.48124512344395	0.0013752040620436	0.0129529694077003	0.00998015027290776	3236	tags=28%	list=17%	signal=23%	SFRP1/CYP1B1/VCAM1/AKAP12/CCL2/ANKRD1/EDA2R/HAS2/PID1/TNFSF13B/CX3CL1/LAPTM5/CHI3L1/SLC2A4/THBS1/CCL23/CCL8/CCL21/CCL14/FAS/CCL3L1/KLF2/NAIP/CD14/GBP3/ADAMTS12/GAS6/TNFRSF1B/TNFRSF4/CCL3/SELE/CCL18/TRAF1/CCL4/GBP1/CCL5/FABP4/GATA3/TP53/IL18BP/TNFSF11/CCL7/TRAF5/CCL11/TNFAIP3/ZFP36L2/CD40/ILK/CPNE1/CCDC3/NUB1/TRIM32/CCL19/SPATA2/TNFRSF19/HMHB1/CYBA/CYLD/GBP2/PRKN/CXCL16/BIRC3/CARD8/COL1A1
GOBP_CYTOKINE_PRODUCTION_INVOLVED_IN_IMMUNE_RESPONSE	GOBP_CYTOKINE_PRODUCTION_INVOLVED_IN_IMMUNE_RESPONSE	101	0.437835820935377	1.64487575982613	0.00141246496835491	0.0132797388206605	0.0102319232635854	1770	tags=30%	list=9%	signal=27%	TNFSF4/CLC/CD74/CD226/TGFB3/TRIL/NR4A3/LILRB1/CD96/IL6/CCR2/KIT/HLA-F/IL18R1/SCIMP/LAPTM5/CAMK4/TLR4/GPRC5B/IRAK3/ANGPT1/TNFRSF1B/CLNK/IL1R1/TLR3/TGFB2/SASH3/SMAD7/NLRP3/GATA3
GOBP_REGULATION_OF_TRANS_SYNAPTIC_SIGNALING	GOBP_REGULATION_OF_TRANS_SYNAPTIC_SIGNALING	408	0.311508459336151	1.39464825011907	0.00149079820250376	0.01399077587141	0.0107797711270928	2797	tags=23%	list=15%	signal=20%	NPTX2/SHANK2/PLCL1/SORCS2/RIMS1/AKAP12/NRXN1/BEGAIN/CX3CR1/CCL2/RASGRF1/CACNB2/EPHB2/CDH11/LRRC4C/PRKAR2B/ATP1A2/HTR2A/AKAP5/PPP1R9A/SYN1/PRKCB/DKK1/MAP1A/EGR2/CCR2/CLSTN2/SYT4/KIT/SYT11/GRIA1/TMEM108/CX3CL1/SNCA/FYN/SRGN/KCNB1/ADGRB1/CDH2/CACNG4/RELN/APOE/S100B/CBLN1/PLCL2/MEF2C/GHRL/NPY5R/NPTX1/DGKI/SLC1A3/ROR2/LAMA2/DRD1/LILRB2/PTEN/CELF4/BCHE/CUX2/KCNMB4/TYROBP/SERPINE2/MME/SLC6A1/CNTN2/MAP1B…
GOBP_REGULATION_OF_MORPHOGENESIS_OF_AN_EPITHELIUM	GOBP_REGULATION_OF_MORPHOGENESIS_OF_AN_EPITHELIUM	64	0.475788671038241	1.64679709939961	0.00149911820520534	0.0140433699984	0.0108202944445122	3690	tags=45%	list=20%	signal=36%	SFRP1/HGF/GREM1/NTN4/FGF7/FGF2/CXCL10/FGF1/LIF/PDGFA/SULF1/NOG/ADAMTS12/SOX9/FGF10/GATA3/AR/AGT/FOXP1/NKD1/PIK3CD/ESR1/MMRN2/CAV3/LGR4/TNF/HOXB7/LHX1/ABL1
GOBP_REGULATION_OF_SYNAPTIC_TRANSMISSION_GLUTAMATERGIC	GOBP_REGULATION_OF_SYNAPTIC_TRANSMISSION_GLUTAMATERGIC	68	0.481088289549533	1.67457812476265	0.00151657825054561	0.0141812407478686	0.010926522657876	3937	tags=38%	list=21%	signal=30%	NRXN1/CCL2/ATP1A2/HTR2A/DKK1/CCR2/CDH2/CACNG4/RELN/MEF2C/DGKI/ROR2/DRD1/SERPINE2/GRM4/GRIK1/KMO/DRD2/CNR1/TSHZ3/TNF/NPS/NLGN2/PLPPR4/STXBP1/NLGN3
GOBP_CARDIAC_MUSCLE_CELL_PROLIFERATION	GOBP_CARDIAC_MUSCLE_CELL_PROLIFERATION	45	0.53347330604021	1.73439417561312	0.00157044637771117	0.0146320328272873	0.0112738540343988	2449	tags=36%	list=13%	signal=31%	FOXC2/TBX5/TBX20/GATA6/ZFPM2/RBP4/FGF2/TGFBR2/MEF2C/NOG/BMPR1A/TGFB2/PTEN/RUNX1/RBPJ/HEY2
GOBP_ELASTIC_FIBER_ASSEMBLY	GOBP_ELASTIC_FIBER_ASSEMBLY	11	0.764404999080804	1.79718980919081	0.00157044637771117	0.0146320328272873	0.0112738540343988	2187	tags=64%	list=12%	signal=56%	MFAP4/EFEMP2/FBLN5/EMILIN1/COL3A1/MYH11/LOX
GOBP_REGULATION_OF_RESPONSE_TO_BIOTIC_STIMULUS	GOBP_REGULATION_OF_RESPONSE_TO_BIOTIC_STIMULUS	332	0.332164569149761	1.4529760236982	0.00158040580174292	0.0146564151273641	0.011292640384548	3226	tags=27%	list=17%	signal=23%	APOBEC3G/VSIG4/TLR8/GATA6/CD226/FGL2/LILRB1/CD96/KLRD1/CRTAM/PAK3/CR1/KLRC1/CD180/SYT11/TASL/HLA-F/FCGR2B/CFH/SH2D1A/IRGM/SCIMP/SERPING1/CX3CL1/FYN/MNDA/IL4I1/SLAMF8/LY86/PIK3R6/A2M/LAG3/TLR4/IRAK3/IFNK/SPI1/APOE/HAVCR2/SAMHD1/HLA-DRB1/IL12A/IFIT1B/SLAMF6/PRKCA/CLNK/KLRC4-KLRK1/MMP12/EMILIN1/LTF/PLA2G5/CCDC92/CCL5/IL15/LBP/PTPN22/TYROBP/ATG12/CADM1/OPTN/TREM2/BMP6/LY96/TNFAIP3/FOXP1/FADD/ITCH/IL1…
GOBP_NEURON_RECOGNITION	GOBP_NEURON_RECOGNITION	49	0.52795910763151	1.72883662461945	0.00158099669067143	0.0146564151273641	0.011292640384548	2862	tags=45%	list=15%	signal=38%	FOXG1/VSTM2L/EPHA3/NEXN/SEMA3A/EPHB2/EMB/EFNB3/GAP43/NRP1/CXCR4/SEMA5A/CRTAC1/NDN/CNTN2/NTM/MYPN/NCAM2/PCDH12/CNR1/MEGF8/APP
GOBP_NEGATIVE_REGULATION_OF_LYMPHOCYTE_MIGRATION	GOBP_NEGATIVE_REGULATION_OF_LYMPHOCYTE_MIGRATION	14	0.732722450733665	1.83566890237271	0.00158156635874476	0.0146564151273641	0.011292640384548	3349	tags=71%	list=18%	signal=59%	APOD/CCL2/PADI2/ADTRP/CD200/RIPOR2/KLRC4-KLRK1/CD200R1/LRCH1/IL27RA
GOBP_MULTICELLULAR_ORGANISMAL_SIGNALING	GOBP_MULTICELLULAR_ORGANISMAL_SIGNALING	158	0.382800626518344	1.53286311139232	0.0015844897716075	0.0146572390142798	0.011293275182251	2672	tags=27%	list=14%	signal=24%	PLN/CASQ2/SCN7A/CTNNA3/TBX5/ANK2/KCNJ5/JAM3/ABCC9/TRPC1/CACNB2/KCNE4/ATP1A2/KCNA2/CARTPT/SRI/ISL1/SLC8A1/CACNG4/ATP1B2/GPR88/S1PR1/GHRL/GJD3/KCNH2/KCND3/DRD1/KCNMB4/KCNA1/AGT/SLC8A3/SCN4B/SPTBN4/IRX3/FLNA/ATP2A3/ATP2B4/RYR2/CACNA1C/CACNA1D/OTOA/KCNE5/AKAP9
GOBP_T_CELL_SELECTION	GOBP_T_CELL_SELECTION	49	0.526473173192218	1.72397083512307	0.0016163258621459	0.0149250375592079	0.0114996116319967	3825	tags=51%	list=20%	signal=41%	TOX/CD74/IL6/CD28/CD3G/DOCK2/CD4/CCR7/PTPRC/CD3D/CD3E/SLAMF6/LOXL3/GLI3/IL15/GATA3/THEMIS/IL12RB1/IRF4/ZAP70/FOXP3/BCL2/CTSL/ATG5/IL12B
GOBP_REGULATION_OF_LIPASE_ACTIVITY	GOBP_REGULATION_OF_LIPASE_ACTIVITY	89	0.446061307416221	1.64466271942205	0.00162043282880843	0.0149362890512806	0.0115082808087811	2678	tags=34%	list=14%	signal=29%	P2RY12/HDAC9/HTR2A/HTR2B/FGF2/ITK/KIT/SNCA/PDGFRA/FGFR1/AGTR1/APOC1/ARHGAP6/RGS2/APOH/EDNRA/CCN1/APOC2/SELE/PLA2G5/CCL5/C5AR1/PLA2G1B/AGT/ANG/PDGFRB/PLCB2/ESR1/ADCYAP1R1/PLAA
GOBP_ALPHA_BETA_T_CELL_DIFFERENTIATION	GOBP_ALPHA_BETA_T_CELL_DIFFERENTIATION	108	0.431758841969909	1.64329404809239	0.00163653236292632	0.0150367176129655	0.0115856601421031	4632	tags=47%	list=25%	signal=36%	TNFSF4/TOX/HLA-DRA/IL6/ITK/TGFBR2/IFNG/GPR183/IL18R1/TMEM98/PTGER4/NCKAP1L/HLA-DRB1/SLAMF6/TNFSF8/LOXL3/CD83/GLI3/SASH3/SMAD7/NLRP3/GATA3/SOCS5/RUNX1/CBFB/FOXP1/IL12RB1/IRF4/ZAP70/IL2/RPL22/CCL19/IL27/LEF1/FOXP3/BCL2/GPR18/LILRB4/CTSL/NFKBID/ABL1/IL12B/SH3RF1/SPN/JAK3/MYB/ZNF683/RIPK2/NKAP/FUT7/LGALS9
GOBP_REGULATION_OF_TOLERANCE_INDUCTION	GOBP_REGULATION_OF_TOLERANCE_INDUCTION	20	0.663456960980397	1.81503460863653	0.00163714407582664	0.0150367176129655	0.0115856601421031	3318	tags=60%	list=18%	signal=49%	CLC/IL2RA/TGFBR2/IDO1/IRAK3/HAVCR2/CD3E/LILRB2/ITCH/CBLB/FOXP3/LILRB4
GOBP_NEGATIVE_REGULATION_OF_PHAGOCYTOSIS	GOBP_NEGATIVE_REGULATION_OF_PHAGOCYTOSIS	21	0.657499553813873	1.82797066603795	0.00166314882378631	0.0152484797301401	0.0117488210116297	3688	tags=43%	list=20%	signal=34%	SYT11/FCGR2B/PIP4P2/SIRPA/CD300LF/DYSF/CD300A/CD47/ATG5
GOBP_MACROPHAGE_PROLIFERATION	GOBP_MACROPHAGE_PROLIFERATION	11	0.762658669113893	1.79308401916616	0.00168928985173208	0.0154607395102772	0.0119123653261406	2043	tags=55%	list=11%	signal=49%	IL33/CSF1R/CX3CL1/CSF1/CLU/TREM2
GOBP_KERATINOCYTE_PROLIFERATION	GOBP_KERATINOCYTE_PROLIFERATION	45	-0.537817229639697	-1.78038649345139	0.00169667882155878	0.0155009296577393	0.0119433314852147	2478	tags=44%	list=13%	signal=39%	PPARD/ZFP36/FGFR2/AREG/SFN/REG3A/TP63/CRNN/FERMT1/KDF1/EPB41L4B/IRF6/OVOL2/EREG/BCL11B/SDR16C5/FST/EPPK1/KLK8/TGM1
GOBP_REGULATION_OF_DEVELOPMENTAL_GROWTH	GOBP_REGULATION_OF_DEVELOPMENTAL_GROWTH	304	0.33054135531379	1.4391125565742	0.00170430838383253	0.0155431722271569	0.0119758790175552	3995	tags=34%	list=21%	signal=27%	FOXC2/TBX5/IGF1/NPY1R/RIMS1/SEMA3E/TBX20/CXCL12/ATP8A2/PI16/NKX6-1/SEMA3A/GATA6/ZFPM2/RBP4/DIO3/FGF2/TGFBR2/PLXNA4/SEMA3C/SYT4/CDH4/DPYSL2/FN1/IL7/NRP1/CSF1/APOE/RGS2/WT1/AKAP6/MEF2C/GHRL/CXCR4/COLQ/NOG/PROX1/SEMA5A/POU3F2/BMPR2/L1CAM/BASP1/BMPR1A/TLL2/DRAXIN/SASH3/PTEN/SMAD7/EPHA7/AR/SLC23A2/STK4/RUNX1/MAP1B/SEMA5B/ACTN3/OLFM1/LATS2/MBD5/SPTBN4/WWC2/NGF/DLL1/DBN1/RNF157/NKD1/RBPJ/HEY2/DUSP6/PRL/…
GOBP_PHOSPHATIDYLINOSITOL_3_KINASE_SIGNALING	GOBP_PHOSPHATIDYLINOSITOL_3_KINASE_SIGNALING	138	0.384710127982844	1.51818662455177	0.00174260744863775	0.0158644773184961	0.0122234417959486	3622	tags=36%	list=19%	signal=29%	MYOC/IGF1/ROR1/HGF/PDGFC/HTR2A/HTR2B/TWIST1/FGF2/CD28/KIT/PDGFRA/PDGFD/FN1/FGFR1/F2R/PDGFA/DCN/RELN/ANGPT1/PIK3CG/SOX9/ROR2/NTRK3/HCLS1/CCL5/TGFB2/PTEN/GATA3/IRS1/SERPINE2/PIK3R1/AGT/TREM2/TEK/BTN2A2/FLT3/PIK3CD/KDR/PDGFRB/PIK3R5/SELP/CRYBA1/CD160/NLRC3/UNC5B/TNF/SIRT1/PREX2/NEDD4
GOBP_REGULATION_OF_MACROPHAGE_DIFFERENTIATION	GOBP_REGULATION_OF_MACROPHAGE_DIFFERENTIATION	22	0.657240629002958	1.85466438461118	0.00175103190291219	0.0158981278105782	0.0122493692074298	2157	tags=41%	list=12%	signal=36%	LIF/CSF1/C1QC/PRKCA/ROR2/HCLS1/INHBA/ID2/FADD
GOBP_REGULATION_OF_CELL_KILLING	GOBP_REGULATION_OF_CELL_KILLING	96	0.439866483290216	1.64081286190588	0.00175245268846056	0.0158981278105782	0.0122493692074298	2826	tags=39%	list=15%	signal=33%	CX3CR1/CD226/LILRB1/HLA-DRA/KLRD1/IFNG/CRTAM/KLRC1/HLA-F/FCGR2B/CFH/SH2D1A/CD1E/PTPRC/ITGAM/PIK3R6/CR1L/LAG3/SPI1/HAVCR2/NCKAP1L/HLA-DRB1/IL12A/SLAMF6/KLRC4-KLRK1/STAP1/CD1A/TGFB2/TYROBP/CADM1/IL7R/FADD/IL12RB1/PRF1/KIR2DL4/HLA-A/IL10
GOBP_NEGATIVE_REGULATION_OF_PATHWAY_RESTRICTED_SMAD_PROTEIN_PHOSPHORYLATION	GOBP_NEGATIVE_REGULATION_OF_PATHWAY_RESTRICTED_SMAD_PROTEIN_PHOSPHORYLATION	11	0.759109145203426	1.78473874642849	0.00175736770579526	0.0159147958085241	0.0122622117548807	1717	tags=64%	list=9%	signal=58%	LDLRAD4/PMEPA1/GREM1/DKK1/NOG/EMILIN1/SMAD7
GOBP_REGULATION_OF_CELLULAR_EXTRAVASATION	GOBP_REGULATION_OF_CELLULAR_EXTRAVASATION	38	0.560809985792351	1.77164994619823	0.00176718540247568	0.0159731403413095	0.0123071657099526	3485	tags=55%	list=19%	signal=45%	OLFM4/CXCL12/JAM3/LYVE1/CCR2/CCL21/PDGFD/THY1/PTGER4/RIPOR2/SELE/IL1R1/ITGA4/FADD/ST3GAL4/CD99L2/SELP/CD47/FUT4/IL27RA/PLCB1
GOBP_POSITIVE_REGULATION_OF_CALCIUM_ION_TRANSPORT	GOBP_POSITIVE_REGULATION_OF_CALCIUM_ION_TRANSPORT	115	0.417395963353364	1.6017349787611	0.00177180358228668	0.0159731403413095	0.0123071657099526	3690	tags=39%	list=20%	signal=32%	CXCL12/ANK2/TRPC1/CCL2/CACNB2/CXCL10/SRI/CCR1/CXCL11/CX3CL1/SNCA/CXCL9/RGN/MYLK/F2R/THY1/PKD2/AKAP6/CCL3/CASQ1/CCL4/DRD1/CCL5/PLA2G1B/STC1/PLP1/NIPSNAP2/WNK3/PLCG1/RYR2/APLNR/CAMK2A/PDGFRB/CACNA1D/TRPV2/ADCYAP1R1/HTT/P2RX7/HSPA2/LILRA2/STIM2/CAV1/TRPC3/RAMP3/ABL1
GOBP_MACROPHAGE_ACTIVATION_INVOLVED_IN_IMMUNE_RESPONSE	GOBP_MACROPHAGE_ACTIVATION_INVOLVED_IN_IMMUNE_RESPONSE	17	0.68846678078433	1.82098139811726	0.00177307726859634	0.0159731403413095	0.0123071657099526	2043	tags=47%	list=11%	signal=42%	SUCNR1/CX3CR1/IFNG/HAVCR2/DYSF/LBP/TYROBP/TREM2
GOBP_STRESS_FIBER_ASSEMBLY	GOBP_STRESS_FIBER_ASSEMBLY	104	0.419050323204726	1.58504871432791	0.00177711341035475	0.0159816581651207	0.0123137286191171	3508	tags=32%	list=19%	signal=26%	SFRP1/MYOC/SORBS1/CORO2B/CCN2/ELN/TMEFF2/FERMT2/TGFB3/GPR65/TPM1/ARRB1/NRP1/ARHGAP6/PPM1E/S1PR1/PTGER4/PHACTR1/DLC1/CCDC88A/PIK3R1/ITGB1/CGNL1/PPFIA1/WNT11/FRMD7/LIMCH1/CD47/EVL/ROCK1/TGFBR1/ITGB5/ALMS1
GOBP_REGULATION_OF_GRANULOCYTE_CHEMOTAXIS	GOBP_REGULATION_OF_GRANULOCYTE_CHEMOTAXIS	50	0.517573889606167	1.70640921198777	0.00178266738998575	0.0160037726972505	0.0123307676737866	1711	tags=38%	list=9%	signal=35%	THBS4/JAM3/TNFAIP6/SLIT2/CD74/CMKLR1/CSF1R/CCR7/C3AR1/THBS1/CCL21/RARRES2/CSF1/NCKAP1L/RIPOR2/MPP1/CCL5/C5AR1/LBP
GOBP_NERVE_DEVELOPMENT	GOBP_NERVE_DEVELOPMENT	80	0.444938897350548	1.59704825897886	0.00178952380302415	0.0160186986341984	0.0123422679783898	2340	tags=32%	list=13%	signal=29%	VCAM1/SEMA3A/EPHB2/NGFR/KCNA2/EGR2/PLXNA4/ISL1/ADARB1/RET/NRP1/SULF1/EDNRA/NPTX1/GABRA5/TIFAB/SLC1A3/NRP2/GLI3/SALL1/SERPINE2/SULF2/ITGA4/HOXB3/NGF/ILK
GOBP_EPITHELIAL_CELL_APOPTOTIC_PROCESS	GOBP_EPITHELIAL_CELL_APOPTOTIC_PROCESS	98	0.427335381031963	1.60395177928885	0.00179052558703668	0.0160186986341984	0.0123422679783898	4278	tags=42%	list=23%	signal=32%	SFRP4/CCL2/IL6/TGFBR2/RAMP2/THBS1/SCG2/SERPINE1/ECSCR/KRIT1/ANGPT1/FASLG/PIK3CG/EDNRA/SEMA5A/GAS6/BMPR2/PLA2G1B/GATA3/STK4/ANO6/ITGA4/TNFAIP3/CD40/TEK/CD40LG/PLCG1/RYR2/KDR/NDNF/IL10/CD160/TNF/IL11/ABL1/CDH5/IGF1R/JAK2/HLA-G/RGCC/IL13
GOBP_POSITIVE_REGULATION_OF_PROTEIN_KINASE_B_SIGNALING	GOBP_POSITIVE_REGULATION_OF_PROTEIN_KINASE_B_SIGNALING	107	0.418701819574336	1.5932477325086	0.00179815010395637	0.0160543353386126	0.0123697257491982	2853	tags=36%	list=15%	signal=30%	MYOC/AXL/CX3CR1/P2RY12/FERMT2/FGF2/TSPYL5/CD28/CCR7/CX3CL1/RASD2/CHI3L1/THBS1/PTPRJ/CCL21/FGFR1/RET/PDGFA/ANGPT1/PIK3CG/SEMA5A/GAS6/CCL3/HCLS1/NOX4/GATA3/ENG/TNFSF11/HIP1/ITGB1/TEK/IGFBP5/CPNE1/MEIS3/PIK3CD/CCL19/C1QTNF1/PIK3R5
GOBP_NEGATIVE_REGULATION_OF_MACROPHAGE_MIGRATION	GOBP_NEGATIVE_REGULATION_OF_MACROPHAGE_MIGRATION	10	0.780604150545969	1.76828330581567	0.00180071833231392	0.0160543353386126	0.0123697257491982	2330	tags=70%	list=12%	signal=61%	C5/CD200/SLAMF8/STAP1/EMILIN1/MMP28/CD200R1
GOBP_REGULATION_OF_CELL_SUBSTRATE_JUNCTION_ORGANIZATION	GOBP_REGULATION_OF_CELL_SUBSTRATE_JUNCTION_ORGANIZATION	68	0.477292469824516	1.66136558807212	0.00180823318865146	0.0160935866067413	0.0123999685099117	4104	tags=46%	list=22%	signal=36%	SFRP1/MYOC/APOD/EPHA3/FERMT2/GREM1/THBS1/PTPRJ/THY1/NRP1/ARHGAP6/MAPRE2/DLC1/PTEN/PEAK1/PIK3R1/FAM107A/IQSEC1/MAP4K4/TEK/FMN1/KDR/LIMCH1/COL16A1/VCL/ROCK1/ABL1/LIMS1/GPM6B/ACVRL1/ROCK2
GOBP_COLLAGEN_METABOLIC_PROCESS	GOBP_COLLAGEN_METABOLIC_PROCESS	93	0.431364507313247	1.60310023568334	0.00182185453093885	0.0161869583839945	0.0124719106522039	3378	tags=42%	list=18%	signal=35%	CCN2/ADAMTS3/MMP16/MMP7/TGFB3/MFAP4/IL6/FAP/MMP2/TNS2/MMP13/F2R/LARP6/MMP23B/COL5A1/MRC2/ERRFI1/MMP12/VIM/EMILIN1/MMP28/ADAMTS2/ENG/P3H1/RUNX1/CTSK/ITGB1/CIITA/P3H3/PDGFRB/MMP20/CTSS/CREB3L1/CST3/P2RX7/COL1A1/ADAMTS14/CTSL/PLOD3
GOBP_POSITIVE_REGULATION_OF_OSTEOBLAST_DIFFERENTIATION	GOBP_POSITIVE_REGULATION_OF_OSTEOBLAST_DIFFERENTIATION	66	0.466686047302717	1.61315878506647	0.00183220597713737	0.0162510070459302	0.0125212595891756	2340	tags=41%	list=13%	signal=36%	IGF1/SFRP2/HGF/DDR2/FERMT2/CTHRC1/FGF2/IL6/RUNX2/PRKD1/TMEM119/CCN4/MEF2C/CCN1/PDLIM7/WNT10B/BMPR2/IL6ST/SCUBE3/LTF/BMPR1A/GLI3/FFAR4/LRP5/BMP6/WWTR1/ILK
GOBP_METANEPHRIC_COLLECTING_DUCT_DEVELOPMENT	GOBP_METANEPHRIC_COLLECTING_DUCT_DEVELOPMENT	11	-0.770365956985932	-1.80009626422912	0.00183558667524682	0.0162531142083927	0.0125228831395264	2694	tags=45%	list=14%	signal=39%	PAX2/AKR1B1/PAX8/WNT7B/CALB1
GOBP_SMAD_PROTEIN_SIGNAL_TRANSDUCTION	GOBP_SMAD_PROTEIN_SIGNAL_TRANSDUCTION	83	0.440376129886746	1.59587036140198	0.00183917253978808	0.0162570276978532	0.012525898449119	2544	tags=30%	list=14%	signal=26%	CILP/GDF6/TGFB3/RBPMS/INHBB/SMAD9/SLC2A10/BMPR2/SKI/VEPH1/ROR2/VIM/BMPR1A/BMP8A/TGFB2/SMAD7/INHBA/BMP5/ITGB6/BMP6/MAGI2/SUB1/WWTR1/LEFTY2/LEFTY1
GOBP_REGULATION_OF_WNT_SIGNALING_PATHWAY_PLANAR_CELL_POLARITY_PATHWAY	GOBP_REGULATION_OF_WNT_SIGNALING_PATHWAY_PLANAR_CELL_POLARITY_PATHWAY	16	0.706973210657796	1.82364739094117	0.00185629792380504	0.0163804036928257	0.0126209585802085	2384	tags=50%	list=13%	signal=44%	SFRP1/RSPO3/SFRP2/DACT1/DKK1/PLEKHA4/ANKRD6/NKD1
GOBP_POSITIVE_REGULATION_OF_PRODUCTION_OF_MIRNAS_INVOLVED_IN_GENE_SILENCING_BY_MIRNA	GOBP_POSITIVE_REGULATION_OF_PRODUCTION_OF_MIRNAS_INVOLVED_IN_GENE_SILENCING_BY_MIRNA	12	0.758110801771511	1.82111909103844	0.00188686974484036	0.0166218116704761	0.0128069613273931	1881	tags=33%	list=10%	signal=30%	MYCN/MYOCD/IL6/TP53
GOBP_LIPID_LOCALIZATION	GOBP_LIPID_LOCALIZATION	439	-0.298811272690729	-1.35732016084905	0.00190462292028615	0.0167496685727886	0.0129054739586163	2884	tags=24%	list=15%	signal=21%	TNFRSF11A/RXRA/ABCA7/TSPO/UGCG/LDLR/STAR/NRIP1/PLIN3/CPTP/KDM5B/ARL8B/TMEM41B/ALKBH7/IL1B/LDAH/NAXE/CLN8/PPARD/TSKU/NPC1L1/SLC66A2/CRHR1/ABCG4/XKR6/APOA1/VLDLR/PLA2G2F/SLC22A9/ABCB11/OXT/PRAP1/ZC3H12A/STARD10/XKR7/NR1H2/PLA2R1/ABCA5/ABHD5/RELCH/MFSD2B/NMUR2/SYK/VPS4B/ABCC11/ABCC2/TMEM30B/ABCC1/CIDEA/C2CD2L/ACE/ACSL1/ATP11B/STARD5/MAP2K6/SREBF1/PLA2G10/PPARG/CD36/ATP8B1/SSTR4/OSBPL6/CDS1/PLA2G4F/C…
GOBP_DEVELOPMENTAL_CELL_GROWTH	GOBP_DEVELOPMENTAL_CELL_GROWTH	212	0.349459927960909	1.46199143830244	0.00193155776551174	0.0169313594758263	0.0130454652191885	4208	tags=36%	list=23%	signal=28%	SH3GL2/IGF1/RIMS1/SEMA3E/CXCL12/PI16/NKX6-1/SLIT2/SEMA3A/TGFBR2/PLXNA4/SEMA3C/SYT4/TMEM108/EDN3/CDH4/DPYSL2/FN1/NRP1/APOE/RGS2/AKAP6/DCLK1/EDNRA/CXCR4/SEMA5A/SOX9/BMPR2/NDN/L1CAM/NRP2/DRAXIN/SMAD7/EPHA7/SLC23A2/CYFIP2/MAP1B/SEMA5B/AGT/ITGA4/OLFM1/ITGB1/USP9X/NGF/DBN1/RNF157/CPNE1/LAMB2/TRPV2/PLAA/NRN1/NTN1/MEGF8/APP/RGS4/PRKN/PLXNA1/SYT17/CAV3/VCL/CTTN/SEMA4F/PRMT2/RTN4R/SORBS2/ABL1/SEMA6A/SEMA4C…
GOBP_GLAND_MORPHOGENESIS	GOBP_GLAND_MORPHOGENESIS	121	0.407388606817219	1.5815728067119	0.00193183177156015	0.0169313594758263	0.0130454652191885	3424	tags=40%	list=18%	signal=33%	SFRP1/HOXB13/HGF/SEMA3A/TGFB3/PGR/NTN4/FGF7/IL6/TGM2/TGFBR2/SEMA3C/MMP2/CPB2/NFIB/CSF1R/FGF1/PDGFA/NRP1/SULF1/CSF1/LAMA1/NOG/PROX1/SOX9/FGF10/GLI3/TGFB2/AR/TWSG1/LRP5/CCL11/TNFAIP3/CYP7B1/IGFBP5/PLXND1/HOXA13/ESR1/MSX2/NTN1/PLXNA1/CAV3/BCL2/TBX3/CEBPB/LIMS2/TNF/CAV1
GOBP_CARDIAC_CELL_DEVELOPMENT	GOBP_CARDIAC_CELL_DEVELOPMENT	76	0.455349497442264	1.61989785917801	0.00194057571480735	0.0169578190482882	0.0130658520896438	3688	tags=45%	list=20%	signal=36%	FHOD3/TBX5/IGF1/BVES/PI16/SGCD/ISL1/ACTN2/PDGFRA/SLC8A1/SGCB/MYL2/RGS2/AKAP6/PROX1/FHL2/TTN/BMPR1A/MYH11/ASB2/ALPK3/AGT/SPRY1/ALPK2/HEY2/PDGFRB/RGS4/MAML1/CAV3/TBX3/JAG1/OBSL1/SORBS2/ATG5
GOBP_BONE_MORPHOGENESIS	GOBP_BONE_MORPHOGENESIS	97	0.428278865039846	1.60197086825744	0.00194426502224995	0.0169578190482882	0.0130658520896438	3052	tags=38%	list=16%	signal=32%	COMP/SFRP4/SFRP2/ANXA6/MMP16/TGFB3/HAS2/TWIST1/TGFBR2/COL2A1/RUNX2/SP5/MMP13/TMEM119/MEF2C/RARB/SOX9/TIFAB/BMPR2/SKI/LTF/COL3A1/GLI3/STC1/LRP5/AXIN2/BMP6/ACTN3/THBS3/MSX1/RAB23/MSX2/FGF4/MEGF8/MEF2D/CSGALNACT1/COL13A1
GOBP_CD4_POSITIVE_ALPHA_BETA_T_CELL_DIFFERENTIATION	GOBP_CD4_POSITIVE_ALPHA_BETA_T_CELL_DIFFERENTIATION	79	0.457949191409012	1.64094158056016	0.00194796838419709	0.0169578190482882	0.0130658520896438	2809	tags=35%	list=15%	signal=30%	TNFSF4/TOX/HLA-DRA/IL6/IFNG/GPR183/IL18R1/TMEM98/PTGER4/NCKAP1L/HLA-DRB1/SLAMF6/LOXL3/CD83/SASH3/SMAD7/NLRP3/GATA3/SOCS5/RUNX1/CBFB/FOXP1/IL12RB1/IRF4/IL2/CCL19/IL27/LEF1
GOBP_NEGATIVE_REGULATION_OF_CELL_MATRIX_ADHESION	GOBP_NEGATIVE_REGULATION_OF_CELL_MATRIX_ADHESION	35	0.564438807414095	1.74610431557484	0.00194796838419709	0.0169578190482882	0.0130658520896438	2111	tags=37%	list=11%	signal=33%	MYOC/APOD/SEMA3E/THBS1/SERPINE1/ARHGAP6/DLC1/MMP12/PTEN/PIK3R1/FAM107A/AJAP1/MAP4K4
GOBP_GASTRO_INTESTINAL_SYSTEM_SMOOTH_MUSCLE_CONTRACTION	GOBP_GASTRO_INTESTINAL_SYSTEM_SMOOTH_MUSCLE_CONTRACTION	11	0.755185307835163	1.77551342668353	0.0019621034778371	0.0170521631662112	0.0131385434119654	1927	tags=64%	list=10%	signal=57%	HTR2B/KIT/SULF1/GHRL/PTGER3/SPX/SULF2
GOBP_GLIAL_CELL_DERIVED_NEUROTROPHIC_FACTOR_RECEPTOR_SIGNALING_PATHWAY	GOBP_GLIAL_CELL_DERIVED_NEUROTROPHIC_FACTOR_RECEPTOR_SIGNALING_PATHWAY	10	0.777081308465269	1.76030309864412	0.0019755401055234	0.0171401306806401	0.0132063216167539	1927	tags=60%	list=10%	signal=54%	GFRA1/RET/SULF1/GATA3/GFRA3/SULF2
GOBP_POSITIVE_REGULATION_OF_ADAPTIVE_IMMUNE_RESPONSE	GOBP_POSITIVE_REGULATION_OF_ADAPTIVE_IMMUNE_RESPONSE	111	0.407773564373435	1.55443130588107	0.0019916087932933	0.0172506014574869	0.013291438389518	4878	tags=51%	list=26%	signal=38%	TNFSF4/CD226/C3/HLA-DRA/IL6/CD28/CCR2/PRKCQ/HLA-F/TNFSF13B/IL18R1/CD4/CD1E/PTPRC/TNFSF13/HLA-DRB1/IL12A/IL6ST/IL1R1/CD1A/SASH3/NLRP3/GATA3/TREM2/CD40/FADD/ARID5A/IL12RB1/IL2/HLA-A/P2RX7/FOXP3/NSD2/CLEC6A/SKAP1/SHLD2/IL27RA/TNF/TP53BP1/SLAMF1/SIRT1/NFKBID/IL12B/CLEC7A/HLA-G/KMT5B/CD81/MLH1/BTK/RIPK2/MAP3K7/HLA-B/XCL1/B2M/LTA/STX7/SHLD1
GOBP_NEUROINFLAMMATORY_RESPONSE	GOBP_NEUROINFLAMMATORY_RESPONSE	34	0.577989880366682	1.77586136909791	0.00201050451239475	0.0173851485511593	0.0133951057549976	2330	tags=47%	list=12%	signal=41%	IGF1/IL33/IL6/IFNG/CD200/SYT11/CX3CL1/PTPRC/TAFA3/CST7/TNFRSF1B/CCL3/STAP1/TREM2/ITGB1/CD200R1
GOBP_POSITIVE_REGULATION_OF_DEVELOPMENTAL_GROWTH	GOBP_POSITIVE_REGULATION_OF_DEVELOPMENTAL_GROWTH	154	0.380335907235151	1.52553614625324	0.00201541982849123	0.0173974474613968	0.0134045819583684	3060	tags=32%	list=16%	signal=27%	TBX5/IGF1/RIMS1/TBX20/CXCL12/ATP8A2/GATA6/ZFPM2/DIO3/FGF2/TGFBR2/SYT4/CDH4/FN1/IL7/NRP1/CSF1/WT1/AKAP6/MEF2C/GHRL/CXCR4/PROX1/SEMA5A/POU3F2/BMPR2/L1CAM/BASP1/BMPR1A/SASH3/SMAD7/SLC23A2/MAP1B/ACTN3/SPTBN4/NGF/DLL1/DBN1/RNF157/RBPJ/HEY2/TRPV2/PLAA/DRD2/NTN1/MEGF8/PRKN/SYT17/CREB1
GOBP_RELEASE_OF_SEQUESTERED_CALCIUM_ION_INTO_CYTOSOL_BY_ENDOPLASMIC_RETICULUM	GOBP_RELEASE_OF_SEQUESTERED_CALCIUM_ION_INTO_CYTOSOL_BY_ENDOPLASMIC_RETICULUM	33	0.574880429986546	1.76584366280576	0.00201865567140555	0.0173974474613968	0.0134045819583684	2731	tags=48%	list=15%	signal=41%	PLN/CASQ2/ANK2/ATP1A2/DMD/SRI/CCR5/SLC8A1/AKAP6/FASLG/CCL3/CASQ1/RYR2/CACNA1C/METTL21C/CLIC2
GOBP_REGULATION_OF_SUBSTRATE_ADHESION_DEPENDENT_CELL_SPREADING	GOBP_REGULATION_OF_SUBSTRATE_ADHESION_DEPENDENT_CELL_SPREADING	58	0.490776834731769	1.67235139652271	0.00203006050570728	0.0174666270798874	0.0134578842527402	2340	tags=29%	list=13%	signal=26%	OLFM4/MYOC/FERMT2/HAS2/ST6GAL1/NRP1/MYADM/NEDD9/PREX1/FBLN1/GBP1/SPRY4/MELTF/DOCK1/PDPN/FLNA/ILK
GOBP_NEGATIVE_REGULATION_OF_LYMPHOCYTE_DIFFERENTIATION	GOBP_NEGATIVE_REGULATION_OF_LYMPHOCYTE_DIFFERENTIATION	51	0.500237109681956	1.66231918565025	0.00203773559268538	0.0175035394514553	0.0134863249139957	2090	tags=29%	list=11%	signal=26%	SFRP1/TNFSF4/CD74/FGL2/CTLA4/CR1/LAG3/LOXL3/GLI3/SMAD7/INHBA/ID2/SOCS5/RUNX1/CBFB
GOBP_REGULATION_OF_MUSCLE_SYSTEM_PROCESS	GOBP_REGULATION_OF_MUSCLE_SYSTEM_PROCESS	224	0.355545752552613	1.49664017962498	0.00210928059257321	0.0180880430252008	0.0139366798339698	2410	tags=25%	list=13%	signal=22%	PLN/CASQ2/HAND2/CTNNA3/KCNMA1/IGF1/ANK2/CCN2/PI16/ANXA6/SLN/ATP1A2/MYL9/NR4A3/MYOCD/DMD/SRI/KIT/PPP1R12B/PDE5A/TPM1/SGCA/FBXO32/PDE4B/AIF1/SLC8A1/CNN1/F2R/GUCY1A1/MYL2/RGS2/AKAP6/GHRL/PIK3CG/SSTR2/ERRFI1/TNFRSF1B/PRKCA/TIFAB/IL6ST/PROK2/CASQ1/PLCE1/STC1/SMAD7/KCNA1/SPX/PRKG1/AGT/ACTN3/SLC8A3/IGFBP5/ATP2B4/RYR2/LMCD1
GOBP_REGULATION_OF_LEUKOCYTE_APOPTOTIC_PROCESS	GOBP_REGULATION_OF_LEUKOCYTE_APOPTOTIC_PROCESS	82	0.453903901795928	1.64368619392413	0.00211941949079421	0.0181448976604253	0.013980485835929	4019	tags=45%	list=21%	signal=36%	AXL/CXCL12/CD74/GIMAP8/LILRB1/CD3G/IDO1/PRKCQ/ST6GAL1/CCR7/CCR5/CCL21/MEF2C/DOCK8/GAS6/SLC39A10/HCLS1/CCL5/PTEN/TP53/IRS2/IL7R/FOXP1/FADD/PIK3CD/IL2/CCL19/IL10/MERTK/P2RX7/CD27/SIRT1/GPAM/RAPGEF2/KITLG/LGALS16/BIRC7
GOBP_NEGATIVE_REGULATION_OF_OSTEOBLAST_DIFFERENTIATION	GOBP_NEGATIVE_REGULATION_OF_OSTEOBLAST_DIFFERENTIATION	46	0.528962189903394	1.7232628460769	0.00213819042368038	0.0182753432741343	0.0140809930467686	2174	tags=33%	list=12%	signal=29%	SFRP1/HAND2/TNFAIP6/RANBP3L/VEGFC/GREM1/TWIST1/NOG/SOX9/SKI/TWSG1/CRIM1/LRP5/AXIN2/IGFBP5
GOBP_POSITIVE_REGULATION_OF_REGULATORY_T_CELL_DIFFERENTIATION	GOBP_POSITIVE_REGULATION_OF_REGULATORY_T_CELL_DIFFERENTIATION	20	0.65456672100349	1.79071337276718	0.00214302836781875	0.0182864681352983	0.0140895646555393	3318	tags=50%	list=18%	signal=41%	HLA-DRA/IFNG/CR1/IL4I1/HLA-DRB1/LILRB2/BTN2A2/IL2/FOXP3/LILRB4
GOBP_REGULATION_OF_TAU_PROTEIN_KINASE_ACTIVITY	GOBP_REGULATION_OF_TAU_PROTEIN_KINASE_ACTIVITY	11	0.753140625750365	1.77070618208119	0.00216683979412785	0.0184290789614153	0.0141994450567348	1820	tags=45%	list=10%	signal=41%	HGF/DKK1/IFNG/C5AR1/CLU
GOBP_CALCIUM_ION_TRANSMEMBRANE_TRANSPORT	GOBP_CALCIUM_ION_TRANSMEMBRANE_TRANSPORT	292	0.34060007997279	1.48271862695612	0.00216686907919948	0.0184290789614153	0.0141994450567348	2793	tags=26%	list=15%	signal=22%	PLN/CASQ2/GEM/ANK2/ANXA6/TRPC1/CACNB2/SLN/ATP1A2/RASA3/HTR2A/HTR2B/FGF2/CXCL10/DMD/SRI/CXCL11/PRKD1/CCR7/CX3CL1/SNCA/CXCL9/RGN/FYN/PTPRC/CCR5/PDE4B/CCL21/SLC8A1/PMPCB/F2R/THY1/TRPA1/PKD2/CACNG4/LCK/AKAP6/FASLG/PIK3CG/TPCN2/EDNRA/SESTD1/MCOLN2/GAS6/ITPR1/CCL3/CASQ1/DRD1/CORO1A/CACNA2D2/ANO6/GPM6A/PLP1/NIPSNAP2/SLC8A3/ATP2A3/CACHD1/ATP2B4/NALCN/PLCG1/RYR2/APLNR/MICU3/GP5/ITPR2/CACNA1C/CACNA1D/TRPV2…
GOBP_GENITALIA_DEVELOPMENT	GOBP_GENITALIA_DEVELOPMENT	46	0.528485106165881	1.72170859381649	0.00217295698782071	0.0184386546076308	0.0142068230088617	3604	tags=46%	list=19%	signal=37%	AXL/RBP4/FOXF2/PDGFRA/WT1/TIFAB/ROR2/FGF10/SYCP2/AR/BMP5/BMP6/HOXA13/GREB1L/ESR1/SRD5A2/MERTK/LGR4/TBX3/STRA6/LHX1
GOBP_NEPHRON_MORPHOGENESIS	GOBP_NEPHRON_MORPHOGENESIS	77	0.454416077507624	1.61720957632955	0.00217512653464607	0.0184386546076308	0.0142068230088617	2556	tags=35%	list=14%	signal=30%	IRX1/OSR1/TCF21/ADAMTS16/GREM1/FGF2/WNT6/FGF1/LIF/DCHS1/PKD2/EYA1/WT1/NOG/SOX9/GLI3/IRX2/SALL1/AHI1/GATA3/AGT/IRX3/ILK/FMN1/GREB1L/WNT11/PDGFRB
GOBP_CAMERA_TYPE_EYE_DEVELOPMENT	GOBP_CAMERA_TYPE_EYE_DEVELOPMENT	324	0.325753342728983	1.42032887142396	0.00218880254163959	0.0185242192190153	0.0142727497977532	2763	tags=26%	list=15%	signal=22%	FOXC2/CYP1B1/PRSS56/ALDH1A2/ATP8A2/NPHP1/EPHB2/COL8A1/RBP4/ZEB1/DIO3/TUB/EFEMP1/TWIST1/FGF2/PRPH2/WNT6/TGFBR2/PTPRM/VSTM4/COL8A2/ABI2/RHOJ/MITF/NES/FOXF2/FZD4/TENM3/ANGPTL7/PDGFRA/BCAR3/RET/THY1/NRP1/SDK2/ALDH1A3/SPRED1/LAMA1/WT1/KERA/DCX/PROX1/SOX9/PDE6B/BMPR2/MAB21L1/SKI/VIM/FGF10/GLI3/TGFB2/CELF4/INHBA/AHI1/GATA3/TWSG1/LPCAT1/RCN1/IFT140/GPM6A/LRP5/USP45/SPRY1/DLL1/ATP2B4/TMEM231/RD3/LAMB2/SER…
GOBP_POSITIVE_REGULATION_OF_HEART_GROWTH	GOBP_POSITIVE_REGULATION_OF_HEART_GROWTH	31	0.571659486101036	1.73446672271725	0.00222153229927158	0.0187704959469499	0.0144625038746869	2449	tags=45%	list=13%	signal=39%	TBX5/IGF1/TBX20/GATA6/ZFPM2/FGF2/WT1/AKAP6/MEF2C/PROX1/BASP1/BMPR1A/RBPJ/HEY2
GOBP_REGULATION_OF_CARDIAC_EPITHELIAL_TO_MESENCHYMAL_TRANSITION	GOBP_REGULATION_OF_CARDIAC_EPITHELIAL_TO_MESENCHYMAL_TRANSITION	11	0.752397419623381	1.76895883286297	0.00223508532798909	0.0188542026607367	0.014526999169638	3395	tags=73%	list=18%	signal=60%	TGFB3/TWIST1/TGFBR2/NOG/TGFB2/ENG/TGFBR1/JAG1
GOBP_REGULATION_OF_CATION_CHANNEL_ACTIVITY	GOBP_REGULATION_OF_CATION_CHANNEL_ACTIVITY	161	0.378477999379154	1.51595360790988	0.00225597397591422	0.0189994160088802	0.0146388847914201	2883	tags=26%	list=15%	signal=22%	PLN/CASQ2/GEM/ANK2/CCL2/LRRC55/RASGRF1/CACNB2/EPHB2/KCNE4/CCR2/IFNG/DMD/SRI/PDE4B/KCNG1/ACTN2/FGF14/PKD2/CACNG4/RELN/CNIH3/AKAP6/MEF2C/EDNRA/CASQ1/KCNA1/NIPSNAP2/TREM2/RASGRF2/ITGB1/CNIH2/KCNC1/CTSS/KCNE5/HTT/CLIC2/DRD2/CACNB4/ALG10B/APP/KCNC2
GOBP_POSITIVE_THYMIC_T_CELL_SELECTION	GOBP_POSITIVE_THYMIC_T_CELL_SELECTION	14	0.722925134045837	1.81112396103437	0.00226083464867592	0.0190093918183791	0.0146465710658765	1400	tags=50%	list=7%	signal=46%	TOX/CD74/CD3G/DOCK2/PTPRC/CD3D/CD3E
GOBP_PROTEOGLYCAN_BIOSYNTHETIC_PROCESS	GOBP_PROTEOGLYCAN_BIOSYNTHETIC_PROCESS	56	0.50743845243783	1.71569804700008	0.00231639391225397	0.0194449235718592	0.0149821444939871	3482	tags=39%	list=19%	signal=32%	FOXL1/CHST11/IGF1/CYTL1/CHST15/XYLT1/CSGALNACT2/EXTL2/SLC2A10/CHST3/CHST10/BMPR2/B3GAT1/HS3ST3B1/DSEL/GAL3ST4/CHSY3/CSGALNACT1/B3GALT6/B4GALT7/CHSY1/EXT2
GOBP_REGULATION_OF_FATTY_ACID_TRANSPORT	GOBP_REGULATION_OF_FATTY_ACID_TRANSPORT	32	-0.588411784392234	-1.80635149036115	0.00232821194067076	0.0194892398212322	0.0150162897786978	2935	tags=50%	list=16%	signal=42%	ERFE/TNFRSF11A/IL1B/OXT/PLA2R1/SYK/ACSL1/MAP2K6/PLA2G10/SSTR4/EDN1/CYP4A11/IL1A/CYP4F2/PLA2G4A/PLA2G3
GOBP_DENDRITIC_CELL_MIGRATION	GOBP_DENDRITIC_CELL_MIGRATION	33	0.570379093762935	1.75201703794604	0.00232921102485428	0.0194892398212322	0.0150162897786978	2713	tags=55%	list=15%	signal=47%	CCR2/CCR1/GPR183/CCR7/CCR5/SLAMF8/CCL21/SPI1/PIK3CG/CXCR4/DOCK8/IL12A/GAS6/CCL5/ASB2/ANO6/ALOX5/CCL19
GOBP_REGULATION_OF_INTEGRIN_ACTIVATION	GOBP_REGULATION_OF_INTEGRIN_ACTIVATION	17	0.681105001950942	1.80150963464687	0.00233647057454969	0.0195183995815775	0.0150387571204329	3145	tags=53%	list=17%	signal=44%	JAM3/P2RY12/FERMT2/CXCL13/PLEK/PTGER4/CDH17/SELP/SKAP1
GOBP_POSITIVE_REGULATION_OF_FILOPODIUM_ASSEMBLY	GOBP_POSITIVE_REGULATION_OF_FILOPODIUM_ASSEMBLY	29	0.593743328720285	1.78085458965494	0.0023417903524211	0.0195312869554347	0.0150486867299047	3536	tags=55%	list=19%	signal=45%	TGFB3/CCR7/CCL21/PALM/NRP1/RIPOR2/DOCK11/GPM6A/PIK3R1/PLPPR5/FNBP1L/DNM3/RHOQ/TGFBR1/AGRN/DPYSL3
GOBP_NEGATIVE_REGULATION_OF_TRANSFORMING_GROWTH_FACTOR_BETA_RECEPTOR_SIGNALING_PATHWAY	GOBP_NEGATIVE_REGULATION_OF_TRANSFORMING_GROWTH_FACTOR_BETA_RECEPTOR_SIGNALING_PATHWAY	72	0.461925507537143	1.63514605933804	0.0023592990653364	0.0196456287711023	0.0151367861044127	1881	tags=26%	list=10%	signal=24%	CHST11/LDLRAD4/PEG10/PMEPA1/TGFB3/LTBP1/TGFB1I1/SPRED1/ASPN/SMURF2/SLC2A10/SKI/VEPH1/EMILIN1/NRROS/SMAD7/IL17RD/HTRA3/TP53
GOBP_MIDGUT_DEVELOPMENT	GOBP_MIDGUT_DEVELOPMENT	11	0.751105550790155	1.76592152475447	0.00237157651373187	0.0197161127853818	0.0151910934243952	993	tags=36%	list=5%	signal=34%	FOXL1/ALDH1A2/FOXF1/RET
GOBP_POSTSYNAPTIC_SPECIALIZATION_ASSEMBLY	GOBP_POSTSYNAPTIC_SPECIALIZATION_ASSEMBLY	20	0.651400847551969	1.78205241927807	0.00237926307591507	0.0197482654342806	0.0152158667607308	2040	tags=45%	list=11%	signal=40%	SLITRK3/NRXN1/NRXN2/GAP43/CBLN1/NPTX1/NTRK3/PTEN/LRRTM2
GOBP_DESMOSOME_ORGANIZATION	GOBP_DESMOSOME_ORGANIZATION	10	-0.801641148655851	-1.83024831833811	0.00238577036747495	0.0197705425804695	0.0152330311081186	1186	tags=70%	list=6%	signal=66%	PKP2/PERP/PKP3/DSP/NECTIN1/JUP/GRHL1
GOBP_EMBRYONIC_APPENDAGE_MORPHOGENESIS	GOBP_EMBRYONIC_APPENDAGE_MORPHOGENESIS	118	0.408917707097943	1.57795809949088	0.00241142652794946	0.0199511785216426	0.0153722095297494	3345	tags=36%	list=18%	signal=29%	HAND2/CHST11/TBX5/ALDH1A2/SFRP2/OSR1/RSPO2/HOXC11/GREM1/TWIST1/DKK1/RUNX2/HOXC10/RECK/PRRX1/RARB/NOG/SKI/ROR2/BMPR1A/GLI3/TGFB2/SALL1/IFT52/IFT140/LRP5/ALX4/TMEM231/GNA12/HOXA13/CACNA1C/RPGRIP1L/MSX1/MSX2/FGF4/LEF1/MEGF8/WDR19/SALL4/BCL2L11/LMBR1/TBX3
GOBP_SARCOPLASMIC_RETICULUM_CALCIUM_ION_TRANSPORT	GOBP_SARCOPLASMIC_RETICULUM_CALCIUM_ION_TRANSPORT	39	0.550131882204222	1.74391005877055	0.00242365231240603	0.0200202972962485	0.0154254649444372	2731	tags=41%	list=15%	signal=35%	PLN/CASQ2/ANK2/SLN/ATP1A2/DMD/SRI/CCR5/SLC8A1/AKAP6/CCL3/CASQ1/RYR2/CACNA1C/METTL21C/CLIC2
GOBP_SMOOTH_MUSCLE_CONTRACTION	GOBP_SMOOTH_MUSCLE_CONTRACTION	108	0.425935046135847	1.62112841278599	0.00242818250364417	0.0200257284311706	0.0154296495866586	2322	tags=31%	list=12%	signal=27%	COMP/KCNMA1/ATP1A2/HTR2A/HTR2B/MYOCD/KIT/APBB2/MYLK/EDN3/SLC8A1/CNN1/F2R/SULF1/GUCY1A1/RGS2/GHRL/TPCN2/SSTR2/EDNRA/TIFAB/PROK2/DRD1/ACTA2/PLCE1/MYH11/PTGER3/SPX/SULF2/PRKG1/AGT/APBB1/ATP2B4
GOBP_VASCULAR_ENDOTHELIAL_GROWTH_FACTOR_RECEPTOR_SIGNALING_PATHWAY	GOBP_VASCULAR_ENDOTHELIAL_GROWTH_FACTOR_RECEPTOR_SIGNALING_PATHWAY	53	0.4915128105585	1.65018746194634	0.00243272966189069	0.0200312819771286	0.0154339285455184	2708	tags=34%	list=14%	signal=29%	FOXC2/AXL/VEGFC/PRKCB/ITGB3/PRKD1/FZD4/FYN/NRP1/SULF1/TMEM204/FGF10/EMILIN1/VAV2/KDR/HHEX/ITGA5/MMRN2
GOBP_MORPHOGENESIS_OF_A_POLARIZED_EPITHELIUM	GOBP_MORPHOGENESIS_OF_A_POLARIZED_EPITHELIUM	96	0.431272237020915	1.60875415692891	0.00248117507696107	0.0203977048059868	0.0157162541482682	2658	tags=29%	list=14%	signal=25%	SFRP1/RSPO3/ROR1/SFRP2/DACT1/NPHP1/GPC4/CTHRC1/GPC6/FOXF1/DKK1/FOXF2/FZD1/PLEKHA4/PRICKLE2/LAMA1/SMURF2/ROR2/AHI1/AJAP1/MAGI2/JHY/ANKRD6/NKD1/FZD2/RPGRIP1L/WNT11/FAT1
GOBP_NEGATIVE_REGULATION_OF_EXTRACELLULAR_MATRIX_ORGANIZATION	GOBP_NEGATIVE_REGULATION_OF_EXTRACELLULAR_MATRIX_ORGANIZATION	11	0.746325200473017	1.75468246053504	0.00254219068452899	0.0208661397296816	0.0160771791828609	2735	tags=55%	list=15%	signal=47%	FAP/ADTRP/ANTXR1/TNFRSF1B/EMILIN1/CST3
GOBP_CD4_POSITIVE_ALPHA_BETA_T_CELL_ACTIVATION	GOBP_CD4_POSITIVE_ALPHA_BETA_T_CELL_ACTIVATION	96	0.431124485166201	1.60820300526632	0.00255057745975742	0.0209018003873306	0.0161046554094284	4941	tags=53%	list=26%	signal=39%	TNFSF4/TOX/HLA-DRA/IL6/TGFBR2/IFNG/GPR183/PRKCQ/IL18R1/TMEM98/PTGER4/NKG7/NCKAP1L/HLA-DRB1/SLAMF6/LOXL3/CD83/SASH3/SMAD7/NLRP3/GATA3/TWSG1/SOCS5/RUNX1/CBFB/FOXP1/IL12RB1/IRF4/IL2/CCL19/IL27/LEF1/FOXP3/CD160/CTSL/NFKBID/LGALS9C/IL12B/SH3RF1/SPN/CD81/JAK3/MYB/RIPK2/FUT7/LGALS9/XCL1/TCIRG1/RARA/IL4R/BATF
GOBP_AROMATIC_AMINO_ACID_FAMILY_CATABOLIC_PROCESS	GOBP_AROMATIC_AMINO_ACID_FAMILY_CATABOLIC_PROCESS	15	0.709650055532641	1.80821345496615	0.00255639286712412	0.0209163093605994	0.0161158344471432	2667	tags=40%	list=14%	signal=34%	IDO1/TDO2/IL4I1/IDO2/KYNU/KMO
GOBP_BIOMINERALIZATION	GOBP_BIOMINERALIZATION	167	0.374489507120545	1.50920252312391	0.00257631354050693	0.0210186505856745	0.0161946874709724	3836	tags=41%	list=21%	signal=33%	COMP/IGF1/MGP/OSR1/DDR2/RFLNB/RSPO2/TGFB3/GREM1/TWIST1/WNT6/OMD/CCR1/KL/ODAM/SRGN/SLC8A1/SNX10/MMP13/TMEM119/PTH1R/MINPP1/ASPN/MEF2C/S1PR1/ENPP1/CCN1/GAS6/SOX9/ODAPH/WNT10B/BMPR2/CCL3/ROR2/LTF/BMPR1A/AMTN/ANO6/ANKH/ITGB6/AXIN2/BMP6/ACTN3/HEY1/HTN1/LOX/HTN3/HEY2/WNT11/MMP20/FAM20A/ALOX5/MSX2/FAM20C/P2RX7/TENT5A/COL1A1/LGR4/ROCK1/TSPEAR/CEBPB/FBXO5/PKDCC/ENAM/OTOP1/RFLNA/IFT80/GPM6B
GOBP_CD8_POSITIVE_ALPHA_BETA_T_CELL_ACTIVATION	GOBP_CD8_POSITIVE_ALPHA_BETA_T_CELL_ACTIVATION	26	0.623562540877545	1.82062479198989	0.00257703045277851	0.0210186505856745	0.0161946874709724	3318	tags=46%	list=18%	signal=38%	TOX/LILRB1/CRTAM/NCKAP1L/TNFSF8/PTPN22/RUNX1/CBFB/HLA-A/BCL2/GPR18/LILRB4
GOBP_STRIATED_MUSCLE_CONTRACTION	GOBP_STRIATED_MUSCLE_CONTRACTION	165	0.369543752169172	1.48670883634866	0.00258589091426347	0.0210577038073329	0.0162247776386029	2731	tags=27%	list=15%	signal=23%	PLN/CASQ2/CTNNA3/ANK2/CCN2/KCNJ5/ATP8A2/SYNM/CACNB2/KCNE4/ATP1A2/KCNJ8/SGCD/RCSD1/DMD/LMOD3/SRI/PDE5A/TPM1/PDE4B/SLC8A1/MYL2/RGS2/PIK3CG/SMPX/CXCR4/KCNH2/KCND3/CASQ1/TTN/STC1/SMAD7/ACTN3/SLC8A3/SCN4B/SNTA1/FLNA/DTNA/RYR2/CACNA1C/CACNA1D/KCNE5/AKAP9/CLIC2
GOBP_CELL_CELL_JUNCTION_ORGANIZATION	GOBP_CELL_CELL_JUNCTION_ORGANIZATION	201	-0.351978950813664	-1.50199295176853	0.0025900130410174	0.0210581091746871	0.0162250899706237	2309	tags=23%	list=12%	signal=21%	STRN/PARD6A/FZD5/PRKCH/AJM1/CXADR/DLG1/ILDR1/CLDN25/CLDN8/GRHL2/MPP7/CLDN15/CD9/ACE/MARVELD2/UGT8/PKP2/PERP/TJP2/MARVELD3/INAVA/PARD3/CLDN4/PKP3/DSP/EPHA2/CDH1/VEGFA/PLEKHA7/NECTIN1/TRPV4/JUP/GJB2/OCLN/CAMSAP3/PKP1/CLDN7/ACE2/CD177/GRHL1/CLDN20/GJB6/CLDN17/FRMPD2/POF1B/DSG1
GOBP_REGULATION_OF_ACTIN_FILAMENT_BUNDLE_ASSEMBLY	GOBP_REGULATION_OF_ACTIN_FILAMENT_BUNDLE_ASSEMBLY	101	0.425116194268	1.59709025535436	0.00259505287267609	0.0210659629585684	0.0162311412427977	3331	tags=32%	list=18%	signal=26%	SFRP1/MYOC/CORO2B/SYNPO2/CCN2/TMEFF2/FERMT2/TGFB3/GPR65/PLEK/SYNPO/TPM1/CX3CL1/NRP1/ARHGAP6/PPM1E/S1PR1/PTGER4/DLC1/CCDC88A/PIK3R1/CGNL1/PPFIA1/FLNA/WNT11/FRMD7/LIMCH1/CD47/PRKN/EVL/ROCK1/TGFBR1
GOBP_BONE_REMODELING	GOBP_BONE_REMODELING	84	0.428074326049359	1.55232962084519	0.00263490013367688	0.0213224860582835	0.0164287900600725	2081	tags=27%	list=11%	signal=24%	SFRP1/CTHRC1/TGFB3/GREM1/PDK4/IL6/CARTPT/MITF/ITGB3/CSF1R/RASSF2/SNX10/IL7/TMEM119/PTH1R/S1PR1/INPP5D/PRKCA/NOX4/TNFSF11/LRP5/CTSK/TNFAIP3
GOBP_SOMITE_DEVELOPMENT	GOBP_SOMITE_DEVELOPMENT	84	0.428129716013532	1.55253048195003	0.00263490013367688	0.0213224860582835	0.0164287900600725	2875	tags=26%	list=15%	signal=22%	SFRP1/FOXC2/FRZB/ALDH1A2/MEOX2/SFRP2/PCDH8/FOXF1/DKK1/SEMA3C/DLL3/NOG/LOXL3/ROR2/BMPR1A/TP53/AXIN2/DLL1/RBPJ/WNT11/LEF1/WDR19
GOBP_REGULATION_OF_DOPAMINERGIC_NEURON_DIFFERENTIATION	GOBP_REGULATION_OF_DOPAMINERGIC_NEURON_DIFFERENTIATION	10	0.767567659873954	1.73875206542242	0.0026398658669331	0.021329291246736	0.0164340333985885	520	tags=30%	list=3%	signal=29%	SFRP1/SFRP2/DKK1
GOBP_APICAL_JUNCTION_ASSEMBLY	GOBP_APICAL_JUNCTION_ASSEMBLY	72	-0.460334797183097	-1.66488189239996	0.00270283725900422	0.0217700490129452	0.0167736334240547	2309	tags=28%	list=12%	signal=24%	STRN/FZD5/PRKCH/DLG1/CLDN25/CLDN8/GRHL2/MPP7/CLDN15/MARVELD2/MARVELD3/PARD3/CLDN4/EPHA2/OCLN/CLDN7/CLDN20/CLDN17/FRMPD2/POF1B
GOBP_VITAMIN_METABOLIC_PROCESS	GOBP_VITAMIN_METABOLIC_PROCESS	108	-0.410188727716383	-1.59339013241583	0.00270283725900422	0.0217700490129452	0.0167736334240547	1844	tags=19%	list=10%	signal=17%	SHMT1/RDH10/SLC19A2/FLAD1/ABCC1/PSAT1/BCO1/RPE65/AMN/ACP3/GCLC/SLC52A3/SLC2A1/CBR1/AKR1C3/CYP4F2/CYP4F12/CYP26A1/CYP4F11/CYP4F3
GOBP_LINOLEIC_ACID_METABOLIC_PROCESS	GOBP_LINOLEIC_ACID_METABOLIC_PROCESS	20	-0.647472022667124	-1.75389535061587	0.0027276287001583	0.0219355645544613	0.0169011617092563	4127	tags=60%	list=22%	signal=47%	ALOX12/CYP4A22/CYP2J2/GSTP1/ALOX15/ELOVL1/ALOX15B/CYP4A11/GSTA1/GSTM2/ALOXE3/ALOX12B
GOBP_INTERLEUKIN_12_PRODUCTION	GOBP_INTERLEUKIN_12_PRODUCTION	62	0.473390625604468	1.62956589605015	0.00276399002852814	0.0221721608886866	0.0170834571270301	2969	tags=39%	list=16%	signal=33%	TNFSF4/IRF8/TLR8/LILRB1/IFNG/CMKLR1/ISL1/IDO1/SCIMP/CCR7/LAPTM5/THBS1/TLR4/LTB/TIGIT/IRAK3/TLR3/IL16/FOXP1/CD40/CD40LG/CCL19/IL10/CD47
GOBP_POSITIVE_REGULATION_OF_PHOSPHOPROTEIN_PHOSPHATASE_ACTIVITY	GOBP_POSITIVE_REGULATION_OF_PHOSPHOPROTEIN_PHOSPHATASE_ACTIVITY	22	0.6433621500941	1.81550076719471	0.00276562440015526	0.0221721608886866	0.0170834571270301	2747	tags=45%	list=15%	signal=39%	ITGA1/PTPRC/FCRL3/SLC39A10/CD300A/PPP1R12A/MAGI2/GNA12/PDGFRB/CD33
GOBP_LEUKOTRIENE_METABOLIC_PROCESS	GOBP_LEUKOTRIENE_METABOLIC_PROCESS	33	-0.581584610054297	-1.80296549897582	0.00277580692190092	0.0222193461194267	0.0171198129369317	1661	tags=30%	list=9%	signal=28%	GGT6/MGST2/SYK/ABCC1/CYP4A11/CYP4F2/PLA2G4A/CYP4F12/CYP4F11/CYP4F3
GOBP_NEGATIVE_REGULATION_OF_ANTIGEN_RECEPTOR_MEDIATED_SIGNALING_PATHWAY	GOBP_NEGATIVE_REGULATION_OF_ANTIGEN_RECEPTOR_MEDIATED_SIGNALING_PATHWAY	32	0.571995446522412	1.75326266967059	0.00278621045561059	0.0222681518793854	0.0171574173505021	3409	tags=53%	list=18%	signal=44%	FCGR2B/SH2D1A/LAPTM5/PTPRJ/THY1/PLCL2/LPXN/FCRL3/GBP1/PTPN22/CD300A/BTN2A2/PVRIG/CBLB/CD160/LILRB4/SLA2
GOBP_BONE_MINERALIZATION	GOBP_BONE_MINERALIZATION	116	0.406534807277399	1.56359045037758	0.00280258682582824	0.0223644698709225	0.0172316295252759	2187	tags=33%	list=12%	signal=29%	COMP/IGF1/MGP/OSR1/DDR2/RFLNB/RSPO2/TGFB3/GREM1/TWIST1/OMD/CCR1/KL/SRGN/SLC8A1/SNX10/MMP13/TMEM119/PTH1R/MINPP1/ASPN/MEF2C/S1PR1/ENPP1/CCN1/SOX9/WNT10B/BMPR2/CCL3/ROR2/LTF/BMPR1A/ANO6/ANKH/AXIN2/BMP6/ACTN3/LOX
GOBP_CELL_PROLIFERATION_INVOLVED_IN_HEART_MORPHOGENESIS	GOBP_CELL_PROLIFERATION_INVOLVED_IN_HEART_MORPHOGENESIS	20	0.645903195649795	1.76701236535515	0.00281798565454158	0.0224527023415015	0.0172996118764737	2406	tags=45%	list=13%	signal=39%	HAND2/TBX5/TGFBR2/ISL1/EYA1/SOX9/BMPR2/ENG/RBPJ
GOBP_AUTONOMIC_NERVOUS_SYSTEM_DEVELOPMENT	GOBP_AUTONOMIC_NERVOUS_SYSTEM_DEVELOPMENT	47	0.51410205546215	1.68556376242838	0.00282287111950021	0.0224570254752855	0.0173029428134547	1771	tags=30%	list=9%	signal=27%	HAND2/VCAM1/SOX10/SEMA3A/EGR2/PLXNA4/ADARB1/FN1/RET/NRP1/EDNRA/NRP2/GATA3/GFRA3
GOBP_POSITIVE_REGULATION_OF_MACROPHAGE_DIFFERENTIATION	GOBP_POSITIVE_REGULATION_OF_MACROPHAGE_DIFFERENTIATION	15	0.705400054587361	1.79738430215632	0.00283090093130274	0.0224863113913464	0.0173255073570715	2157	tags=47%	list=12%	signal=41%	LIF/CSF1/PRKCA/ROR2/HCLS1/ID2/FADD
GOBP_POSITIVE_REGULATION_OF_EPITHELIAL_TO_MESENCHYMAL_TRANSITION	GOBP_POSITIVE_REGULATION_OF_EPITHELIAL_TO_MESENCHYMAL_TRANSITION	49	0.510126988295308	1.67044418369479	0.00285807528685012	0.0226673424973957	0.0174649902498026	3395	tags=45%	list=18%	signal=37%	TBX20/FERMT2/TGFB3/TWIST1/IL6/TGFBR2/ISL1/TGFB1I1/TGFB2/LOXL2/GLIPR2/PDPN/ENG/AXIN2/OLFM1/WWTR1/SNAI1/LEF1/SMAD2/COL1A1/TGFBR1/JAG1
GOBP_CORONARY_VASCULATURE_DEVELOPMENT	GOBP_CORONARY_VASCULATURE_DEVELOPMENT	46	0.521503662725892	1.69896431771933	0.00286829018888599	0.0227135200103054	0.0175005696218803	4710	tags=52%	list=25%	signal=39%	HAND2/TBX5/GATA6/SGCD/FGF2/MYOCD/NRP1/SPRED1/APLNR/HEY2/PLXND1/ADAMTS6/PDGFRB/MEGF8/TGFBR1/ZBTB14/CNTRL/SMAD6/PTK7/MMP21/LRP2/DYNC2H1/AP2B1/SUFU
GOBP_RESPONSE_TO_PROSTAGLANDIN	GOBP_RESPONSE_TO_PROSTAGLANDIN	30	0.583439560059793	1.75699706557517	0.00288671701196942	0.0228244857322536	0.0175860677455404	1287	tags=33%	list=7%	signal=31%	SFRP1/TNFSF4/PTGER2/GNG2/PTGFR/CCR7/CCL21/A2M/PTGER4/PRKAA2
GOBP_NEGATIVE_REGULATION_OF_TUMOR_NECROSIS_FACTOR_SUPERFAMILY_CYTOKINE_PRODUCTION	GOBP_NEGATIVE_REGULATION_OF_TUMOR_NECROSIS_FACTOR_SUPERFAMILY_CYTOKINE_PRODUCTION	61	0.48149291774641	1.65400493021996	0.00290854473984821	0.0229413256334432	0.0176760918732165	3505	tags=46%	list=19%	signal=37%	AXL/IGF1/LILRB1/TWIST1/SYT11/CX3CL1/TLR4/IRAK3/HAVCR2/GHRL/SIRPA/ERRFI1/LILRA4/GAS6/LTF/BPI/LBP/PTPN22/TREM2/TNFAIP3/CD33/IL10/FOXP3/NLRC3/GPR18/LILRB4/IL27RA/SLAMF1
GOBP_ASTROCYTE_DEVELOPMENT	GOBP_ASTROCYTE_DEVELOPMENT	40	0.532081008046135	1.69666614609018	0.00291036735941573	0.0229413256334432	0.0176760918732165	2395	tags=38%	list=13%	signal=33%	TSPAN2/ROR1/C1QA/IL6/IFNG/TLR4/POU3F2/ROR2/VIM/DRD1/C5AR1/PLP1/TREM2/DLL1/LAMB2
GOBP_NEGATIVE_REGULATION_OF_INTERLEUKIN_6_PRODUCTION	GOBP_NEGATIVE_REGULATION_OF_INTERLEUKIN_6_PRODUCTION	47	0.513258295091839	1.6827973624709	0.00292677920542747	0.0230355787994908	0.0177487131179091	3505	tags=62%	list=19%	signal=50%	HGF/CD200/SYT11/CX3CL1/CD84/ARRB1/TLR4/IRAK3/KLF2/HAVCR2/GHRL/NCKAP1L/SIRPA/INPP5D/GAS6/BPI/PTPN22/SOCS5/BANK1/TNFAIP3/C1QTNF3/CD200R1/IL10/FOXP3/NLRC3/LILRB4/IL27RA/TNF/SLAMF1
GOBP_POSITIVE_REGULATION_OF_CELL_JUNCTION_ASSEMBLY	GOBP_POSITIVE_REGULATION_OF_CELL_JUNCTION_ASSEMBLY	103	0.409656246786856	1.54718426956927	0.00293931513011226	0.0230990859237242	0.0177976448047911	3797	tags=39%	list=20%	signal=31%	SFRP1/MYOC/SLITRK3/TBX5/NRXN1/LRRN1/NPHP1/EPHB2/FERMT2/FLRT2/CLSTN2/SYNDIG1/PTPRJ/THY1/ADGRB1/NRP1/CBLN1/AMIGO2/GHRL/THBS2/CUX2/AGT/LRRTM2/MAP4K4/TEK/IRX3/FMN1/KDR/LRRN3/LRRTM1/ADGRB3/COL16A1/ROCK1/CLDN5/CAV1/AGRN/LRRTM3/NLGN2/ABL1/LIMS1
GOBP_POSITIVE_REGULATION_OF_INFLAMMATORY_RESPONSE	GOBP_POSITIVE_REGULATION_OF_INFLAMMATORY_RESPONSE	132	0.397894246621554	1.55563422830668	0.00295585911771139	0.0231938505275958	0.017870660107879	2043	tags=31%	list=11%	signal=28%	TNFSF4/PLA2G2A/SUCNR1/IL33/C3/TLR7/IL6/CD28/CCR2/IFNG/IDO1/CAMK2N1/ALOX5AP/CCR7/CX3CL1/SNCA/SERPINE1/AGTR1/TAFA3/TLR4/GPRC5B/CCN4/C2CD4B/PTGER4/NKG7/PIK3CG/NPY5R/CCL3/IL6ST/STAP1/TLR3/IL15/LBP/PLA2G7/FABP4/PTGER3/NINJ1/TNFSF11/AGT/IL16/TREM2
GOBP_INOSITOL_LIPID_MEDIATED_SIGNALING	GOBP_INOSITOL_LIPID_MEDIATED_SIGNALING	173	0.364033665230746	1.47428485184824	0.00296263807555709	0.0232118204374329	0.017884505767119	2560	tags=28%	list=14%	signal=24%	PLCL1/MYOC/IGF1/ROR1/HGF/PDGFC/HTR2A/HTR2B/TWIST1/FGF2/CD28/KIT/PLCB4/CSF1R/PDGFRA/PDGFD/FN1/FGFR1/F2R/PDGFA/DCN/RELN/PLCL2/ANGPT1/PIK3CG/SOX9/ROR2/NTRK3/HCLS1/CCL5/PLCE1/TGFB2/PTEN/GATA3/IRS1/CA8/SERPINE2/PIK3R1/AGT/TREM2/TEK/BTN2A2/FLT3/GPR143/PIK3CD/KDR/PDGFRB/PLCB2
GOBP_POSITIVE_REGULATION_OF_MACROPHAGE_MIGRATION	GOBP_POSITIVE_REGULATION_OF_MACROPHAGE_MIGRATION	25	0.62706679829821	1.80576442242571	0.00300876760425473	0.0235375753125585	0.0181354970652188	2043	tags=52%	list=11%	signal=46%	CX3CR1/P2RY12/CMKLR1/CSF1R/CX3CL1/C3AR1/THBS1/RARRES2/CSF1/CCL3/CCL5/C5AR1/TREM2
GOBP_LYMPH_VESSEL_DEVELOPMENT	GOBP_LYMPH_VESSEL_DEVELOPMENT	29	0.585884203787774	1.75728218381941	0.00302551399166245	0.023632829079889	0.0182088892644973	2547	tags=45%	list=14%	signal=39%	FOXC2/VEGFC/NR2F2/HEG1/CCBE1/PROX1/TMEM204/BMPR2/TIE1/PTPN14/PDPN/SVEP1/KDR
GOBP_POSITIVE_REGULATION_OF_CELL_KILLING	GOBP_POSITIVE_REGULATION_OF_CELL_KILLING	59	0.489203452715221	1.66677370195241	0.00303599863742803	0.0236789576985525	0.0182444309639836	3137	tags=44%	list=17%	signal=37%	CD226/HLA-DRA/KLRD1/IFNG/CRTAM/HLA-F/SH2D1A/CD1E/PTPRC/ITGAM/LAG3/SPI1/HLA-DRB1/IL12A/SLAMF6/KLRC4-KLRK1/STAP1/CD1A/TYROBP/CADM1/FADD/IL12RB1/PRF1/HLA-A/P2RX7/CD160
GOBP_CELLULAR_RESPONSE_TO_KETONE	GOBP_CELLULAR_RESPONSE_TO_KETONE	90	0.439724953774248	1.62171204304612	0.00307695737009889	0.0239622689168394	0.0184627197936339	2475	tags=24%	list=13%	signal=21%	SFRP1/TNFSF4/CYP1B1/PTGER2/SOX10/GNG2/PTGFR/UGT3A2/FBXO32/POSTN/KLF2/PTGER4/PRKAA2/ERRFI1/GAS6/AR/KLF9/ADCY5/ADCY6/SERPINF1/AQP1/AHR
GOBP_DORSAL_AORTA_DEVELOPMENT	GOBP_DORSAL_AORTA_DEVELOPMENT	10	0.763501899184982	1.7295419981345	0.00309440615086539	0.024061916099436	0.0185394970811642	4240	tags=80%	list=23%	signal=62%	NGFR/BMPR1A/ENG/HEY1/RBPJ/HEY2/ACVRL1/NKX3-1
GOBP_POSITIVE_REGULATION_OF_SMOOTH_MUSCLE_CELL_PROLIFERATION	GOBP_POSITIVE_REGULATION_OF_SMOOTH_MUSCLE_CELL_PROLIFERATION	80	0.433723495945462	1.55679208584048	0.0031006262729458	0.024074081767872	0.0185488706228858	2872	tags=32%	list=15%	signal=28%	RBPMS2/IGF1/NR4A3/FGF2/IL6/TGFBR2/MMP2/CX3CL1/THBS1/AIF1/PDGFD/TLR4/CCN4/ADAMTS1/S1PR1/NPY5R/CCL5/BMPR1A/ID2/AGT/FOXP1/IGFBP5/PDGFRB/CYBA/IL10/MEF2D
GOBP_T_CELL_MEDIATED_CYTOTOXICITY	GOBP_T_CELL_MEDIATED_CYTOTOXICITY	48	0.513290175851088	1.68614411107646	0.00315237203634605	0.0244391541228567	0.0188301556972616	2689	tags=44%	list=14%	signal=38%	LILRB1/HLA-DRA/KLRD1/CRTAM/KLRC1/HLA-F/FCGR2B/CTSH/CD1E/PTPRC/NCKAP1L/HLA-DRB1/IL12A/RAB27A/CD1A/CADM1/IL7R/FADD/IL12RB1/PRF1/HLA-A
GOBP_BRANCHING_INVOLVED_IN_BLOOD_VESSEL_MORPHOGENESIS	GOBP_BRANCHING_INVOLVED_IN_BLOOD_VESSEL_MORPHOGENESIS	33	0.560971493569953	1.72311998333004	0.00315736178507522	0.0244411942973413	0.018831727633958	3040	tags=42%	list=16%	signal=36%	FOXC2/SEMA3E/TBX20/SFRP2/TGFBR2/NRP1/EDNRA/NOTCH4/STK4/ENG/PLXND1/KDR/LEF1/NFATC4
GOBP_REGULATION_OF_FILOPODIUM_ASSEMBLY	GOBP_REGULATION_OF_FILOPODIUM_ASSEMBLY	49	0.505341892538859	1.65477507471176	0.00317760775201468	0.0245611505017458	0.0189241528461578	3536	tags=47%	list=19%	signal=38%	EPHB2/TGFB3/CCR7/CCL21/GAP43/PALM/NRP1/RAB17/RIPOR2/DOCK11/GPM6A/PIK3R1/DAAM2/PLPPR5/CAPZB/SRGAP2C/FNBP1L/DNM3/MYO10/RHOQ/TGFBR1/AGRN/DPYSL3
GOBP_AORTIC_VALVE_MORPHOGENESIS	GOBP_AORTIC_VALVE_MORPHOGENESIS	31	0.563668566045517	1.71022154659899	0.00318590202100515	0.0245885064934592	0.01894523039985	4104	tags=52%	list=22%	signal=40%	TBX20/ELN/SLIT2/TWIST1/HEYL/SOX9/TIE1/EMILIN1/GATA3/HEY1/SNAI1/HEY2/ROCK1/JAG1/SMAD6/ROCK2
GOBP_REGULATION_OF_PRESYNAPSE_ORGANIZATION	GOBP_REGULATION_OF_PRESYNAPSE_ORGANIZATION	33	0.560414158921073	1.72140803453782	0.00319186812965872	0.0245978391929437	0.0189524211636336	1500	tags=27%	list=8%	signal=25%	SLITRK3/LRFN5/GPC4/GPC6/DKK1/FZD1/SNCA/CBLN1/NTRK3
GOBP_RESPONSE_TO_FIBROBLAST_GROWTH_FACTOR	GOBP_RESPONSE_TO_FIBROBLAST_GROWTH_FACTOR	109	0.417231864929949	1.58522776175505	0.0032465858690243	0.024961510853425	0.0192326270150767	2933	tags=31%	list=16%	signal=26%	SFRP1/SHISA2/CCN2/CCL2/NGFR/CXCL13/FGF7/FGF2/FLRT2/RUNX2/KL/FGF1/THBS1/FGF16/FGFR1/SULF1/NOG/FGF10/SMOC2/CCL5/SPRY4/GATA3/SULF2/CHURC1/ZFP36L2/SPRY1/FGF5/EGR3/KCNC1/NDNF/CREB3L1/FGF4/FGFRL1/FAM20C
GOBP_POSITIVE_REGULATION_OF_CHEMOKINE_PRODUCTION	GOBP_POSITIVE_REGULATION_OF_CHEMOKINE_PRODUCTION	69	0.457775147603034	1.60344657903968	0.00324871336382808	0.024961510853425	0.0192326270150767	1711	tags=26%	list=9%	signal=24%	TNFSF4/ADCYAP1/CD74/IL33/TLR7/TWIST1/IL6/C5/IFNG/CSF1R/CD84/AIF1/IL7/TLR4/HAVCR2/MCOLN2/TLR3/LBP
GOBP_SODIUM_ION_TRANSMEMBRANE_TRANSPORT	GOBP_SODIUM_ION_TRANSMEMBRANE_TRANSPORT	169	-0.362792285268068	-1.51521180724762	0.00326670948488259	0.0250625441340176	0.0193104722790577	3160	tags=31%	list=17%	signal=26%	FGF12/SLC6A13/WNK4/SLC24A2/NOS1/NEDD4L/PTPN3/ATP1B1/SLC6A3/ASIC3/FXYD2/WNK2/TRPM5/SLC9A3/CACNA1I/CHP1/SCN1A/ASIC4/SLC34A3/SCN4A/TRPM2/ATP4A/ATP4B/SLC5A1/DLG1/ATP1A4/ANK3/SLC6A9/CNKSR3/SCNN1D/SLC6A19/SLC5A10/FXYD4/FGF11/SCNN1B/SCN10A/SLC4A9/SLC9A9/FXYD3/ATP12A/SLC28A3/SLC6A8/SLC4A11/TRPM4/PCSK9/SLC9A3R1/SLC6A4/SLC6A14/KCNK1/SLC9A2/SCN9A/SCNN1A
GOBP_DENDRITIC_CELL_ANTIGEN_PROCESSING_AND_PRESENTATION	GOBP_DENDRITIC_CELL_ANTIGEN_PROCESSING_AND_PRESENTATION	13	0.736440823254488	1.79070481192533	0.00327544481213976	0.0250923335164069	0.0193334247391017	1366	tags=62%	list=7%	signal=57%	CD74/FGL2/HLA-DRA/FCGR2B/CCR7/THBS1/CCL21/HLA-DRB1
GOBP_ESTABLISHMENT_OF_LYMPHOCYTE_POLARITY	GOBP_ESTABLISHMENT_OF_LYMPHOCYTE_POLARITY	14	0.711874441902383	1.78343897349629	0.00328074382300125	0.0250957489774253	0.0193360563221111	1361	tags=43%	list=7%	signal=40%	CRTAM/DOCK2/CCR7/CCL21/RIPOR2/DOCK8
GOBP_POSITIVE_REGULATION_OF_ORGAN_GROWTH	GOBP_POSITIVE_REGULATION_OF_ORGAN_GROWTH	41	0.541480739076189	1.73306258667407	0.00329900399270256	0.0251981530964032	0.0194149578051453	2449	tags=39%	list=13%	signal=34%	TBX5/IGF1/TBX20/GATA6/ZFPM2/FGF2/IL7/WT1/AKAP6/MEF2C/PROX1/BASP1/BMPR1A/SASH3/RBPJ/HEY2
GOBP_TOLL_LIKE_RECEPTOR_7_SIGNALING_PATHWAY	GOBP_TOLL_LIKE_RECEPTOR_7_SIGNALING_PATHWAY	12	0.740397357457484	1.77856819803844	0.00331474086565381	0.025281010348519	0.019478798597267	1833	tags=50%	list=10%	signal=45%	TLR7/TASL/SCIMP/HAVCR2/LILRA4/PTPN22
GOBP_REGULATION_OF_DNA_BINDING_TRANSCRIPTION_FACTOR_ACTIVITY	GOBP_REGULATION_OF_DNA_BINDING_TRANSCRIPTION_FACTOR_ACTIVITY	419	0.298655205201859	1.33628270805319	0.00332287369869184	0.0253057141324528	0.0194978326479321	2902	tags=22%	list=16%	signal=19%	PTGIS/TNFSF4/HAND2/CYP1B1/SFRP4/ROR1/NKX6-1/DDR2/CX3CR1/PPARGC1A/EDA2R/GLIS2/CYTL1/GREM1/TWIST1/MYOCD/IL6/PRKCB/ADORA3/TCEAL7/CMKLR1/SRI/KIT/CD200/PRKCQ/PRKD1/IL18R1/HEYL/FZD1/CX3CL1/FZD4/PKD2/ARRB1/TLR4/IRAK3/SPI1/RELN/PLPP3/HAVCR2/ENPP1/PROX1/GAS6/OPRD1/TNFRSF4/WNT10B/NFAM1/ABRA/TRAF1/LTF/NDN/ZC4H2/TLR3/HCLS1/GLI3/PLA2G1B/TRIM22/PTEN/SMAD7/NLRP3/AR/CLU/ID2/NEUROG2/TNFSF11/MTURN/AGT/LRP5/TRAF5/T…
GOBP_TOLL_LIKE_RECEPTOR_SIGNALING_PATHWAY	GOBP_TOLL_LIKE_RECEPTOR_SIGNALING_PATHWAY	119	0.393155063189392	1.51630785886537	0.0033335315424363	0.0253495464793207	0.0195316050899712	3615	tags=34%	list=19%	signal=27%	TLR8/COLEC12/TLR7/TRIL/TLR1/TASL/SCIMP/TLR4/IRAK3/HAVCR2/RFTN1/CD300LF/LILRA4/CD14/FCRL3/LTF/TLR3/LBP/RAB11FIP2/NINJ1/PTPN22/CD300A/TREM2/LY96/TNFAIP3/CD40/IRF4/ESR1/CTSS/SARM1/CYBA/BIRC3/LILRA2/TLR6/LGR4/GFI1/TNF/CAV1/NR1H3/WDFY1
GOBP_AORTA_DEVELOPMENT	GOBP_AORTA_DEVELOPMENT	57	0.470163110161566	1.59885042343365	0.00334870650106719	0.0254275496578832	0.0195917058606373	2556	tags=39%	list=14%	signal=33%	NGFR/EGR2/EFEMP2/LOXL1/ADAMTS9/MYLK/PKD2/EYA1/EDNRA/PROX1/COL3A1/BMPR1A/TGFB2/ENG/HEY1/LOX/RBPJ/APLNR/HEY2/PLXND1/ADAMTS6/PDGFRB
GOBP_FOREBRAIN_DEVELOPMENT	GOBP_FOREBRAIN_DEVELOPMENT	371	0.309732712637467	1.36987096957962	0.00337580443017542	0.02559572537894	0.0197212837910387	2883	tags=24%	list=15%	signal=21%	AXL/FOXG1/ALDH1A2/BMERB1/CXCL12/TOX/SLIT2/SEMA3A/P2RY12/CCDC141/EPHB2/ZEB1/GSC/ATP1A2/FGF2/DKK1/PLXNA4/ISL1/EMX2/DIXDC1/TMEM108/NFIB/CSF1R/INHBB/NR2F2/FYN/ITGAM/NPY/SLC8A1/DCLK2/CDH2/NRP1/ALDH1A3/ATP1B2/RELN/DCLK1/SSTR2/RARB/CXCR4/NOG/PROX1/SEMA5A/PHACTR1/POU3F2/KIRREL3/DLC1/TCTN1/SKI/FGF10/COL3A1/PHLPP2/NRP2/FEZ1/DRD1/BMPR1A/GLI3/DRAXIN/PTEN/SALL1/INHBA/TWSG1/KCNA1/ID2/TYROBP/CNTN2/PRKG1/FAT4/TA…
GOBP_VASCULAR_ASSOCIATED_SMOOTH_MUSCLE_CELL_MIGRATION	GOBP_VASCULAR_ASSOCIATED_SMOOTH_MUSCLE_CELL_MIGRATION	22	0.635224145448939	1.79253616836874	0.00338779663063786	0.0256490430117546	0.0197623645634034	2425	tags=45%	list=13%	signal=40%	NR4A3/MYOCD/TPM1/TAFA5/ADAMTS1/MEF2C/PRKG1/AGT/IGFBP5/GNA12
GOBP_FAT_SOLUBLE_VITAMIN_METABOLIC_PROCESS	GOBP_FAT_SOLUBLE_VITAMIN_METABOLIC_PROCESS	41	-0.529192620277022	-1.69956802035659	0.00340274926509756	0.0257245854529525	0.0198205693573319	768	tags=20%	list=4%	signal=19%	BCO1/RPE65/CBR1/CYP4F2/CYP4F12/CYP26A1/CYP4F11/CYP4F3
GOBP_FIBROBLAST_GROWTH_FACTOR_RECEPTOR_SIGNALING_PATHWAY	GOBP_FIBROBLAST_GROWTH_FACTOR_RECEPTOR_SIGNALING_PATHWAY	77	0.444399345250997	1.58156128805199	0.00344834846292584	0.0259933088947369	0.0200276184320613	2933	tags=34%	list=16%	signal=29%	SHISA2/CCN2/NGFR/FGF7/FGF2/FLRT2/RUNX2/KL/FGF1/THBS1/FGF16/FGFR1/SULF1/NOG/FGF10/SMOC2/SPRY4/GATA3/SULF2/CHURC1/SPRY1/FGF5/CREB3L1/FGF4/FGFRL1/FAM20C
GOBP_REGULATION_OF_LEUKOCYTE_MEDIATED_CYTOTOXICITY	GOBP_REGULATION_OF_LEUKOCYTE_MEDIATED_CYTOTOXICITY	78	0.451176823245645	1.60643514474687	0.00344834846292584	0.0259933088947369	0.0200276184320613	2274	tags=37%	list=12%	signal=33%	CX3CR1/CD226/LILRB1/HLA-DRA/KLRD1/CRTAM/KLRC1/HLA-F/FCGR2B/SH2D1A/CD1E/PTPRC/ITGAM/PIK3R6/LAG3/SPI1/HAVCR2/NCKAP1L/HLA-DRB1/IL12A/SLAMF6/KLRC4-KLRK1/STAP1/CD1A/TYROBP/CADM1/IL7R/FADD/IL12RB1
GOBP_NEURON_PROJECTION_EXTENSION	GOBP_NEURON_PROJECTION_EXTENSION	165	0.362938073823907	1.46013357886336	0.00347638504411287	0.0261665022752659	0.0201610624254458	4099	tags=36%	list=22%	signal=28%	SH3GL2/RIMS1/SEMA3E/CXCL12/NKX6-1/SLIT2/SEMA3A/PLXNA4/SEMA3C/SYT4/TMEM108/EDN3/CDH4/DPYSL2/FN1/NRP1/APOE/DCLK1/EDNRA/CXCR4/SEMA5A/BMPR2/NDN/L1CAM/NRP2/DRAXIN/SLC23A2/CYFIP2/MAP1B/SEMA5B/ITGA4/OLFM1/ITGB1/USP9X/DBN1/RNF157/CPNE1/LAMB2/TRPV2/PLAA/NRN1/NTN1/MEGF8/PRKN/PLXNA1/SYT17/VCL/CTTN/SEMA4F/RTN4R/ABL1/SEMA6A/SEMA4C/CDKL5/TNN/NLGN3/SEMA3G/LHX2/FLRT1
GOBP_SMAD_PROTEIN_COMPLEX_ASSEMBLY	GOBP_SMAD_PROTEIN_COMPLEX_ASSEMBLY	13	0.733371720005843	1.78324208337729	0.0034856318409505	0.0261979683859812	0.0201853067900821	199	tags=23%	list=1%	signal=23%	TBX20/LDLRAD4/PMEPA1
GOBP_T_CELL_DIFFERENTIATION_INVOLVED_IN_IMMUNE_RESPONSE	GOBP_T_CELL_DIFFERENTIATION_INVOLVED_IN_IMMUNE_RESPONSE	73	0.444161680983836	1.57412548816756	0.00352221309554185	0.0263965634558548	0.0203383225641809	3031	tags=34%	list=16%	signal=29%	TNFSF4/FGL2/HLA-DRA/IL6/IFNG/GPR183/IL18R1/TMEM98/PTGER4/HLA-DRB1/SLAMF6/LOXL3/SMAD7/NLRP3/GATA3/SOCS5/FOXP1/IL12RB1/IRF4/IL2/CCL19/IL27/LEF1/CLEC4D/FOXP3
GOBP_VENOUS_BLOOD_VESSEL_DEVELOPMENT	GOBP_VENOUS_BLOOD_VESSEL_DEVELOPMENT	16	0.687068613782593	1.77230320192243	0.00352556285221648	0.0263965634558548	0.0203383225641809	2417	tags=56%	list=13%	signal=49%	TBX20/FOXF1/SEMA3C/HEG1/CCBE1/PROX1/BMPR2/ENG/APLNR
GOBP_REGULATION_OF_COLLAGEN_METABOLIC_PROCESS	GOBP_REGULATION_OF_COLLAGEN_METABOLIC_PROCESS	36	0.551322313349194	1.7119652080687	0.00352736904815233	0.0263965634558548	0.0203383225641809	2735	tags=47%	list=15%	signal=40%	CCN2/TGFB3/MFAP4/IL6/FAP/F2R/LARP6/ERRFI1/VIM/EMILIN1/ENG/RUNX1/ITGB1/CIITA/PDGFRB/CREB3L1/CST3
GOBP_REGULATION_OF_MEMBRANE_REPOLARIZATION	GOBP_REGULATION_OF_MEMBRANE_REPOLARIZATION	32	0.565539491367897	1.73347407653004	0.00353864471808741	0.0264426760653613	0.0203738519287509	3785	tags=50%	list=20%	signal=40%	CASQ2/ANK2/KCNE4/AKAP6/KCNH2/SCN4B/SNTA1/FLNA/CACNA1D/KCNE5/AKAP9/CAV3/WDR1/CAV1/KCNA5/SCN1B
GOBP_ISOPRENOID_CATABOLIC_PROCESS	GOBP_ISOPRENOID_CATABOLIC_PROCESS	11	-0.750511607474985	-1.75370306621815	0.00356965026687364	0.0266358752236704	0.0205227101999191	1157	tags=45%	list=6%	signal=43%	BCO2/BCO1/AKR1C3/AKR1B10/CYP26A1
GOBP_NEPHRON_EPITHELIUM_DEVELOPMENT	GOBP_NEPHRON_EPITHELIUM_DEVELOPMENT	110	0.408763225309406	1.55483744839732	0.00361922106840439	0.0269668474707768	0.0207777214377531	2537	tags=36%	list=14%	signal=32%	FOXC2/IRX1/OSR1/TCF21/ADAMTS16/GREM1/FGF2/WNT6/FGF1/HEYL/LIF/DCHS1/PTPRO/PKD2/EYA1/WT1/MEF2C/EDNRA/NOG/SOX9/BASP1/GLI3/IRX2/SALL1/AHI1/GATA3/PECAM1/AGT/MAGI2/IRX3/DLL1/WWTR1/ILK/PODXL/LAMB2/FMN1/PROM1/GREB1L/ASXL1/WNT11
GOBP_REGULATION_OF_T_CELL_MEDIATED_IMMUNITY	GOBP_REGULATION_OF_T_CELL_MEDIATED_IMMUNITY	85	0.431683855183872	1.57491027954637	0.00375976900987002	0.0279737633813494	0.0215535413894101	2475	tags=34%	list=13%	signal=30%	TNFSF4/CLC/LILRB1/HLA-DRA/KLRD1/IL6/CCR2/KLRC1/HLA-F/FCGR2B/IL18R1/CD1E/IL4I1/PTPRC/NCKAP1L/HLA-DRB1/IL12A/TNFRSF1B/IL1R1/CD1A/SASH3/SMAD7/NLRP3/GATA3/IL7R/FADD/ARID5A/IL12RB1/AHR
GOBP_REGULATION_OF_MEMBRANE_POTENTIAL	GOBP_REGULATION_OF_MEMBRANE_POTENTIAL	407	0.303173011457665	1.35669591976915	0.00377451309418097	0.0280431138074853	0.0216069752895871	3785	tags=28%	list=20%	signal=22%	PLN/CASQ2/SCN7A/CTNNA3/MYOC/KCNMA1/TBX5/BVES/RIMS1/ANK2/KCNJ5/NRXN1/CACNB2/SLC4A4/KCNE4/ATP1A2/FHL1/KCNJ8/KCNA2/PIEZO2/DMD/SRI/KCTD7/GRIA1/TMEM108/PID1/POPDC2/SNCA/KCNB1/ACTN2/SLC8A1/DCN/KCNAB2/ATP1B2/GPR88/RELN/KCNN4/CBLN1/AKAP6/MEF2C/GHRL/KCNH2/OPRD1/GABRA5/KCND3/GNA14/UCP2/DRD1/FXYD1/PTEN/CELF4/SMAD7/CUX2/KCNMB4/KCNA1/KCNK5/TREM2/SLC8A3/MPP2/MLLT11/SCN4B/GABBR1/SLC39A8/SNTA1/FLNA/CNIH2/NALCN/K…
GOBP_NEGATIVE_REGULATION_OF_KINASE_ACTIVITY	GOBP_NEGATIVE_REGULATION_OF_KINASE_ACTIVITY	225	0.341412747551612	1.43432204151361	0.00381348258637853	0.0281727611943196	0.021706867473562	3690	tags=28%	list=20%	signal=22%	SFRP1/SFRP2/PKIG/EPHB2/SH2B3/PRKAR2B/MYOCD/IFNG/CAMK2N1/ADARB1/NR2F2/HEG1/SNCA/RGN/PTPRC/PTPRJ/PTPRO/SLC8A1/THY1/SPRED1/IRAK3/PPM1E/APOE/RGS2/ERRFI1/TRIB2/CDKN2C/PTEN/SPRY4/FABP4/PTPN22/SOCS5/CD300A/IRS2/GADD45B/WEE2/AGT/LRP5/SLC8A3/TNFAIP3/LATS2/SPRY1/WWTR1/SH3BP5/HHEX/PKIA/RTRAF/PKIB/CBLB/PRKN/PRDX3/CAV3/PTPRQ/LILRB4/CAV1/AIDA/LRP6/SIRT1/PTPRB/GNAQ/PIP4K2A/ABL1
GOBP_PLATELET_AGGREGATION	GOBP_PLATELET_AGGREGATION	70	0.456537034613335	1.60618577401147	0.00381348258637853	0.0281727611943196	0.021706867473562	2393	tags=31%	list=13%	signal=28%	COMP/ADAMTS18/P2RY12/SH2B3/PLEK/MYL9/IL6/PRKCQ/ITGB3/MMRN1/PDGFRA/FN1/PIK3CG/PRKCA/IL6ST/SERPINE2/PDPN/PRKG1/FLNA/CSRP1/ILK/ACTN1
GOBP_REGULATION_OF_LYMPHOCYTE_MIGRATION	GOBP_REGULATION_OF_LYMPHOCYTE_MIGRATION	61	0.474187587793904	1.62890995724531	0.00381556272513598	0.0281727611943196	0.021706867473562	2330	tags=36%	list=12%	signal=32%	APOD/JAM2/CXCL12/CCL2/CXCL13/PADI2/CXCL10/CCR2/ADTRP/CD200/AIF1/CCL21/RIPOR2/DOCK8/KLRC4-KLRK1/CCL3/CCL4/CCL5/CCL7/ITGA4/FADD/CD200R1
GOBP_T_CELL_TOLERANCE_INDUCTION	GOBP_T_CELL_TOLERANCE_INDUCTION	15	0.691943487591726	1.76309649324338	0.00382768550103916	0.0281727611943196	0.021706867473562	3318	tags=73%	list=18%	signal=60%	CLC/IL2RA/TGFBR2/IDO1/CD3E/LILRB2/ITCH/CBLB/FOXP3/ICOS/LILRB4
GOBP_REGULATION_OF_FIBROBLAST_MIGRATION	GOBP_REGULATION_OF_FIBROBLAST_MIGRATION	34	0.562310010678238	1.72768530962342	0.00383004303908336	0.0281727611943196	0.021706867473562	2425	tags=26%	list=13%	signal=23%	AKAP12/DDR2/FGF2/PAK3/THBS1/SLC8A1/ACTA2/ITGB1/GNA12
GOBP_RETINA_VASCULATURE_MORPHOGENESIS_IN_CAMERA_TYPE_EYE	GOBP_RETINA_VASCULATURE_MORPHOGENESIS_IN_CAMERA_TYPE_EYE	10	0.757479521556671	1.71589965481105	0.00383004303908336	0.0281727611943196	0.021706867473562	2758	tags=70%	list=15%	signal=60%	CYP1B1/RHOJ/FZD4/NRP1/LAMA1/LRP5/CLIC4
GOBP_NEGATIVE_REGULATION_OF_B_CELL_PROLIFERATION	GOBP_NEGATIVE_REGULATION_OF_B_CELL_PROLIFERATION	17	0.668985667910828	1.76945422912756	0.00383010077733643	0.0281727611943196	0.021706867473562	2826	tags=41%	list=15%	signal=35%	CTLA4/FCGR2B/MNDA/INPP5D/TYROBP/CD300A/IL10
GOBP_NEGATIVE_REGULATION_OF_SMALL_GTPASE_MEDIATED_SIGNAL_TRANSDUCTION	GOBP_NEGATIVE_REGULATION_OF_SMALL_GTPASE_MEDIATED_SIGNAL_TRANSDUCTION	57	0.465992574185535	1.58466797681649	0.00387093618466672	0.0284326860950449	0.0219071373489287	2210	tags=23%	list=12%	signal=20%	MYOC/SLIT2/EPHB2/RASA3/HEG1/RIPOR2/DLC1/STMN3/TGFB2/SPRY4/ITGB1/CGNL1/SPRY1
GOBP_CHEMOKINE_PRODUCTION	GOBP_CHEMOKINE_PRODUCTION	91	0.432696816359507	1.60290413041681	0.00394068091256619	0.0289039163104678	0.0222702161314864	2862	tags=32%	list=15%	signal=27%	TNFSF4/APOD/ADCYAP1/CD74/IL33/TLR7/TWIST1/IL6/C5/IFNG/CSF1R/CD84/AIF1/IL7/TLR4/HAVCR2/SIRPA/MCOLN2/TLR3/LBP/ACKR1/SOCS5/TREM2/FOXP1/C1QTNF3/TRIM32/IL10/FFAR3/APP
GOBP_MEMBRANE_INVAGINATION	GOBP_MEMBRANE_INVAGINATION	72	0.450537285296842	1.59483348422528	0.00398044118168047	0.0291292332414969	0.0224438208671978	2886	tags=33%	list=15%	signal=28%	FCGR1A/C3/MSR1/FCGR2B/THBS1/AIF1/ITGAM/ADGRB1/XKR4/MFGE8/BIN2/ITGB2/RHOBTB2/NCKAP1L/STAP1/DOCK1/CD300A/ANO6/RHOH/TREM2/XKR5/ABCA1/FNBP1L/RAB31
GOBP_INTERFERON_ALPHA_PRODUCTION	GOBP_INTERFERON_ALPHA_PRODUCTION	27	0.591950166719382	1.7495204024874	0.00398266638981595	0.0291292332414969	0.0224438208671978	3226	tags=33%	list=17%	signal=28%	TLR8/TLR7/TLR4/HAVCR2/LILRA4/MMP12/TLR3/IL10/NLRC3
GOBP_POSITIVE_REGULATION_OF_FIBROBLAST_MIGRATION	GOBP_POSITIVE_REGULATION_OF_FIBROBLAST_MIGRATION	14	0.703383911850799	1.76216788788297	0.00399736257575623	0.0291954263831009	0.0224948221071028	2142	tags=50%	list=11%	signal=44%	AKAP12/DDR2/PAK3/THBS1/SLC8A1/ACTA2/ITGB1
GOBP_SOMITOGENESIS	GOBP_SOMITOGENESIS	65	0.44827818168032	1.54912104812887	0.00403321218219517	0.0294157125446139	0.022664550678656	2406	tags=25%	list=13%	signal=22%	SFRP1/FOXC2/ALDH1A2/MEOX2/SFRP2/PCDH8/FOXF1/DKK1/SEMA3C/DLL3/ROR2/BMPR1A/TP53/AXIN2/DLL1/RBPJ
GOBP_REGULATION_OF_MUSCLE_CELL_DIFFERENTIATION	GOBP_REGULATION_OF_MUSCLE_CELL_DIFFERENTIATION	126	0.390880956010396	1.51753141989174	0.00407250097003736	0.0296604260789623	0.0228531003285269	3559	tags=33%	list=19%	signal=27%	BHLHE41/RBPMS2/SMYD1/IGF1/PI16/HDAC9/ZEB1/GREM1/MYOCD/DKK1/EFEMP2/LMOD3/KIT/NFATC2/RBM24/TMEM119/RGS2/AKAP6/MEF2C/PROX1/BMPR2/BMPR1A/RBM38/ID2/ENG/PLPP7/ACTN3/CAMK1/OLFM2/DLL1/HEY2/MSX1/TRIM32/RGS4/MAML1/CAV3/BCL2/PRDM6/MED28/SIRT1/FZD7
GOBP_NEGATIVE_REGULATION_OF_SMOOTH_MUSCLE_CELL_MIGRATION	GOBP_NEGATIVE_REGULATION_OF_SMOOTH_MUSCLE_CELL_MIGRATION	24	0.609716909701949	1.75583511751659	0.00414122555841998	0.0301185335620109	0.0232060681599225	2621	tags=50%	list=14%	signal=43%	SLIT2/MYOCD/TPM1/AIF1/SERPINE1/TAFA5/MEF2C/BMPR1A/PRKG1/IGFBP5/GNA12/S1PR2
GOBP_EPIDERMIS_MORPHOGENESIS	GOBP_EPIDERMIS_MORPHOGENESIS	34	-0.548907464302884	-1.7245972690305	0.00417136477516105	0.0302951225454463	0.023342128435814	2223	tags=41%	list=12%	signal=36%	GLI2/FGFR2/SOSTDC1/TP63/FOXQ1/PLA2G10/KRT17/FST/KLK14/KLF4/FLG2/TMEM79/TGM3/FOXE1
GOBP_INTRACILIARY_TRANSPORT	GOBP_INTRACILIARY_TRANSPORT	39	0.532869046858342	1.689187122005	0.00418029762922629	0.0303174180094378	0.0233593068969093	5609	tags=59%	list=30%	signal=41%	TUB/ARL3/LCA5/IFT57/BBS12/WDR35/IFT52/IFT140/LCA5L/MAK/WDR19/KIF3B/IFT88/IFT43/TTC26/IFT172/DYNC2H1/RPGR/DYNC2I1/TRAF3IP1/SSX2IP/IFT122/DYNC2I2
GOBP_POSITIVE_CHEMOTAXIS	GOBP_POSITIVE_CHEMOTAXIS	59	0.480916880483	1.638540375717	0.00419734288635566	0.0303984034528643	0.0234217054767156	1624	tags=32%	list=9%	signal=29%	CXCL12/HGF/VEGFC/FGF7/FGF2/CXCL10/CX3CL1/PTPRJ/SCG2/NRP1/S1PR1/ANGPT1/CCR4/SEMA5A/CCL3/NTRK3/FGF10/CORO1A/CCL5
GOBP_NEGATIVE_REGULATION_OF_MYELOID_LEUKOCYTE_MEDIATED_IMMUNITY	GOBP_NEGATIVE_REGULATION_OF_MYELOID_LEUKOCYTE_MEDIATED_IMMUNITY	12	0.734871059919297	1.76529303308098	0.00427068007059952	0.0308862750280701	0.0237976062822513	1907	tags=58%	list=10%	signal=52%	CX3CR1/FOXF1/CCR2/FCGR2B/CD84/SPI1/CD300A
GOBP_NEGATIVE_REGULATION_OF_DNA_BINDING_TRANSCRIPTION_FACTOR_ACTIVITY	GOBP_NEGATIVE_REGULATION_OF_DNA_BINDING_TRANSCRIPTION_FACTOR_ACTIVITY	166	0.362046680564732	1.45402643482986	0.00434279286728881	0.0313201979313117	0.0241319401052458	3244	tags=23%	list=17%	signal=19%	PTGIS/TNFSF4/HAND2/CYP1B1/SFRP4/GLIS2/TWIST1/ADORA3/TCEAL7/CMKLR1/SRI/CD200/HEYL/PKD2/ARRB1/IRAK3/SPI1/HAVCR2/PROX1/GAS6/TNFRSF4/NDN/SMAD7/NLRP3/ID2/MTURN/TNFAIP3/ITCH/FLNA/ESR1/PURA/MSX2/IL10/CYLD/FOXP3/CARD8/NLRC3/GFI1
GOBP_RECEPTOR_SIGNALING_PATHWAY_VIA_STAT	GOBP_RECEPTOR_SIGNALING_PATHWAY_VIA_STAT	166	0.361967037780293	1.45370657907608	0.00434279286728881	0.0313201979313117	0.0241319401052458	2680	tags=25%	list=14%	signal=22%	CYP1B1/IGF1/PRLR/CCL2/EPHB2/SH2B3/IL22RA2/IFNA7/IL6/CCR2/IFNG/ISL1/KIT/CSF1R/LIF/FYN/PTPRC/CSF2RA/RET/F2R/PKD2/IFNK/CSF2RB/IL12A/IL6ST/HCLS1/CCL5/IL10RA/IL15/SOCS5/CD300A/AGT/STAT4/IL7R/CD40/FLT3/CSF2/IFNAR2/IFNA6/IFNE/PRL/IL2
GOBP_PORPHYRIN_CONTAINING_COMPOUND_METABOLIC_PROCESS	GOBP_PORPHYRIN_CONTAINING_COMPOUND_METABOLIC_PROCESS	50	-0.496502708085374	-1.69841280937639	0.00435937825952635	0.0313960236490401	0.0241903631612773	2830	tags=30%	list=15%	signal=26%	TSPO/IBA57/TMEM14A/HMOX1/ALAS1/HMBS/SLC6A9/ABCC2/ABCC1/HMOX2/ABCB6/BLVRB/UGT1A1/SLCO1B1/SLCO1B3
GOBP_POSITIVE_REGULATION_OF_CELLULAR_COMPONENT_BIOGENESIS	GOBP_POSITIVE_REGULATION_OF_CELLULAR_COMPONENT_BIOGENESIS	490	0.292337480341139	1.32359083813452	0.00442259572098111	0.0317704978886393	0.0244788923059776	3731	tags=26%	list=20%	signal=21%	SFRP1/MYOC/SLITRK3/TBX5/TRABD2B/SYNPO2/CCN2/NRXN1/LRRN1/ABCA3/NPHP1/P2RY12/EPHB2/FERMT2/CDC42EP3/TGFB3/CXCL13/ARL3/GPR65/PLEK/SYNPO/FLRT2/IFNG/PHLDB1/CLSTN2/KIT/ABI2/LMOD1/SYNDIG1/CCR7/TPM1/CX3CL1/SNCA/PTPRJ/DZIP1/CCL21/PALM/THY1/ADGRB1/NRP1/TLR4/PPM1E/CBLN1/AMIGO2/MNS1/GHRL/NCKAP1L/LCP1/RIPOR2/SOX9/PRKCA/WNT10B/THBS2/EMILIN1/PLCE1/NAV3/CCDC88A/CUX2/KCTD17/SLF2/CLU/DOCK11/KIRREL1/TP53/SNX7/MAP1B/…
GOBP_REGULATION_OF_DENDRITIC_CELL_CHEMOTAXIS	GOBP_REGULATION_OF_DENDRITIC_CELL_CHEMOTAXIS	11	0.72711707682088	1.70952231097714	0.00442366244049899	0.0317704978886393	0.0244788923059776	1404	tags=55%	list=8%	signal=50%	CCR7/SLAMF8/CCL21/SPI1/IL12A/GAS6
GOBP_NEGATIVE_REGULATION_OF_PROTEIN_MODIFICATION_PROCESS	GOBP_NEGATIVE_REGULATION_OF_PROTEIN_MODIFICATION_PROCESS	491	0.291787545454596	1.32101827731045	0.00444551072471676	0.0318831289285858	0.0245656735426716	2773	tags=19%	list=15%	signal=17%	SFRP1/SH3GL2/LDLRAD4/SFRP2/HGF/PPP4R4/PMEPA1/SLIT2/PKIG/EPHB2/SH2B3/PRKAR2B/GREM1/TWIST1/MYOCD/DKK1/IFNG/DMD/CAMK2N1/PID1/RASSF2/ADARB1/NR2F2/HEG1/SNCA/RGN/FYN/PTPRC/PTPRJ/PTPRO/SLC8A1/THY1/ADGRB1/ARRB1/SPRED1/IRAK3/SPI1/PPM1E/APOE/PLPP3/RGS2/SAMSN1/ANGPT1/USP44/NCKAP1L/MYADM/PRKAA2/ENPP1/SIRPA/MICAL1/ERRFI1/NOG/TRIB2/SKI/NTRK3/FBLN1/EMILIN1/CDKN2C/FXYD1/PTEN/SPRY4/SMAD7/FABP4/PTPN22/KIRREL1/SOCS…
GOBP_PROXIMAL_DISTAL_PATTERN_FORMATION	GOBP_PROXIMAL_DISTAL_PATTERN_FORMATION	34	0.555798963983058	1.70768025989656	0.00446251072493432	0.0319607243194396	0.0246254601164549	2265	tags=35%	list=12%	signal=31%	ALDH1A2/IRX1/OSR1/HOXC11/GREM1/HOXB9/HOXC10/FGF10/GLI3/IRX2/IRX3/DLL1
GOBP_REGULATION_OF_EXTRINSIC_APOPTOTIC_SIGNALING_PATHWAY_VIA_DEATH_DOMAIN_RECEPTORS	GOBP_REGULATION_OF_EXTRINSIC_APOPTOTIC_SIGNALING_PATHWAY_VIA_DEATH_DOMAIN_RECEPTORS	46	0.511427665484434	1.66613854677614	0.00450712776956501	0.0322356261361281	0.0248372695753127	2081	tags=22%	list=11%	signal=19%	SFRP1/SFRP2/HGF/TIMP3/THBS1/SERPINE1/PTEN/BMP5/STK4/TNFAIP3
GOBP_NEGATIVE_REGULATION_OF_EPITHELIAL_CELL_PROLIFERATION	GOBP_NEGATIVE_REGULATION_OF_EPITHELIAL_CELL_PROLIFERATION	120	0.391017553753643	1.51270287922326	0.00452058134235432	0.0322871907752959	0.0248769996813189	4568	tags=43%	list=24%	signal=33%	SFRP1/SFRP2/CCL2/NGFR/PTPRM/ISL1/CPB2/NFIB/NR2F2/RGN/THBS1/SCG2/SULF1/IFT57/APOE/KRIT1/MEF2C/GHRL/APOH/IL12A/SOX9/WNT10B/TGFB2/PTEN/GATA3/AR/KLF9/IFT52/SPARC/SERPINF1/PRL/ALOX5/MMRN2/NLRC3/TGFBR1/LIMS2/TNF/CAV1/VASH1/IL12B/IFT80/ACVRL1/MAGED1/SYNJ2BP/ATOH8/NKX3-1/RGCC/CDC73/PTPRK/VDR/PEX2/IFT172
GOBP_INDOLALKYLAMINE_METABOLIC_PROCESS	GOBP_INDOLALKYLAMINE_METABOLIC_PROCESS	14	0.695613691596063	1.74270137410013	0.0045439979400621	0.0324096735835325	0.0249713716197968	2976	tags=50%	list=16%	signal=42%	IDO1/TDO2/IL4I1/IDO2/KYNU/KMO/ASMT
GOBP_ICOSANOID_BIOSYNTHETIC_PROCESS	GOBP_ICOSANOID_BIOSYNTHETIC_PROCESS	53	-0.478695632464486	-1.64419408283841	0.00455029066709199	0.0324098526715326	0.0249715096055433	1661	tags=32%	list=9%	signal=29%	GGT6/MGST2/SYK/PLA2G10/PLA2G4F/EDN1/CYP2C8/CYP4A11/EDN2/FABP5/ANXA1/CBR1/PTGS2/AKR1C3/CYP2C9/PLA2G4A/PLA2G3
GOBP_CELL_MIGRATION_INVOLVED_IN_HEART_DEVELOPMENT	GOBP_CELL_MIGRATION_INVOLVED_IN_HEART_DEVELOPMENT	20	0.634481641495529	1.73576615453271	0.00457853751341015	0.0325661863574194	0.0250919633508397	2556	tags=45%	list=14%	signal=39%	HAND2/TBX5/BVES/TWIST1/SEMA3C/DCHS1/EDNRA/ENG/PDGFRB
GOBP_OVULATION_CYCLE	GOBP_OVULATION_CYCLE	69	0.448513296343759	1.57100514180784	0.00459486358864488	0.0326374170561575	0.0251468459847034	1759	tags=25%	list=9%	signal=22%	PTX3/CYP1B1/AXL/TNFAIP6/SLIT2/TGFB3/HAS2/PGR/MMP2/FZD4/PDGFRA/A2M/ADAMTS1/TIMP4/NPY5R/TGFB2/INHBA
GOBP_ACUTE_INFLAMMATORY_RESPONSE	GOBP_ACUTE_INFLAMMATORY_RESPONSE	109	0.410843576836483	1.5609561456896	0.00462059484800027	0.0327311964703516	0.0252191022077132	1938	tags=27%	list=10%	signal=24%	SERPINA3/TNFSF4/SAA4/SAA1/VCAM1/FCGR1A/C3/CD163/IL6/ALOX5AP/FCGR3A/KL/SAA2/FCGR2B/CCR7/NPY/FN1/A2M/C2CD4B/PIK3CG/NPY5R/IL6ST/F8/LBP/NLRP3/PTGER3/GATA3/ANO6/TNFSF11
GOBP_NEGATIVE_REGULATION_OF_CALCIUM_ION_TRANSMEMBRANE_TRANSPORT	GOBP_NEGATIVE_REGULATION_OF_CALCIUM_ION_TRANSMEMBRANE_TRANSPORT	37	0.537807881897355	1.68628477956506	0.00462072586025076	0.0327311964703516	0.0252191022077132	1296	tags=22%	list=7%	signal=20%	PLN/CASQ2/GEM/SLN/ATP1A2/SRI/PKD2/SESTD1
GOBP_MEMBRANE_LIPID_METABOLIC_PROCESS	GOBP_MEMBRANE_LIPID_METABOLIC_PROCESS	202	-0.339459609235156	-1.45049444786723	0.00462942417961512	0.0327479513444457	0.0252320116924807	2672	tags=23%	list=14%	signal=20%	SMPD3/ACER1/CPTP/ITGB8/CLN8/NSMAF/SAMD8/SFTPB/ORMDL2/ACER2/DPM2/PPM1L/B3GNT5/DEGS2/MGST2/PLPP2/SPTSSB/GLA/ELOVL1/TLCD3B/NEU4/GAL3ST2/UGT8/A4GALT/SERINC5/PGAP2/NEU2/GLTP/B4GALT4/ELOVL7/PGAP4/ALDH3B2/FUT5/CEL/CERS4/FUT3/SGPP2/FUT6/FA2H/ALOXE3/CERS3/FUT2/CYP4F22/ABCA12/CWH43/ALOX12B/PNPLA1
GOBP_PLATELET_DERIVED_GROWTH_FACTOR_RECEPTOR_SIGNALING_PATHWAY	GOBP_PLATELET_DERIVED_GROWTH_FACTOR_RECEPTOR_SIGNALING_PATHWAY	51	0.481860981922935	1.60125416440222	0.00465566518622619	0.0328885856256498	0.0253403691830114	2773	tags=33%	list=15%	signal=28%	APOD/PDGFRL/CSPG4/PDGFC/NR4A3/MYOCD/SNCA/PTPRJ/PDGFRA/PDGFD/PDGFA/NRP1/HIP1/LOX/TXNIP/PDGFRB/CBLB
GOBP_POSITIVE_REGULATION_OF_NEURON_PROJECTION_DEVELOPMENT	GOBP_POSITIVE_REGULATION_OF_NEURON_PROJECTION_DEVELOPMENT	144	0.378383259162845	1.51001336087976	0.00469699034600548	0.0331352484027208	0.025530420707447	2634	tags=28%	list=14%	signal=24%	ZDHHC15/STMN2/ROR1/ATP8A2/HGF/TOX/EPHA3/ENC1/EPHB2/PAK3/PRKD1/ALKAL2/FZD1/CX3CL1/FYN/TENM3/RET/ZNF804A/ATP1B2/RELN/APOE/RGS2/ALKAL1/NEGR1/ROR2/NTRK3/FEZ1/CUX2/BMP5/SCARF1/P3H1/AGT/MAGI2/CAMK1/FLNA/DBN1/SERPINF1/CAPRIN2/PLPPR5/NDNF
GOBP_REGULATION_OF_NMDA_RECEPTOR_ACTIVITY	GOBP_REGULATION_OF_NMDA_RECEPTOR_ACTIVITY	22	0.625706321669816	1.7656778641143	0.0047034102552346	0.0331353330106514	0.0255304858971217	2862	tags=45%	list=15%	signal=39%	CCL2/RASGRF1/EPHB2/CCR2/IFNG/RELN/MEF2C/RASGRF2/CNIH2/APP
GOBP_POSITIVE_REGULATION_OF_CATION_CHANNEL_ACTIVITY	GOBP_POSITIVE_REGULATION_OF_CATION_CHANNEL_ACTIVITY	68	0.452635887044816	1.5755406468894	0.00474189923582323	0.0333610353040026	0.0257043875511506	2883	tags=32%	list=15%	signal=27%	ANK2/CCL2/LRRC55/CACNB2/EPHB2/CCR2/IFNG/ACTN2/PKD2/CACNG4/RELN/AKAP6/EDNRA/CASQ1/KCNA1/NIPSNAP2/TREM2/KCNC1/CTSS/HTT/ALG10B/KCNC2
GOBP_REGULATION_OF_PEPTIDYL_SERINE_PHOSPHORYLATION	GOBP_REGULATION_OF_PEPTIDYL_SERINE_PHOSPHORYLATION	133	0.381649854720992	1.49537682535158	0.004750779196939	0.0333780967763201	0.0257175332671827	4527	tags=40%	list=24%	signal=30%	PLCL1/SFRP2/HGF/IFNA7/IL6/DKK1/IFNG/DMD/PRKD1/RASSF2/IRGM/SNCA/LIF/BCAR3/RET/IFNK/PLCL2/ANGPT1/GAS6/OPRD1/NTRK3/HCLS1/PTEN/SMAD7/STK4/SPTBN4/CREBL2/CAMK1/NGF/ATP2B4/IFNA6/IFNE/CAPRIN2/AKAP9/APP/SH2D3C/BCL2/TNF/CAV1/IL11/RAMP3/IFNB1/DOCK7/IFNA14/SPRY2/NSD1/PDE4D/FNIP2/TERF2IP/AKT1/LATS1/PRKAA1/RIPK2
GOBP_REGULATION_OF_PROSTAGLANDIN_SECRETION	GOBP_REGULATION_OF_PROSTAGLANDIN_SECRETION	14	-0.7153630205146	-1.78083029452656	0.00479044568551462	0.0336111189142416	0.0258970747977902	2884	tags=64%	list=15%	signal=54%	TNFRSF11A/IL1B/OXT/MAP2K6/PLA2G10/EDN1/IL1A/PLA2G4A/PLA2G3
GOBP_EXTRACELLULAR_MATRIX_CONSTITUENT_SECRETION	GOBP_EXTRACELLULAR_MATRIX_CONSTITUENT_SECRETION	14	0.69478763096284	1.74063186768012	0.00481731612038767	0.0337480288926059	0.0260025627453741	2690	tags=50%	list=14%	signal=43%	CCN2/ADTRP/CPB2/TNFRSF1B/ENG/AGT/CREB3L1
GOBP_MYELOID_LEUKOCYTE_CYTOKINE_PRODUCTION	GOBP_MYELOID_LEUKOCYTE_CYTOKINE_PRODUCTION	30	0.569354808827767	1.71458158970054	0.00482917581540526	0.0337480288926059	0.0260025627453741	1680	tags=37%	list=9%	signal=33%	CD74/TGFB3/NR4A3/LILRB1/KIT/LAPTM5/CAMK4/TLR4/GPRC5B/IRAK3/TGFB2
GOBP_UNSATURATED_FATTY_ACID_BIOSYNTHETIC_PROCESS	GOBP_UNSATURATED_FATTY_ACID_BIOSYNTHETIC_PROCESS	47	-0.49495697765964	-1.65728387841754	0.00484611501517232	0.0337480288926059	0.0260025627453741	1454	tags=30%	list=8%	signal=28%	ELOVL1/ALOX15B/PLA2G10/PLA2G4F/EDN1/ELOVL7/EDN2/FABP5/ANXA1/CBR1/PTGS2/AKR1C3/PLA2G4A/PLA2G3
GOBP_MAINTENANCE_OF_LOCATION	GOBP_MAINTENANCE_OF_LOCATION	316	0.316419207164079	1.37965259450926	0.00484985343167963	0.0337480288926059	0.0260025627453741	3076	tags=27%	list=16%	signal=23%	PLN/CASQ2/ANK2/ANXA6/TRPC1/C3/ATP1A2/RASA3/HTR2A/HTR2B/FGF2/CXCL10/IL6/MSR1/DMD/SRI/CXCL11/ITGB3/PRKD1/CD4/CCR7/CX3CL1/SNCA/CXCL9/PTPRC/CCR5/SRGN/DZIP1/CCL21/SLC8A1/LTBP1/SYNE1/F2R/THY1/TRPA1/PKD2/KDELR3/APOE/LCK/AKAP6/FASLG/TMSB15B/TPCN2/ENPP1/MCOLN2/ITPR1/CCL3/CASQ1/SOAT1/NRROS/DRD1/CORO1A/CDS2/TMSB15A/CCDC88A/ALB/VPS13C/TREM2/PLA2G4C/FLNA/SLC18A2/DBN1/PLCG1/RYR2/APLNR/GOPC/GP5/ITPR2/CACNA1C/SL…
GOBP_REGULATION_OF_INNATE_IMMUNE_RESPONSE	GOBP_REGULATION_OF_INNATE_IMMUNE_RESPONSE	219	0.336648223326141	1.40916825809215	0.00485313259711918	0.0337480288926059	0.0260025627453741	3226	tags=26%	list=17%	signal=22%	VSIG4/TLR8/CD226/LILRB1/CD96/KLRD1/CRTAM/PAK3/CR1/KLRC1/TASL/HLA-F/FCGR2B/CFH/SH2D1A/IRGM/SERPING1/FYN/MNDA/SLAMF8/PIK3R6/A2M/LAG3/TLR4/IRAK3/IFNK/SPI1/APOE/HAVCR2/SAMHD1/IL12A/SLAMF6/CLNK/KLRC4-KLRK1/MMP12/PLA2G5/CCL5/LBP/PTPN22/TYROBP/CADM1/TREM2/TNFAIP3/FADD/STING1/TRIM5/ERAP1/KIR2DL4/HLA-A/NLRC4/DRD2/HMGB2/CLEC6A/BIRC3/CD160/LILRA2/NLRC3
GOBP_EMBRYONIC_CRANIAL_SKELETON_MORPHOGENESIS	GOBP_EMBRYONIC_CRANIAL_SKELETON_MORPHOGENESIS	46	0.508187936007261	1.65558409591762	0.00485651077285095	0.0337480288926059	0.0260025627453741	1964	tags=24%	list=11%	signal=21%	FOXC2/CHST11/MMP16/TGFB3/TWIST1/TGFBR2/RUNX2/PDGFRA/PRRX1/GLI3/IFT140
GOBP_TRABECULA_MORPHOGENESIS	GOBP_TRABECULA_MORPHOGENESIS	46	0.508076213080999	1.65522012289354	0.00485651077285095	0.0337480288926059	0.0260025627453741	3331	tags=52%	list=18%	signal=43%	SFRP1/RBP4/GREM1/MMP2/HEG1/ADAMTS1/S1PR1/NOG/WNT10B/FHL2/BMPR1A/TGFB2/BMP5/ENG/THBS3/HEY1/TEK/RBPJ/HEY2/SLC40A1/MSX2/CAV3/COL1A1/TGFBR1
GOBP_NEGATIVE_REGULATION_OF_CELL_DEVELOPMENT	GOBP_NEGATIVE_REGULATION_OF_CELL_DEVELOPMENT	171	0.345510664240989	1.39737784486789	0.00486217008798905	0.0337480288926059	0.0260025627453741	2058	tags=21%	list=11%	signal=19%	IGF1/FRZB/SEMA3E/NKX6-1/SOX10/SEMA3A/RFLNB/EPHB2/LILRB1/IL6/SEMA3C/S1PR3/SYT4/EFNB3/TMEM98/THY1/NRP1/DLL3/NOG/SEMA5A/SKI/NTRK3/FBLN1/LTF/GBP1/BMPR1A/DRAXIN/PTEN/SPRY4/EPHA7/MELTF/TP53/SEMA5B/WEE2/TREM2/CCL11
GOBP_NEGATIVE_REGULATION_OF_EPITHELIAL_TO_MESENCHYMAL_TRANSITION	GOBP_NEGATIVE_REGULATION_OF_EPITHELIAL_TO_MESENCHYMAL_TRANSITION	35	0.543721801459319	1.68201578546623	0.00490276325640191	0.0339841672906894	0.0261845053273335	2210	tags=40%	list=12%	signal=35%	SFRP1/TBX5/LDLRAD4/SFRP2/DACT3/SPRED1/NOG/TGFB2/PTEN/SMAD7/IL17RD/GATA3/BMP5/SPRY1
GOBP_FATTY_ACID_TRANSPORT	GOBP_FATTY_ACID_TRANSPORT	97	-0.413878390579303	-1.58634490266594	0.00494063687403443	0.0342008477585436	0.0263514557432823	2146	tags=29%	list=11%	signal=26%	PLA2G2F/SLC22A9/OXT/PLA2R1/NMUR2/SYK/ACE/ACSL1/MAP2K6/PLA2G10/PPARG/CD36/SSTR4/PLA2G4F/EDN1/SLC27A4/MFSD2A/CYP4A11/FABP5/SLC27A2/ANXA1/SLC2A1/SLC27A5/IL1A/NMB/CYP4F2/PLA2G4A/PLA2G3
GOBP_POSITIVE_REGULATION_OF_CARDIAC_MUSCLE_CELL_PROLIFERATION	GOBP_POSITIVE_REGULATION_OF_CARDIAC_MUSCLE_CELL_PROLIFERATION	22	0.623835730988399	1.76039925265615	0.00503231487737425	0.0347889040520083	0.0268045480029011	2449	tags=41%	list=13%	signal=36%	TBX5/TBX20/GATA6/ZFPM2/FGF2/MEF2C/BMPR1A/RBPJ/HEY2
GOBP_REGULATION_OF_NON_CANONICAL_WNT_SIGNALING_PATHWAY	GOBP_REGULATION_OF_NON_CANONICAL_WNT_SIGNALING_PATHWAY	26	0.604703177409383	1.76556082897029	0.0050441022529043	0.0348238354469535	0.0268314623388979	2384	tags=38%	list=13%	signal=34%	SFRP1/SFRP4/RSPO3/SFRP2/DACT1/DKK1/PLEKHA4/DAAM2/ANKRD6/NKD1
GOBP_POSITIVE_REGULATION_OF_EPIDERMAL_GROWTH_FACTOR_ACTIVATED_RECEPTOR_ACTIVITY	GOBP_POSITIVE_REGULATION_OF_EPIDERMAL_GROWTH_FACTOR_ACTIVATED_RECEPTOR_ACTIVITY	13	-0.725441119733952	-1.78321906591745	0.00509624431764736	0.0351369058220726	0.0270726803400635	3454	tags=62%	list=18%	signal=50%	ADAM17/TGFA/AREG/NEURL1/EREG/HBEGF/EGF/EPGN
GOBP_REGULATION_OF_DENDRITIC_CELL_ANTIGEN_PROCESSING_AND_PRESENTATION	GOBP_REGULATION_OF_DENDRITIC_CELL_ANTIGEN_PROCESSING_AND_PRESENTATION	11	0.718616197266904	1.68953592402005	0.0051094887635901	0.0351680849824616	0.027096703611969	905	tags=55%	list=5%	signal=52%	CD74/FGL2/FCGR2B/CCR7/THBS1/CCL21
GOBP_CEREBRAL_CORTEX_RADIALLY_ORIENTED_CELL_MIGRATION	GOBP_CEREBRAL_CORTEX_RADIALLY_ORIENTED_CELL_MIGRATION	32	0.557925648281205	1.71013636127761	0.00511896833458006	0.0351680849824616	0.027096703611969	2721	tags=31%	list=15%	signal=27%	FOXG1/BMERB1/P2RY12/CCDC141/DIXDC1/RELN/POU3F2/GLI3/LHX6/SRGAP2C
GOBP_VASCULAR_ENDOTHELIAL_CELL_PROLIFERATION	GOBP_VASCULAR_ENDOTHELIAL_CELL_PROLIFERATION	20	0.631705755064922	1.72817209758929	0.00512116959810357	0.0351680849824616	0.027096703611969	2394	tags=40%	list=13%	signal=35%	CCL2/FGF2/FGFR1/MEF2C/GHRL/AKT3/ITGA4/PLCG1
GOBP_SULFUR_COMPOUND_TRANSPORT	GOBP_SULFUR_COMPOUND_TRANSPORT	53	-0.472890694170242	-1.62425564064812	0.00518335960512851	0.0355479476367633	0.027389384483333	1735	tags=23%	list=9%	signal=21%	SLC19A2/ABCC1/SLC26A5/LRRC8A/SLC44A4/SLC26A9/SLC13A4/MGST1/ABCC5/SLC25A10/SLC9A3R1/SLC7A11
GOBP_REGULATION_OF_PHOSPHATIDYLINOSITOL_3_KINASE_ACTIVITY	GOBP_REGULATION_OF_PHOSPHATIDYLINOSITOL_3_KINASE_ACTIVITY	57	0.460628001519512	1.56642505410896	0.00519609026805773	0.0355880566571212	0.027420288134679	2853	tags=30%	list=15%	signal=25%	P2RY12/FGF2/KIT/PRKD1/CCR7/PDGFRA/CCL21/PIK3R6/IRS1/SOCS5/PIK3R1/TEK/FLT3/VAV2/PDGFRB/CCL19/PIK3R5
GOBP_PHAGOCYTOSIS_RECOGNITION	GOBP_PHAGOCYTOSIS_RECOGNITION	30	0.566462083404333	1.70587030162818	0.00531555961718893	0.0363581465350317	0.0280136356879144	2043	tags=33%	list=11%	signal=30%	PTX3/C4B/COLEC12/TUB/ADGRB1/MFGE8/PLA2G5/LBP/C4BPB/TREM2
GOBP_LEUKOCYTE_MEDIATED_CYTOTOXICITY	GOBP_LEUKOCYTE_MEDIATED_CYTOTOXICITY	121	0.382914180797148	1.48655766390847	0.00534288896759566	0.0364968016531535	0.0281204682505035	2689	tags=32%	list=14%	signal=28%	FCGR1A/CX3CR1/CD226/LILRB1/HLA-DRA/KLRD1/CRTAM/KLRC1/FCGR3A/HLA-F/FCGR2B/SH2D1A/CTSH/CD1E/PTPRC/ITGAM/PIK3R6/LAG3/SPI1/HAVCR2/NKG7/NCKAP1L/HLA-DRB1/IL12A/RAB27A/SLAMF6/KLRC4-KLRK1/STAP1/CORO1A/CD1A/GZMB/TYROBP/CADM1/IL7R/FADD/IL12RB1/PRF1/KIR2DL4/HLA-A
GOBP_POSITIVE_REGULATION_OF_ACTIN_FILAMENT_BUNDLE_ASSEMBLY	GOBP_POSITIVE_REGULATION_OF_ACTIN_FILAMENT_BUNDLE_ASSEMBLY	61	0.466115357814174	1.60118056042088	0.00535575288461569	0.0365364091904324	0.0281509855134987	1138	tags=21%	list=6%	signal=20%	SFRP1/MYOC/SYNPO2/CCN2/FERMT2/TGFB3/GPR65/PLEK/SYNPO/TPM1/CX3CL1/NRP1/PPM1E
GOBP_POSITIVE_REGULATION_OF_INTERFERON_ALPHA_PRODUCTION	GOBP_POSITIVE_REGULATION_OF_INTERFERON_ALPHA_PRODUCTION	21	0.623416537782712	1.73321356216819	0.00538146578324617	0.0366634513375046	0.0282488703828954	1611	tags=24%	list=9%	signal=22%	TLR8/TLR7/TLR4/MMP12/TLR3
GOBP_NEURON_REMODELING	GOBP_NEURON_REMODELING	14	0.690071023317045	1.72881548349343	0.00543228291969528	0.0369609670759793	0.0284781036718097	3106	tags=64%	list=17%	signal=54%	C3/C1QA/NTN4/CX3CL1/EDNRA/SCARF1/APP/C1QL1/ADGRB3
GOBP_CELL_MIGRATION_INVOLVED_IN_SPROUTING_ANGIOGENESIS	GOBP_CELL_MIGRATION_INVOLVED_IN_SPROUTING_ANGIOGENESIS	54	0.483332772057064	1.62635075236299	0.00545452654253968	0.037063543694445	0.028557138064199	2708	tags=35%	list=14%	signal=30%	FOXC2/MEOX2/SLIT2/HDAC9/STARD13/GREM1/FGF2/ADTRP/RHOJ/THBS1/JCAD/NRP1/SPRED1/AKT3/ITGB1/EGR3/KDR/MAP3K3/MMRN2
GOBP_NEGATIVE_REGULATION_OF_ENDOTHELIAL_CELL_APOPTOTIC_PROCESS	GOBP_NEGATIVE_REGULATION_OF_ENDOTHELIAL_CELL_APOPTOTIC_PROCESS	29	0.569214784323406	1.70728446473095	0.00546251826062123	0.0370691363853968	0.0285614471839361	3707	tags=55%	list=20%	signal=44%	RAMP2/SCG2/SERPINE1/KRIT1/ANGPT1/SEMA5A/GAS6/GATA3/TNFAIP3/TEK/KDR/NDNF/IL10/IL11/ABL1/CDH5
GOBP_EMBRYONIC_FORELIMB_MORPHOGENESIS	GOBP_EMBRYONIC_FORELIMB_MORPHOGENESIS	31	0.550777856836569	1.67110996584374	0.00550335951864456	0.0372973421637104	0.028737277751355	2752	tags=42%	list=15%	signal=36%	TBX5/ALDH1A2/OSR1/RSPO2/TWIST1/RUNX2/RECK/ALX4/HOXA13/CACNA1C/RPGRIP1L/MSX1/MSX2
GOBP_GLIAL_CELL_APOPTOTIC_PROCESS	GOBP_GLIAL_CELL_APOPTOTIC_PROCESS	16	0.673556309221834	1.73744802129274	0.00551078011814858	0.0372987486792491	0.0287383614593447	2265	tags=44%	list=12%	signal=38%	AKAP12/CCL2/GAS6/PRKCA/TP53/TREM2/DLL1
GOBP_ENDODERMAL_CELL_DIFFERENTIATION	GOBP_ENDODERMAL_CELL_DIFFERENTIATION	46	0.503587762361905	1.64059756478202	0.00555527800466951	0.0375507745910406	0.0289325452324377	2668	tags=35%	list=14%	signal=30%	GATA6/COL8A1/DKK1/MMP2/FN1/ITGB2/COL5A1/COL4A2/INHBA/COL5A2/COL6A1/ITGA4/NANOG/ITGA7/ITGA5/ITGAV
GOBP_B_CELL_HOMEOSTASIS	GOBP_B_CELL_HOMEOSTASIS	29	0.56862303798211	1.70550959984097	0.00559993831405971	0.0377539517887911	0.0290890914962136	3690	tags=41%	list=20%	signal=33%	GAPT/CD74/DOCK10/TNFSF13B/MEF2C/NCKAP1L/DOCK11/TNFAIP3/FOXP3/BCL2/BCL2L11/ABL1
GOBP_NEGATIVE_REGULATION_OF_BMP_SIGNALING_PATHWAY	GOBP_NEGATIVE_REGULATION_OF_BMP_SIGNALING_PATHWAY	55	0.476766145882584	1.61181413207678	0.00559993831405971	0.0377539517887911	0.0290890914962136	1871	tags=29%	list=10%	signal=26%	SFRP1/RBPMS2/SFRP2/TNFAIP6/GREM1/DKK1/FZD1/CHRDL1/BMPER/SMURF2/NOG/SKI/SMAD7/TWSG1/CRIM1/HTRA3
GOBP_ANGIOGENESIS_INVOLVED_IN_WOUND_HEALING	GOBP_ANGIOGENESIS_INVOLVED_IN_WOUND_HEALING	27	0.58088680313176	1.71682241301989	0.00561654680944695	0.0378166192078778	0.0291373761975832	2670	tags=48%	list=14%	signal=41%	FOXC2/ITGB3/CX3CL1/SERPINE1/TAFA5/CXCR4/SMOC2/SLC12A2/TNFAIP3/MCAM/KDR/NDNF/ALOX5
GOBP_REGULATION_OF_CD4_POSITIVE_ALPHA_BETA_T_CELL_ACTIVATION	GOBP_REGULATION_OF_CD4_POSITIVE_ALPHA_BETA_T_CELL_ACTIVATION	60	0.452550682604382	1.55327549206006	0.00567362171292892	0.0381512326106053	0.029395192914155	4853	tags=60%	list=26%	signal=45%	TNFSF4/HLA-DRA/TGFBR2/IFNG/PRKCQ/NCKAP1L/HLA-DRB1/LOXL3/CD83/SASH3/SMAD7/NLRP3/GATA3/TWSG1/SOCS5/RUNX1/CBFB/IL12RB1/IRF4/IL2/CCL19/IL27/FOXP3/CD160/NFKBID/LGALS9C/IL12B/SH3RF1/CD81/JAK3/MYB/RIPK2/LGALS9/XCL1/RARA/IL4R
GOBP_POSITIVE_REGULATION_OF_CALCIUM_ION_TRANSMEMBRANE_TRANSPORT	GOBP_POSITIVE_REGULATION_OF_CALCIUM_ION_TRANSMEMBRANE_TRANSPORT	68	0.447766594670273	1.55859155319784	0.00571103077446568	0.0383529092659248	0.0295505830230384	2684	tags=32%	list=14%	signal=28%	ANK2/TRPC1/CACNB2/CXCL10/SRI/CXCL11/CX3CL1/SNCA/CXCL9/RGN/F2R/THY1/PKD2/AKAP6/CASQ1/DRD1/PLP1/NIPSNAP2/PLCG1/RYR2/APLNR/HTT
GOBP_PIGMENT_CELL_DIFFERENTIATION	GOBP_PIGMENT_CELL_DIFFERENTIATION	35	0.539248387466506	1.66817717732022	0.00581981231302694	0.0390130079707208	0.0300591833340143	1644	tags=34%	list=9%	signal=31%	TYRP1/SOX10/KIT/ADAMTS9/MITF/EDN3/ZEB2/MEF2C/ENPP1/RAB27A/LRMDA/GLI3
GOBP_SPHINGOLIPID_METABOLIC_PROCESS	GOBP_SPHINGOLIPID_METABOLIC_PROCESS	158	-0.358900009516001	-1.48472041107062	0.00582441348934374	0.0390130079707208	0.0300591833340143	2672	tags=25%	list=14%	signal=21%	SMPD3/ACER1/CPTP/ITGB8/CLN8/NSMAF/SAMD8/SFTPB/ORMDL2/ACER2/PPM1L/DEGS2/PLPP2/SPTSSB/GLA/ELOVL1/TLCD3B/NEU4/UGT8/A4GALT/SERINC5/NEU2/GLTP/B4GALT4/ELOVL7/ALDH3B2/FUT5/CEL/CERS4/FUT3/SGPP2/FUT6/FA2H/ALOXE3/CERS3/CYP4F22/ABCA12/ALOX12B/PNPLA1
GOBP_POSITIVE_REGULATION_OF_VASCULAR_ASSOCIATED_SMOOTH_MUSCLE_CELL_PROLIFERATION	GOBP_POSITIVE_REGULATION_OF_VASCULAR_ASSOCIATED_SMOOTH_MUSCLE_CELL_PROLIFERATION	31	0.548680902283098	1.66474761556272	0.00584947833038308	0.0391302101505962	0.030149486594267	4142	tags=42%	list=22%	signal=33%	IGF1/NR4A3/FGF2/MMP2/ADAMTS1/BMPR1A/AGT/IGFBP5/IL10/MEF2D/TNF/JUN/JAK2
GOBP_POSITIVE_REGULATION_OF_VASCULAR_ASSOCIATED_SMOOTH_MUSCLE_CELL_MIGRATION	GOBP_POSITIVE_REGULATION_OF_VASCULAR_ASSOCIATED_SMOOTH_MUSCLE_CELL_MIGRATION	11	0.713862993734662	1.67836068450771	0.00586389932542349	0.0391759992400063	0.0301847666894164	3842	tags=55%	list=21%	signal=43%	NR4A3/ADAMTS1/AGT/IGFBP5/DOCK4/DOCK7
GOBP_NEGATIVE_REGULATION_OF_VASCULAR_ASSOCIATED_SMOOTH_MUSCLE_CELL_PROLIFERATION	GOBP_NEGATIVE_REGULATION_OF_VASCULAR_ASSOCIATED_SMOOTH_MUSCLE_CELL_PROLIFERATION	22	0.616989242679665	1.74107917799016	0.00588746820487918	0.0392725601831543	0.0302591660562935	2826	tags=55%	list=15%	signal=46%	TGFB3/MYOCD/EFEMP2/TPM1/CNN1/TAFA5/MEF2C/PTEN/PRKG1/GNA12/S1PR2/IL10
GOBP_REGULATION_OF_MACROPHAGE_ACTIVATION	GOBP_REGULATION_OF_MACROPHAGE_ACTIVATION	58	0.464590678600683	1.58312050444257	0.00589354219727862	0.0392725601831543	0.0302591660562935	1711	tags=36%	list=9%	signal=33%	LRFN5/VSIG4/CD74/IL33/IL6/CD200/SYT11/FCGR2B/CX3CL1/SNCA/THBS1/PTPRC/CD84/TAFA3/TLR4/CST7/HAVCR2/CCL3/STAP1/BPI/LBP
GOBP_PIGMENT_METABOLIC_PROCESS	GOBP_PIGMENT_METABOLIC_PROCESS	82	-0.43099122662268	-1.59358884542527	0.00595208671420525	0.0395335376946087	0.0304602469590721	2830	tags=27%	list=15%	signal=23%	TSPO/IBA57/TMEM14A/HMOX1/SHMT2/ALAS1/HMBS/SHMT1/WNT5A/SLC6A9/ABCC2/ABCC1/HMOX2/ABCB6/BLVRB/GIPC1/RPE65/UGT1A7/SLC7A11/UGT1A1/SLCO1B1/SLCO1B3
GOBP_REGULATION_OF_GLYCOPROTEIN_METABOLIC_PROCESS	GOBP_REGULATION_OF_GLYCOPROTEIN_METABOLIC_PROCESS	49	0.488738832037527	1.60040726731803	0.00595845121945363	0.0395335376946087	0.0304602469590721	1684	tags=24%	list=9%	signal=22%	PTX3/RAMP1/IGF1/NECAB1/IL33/ITM2A/CCR7/CCL21/SLC2A10/ITM2C/SOAT1/IL15
GOBP_CARDIAC_MUSCLE_CELL_MEMBRANE_REPOLARIZATION	GOBP_CARDIAC_MUSCLE_CELL_MEMBRANE_REPOLARIZATION	35	0.537886895972183	1.66396537235106	0.00596089696524752	0.0395335376946087	0.0304602469590721	3785	tags=46%	list=20%	signal=37%	ANK2/KCNJ5/KCNE4/KCNJ8/KCNH2/KCND3/SCN4B/SNTA1/FLNA/CACNA1D/KCNE5/AKAP9/CAV3/WDR1/KCNA5/SCN1B
GOBP_NEGATIVE_REGULATION_OF_LEUKOCYTE_MEDIATED_IMMUNITY	GOBP_NEGATIVE_REGULATION_OF_LEUKOCYTE_MEDIATED_IMMUNITY	67	0.4536769868558	1.57564480678399	0.00596328744958321	0.0395335376946087	0.0304602469590721	2689	tags=39%	list=14%	signal=33%	CX3CR1/LILRB1/CD96/KLRD1/FOXF1/CCR2/CR1/KLRC1/HLA-F/FCGR2B/IL4I1/PTPRC/CD84/CR1L/SPI1/HAVCR2/NCKAP1L/SMAD7/C4BPB/CD300A/IL7R/AHR/PARP3/KIR2DL4/C4BPA/HLA-A
GOBP_REGULATION_OF_SMOOTH_MUSCLE_CELL_DIFFERENTIATION	GOBP_REGULATION_OF_SMOOTH_MUSCLE_CELL_DIFFERENTIATION	28	0.580050554047731	1.73239529930451	0.00600106501540811	0.0397330437831951	0.0306139646651657	3525	tags=43%	list=19%	signal=35%	RBPMS2/ZEB1/MYOCD/EFEMP2/KIT/NFATC2/ENG/OLFM2/HEY2/PRDM6/MED28/SIRT1
GOBP_TETRAPYRROLE_METABOLIC_PROCESS	GOBP_TETRAPYRROLE_METABOLIC_PROCESS	63	-0.457892173853378	-1.61930945591967	0.00610769463691943	0.0403873260454097	0.0311180834577198	2830	tags=27%	list=15%	signal=23%	TSPO/IBA57/TMEM14A/HMOX1/CD320/ALAS1/HMBS/SLC6A9/ABCC2/ABCC1/HMOX2/ABCB6/BLVRB/AMN/UGT1A1/SLCO1B1/SLCO1B3
GOBP_POSITIVE_REGULATION_OF_CELL_SUBSTRATE_JUNCTION_ORGANIZATION	GOBP_POSITIVE_REGULATION_OF_CELL_SUBSTRATE_JUNCTION_ORGANIZATION	31	0.547485164641311	1.66111963912009	0.00619559738195697	0.0409162631699866	0.031525624911887	3797	tags=55%	list=20%	signal=44%	SFRP1/MYOC/FERMT2/PTPRJ/THY1/NRP1/MAPRE2/PIK3R1/IQSEC1/MAP4K4/TEK/FMN1/KDR/COL16A1/ROCK1/ABL1/LIMS1
GOBP_REGULATION_OF_MONOCYTE_CHEMOTAXIS	GOBP_REGULATION_OF_MONOCYTE_CHEMOTAXIS	28	0.578046324564119	1.72640941115751	0.00620681361368787	0.0409380525464031	0.0315424134369074	1910	tags=46%	list=10%	signal=42%	CXCL12/SLIT2/CX3CR1/GREM1/CXCL10/CCR2/CCR1/SLAMF8/AIF1/SERPINE1/CCL5/PLA2G7/ANO6
GOBP_MALE_SEX_DIFFERENTIATION	GOBP_MALE_SEX_DIFFERENTIATION	159	0.358848274646104	1.44099092614785	0.00621782405064168	0.0409584307845454	0.0315581146921606	3345	tags=28%	list=18%	signal=23%	SFRP1/CYP1B1/SFRP2/TCF21/SEMA3A/GATA6/CCND1/COL9A3/ZFPM2/KIT/INHBB/GFRA1/PDGFRA/PDGFA/TEX11/WT1/SOX9/ROR2/FGF10/SYCP2/TLR3/BMPR1A/TGFB2/INHBA/GATA3/AR/BMP5/LHFPL2/FNDC3A/BMP6/PRDX4/HOXA13/GREB1L/ADAM21/PDGFRB/ESR1/SRD5A2/RHOBTB3/SPATA2/HMGB2/BCL2/BCL2L11/LGR4/TGFBR1/TBX3
GOBP_AMINE_CATABOLIC_PROCESS	GOBP_AMINE_CATABOLIC_PROCESS	27	0.576974775951683	1.70526033946806	0.00622925387426418	0.0409815162644021	0.0315759018536091	3180	tags=48%	list=17%	signal=40%	MAOB/IDO1/HNMT/MOXD1/TDO2/IL4I1/IDO2/ALDH7A1/KYNU/ATP2B4/KMO/CHDH/DBH
GOBP_REGULATION_OF_WOUND_HEALING	GOBP_REGULATION_OF_WOUND_HEALING	125	0.383353492950205	1.48548635580154	0.00626482121755412	0.0411243676216498	0.0316859675819488	2670	tags=33%	list=14%	signal=28%	FOXC2/ADAMTS18/ENPP4/EPHB2/SH2B3/FERMT2/FGF2/FAP/ADTRP/CPB2/MMRN1/TFPI/SERPING1/MYLK/THBS1/PDGFRA/SERPINE1/F2R/PDGFA/APOE/PLPP3/TAFA5/CCN4/APOH/CXCR4/SMOC2/ACTA2/PTEN/TNFRSF12A/SERPINE2/ANO6/PRKG1/SLC12A2/TNFAIP3/AJAP1/ITGB1/ST3GAL4/PLG/PLAU/SERPINC1/ALOX5
GOBP_CELLULAR_LIPID_CATABOLIC_PROCESS	GOBP_CELLULAR_LIPID_CATABOLIC_PROCESS	215	-0.330398974175538	-1.4138996785182	0.00626687327129376	0.0411243676216498	0.0316859675819488	3361	tags=27%	list=18%	signal=23%	MLYCD/SMPDL3A/GDPD1/SIRT2/CRAT/DAGLB/ENPP7/LIPE/CYP26C1/PEX5/ADIPOQ/TYSND1/IDH1/LDLR/ECHDC2/LPIN1/SMPD3/ACER1/ECH1/PPARD/GCDH/ACER2/APOA1/SESN2/ACAA1/ABCB11/FGF21/ABHD5/ETFB/PCCB/ABHD3/ACADS/MGST2/GLA/NEU4/ILVBL/PLA2G10/NUDT8/PLBD1/BCO2/PLA2G4F/NEU2/SLC27A4/BCO1/MFSD2A/ACADL/SLC27A2/CEL/PLA2G4D/LIPH/GDPD3/LEP/AKR1C3/AADAC/AKR1B10/PNPLA1/PLA2G4A/CYP26A1/PLA2G4E
GOBP_PRIMARY_ALCOHOL_CATABOLIC_PROCESS	GOBP_PRIMARY_ALCOHOL_CATABOLIC_PROCESS	12	-0.71751441924157	-1.71157199926137	0.00640064639668444	0.041948976574468	0.0323213216082324	1334	tags=42%	list=7%	signal=39%	SULT2A1/ALDH3B2/SULT1B1/AKR1C3/AKR1B10
GOBP_URONIC_ACID_METABOLIC_PROCESS	GOBP_URONIC_ACID_METABOLIC_PROCESS	13	-0.718557779159554	-1.76629901022227	0.00641891063936794	0.0420154264761666	0.0323725206795572	138	tags=46%	list=1%	signal=46%	ABHD10/AKR1A1/UGT2A2/UGT1A7/UGT1A5/UGT1A1
GOBP_POSITIVE_REGULATION_OF_SUPRAMOLECULAR_FIBER_ORGANIZATION	GOBP_POSITIVE_REGULATION_OF_SUPRAMOLECULAR_FIBER_ORGANIZATION	174	0.35029268141916	1.42178440777082	0.00652951194008487	0.0426582427836435	0.0328678050537086	2058	tags=20%	list=11%	signal=18%	SFRP1/MYOC/SYNPO2/STMN2/CCN2/FERMT2/CDC42EP3/TGFB3/ARL3/GPR65/PLEK/CFL2/SYNPO/EFEMP2/ABI2/LMOD1/WASF3/CCR7/TPM1/CX3CL1/ACTN2/CCL21/NRP1/PPM1E/APOE/NCKAP1L/PROX1/SEMA5A/NAV3/CCDC88A/CLU/KIRREL1/MAP1B/CCL11
GOBP_DENDRITIC_CELL_CHEMOTAXIS	GOBP_DENDRITIC_CELL_CHEMOTAXIS	26	0.59629262906165	1.74100442631249	0.00653361599006878	0.0426582427836435	0.0328678050537086	1910	tags=54%	list=10%	signal=48%	CCR2/CCR1/GPR183/CCR7/CCR5/SLAMF8/CCL21/SPI1/PIK3CG/CXCR4/IL12A/GAS6/CCL5/ANO6
GOBP_REGULATION_OF_CALCIUM_MEDIATED_SIGNALING	GOBP_REGULATION_OF_CALCIUM_MEDIATED_SIGNALING	73	0.429866750721277	1.52346372457726	0.00659099510336251	0.042978607414234	0.0331146432152746	3414	tags=38%	list=18%	signal=31%	IGF1/PLEK/TMEM100/CMKLR1/TRAT1/CD4/RGN/AKAP6/CD3E/ITPR1/CCL3/CAMTA1/FHL2/CCL4/GBP1/TREM2/ACTN3/ATP2B4/LMCD1/GPR143/ZAP70/HTT/EFHB/DYRK2/TBC1D10C/TMBIM4/SLA2/TNF
GOBP_REGULATION_OF_ALPHA_BETA_T_CELL_DIFFERENTIATION	GOBP_REGULATION_OF_ALPHA_BETA_T_CELL_DIFFERENTIATION	64	0.444703032125634	1.53920365905442	0.00661591379940547	0.0430481587973473	0.0331682319510549	4853	tags=55%	list=26%	signal=41%	TNFSF4/HLA-DRA/TGFBR2/IFNG/NCKAP1L/HLA-DRB1/LOXL3/CD83/GLI3/SASH3/SMAD7/NLRP3/GATA3/SOCS5/RUNX1/CBFB/IL12RB1/IRF4/ZAP70/IL2/CCL19/IL27/FOXP3/LILRB4/NFKBID/IL12B/SH3RF1/JAK3/MYB/ZNF683/RIPK2/NKAP/LGALS9/RARA/IL4R
GOBP_REGULATION_OF_NERVOUS_SYSTEM_PROCESS	GOBP_REGULATION_OF_NERVOUS_SYSTEM_PROCESS	136	0.366973351334403	1.44745920426973	0.00661831101216227	0.0430481587973473	0.0331682319510549	2070	tags=24%	list=11%	signal=21%	NPTX2/RIMS1/JAM2/HGF/NRXN1/BEGAIN/SOX10/VIP/TMEM100/EGR2/CARTPT/TMEM108/WASF3/TMEM98/F2R/CACNG4/CST7/RELN/CBLN1/GHRL/NPTX1/TNFRSF1B/OPRD1/CCL3/PTEN/CELF4/CUX2/SPX/AGT/DLGAP4/NPTXR/SLC8A3
GOBP_NEGATIVE_REGULATION_OF_MYELOID_CELL_DIFFERENTIATION	GOBP_NEGATIVE_REGULATION_OF_MYELOID_CELL_DIFFERENTIATION	88	0.416749813876766	1.52885109830075	0.00669181338410228	0.0434064986082464	0.0334443296587676	3318	tags=26%	list=18%	signal=22%	SFRP1/LRRC17/TNFAIP6/GPR171/LILRB1/CARTPT/GPR68/TLR4/C1QC/INPP5D/CCL3/LTF/TLR3/TMEM178A/INHBA/LILRB3/PIK3R1/DLL1/FSTL3/GPR137B/MEIS2/MEIS1/LILRB4
GOBP_CELLULAR_RESPONSE_TO_PROSTAGLANDIN_STIMULUS	GOBP_CELLULAR_RESPONSE_TO_PROSTAGLANDIN_STIMULUS	19	0.619430061652162	1.67859075064399	0.00669350001282903	0.0434064986082464	0.0334443296587676	1287	tags=37%	list=7%	signal=34%	SFRP1/TNFSF4/PTGER2/GNG2/PTGFR/PTGER4/PRKAA2
GOBP_FILOPODIUM_ASSEMBLY	GOBP_FILOPODIUM_ASSEMBLY	66	0.436387122234884	1.508426754971	0.00669858555199781	0.0434064986082464	0.0334443296587676	3536	tags=39%	list=19%	signal=32%	EPHB2/TGFB3/CCR7/CCL21/GAP43/PALM/NRP1/FGD5/SPATA13/RAB17/RIPOR2/DOCK11/GPM6A/PIK3R1/DAAM2/S1PR2/PLPPR5/CAPZB/SRGAP2C/FNBP1L/DNM3/MYO10/RHOQ/TGFBR1/AGRN/DPYSL3
GOBP_RELAXATION_OF_MUSCLE	GOBP_RELAXATION_OF_MUSCLE	34	0.54639650727679	1.67879141563395	0.00671129634052152	0.0434202517893663	0.033454926365205	2068	tags=38%	list=11%	signal=34%	PLN/KCNMA1/SLN/ATP1A2/SRI/PDE5A/PDE4B/SLC8A1/GUCY1A1/RGS2/TIFAB/PRKG1/ACTN3
GOBP_MYOBLAST_DIFFERENTIATION	GOBP_MYOBLAST_DIFFERENTIATION	84	0.406863613642652	1.47541303149486	0.00671750172722743	0.0434202517893663	0.033454926365205	2406	tags=24%	list=13%	signal=21%	SMYD1/IGF1/BOC/RANBP3L/GREM1/MYOCD/CXCL10/ISL1/RBM24/CXCL9/MEF2C/RIPOR2/SOX9/WNT10B/EID2B/ITGB1/LGALS1/DLL1/PLG/RBPJ
GOBP_REGULATION_OF_ENDOCYTOSIS	GOBP_REGULATION_OF_ENDOCYTOSIS	205	0.334020186451904	1.3865775085074	0.00675547686479967	0.0435918049707893	0.0335871065994438	4007	tags=30%	list=21%	signal=24%	SFRP4/AXL/EPHA3/C3/CLIP3/LILRB1/GREM1/DKK1/SYT4/SYT11/ITGB3/PRKD1/SNCA/CCL21/SERPINE1/ARRB1/APOC1/APOE/SGIP1/ANGPT1/RAB17/NCKAP1L/CD14/APOC2/STAP1/SELE/LRPAP1/AHI1/CLU/CD300A/ANO6/RIN3/LRRTM2/TREM2/STON1/HIP1/MAGI2/DLL1/SNAP91/ITGAV/CCL19/DRD2/APP/RAB31/LRRTM1/DGKD/BICD1/CAV3/ROCK1/BIN1/CAV1/MCTP1/TBC1D5/NR1H3/ARFGAP1/ABL1/NEU3/RSPO1/RUFY1/TOR1A/ITGA2/SYNJ2BP
GOBP_LYMPHANGIOGENESIS	GOBP_LYMPHANGIOGENESIS	17	0.649467509432642	1.71782907522574	0.00676090264679424	0.0435918049707893	0.0335871065994438	1896	tags=47%	list=10%	signal=42%	FOXC2/VEGFC/CCBE1/PROX1/BMPR2/TIE1/PTPN14/PDPN
GOBP_NEGATIVE_REGULATION_OF_SUPRAMOLECULAR_FIBER_ORGANIZATION	GOBP_NEGATIVE_REGULATION_OF_SUPRAMOLECULAR_FIBER_ORGANIZATION	159	0.356122115546219	1.43004376322768	0.00682940748685818	0.0439786626582113	0.0338851770829891	2178	tags=20%	list=12%	signal=18%	MYOC/FHOD3/CORO2B/KANK4/BMERB1/STMN2/SLIT2/TMEFF2/CLIP3/LMOD3/LMOD1/SNCA/ARHGAP6/APOE/S1PR1/PLEKHH2/TMSB15B/MYADM/DLC1/SPTA1/EMILIN1/CORO1A/NAV3/TMSB15A/CLU/MAP1B/PIK3R1/GMFG/TREM2/CGNL1/PPFIA1/SPTBN4
GOBP_KILLING_BY_HOST_OF_SYMBIONT_CELLS	GOBP_KILLING_BY_HOST_OF_SYMBIONT_CELLS	28	-0.557748995258964	-1.64697280905779	0.00685390830244304	0.0440815420795186	0.0339644447823343	3496	tags=39%	list=19%	signal=32%	MYD88/CAMP/F2RL1/NLRP6/HRG/MBL2/SCNN1B/KRT6A/DEFB103B/ARG1/DCD
GOBP_ADENYLATE_CYCLASE_ACTIVATING_G_PROTEIN_COUPLED_RECEPTOR_SIGNALING_PATHWAY	GOBP_ADENYLATE_CYCLASE_ACTIVATING_G_PROTEIN_COUPLED_RECEPTOR_SIGNALING_PATHWAY	149	0.361172665752905	1.44469483786205	0.00688472870259634	0.0442247603989139	0.0340747932518171	2798	tags=26%	list=15%	signal=22%	PLN/ADGRG2/RAMP1/ADGRD1/PTGER2/ADCYAP1/GNG2/PTGFR/VIP/GPR65/LGR5/CXCL10/RAMP2/S1PR3/CXCL11/CXCL9/PDE4B/ADGRB1/PTH1R/S1PR1/PTGER4/ADRA1D/PRKCA/DRD1/PTGER3/ADGRL4/ADGRG7/ADCY5/GPR12/ATP2B4/ADGRE5/ADCY6/ABCA1/CRTC3/S1PR2/DRD2/CNR1/GLP1R
GOBP_PROTEIN_LOCALIZATION_TO_EXTRACELLULAR_REGION	GOBP_PROTEIN_LOCALIZATION_TO_EXTRACELLULAR_REGION	340	0.307331980004349	1.34561223804631	0.00690720059813221	0.0443140623981906	0.0341435996655745	2791	tags=24%	list=15%	signal=21%	SFRP1/COMP/SAA1/IGF1/SUCNR1/ADCYAP1/LTBP2/NKX6-1/VIP/ANKRD1/RBP4/ANO1/TGFB3/PLEK/VEGFC/IL6/CARTPT/IFNG/SRI/ISL1/SYT4/ADTRP/CD200/INHBB/SCG2/KCNB1/MYOM1/LTBP1/F2R/GPR68/PTPRN2/TLR4/MTTP/APOE/KCNN4/CBLN1/RAB8B/GHRL/HLA-DRB1/IL12A/RAB27A/UCP2/ACSL4/CLTRN/NRROS/TTN/CCL5/BMP8A/PLA2G1B/TGFB2/RAB11FIP2/IRS1/C1QTNF5/DPH3/P3H1/IRS2/MYH10/SLC12A2/LRP5/TREM2/BMP6/ANG/APBB1/C1QTNF3/OLFM2/ADCY5/ILDR2/FRMD4A/S…
GOBP_REGULATION_OF_EPITHELIAL_CELL_APOPTOTIC_PROCESS	GOBP_REGULATION_OF_EPITHELIAL_CELL_APOPTOTIC_PROCESS	77	0.428985245404254	1.52670444843625	0.00693075379100732	0.0444100716893419	0.0342175739893859	4278	tags=45%	list=23%	signal=35%	SFRP4/CCL2/IL6/RAMP2/THBS1/SCG2/SERPINE1/ECSCR/KRIT1/ANGPT1/FASLG/SEMA5A/GAS6/PLA2G1B/GATA3/ANO6/ITGA4/TNFAIP3/CD40/TEK/CD40LG/PLCG1/KDR/NDNF/IL10/CD160/TNF/IL11/ABL1/CDH5/IGF1R/JAK2/HLA-G/RGCC/IL13
GOBP_CARDIAC_ATRIUM_DEVELOPMENT	GOBP_CARDIAC_ATRIUM_DEVELOPMENT	36	0.533720138652353	1.65730696199794	0.00694849048950823	0.0444686192094642	0.0342626843444355	2537	tags=36%	list=14%	signal=31%	TBX5/TBX20/ANK2/ISL1/HEG1/CCN1/NOG/PROX1/BMPR2/TGFB2/ENG/HEY2/WNT11
GOBP_LIPID_DIGESTION	GOBP_LIPID_DIGESTION	19	-0.62300015903685	-1.67883302003341	0.0070099351633266	0.0448063964518688	0.0345229387719617	3956	tags=58%	list=21%	signal=46%	APOA5/LPCAT3/ENPP7/LDLR/NPC1L1/APOA1/ARX/CD36/CEL/LEP/AKR1C1
GOBP_OLIGOPEPTIDE_TRANSPORT	GOBP_OLIGOPEPTIDE_TRANSPORT	16	-0.672742774784553	-1.73980416131985	0.00702944708963206	0.0448756430870215	0.0345762927020888	2191	tags=50%	list=12%	signal=44%	ABCB9/ABCC1/SLC15A2/MGST1/SLC15A1/ABCC5/SLC9A3R1/SLC7A11
GOBP_CENTRAL_NERVOUS_SYSTEM_NEURON_DIFFERENTIATION	GOBP_CENTRAL_NERVOUS_SYSTEM_NEURON_DIFFERENTIATION	166	0.354141909528764	1.42227984892098	0.00705264891485478	0.044968246040338	0.0346476424722245	1960	tags=19%	list=10%	signal=17%	SPOCK1/FOXG1/TBX20/NKX6-1/TOX/SLIT2/SEMA3A/EPHB2/CDH11/PLXNA4/ISL1/NFIB/CSF1R/ADARB1/NPY/HOXC10/DCLK2/NRP1/CBLN1/DCLK1/PROX1/TCTN1/NRP2/ZC4H2/DRD1/GLI3/B4GALT6/DRAXIN/PTEN/INHBA/CNTN2/B4GALT5
GOBP_MORPHOGENESIS_OF_EMBRYONIC_EPITHELIUM	GOBP_MORPHOGENESIS_OF_EMBRYONIC_EPITHELIUM	148	0.358569789764719	1.43225758159068	0.00707287146118704	0.0450416481844805	0.0347041981858866	2489	tags=23%	list=13%	signal=20%	SFRP1/ALDH1A2/IRX1/SFRP2/OSR1/PCDH8/CTHRC1/VEGFC/GREM1/TWIST1/WNT6/FZD1/RET/TGFB1I1/SULF1/ALDH1A3/IFT57/NOG/SOX9/DLC1/TCTN1/SKI/FGF10/TGFB2/IRX2/GATA3/AR/BMP5/STK4/IFT52/PRKACB/IRX3/FZD2/KIF20B
GOBP_STRIATED_MUSCLE_CELL_PROLIFERATION	GOBP_STRIATED_MUSCLE_CELL_PROLIFERATION	59	0.468408978408875	1.59592448221086	0.00716011785070019	0.0455411677810217	0.0350890736905551	2449	tags=29%	list=13%	signal=25%	FOXC2/TBX5/TBX20/GATA6/ZFPM2/RBP4/FGF2/TGFBR2/MEF2C/ANGPT1/NOG/BMPR1A/TGFB2/PTEN/RUNX1/RBPJ/HEY2
GOBP_REGULATION_OF_ANATOMICAL_STRUCTURE_SIZE	GOBP_REGULATION_OF_ANATOMICAL_STRUCTURE_SIZE	474	0.284374468254195	1.28575692258176	0.00720983351299155	0.0458010431150851	0.0352893053752399	2499	tags=20%	list=13%	signal=18%	FOXC2/COMP/KCNMA1/FHOD3/SMTNL2/KANK4/SEMA3E/CXCL12/NKX6-1/ELN/SLIT2/SEMA3A/PRR16/CDC42EP3/ATP1A2/HTR2A/HTR2B/PLEK/CFL2/PLXNA4/SEMA3C/LMOD3/ARHGAP18/VSTM4/PAK3/ITGA1/MMP2/LMOD1/SLC12A7/CYSLTR1/CCR7/EDN3/CDH4/DPYSL2/ACTN2/CCL21/TBXAS1/FN1/SLC8A1/AGTR1/RET/F2R/NRP1/GUCY1A1/APOE/KCNN4/RGS2/KLF2/PLEKHH2/TMSB15B/NCKAP1L/MYADM/EDNRA/AKT3/ADRA1D/SEMA5A/BMPR2/SPTA1/L1CAM/DRD1/CORO1A/HCLS1/ACTA2/DRAXIN/TMS…
GOBP_LONG_CHAIN_FATTY_ACID_TRANSPORT	GOBP_LONG_CHAIN_FATTY_ACID_TRANSPORT	65	-0.445112561096942	-1.58577077958975	0.00722731828657539	0.0458557826501612	0.0353314817109304	2146	tags=32%	list=11%	signal=29%	PLA2G2F/PLA2R1/NMUR2/SYK/ACE/ACSL1/PLA2G10/PPARG/CD36/SSTR4/PLA2G4F/SLC27A4/MFSD2A/FABP5/SLC27A2/ANXA1/SLC2A1/SLC27A5/NMB/PLA2G4A/PLA2G3
GOBP_REGULATION_OF_EXTRACELLULAR_MATRIX_ASSEMBLY	GOBP_REGULATION_OF_EXTRACELLULAR_MATRIX_ASSEMBLY	15	0.669603404338484	1.70617317053151	0.00727733861773411	0.0461165661670381	0.0355324131425743	2021	tags=47%	list=11%	signal=42%	HAS2/PHLDB1/ANTXR1/SOX9/TIE1/EMILIN1/AGT
GOBP_POSITIVE_REGULATION_OF_MYOBLAST_DIFFERENTIATION	GOBP_POSITIVE_REGULATION_OF_MYOBLAST_DIFFERENTIATION	22	0.606370960572087	1.71111549531193	0.00733789449901272	0.0464433934570315	0.0357842307270027	1284	tags=32%	list=7%	signal=30%	SMYD1/BOC/RANBP3L/RBM24/CXCL9/MEF2C/RIPOR2
GOBP_SNRNA_METABOLIC_PROCESS	GOBP_SNRNA_METABOLIC_PROCESS	54	-0.483056775398783	-1.66436179030986	0.00738333397009223	0.0466738630309864	0.0359618055292743	3248	tags=26%	list=17%	signal=21%	EXOSC5/INTS6/EXOSC7/CC2D1A/ELL2/INTS5/INTS10/INTS9/ELL3/EXOSC4/NOP10/CT45A6/CT45A10/SAGE1
GOBP_NCRNA_PROCESSING	GOBP_NCRNA_PROCESSING	366	-0.287456024889788	-1.28875972459907	0.00739837765357169	0.046711856955579	0.0359910795177288	6958	tags=45%	list=37%	signal=29%	INTS2/UTP3/DCAF13/IMP4/MTO1/ZNHIT6/RPS15/METTL1/TRMT61A/UTP6/INTS14/AGO2/DDX17/SBDS/METTL15/NOB1/URB1/ADAT2/EXOSC3/INTS1/UTP20/TSEN15/NPM3/MRM2/THADA/RTCB/UTP18/RCL1/TRMO/ERI1/NSUN6/FTSJ3/BUD23/CTU1/DDX56/LAS1L/WDR55/CLP1/TSR1/WDR43/RNF113A/DDX51/RPS16/PIH1D1/HSD17B10/DGCR8/RPS28/RPP40/PWP1/MRTO4/ZNHIT3/MRM3/TRNT1/POP7/C1D/ZCCHC8/NSUN2/ANKRD16/TRMT112/PPAN/TBL3/EIF4A3/PA2G4/RRP9/HELQ/NOP2/TPRKB/P…
GOBP_CARDIOBLAST_PROLIFERATION	GOBP_CARDIOBLAST_PROLIFERATION	10	0.736928347840475	1.6693455884871	0.00741542853457916	0.0467179135395012	0.0359957460629649	1080	tags=40%	list=6%	signal=38%	HAND2/TBX5/ISL1/EYA1
GOBP_REGULATION_OF_NEUROGENESIS	GOBP_REGULATION_OF_NEUROGENESIS	349	0.302254400330056	1.3303582826495	0.0074174061140844	0.0467179135395012	0.0359957460629649	3151	tags=23%	list=17%	signal=20%	BHLHE41/FOXG1/SEMA3E/CXCL12/NKX6-1/SOX10/SLIT2/CX3CR1/SEMA3A/EPHB2/ASPA/VEGFC/IL6/TGM2/EGR2/IFNG/PLXNA4/SEMA3C/MAP6/PAK3/SYT4/EFNB3/KIT/DIXDC1/HEYL/CX3CL1/LIF/CDH4/FN1/TMEM98/THY1/NRP1/PLXNC1/DLL3/RELN/CXCR4/NOG/SEMA5A/TNFRSF1B/BMPR2/IL6ST/SKI/NTRK3/L1CAM/BMPR1A/GLI3/DRAXIN/PTEN/EPHA7/CUX2/ID2/SERPINE2/MME/TP53/MAP1B/SEMA5B/TREM2/CCL11/HEY1/HOXB3/DAAM2/NGF/DLL1/DBN1/TIAM2/SERPINF1/MCF2/HEY2/PLXND…
GOBP_CILIUM_ORGANIZATION	GOBP_CILIUM_ORGANIZATION	403	0.299094982847396	1.33540520104101	0.00746964042726025	0.0469449194313157	0.0361706521282721	4820	tags=33%	list=26%	signal=25%	CLCN4/CFAP91/CFAP206/SPEF2/NME5/ADAMTS16/TUB/ARL3/ARMC9/CFAP43/IQUB/CFAP54/CEP126/DZIP1/LCA5/BBOF1/TBC1D1/SNX10/PARVA/DNAI4/CCDC113/PKD2/IFT57/SPATA6/SEPTIN6/MNS1/RAB8B/RAB17/TXNDC15/DCX/CCDC65/TCTN1/LRRC49/BBS12/DNAH7/TBC1D19/WDR35/CCDC28B/UBXN10/CCDC88A/AHI1/KCTD17/FAM161A/IFT52/CFAP61/IFT140/ODAD2/DNAL1/PIFO/CIBAR1/TCTN2/RSPH1/FLNA/WWTR1/CPLANE1/JHY/KIF3A/KCNJ10/TMEM231/TCTN3/TBC1D2B/CEP120/RP…
GOBP_MOTOR_NEURON_AXON_GUIDANCE	GOBP_MOTOR_NEURON_AXON_GUIDANCE	30	0.55365575412168	1.66730472515595	0.00747160485244108	0.0469449194313157	0.0361706521282721	2844	tags=40%	list=15%	signal=34%	KIF5C/SLIT2/SEMA3A/EGR2/PLXNA4/NRP1/NOG/CHN1/RHOH/TMEFF1/RNF165/NTN1
GOBP_REGULATION_OF_VASCULAR_ASSOCIATED_SMOOTH_MUSCLE_CELL_DIFFERENTIATION	GOBP_REGULATION_OF_VASCULAR_ASSOCIATED_SMOOTH_MUSCLE_CELL_DIFFERENTIATION	14	0.675529215412825	1.69238430204495	0.00748487080348306	0.0469711977242851	0.036190899324455	2449	tags=43%	list=13%	signal=37%	MYOCD/EFEMP2/KIT/NFATC2/ENG/HEY2
GOBP_SYNAPTIC_TRANSMISSION_GLUTAMATERGIC	GOBP_SYNAPTIC_TRANSMISSION_GLUTAMATERGIC	92	0.401126442132315	1.48686452044631	0.00749974649030339	0.047007501941041	0.0362188714077171	4342	tags=34%	list=23%	signal=26%	NRXN1/CCL2/ATP1A2/HTR2A/DKK1/CCR2/CDH2/CACNG4/RELN/MEF2C/DGKI/ROR2/DRD1/SERPINE2/CNIH2/GRM4/GRIK1/KMO/DRD2/CNR1/PRKN/TSHZ3/TNF/NPS/NLGN2/PLPPR4/STXBP1/NLGN3/TNR/CLSTN3/SHANK3
GOBP_MYELOID_DENDRITIC_CELL_ACTIVATION	GOBP_MYELOID_DENDRITIC_CELL_ACTIVATION	28	0.570850994009664	1.70491963454667	0.00751259254719967	0.0470310121810768	0.0362369858431894	3808	tags=57%	list=20%	signal=46%	TGFBR2/DOCK2/BATF3/CAMK4/SPI1/HAVCR2/ITGB6/CSF2/IRF4/RBPJ/CD2/IL10/CLEC4D/BATF2/SLAMF1/DCSTAMP
GOBP_GLUCOSE_6_PHOSPHATE_METABOLIC_PROCESS	GOBP_GLUCOSE_6_PHOSPHATE_METABOLIC_PROCESS	24	-0.593792623544672	-1.68491118339179	0.007579090415568	0.0473899353553835	0.0365135330273339	2778	tags=50%	list=15%	signal=43%	PGLS/SHPK/HKDC1/GCK/GPI/DERA/TALDO1/HK1/PGD/TKT/G6PD/HK2
GOBP_UREA_METABOLIC_PROCESS	GOBP_UREA_METABOLIC_PROCESS	10	-0.758498616513924	-1.73174845086747	0.00760194257918909	0.0474204783569085	0.0365370661443676	708	tags=30%	list=4%	signal=29%	CEBPA/ARG1/CYP2C9
GOBP_SMOOTH_MUSCLE_TISSUE_DEVELOPMENT	GOBP_SMOOTH_MUSCLE_TISSUE_DEVELOPMENT	22	0.604215057058073	1.70503176085053	0.00760231610092384	0.0474204783569085	0.0365370661443676	1919	tags=41%	list=10%	signal=37%	OSR1/ITGA8/EFEMP2/MYLK/PKD2/PROX1/SOX9/COL3A1/ENG
GOBP_INNERVATION	GOBP_INNERVATION	25	0.598070026741726	1.72226241182013	0.00762220406447262	0.0474872496595035	0.0365885128522877	2038	tags=52%	list=11%	signal=46%	VCAM1/SEMA3A/ISL1/ADARB1/RET/NRP1/SULF1/EDNRA/NPTX1/GABRA5/SERPINE2/SULF2/ITGA4
GOBP_HEART_TRABECULA_MORPHOGENESIS	GOBP_HEART_TRABECULA_MORPHOGENESIS	31	0.537949473206524	1.63218748654699	0.0077219338372788	0.0480506857672307	0.0370226354729245	3331	tags=52%	list=18%	signal=42%	RBP4/HEG1/ADAMTS1/S1PR1/NOG/FHL2/BMPR1A/TGFB2/BMP5/ENG/HEY1/TEK/RBPJ/HEY2/CAV3/TGFBR1
GOBP_POSITIVE_REGULATION_OF_RELEASE_OF_SEQUESTERED_CALCIUM_ION_INTO_CYTOSOL	GOBP_POSITIVE_REGULATION_OF_RELEASE_OF_SEQUESTERED_CALCIUM_ION_INTO_CYTOSOL	39	0.514176912618027	1.6299333285492	0.00784639788560794	0.0487664945510561	0.0375741599152658	2684	tags=41%	list=14%	signal=35%	TRPC1/CXCL10/SRI/CXCL11/CX3CL1/SNCA/CXCL9/F2R/THY1/PKD2/AKAP6/CASQ1/DRD1/PLCG1/APLNR/HTT
GOBP_CHONDROITIN_SULFATE_PROTEOGLYCAN_METABOLIC_PROCESS	GOBP_CHONDROITIN_SULFATE_PROTEOGLYCAN_METABOLIC_PROCESS	35	0.529494130138609	1.63800215995475	0.00786901829132221	0.0488317565678526	0.0376244437316048	2985	tags=46%	list=16%	signal=38%	CHST11/CYTL1/CHST15/XYLT1/DCN/BGN/CSGALNACT2/SPOCK2/CHST3/B3GAT1/EGFLAM/DSEL/NDNF/CHSY3/CSGALNACT1/B3GALT6
GOBP_PROTEIN_LOCALIZATION_TO_CILIUM	GOBP_PROTEIN_LOCALIZATION_TO_CILIUM	74	0.43698732617517	1.55011623977937	0.00787578514360648	0.0488317565678526	0.0376244437316048	4796	tags=41%	list=26%	signal=30%	TUB/ARL3/DZIP1/SNX10/SPATA7/TCTN1/WDR35/CCDC88A/IFT140/LZTFL1/TCTN2/EFCAB7/ODAD4/BBS9/WDR19/CCDC66/CC2D2B/ROPN1/FAM149B1/IFT80/ROPN1B/BBIP1/CC2D2A/RAB11FIP3/TTC26/CDK20/BBS4/DYNC2H1/ARF4/TBC1D32
GOBP_NEGATIVE_REGULATION_OF_FIBROBLAST_GROWTH_FACTOR_RECEPTOR_SIGNALING_PATHWAY	GOBP_NEGATIVE_REGULATION_OF_FIBROBLAST_GROWTH_FACTOR_RECEPTOR_SIGNALING_PATHWAY	18	0.642029720286412	1.72769146084924	0.00790888117380589	0.0489676923803815	0.0377291810928852	2690	tags=56%	list=14%	signal=48%	SHISA2/NGFR/FGF2/THBS1/SULF1/SPRY4/GATA3/SULF2/SPRY1/CREB3L1
GOBP_FIBROBLAST_MIGRATION	GOBP_FIBROBLAST_MIGRATION	45	0.490380680093994	1.59429419571393	0.00792611845337059	0.0489676923803815	0.0377291810928852	2425	tags=22%	list=13%	signal=19%	AKAP12/DDR2/FGF2/PAK3/THBS1/SLC8A1/ACTA2/ITGB1/ILK/GNA12
GOBP_REGULATION_OF_GLIAL_CELL_APOPTOTIC_PROCESS	GOBP_REGULATION_OF_GLIAL_CELL_APOPTOTIC_PROCESS	11	0.703304642374515	1.65353698308094	0.00792611845337059	0.0489676923803815	0.0377291810928852	2265	tags=55%	list=12%	signal=48%	AKAP12/CCL2/GAS6/PRKCA/TREM2/DLL1
GOBP_T_CELL_MIGRATION	GOBP_T_CELL_MIGRATION	64	0.439307486371825	1.52052862612928	0.00795022545687308	0.0490580141258839	0.0377987732122404	3349	tags=44%	list=18%	signal=36%	APOD/CXCL12/CCL2/CXCL13/CXCL10/CCR2/CD200/GPR183/CXCL11/AIF1/CCL21/S1PR1/PIK3CG/RIPOR2/DOCK8/CCL3/CCL5/SLC12A2/ITGA4/FADD/CD200R1/PIK3CD/ZAP70/CD99L2/APP/CXCL16/LRCH1/IL27RA
GOBP_DIGESTIVE_SYSTEM_PROCESS	GOBP_DIGESTIVE_SYSTEM_PROCESS	103	-0.389864401213103	-1.50951522835394	0.00798718257583199	0.0492273195466355	0.0379292215664313	3165	tags=31%	list=17%	signal=26%	ENPP7/WNK4/MUC6/F11R/UGCG/LDLR/NPC1L1/TFF3/APOA1/OXT/PRAP1/SLC5A1/NR1H2/TFF1/NPSR1/SGK1/PLS1/CD36/EZR/TJP2/INAVA/NPR3/TFF2/CHRM3/NOD2/CEL/SPINK1/HAMP/LEP/MUC4/AKR1C1/GCNT3
GOBP_POSITIVE_REGULATION_OF_INNATE_IMMUNE_RESPONSE	GOBP_POSITIVE_REGULATION_OF_INNATE_IMMUNE_RESPONSE	132	0.375629031054465	1.46858463728876	0.00803021381767377	0.0494336138704656	0.0380881695487409	3173	tags=27%	list=17%	signal=22%	TLR8/CD226/KLRD1/CRTAM/PAK3/TASL/HLA-F/SH2D1A/IRGM/FYN/MNDA/LAG3/TLR4/IFNK/SPI1/HAVCR2/IL12A/SLAMF6/CLNK/KLRC4-KLRK1/MMP12/PLA2G5/CCL5/LBP/TYROBP/CADM1/FADD/STING1/TRIM5/KIR2DL4/NLRC4/HMGB2/CLEC6A/CD160/LILRA2
GOBP_REGULATION_OF_CD4_POSITIVE_ALPHA_BETA_T_CELL_DIFFERENTIATION	GOBP_REGULATION_OF_CD4_POSITIVE_ALPHA_BETA_T_CELL_DIFFERENTIATION	47	0.48440031657752	1.58818197954475	0.0080453082045491	0.0494676441447365	0.0381143895790955	4853	tags=62%	list=26%	signal=46%	TNFSF4/HLA-DRA/IFNG/NCKAP1L/HLA-DRB1/LOXL3/CD83/SASH3/SMAD7/NLRP3/GATA3/SOCS5/RUNX1/CBFB/IL12RB1/IRF4/IL2/CCL19/IL27/FOXP3/NFKBID/IL12B/SH3RF1/JAK3/MYB/RIPK2/LGALS9/RARA/IL4R
GOBP_ENDOTHELIAL_CELL_MORPHOGENESIS	GOBP_ENDOTHELIAL_CELL_MORPHOGENESIS	11	0.700330530224134	1.64654455883662	0.00806396054737697	0.0495234441692236	0.0381573830126539	3378	tags=82%	list=18%	signal=67%	COL22A1/COL15A1/HEG1/NOTCH4/STC1/HOXA13/COL18A1/CLIC4/PLOD3
GOBP_POTASSIUM_ION_TRANSPORT	GOBP_POTASSIUM_ION_TRANSPORT	229	0.321832589480655	1.35706164434923	0.00812413935743202	0.0498338370311755	0.0383965380132112	2937	tags=26%	list=16%	signal=22%	CASQ2/KCNT2/KCNMA1/ANK2/KCNJ5/KCNIP1/ABCC9/LRRC55/VIP/KCNE4/ATP1A2/HTR2A/FHL1/KCNJ8/KCNA2/KCNIP3/SLC12A7/KCND1/EDN3/KCNG1/KCNB1/ACTN2/KCNJ12/PKD2/KCNAB2/ATP1B2/KCNN4/AKAP6/KCNH2/KCNA3/SLC1A3/KCND3/DRD1/FXYD1/KCNMB4/KCNA1/ANO6/SLC12A2/KCNK5/TREM2/KCNA10/ITGB1/WNK3/FLNA/NALCN/KCNJ10/SNAP25/AQP1/CACNA1D/KCNC1/KCNK13/KCNE5/AKAP9/DRD2/KCNIP4/ALG10B/DPP10/KCNC2/KCNB2/RGS4
GOBP_NOREPINEPHRINE_METABOLIC_PROCESS	GOBP_NOREPINEPHRINE_METABOLIC_PROCESS	13	0.706611324428115	1.71817240280432	0.00813707978102685	0.0498540752934714	0.0384121314182921	3180	tags=54%	list=17%	signal=45%	HAND2/KL/MOXD1/EDNRA/GATA3/PRKN/DBH
