# Supplementary material for: Identification of disulfidptosis in esophageal squamous cell carcinoma based on single-cell and bulk RNA-seq data to predict prognosis and treatment response
Source: Front Immunol. 2025 Apr 15;16:1567793. doi: 10.3389/fimmu.2025.1567793 (PMC12037556; doi:10.3389/fimmu.2025.1567793)
Supplement: Supplementary file 1 [file Presentation1.zip › Prognostic signature and immune microenvironment/bulk_gsea/SupplementaryTable_High_vs_Low_DEGs.txt]

TSPAN2
EVPLL
GRHL3
ATP13A4
PLA2G4A
SULT2B1
GPRC5D
JUP
RNF222
FUT2
KLF5
C6orf132
SH3KBP1
RAB25
GEM
BMERB1
TTC39A
BNIPL
CAMSAP3
P2RY1
MPZL2
EXPH5
SPACA4
KLK11
SPARCL1
ZCCHC24
ZDHHC13
SERPINB11
C14orf132
EPS8L1
SCEL
CRB3
DDR2
FAM229B
TMPRSS11F
GRHL1
MUC15
PMEPA1
JAM3
IL36RN
DSC2
EVPL
CCDC158
OTOP3
SPRR1A
NEXN
HK2
LTBP2
ASPG
PKP1
PKIG
TBX5
A2ML1
DENND2C
SORCS2
BSPRY
OVOL1
TIMP3
ADGRG2
CNFN
STARD13
AZIN2
FMNL3
TNS3
CHST11
GLTP
ZEB1
SLC9A3R1
ERBB3
CHST15
FOXE1
NLRX1
FOXL1
PTP4A2
CLEC18B
MYL9
LYPD3
CDC42EP3
LYPD2
ABLIM1
LIX1L
SPRR1B
TBC1D3E
OSGIN1
NECTIN4
GALNT16
MKNK2
ITGA9
CYP4F2
LHFPL6
TIMP1
PGR
DNAI2
PXMP2
USH1G
TMEM79
TMPRSS4
KLK12
GRB7
RBPMS2
PIEZO2
SHISA3
LGI3
VSIG10L
CDH1
VEGFA
HLA-DPA1
KCNK1
MITF
PLA2G3
LDHD
MGP
TNS2
MSRB3
SOBP
PGLYRP3
MAMDC2
FAM25A
RP3-403A15.5
CALB1
LY6G6C
AKR1C4
SOX21
CSTB
SPRR2B
SLC27A5
ART3
ZNF750
FBLN5
FUT6
GPR45
AKAP12
AXL
IQANK1
CYP1B1
LRRC4
C15orf62
NCCRP1
SPRR2D
FAM3D
CORO2B
C19orf73
KLK10
PTX3
SCNN1A
CEBPA
MPDZ
ABI3BP
TNS1
MAL2
CPQ
ALOX12B
PLCL1
RPTN
HSPB2-C11orf52
APBB2
B4GALNT3
S100A12
GNG2
TINCR
CARD14
SPRR2F
EZR
FBN2
HLA-DQB2
C10orf99
BOC
PLA2G4E
RFLNB
LDLRAD4
HLA-DPB1
TEX101
CHAC1
CERS3
NECTIN1
TUFT1
ELF3
GCNT3
PRSS27
PYROXD2
KCNMA1
FHOD3
HEG1
KLRG2
UNC13B
NOL4L
SPRR2E
TMEM45B
TGM3
TRIM29
ITGBL1
CAMK2N1
CYSRT1
SH2B3
GDPD3
PTGIS
BVES
ANXA6
GSTA4
TICAM1
BHLHE41
PHLDB1
KLF4
C1orf116
DHRS9
ENPP4
VPS37B
FERMT2
RP13-122B23.13
SPRR2A
CBLC
MAPK13
POPDC2
NBEAL2
ARNTL2
DCD
KANK2
FAM83C
YOD1
CEACAM19
PPFIA3
SPATA19
RNF175
PPL
CD177
ACTG2
KRT80
TTC22
KCNT2
SMIM5
SORBS1
KCNIP1
CLMP
RP11-554A11.11
APOBEC1
CXCL12
LRRC1
NPAS3
RTL5
TNFSF4
KATNAL1
SLCO1B3-SLCO1B7
SLCO1B3
ROR1
GFPT2
IL37
EPHA1
CLIP3
FAM83G
KDM7A
FOXC2
CYB5R2
SPOCK1
TPM2
ULK3
SERPINB2
CTAGE6
B3GNT3
FUT3
FOXN1
GYPC
OR4S1
IL36B
CARMIL3
TRIM7
ABHD17B
CSRP1
SYNPO2
TRABD2B
NKPD1
CYP4F3
TPM1
CSTA
SLC2A1
OR2F1
COMP
TMEM40
RAB9B
PRKD3
CFL2
GPR62
PDGFA
DLX5
TBC1D3B
BAIAP2
CLDN17
KPRP
RP5-1189D6.2
FXYD6
MYO1H
LDLRAD1
TBC1D3I
RAB3D
SERPINB12
CYP2C9
NR6A1
ANXA1
MXD1
SYNE1
ADH7
RAMP1
TMPRSS13
CYP4F8
SEC63
THBS1
SLFN11
SLCO1B1
TMEM184A
ATP8B2
PDZRN3
MS4A6A
PPP2R2A
LAD1
EBF4
RDH13
BHMT2
LPXN
HSD11B1
PERP
CCDC92
HMGB4
ZC3H12B
CRYBG2
KRTAP9-1
C3AR1
TRPV4
ZSCAN4
RAB11FIP1
WNT4
RSPO3
CTSO
FOXP2
KIAA1958
ADGRA2
ARHGEF4
EPHX3
CD302
TJP2
SFRP1
FRMPD2
ESRP1
THBS4
AFAP1
NKX6-1
SRI
ITGA1
CTNNA3
ANXA5
DCHS2
VIM
TGM1
FAM3B
CLEC18C
CD74
FOLH1
DUOXA1
KIF5C
SCRG1
PDLIM3
MYCL
TMPRSS11E
SYNPO
APOBEC3G
CMTM3
SH2D4A
CYP4F12
DDIT4L
HLA-DRA
SPRR4
BDH1
RNF183
DSC3
SPRR3
USP51
MOB3C
NPTX2
JAM2
S100P
KCTD12
SLC13A4
BAIAP3
LRCH2
STARD9
CASQ2
MAFG
MRAS
LYNX1-SLURP2
CALD1
PPP1R12B
CYP2C18
REEP4
FAM227A
OVCH1
PGM5
SEPTIN6
CDS2
ACSF2
CCDC190
MALL
FKBP7
IGF1
S1PR3
ST3GAL2
MFAP4
ALDH3A1
PTP4A3
HEYL
GDPD2
TNNT2
ADGRD1
LIPH
HMCN1
MAB21L3
PARVA
IGFBP7
ATP10A
TGFB1I1
STX2
DIO3
ATP10B
KCNA7
FBXL7
CYP4V2
FBXO46
CYP2U1
NEB
PTGER2
CCN2
KRTDAP
GTF3C5
GJB5
REEP2
ENSA
PHLDB3
HAND2
SEMA3F
CYP4F22
CTD-3074O7.11
MS4A4E
EPN2
TXNDC15
ABI2
MTUS1
ELF5
HAMP
TGM2
FOXF2
GBP6
PRRG2
HLA-DRB1
SLC48A1
HGF
ZAN
IGFBP4
CKMT1A
BLID
RCAN2
GOLM1
COL8A2
RAET1G
FZD4
FAM83F
NCAM1
STYK1
GAN
COL15A1
TMEM47
LEXM
DZIP1
NTN4
SLURP2
C4B
ITPKC
C1S
SLC16A4
ENC1
RAPGEFL1
ZDHHC21
TMEM200A
FYN
DBI
FAM43B
RHCG
BBOF1
CBR1
CDK5R1
ZNF385D
CRISPLD2
KCNE4
CD164
PDE5A
SPATA25
C1R
HLA-DOA
EVC
AOC3
ZNF385A
CD9
TGM5
TRPV3
TTC9
HVCN1
KLF3
KCNK7
SIRPA
AP1G2
MSLN
TWF1
MINK1
DENND2A
ENPP2
TRIM35
PTPRM
AMN
PRKAR2B
SLC5A10
BGN
ENDOU
DSG3
JUND
MAP6
RALGPS2
NRXN1
HLA-DMA
CELF2
TLL1
SLC25A10
FAM83H
HLA-DQB1
PRUNE2
CLDN11
GJB6
ZFPM2
IVL
TRPC1
IL2RA
SLC10A6
SERPING1
SERPINA3
JMJD7-PLA2G4B
MRC2
GYS1
ABHD17C
TM7SF2
SHANK2
LGALSL
RBPMS
ANXA9
ANK2
FSTL1
GXYLT2
SMAGP
CKMT1B
LDB3
FETUB
EPDR1
WNT2B
IQCF3
HYAL1
LIFR
POF1B
SPINK5
CRYBB3
MAN1C1
PPP1R32
AKR1B15
RNF208
ARMC9
RNF39
TMEM176A
RNF150
DTX4
CTLA4
MICAL1
SOX6
ZBTB7C
OLFML1
FCGR2A
CARD18
AKR1C1
PDE1A
NLRP10
DRAM1
CERKL
KRT6C
NECAB1
RUNX1T1
MYOM1
PDLIM7
RHOV
MEF2C
SLCO2B1
CTD-2527I21.16
CABCOCO1
NR2F2
GPR149
IGFBP2
FAM13B
CYP4F11
CALML3
MYLK
LMOD3
CNGB3
CFHR4
BNC2
CERS4
ATP2B3
HSD11B2
KIAA0408
SPATA4
FAM89A
LRRC4C
ULBP2
KLF8
MYH14
RAI14
CEACAM7
SHROOM4
PLAAT2
HAS3
IL36G
PRR9
RASAL1
FOXN2
PDK4
SMIM15
LCE3C
CTD-2501B8.1
HLA-F
ATP8B3
BOD1L1
ALDH3B2
VCAM1
CACNB2
SGPP2
ABCC5
ENOX1
DNM1
TBC1D1
GPR34
SLC22A11
NRP1
DACT3
TINAGL1
PNPLA1
EFEMP2
BEGAIN
PRR33
SERPINA5
RASA3
CCDC172
DIP2C
GAST
ADAMTS18
DOCK1
ALDH1B1
SLC6A8
ST6GALNAC1
CTAGE8
SSPN
SYNM
TRPM4
ATP11B
ZBTB7B
GAS7
TGFB3
PIP4P2
CEP57L1
ME1
ZKSCAN7
FOXF1
TMPRSS11A
CLCN4
OCLN
FBXO27
MPZL3
FZD1
MREG
GPRC5B
SAXO2
ADAM19
SNX31
SFRP2
DCHS1
GALNT2
SPEG
EIF4E3
ACTN1
CNTN1
SLC35G5
ARHGAP6
TRIM11
F2RL2
KCP
TMEM176B
STXBP2
COL14A1
SBSN
SDC1
ENG
ITGB1BP2
SLC12A7
PTEN
KLHDC7A
MXRA5
ASTN1
GDA
GFOD1
GTF3C1
TMPRSS11D
CFAP91
C1QTNF7
CAPN14
EXTL2
RP11-98L5.5
CLDN7
IL6ST
CACNA2D3
CLIC3
SYTL5
A2M
CRCT1
CSF1R
PEAK1
NFIB
SCMH1
SMARCA1
CCDC170
COL8A1
FHL1
RGS9BP
AEBP1
MAFA
TWIST1
ELN
FGFBP1
SLITRK3
ABCA12
CD72
SLC27A4
CHRM3
ARHGEF25
FN1
ARHGEF40
C1QTNF4
CES4A
S100A5
SLC4A1
SNPH
GPR88
DCLK2
SDR9C7
NPHP1
CEACAM1
HILPDA
SRMS
RAI2
SUSD5
CALHM2
MAPK6
LAMC1
C6
AKR1C3
ZNF521
OSR1
F13A1
KRT5
MARCHF1
ARHGAP18
DUOXA2
RAB42
TIMP2
LHFPL2
JPH1
C1QC
EFHD1
SGCB
MAPRE2
TMEM117
FOXP1
SCNN1B
SERPINB5
TBC1D3L
UPK1B
FGFR3
OGN
STAB1
CLDN4
ATP8A2
TAFA5
ATG9B
AARD
PDE4DIP
SLC9A2
DQX1
PADI1
SRPX
FGFR1
CFAP92
CCL2
NKX3-2
PRSS22
KMT5A
APOD
NUDT18
C4A
CHN2
CLIP4
LZTFL1
TBC1D19
RASGRF1
ARHGEF5
MORN5
KRT6B
FRZB
ST6GALNAC3
C3
ILDR1
CRIP2
DSP
PABPC5
PLN
NMB
ALOXE3
SLC4A11
SCG5
RBM12
STAP2
CEACAM5
MS4A4A
TGFBR2
HLA-DQA2
TMPRSS3
SIAH2
LOXL1
ZNF770
MYADM
SOX2
AKR1B10
DPF3
TOX
FGF7
ST6GAL1
ABCA6
DEFB4B
TNFAIP6
MFGE8
SGCE
ANO6
SLC23A2
THEM5
KCNJ5
EFEMP1
SMUG1
CCND1
LYPLA1
CCDC50
LIF
PHF20
ADGRF1
SEMA4B
ACTBL2
RHOJ
LRFN5
FXYD3
F5
ARL3
FABP5
RBPJ
MROH6
BLMH
PLEKHN1
CCN5
SAA1
LLGL2
SH3BGR
CSF1
SMCO2
COBLL1
LAMA4
GIMAP4
TMEM108
PLCD1
NBEA
CXCL17
TWSG1
EHF
S100B
DEFB103B
GOLGA6L2
FBXO32
GSR
NHLRC2
IKZF2
LEP
MIOX
NOTO
GGT6
SLC7A11
CHRDL1
KIF6
SERPINB1
MARVELD2
HDAC9
MRGPRF
CMKLR1
SPINK7
CFAP206
H2BW2
RUNX2
LPCAT4
ASPA
C1QA
SLAMF9
IRAG1
KLK8
PI3
RBM47
AKAP5
CDHR3
HDHD3
EDA2R
CCDC88A
IPMK
MPIG6B
ZMAT1
PCDH18
SMTNL2
HIVEP3
SEBOX
EMB
ACTA2
FGF14
ARRB1
LCE3E
ZCCHC18
FOXR1
ANGPTL1
SYT15
RYR1
FADS3
PLPP3
KLK13
BRME1
NFATC2
DOK5
PHOSPHO1
SPTBN2
VSIG4
LRRC32
SERPINB13
ARAP2
CCN1
F2R
RGS2
FLNC
FAM155B
KEAP1
WDR86
NKAIN2
CNGA3
EPN3
CDCP1
ENTPD1
HLA-DRB5
NIBAN2
MGAT4D
DENND1B
ODC1
KRTAP5-6
PHF10
PPIF
LST1
UPK2
PKD2
ARHGAP31
SMAD9
FLNA
LCE3B
RASL12
ZNF713
HSPA12A
EVA1A
LMO7
GIMAP6
SEMA3E
LURAP1
CYP4A11
RNASE6
TDRD10
BARHL2
GIPC1
GPR82
SOCS5
ST3GAL6
ELMO2
IRAK3
DPYSL2
TMX4
JCAD
DSG1
RDH12
TLR7
LAPTM5
P2RY12
MMP16
FLG
ERICH2
SLC37A2
XKRX
TAGLN
ATP2B1
CSGALNACT2
CEACAM6
GJB3
FAM83B
DUOX1
SPDYA
MFSD2B
TUBB8B
TPRG1
CCDC102A
SH3RF3
FCGR1A
HTR2A
SPATA46
SPEF2
SOX15
SCN7A
LIPC
HCAR3
PZP
GATA6
CKLF
FGD5
SCN9A
PTPRZ1
FAM214B
HPSE2
GLIS2
VCAN
CCDC200
CTAGE9
TMEM154
JMJD7
HES5
KRT75
FAM160A1
OTX1
CCDC148
AIF1
PTGER4
LMTK3
TIGD5
LRRC55
IL19
CHP1
ADH4
CFAP251
ZDHHC11
RAB20
DOK2
C3orf18
FAM83E
IPPK
PLA2G4D
VASH2
NAP1L3
SELENON
ZNF853
ZNF57
PRDX2
GIMAP5
GPR160
CDH11
WIPF1
KCTD9
ZNF362
HRNR
SNED1
IRGM
LOXL3
PARD3B
IL23A
TM6SF1
SUSD4
KLK6
NOD2
CTC-251H24.14
SLC14A1
STK4
OR52E5
MILR1
SLC16A2
ZSCAN26
GGTA1
VSTM4
CYSLTR1
PITPNM3
STMN2
APOE
CTSH
LRRC30
FAM135B
DIXDC1
MUC4
NOG
PPP1R27
FA2H
ARMCX2
ENPP1
LCE3D
SNX10
PDGFC
DLG1
SMYD1
RARRES1
GREM1
ITM2A
MAGEB5
CX3CL1
DEGS2
EPN1
C7orf57
DUSP14
FBXL13
PLCXD3
LGI2
KLK9
GFRA1
ACAA2
TMEM130
SKI
RGS1
ZCCHC13
APP
PARD6A
SAMD12
SOWAHC
STARD3NL
GUCY1B1
LIPM
RCN1
CFAP65
PELI1
HEPH
FUT5
HSPB7
GASK1B
ADGRV1
SLC5A9
RAB38
CSPG4
PTGER1
NFE2L2
KRT13
TTYH3
C6orf15
C5
NGFR
MAP1A
TRIM44
TYRP1
CHP2
LAIR1
LRRC18
PLIN4
BEST2
SLC27A6
N4BP2L1
CPED1
SLC8A1
SFTA2
TEX35
CTD-2370N5.3
CDRT1
ZBTB7A
CDH26
DNAJB2
NAIP
PHYHIPL
ANTXR2
NIPAL1
ITGA7
TNFSF13B
AACS
SPARC
PRAMEF11
FPR3
ST3GAL5
ALDH1A2
DZANK1
MACC1
KLHDC1
PALM2AKAP2
ITM2C
TLR1
RARG
EBF1
GAB3
KCNG3
OXSR1
MSMB
XPA
MAST4
FCGR2B
KRTAP5-4
CILP2
ECRG4
MPO
DOCK10
ZNF660
C2CD2L
BAHD1
RAET1E
ZBTB8A
ATP5F1D
CCR1
THY1
GJB4
GIMAP1
CYP2C19
ANKDD1A
RIPOR1
TCF7
NHLRC4
FNDC5
POLR3G
S100A16
MIDN
RNF14
MCAM
LRRN4CL
OTOP2
CCDC65
BICDL1
ADM
TMTC2
ZC3HAV1L
MAP3K21
HTR3B
EBI3
CFAP299
MINPP1
SH3GL2
SOAT1
TNFRSF6B
CCNJL
PTGFR
GRHL2
PGAP4
CHD7
SOST
LCP2
CMTM7
TMSB15B
COA6
CBFB
FAXDC2
LPP
SPRED1
ATG4D
NUDT8
RBFOX3
SUSD2
ASB5
PLA2G4F
PLEK
PLEKHO1
COL4A2
RP11-290H9.2
BCL11B
UGT1A7
GNA15
TP53I11
NFKBIB
PURA
APOLD1
EPHB2
IZUMO1
ARMCX1
CCDC47
LRATD1
CNRIP1
TNFSF12-TNFSF13
TCEAL7
PCOLCE
MIA
SYNE3
RIMS1
PYM1
SGCA
DLGAP4
DNAJB1
CD300C
RNASE7
LPCAT1
RGS16
RHOBTB2
TPST1
NUAK2
GSDMC
LCE3A
ZNF154
LTB4R
TGM6
RP11-903H12.5
LRRC8A
HOPX
NRP2
DPM2
B3GNT6
PLEKHD1
BHLHA15
RIN3
SEMA3A
CHPT1
KRTAP5-5
TMEM100
VPS13C
CROCC2
RASSF2
ERRFI1
PHF19
ELMO3
NUTM2D
KLF2
SLC4A9
USP45
SERPINA11
RBM43
CCL14
CPVL
MFHAS1
DUSP7
SYT11
TMEM243
GPX7
ALDH1A1
TYRO3
RAB35
THBS3
CCDC141
GOPC
IL32
COL22A1
IL36A
FDXR
AC004067.6
ENTPD3
CAPZB
GAS1
TRPM6
SLC39A2
SLC22A23
MAN1A1
CTHRC1
GADL1
ENPP6
ACRBP
SDCBP2
CLIC5
CFH
PLXNC1
GCLC
PRKD1
PRR16
TRIM16
GRIA1
APOBEC3C
WSCD1
EPHA2
IL22RA2
PMP22
SPOCK2
FILIP1L
RAB11FIP2
TSPAN4
PPFIBP2
NOTCH3
DNAJC18
ADAMTS8
MAPK14
GGT5
VAT1L
TMEM230
PKP3
KRT83
CYP2E1
NNMT
BMP8A
TMA16
LCN2
CYS1
MPEG1
PRICKLE3
MBD2
RUNX1
PAGE1
LYVE1
TINF2
PNMA3
HSPB9
PSCA
SREBF1
GSC
PAG1
CDH4
BMPR2
FOXG1
VSNL1
ABHD3
WFDC2
LRRC17
NUP214
PER3
TSKS
ARID5A
SUCNR1
C16orf95
ZDHHC15
IQCF1
PYGM
PAPSS2
SPIN1
FBXO17
FIBIN
ARHGAP29
S100A9
KCNAB2
TBC1D2B
C16orf96
ANTXR1
MAPKBP1
CNOT6L
KRT6A
SLC25A23
ZNF556
ITSN1
CEACAM3
DNAI4
CER1
GIPR
TIGD7
EMILIN1
LBH
AP1M2
SETBP1
TMEM191B
KMT2E
CCDC51
FRMPD4
LMOD1
SMIM31
TCF21
SGK1
NPY
PLXND1
KRTAP10-8
TMEM63B
AP1B1
CYP2C8
SERINC1
KRT16
GDF6
UIMC1
SLIT2
CYBRD1
TRAK2
PLXNA4
SMIM3
DLC1
SLC41A2
SOWAHB
PDGFRL
MYOCD
VIP
RCHY1
CFHR3
ACP3
DOT1L
POLK
CFAP43
MBD1
QSOX1
PLA1A
SAA4
GPC4
MAP7
SPINT1
INTS9
TSPYL4
PLEKHA7
ZBTB43
ATP12A
ANGPTL5
MGARP
TSPY2
CAPN12
FBLN1
PYCR1
ZBTB8OS
C1orf210
FAP
HTR2B
AOX1
OR6C65
DNAH3
MDH1B
GNA12
C15orf48
BCAS1
PTPRC
DZIP3
IGIP
PLOD2
GIMAP8
RUBCNL
B4GALT5
ATP1A2
TMEM232
CTC-360G5.8
IZUMO4
BICD2
IRAK4
GAS2L1
KLC3
ITGA4
SLC26A5
DSC1
DIPK2A
CYBB
DYSF
CCDC80
TST
LY6L
ZDHHC11B
RPL22
NUP50
TAC1
RASD2
ARHGEF9
DENND2B
DPH3
SERPINF2
CDH16
ONECUT1
MATN3
SH3BGRL
NKAIN1
HOOK2
FAM162A
RP11-2C24.9
SSTR4
CLMN
PTPN13
EFCAB11
HIP1
MORN4
TLE2
ZNF665
BICC1
FLAD1
PLET1
GASK1A
HSD17B1
HOXC11
ARHGAP27
GLP2R
RPS6KA2
RFTN1
PLEKHH3
HAPLN3
LRRC63
PHLPP2
EPPK1
PTPRU
TNFSF12
PGM2
IMP3
DNAJB8
ELOVL7
HSPB6
PREX1
OBP2A
NPY1R
TACSTD2
FAM95C
TMEM204
MARVELD3
LCN9
ARL4C
CAMK4
RUSC1
CTSF
FXYD4
IRX1
FHL2
FNDC3B
MAP3K9
DNAJC15
SLC4A4
SLCO1A2
ZNF704
GLIPR2
PI16
DHRS11
MLNR
SAMD4A
RP11-432B6.3
SLF2
LY75
TMEM244
FEM1A
CYTL1
IMPA2
TRDMT1
CCDC153
TFPI
FLI1
CCDC66
PLEKHF2
CNST
KRT33B
OR10A6
SDSL
ZNF135
DEFB1
TRAF3IP3
CDKL2
PRKCQ
NME5
AMMECR1
SIGLEC8
WFDC12
PPARGC1A
RREB1
ARHGEF6
LITAF
GJB2
PLSCR4
MKRN3
H2AZ2
CD226
GSTM3
ETV5
CYP2S1
LRRC6
PTGS2
CCNE1
MARVELD1
TCTN1
SPINK1
EFNA3
SCIN
CACNA1C
TOM1L2
CX3CR1
CLDN15
HOXB6
RCSD1
LAMP5
PAK6
EPB41L2
SHISA2
PAIP2B
C3orf22
SPRY1
SH3D21
MPI
CADM3
DNAH6
DMRT2
PNMA8A
PTH1R
CFAP54
SPATS1
MLX
PDZRN4
KRTAP13-1
PSORS1C2
SEMA6C
ANGPTL7
IQUB
BEAN1
TRIL
NELL2
DCN
CLDN20
DACT1
CLUH
GNAT1
ARHGEF1
TCHHL1
CFI
HOOK1
TUB
EMP3
P2RX3
SESTD1
CNKSR3
SHOX2
TCEAL6
STK33
TSSK2
RGMA
LY86
SLC2A14
EPS8L2
RNASE4
MBD5
CBLN3
EMP1
MLXIP
STAU2
BRSK2
TMEM62
NDRG1
ACE2
CHST3
MYOC
CWH43
FGL2
PXDN
SFN
CFAP94
ACP7
VPS4B
CD164L2
SYT2
SLC15A1
SMAP2
EGR2
CYB561
IRF6
WWTR1
HMHB1
RHBG
DENND5A
FAM83A
GSTM2
P3H1
SRSF12
APCDD1L
SPATA6
ALDH5A1
SYT6
IFT57
ITGA8
PGD
REV3L
ARID3B
ANXA13
MIA2
SRRM3
PLA2G2A
CBR3
ABCA3
B4GALT4
STMN3
ATP8B4
PTPRO
KRTAP20-2
ADGRL1
PHC1
GPAT3
JPT1
SAMHD1
CHST2
SLC5A11
PRDX1
HDAC10
SOCS7
LCA5
IL18R1
NPY5R
OLFM4
TOB1
LCN8
UGT1A1
SCIMP
IRF8
SLC46A3
CALML5
WEE2
DPT
PSAT1
KLHL5
ADH5
TKT
CPNE1
DNAJC22
BATF3
GIMAP2
UMPS
TLCD3B
MTMR1
PPP2R3A
GPX2
BCO1
TIMM23B
LCN12
KMT2B
IL1RN
SERPINB8
ARG1
SEPTIN3
GNB4
PRPH2
SLAMF8
KDELR3
SMPX
ECM1
PPIL4
IQCE
PCP4
EFNB3
UPP1
PEX16
GOLGA6L7
SRGN
C19orf84
CMA1
ATP5MC1
MAB21L2
PINLYP
SH3PXD2B
CD33
ABCB1
ANKRD55
CD3G
LILRB1
CD8B
EDNRA
NOP10
MT1F
ENAH
STRBP
TRO
LIPN
KDF1
SULT1B1
FAM187B
CROT
DPY19L2
HPCAL4
CDO1
LRPAP1
AADAC
RSPO4
PATE3
RP11-444E17.6
SIRPG
RET
CPNE6
IQCK
COL18A1
ZNF280B
FAM135A
IL2RB
DEPP1
NLRP8
APBB1
RP11-426L16.10
ABCC9
P2RY2
WDR1
SLC9A9
IL1R1
CNN3
GRAMD1C
LYPD8
RECK
ATXN7L3
KRTAP4-1
REG3A
EPB41L4B
SPATA13
SYTL1
MYL2
PECAM1
CD163
SHOC1
PARD3
RAB8B
PYGO2
SERPINE1
IL18BP
SAYSD1
GPR37L1
ATP8B1
COLEC12
SEC31B
OSTF1
GNG7
CNIH4
TAF7L
GPR183
SGCD
ZYG11A
LTBP1
PALD1
CGN
C2
FAM222A
MYOT
BTN3A1
ANKRD7
UACA
ZNF395
RP11-724O16.1
INSRR
SLC26A4
LRMDA
APOBEC3F
PRSS56
MFN1
FGF1
TMEM26
KRT14
MICU1
RAB10
DBNDD1
DLX6
MEOX2
KRT17
TNFRSF1B
GRAMD1A
SCGB3A2
ATP6V0A4
GIMAP7
FAS
UBXN10
LPAR4
PLEKHA4
SPRYD4
CREBRF
CCDC187
TSHB
GNGT2
VCP
NES
KRT15
PGLYRP4
BAHCC1
TRIM22
ABO
EPHB6
FCGR3A
WDR45
RIOK3
VGLL1
EVI2B
DCST1
TRIM8
DSG4
POU6F1
SMC1B
CNPY4
GSTA5
GPR35
NID2
ZNF296
ZNF823
KCTD21
TTC39B
ADIRF
MTARC1
DYNLRB2
CDS1
FAM47E-STBD1
GPR171
MARK2
BMPR1A
CPB2
C12orf56
MYCN
IFFO2
TMEM98
FYB1
KRT37
NIPSNAP2
SYNPO2L
TSNAXIP1
COLQ
CFAP97D2
SUSD3
LRATD2
PMPCB
SLPI
P2RY14
C1orf162
UGT1A5
TASL
RSPO2
TLCD1
CEL
PCDH8
ZNF827
GPD2
PPP1R12A
TMEM35B
PRDM1
CFAP73
STK26
RAPH1
HSF2BP
LTB
MNDA
PFKFB4
BCAR3
MYRFL
LAMA2
RRP12
PRODH
DOCK2
KCTD1
FAM199X
NDRG4
CMAS
MPP4
ITK
IKBIP
PLEKHG6
AIDA
SCARB2
CD96
HCAR2
COL6A2
C3orf80
IQSEC1
OR10H5
GPC6
CILP
LHX3
CADM2
SLC2A4
ARHGDIB
XYLT1
CCDC177
MAST1
ZFP36L2
RP5-1052I5.2
OLFML3
ACSL3
AHI1
GPI
CCER1
ADAMTS5
VPS37A
SRSF1
SIRT7
PIK3R6
KCNJ8
KRTAP19-7
CSTF2
FRMD3
SORCS1
SH3RF2
NUDT6
ATP6V1G2
SHE
SPRY4
COL9A3
PNRC1
DOCK3
TBL1Y
EQTN
RPGRIP1L
ABCA13
MYMK
VSTM2L
NAT1
ALAS1
C20orf141
CALHM6
CD4
GAREM1
KRTAP19-1
PDE1B
VSIG2
LRRC25
MRPL19
PLA2G5
PRRG4
CNTN6
CAMKK1
SPON1
NDST2
HTR5A
CDC42BPG
ORAI2
APOBEC3D
ACOT11
TNFSF15
HEXA
RGS5
CD14
YWHAZ
MAGEA10
EPGN
CYP3A5
GNPTAB
MOGAT3
DYNC1LI2
TTN
PCYT1A
CIITA
SDHC
ANKRD44
TSPYL5
ABI1
TCEA2
FAM43A
PRRX1
XKR4
ENSG00000283886
SMIM17
CD53
AJM1
GUCA1ANB
SPI1
EDN1
HLTF
ACSL4
RAB27B
TMOD1
CTSZ
BICDL2
PDGFRA
EFS
PRKCB
GNRHR
NHLRC3
CD69
HELB
CCL15
CCNG1
FAM161B
CCDC113
TFAP2E
GZMA
WDR87
SYNC
ADAMTS9
ZNF185
NHSL2
ROPN1L
HOXB9
PLAC9
WFDC5
TCTN2
TUBA4A
AS3MT
LARP6
LMF1
NRK
CXCL14
CD93
NMNAT3
NCF4
NID1
LAIR2
IL6
SNX1
DKK3
GSDMA
KANK4
LATS2
GAS6
PRDM15
APOBEC3H
SPATA7
ITPR3
EPHA3
LRRC3B
VCL
AGFG2
KALRN
FXYD1
CYYR1
LRRC70
SAMSN1
SLC43A3
LTK
KIF13B
KIF5A
SPRTN
ATL1
ZEB2
UBXN11
RORA
TRPM1
CD209
ZCCHC4
PRXL2B
PLXDC2
PCF11
SERINC5
BEND4
SPRR2G
GLT8D2
ILK
LCE1A
CHRM4
MAP4K4
OR4D2
OR13G1
RHOB
WTIP
SNTB1
PDCD1LG2
PODN
SHC4
IL4I1
TUBA3C
MYO5C
LRRC49
ERCC2
ITGB2
SPATA9
NTRK2
HAP1
ROCK1
C16orf89
CASD1
ANKRD1
UNC5C
CRADD
GPRIN3
ZNF449
SPINT2
CASQ1
FAM110C
TMEM119
TEX48
IL33
PC
CCDC181
AGER
GNG14
CABP7
PTPN18
PRLR
CSF2RA
CXCR4
PRSS2
BUB3
TCAF1
MAOB
CLRN2
FSCN2
FZD2
GJD3
KCNH2
PSPN
STK24
FAM90A1
VEGFC
CBX5
FASLG
DHRS1
SBF1
DAZAP1
ZKSCAN8
WNT6
GLB1L
NLRP3
TCEAL5
CLCA2
IGF2BP3
MPP2
KRTAP1-4
TMEM151B
PTPRJ
ORMDL2
PDE7A
RBM38
HSPG2
GUCY1A1
MALRD1
NDRG3
RAMP2
COTL1
S100A11
COL6A1
CYP26A1
ACTRT2
KRT31
PIK3CD
LPCAT2
HNRNPD
MAB21L4
DUSP13
ZNF70
KCNJ11
NDEL1
SLC13A3
FGFRL1
PIN4
CR1
PLD4
PALM
STX1A
CRTAC1
ALS2CL
MAGEA1
ITGB3
GADD45B
CPEB1
C2CD4B
KRT3
TMEM59L
KCNH4
CD163L1
NDFIP1
TPD52L1
KLF13
NEGR1
INPP5D
SULF1
INHBE
AIF1L
RAB33A
ATF5
TM4SF4
OSBPL6
MYH10
PRIMA1
IGSF6
TEX9
PCBP3
TBXAS1
DAPP1
VASH1
SLC6A9
HEPHL1
CCDC30
HRH3
RP1-65P5.6
QRFPR
ZNF616
LCP1
KIF7
KRT33A
NRROS
G6PD
WNT7B
TPPP
SLC66A2
PLPP1
HIC2
C3orf70
ROCK2
BEST1
NRM
TMEM159
SOX13
TNFSF11
CARTPT
SLC28A3
ZFP14
PAK3
BTBD19
FAT4
LTB4R2
KRT34
AR
SSTR2
IFNA7
SLC2A3
BDH2
S100A8
FOXRED1
CNTNAP1
BIK
JAZF1
TNFRSF10A
LILRA4
EML2
CYSTM1
EDEM3
CA12
LRRD1
TLR4
MNS1
TBC1D22A
KCTD11
INAVA
MFSD5
CPA2
CDHR1
ESR2
JARID2
TGOLN2
ILVBL
RANBP3L
SLC22A17
SLC6A4
ACTN3
MID1IP1
MYBL1
TMEM106A
S100A7
ROR2
OPRD1
SBK2
MED18
FNDC1
LIMK2
C1QTNF9B
SIRPD
SCN10A
PDGFRB
GZMK
OVOL3
CENPP
C3orf20
C8orf89
DPYD
HSD17B11
EOGT
SPDYC
ADAMTS16
TNFSF8
CPE
ACBD4
PAM
DFFA
IL1R2
CACNB1
FADS6
PPP1R18
CAPRIN2
PCDHAC2
THEMIS2
CMYA5
RASSF3
NECAB2
FAM166C
DCLK1
AHR
TNK2
CLEC2B
CSH1
KCTD17
MFAP2
TUBA1A
TTLL12
TEAD3
ODAD4
STUM
MIF4GD
CD83
SIPA1L2
HTR3A
QRSL1
TFEC
SFRP4
DNAH7
AHSG
BMPER
ZNF214
ADCK2
MAGEB6
SFMBT2
SLC12A2
HR
PRICKLE2
CFAP53
ADGRB1
AQP3
PRSS1
POU2F3
MFF
RHOQ
LPAR5
CHMP4C
RGS3
TUBB8
HOXA6
NIPA1
ZNF397
MAN2B2
ITPR1
GPR157
PCSK9
MCOLN2
ZNF275
SOX10
BLVRB
SLC35E2B
KRT85
RGS18
CDYL
NKIRAS2
CCDC126
PLD2
PLPPR1
PDC
CASP8AP2
SLC22A16
CD300A
ANKRD22
IL7
KBTBD12
PYGB
MUC22
TM4SF19-DYNLT2B
HPSE
SPATS2L
FILIP1
STKLD1
EPHX2
KCTD7
ESRRA
IFNAR2
CKM
TRIM52
STK17B
PRAF2
CLIP2
CDH19
MMD
CST2
SLC39A11
IL16
RNF114
C9orf85
TSTD3
USH1C
PTPN14
KATNB1
GNLY
OR6C70
GALNT17
ARL5C
MPP1
PBXIP1
PPP2R1A
POR
KLK4
FAM90A16P
OR10C1
ZNF471
ARHGAP15
PHACTR1
A4GALT
GOLGA6L22
NDUFA4L2
KRT74
HHLA2
USP19
CRABP1
MIEN1
C11orf71
PAX8
GPM6A
MAPK4
PLEKHG5
MRGPRE
MYH2
HMGA1
TBC1D14
SLC6A19
CCDC191
FEZF1
PDE3A
CD84
ISM1
BCL2L14
DIP2B
MID2
SIT1
PID1
NCAM2
SLC7A7
ITLN1
BASP1
MT1B
ZNF710
SMAD7
IBA57
ZNF25
MUC20
SSX4B
GLT1D1
NKX2-3
EPYC
ZNF536
ACOX2
PRSS23
CAPNS2
EMID1
PADI2
USP6NL
PGAP2
LRRFIP1
CLEC1A
ATOH1
S1PR1
RAB2A
DET1
TRIO
CAPN1
ARRDC1
ZRANB3
CST1
CTTNBP2NL
CPXM2
CRYM
EMCN
ADAMTS3
KIAA2012
POLDIP2
NEUROD6
GALNT3
ZC3H10
ABCG4
SLC52A3
PGPEP1
CDKN1A
DDI2
SLC39A13
CLCN3
TAFA1
KIAA0825
NEPRO
SLN
CD200
LMO3
KCNB1
ZNF426
PAK4
HERC6
NT5C1B
SLITRK1
SLC47A1
HECTD2
PERCC1
IKZF1
KIR2DL3
CPD
SYT4
NUAK1
ACSL5
NANOS2
LCAT
NLRP6
CWC25
ARHGEF28
NMU
APEX2
ZIC1
HYAL3
ZSCAN30
CORO2A
CYTH4
CDCA2
ITGAV
MBNL2
ZDHHC5
IFT52
CFAP300
SPATA31A3
DOK1
TRAF7
MOB3B
KCNK6
CPSF4L
CNN1
FDFT1
BTBD11
GAREM2
OMD
CGGBP1
F10
P2RY13
NTS
RAPGEF2
GBP4
SAP30
ATXN3L
ARHGAP20
BBX
FRMD5
TLCD3A
MAOA
ADAMTS1
TMEM125
KCNA6
LRRC72
TTLL4
RP5-850E9.3
ARL6IP5
B3GAT1
RP11-310N16.1
LRRC10B
ZFP2
TMEFF2
SIGLEC10
ADAMTSL3
GRIN1
GLTPD2
MGST2
C21orf62
OR51M1
TAS1R1
TMEM191C
AARS1
TMEM132E
COPS8
RMND5A
NHLRC1
PPP1R3D
IAPP
ARX
DNER
SHISAL1
GTPBP2
CAPSL
SAMD15
MSR1
SMIM10
KLHL18
KIAA1522
PTCH2
ACTN2
TXNRD1
POSTN
RAB28
ACAP3
PRSS3
GNAI2
MAML1
CDH2
EGLN1
CREB3L2
ALDH1A3
BTBD10
PDE4B
MB
USP11
NOTCH4
ADORA3
C1orf100
MPHOSPH8
KSR2
IL17B
HNMT
RGPD4
BCL3
LARP4
ABCB9
DMRT3
QPCT
ADRA1D
CLCA4
ANO1
BPY2B
LRRN1
FGF2
PLBD1
STXBP5
SASH1
TRIM55
ERBB2
SEPTIN4
ALOX5AP
CLK4
RELN
DMD
TMEM263
DOCK8
EBPL
PEX11A
RGPD6
ZDHHC12
RUSC2
TUBA1C
FGFBP2
BCAS4
GPATCH3
NHSL1
ANKRD24
CD300LF
GML
GMPPB
SLC22A7
DUS3L
EPHX4
BECN1
ANK3
ELL3
HNF4A
SLC46A2
ZNF18
ACTR3
MAP3K12
SULF2
CD160
PARD6G
GALR2
KCND1
LRRN2
TMPRSS2
ANKH
CAPN6
INHBA
STIM1
KBTBD11
GP9
CALHM1
UBL4B
ACSL1
TAFA3
TLDC2
GCNT2
MRC1
HMOX2
KPNA7
TLCD2
ZSCAN1
IYD
ENTPD4
MYCT1
JUNB
ARSK
RGS14
SPAG9
TP53BP1
CD8B2
CD28
POGLUT2
PTAR1
CHD6
SYPL2
TOR3A
ARHGAP32
NUCKS1
GPR162
CANX
LGI4
FAM98A
ASXL1
ZNF483
OR2Z1
HAS2
FAM184A
SLC39A10
RSU1
DYNLL1
F8
LRP5
NUDT21
CD2
NEDD9
CFAP20DC
CCDC28B
KIT
RNF187
OXER1
DBN1
SLC2A10
EXOSC4
MUSK
NCR3LG1
PAPLN
ADAMTS17
KRT222
IGSF21
KIAA1109
CYTIP
ZBTB20
EBF3
AQP1
SLC25A48
IGSF9B
TMEM116
SH3GL1
MYO1F
TRAF4
PCSK6
PTK6
CCR7
SLC66A3
GSTA1
ZNF281
SYNGR4
CELF4
ADAM22
BCL2L10
ETV1
SLC1A5
EPS15
RPRD1B
MS4A7
GHRL
P4HA3
PRND
CTSL
CCDC136
DRD1
SLC19A2
STARD5
ACTL7A
BEND5
BLOC1S3
NKX2-8
GTF2H2C
WIPF2
SLC38A1
ACACA
SHLD2
P2RY11
MARCKSL1
GSTM1
OLFML2B
SNX30
GNA14
PIK3C2B
FAM13A
TALDO1
KIRREL3
ADAM23
TMBIM1
OR1K1
MCCC2
ENPP5
NUDCD2
TMCC3
DUSP4
BIN2
SRGAP2C
RSPH1
RNF128
CAMK2A
PLXNB1
EEF1AKMT4
SEMA3C
TLR8
UBQLNL
SYCE3
TIE1
JDP2
TIMM8B
ITIH3
MOXD1
INTS5
KLK7
KL
NPL
GPR65
TMOD3
LY6D
NATD1
FST
ABCC11
ATP6V0A1
GABRE
C10orf62
ATP1B2
ABCB6
TRIP10
DUSP6
MASP1
ARRDC2
CTDP1
TNFAIP3
CATSPERD
MT2A
SLC8A3
MTURN
RETREG1
TPRN
TDRKH
MFSD9
CENPVL3
SOAT2
RASGRF2
CAP2
SARS2
CAVIN3
PCYT2
PAX2
KIAA1671
STAT4
DCTN6
VEZF1
ABRA
PPP4R4
PACSIN3
TP63
MARS1
HSPA4L
LRRC45
OPN3
LGALS7B
ZBED8
SMURF2
GRAMD1B
PTPRH
CEP112
MTTP
TNFAIP8L2
LCE2B
EGFLAM
PHKG1
GSTM4
GLS2
LINC02210-CRHR1
FMNL1
AMD1
CXorf51A
CYP27A1
TAS2R14
SFI1
KCNN4
BTNL8
ATP6V1FNB
KRT4
RNASE2
TCF24
ZNF672
HTRA3
TBC1D30
TRAF5
FUT8
CHSY1
VAPB
ATP2B4
OVOL2
AP3D1
NIPAL2
RGN
NAF1
PPP1R14A
CACNA2D2
SH3GLB2
NXNL1
CLCN5
DNAL4
CALHM5
MTG2
FOXH1
KCNIP3
RP1-309K20.6
CCDC120
FERMT1
ITCH
ATG12
FITM1
TSPAN14
ADAMDEC1
NKAIN3
SNX11
CRTC3
TARM1
SERAC1
TPT1
DCXR
MAP9
SLC2A8
RAB23
SLC6A3
FLACC1
CDR2L
COL6A3
TOX2
SNAI1
LYPD5
KLB
LGALS1
TRIML1
ZNF474
REEP6
IKZF4
CADPS2
PRB1
OPTN
SALL2
MAPK10
VOPP1
NR4A3
CEP120
TMEM238L
KRTAP29-1
SERPINB4
SPZ1
PPP2R1B
TCAF2
LUZP2
COA3
SLC25A25
GPD1
HNRNPLL
KPNA5
ABCA8
TMEM30B
APOH
TCN1
RRP1
THBS2
FAM163B
CDSN
ARSB
PSMD8
HBE1
SMAP1
NINJ1
CFAP69
PDS5B
S100A7A
ACSL6
RPP25
MAGEH1
IL21R
SCNN1D
PHTF1
FMOD
MAPRE3
MIER1
LZTS3
ATG7
CPXM1
TMC5
DAO
OR52D1
KLRC1
TOM1
CCDC150
LILRB5
CALU
PIGK
JMJD1C
ARFIP2
PTPRR
TMEM18
NEU4
IFIT1B
OXT
NRXN2
ADCYAP1
RBBP8NL
LIPG
GSTA3
FAM124A
GCC2
DAAM2
PCDHGB7
ZMYM4
APCS
BCL2L13
TTC33
CABP5
SYCP3
SYN1
ASPN
SRCAP
PRICKLE4
FAT1
ZNF562
NTRK3
PIK3CG
PNOC
RAB3A
ABHD5
ITPRID2
PYGO1
PRDM8
PCNX4
IFNG
EZH2
LECT2
MFSD2A
YWHAG
CFAP61
SLC16A11
ARTN
PABPC4L
ABCC2
SLC7A4
LCMT2
GPX8
RPS6
MUC21
EIF4G1
CBLN1
L1CAM
BBS12
HNRNPH3
SEC22C
OR4C13
VARS1
COL5A1
RAB3B
DCBLD2
PLCE1
ADCY6
POMC
COX6A1
C4BPB
KCNG1
CCBE1
STON1
ARMC7
YARS1
TCTN3
HYI
TRIM50
CRYZL1
PLCXD2
CHODL
GULP1
ODAD2
RPS6KL1
SPACA3
ABC7-42404400C24.1
CASP5
MEIS3
HOXB5
NREP
HMGB2
TNFSF13
CCL21
F11R
FAM161A
MGAT4A
FZD9
LDLRAD2
FNDC3A
ZNF408
H6PD
GNAZ
ADAMTSL4
DCAF15
SLC45A1
CCR8
C9orf131
RP11-795F19.5
EID2B
USP44
DNAJB6
NDRG2
RPL27
CLDN25
ADI1
PLAC8
HMOX1
INTS10
ZNF280A
SNTA1
DNAJC5B
MMP2
MAGEA6
SPG21
SDC3
CD99L2
C5orf47
KRT78
KRT86
SPATA17
C1QTNF6
SOX9
C8orf58
DYRK2
WIZ
ANKRD10
CD48
RHBDL1
SLC44A1
ADTRP
PDE1C
TUBG1
RNF19A
CUX2
FZD10
ANKRD60
DEF6
BET1
CYP24A1
STXBP5L
ADAD2
PRR15L
ZNF570
FER1L6
MT1E
GNGT1
NFIX
RPP38
HMBS
GSTP1
LONRF2
CATSPER1
HMGCLL1
IDI2
PDLIM4
PLP1
SPPL2B
GPR68
METRNL
C1QTNF5
RARA
IDO2
CILK1
CCDC183
NRSN2
SLC2A6
MAP3K3
LAMB2
SPTA1
TRMT9B
MRPS7
RMDN2
ARID3A
SLC25A41
MAGEA12
CBX4
TYROBP
DDRGK1
CADM4
IL12RB1
NUTM1
RIT2
BEND6
OR5H14
RP11-287D1.3
TMPRSS11B
GAL3ST2
ARSI
TLL2
PRR15
PLA2G1B
APC2
RNF149
HBEGF
OR11H2
ARMCX4
IL5RA
DELE1
DCUN1D3
MTMR6
LOXL2
ADARB1
ENDOG
C7orf31
KIF3A
PIKFYVE
CT45A10
PPARGC1B
BCL2L1
SDR42E1
HHATL
ACSS3
DRAXIN
MYH11
CABLES2
GPBAR1
CD200R1
DMKN
APEH
MARCHF8
STING1
HOXB13
BHMT
OR5AS1
CTSA
WDFY2
FLT3LG
NR1H2
SGIP1
CARM1
SPATA20
CALB2
FAM111A
TMSB4X
WDR35
UBE2V1
GEMIN4
POU4F1
MRM1
EGLN3
ADAM11
BTBD16
SMN2
TTC17
NRTN
ADGRB3
EDN3
RNF224
MMP17
PDCD6-AHRR
FASN
FREM2
COPS2
SLC35A1
CNOT3
PAX9
TMEM54
MAGEA4
SIGLEC7
NACAD
CBS
SLC47A2
GPR78
AKAP8
PSIP1
TMEM11
RAMACL
CCNO
TGFB2
MPV17L
C11orf94
PTS
ANGPT1
RBBP9
GCC1
SLC7A3
GNG10
BCL6
ZNF382
MAGEA2
KIAA0040
OSR2
ZFP36
ELOVL1
SLC40A1
TBRG1
MICAL2
ZNF618
S100A14
TEX11
ASB16
NMT2
IDE
ASPSCR1
GAPT
GALNT10
SERPINB7
CEP128
KRTAP20-3
C4orf46
CTD-2192J16.17
FPR1
MRAP2
CD1E
BACH2
DCUN1D5
NECAP2
ZBTB10
ADAM28
TMEM266
FXYD2
SMIM22
KIRREL1
SH3BP5
LAT2
DNMBP
PDE6D
MYO7B
PRELID2
TRIB2
TM4SF5
SPDL1
LIMS1
PNMA6E
DDIAS
KRTAP12-3
SQOR
DNAL1
APBB1IP
MICOS10
NAT14
GATD3B
TBC1D2
SCUBE1
CIB3
ARMC6
KDM5B
ADIPOR2
SAP18
ZC4H2
CD3D
SLC1A3
CBX8
SULT2A1
CXCL10
ELP1
TP53INP2
ARL4D
DNM2
SPATA2L
DOP1A
LCK
CHN1
PTHLH
SNX33
HSPB1
CHMP7
MRPS18A
ZNF593
SH2D3A
ABCC1
OXNAD1
SAMD3
PMCH
NAALADL1
FGF16
MBOAT4
B4GAT1
SLC39A4
SNCA
FFAR4
ZNF239
BIRC7
KRTAP4-3
SPTY2D1OS
BCL6B
PIR
TMTC3
GP6
CALML4
UPK3B
RBP4
FGF17
FLRT2
SCGB1C2
DSCAM
UFL1
GPRASP1
CNOT11
PLEKHO2
H1-8
AP1S3
ASGR2
BBS9
CC2D2B
DUSP8
SPINK14
COLGALT2
STYXL2
UQCR10
HRC
PLVAP
ALDH4A1
FIGN
DGKB
ZNF608
PRKCSH
GBGT1
TNFRSF9
OR10H2
FAM107A
PRXL2A
BNC1
DCP1B
PRELP
PRDX5
TMCO1
MANSC4
LCE2D
ABTB2
HDX
PCNX2
COL3A1
WFIKKN1
REPS2
NEK1
UNC45A
PROSER2
EPHB3
NPTXR
PAK5
MNT
KCND3
TP53TG5
TSBP1
AP1S2
PYY
CCDC116
GPSM3
GPRC5A
DIRAS3
PRKACB
SLC15A2
SLC50A1
RAB27A
SLC18A1
ANKRD36C
RIT1
NAPEPLD
NSMAF
PLEKHG1
MDM1
GPR37
CLIC4
TMEM41B
MYBPC2
PRKCH
RPA1
KMT2D
ACSM6
VCY1B
ZNF804A
CDH23
KREMEN1
HRAS
MMP7
MAGI2
GNG11
CCL3L1
XPO4
FAHD1
OTOR
ACADL
LCE1C
GABRR1
RASL10B
OR2AK2
CD3E
STK38
EIF3D
CORO1A
SLC12A6
IFT140
RBL1
UGCG
RAPSN
CES3
ATF6
PIP5KL1
SGSM3
CCP110
TAPBP
SRR
GINM1
ECSCR
A4GNT
LRRTM2
LRRC3C
RBM24
PDZK1IP1
PAQR5
CABP2
RARRES2
PPP2R2C
POM121
KLF9
IQGAP2
FAM102A
PRPF4
CEP170
TXNDC16
KRTAP4-16
KCNG4
TCERG1
MRTFA
NOP9
ZNF22
OSGIN2
INO80C
CXorf49
ATP9A
ZNF354B
PLA2G12A
CCDC63
DDR1
ATG5
TMEM170B
FUT1
FOXB2
RGPD5
LPAR3
SLC16A13
URI1
C5orf15
SPINK6
BLZF1
TSEN54
TNP1
PLEKHH2
B3GNT8
DISP2
CSMD1
PLAG1
C1orf53
PEG10
HCFC2
TMEM140
CCSER2
RP11-701H24.9
MPP3
MAGEA11
DKK1
ZNF227
NFAM1
SAGE1
C1orf226
CMBL
MAX
STK40
CCL3
METTL9
NNT
ANKK1
UCP3
CRTAM
NIPAL4
INPP5J
AKAP11
KCTD14
SAMD9L
TMEM60
CEP44
ZKSCAN1
CGRRF1
VGLL3
KLRD1
DEXI
ARL4A
NEURL3
FGF21
TIAM1
MPPED2
JAKMIP1
MAGI3
NPC2
RAB6A
SAMD1
RPE65
GPR141
CYP39A1
SCAF8
PNMT
PRX
LGMN
TPCN2
MROH8
TOP3B
PDZD4
EXOC3
EFCAB5
PRAP1
KIAA1328
ADCYAP1R1
SYT13
STPG2
MICALL1
FTCD
ZBTB47
PNMA6A
PHLPP1
ACSM2B
STEAP2
VILL
ARHGEF18
MUC1
PRPSAP2
NACA2
FAM117B
PURG
SPAG1
XK
SMIM34B
C17orf67
ETNK1
CIBAR1
PLAAT1
AGT
KCNH1
LIMS4
SYNDIG1
AKT3
ANOS1
METTL21C
IL1RL2
PIGS
C11orf87
DCUN1D1
MEX3B
HECA
PFKFB2
FAM136A
OTUD6A
POT1
MKNK1
HDGFL3
NUDT10
SPTB
THAP2
ANKS1B
C12orf54
ICAM2
HOXC8
ID1
SETMAR
RRP1B
LUC7L2
MAP3K14
ANKRD37
VPS13A
KLRB1
TXN
FNBP1
NQO2
AFTPH
ARFGEF2
ID2
FAT3
RP11-15K19.2
CSN3
SLC6A14
LCA5L
C19orf38
PHTF2
LIN7B
GTPBP10
TRAT1
TNFRSF4
MIEF2
BRPF1
PLEKHA1
MAP3K6
HPCA
CPLANE1
WDR19
COP1
CFAP100
LSG1
ITPR2
CRIM1
DCAF12L2
GAL3ST4
NAPRT
WNT9A
DCAF6
VWA7
IGDCC4
MYPN
PHLDB2
PPP1R9A
PIANP
AKAP9
METTL8
CCN4
PPP1R37
SNX24
GLYATL1B
RIC3
FAHD2A
ZNF695
AP000295.9
PPIL6
CXXC4
MMP23B
ALOX5
PSMD3
PRRT1
NUDT4B
IRX2
SERTAD2
GPT
TCF23
IL20RA
PYCR3
TAPBPL
PPM1N
TECR
EVC2
ADPRH
CRYGA
MYD88
ICA1L
PENK
RYK
PRDX4
NEBL
CD24
ABCA5
PRIMPOL
GMNC
VAMP5
ASB18
NPIPB9
KRT19
FAM133A
MCM8
C19orf47
AP2A1
DUSP9
ARL8B
ZNF621
MAL
LCNL1
PLS3
KRTAP5-11
DMTN
FXYD6-FXYD2
TMEM268
MEGF8
AAGAB
GCH1
ADAM21
PCDHA7
NEFL
CLSTN2
SLC22A4
HSBP1L1
TNIK
PRMT9
ALB
RAPGEF3
NLRP7
STX19
SYNGR2
P2RX7
LCE5A
TRAM1
CSF2RB
RP11-834C11.12
DHCR24
TSPYL6
WSCD2
PLIN3
BTLA
NSMCE4A
SERPINB3
AKAP13
INHBB
KLK14
ZNF257
RNF157
HCLS1
MADCAM1
FBH1
LAG3
ZYG11B
PECR
BORCS8
FUNDC2
ZNF845
SLC26A9
MS4A14
EPO
ARL17A
CHI3L1
CRISP3
MEX3D
SERINC3
PNP
FPGT
AXIN2
OR4X2
PDZD2
PDGFD
TOPAZ1
ALKBH6
GUCY2C
PPP1R26
CCR10
VPS25
PPARD
BHLHE22
ADD1
BRI3BP
ADGRF5
SOD3
ITGAM
GLI3
UQCRFS1
LZTS1
ADGRD2
AGTR1
PHKB
SIRPB1
CC2D1A
COL25A1
MOSPD1
TXNIP
C16orf90
INPP5A
BAG3
ATP2C2
ANAPC7
LACRT
GUCA2B
LMNTD2
CCR5
SLC16A12
MAPKAPK3
CKMT2
LDOC1
COL7A1
NSDHL
ISLR
FBXO36
FBXW8
CHMP2A
JMY
RTL6
CDH5
COL4A1
FBXO34
CEBPG
CRISP2
LRCH1
FOXA1
CLUL1
VEPH1
SNRPD3
NXPH3
EEF1AKMT3
SLC29A4
PLD1
MLIP
PLCL2
SUPT5H
COX6C
CEACAM16
MEF2D
HOXB3
P2RY10
PIP5K1C
SNX2
ERMP1
C1orf115
UCHL5
MEDAG
NDN
CAMK1
DYNC1I1
CDKN2C
PPIP5K1
FAM228B
LSM11
TARBP1
CST3
UPK1A
LRRC8B
AP3S2
TCF7L1
HTT
TUFM
ZNF561
ULK1
ILKAP
ATP6V1F
TNFRSF18
PRPF38A
MMRN2
BAZ1B
MAGEB17
NALCN
FCER1A
IL2RG
C8orf34
MDC1
RHBDL3
B3GNT4
NIFK
EIF4E1B
ABCA1
COL10A1
SESN3
RNF141
CYP26C1
ATP2A3
DOCK9
CAND2
STX16
MAGEC1
TRPA1
UBXN8
LXN
SLA2
SPATA5L1
VCY
IL15RA
ASCC2
NBL1
CYP2A7
LRRC75B
IL3RA
KRTAP4-7
CHST10
KLK5
B3GALT5
IFT22
KRIT1
PM20D1
FRMD1
PIK3R1
LCE4A
SEMA5A
DMXL2
PLG
CROCC
TRAF1
ARHGAP8
FOSL1
CHAF1A
IFNL3
RHOU
IRX3
FAM160B2
DYNLT3
EPS15L1
BCO2
TMOD2
BCR
PPP1R15A
RTKN
FOXB1
CDK14
ZNF569
AGBL1
DGKH
VPS33B
GUCY2D
PGBD1
KDM4B
DCX
MRPL15
RELCH
CCDC171
CREBL2
TMEM235
MSC
POFUT2
GDF11
COX7A1
FAM200B
TOMM34
LIPK
ICOSLG
SFTPA2
EGF
NYX
IL20RB
RAB3IP
SRD5A2
APOBEC3B
MELTF
KIF1A
IGFBP5
KLHL33
CREB1
KRTAP4-6
APOC1
CEP68
DHRSX
NMUR2
ZNF346
MYO18A
SGTA
RBMS2
NCR1
ZNF671
PRKCA
BNIP3
ANKRD40
ATG10
DPF1
INKA2
RP5-877J2.1
RESF1
ANKRD6
BCDIN3D
MRRF
ALDH16A1
PAF1
NPIPA8
ZNF287
MPP7
C17orf99
ACKR2
ZFP28
SP5
SPHKAP
PTPRN2
ZNF692
ZBTB17
CRLF2
ARHGAP36
C1orf158
EME2
SHPK
TACC1
CRHR1
GPR17
HFM1
RASGRP2
RAD9B
RAB5IF
SLC7A13
KLHL6
ETFB
PROM2
RBM22
SH2D7
LIPA
WDR7
NAV1
C2orf78
OR52H1
ZNF846
RUNDC3A
HAVCR2
ARL5B
KIFC2
CGNL1
DDX28
TRIM5
SLC34A3
TDRD3
TMEM151A
MAGEA3
ASAP1
TBL1X
TBX6
C1orf54
OR51G2
CCR2
KRBA2
SMIM23
AXIN1
PLEKHM1
SAMD8
STK38L
ADGRF4
UVSSA
AKT1
CDKL5
TSTD1
NCALD
RGR
TP53AIP1
CNTN2
TCHP
GOLGA7B
ANKEF1
SAPCD2
SPR
KIF20B
SH3PXD2A
AADACL2
TEK
PTPN22
SH3BP1
ARHGAP23
MRPL4
PELI2
CA10
GREB1
SESN2
GMPPA
PIFO
CTC1
KRT73
ST3GAL4
RASSF9
MANSC1
PLOD3
LYRM2
IL10RA
CD1A
OXSM
MAFK
LNX1
ZC3H6
OXLD1
CCL4
CPLX2
TEX29
SNAP25
XPO6
FAM153B
CYRIA
KLHL31
RRAS
ZNF488
KCTD15
HCRT
BMF
NOX4
ZNF568
NMNAT2
TMEM272
ELAPOR1
ATP6V0C
EPM2A
GPNMB
GRM4
NEIL1
GLA
NUDT11
NKX6-2
RCVRN
MSRB2
USP43
ZNF34
CCDC8
TMEM121
PPP2R5A
YAF2
NRGN
ALDOC
BSND
HABP4
POLR3GL
PGM2L1
RAB40B
HMGCS1
NEK8
ZNF77
FGF10
ENPP7
FRMD4A
CLEC4D
OR2H2
SUB1
SYK
GTF2IRD1
H3C1
GKAP1
GPATCH2L
C21orf91
KRTAP6-3
ST6GALNAC6
PLA2G4C
LRIG1
SCN1A
SRSF5
FTO
OR4B1
TIGIT
IFNLR1
FGF5
TNFRSF8
MAGED2
VPS11
SLC27A2
IGFL1
GLI4
NCOR2
PCDHA4
POU3F2
ODAM
SCG2
ST7L
LYRM9
RBM27
DGKI
TMEM128
KLK15
INSYN1
USP1
H1-2
LILRB2
NBPF1
PRMT3
SUPT3H
HACD4
TUBA8
IL17RD
HS3ST3B1
FBLN2
ITLN2
CCDC146
FEZF2
S100A2
GALNT12
DENND3
MOGAT1
SPN
FBXO2
TMEM88B
GMPR
LCN15
SLC25A40
PEX5
COL5A2
HEBP2
PTGDR
TNP2
ITGA5
CCL23
KIF25
TDRD6
TIAM2
ALPK3
PPM1J
SVEP1
WIPF3
LELP1
EVL
PLCH2
MAMSTR
ERI2
MISP3
SLC10A1
INAFM2
COASY
SLC22A2
ANKLE2
ASB15
SNX7
PAX6
STT3B
SERPINB10
GAS2L2
FMN1
KCNA2
NDUFB5
RFX3
C19orf33
CLINT1
KLHL9
MYO5B
SELENOF
NMS
AATK
DERL3
LPIN1
KRTCAP3
LRRTM4
NOXA1
FAM13C
CHL1
ADCY5
CDNF
GDPD5
RASGEF1C
CRELD1
RABGGTA
DNAJB7
SPX
SRBD1
USP22
PIK3R2
FAM98C
UCP2
PDK3
CNTN5
TMED2
SKAP1
NAP1L5
AGO4
RASGRP1
ZNF829
TFAP2B
CNIH2
PGBD5
WT1
NFKB2
ZNF582
CACUL1
CHURC1
PCDHGC3
PAK1
IFNK
GHRHR
NPR2
RHBDL2
BIN1
PRRT2
NSF
OR5M11
KIFBP
LGALS4
AEBP2
PRSS12
CYFIP2
IL18
PODXL
CHERP
TSC22D1
LMNA
BCL2A1
GABRA3
KRT24
GNAO1
HES2
RPAP1
LYPLAL1
RTP1
SLC2A11
CFB
SV2B
FOXP3
C1orf216
ECM2
AGRN
TCHH
TBC1D8B
PDZD3
GFRA3
GSKIP
CXCL13
PPM1F
NFE2L3
SEC61A2
GRPR
HSPA13
ACE
S100A6
ZIC5
LSAMP
CEMIP2
SLC38A2
CTNND2
FOXQ1
CCDC137
METAP1
TMEM9B
C20orf173
ISL1
SCART1
STAT6
SIRT1
ORC3
LUM
SH2D1A
ATXN10
SASH3
EIF4E
MON1A
LENEP
NFATC3
GNAQ
COX7B
F3
AKAP6
KAT2A
NKD1
CRYGC
TRIM72
ADGRL4
PTCD3
RXFP2
SAP30L
GLE1
SMAD2
MYOG
MEIS2
VCX2
SCARF2
SEC23IP
KRTAP7-1
SYNJ2BP
TBX20
GABBR1
OGDH
DCC
GPX3
HK1
PLPP2
MTAP
PLOD1
CEP126
HLA-C
IDO1
KDM2B
TTC12
ANKRD9
GP2
MAP1B
PLPP7
CDIN1
TMEM68
TFF2
SLC35E1
GFRA4
ANKHD1
KMO
ABL1
OTX2
SLC35C1
UGT3A2
TUT7
ADAMTS12
MT1A
TUBB
GLYATL1
PAGE4
OBSCN
TMBIM4
TMPRSS9
RNF24
AMPH
NR2E3
DKK2
RTN1
LMAN1L
LCE6A
B3GNT5
STRIP2
IFIT2
SYCP1
PES1
DLEC1
ALDH3A2
UBE3C
OBP2B
ANKRD40CL
DNM1L
CD63
GMFG
GALM
LEO1
MAK16
ALPK1
NCKIPSD
KCNG2
VAPA
PRKG1
ZCCHC8
BBIP1
CSKMT
HTATIP2
SDR42E2
ANKRD13A
LGALS2
TMEM141
ATRIP
GSG1
PCDHGA8
YIPF5
OAF
RAP1A
SLC12A4
FLG2
GCGR
MAGEB2
MEIOSIN
C4BPA
IL4
TCN2
DCAF7
CDC42
CTDSP2
RASGRP3
C1QTNF1
CHST9
TNFAIP1
MORN2
ZNF385C
HSPBAP1
ZNF559-ZNF177
ATP1A4
FANCE
HTRA1
ETHE1
REN
CADPS
FOLR2
GCNT7
DERA
PALLD
NEK11
TRRAP
IL1A
KLC1
IHO1
PSAP
ZSCAN5A
ETV6
ELF2
EFCAB10
VAMP8
RHOF
OR2B3
SSX5
CLSTN3
FAR2
SLC7A8
BICD1
KRBOX1
TCEAL3
PADI4
IL17C
RASSF7
RAB3IL1
HEY2
REP15
UBQLN4
DYNAP
CCDC173
UFSP2
ANXA2
TPI1
ODAPH
CCDC89
FUNDC1
XPO5
SLC6A20
HLA-G
IGSF3
ANAPC2
KDM5C
OCSTAMP
FAM216A
DSN1
NAA50
NCKAP1L
PSME3
EML6
CCL26
CLDND1
SINHCAF
C9orf152
DEFB127
SPTBN4
ZBTB14
H2AP
CSN2
ALMS1
CD36
DDX53
BPI
GATA4
CLIP1
IL17REL
UMODL1
ZNF677
ZDHHC3
TMEM178A
UBE2G1
GRM7
NOSIP
GATAD1
TDG
ADAMTS20
CACNA1I
TMEM14A
ERLEC1
NRBP1
AP4E1
SPATA33
ANKRD33
DYRK3
SMCP
NGLY1
PNISR
STC1
ZNF385B
TUBGCP5
MMS22L
MXRA8
SCN1B
ZNF454
FCHSD1
LRP8
ELAC2
ARHGAP25
LY6G6D
ACKR3
EXOSC7
DNAH12
UBR7
LYPD6B
CYLD
TP53
RALB
PLCB4
ZNF391
KRTAP19-5
ECEL1
ADAMTS6
FAF2
SLFN12
MMEL1
HPGDS
SLC44A2
CYP21A2
UBN1
ALG10B
PMVK
MEGF9
OR2A1
PSMC4
KERA
TIFAB
TIGD4
TCEA1
SHCBP1L
SHMT1
PDSS2
MAK
CECR2
SLCO5A1
ARNT
KCNS3
WASHC2C
DPP10
NSL1
SSX4
CCL4L2
PCP4L1
RNF44
LILRB4
FKBP4
CIDEA
SGPP1
EXOC6B
SH3GLB1
ZNF606
ASH1L
TMEM72
EFHC1
CAMTA1
WAPL
ANGPTL2
SCARA5
MYCBP2
ZNF431
APLP2
CASKIN1
S100A1
B4GALT7
EFCAB13
NMNAT1
S100PBP
FGF11
ZBED2
KDR
CCDC149
CLEC4F
ZAP70
NDUFAF1
TOR4A
MMRN1
KRTAP9-6
TNR
MLXIPL
ANKRD49
MAP2K4
PARM1
GTF2E2
MGST1
FOXC1
CLN8
CBARP
YIPF7
TUBAL3
PRKX
ASIC3
ACBD5
IRS1
KIAA1210
PITX1
WFDC13
SCGB1A1
ABRAXAS2
USP3
TCEAL1
HMSD
KRI1
FAM167A
C7
NR2F6
SP9
PHYKPL
MACROD2
PNMA1
KCNK5
SERPINF1
NEUROG3
LYRM1
SEC22A
RARB
CLEC2D
SS18L2
ABCF2
NLGN2
WASF3
BCL10
MYT1
MCRIP1
CADM1
KRTAP10-2
MAST3
TIMM29
PNLIPRP1
PLAU
EYA1
ZDHHC23
TSPAN5
TMEM44
SEZ6L
PBOV1
KLHL26
ZNF831
HTR2C
DCDC2C
STPG1
TUBB2A
PKD1L3
PRSS51
CD47
SLC22A6
NANOG
CCDC91
ST14
NPNT
MFSD11
DNAJC24
LRRC56
IFNW1
VAV2
UBE2V2
CARF
GBP3
AC007192.4
TSPO
TRADD
MPST
NOP14
TANC1
MRPL2
ESYT1
CEACAM18
CD8A
SHKBP1
SLC13A5
C5AR1
EHMT1
DOCK4
NUP62CL
ASIC4
RP11-77K12.7
TANK
OR7A5
PLCG1
FRRS1L
PDCL2
CD81
NOS3
SYAP1
PATL1
CPNE4
COX6B1
CDH6
TSPYL1
NUP107
TOGARAM2
ARNT2
ABCC10
CRNN
MPPED1
RPL3L
IKZF3
LRRN3
C1QTNF9
ALOX15B
RTL3
CDC25C
PDLIM2
PRDM16
TGFBRAP1
AFDN
TET2
NUDT3
SEPTIN8
C15orf39
PARVG
NPIPA1
CALCOCO2
H2AC20
ACAA1
GIP
SLC26A2
SEMA5B
SLC25A42
PDK1
IGFL2
CTRB2
COPB2
SUMO3
CXXC5
LRRTM1
EXD2
HNRNPM
DLL1
REXO1
BPIFB4
ACADVL
RCBTB1
QPRT
SEPTIN5
DIPK1C
EMC1
CALR3
TGFBI
TMEM238
FAM170A
ZNF879
SCARF1
SST
MROH2A
AP3M1
ARHGEF26
OTUD4
TET3
SLC23A3
GBP1
BCLAF3
ZNF518B
UNC93A
CCNI2
GGH
TMEM132A
CSGALNACT1
SLC22A14
APOA1
NAT2
ITGB5
PARP3
VDAC2
DOC2B
KDM3B
FOSL2
CST7
GNPTG
BROX
RPAP3
JAKMIP2
TRPV5
FRAT2
EML5
PIGA
KRTAP5-8
MYO19
E2F6
CPTP
MAP3K10
PSG11
TRPV2
GAPDHS
PPP1R13L
CHRNA4
SLC29A2
CLNK
KLHL38
MAP2K6
UPF1
CRYAB
UTP15
PHF24
TENM3
ST8SIA1
C2orf74
PAPPA2
ZNF80
ZHX2
PNKD
PPARG
GALNT1
CLPS
BRD3OS
LAP3
HHIP
TSPAN15
OTOF
PCSK7
BIVM
AC005281.1
C1QTNF2
SLC39A8
KIF3B
EMX2
NR5A2
PCCB
SUFU
DNAJC12
ATP5MGL
GMCL2
TCEAL2
FAM131A
FAM210B
CUX1
SRM
FIBCD1
NEO1
DCLRE1B
BPNT1
FAM214A
LIPE
PPM1E
IFNA6
TMEM211
PATL2
TSSK4
RP11-216L13.16
WDR47
B4GALT6
SLC16A9
GDI2
VSTM2B
SLC30A7
CLEC10A
BCKDHA
NACC1
PRKN
MPV17
HIC1
C19orf53
BORCS7-ASMT
C4orf19
ARHGAP5
ARHGAP40
ALKBH5
TRIM62
IL10
DGKD
RRAS2
MCRIP2
KRTAP5-1
DTNA
LANCL2
CPA3
SLC44A4
ROGDI
ZNF331
DVL1
RASEF
SLC25A16
TOLLIP
TTC23L
TSKU
CD180
NMBR
EPAS1
C10orf143
PLA2G7
TPPP3
LRRC74B
SLC25A39
ASTL
VGLL2
RIPOR3
NRIP1
MLLT1
CDKAL1
BPIFB2
BPIFC
OTUD6B
VSTM1
MYPOP
MSH5
ERMN
GLIPR1
TESK2
NDNF
SENP7
AMIGO2
KLRC4-KLRK1
ADA2
RAB19
FBXL19
TMEM262
NPC1L1
GNL3
CYB5R3
TEX45
MIS18BP1
C9orf153
TFRC
ZNF513
PDPN
TPP1
CCDC3
GPR137B
SLC46A1
DIPK2B
SEPTIN12
WNT5A
LINS1
RUFY1
TCP11L1
DRC3
CD207
LHFPL1
C1orf167
EML4
RABEPK
OR10D3
UGT8
NEMF
HLA-A
P3H3
TMF1
GSPT1
NFATC4
PCDH12
CLC
GH1
PCED1B
DHRS7C
SLA
NSD2
CASZ1
CACNA2D4
KRTAP10-1
PPM1M
SLCO4A1
IL17D
LOXL4
GP5
MAP2K7
ALPL
XRN2
NXF1
NKG7
CCDC57
CNIH3
SDK2
CD40
ZRANB1
OR5T2
WDR4
ARFGAP1
GCK
OAT
PGPEP1L
ZSCAN31
CXADR
WDR62
OR2M7
SMOC2
ILDR2
TRAM1L1
KRT20
WASHC2A
TUBGCP2
KRTAP20-1
DENND2D
PCSK2
PON1
CXCL16
GPR142
ANG
AIFM3
RBM4B
SEPTIN11
EIF4EBP1
CSNK1A1L
LHX9
ZNF577
NTM
IFITM2
TAF6
SP4
TLR3
JAML
PCDHGA7
FZD5
LY96
TMEM219
MRPL34
QKI
TEX53
ZNF207
RAB44
GPAT4
SP110
LBX1
TMEM82
ALX4
NTNG1
POMT2
HAL
ARPC5
BAG1
UTP25
KCNJ10
PRR5
ZBTB25
RSPH3
BSCL2
SYDE1
MYC
RHPN2
SH2D5
GFOD2
WNK4
TIGD3
C1QL1
NPVF
C16orf70
BACE2
NDUFA11
BMP10
PRDX3
RAD51
SLC6A1
POM121L12
CEP152
NOTCH2NLA
POLR2M
ANKLE1
CHRNA10
UPK3BL1
METTL25
COQ6
KLK3
NMD3
TIMM44
LARP4B
DUS2
SPTLC3
COX7B2
DNAJB14
FUCA1
CD300LD
SS18L1
PMF1-BGLAP
OR2A4
APOL6
ARAP3
LCE2A
C11orf58
TMEM109
STK19
CNTLN
AVP
FAM71E2
KRTAP22-2
AKAP1
EXT2
FARP1
ROBO2
TSPY1
SNX21
MKRN1
HS6ST2
QRFP
CLEC9A
PRRT4
CLECL1
E2F2
PVRIG
ATP2A1
FAM220A
NRL
RAB3C
GRAPL
GPR15
FAM90A26
CHAC2
MINDY1
ZBTB5
ATG16L2
C16orf54
NARS1
UPB1
CST6
PRAC1
HOXA3
RETNLB
SLC10A3
BSN
KAZALD1
DOCK6
NME7
OR4K15
ATP1B1
F2RL1
FNBP1L
OR4D10
MTFR1
MYO6
S100G
PLD6
RFT1
B3GALNT2
PLEC
CTNNBIP1
PIAS1
MED25
DDA1
CCDC178
PPP4R1
IDH1
GPR25
TMEM253
PRKAR2A
PLAA
DPM3
LONP1
HTN1
NELL1
LY6G6E
SCRT1
AP1G1
APLP1
SLC25A27
UMAD1
ATMIN
RHOBTB3
OR6T1
MTFR1L
REG1A
SNTN
ERP29
DNM3
ZNF286A
RITA1
BCL2L15
SLC26A7
ZNF33A
TNNC1
BTN2A2
DDC
SCLY
ZNF772
ENAM
YIPF6
FAM149B1
ME3
DUSP29
APOC2
POU2F2
NFYB
NEUROG2
OR12D3
CNOT6
APBA2
DEFB113
CH507-9B2.5
BTD
MLYCD
CEP85L
VSX1
SERTAD1
MYH1
ALKAL2
EPHA5
C11orf53
SCLT1
C13orf42
AHNAK
MFSD6L
PDE12
SLC35E3
IGF1R
RRM2
CLU
ZNF620
RTRAF
C1orf122
USP53
ASTN2
INPP5K
UNK
GARS1
CGB2
ILF2
SCAMP2
SEC24C
RND1
GOLGA6D
MARS2
POLR2J3
RNASE1
STRN
CACHD1
PBX4
TNPO3
HOXC4
PRR22
RBM23
RP11-384O8.2
ARHGAP9
SLC12A5
ANKRD36
SNX20
FABP7
TAS2R38
PDIA2
PPFIA1
CLCC1
COMTD1
CASP14
ADAM15
ABI3
PRL
TMPRSS6
BPNT2
ZNF551
NFYA
GPR174
BNIP3L
DENND5B
CCDC25
ZCCHC12
TAPT1
EPX
CXCL11
HTN3
SARM1
SRSF7
FBXW9
RANBP9
MOCS3
FKBP8
DUSP26
GID8
DCTN4
WASF1
NEU2
ADAT3
UCHL3
CFAP52
SLC44A5
UBALD2
MEIOB
FGF22
MAT2B
TP53I3
MARCHF7
P4HA2
SWSAP1
KCNA1
TBX4
CSDC2
LIMD2
DAP3
GLYAT
USP31
PITPNA
CLPX
SH3BGRL2
PLA2G10
PIP4K2B
PAX4
EDN2
GH2
GTPBP3
TES
MYBBP1A
PAGE3
PPM1K
HAPLN2
NBPF6
C2orf49
ZNF248
ZNF251
CCRL2
ZW10
CYB5R1
CCNP
IKBKG
KPNA2
FAM131C
SMIM8
HECTD1
NOBOX
AHDC1
CORO7
GCDH
POP1
RAB40C
GAD1
LRRC69
HDDC3
TPSAB1
THUMPD3
ATP5PD
MIB2
RFLNA
RP11-286H14.4
POU4F3
RALGDS
C2orf80
MPZ
NMRK1
RALBP1
ZNF347
CRISPLD1
ZBED6CL
CXCL9
MANEA
BEST3
IL12A
CPLX3
NBN
MVK
MARCHF2
ADAMTS2
COL20A1
DIDO1
AKR1B1
GGT2
NUDT4
KCNMB4
MTUS2
PNMA8C
GGACT
EFCAB1
SAMD5
IRAK1
NKAP
SLC9B1
HLA-B
XKR7
SLC22A9
CHRNA2
EP400
NAGA
WDR72
COL2A1
NBPF9
INSYN2A
ODAD1
DMAC1
VARS2
FAM32A
SNX5
NBPF15
GRAP2
WDR77
FAM47E
SPANXN4
NLRC4
PCDHGA10
LEF1
PHF8
EPHX1
DPF2
AFAP1L2
TMEFF1
KRTAP13-2
PDLIM5
IFI27L1
CYB561D1
WFDC11
RBMXL2
TARS2
CD320
GAP43
FZD8
APLNR
USP9X
A1BG
RNASE9
NRARP
LMNB2
ZHX1-C8orf76
TRIM47
PSD4
PCP2
FAM71F2
LDAH
MCF2L2
SLC2A2
MRPS24
OR5D18
NCOA7
KRTAP1-3
ARL14EPL
NAXE
NEDD4
SERPINI2
BAG2
TRPM5
PIK3R5
TMPRSS7
FAM78A
MAFF
COL28A1
TTC9B
ZNF559
HABP2
DOCK11
TSC2
ZDHHC18
FAM120C
MED16
MAPK7
TMED3
VLDLR
WDR20
PTH2
AGRP
PNMA6F
HDHD2
ADAD1
OR4E2
CCDC88B
SP7
XPO1
ERO1A
C1orf131
TMEM38A
SCG3
FEZ1
HCN2
COQ8B
ZNF644
PHGR1
RP11-507M3.1
RYR2
COCH
SEC14L2
FAM234B
ZNF541
C1QBP
DHRS4
FAM174A
KRTAP6-1
GET1
THRB
ADGRG7
SPAG16
GPHB5
ELF1
TFPI2
IFNL2
POP5
LRRC66
ACADS
TRIB3
CEBPB
KRT82
SMIM35
PTBP2
NAALADL2
GNPDA2
CREBZF
PCDH1
SPACA9
NEK7
FLCN
RAG1
ZKSCAN3
FAAH2
ACACB
MRPL13
ATOH8
ECH1
ARMC3
DNAH8
TMEM41A
QRICH2
FCN3
MRPS11
SLC11A2
TDO2
ABHD14A-ACY1
SUCLA2
DMGDH
EXOC1
TMEM39A
MLN
NPHS1
CST5
TPRA1
OR1D2
SMARCA5
OR4A47
FAM180B
RPP25L
RFNG
SYS1
XKR5
RP11-14J7.7
GAB2
WLS
CSRNP2
TUBE1
RASSF5
PRB4
RXRA
U2SURP
MRPS21
STRA6
OR51G1
ZNF274
SIMC1
CRKL
FMC1
ABAT
ZNF491
CHST7
MYH13
ALDH7A1
XG
COL21A1
SMARCA4
TBX3
VIPR2
PKDCC
MATN4
DOCK7
PEDS1-UBE2V1
RFX7
PRLHR
TAGLN2
ANKRD18B
ARHGEF17
PNCK
IRS2
TNFRSF12A
FAM160B1
LZTS2
SLC35A5
WNT7A
AQP8
TAGLN3
ACTL9
SPATA12
CBLB
TMPRSS5
OLR1
CDR2
RAD54L2
SFTPB
KANSL2
MAN2B1
H2AC18
CARD6
MAP7D2
RP9
YIF1B
EID3
TDP2
CACNA2D1
SPACA6
FAM71F1
ZNF443
METAP2
ELAPOR2
HSF5
OGG1
RAB1A
DUOX2
SYCE1
LDLR
WNK3
PFDN6
EHD4
CD38
CNPPD1
PGK1
TPP2
PROX1
GCHFR
NAPSA
KANK1
EFL1
ABCA7
CPNE8
RP3-382I10.7
GIT2
PLXNA1
AIRE
SPATA22
OXGR1
OR1S2
ZNF675
GPR119
SHC3
LRRC8C
ANKRD46
TRIM54
CARD8
CDC25A
SPIN3
OR2J1
SLC3A2
SLC22A31
GPR137C
DIP2A
IL27RA
C17orf78
ZNF891
DEDD2
CENPS-CORT
ZNF599
MPP5
MCOLN1
RABEP2
NOL3
DRG1
TRAPPC11
LDHB
PRMT2
DIPK1B
XPO7
SIRT2
JAK1
AL928654.7
CCDC40
MSS51
ETNK2
CAPN9
PLS1
STK11
GPCPD1
DNAJC5
CT45A6
LILRA1
STK17A
BET1L
ZNF200
GOLGA8K
SCYL2
CNR1
OSTM1
TIMP4
GPR27
OR51B2
ZNF684
KIAA0319
FADD
PTPDC1
MPND
BOLA2
CARD11
TSPAN11
KRTAP26-1
TUBGCP3
MGST3
NEK9
MRO
UBALD1
EXOC8
VPS29
OSBPL2
IFI30
ANKRD61
BRS3
FAM20C
HSD17B8
ARL10
NOS1AP
CAPS2
ZDHHC7
GBP2
RDH10
FSTL3
RAB9A
SCN4A
EFCAB7
BAZ1A
PARPBP
UFSP1
FOXJ1
IFT43
LGR4
DCLRE1C
DAZL
COX20
EI24
EIF3J
USP35
ARMH4
NR2F1
LGSN
PFKL
PA2G4
CEP76
NXF3
B3GALT6
PAPSS1
FREM1
PADI6
SCAF11
FAM3A
DPYSL3
TERF2IP
FFAR2
POLR2A
AMHR2
DDAH1
AVEN
ZNF552
MOCS1
MMP25
SLC25A1
KRAS
CCDC90B
RAB31
AP4B1
PUDP
ZSCAN9
ZDHHC9
TMCO5A
RNF10
NDUFB9
SELENBP1
GM2A
GCFC2
CERS2
NFAT5
LMCD1
ZNF208
ATP6V1E1
DHX32
SELENOI
CLEC2L
NPIPB5
TRIM9
RRP36
EFTUD2
RNF146
KCNJ12
RBM25
CDCP2
ADAMTS19
C11orf42
GPHA2
TRIM43B
DAGLB
MUC16
TRIM51
MBL2
RNASE8
OPN1MW
CNTRL
ZFP1
COBL
PPP1R36
PIM1
RP5-967N21.13
FLT4
PKP2
MPHOSPH6
OR10G3
C16orf82
SERPINE2
SBNO1
MROH2B
BBS10
C22orf15
RP11-346I3.5
RSPH6A
ZDHHC2
PNRC2
PLCB2
GALK1
NUB1
RPS3
CHM
TRIM56
IRAK1BP1
S1PR5
CACNG4
UCMA
ADM2
C6orf163
MS4A8
ZNF17
MYBPC1
BPIFB3
CUBN
TMC4
CORIN
MAG
MFSD6
PIAS3
CTSK
KRTAP1-5
EEF1AKMT1
INCENP
TAGAP
CRYBA2
SLC6A18
TMEM45A
REX1BD
CTSS
WDFY3
NDUFB2
CCND3
NHS
CHDH
DEFA5
PLCB3
PCDHB4
HS3ST4
YY1AP1
LRRC10
ANKRD35
CYBA
METTL14
TTC31
LRRC26
C2CD2
TREH
RP11-697E2.12
EIF2B5
UAP1L1
SIX1
ZNF354C
ACER2
GZF1
DERL1
SYCP2L
R3HDM2
UBE2Z
FBXO11
SMIM9
ZNF112
FLOT1
IFFO1
LURAP1L
KCNK9
EPB41L5
GOT2
UBE2O
PTGES2
ZNF404
KLRF1
RPS27
GPR135
SLC20A1
ARID5B
DFFB
PLA2G2F
NR3C2
MRPL18
ZNF517
RPUSD1
ATRN
TMEM250
SLC9A3
NSG1
GARNL3
APMAP
FSD1L
GRP
PARP8
TRIM48
ZNF250
ZSCAN10
LSM4
SGO2
STARD8
GLIS3
NGF
CCDC88C
DCBLD1
PRTG
PAGR1
CCDC188
NARS2
TP73
RYR3
UROS
NPHP3
DDX23
TMEM95
MMP21
DNAJC10
PLPPR5
TPMT
GPR155
HAPLN1
EML1
FRG2B
TSPY10
PPME1
UTF1
DDN
TNNI1
GPR12
DHODH
STAM2
CZIB
TNFRSF19
SLC36A3
RMC1
SPATA1
KIF13A
RNF2
UNC119
CARMIL2
DEK
HOXC10
EFCAB2
DIS3
ZC2HC1C
C6orf47
AP5B1
BICRA
SELL
ESRP2
TMEM170A
BEND7
CYP2R1
LIPI
MBP
L3MBTL3
SAMD14
NARF
PRPSAP1
SIGLEC1
SNRNP27
ADAT1
GREB1L
CELF5
TNS4
MRPL45
SLC7A5
ADGRL2
DNASE1L2
TNN
ATRX
AP2B1
HMGN5
RILPL1
RIPOR2
ZNF610
SUSD6
CDC40
SLC15A3
DMTF1
HSPA12B
COL4A4
RPL37A
SOX5
EXD3
C2orf66
RAB26
CHORDC1
CHRND
ELSPBP1
BABAM1
POM121C
COX5B
ZNF366
HOXB4
PTX4
TAZ
ST6GAL2
PRSS35
TCF12
PPP2CB
HTR1E
WNT3
TTC16
SIRT4
SUGT1
FNIP2
DLL3
PRR23C
CTC-260F20.3
TMEM200B
STK32C
IFIT5
NQO1
NPTX1
PGBD2
PCDHB8
CA5B
NTRK1
MUC19
CLTB
FSHR
BTK
SDR16C5
ZC3H18
DPP3
FRMD7
CCL5
UTP23
PLCZ1
COL1A1
ZNF280D
AOAH
MAGEE1
CNKSR1
MME
RNF168
KPNA4
PRCP
POMZP3
SHTN1
GNRH1
WBP2NL
PTGER3
UBE2QL1
HDLBP
ETV2
PHKG2
HGFAC
SF3B4
DSEL
EIF4A3
KCMF1
S1PR2
CTBS
GID4
BEND2
TMEM25
GPR39
NGB
IGFLR1
EPCAM
TRAPPC2B
EVI5
BARHL1
SHISA7
TRIM17
NEK4
SEMA3G
MBTPS1
PITX3
OR5D16
LRP11
ALKAL1
PDE6B
EMC4
CAMKV
NHLH2
POLR2H
RFX5
RPL27A
LTBP3
NBPF26
RAB2B
CABYR
EREG
REEP3
MCF2
SEMA4C
IL2
S100A7L2
GTF2IRD2B
RPL41
DCDC1
FCF1
LCE1B
FASTKD1
FGF4
TMEM255A
OR5AC2
WDFY1
ASB4
SNRPN
IRX5
OSBPL5
UBAP1
ATP1B3
GATD3A
MAGEA9
CARD10
ZNF439
ABCD4
PRDM5
TMEM102
CYP19A1
RAB21
PHF23
DUX4
ASCL1
SELENOO
RGL2
SYDE2
RP13-1032I1.10
TMEM134
FZR1
GORASP2
AHSP
PIGF
ST6GALNAC2
H4-16
LDB2
BIN3
CCR3
CPEB3
C22orf42
SDS
C6orf136
SLC35G1
PLD3
NEURL1
SNCB
AHNAK2
BTN3A2
DHDH
SALL4
OR4P4
PPRC1
FANCB
STAG3
NUP37
TG
CCR4
HOXB7
SLC5A2
ZDHHC19
DHRS4L2
NUFIP2
KHDRBS2
RGMB
MLH1
RERE
CLTRN
ZNF441
ALKBH7
GTF2H3
APOBR
CHRDL2
SCRIB
PPP1R1A
TBC1D31
OOSP2
USP27X
KIF3C
PTBP3
AFP
CACNA1D
LACTBL1
TAF4
PXT1
HOXB1
HSPB8
KIF11
TTR
GLB1L2
TUBB4B
ARF4
UBR1
UNC5B
NUDT22
OXR1
NOL6
SUPT7L
TBC1D10A
CCK
POU3F3
RGS17
B4GALNT2
RNF213
RP11-277P12.6
HMGN1
FRG1
TENM4
CUL5
GNB3
GJB7
PPP1R12C
PRKAG3
TRHR
BCAT2
DEFB107B
RINL
AK7
KATNAL2
PPP1R2C
CLN3
TMEM184C
CTH
ACTR8
ADCY10
VEZT
DPPA4
UBP1
RCOR1
IGSF9
SLC35F1
TASOR
TTPAL
LRRIQ1
IGF2R
SEPTIN1
OR2J2
SLC16A1
SPATA2
ZFYVE9
UBQLN3
SACS
TSC22D2
EEA1
FAM216B
ANO5
SNAPC3
TRAP1
TTC38
KLK2
TOMM20
TNFSF9
TMEM231
DNAAF1
GYPB
CYP7B1
LINC00514
HSD17B13
N6AMT1
ZNF732
BAALC
SLC7A14
TLR6
MEMO1
NPDC1
MYMX
ICE1
TEC
BOD1
FAM104A
RIPK3
CHCHD7
OR2A5
MMP12
F9
ELF4
DNAH14
BRD4
CCDC17
ADH1B
TIMM17A
RFX1
KRTAP19-4
RNF19B
INPP4A
GPLD1
HSPA1L
CA11
ANKRD36B
TTLL2
TAF11L14
BIRC6
THEM6
MRGPRX4
COG5
COL16A1
RMND1
CDX1
TNNI3
CDCA5
CBX2
CPEB2
VIT
SLC7A10
TTC8
CDK3
LYPD6
DBNL
TMEM248
GOLGA2
ADGRE5
GCM2
TC2N
BSX
ANXA8
STK31
HROB
C1QTNF12
FARSA
CALML6
ERICH5
CDHR5
MIOS
ATP13A5
SLC22A24
ZSCAN18
SEC62
MERTK
FGFR2
ANAPC16
C8orf82
OR5H15
RBFOX1
ST7
KCNE5
KRTAP10-10
ABCG2
TCFL5
APOBEC3A
TMED6
RBMXL3
NACC2
ACADM
DKK4
OR52M1
EDRF1
CCDC54
FRAS1
ROBO3
SLC18A2
CELA3A
PIAS4
MICALL2
RPS6KB2
CFAP45
IL7R
NCOA3
CCDC71
GP1BA
C16orf74
B2M
SLC5A5
LILRB3
MYH7B
NDUFAB1
GPC3
ADAMTSL1
PGAM1
OR14A16
KIR3DL2
SERPINH1
TBC1D26
C17orf64
HGS
COA5
RAI1
FCRL6
FBRS
WDR45B
PHYH
TMEM254
PRAG1
PSMD12
STK32B
TIPIN
AJAP1
CBWD2
OPLAH
RAB8A
CIAPIN1
CMTM6
OR51T1
SLC2A7
FAM107B
LCT
RP11-803J6.1
TBL1XR1
TMEM156
SYBU
C1orf35
OR2J3
GTF2H1
KRTAP2-1
OTULINL
ARHGAP21
FAM189A2
ZNF786
XRN1
SYT1
EIF2AK1
FGFR4
LINC02203
STK36
FAM111B
RPUSD2
RAP1GAP2
LCMT1
ISYNA1
RHEBL1
SDE2
ZNF415
DIRAS1
OSCP1
ZNF233
TRIAP1
JRKL
KCNA3
FBF1
TGS1
RABL3
MAFB
CCPG1
DOK3
ZNF285
C9orf16
BOP1
CRISP1
P2RY8
FOXS1
SPATA31D1
SLC32A1
UQCC1
VMA21
TAF2
CDH20
MCCC1
C6orf141
C5orf34
FBXL2
SLC25A5
COIL
ARL5A
FAM117A
LDLRAD3
APBA1
TAFA2
CHAT
NAA15
IL15
H2BW1
GPR50
ZNF470
CDHR2
HIVEP2
RIOK1
GPR152
NBPF11
CCL8
RNF126
TSEN34
CYP2A13
RAB39B
GAGE13
CLPSL2
GCNA
MICA
IDH2
COL9A1
CHMP1A
PCDHGA3
ALPG
SAXO1
PERM1
BORCS6
IL17RE
NTN1
ZBED5
OR2A2
EIF5A
PLA2R1
GTF2A1
ADAMTS15
GNAL
PPP1R14D
UTS2B
CTAG1B
ZNF33B
LIMS2
BCL7A
ZCWPW1
AGR3
RTL10
ACER1
AKAP7
TARS1
POLR3F
HMGN2
FCGR1B
TENT5B
WDR25
PM20D2
PEA15
TGFBR1
ACOT2
ARHGAP11B
IL27
PTDSS1
TPBGL
TANC2
GAGE1
HESX1
NIBAN3
MACIR
PPA2
KCTD4
PCOLCE2
RTF2
SLC9A5
BCL2L2
SLC24A1
NDUFA1
FAM219B
SMAD5
MED28
TBC1D5
ATP11C
RAP1GAP
SEC16B
RP11-449K6.5
PAOX
NPIPA9
MARK1
BTNL9
ASPDH
SHANK3
TEX2
EED
CXorf51B
JUN
CR1L
TESPA1
RADX
SCO2
GDPD4
AGPAT4
FOXI3
C5orf24
WDR36
TENT5A
ZNF529
IFT88
SCCPDH
DGKA
NWD2
PNMA2
GPR21
CDC42BPA
SNX14
MTMR10
PIWIL4
BSPH1
PBX3
EPB41L1
TMPRSS15
VDAC3
CDH17
ZDHHC17
STXBP1
OR6C76
FBXO28
CXCL2
ZNF396
SCUBE3
CCDC22
H2AC12
PABIR1
CTD-3088G3.8
SMC6
MCFD2
C14orf28
CFLAR
ITSN2
H2AC14
SLC22A18
HYKK
FAM114A1
CCNL1
OTOG
DYDC1
KCNC1
USP54
TAP2
CCL19
TRABD
ABCB11
TNKS1BP1
MAP7D3
FUBP3
SCAMP1
NT5E
LMTK2
KNDC1
TTLL8
CHCHD10
STIM2
PTPRK
CERS6
DAPL1
RCN2
FRMPD3
CCDC70
RLF
CCDC74B
TICRR
NAT9
TMEM30A
USP7
KLHL20
TM4SF18
GIGYF2
SLC22A13
CNTD1
BCAM
ZNF19
HEY1
ANKRD52
JHY
EFCAB6
STX17
RASSF4
NPR3
ZFAND5
VAMP1
PHC2
STAP1
SP140
ZNF473
FBXL16
FASTKD5
PILRB
NXNL2
TRIM32
KRTAP19-2
POLR3B
CCDC38
TLN1
DRC1
RNF11
CDH7
MSANTD4
ABCD2
PAGE2
DPH1
ASB2
MFNG
RPL14
JAG1
ART4
CAPN10
CRBN
ITGA2B
RP11-849H4.2
SNX9
RHEX
NAT10
ZC3H12A
LTA
ACTL8
OR5P2
KIF17
ZRANB2
FAM236A
C6orf226
SAA2
SPTSSB
MYO10
SPATA16
TXNDC8
PTPRD
ARPC5L
CHRD
CASS4
EPSTI1
F12
INPP4B
TFAM
OPN1SW
KIF20A
SPSB4
YAE1
GLP1R
OR5K1
UBA7
TPD52
CYB5A
LCE1E
TOP1MT
NEK5
LHFPL3
TNXB
UBIAD1
MSRA
GDAP1L1
MAGEC3
ATP5F1C
SELE
RP11-473M10.3
PTK2B
CCNK
ZC3H12D
XIRP1
PLAAT4
DAG1
STARD6
SLAMF6
C11orf68
PRB2
MECR
TBC1D21
GABPB2
TMEM259
PRDX6
CREB3L1
M6PR
COMMD10
OSTC
GDF2
PRF1
CDC14B
DDX39A
GPR132
VPS37C
GIGYF1
NACA
ACSM1
ULBP3
TAS2R50
TMEM132D
ATP6V1H
CUL3
EFHB
KCNAB1
CTD-2515O10.6
PRSS41
TMEM160
GPT2
ALOX12
RSPH14
CDHR4
WWC2
RAB11FIP3
NKX2-5
ZBTB8B
GET3
LRP12
KIR3DL3
SLC30A9
GATA1
GPR182
ALG3
TRANK1
ADGRA3
FUT11
CIRBP
SRP68
TYR
PPIL3
ESR1
GCNT4
DDX59
LARP7
MIGA1
TDP1
ABCA4
STK16
SPINK8
GATA3
MSRB1
BNIP1
PJA2
PRR13
DHX34
FLYWCH1
KCNC2
ME2
RBM15
ZCCHC10
NAP1L1
CCDC185
TSSC4
CPN1
ATP6V0E2
OR2M3
NMRAL1
OR9Q2
OR51F1
RCCD1
ZIC4
AKT2
UBAP2
DPEP3
C8orf76
DHRS2
TBCK
DPRX
ETDA
SNRPF
KLHDC8A
LRP6
PGAM4
LRFN2
CSMD2
FOXD3
CD247
IFT80
ZNF789
DNAJB5
EBLN1
STX7
CHAMP1
UNC13D
SLC16A5
DYM
CMTM5
GPALPP1
TECTB
MET
UQCRQ
MTFR2
FCGRT
SAFB2
KRTAP11-1
ACAD9
SHF
TTC37
CDRT4
BCL2L11
ALDH18A1
ASCL2
LRRC52
AAMDC
ACY3
CYSLTR2
PPP1R1C
CTSG
PTTG1IP
DNALI1
PGAP6
SV2A
SNX29
HES6
JPH2
LOX
PRR12
KIF1C
FNDC4
PPP1R16A
YWHAB
AUP1
NUP54
CNTNAP4
MINDY3
KCNAB3
UBE2D3
MMS19
TDRD12
FTCDNL1
FGF6
SAE1
PCLO
EFHD2
ARL2
SNRNP200
MEX3C
KHDRBS3
DCLK3
FAM8A1
ODF3L2
LTO1
CBX6
MAP2K3
ZNF598
IER2
CENPT
CCL1
RHOH
NSD3
COX7C
IDI1
PIGM
PEBP4
INS
KRTAP3-1
TDRD1
ATP5F1B
PRKAA2
FXR2
MTHFD2L
DCP2
MIEF1
FRMD4B
CLDN24
MLLT11
SLC26A6
AZI2
TRPC4AP
PPDPFL
TPX2
KLHL4
ATP6V1B2
RAB33B
HTATSF1
HIPK2
OR4C5
YTHDF1
RFESD
MECP2
ERICH1
ZNF101
ARMC5
SNTG2
NAV3
HSPA6
CXorf38
SEC23A
CXCR6
ARSL
NUP205
NEDD1
TRAPPC4
RIPPLY1
SPEM2
CENPX
CERCAM
THOP1
TMEM132C
AGBL4
INSYN2B
RERGL
WASF2
CCDC13
VWA1
GSX1
ACSF3
SLC22A25
RP1-34B20.21
HMGB3
ASCL5
ADCK5
LPIN2
IFNAR1
ARID3C
STK3
PLBD2
TRIM10
OR5B2
ACSBG1
OR5K4
AQP12A
SLC9A8
DHX36
HNRNPDL
GALNTL6
OR5D13
STARD10
STON2
TAF15
ANKS1A
KRT8
NPHS2
RNF148
AUH
C12orf29
ID3
PPM1L
FCN2
GRPEL1
GABRB1
CNOT7
EBF2
TAF1D
CYP4A22
TGIF2
ZSCAN25
SDAD1
UGDH
BLOC1S4
NRXN3
NT5DC1
NR1D1
HOMEZ
HOXC9
ARHGEF16
NTPCR
CFAP97
CARNMT1
TM4SF19
MTA3
INPP5F
LMLN2
PTPRB
RP11-195F19.5
HLA-DMB
DCTN2
ADAM17
FCRL3
NHEJ1
TFAP2D
STRADA
VGLL4
TRAPPC9
CCDC122
DRD2
ERFE
CCDC14
SYTL2
DHX57
NDUFB1
APOBEC2
ZPBP
PLEKHF1
DDX54
RGSL1
KLHL22
ZNF862
C8orf48
TEX55
GZMB
MED12
CSPP1
BRDT
LMF2
CD5
ZNF273
PRM3
NUBPL
DUSP2
TEX26
SCN4B
ZNF92
CSF3R
SPTBN1
LGR5
DST
SMCHD1
TRPC3
CCDC180
BLOC1S2
GPR85
MUS81
ZNF527
ABCA9
OR8H2
PSMC1
FAM221B
R3HDM4
NEUROD2
C20orf96
POTEE
SLC6A13
CCR9
PRMT8
CRYBG3
ANXA3
MYH7
ANTXRL
KCNQ1
ANAPC10
OR1B1
GCOM1
MS4A2
TMEM247
NXPH2
VANGL2
RFC1
BEX2
SH2D2A
HSPA4
MYO7A
VPS9D1
UBAC1
GPC5
BORCS5
PTGR1
SLC2A4RG
NCBP2AS2
USP32
THEM4
TFF1
MEIS1
DBF4
TMCO3
ABHD4
COPE
RP11-353J17.5
STRC
NPSR1
PPP1R21
PDZD7
XPNPEP2
COX4I1
DDX46
ZNF615
GOLPH3
GNRH2
NANOS1
TBC1D10C
ADARB2
ELMO1
COG6
MFSD3
PTPRA
WASHC4
ODF3
CCND2
SPACA1
LY6H
EPHA7
SLC5A1
HIP1R
RB1CC1
TGFA
LBP
ZC3H7A
PTPN7
XKR6
POLA1
RAB17
TMED10
OR8B8
EFNB1
DCAF12
BOLA2B
COL9A2
ZNHIT2
CLDN5
IL1F10
RP5-966M1.6
KLC4
CPAMD8
AGFG1
SPAG8
CCDC121
BMP6
MLLT10
C10orf82
TBC1D28
EMP2
ZNF510
NRG4
DDT
TMEM169
HRG
ATP5MC3
OVGP1
XAGE3
SEMA4F
GPR18
ZBTB22
RNF20
HLCS
DDIT3
OR5B21
UBC
SPA17
TMEM31
RP11-552F3.12
PBK
SEMA4A
ROS1
NT5C
GALT
CA3
TLE1
PIP4P1
GPRASP2
GRWD1
RPS16
ABCF3
COPS5
MYH6
TRAPPC5
UBE2G2
ZBTB24
MON1B
ADGRE2
LAMA1
PI4KA
OLFM2
MRPL27
MRPL17
USP30
KCNIP4
GYS2
SPECC1L
OPN4
MYZAP
BCL2
TEF
APAF1
TREML4
SUCLG2
FRA10AC1
TACR2
CORO1C
USE1
LIMCH1
KRR1
RBM33
BAP1
CNTNAP3
OPN1MW2
COA4
GPAM
VXN
FMN2
SEMA3B
DUSP22
PLCXD1
IFITM3
DBP
DAP
TEX38
ALAD
RNF40
MDK
GFI1
LLCFC1
BTC
ACP2
ITGA10
TTYH2
MYO1B
MS4A15
PTPRCAP
NELFA
CSH2
CA8
UQCR11
POLD4
RANBP2
TP53RK
AIG1
OGFOD2
DENND10
CASC3
ZNF532
ZNF114
GRK1
CEP135
ZFAND4
KCNA5
PCDH11X
ZNF740
GALNT9
PSD
OLFM1
C18orf25
CTB-161K23.4
USP6
NECTIN3
RAX
ACP6
HSD17B12
TNK1
AIFM1
TAMALIN
NRG1
PET100
SMAD4
ZNF546
CLIC2
CRTAP
USH2A
CASTOR1
VWA8
MRGPRX3
TREM2
COX5A
ST20
PRR14L
TMED8
SSU72
TET1
RIN2
PCDHB15
UCN3
MUCL1
TRIP12
CIB4
PAQR6
TAX1BP1
SPTSSA
AFG3L2
TIMM10B
SNAI2
CUEDC2
PILRA
MVB12B
DDX39B
MARCHF9
C14orf180
TWF2
ZFC3H1
DLAT
NEDD4L
DTX3L
SMPD1
LMX1A
SEPT5-GP1BB
SLC35B4
RHBDF1
FLT3
PUS1
MTERF4
FARSB
TRA2B
CALCOCO1
MUC17
HCCS
CHMP4A
NCSTN
TMEM67
GEN1
NYAP1
OR5P3
PLEKHB1
ADNP
ATAD2B
DDX10
NBPF19
STAR
ANKDD1B
PTCD1
DEFB126
GATAD2A
ASRGL1
KCNJ14
RAD51AP2
EGR3
CYP2A6
NEMP1
ACRV1
FH
TUBB3
ASMT
XIAP
ZRSR2
ZNF350
ARRB2
AGAP1
RNGTT
BARX2
ITGB1
WDR3
PCDHB10
GTSF1
ITGB3BP
PAGE2B
MISP
HSF4
RPN2
MRPL12
ALDH6A1
MARCHF6
MMP3
SERPINC1
TRARG1
KLHL36
ZFP64
PICALM
MORC2
CSAG1
DENND1C
MTNR1A
SUGP1
VWC2L
TTLL7
KRTAP5-2
BRAF
KCNK18
OR51I1
GTPBP8
LHX6
TEPSIN
AKR1C8P
MAS1L
KIR2DL4
PLK5
CYP4B1
ZNF445
IFRD2
SLFN12L
SHISAL2A
EPOP
TFB2M
NEK10
ZNF407
PRR7
FRK
SATB2
CHD8
PLXNB3
CDC42SE2
ZNF334
RP1L1
TAF1L
ARSF
GCA
CREB3
PDE10A
NIN
AC008079.12
CARNS1
LPCAT3
DPH2
FGD1
HSPB11
OR56B4
CDC42BPB
TMEM145
ZNF304
UBE2L6
NFATC2IP
CYP3A7
GLRA2
TMEM241
FUT4
KNSTRN
ATP4B
KTI12
PSME4
DPM1
OR8D2
E4F1
ERVFRD-1
GPSM2
TIAL1
ZNF524
FGL1
DPEP2
OMA1
COPS7B
ZSCAN2
PARP11
MS4A3
CCDC175
KATNBL1
B9D2
ANO9
ST8SIA4
CCL27
C15orf40
ZMAT5
OR4K1
LAMTOR3
SSTR3
KCNV2
GRIK1
MUCL3
ROPN1
PPFIBP1
GRPEL2
OR5A1
PACRGL
MPC1
SERPINA1
EXOG
OR1E1
VPS4A
ARHGDIA
PHF2
PPT2-EGFL8
DEFB123
BMP5
RNF212
GGPS1
SPIRE1
IL12RB2
C2CD4A
GABRQ
PLA2G6
EMILIN2
RNF6
SZRD1
GAS2
LMAN2
CEACAM8
ACTR6
GALR3
ADAM29
DMBT1
VASP
ITGB6
MUC5AC
EDC3
CCER2
GPBP1
TSHZ2
RFPL2
NOL12
SLC20A2
LRIG3
FAM236B
RFPL4B
SCML1
ZNF720
TTC14
ATP13A2
BRCC3
MAJIN
UMOD
KCNA10
PITPNM1
TBP
UHRF2
CTTN
ABHD11
RP11-318A15.7
SALL1
TAAR1
PGAM5
HDAC6
DCAF16
FKBPL
DCTD
UBL5
YAP1
SYCP2
LSM1
TTI1
FAM131B
CFAP221
COX15
GLRX
NTF3
ANKRD28
CETP
ALPP
PTPRF
FAM47B
UNC79
DYRK1A
DNAI1
ARSJ
PPIAL4G
FKRP
DCST2
RLN2
TMEM260
ETV3L
RLN1
COL19A1
GART
ESCO1
ST6GALNAC5
OR5K2
TEN1-CDK3
SEMA4D
PHLDA2
MAN2A1
MAP3K7
LRRTM3
RNFT1
PFN3
CELA2A
TMUB1
WNT10B
CLTCL1
ETFBKMT
OR6N1
USP46
PROKR2
DCAF8L1
RNF151
RTEL1
KRTAP2-2
DTX1
CNKSR2
SLC4A8
MTF1
FABP1
PRKCD
C1orf146
GPR1
ZNF423
ECPAS
AIP
CCNT1
RNF144A
OR9A4
SC5D
UBE2F-SCLY
ST13
CHEK2
CAMSAP1
CASP4
RALGPS1
PRNP
CDK5RAP2
C8G
FAM120AOS
VRK1
PGAM2
OTUD7A
SLFN13
MAT1A
HPS1
MIDEAS
BTBD2
OR8J3
SYT5
LEFTY1
NTF4
SLC16A6
CDC42EP1
RCOR2
GJE1
RGCC
C1QTNF3
AMH
TMEM38B
SIGLEC9
NDUFA13
RALGAPB
COX14
EEF2
RD3
SAMD10
CTSB
NR1H3
UBE2J1
ECHDC2
HIGD1A
RAB22A
SH2D3C
OR4L1
MAP3K19
HMGN4
TPSD1
KCNB2
SPPL3
GLDC
KRT72
TNRC6B
TSGA10IP
MUC7
HP1BP3
ZNF793
PRKCI
HDHD5
TCEAL8
MEIKIN
HOMER2
DYNLT5
EVA1C
ZFP62
TLX3
CTBP1
FANCD2OS
NSMCE3
RBM12B
ADSS2
NR2C2AP
TSEN2
RAB1B
AMBP
LIM2
UBE2Q2
VPS18
PSTPIP2
MBD6
MED19
RP11-111H13.1
MAGEB18
ZCCHC7
LEKR1
C2orf68
CD52
RIC8B
ELP3
ASNSD1
LINGO4
BICRAL
FAM9B
BCHE
DNTTIP1
VIPAS39
HSD17B6
AP2M1
GLOD4
TMX2
OR4A16
MFAP5
VPS50
OR6B1
MAGED1
SYNJ1
SPATC1
PARP15
NUTM2E
PROX2
RBL2
TSPAN19
FBXO22
CNOT9
SDR39U1
TRIM3
CCL18
CHST4
CAV1
CPLX4
BTG3
ACOT9
ASCC3
RRAD
STOX2
MAP3K2
MAPK8
C9orf24
MOB1B
RFPL4AL1
ZNF852
ZNF300
STRIP1
EDDM3B
FNTA
PLEKHG4B
USPL1
CCDC196
DMC1
PANK2
AQP12B
C4orf3
PJA1
PRR23B
TULP3
TOMM7
FAM240C
OR11H4
SCT
NOC3L
KLHL1
LHFPL5
SMG7
ATXN7L2
OAS1
OR4D6
NAIF1
ESD
DLEU7
DMRTC2
SCAPER
CRABP2
RPA4
ADAMTSL5
FBXO40
TESMIN
RTL8B
ANKHD1-EIF4EBP3
MAGOHB
ZBTB40
CRHR2
GJA4
CHD1
ZFP90
DCAKD
ACAP2
TYW1B
SUSD1
PCDHB14
CBX7
KRTAP5-9
NAB1
RMDN3
TAOK1
ACER3
CES2
CYP11B2
ESPL1
DYNLT2B
ZNF639
MYBPHL
USP8
ZNF589
OR52L1
PLPPR4
ZNF324B
GAPDH
LALBA
VCX3B
TNPO2
COMMD4
SRPK2
XKR8
GFY
UBE2S
TDRD9
ANKMY1
SLC45A3
OLA1
CELSR1
TBRG4
MEGF10
TPH2
CD82
SRPK3
GCAT
OR51S1
FAM166A
TTC7B
PRDM12
ZNF442
KCTD16
NAA40
THRA
PLCB1
PINX1
ARHGEF11
IP6K1
SCPEP1
SLC43A1
GPS1
LRRN4
C17orf98
OR1D5
SH3GL3
TCP11L2
TTC24
PFN4
ARHGEF12
AGAP4
TRPT1
ZNF662
POLR3D
CIAO3
IMPA1
PTRH2
EPOR
LGALS9C
CYB5B
CERS1
SERHL2
BRAT1
WFDC3
KCTD19
HNRNPA0
TBC1D22B
OSM
CELSR2
RTP3
C14orf119
KCNJ6
SLC2A12
ARHGEF15
PGLS
ERCC4
LMBRD2
MRPL38
RALY
HCRTR2
GPD1L
CTAG2
SLC13A1
LARP1B
UQCRC1
CTD-3214H19.4
TAAR9
CD99
CHD5
ZBED1
CD34
ITPK1
TBC1D15
OR4D11
UHRF1BP1
PTGDR2
TRAPPC14
ZNF678
H2AJ
MRGPRX2
TM9SF3
ZNF184
SMIM4
LILRA2
CHSY3
UBAP2L
FOXN3
MAPK8IP2
EPM2AIP1
LARS2
MCC
VAMP3
ZNF730
PAPPA
RSPRY1
HMGCR
PLIN1
ZIC2
C10orf67
ELL2
FOXK2
BOLA2-SMG1P6
CBLL2
FASTK
SCML4
FBXL22
GRXCR2
H2AB3
HNRNPUL2
FBXO43
MRPS35
KRTAP10-5
RIBC2
KRTAP10-7
MYL4
LGALS9
IL12B
TYW5
ARMCX3
GSTCD
AWAT2
PXK
SMDT1
GALNT4
PMEL
ANKRA2
ADO
AKR1A1
AOPEP
NUDT19
SSH3
EIF5B
FBXO3
IRF3
CLPP
PRCD
RS1
TMEM210
TWIST2
MCHR2
GHDC
KLHL15
BCKDHB
HDGF
FAM71C
TAS2R60
ZSWIM6
FRAT1
TPSG1
ZFHX4
RASSF10
TMEM220
ZNF773
WDR93
FAM171A1
ACTRT3
ATP8A1
ZNF699
PTPN1
IL11RA
TXNDC5
C1orf94
SQSTM1
DMRTB1
ARL17B
MTX1
STAT5A
S100A10
CNBD2
ZNF169
PRXL2C
ATP5ME
TLE7
NLRP1
KRTAP2-3
CDK18
NINL
NDUFS3
GABRA5
ANP32A
FAM200A
ACVR1
SLCO3A1
DHX8
ECT2L
PCDHGB6
HS1BP3
TEX43
GNG8
ANKRD27
ATF4
MAMLD1
OR2T27
PAIP1
OBSL1
SMIM32
ZNHIT3
OR8U1
BLCAP
APRT
LRG1
TAF6L
ANKIB1
FREM3
GAK
RASSF8
TRIQK
KLHDC4
ANKRD31
REPS1
TMEM147
TARBP2
NXPE3
STAT5B
LONRF3
GALNT11
FOXO3
GBE1
BTBD8
PRKAG2
CD151
FBXO10
CCL11
EXOC3L4
CLK3
AGXT
WDR83OS
ZIM3
EIF3M
OSMR
ROBO4
OR5D14
BID
PSMB6
NUDT17
CCDC86
NFKBIE
FAM163A
NF1
MAP2K2
LZTR1
FAM72A
ZNF165
FBL
DBH
MSX1
HACE1
NLRC3
NPS
NAPA
BTNL3
SCAF1
ARPC3
HDAC3
TRMT11
POLR2C
TRABD2A
DENR
ZNF93
ZC3H14
ERVMER34-1
LGI1
CLDN10
GNB1
XXbac-BPG32J3.22
TH
SF3B5
SMARCD3
VDR
OOSP3
COL13A1
PLA2G15
H2BC6
FRY
CCT8L2
PIGU
GAA
BANK1
FBXO41
ZNF792
MBD3L2B
TULP1
TUBD1
AGPAT3
CSN1S1
SYP
FBXO5
PCK2
DEFB124
TMEM199
HMMR
ZGRF1
PMM2
VWA5B2
SNX16
PHOX2B
NBEAL1
XRCC5
ACSM3
SOX1
RIMBP3
OGT
STAC
CLSTN1
LVRN
BMP7
TM2D2
NWD1
TSSK6
CATSPER4
IGDCC3
CRAT
ZNF202
G6PC1
NOLC1
SPAM1
TRAPPC3
MRPL37
QSER1
OR14I1
ATP4A
ITGB8
PCDHA9
PPAN
PTCRA
CCT5
BBS2
OR2L8
TMEM120B
SEC14L4
TRIM36
OR5W2
COL1A2
SH3RF1
LPO
NOC4L
RANBP10
DCUN1D4
SOX4
KBTBD2
CTD-2521M24.10
CD70
SLC29A1
GPM6B
CALM3
ACP4
RIPK2
ZNF467
CLCF1
EMC6
APTX
SLC10A4
SPSB2
GGT7
TFR2
CERT1
CEP20
STPG4
LSR
AKIRIN2
METTL24
NME4
DGCR8
MYO1A
DDX11
F2
CHI3L2
GALNT8
ARMC2
PRKAA1
SRP19
MGAT1
VHL
RPS28
COPS7A
MAP3K8
GABRA6
CAV3
OR4F4
GUCY2F
SLC22A8
C1orf105
CCR6
PTPN3
PEX13
GCNT1
MROH9
CALY
MRPL53
NEMP2
HKDC1
SDHAF1
MPC1L
PRPF6
TENT5D
ZFPM1
CNOT8
REPIN1
DYDC2
POC1B
DMRTC1B
PKM
ATP5IF1
KLRG1
LRRC15
LMBR1
THOC3
ZKSCAN5
AMER1
TFCP2L1
VSIG10
BANF1
BRAP
CSNK2A1
LBX2
NUDT16
PARP16
RNF225
PDZK1
GAMT
SLAMF1
KRTAP19-8
SRSF9
DUS1L
RESP18
MFAP1
SNRPG
FSIP1
LTBR
OXCT2
TMEM171
BCAT1
RAMP3
MVD
CDAN1
STON1-GTF2A1L
CEBPZOS
GNB1L
MINAR1
NPFFR1
IFI16
LARS1
MOB1A
IQCF5
PSMD9
MARCKS
CRB2
IL5
CBY2
ZNF625
DAZ4
C4orf47
FKBP5
DBX2
CCDC85C
MKI67
ZNF205
CRYZ
PRSS48
EXTL3
ASIC5
TRNAU1AP
GPR108
MYBPC3
LRRC34
PDSS1
CRACDL
DEFB106B
MICB
MRPL21
XRCC1
NOVA1
KPNA6
GALNT15
CRACD
DRD4
SNRPA1
SMARCE1
RBBP5
TTLL11
KCNN1
APOA4
TOR1A
SPEM1
NFKBID
UBL4A
TAS2R10
NIM1K
SYF2
ZNF30
AGR2
RAB39A
GLI1
SUPT16H
NLRP4
MTNR1B
MKRN2
RASA2
SPOPL
EIF2S2
COPZ1
FLRT1
HS3ST2
DGKG
PLB1
MAF
AREL1
ICOS
LINC02218
ARSH
C1QB
PTCD2
ARPC1A
PMP2
TMEM239
ZNF595
C2orf88
ZNF319
TRPM2
NUP160
MCMBP
STAMBPL1
RBM18
NOTCH2NLC
OR4C12
GEMIN8
SPOUT1
OR1L4
GPR161
STMND1
RNF152
TTI2
MCUB
C1orf21
PEG3
SYNE4
ZNF213
SCGB1D2
FMO4
NDUFA12
CTRC
PRR27
OCEL1
ITGB4
PDCD5
CKAP2L
CBFA2T2
XPNPEP3
MLANA
TRAF3IP2
AGO3
TSPYL2
MOCS2
SLC43A2
LHX4
CSNK1A1
CSAG3
OR51Q1
ACOT8
CH25H
RAD51B
CPT2
LYPD1
ZNF430
ZFAT
KITLG
MRPL14
DMRTA2
TEDDM1
KRT1
TLK2
POGLUT1
PDCD11
PACSIN2
RTL8C
OR52K1
SRD5A3
PNPO
CCDC7
PSMD14
TRIM59
SIRPB2
LANCL3
ZDHHC8
NOP2
ALDH2
POLR3E
LRRC14B
TIFA
PTK7
GPRIN2
TRAPPC8
PEX11B
KMT5B
PIWIL2
CXCL3
POP4
HDGFL1
MCU
MT1M
APOOL
CMIP
G0S2
CASP3
ATG2B
MICU3
SMLR1
PSMD2
MCAT
MTHFD1L
IQCD
SULT1C4
SERTAD4
EPC1
RPUSD3
ZNF414
CYP20A1
RERG
CEACAM20
ZSCAN21
GOLGA8A
OR8G1
NOXO1
GYPE
MRPL47
LRRC28
THRAP3
CLIC6
TTC6
LTC4S
CDK20
NDFIP2
CYLC1
HAUS3
DACH2
KRT28
PRKRIP1
CAB39L
SERPINE3
INTS6
MRPS33
TRAK1
ZNF528
PKIA
PLLP
NCKAP1
TMED9
PPP4C
CC2D2A
DYNLT2
PAQR9
SENP2
CFAP77
OR6A2
PTRH1
PDYN
MRPL55
FRYL
DUSP18
RAD23B
HORMAD1
FAM71E1
SAMD7
DTX3
CCDC124
OR4M2
GAD2
CXCR3
PIGX
MYO1E
ARPC1B
CA9
ZCCHC14
CLVS2
SLC25A19
IGF2BP2
FAM222B
FAM162B
IRF4
BTG1
VAX1
DYNLT4
GLG1
FAM20A
DPY30
PPP1R10
SMIM11B
SLC17A9
ARHGEF7
NDUFB7
GLRX3
GPRIN1
PLAC8L1
SLC39A14
UBA5
TAF3
KCNN2
GUCD1
PFDN4
PRRT1B
UBXN6
RPA2
ETNPPL
BORCS7
DNAJC1
RAD1
GZMH
OTOA
WDR75
WDR53
FAM155A
CSMD3
PLXNA2
IFITM5
OR1A1
THEMIS
H2AC6
RPL31
SIRT5
ENTR1
AFM
SCHIP1
GRIN2C
ELOC
C9orf43
GORASP1
LSMEM2
CD55
KCNMB3
PLEKHH1
ANKRD34A
GJC2
FABP2
ZNF700
C1RL
TMEM245
CDH22
CEP250
TMCO2
CMTM1
UBR5
MMP13
NIPSNAP3B
LMAN1
ETFA
PRIM1
CDC25B
SPRYD7
YWHAH
ALDOA
PYROXD1
RBM34
CMC1
NDUFAF8
SKIV2L
GAS8
BAAT
WDR38
TMEM150B
SLC3A1
CCAR2
PRPH
ZMYND11
CFHR5
IMPG2
TMEM87A
LRAT
ACCSL
MRPL58
RNF43
OR52E2
KAT14
HHEX
GNPDA1
ARHGEF39
FAM71D
C11orf91
ZNF341
CCDC110
PRDM10
XBP1
CELF1
SYNPR
COPS3
SFR1
SPHK2
OR2B2
FAM185A
HCK
OR2C3
RBMX
MRPL54
SSU72P8
COL12A1
TRAPPC3L
SETD9
B3GALNT1
RP11-26J3.4
LEFTY2
FSCN3
OCIAD1
OR4D9
ANKRD63
PALB2
FERMT3
IFNA17
BLOC1S5
RGS10
HPS3
ZXDC
RBBP4
NFASC
FAM24B
CSRP2
PFKM
HES3
ACLY
URAD
DESI1
APOBEC4
ZBBX
TSHZ3
ZNF585B
SLC35E4
TMSB15A
WDR11
RAPGEF5
PABPC1L
HSDL1
ELAVL2
RIPK4
FPGT-TNNI3K
REXO2
PKLR
BDNF
ZNF324
GLI2
TRIM26
TRIM34
AHCYL1
UGT2B7
CISD3
FSD2
ERG
OR4Q3
MAB21L1
C5orf52
VSIG1
C14orf39
NLRP12
MB21D2
RPL32
RGS6
FAM50B
RNF135
SPACA7
CATSPERG
OR6K2
CD40LG
MED13L
FCER1G
IFI27
LYPLA2
CH17-159N18.5
ARPP19
KHDC1
OR3A2
FAM177A1
PPP4R3B
PPP1R2
MYL5
NLGN3
MATR3
ATP6V1G3
TMOD4
SENP6
LHX5
ECHDC3
LDHA
LRRCC1
TMEM207
C1QL4
BAG5
HARBI1
AC084219.2
MEP1B
DOHH
SNIP1
TAF13
BRD8
KCNC3
SMARCC1
DHTKD1
STARD3
C3orf56
ARFIP1
ZSWIM5
PPBP
ARL6IP1
GK2
ADRB2
GDPD1
STS
SNAP91
SLC25A22
KNG1
PLAAT5
VTA1
AFAP1L1
CYP2F1
IKBKE
SCRN3
PLAC1
TPST2
RIN1
JADE1
PPTC7
BEX4
PLA2G2E
SHANK1
TSN
IPCEF1
C1D
PDE9A
AF011889.5
BATF2
PLAGL2
ZIM2
USP39
HSPA2
SLC26A11
ATP6V0D2
CSAG2
OPRPN
PPT2
ARHGEF37
CD44
TOMM70
SYT17
HINT3
DHPS
ZNF174
LPGAT1
ACHE
SWI5
ANKRD53
ZNF124
FCSK
SLC25A15
SUN3
TOP2A
POLRMT
SLC25A2
TCIRG1
ABR
NDC1
TM4SF1
MOG
ZNF705E
SEL1L
CENPS
KAZN
GIN1
IRF2BPL
H2BU1
NT5C1A
DDX49
ATG14
RDH16
BATF
ZNF519
NFXL1
SLC35A3
KXD1
ALG10
NSFL1C
GRIP2
OR8S1
SUGP2
ZNF575
RIMS4
DNAJA2
TNFRSF25
PDE4D
PKD2L1
ARHGAP22
SSR1
UST
ANKRD39
SIGLEC15
B3GNT2
COX10
HIKESHI
METTL21A
C16orf92
CHD3
XAF1
KRTAP10-12
TAS2R1
SKOR2
DHRS7
AVL9
UBE4A
YDJC
ZNF131
WSB1
UQCC3
LRRFIP2
BMP8B
GPR84
ZNF28
LILRA6
RABGAP1L
UTRN
CCL7
SYTL4
DTNB
FLVCR1
PNPLA8
CACNG5
MDFIC2
MC1R
SLC25A36
ATP6V1C2
HOMER3
ADD3
RCOR3
MUC6
RASIP1
NRDC
PTGR2
PNPLA4
OR5B3
ZNF138
CAND1
TTLL6
AMACR
KRTAP8-1
SCGB3A1
SLC35F4
FABP3
SPAG6
RNF7
HAGH
CRYBA1
KIFAP3
KCTD10
TASP1
QARS1
NME8
OIT3
LIPT1
PDE4C
RPGR
LSM7
RPS23
CHMP3
SHMT2
FOXL2NB
ARAF
MED8
PPP1R16B
TKFC
EYS
ATAD2
ZNF843
CD68
UBFD1
NR0B1
MS4A6E
FANCI
NANOGNB
ZNF646
MFSD4A
NRN1L
GPR4
FAM170B
PUF60
TYSND1
TLR9
LMBRD1
RFXANK
ZNF506
KMT5C
TOR2A
TSPAN10
CD1D
VPS13D
MXD3
ATP5MF
CBWD3
KANTR
PGF
PRB3
EIF3E
VPS52
FEM1B
RPS27L
DDAH2
FOXD1
ZNF418
OTOGL
SCAP
PWP1
FAM53C
RPL8
MESP2
UGT2A3
RXFP1
CHCHD1
RACGAP1
TXNL4A
RFK
AXDND1
ZNF555
LRRC24
DHH
OR52N1
H2AC19
PLEKHJ1
PTPRN
ZNF835
KCTD8
PCNA
TECPR1
MCHR1
PSMB9
RP11-507K12.1
ST8SIA3
HELQ
SPRED2
CEMIP
TMEM87B
CBWD1
AKT1S1
NPAS2
SQLE
GAL3ST3
ZFYVE19
CMTR1
KIF2A
DMP1
RPL18
RAB43
SOD2
BCL9
CEP290
BIRC3
ERAL1
ZNF781
PANK1
SERP1
NOL9
OR4C46
GRIA4
MTCL1
RP5-1087E8.6
HGSNAT
ZNF629
ERN1
PSMD11
IQSEC3
CDKN1B
LRRC74A
ABITRAM
ACAN
ASB3
PPP1R42
CFAP298-TCP10L
OR6F1
PPP2R5D
TCOF1
MDM4
DNAJC9
LYPD4
FBXL5
C10orf88
KANK3
CCDC97
FAM171B
ANGPTL3
NAMPT
TRIT1
KLF16
TMEM198
CETN3
MBTPS2
UGGT2
P2RX4
PRADC1
PCSK4
CIAO2B
SGPL1
YBX3
PHPT1
KRTAP10-6
SMPD3
PBX2
BPIFB1
TRAF3IP1
SCX
PHRF1
ATP1A1
ZNF628
TXLNB
PRDM11
WDR55
SUN2
RIMS3
RNF165
DLGAP3
USP36
PCDHA3
GHSR
TMEM200C
SYTL3
IL18RAP
CD19
MRPS18C
HENMT1
TK2
MBOAT2
MSGN1
KCNRG
ACD
PRDM6
TSPAN1
HUNK
MAGIX
GCN1
PIP
RNF139
KCNK13
KANSL1
MAD2L1BP
NPPB
PORCN
MFAP3
KIDINS220
C9orf40
AIMP2
GPX6
SORBS2
KRTAP3-3
GPIHBP1
RICTOR
TRMT112
KRTAP4-12
SF3A1
OTUB2
LTBP4
SPAG4
CYP1A1
CRYBA4
NEK6
ANAPC5
CYP11B1
CCNY
CDK15
KYNU
HELLS
FAM104B
CCT4
RIF1
B3GAT3
SGTB
GEMIN7
OSBP2
IFNB1
PCDHB16
PCDHB6
RTTN
RSKR
LRTM1
CDK2
TUT4
SLC9B2
IBTK
SEC14L3
SPON2
USP42
MCIDAS
ARV1
SPTLC1
DGKQ
TTC23
TCTA
EHBP1L1
H2AC4
ARF5
PROCR
PPM1G
PSMD10
CDH24
EXO5
ACVRL1
RBM39
FOXK1
FAM78B
ZNF212
GUCA1B
LHPP
MATN2
DMPK
TRMT2B
MRPL36
DDX51
AGBL2
PRR36
PCBD2
FAM120A
TSPEAR
TRAIP
POU6F2
IPO7
LIN54
FBXO15
IPO13
SLX4
ANKRD13D
ALPK2
PLEK2
SURF2
NIPA2
SKIDA1
NPTN
SEZ6
GPR180
CD300E
PREX2
IGSF11
SMIM7
SLC49A3
CIB1
ZDHHC22
DEFB110
ZNF721
UGT2B11
SYNCRIP
MAGEB10
AFF2
HLA-DQA1
KLHL32
RGS4
COG3
CFAP44
RENBP
UBE2L3
ARPC2
PDIA4
APOB
EXOSC2
QRICH1
ARVCF
RRM1
TIMM10
EXOC7
RILPL2
UPF3A
FAM20B
WHRN
DDX24
FAM110A
SLC39A12
PHKA2
PAAF1
PCMT1
COL4A5
TBC1D25
RP11-310K10.1
CCDC103
APOM
ATP1A3
DTWD1
ANKRD62
CAPN13
PMFBP1
KRT26
PHF21B
SPINK4
NKAPD1
GORAB
NAGLU
ETV3
GTF2A2
MRGPRG
KRT10
DOLPP1
MINAR2
NLRP14
PHF7
NINJ2
LRCH3
PRPS1
GPHN
WNT10A
LRTM2
PCBP2
LCOR
ZNF622
OR8H3
ALYREF
MTHFD1
RC3H1
CHRNB3
AGO1
RALA
PEPD
TAF11L12
RPS19BP1
FOXD4
INSL5
BHLHA9
RNMT
SEL1L2
FZD6
IL21
LRRC42
YRDC
STIMATE-MUSTN1
CPNE5
SRSF11
GSE1
FBXO7
RABL6
CPNE3
H4C8
MRM3
HAO2
C11orf16
RNH1
ERLIN1
C1QTNF8
WIPI1
DNAJC14
INTS13
ACOT13
FURIN
KCNQ3
PHOX2A
KLHL10
GNAT3
RRP9
MPHOSPH9
EME1
UBN2
GBA
MEIG1
TMEM135
C20orf204
RLIM
ERAP1
MCUR1
SENP3
IQCB1
YPEL4
LORICRIN
CTXND1
AMOTL1
CD27
IFT122
ACTR10
NUMA1
SHOX
CEBPD
IKZF5
POLB
SLF1
PRDM2
SH3BP5L
MCTP1
FAM209B
GTSE1
MAML2
MTA1
PPCDC
ATP6AP2
RPL22L1
PDCD10
CTD-2643I7.4
C7orf50
ASXL3
NSUN2
CRB1
SPDYE21
REG3G
HID1
CT47A7
RASL10A
OR10A5
C11orf54
MCM6
ZFYVE16
H2AW
USF3
FAM25G
CDYL2
WDR61
EXOSC5
LRP2
PROCA1
C16orf78
PSTK
SMYD5
GFPT1
WNK2
SLC25A38
CPSF1
TRMU
RRP8
EXOC6
CHIT1
EEF2K
ERICH4
C10orf105
TEX19
ZBED4
RP11-807H22.9
LRRC37A2
CDH10
TEX44
SLC17A7
MECOM
ZNF234
ADGRB2
SMYD2
PAX5
CSNK1G3
MYO18B
PRRC2A
TMEM273
RIPPLY3
CACTIN
OR6C6
ACTL6B
ABHD18
KNL1
RBP2
ATG101
HYLS1
STX18
PRR20B
LMNB1
PREPL
BTBD17
GNB2
OPRM1
LIAS
INO80
ADPRS
TPRG1L
GK5
PPP2R3C
ABRACL
ENTPD6
H1-0
TMEM9
CNGB1
TTK
PDE3B
VWA3A
SNX4
VEGFB
LRP3
SDF2L1
FAR1
KRTAP3-2
KRCC1
ECSIT
BCAS2
ASNS
OR2V2
SEH1L
TAC4
OR52R1
EEF1AKMT2
TRIB1
KAAG1
PPP1CA
FNBP4
LPAR2
TMEM258
H2AC13
ZNF614
TBX10
FAM228A
STOML3
TAS1R3
NKRF
SERTM2
SPOP
THAP9
VTI1B
CFAP99
MAT2A
ASZ1
KRTAP21-2
TCIM
TSR1
EPB41L4A
ALOX15
ITGB7
FIGLA
AKAIN1
PIAS2
UBA1
PROP1
HEXB
RANBP6
KRBOX4
ZNF549
TNFRSF11A
CKB
HMGXB3
EHHADH
ABCE1
TLCD5
CEP162
NLN
CTDSPL
C22orf39
MSANTD1
G3BP2
DUSP3
SLC17A4
PHACTR3
CHMP6
EHBP1
LONRF1
FOXO6
GPR101
ITGAL
ZNF593OS
PDZD9
CTU1
PRR30
LYNX1
UBR3
TCEANC
CDC42EP5
TM2D3
HPS6
USP5
WEE1
UBE2D2
C16orf87
CXorf66
SLC52A1
WAS
AMDHD1
RPS24
POLL
UNC5CL
TMEM229A
ADRB3
ADPRHL1
TPTEP2-CSNK1E
ZNF718
RAB6D
LSP1
ADGRF3
SP2
SOHLH1
GOLGA6A
ASGR1
MAPKAPK5
SHLD1
ACSS2
PABPC1
UTY
PSMA7
MROH1
TCEAL4
TYMS
SYNRG
B3GALT2
CHRNB1
CCNB3
HTR4
PTPN5
PROK2
SOX11
MAN2A2
YKT6
PTGS1
C1GALT1
CYP2J2
SLC19A1
ITIH4
HOXB2
NOM1
AGPAT2
ALKBH1
NUP210L
LAMTOR2
UHRF1BP1L
SLC17A2
PSORS1C1
RNF13
ABHD14B
JAK3
MIGA2
DTHD1
LRCH4
NRN1
CUL9
GON4L
ZNF416
UTP14C
HPGD
C15orf61
CLSPN
HOXC6
TMEM17
PLPP6
SLC25A3
PPP5C
PPIG
ITPRIP
HEATR5A
NUDT2
TEX264
CDV3
CHRNA6
GRK7
COX17
ISOC2
JAK2
DLG2
SYNGAP1
DDX43
ZNF12
PPP1R17
IFNA21
LPIN3
SLC18A3
GPR19
PDIA5
LIN7A
BMI1
FAM209A
SETD4
SDHAF3
SEC24D
OR2L5
VAMP2
PTAFR
IL17RB
ZNF707
ZNF683
SAMD11
ZSCAN5C
PPP6R1
ARMS2
EGFL6
TBC1D10B
GSTK1
TADA2B
CLYBL
PYCARD
DYNLL2
ELAVL4
MACF1
TMTC4
SPPL2C
COPG2
TONSL
TBL3
GSN
UGP2
CGAS
FHL5
HIBADH
GRK6
FGF18
ARHGAP39
OR14K1
CDC45
RP2
ATXN1L
LGALS16
OR7C1
FBLL1
TIMMDC1
CTSC
RP11-736K12.3
PSD2
NAB2
CINP
FGR
FIZ1
ZMAT4
GGCT
XPC
WDR33
HLF
ACKR1
ZNF268
DAB2
PDE2A
BZW2
SNCG
MYO15A
ZNF689
RP13-347D8.7
FAM47C
GBP7
B9D1
AC002398.9
SURF1
DHX37
POU5F1
CIART
SMAD6
ADSS1
WWC1
DRP2
SSU72P2
YIPF2
KLHL13
TLX2
WDR88
PDE7B
NOXRED1
PPP4R3C
IDNK
AGK
RAD54B
TMEM179
ASCL3
CNBP
LCE1D
TMEM91
SLC17A3
AGA
SLC24A2
IL26
TEX13A
A3GALT2
HIPK3
SUCLG1
QTRT2
OR10G7
KLHL24
EIF2S1
ILF3
CHST1
ITGA2
CSNK1D
PRG3
BOK
CHCHD5
DNAJA1
RIDA
GTSF1L
ZNF230
BBS4
WBP2
PML
MEGF6
C12orf66
IGFN1
RHBDF2
TTC36
ZG16B
RIMBP2
SELENOS
GOLGA1
MTCH1
SLU7
RNASE10
H2AX
CDCA3
CDKN2D
MSLNL
PLXDC1
DNAJC27
CA6
SIGLEC12
GPR143
PPP2R5C
CLDN23
CLEC6A
APOL4
DNAAF5
C9orf50
PIP5K1B
MMP27
NTAQ1
LNX2
MRI1
PRM1
TMC8
HSBP1
PUM2
MMP26
ADPRM
RPL36A
CCDC78
IFNA14
H1-7
UXT
PIGW
CTF1
FAM151B
SUPT6H
LYL1
GLT8D1
RRS1
SMIM29
DBNDD2
MTSS1
SMCO3
TAMM41
FUT7
NEIL2
PCDHB2
YEATS2
C2orf73
IL1RAP
OSTN
ZMYM2
CENPO
CDA
ZNF771
BACH1
IKBKB
SLC12A3
GRK4
TEAD4
TMEM252
RBIS
FADS1
CAPNS1
NIPSNAP3A
KIAA0513
DNAJC7
CALCB
PYDC1
SELP
ZNF106
PCNP
FGD6
WASL
CACNG6
SLC9A4
GNL1
RBM17
EFNA1
CTIF
NEIL3
KRTAP22-1
SPIRE2
ADIPOQ
ZNF512
PSMB11
MMP28
PTCHD1
TTC26
TMEM209
RNASEH2B
GHITM
TCF19
AVPI1
TAF9B
HHLA1
FBLN7
FTSJ3
RP5-837J1.3
ZMAT3
EFCAB9
M1AP
PTPRE
RBM8A
PRAMEF10
SLC26A1
ESCO2
KCTD5
PGAP3
BMX
AASDHPPT
CLCNKA
SPATA32
TIMELESS
UBE2E3
LFNG
NSD1
SLC2A9
ATPSCKMT
SRSF10
EHD1
PABIR3
SNRPB2
R3HCC1
DUSP1
NUDT1
HSFX3
TNF
DEFB108B
DENND11
TRPV1
ATP7B
ITIH2
KRTAP25-1
CCIN
USP37
ACTL7B
C2CD6
SERINC2
TTC1
SPINDOC
NRCAM
NAA35
CCHCR1
ZBTB44
CSTL1
CXXC1
C6orf118
RTP5
EMX1
SLC41A3
ECHDC1
PPM1H
LRP1B
ZNF766
HSD17B14
ATAD3B
CD248
LAMTOR1
ANKRD66
OR51E2
MTF2
SVIL
MAPK3
NBPF14
NCDN
MYLPF
OR9I1
ZMYND10
RHOD
MCM3AP
PLA2G2C
LRRK1
ADRA2B
CES1
PPP1R14B
CHKB
FBXL6
NPC1
MAP3K11
AADAT
GTPBP1
NUCB1
PHF3
NYNRIN
L2HGDH
CATSPER3
KDSR
CDK9
RAN
IRF1
FBXL17
ATAD5
TMEM255B
NBPF20
GHRH
PCSK5
TOB2
DIRAS2
GRIN2D
FMO5
TMEM186
COL11A2
NSMF
ANO10
THBD
SETDB1
SNUPN
RAD9A
VPS54
HOXB8
RSPO1
OBI1
CDIP1
HECW1
AP3S1
MIA3
MPZL1
ZNF417
RFX8
POLN
PUS3
AC108938.5
CRIPT
SLC29A3
CHD2
HMCES
ABHD12
PABPN1L
ZMYND15
FOXR2
NBPF10
SEMG1
TRMT10C
PCDH17
MEST
DDX55
ENPEP
PROM1
LOXHD1
MT-ND6
OSGEP
PNLIPRP3
TEX10
FGF13
CWC15
ASTE1
NME1-NME2
ANGEL2
SPSB1
NKAPL
OR10A4
HLA-DOB
UNG
MMP24OS
AKAP8L
ADCY7
RAB4B
ZNF880
MYH15
MANBA
PKDREJ
FBXO33
ODAD3
RNF166
OR11H6
MFN2
DLGAP2
PIP4K2A
PYDC2
ELFN2
MAP3K15
SMIM11A
SLC34A1
GPR146
MYLIP
DTX2
MED23
NRG3
AGL
CGB7
OR52W1
KRT23
ABCA10
INMT
STAG2
CACFD1
CHTOP
PCDH11Y
OR52B4
CHAD
PCDHA2
CALM2
RHOC
APPBP2
PNPLA7
ZNF839
B3GNT7
DTD1
ATCAY
GBX2
ESYT3
MRFAP1L1
THSD7A
PDHX
ZNF469
SNRPD2
PRY2
OR4C3
TRMT12
APPL2
CTNNAL1
TAX1BP3
ZFP82
DPY19L3
RPLP1
GSDMB
HRH2
SLBP
NSUN6
MLF2
IARS2
CEP70
ANO4
OR6C3
SMPDL3A
MADD
POP7
GOLM2
PCDHA1
DNAJC13
MAN2C1
ZNF398
FAM174C
DCAF8L2
DDB2
RAPGEF6
IL4R
TANGO6
TAF11L6
MAGEA8
PRR35
ZNF729
KRTAP17-1
ANXA10
HINFP
RP11-281A20.3
WDPCP
EPHB1
C1orf68
LARGE1
YIPF3
AQP7
MAGI1
LYST
ZDHHC16
MND1
MCOLN3
CSPG5
PSMD6
CTNNBL1
CSDE1
FAM187A
WDR89
ACTL10
FMO2
TMEM196
KLHL35
SYT12
IFT81
UBXN7
U2AF1L4
ERICH6
TRAF6
C19orf25
FAM180A
QTRT1
GOLGA8B
ANKS6
ZNF783
SLC35G3
PDLIM1
SLC38A6
TPBG
MGAT3
H1-3
NUMBL
FBXL20
RASGRP4
TNMD
PTPN12
PRRC2B
LRRC46
GYG2
AGAP5
RTN4RL2
PCDHB9
AVIL
KLC2
MXRA7
ZNF708
MMACHC
LRRC71
OR13J1
LAYN
AGAP3
SCML2
PTPRT
INTS1
NKX2-6
NRBF2
DCAF1
CTNS
IFI44L
AAR2
STAB2
CCT7
VSX2
C9
PRG4
RNF130
NFX1
ABCD3
PEX2
RANGAP1
OR2T8
NRDE2
BYSL
ACAD10
INAFM1
TRMT2A
DGAT1
MS4A5
RTN4R
CLTC
NCKAP5L
ARL9
RUVBL1
ZNF676
PPEF1
PRAMEF1
LSM8
TRIM25
BAIAP2L2
SPEN
USP28
FKTN
NEK3
THYN1
CLASP2
MARK4
BORA
BRICD5
RASL11A
DNAH2
CDON
ZNF256
HERC3
C11orf49
FRMD8
WDR64
PSMA4
TMEM163
NOD1
STMN1
PPIAL4A
CLEC12A
RUFY2
CLDN16
ADAR
CCDC130
FAM169A
SYT14
HSFY2
TSPAN7
PATE4
DECR2
SREBF2
OR6P1
TLE4
CLEC12B
H2AC8
PIPOX
NDUFA7
CCNB2
BBS1
HMCN2
PPP1R3F
CKAP4
RHOXF1
DNAAF4
ZNF540
PEDS1
HUS1B
USB1
APOL1
PRKAG1
SLC25A4
CST9
TMEM167B
HDAC11
CYTH3
OR51L1
HNRNPH2
CBWD6
TNNI2
ANKFN1
GPATCH4
ZC3HAV1
EDAR
AREG
ZNF23
HAUS1
ASB8
GALNT6
ZNF225
IGFBP3
KYAT1
RIMS2
ZNF316
C8orf37
PCYT1B
RMND5B
ZNF43
CEP164
SNRPC
MARF1
ENHO
GRB2
E2F8
TBATA
PROZ
ALG8
UBOX5
CATSPERB
PAPOLA
KSR1
SLC25A34
TPRKB
DHRS13
PLEKHG4
MRPL23
OLIG1
ST8SIA5
HS3ST5
PIH1D2
TMEM35A
ACTB
ASAP3
IFT172
VANGL1
MCMDC2
PLAT
ASB6
SP6
ID4
GLDN
ARIH1
KRTAP10-4
IDH3B
DEFB104B
SNRPD1
KCNQ5
RNASE3
PIGN
APEX1
IL1B
ULBP1
CORT
CRYL1
GMPS
KIAA0930
TMEM63C
NGDN
SLC52A2
TMEM53
NIT1
PKN1
DENND1A
CD58
FNDC11
RPS15
SSTR1
OR52N4
CAPN8
KNOP1
CCT3
KCNQ4
PCDHGB4
MID1
TMEM97
MAMDC4
PRPS2
EIF4A1
DYNC2I1
NPAS4
OR13F1
IPO11
NCLN
RPS6KA4
TADA2A
NDST3
KCNH8
ARL1
EMC2
VPS26B
ZNF735
UPK3A
STRAP
ALG11
CAPN3
GRID2IP
SAC3D1
RPRD1A
CLRN1
IL13
LHX1
GPR61
MGAM2
MOSPD2
CLVS1
TMEM240
C18orf21
GUF1
S1PR4
CXorf58
CNTNAP3B
NT5M
OR13C3
TMEM138
CEP350
ADAMTS14
PRSS16
C6orf62
ADK
TUBB4A
QDPR
OR2L3
TEFM
PRTFDC1
NGRN
UBQLN1
YTHDC1
RP11-729L2.2
SLC10A2
KLK1
LTF
HOXA2
LAMB1
AEN
ZFYVE28
TM9SF2
MN1
RNF145
GIPC2
XXYLT1
OR51I2
INSR
EBAG9
CARMIL1
ZMYM3
FAM81A
SATB1
GLB1
SCARA3
CAPZA1
DSPP
PSMA1
SMPD2
RNF185
TMEM187
PDAP1
CYP17A1
SGSH
GALC
CA4
HACD2
GS1-393G12.13
POTEJ
GRHPR
OR6S1
CPPED1
CAST
PNKP
MBD3
GNAS
NUBP2
SERPINA4
RP11-344B5.6
USP33
CLCA1
LASP1
MT-ND4
MZT1
EIF2B4
METTL22
SBNO2
RCBTB2
TIPRL
SPATA24
ARR3
FBXL4
ZBED3
EGLN2
SPDYE5
SSH1
ERCC3
TCF20
NADSYN1
OR8B4
RAG2
TMEM225
HK3
BNIP5
SMIM10L2A
RTL8A
RETREG3
SPANXC
DAB1
PFKFB3
ZNF420
ESS2
SMKR1
CNGA1
AIPL1
RAB36
CDH9
ARL15
SPRY2
GSTT4
ELOVL5
C4orf45
PTGFRN
MTPN
TAF4B
OPHN1
PRRT3
SCRT2
PSRC1
OR6V1
MKX
GBP5
ACTR1A
FCHSD2
TTC39C
ING5
NDUFB4
TMEM51
CACNA1A
KIZ
CCNJ
NCEH1
NECTIN2
ARMCX5
NUCB2
MMADHC
LRRC47
TMEM215
OR5B17
SGCZ
PTGIR
GRM1
CS
CPO
E2F5
PEX3
LDB1
C4orf54
GABPA
STAT1
IMMP1L
CLNS1A
KCNE3
POLQ
ZNF638
SLC9A1
MED9
FUS
CATSPER2
METTL7B
DNASE1
TMEM64
DTL
ENDOV
HOGA1
NBPF12
IQSEC2
PRKD2
MTARC2
DCANP1
RUBCN
B3GNT9
NFYC
GUSB
MARCHF10
E2F3
LEPROTL1
DNAH9
MFSD8
CENPU
NRSN1
OR2C1
RPL10L
IGFBP6
MT1X
C3orf52
CYP2D6
ABLIM2
ZNF37A
PPP2R3B
VPS8
JKAMP
KMT2C
MX1
GUCY1A2
ANAPC11
MOK
GCSAM
MXD4
IFI6
MTRF1L
OR6M1
ADAM32
SON
GJA10
KBTBD8
PATE2
PRSS57
HOXC13
TRMO
CCDC169
SPG11
JPH3
MSX2
IQCA1
DYNC1H1
RAB15
OLIG3
DUSP10
ZMYND19
ARCN1
ABCD1
DNPEP
DSCAML1
GDAP1
GLIS1
TAS2R5
ZNF486
SIRT3
CHRNA9
STX3
ZNF333
DEFB118
ARID2
BCLAF1
CNDP1
MS4A13
ATP23
PHF1
CLIC1
TMEM92
ZNF329
SLC5A3
VAMP4
CCDC166
ZNF438
DLG4
PLCH1
SGMS2
QPCTL
NUDCD1
CARHSP1
APOA5
ZNF91
UGT2B15
ZNRF3
SIAH3
FZD7
LEPR
TUBG2
TXNDC11
CHRNA3
TSPY3
MLF1
SH2B1
SLC30A1
TMEM52B
LYSMD2
TRNT1
APH1A
FAM9C
GBA2
PABIR2
PBX1
PNPLA5
PTPN9
TSPAN6
ADGRE1
OR4C6
MYO5A
GRIN2B
OR2A14
CCDC15
HTR3E
MINDY4B
DAZAP2
LNPK
RDH8
CHIC1
ERP44
PACS1
DSG2
DIO2
FAM181B
LAMP3
FAM47A
SIGLEC11
SRPK1
BCAS3
RAB18
PASD1
RPUSD4
VPS45
LAMC2
ARF1
PARK7
PKIB
ATF7IP2
PRAM1
P3R3URF
KLHL11
BUD13
HIGD2A
LIX1
CCKBR
HOATZ
ZNF687
TRIM77
PDZD8
SUDS3
CALHM4
PCDHGB3
CITED2
CNN2
PRSS45P
KHSRP
KCNQ2
SEMA6A
RGS22
SRGAP1
OSBPL8
PTPRQ
ADAM2
ITPRID1
AMELX
EMC3
OR51B6
MRPL42
ARHGAP26
P4HA1
POU1F1
ASF1B
FEZ2
NLE1
ESX1
WDR59
AAMP
TRAM2
TRIML2
PRKAR1A
FNDC7
SMARCA2
CDT1
ALKBH3
DCDC2
HBS1L
THRSP
ZSCAN5B
WFIKKN2
WRNIP1
OR4F15
ERGIC3
OR6N2
ENTPD5
DARS2
C1orf43
TBC1D32
TRPV6
ESYT2
ARL14EP
H3-3B
RPL7L1
UFD1
MSANTD2
IFRD1
CDK6
SUV39H2
FDPS
EIF5A2
ADGRL3
GGA1
JTB
FFAR3
SPINK9
MTMR9
ATPAF1
FEV
TXNL4B
DEFB115
FKBP14
UBTD1
SEC14L6
CXCR2
MMP15
BTN1A1
MTHFD2
FBXO9
IGLL5
LANCL1
RBCK1
SLC25A33
SFTA3
SELENOP
MAD2L1
NDUFS7
SEMA3D
P4HB
PCBD1
H4C4
TPK1
WIF1
DPPA2
TRAF3
TMEM256
LILRA5
PON2
PRR4
CREB3L3
NEFH
CSTF2T
TTLL9
NAA20
GPANK1
NFKBIL1
WDR81
KIAA1586
CHPF2
COX18
RNPS1
IPP
MYL3
SLC35B3
KLHL42
TSEN15
FOXI2
SOX30
MPV17L2
FNTB
FCN1
SNRNP35
NEU3
GPR176
DHX35
VPS16
ZNF367
TNIP2
SLC30A10
CACNG7
CFTR
SCGB2B2
SYN3
RNF212B
FAM118A
KLHL25
TMCC2
NUDT15
ZFP57
UGT2A2
CDCA7
C2CD4D
HHIPL1
NUP35
ATP5PO
PPHLN1
NXN
CPOX
RP11-123K3.4
MAPK9
SPAAR
PACSIN1
CCDC12
RNF167
TAP1
CFAP97D1
RBM42
KLF11
ZNF697
FASTKD2
GTF2A1L
CHRNB2
NPM2
MRPL48
KMT2A
MDGA2
CELA1
PSPC1
SLCO4C1
MFRP
VASN
RPS4X
GSDME
COLGALT1
MCEE
URB2
KNCN
ANKUB1
HSH2D
DOK7
RPL28
LAT
PRRC2C
OFD1
CA1
CMSS1
PRSS37
OR11L1
PARL
KCNJ4
EFCAB14
PI15
NTMT1
ZNF768
F13B
SIGLEC14
NUP155
TUG1
GAGE12F
VWA5B1
OR5AR1
RND2
USP14
LYZL1
JAKMIP3
CPLANE2
VPS35L
ZMYM1
MICOS10-NBL1
ZBTB2
FAM89B
KCNA4
RP11-350O14.18
SPP2
NLRP13
CCDC77
ZNF502
ANGEL1
PIGR
GOLT1B
MAST2
RP5-994D16.12
ICE2
FCGBP
SRSF6
SLC22A18AS
POLR1C
SLC35F5
RP11-38C17.1
LRRC2
TENT4B
FAM171A2
ZNF292
ST18
FPGS
EID2
CCDC102B
NOTUM
ATG4A
ADAM12
OR10P1
SMIM43
TSHR
NCOA5
PIK3IP1
ZSCAN16
PLEKHG2
EXT1
TRIP4
OR4M1
C10orf53
CREM
MTX3
WARS2
ZFR2
CRYAA2
SALL3
MRLN
LMNTD1
TNRC6C
SULT1C2
CCDC117
UBLCP1
RBBP7
PSMD5
RBM19
ZNF668
TNNC2
CMTM8
RPLP0
TMEM50B
C2orf92
NOP16
ABHD17A
RPL36
FLOT2
HDAC2
ELL
OR5K3
OIP5
MC3R
CAPN7
MAP4K5
JCHAIN
ZNF530
TPM4
SPTBN5
PRKAB2
PARP14
GSTT2B
C5orf58
WRAP53
MRPS5
EVX1
MYOZ2
RCN3
DSE
C16orf72
OR5V1
OPTC
LSM6
OR2D2
PLPPR3
LY6G5C
AGO2
RP11-145E5.5
CCNE2
PMPCA
NEUROG1
ECI1
CNTN3
THAP8
AK4
UFC1
TMEM181
SNX25
PSMA3
TRIM65
KBTBD13
ATL3
CYREN
DSTYK
WDR17
CCDC93
CAPN15
GPSM1
PARP12
OR5A2
OR4F6
MARCHF3
LGALS13
AIMP1
MYADML2
ZNF649
RBM11
CDC37
WNT5B
TESK1
RAC2
RGS7
PHYHD1
TMEM101
GNPNAT1
H4C14
MMP20
ZCWPW2
KLKB1
CPT1A
FGF23
SORT1
CCDC179
SPATA31A7
CNNM1
ARID1B
MTRNR2L8
SDHD
RP11-314A5.7
SBDS
SIGMAR1
TAS2R9
KDM5A
CEP63
UTP18
FITM2
ZNF605
PIWIL1
GAS2L3
ATXN2L
FOXO1
KRTAP12-4
GABRR2
NPLOC4
TBC1D16
FAM186A
C13orf46
SF3A3
PRKCG
N4BP3
OR1Q1
ANKRD30A
CCDC73
NRF1
ADIG
GABRP
ATP6V1C1
CABS1
SACM1L
SLC17A5
KAT7
TTC3
KHDRBS1
SEPHS2
ELK4
TVP23C
ORC1
ALG9
ZNF8
TAAR2
LRRC20
MED21
BLM
PCNX1
CRTC1
CHMP1B
TNKS2
MYOD1
NKAIN4
SELPLG
HSD17B10
SP140L
CACNB3
HPDL
SCAMP5
SLC25A51
POPDC3
SERPIND1
ARMH1
MLST8
GFM2
RGS11
MACO1
MTERF3
PYGL
TXLNA
APH1B
RP11-13A2.5
INTS14
RTCB
PXDC1
REEP5
HDAC4
KLF12
PAX3
RBM3
CCDC62
EIF2AK3
OR2A12
UAP1
SLC37A4
JOSD2
CCDC96
SCN2B
COX7A2
SV2C
PWWP3A
BBS5
RGS20
HMX1
RO60
TMEM126A
TFIP11
NUTF2
CENPJ
GDF7
CITED4
SLC25A24
OTUD7B
GIT1
OR10Q1
OR8G5
DDX20
USP2
ATP6V1B1
TERT
ALG1L2
IFNA10
MACROH2A2
EVX2
NPM1
COX8A
CT47A12
SPDYE3
NXF2
RPS4Y2
TRIM43
FAM102B
PAM16
GC
BSDC1
SHISA8
ZNF623
GSDMD
TRUB2
DPAGT1
NUDT13
ZNF221
LIG4
STAU1
AGBL5
CPT1B
RP11-106M3.2
RAD51D
NUP153
TMBIM6
RELT
IQCF6
HBQ1
PSG3
CUZD1
IL3
DEF8
ZC3H13
CCDC192
ADAM10
MAP3K1
SPRYD3
SEPTIN2
ATXN1
PTPN21
IMPDH2
TSNARE1
EXOC2
PHACTR4
PGLYRP1
MRPL51
EPRS1
GGTLC2
TBC1D9B
ADORA1
C17orf107
CDC14C
ZBTB46
TUBGCP6
SRC
CCDC32
SERGEF
CHRM5
RANBP3
CPB1
UVRAG
KLHL40
SPATA45
SSH2
OR14A2
ZC3HC1
RP11-398C13.8
ZNF121
RPP40
GRIP1
ELOVL4
CPSF3
TNFSF10
CRIP3
ATP6V1G2-DDX39B
IVD
ELOVL6
KIAA0753
MTMR4
ZFHX2
ZNF548
ZNF490
PPIH
TEX33
ACIN1
SSX3
KLHL14
COMMD2
ZDHHC24
PLP2
IGF2BP1
ARFGEF1
ELMOD2
AC024592.12
ATP10D
KREMEN2
C19orf67
CD7
PTCH1
PKN3
FAM133B
POLR3H
BHLHE40
RPL39
ZNF597
ZNF534
HOXA13
RAB5B
SPATA21
RNF41
RSF1
MRAP
NOTCH2
WWP2
ANKMY2
C4orf36
SKA1
SMIM19
LUC7L
RP5-1028K7.3
ACTN4
SURF4
GDF10
RP11-697E2.6
IFIT3
GRIN2A
TKTL2
CCNF
SLC12A1
GANAB
PTH2R
TRIM39
FBXW5
TATDN2
CCDC115
ATP2A2
PIP4K2C
PBRM1
ZNF625-ZNF20
SAMD4B
SLC6A11
POU3F4
DCK
TBCC
LYRM7
CDK7
C16orf46
RP11-12J10.3
ZNF572
HFE
HYAL4
RABGGTB
BTN2A1
RPL15
TOM1L1
VTCN1
DLK1
MORF4L2
PIH1D1
AQP2
PPIL2
ACTG1
ZNF32
LDHC
ABCC3
VIL1
DNAJC21
CD6
GTF2IRD2
NONO
HTR3D
GON7
AGTRAP
REL
PCID2
C1orf56
COX19
NR5A1
CTDSP1
DDO
FXR1
ZNF3
EDDM3A
RBSN
THADA
HNRNPA1
SEC24A
OR9A2
MPHOSPH10
UBA52
OR10G8
TNPO1
ACVR1C
MRPL41
TRPC5
AGAP2
ARHGAP1
TENT5C
C12orf71
ZNF800
AP1AR
POLR1G
KIF1B
LIPT2
RDH14
RP5-864K19.6
NEFM
CYP4Z1
HNRNPUL1
STIP1
MUC12
RFFL
SLC45A4
SLC9A6
IL6R
PGLYRP2
RAB41
API5
KCNMB2
PRLH
CCDC59
INKA1
COPA
MOV10
ADAT2
GADD45G
CCNI
OGDHL
PRSS36
RGS8
MT-CO3
RPH3AL
KIF9
MARK3
TSSK3
SLC22A12
RP5-900K19.2
CCDC24
OR52N2
KRTAP10-3
RAB4A
SIX3
IL23R
SLC1A6
TAF11L4
ZNF578
ATP6V0D1
PIGL
ZNF85
F8A3
B3GALT1
DRC7
VPS35
SMIM10L1
DLX4
HASPIN
OR5H2
GOLGA7
TPRX1
ZC3H7B
NXPE1
OAS3
C1QL2
FTHL17
SPATS2
RCAN3
BOLA3
C9orf135
IST1
OR5T1
IGFL4
MRPL20
GDF3
TSACC
COL27A1
STEAP1B
MRM2
L3MBTL4
TMIGD2
PCSK1
EXOC3L2
TMX3
IGFL3
BLNK
AP4M1
SETD1B
GOT1L1
LMLN
GNMT
TARS3
KRTAP4-5
EMSY
ZNF254
TFF3
KCNE2
RGS21
RBM46
POC5
HBM
FYCO1
TBC1D24
PLK2
SFTPA1
ZNRD2
ZNRF4
AGMAT
STAG1
NPIPB8
PFN2
SLCO6A1
ARRDC3
DAZ1
DHX33
RPS3A
SP100
YBX1
IFNE
WSB2
ZNF283
SLC25A11
INPPL1
TMEM127
MBNL1
MSI2
CHRNA1
BDKRB1
SAT1
SNAPC5
PNPLA2
HBB
NPBWR2
ELFN1
ORM2
SPATA31D3
RUNDC3B
DRD3
VMO1
UBE4B
PRKAB1
TAAR6
HSF2
XYLT2
UQCRHL
CACNB4
LETM1
AGBL3
CHST6
REELD1
CPXCR1
RP11-761B3.1
KCNE1
SPIDR
WNK1
RWDD3
BRF2
PIGV
B4GALNT4
IGLON5
CEP43
CEP170B
OR2S2
NKX2-4
MAP3K20
MYLK3
FKBP1B
SVOP
IDH3G
PMAIP1
SLC26A3
OR2T2
IMPDH1
HORMAD2
TAS2R13
PGRMC2
NT5C3B
ANKRD16
MCM2
MAP4K2
CLDN14
SPICE1
MMP14
TEX22
MYF5
USP38
TPH1
CCDC43
DEFB116
RRN3
CTB-163K11.1
MICAL3
WNT11
AANAT
LUZP4
PPIC
EEF1B2
THAP12
KRTAP10-9
KIAA2013
ZBTB37
SETD3
KRT35
PLPP4
CHMP5
LRRC58
TMEM269
STX11
CRYGS
MYO15B
NDUFA6
PTGDS
NOTCH1
PTDSS2
OR2M5
OXTR
MTR
MAGEC2
ANKRD26
TOMM22
MIER3
CCSAP
TMEM81
YPEL1
ZNF501
SLC44A3
ANXA8L1
SNAPIN
ARPC4
RP11-15H20.8
PAN3
PPIB
TERF2
TBX22
FSHB
TSG101
RFXAP
PPIP5K2
PPP1R3C
REXO5
FAM227B
ZYX
CYC1
MYEOV
DIPK1A
LRIG2
LSS
ACBD6
UBE2C
OR7G3
RP11-435I10.4
CALCR
ODF2
BRI3
KTN1
SMC1A
TNFRSF14
RNF5
ARHGAP42
NAAA
GJC3
PGP
BLOC1S1
PSPH
FFAR1
FCER2
C11orf97
LYSMD3
LIMD1
LAS1L
SLC17A6
LEUTX
ADRA2C
GAPVD1
CLEC11A
RAB37
FOXL3
CLDN8
ATP6V0E1
HARS2
TRAFD1
CCDC138
RUFY4
GALNT18
POLE3
ZNF317
KRT38
TRAPPC10
SPANXA2
SSR3
LYSMD1
SRA1
MBD4
RRNAD1
DHX30
CLEC7A
FARP2
RGL4
ASIP
EPC2
SPIB
RIMKLA
IARS1
ROPN1B
PCDH19
UTP20
PADI3
JAG2
COQ8A
MTO1
C12orf65
ZNF711
ARL6
C5orf22
HTR1A
SORL1
CCN6
IRF5
SCP2D1
TCF3
DDX17
GGA3
PHEX
CKAP2
TAF12
GK
BFAR
ZNF653
ALX1
RNLS
LEMD2
MTIF2
GSS
HS2ST1
DCSTAMP
CENPA
UBTD2
C3orf49
TIMM13
INSL6
MED11
SMOC1
GGTLC3
MPPE1
DDTL
CAPZA2
SLC12A8
TINAG
USP41
PHF6
SAFB
SH2D1B
EPHA8
COA8
ARL11
ANO2
EFNA2
SLC6A6
BORCS8-MEF2B
INSC
LETM2
CNNM4
PITRM1
CELF6
MALT1
INSL4
BMP15
ZG16
SEPTIN7
MTOR
MAU2
FAM76B
ITGA11
ITPA
N4BP2L2
HAT1
BAG4
AP2S1
ARSA
SOCS4
OR6C68
MSL3
NME1
KLHL21
MLEC
EPB41
CNDP2
PUSL1
SLC66A1
AATF
ZFAND2B
PRMT6
DDX6
UBXN2B
RHOT2
MAML3
TGIF2LX
DDI1
KAT8
PKMYT1
PIRT
PCGF2
CCDC142
BTF3L4
CDK11A
EWSR1
STK32A
LHX2
ADAMTS7
CLRN3
EEF1AKNMT
TSGA10
ARHGAP19-SLIT1
EYA4
CLN5
FAM189B
KBTBD3
PF4
TMEM107
TTC34
C5orf63
SOS1
SYT7
TKTL1
ZBTB21
NDUFV3
ZDHHC6
OTOS
STC2
CAMK1G
OR10K2
HCRTR1
ZBTB18
RBMS1
MRNIP
PPFIA2
COQ10B
SNORC
DAOA
HIF1A
WRN
RNPEPL1
PRICKLE1
DRG2
MTHFR
PTH
RUNDC1
SOX17
IK
CASP1
ODF3B
XCL1
KIAA0100
HTR6
ZNF343
SMNDC1
ODF4
H1-5
GTF3C6
INTS12
GLCE
THAP3
POLR2F
PSMC3IP
AMTN
SLC28A1
RNF103
MBLAC2
HTR1B
SPDYE8
MED15
H3-4
RAE1
PTPRS
WNT3A
KCNH7
ZNF277
SLC23A1
PNLIP
HEMK1
KCNH3
SPANXN3
IFNA2
KCTD2
PFDN1
SLC38A3
TTLL13P
ZFYVE26
FAM241B
ABCB10
KDELR2
PTTG1
TMEM183A
RBM44
TRIM66
SCN5A
RPS4Y1
HMGB1
COX4I2
MRPS36
GCM1
THUMPD1
CTNND1
TESC
KRT84
DPY19L1
SH3YL1
ZNF180
DOP1B
FANCD2
C10orf71
CXCL5
CTD-2116N17.1
ZNF576
SLC25A14
GRB14
PPP1R14C
SYMPK
RBX1
SNN
DGCR2
OR2AT4
MRGBP
WAC
C1orf127
CHGA
PARS2
DNMT3B
ADD2
CYP2W1
CERS5
NDST4
RHPN1
METTL7A
BMPR1B
THOC5
USP24
RPL23
ATL2
CCDC144A
SHISA4
MT1H
PSMC5
SGF29
FICD
CLN6
UBE2I
KRTAP27-1
NMRK2
SIK1B
ABT1
PPP2R2B
C17orf58
TMA7
PMS2
GATC
COMMD9
ZSWIM4
FAM241A
RFC3
DNAH5
CNEP1R1
DCAF4L1
LRRC14
GMFB
CEP85
BPTF
TMEM242
RAB5A
CDC7
GOLGA8H
CCDC9
PCGF1
FBXO38
DEFB135
OR51A4
CNOT10
SPPL2A
OR5T3
MYOM2
MAZ
GABRD
UQCRH
ANKRD45
NDUFS5
LRRK2
AC005324.8
PDE6H
C8B
SLK
DCUN1D2
PAXX
PPAT
BEX3
MSH4
SCP2
POLR2E
NSRP1
RWDD2A
MBD3L1
VAC14
ELP2
OR10J1
AQP5
KIF21B
NUP85
CHCHD6
JPH4
RPAP2
EFHC2
TENM2
SCYL3
GSTZ1
ATF2
NKX3-1
HDGFL2
ERI1
IER3
MYL12B
FAM24A
BOLL
H2AC17
SORCS3
IGHMBP2
CELF3
EPHA4
GRB10
KCNJ15
COMMD7
ZP4
RTBDN
OR51V1
CYTH2
FUT10
TRIM60
GDE1
PRH1
EFCAB12
ZNF587
HNRNPA1P48
MEF2A
ARHGAP35
OR13H1
ZNF84
NIPBL
SLC38A9
CDC14A
CYP2B6
TNIP3
TOMM5
RCL1
ANKRD54
COL24A1
SDK1
GPX1
MAPK15
DEFB125
GPKOW
TTF1
NTNG2
KCNIP2
HDAC1
GPR75
MARCHF4
DDX1
PPP4R2
ZFAND2A
HERC1
FIP1L1
ANKFY1
IREB2
MORC3
POGZ
GALNS
GALE
OR7E24
CNTN4
ARID1A
TNFRSF1A
TMEM39B
UNC13C
TMLHE
SEPTIN10
ENOPH1
GOLGA6L9
INTU
RHBDD2
BUD23
RP11-422P24.14
ISG20L2
NUP62
ANGPT2
ACTL6A
PSMB5
AOC2
NUP93
ALDH1L1
TDRD5
PCDH7
INSM2
TBC1D20
ZNF724
ZWILCH
ZNF503
WDSUB1
BOLA1
CLDN22
RGS19
GKN2
CSF2
HYPK
WDR44
CTC-564N23.6
OR5M3
ZFAND6
CDK17
PPP1R11
GRK5
SPINK13
PSMG3
HNRNPA2B1
PSMB4
TMEM131
SEC23B
ARHGAP10
ZNF583
HNF1A
THTPA
RER1
METTL2B
C2orf81
MTMR11
CFAP46
CRYGD
CITED1
OR2D3
ATP6V0B
FCRL4
RP11-434N15.2
SLC16A10
SF3B3
GABRA4
PRSS38
EIF4B
FTH1
FBXW2
SUPT20HL1
SIPA1L3
AC013271.7
TOR1AIP1
VRK2
RPL23A
MACROH2A1
PDCL3
BAZ2A
TIA1
PAFAH1B2
RPS18
AP4S1
ENOSF1
DYNC2H1
TAF1B
GIPC3
ALCAM
OR7D4
HSPBP1
PDCD2L
EPS8
TCF15
OAZ3
NME2
FBXL12
CENPV
NPFF
IL34
SLC25A20
COLCA2
USP47
SGK2
CTB-127M13.1
INA
KIF16B
TMUB2
SPAST
UBR4
TROAP
KDM1A
CH507-9B2.2
OAZ2
PAEP
DDX42
BPIFB6
SMIM20
KCNJ1
NPEPPS
NUDT16L1
RPL17-C18orf32
MRPL50
FAM236C
TRMT5
WDR41
FAM174B
FABP4
RTN3
TBCE
CRY2
SLC39A7
PEX14
MBOAT1
CELSR3
MRPL46
MOS
INPP5E
KCNK17
OR2T6
LSM12
ORAI1
HSP90B1
LYSMD4
CSNK2A2
PHETA2
MRFAP1
SORD
TRIM63
ZFAND1
MEPE
HIPK1
SUMO2
SARAF
ANKRD13B
NAXD
NUDCD3
STIL
SPRY3
RSRC2
SRD5A1
CDC73
FAM156A
IP6K2
BTG2
N4BP1
CNTF
POLH
CTSV
PLK1
RARS1
DLG5
PAQR4
ARHGAP12
RPL13A
MRPL30
UTP6
CDCA7L
GCG
DOK6
KLLN
HSD3B2
CDKN2AIP
HECW2
AQR
ZDBF2
OR51C1P
PTRHD1
SPAG5
SERPINA10
RBKS
CACNA1E
CENPH
NUBP1
NANP
PRR11
SNRNP48
MT1HL1
GRAMD2B
FAIM2
LRRIQ3
TAAR5
NISCH
EIF1AY
TMEM71
AKAP10
PRSS55
LATS1
PLEKHS1
MYB
UBE3B
ZHX3
SETDB2
RPRM
FIGNL1
CNOT4
TMED5
TAF1
KRTAP1-1
HAVCR1
GLMP
PHC3
VN1R4
SMIM14
PCLAF
THAP11
COL23A1
RB1
TTC28
COQ4
RAX2
SDHAF4
NELFB
CKAP5
KIAA1191
NFRKB
OR2K2
STARD7
OR8J1
CCDC71L
CCL17
ERCC8
NKIRAS1
RP11-666O2.7
DIO1
NPAS1
TMEM115
EIF3K
SFT2D2
METTL15
C2orf16
RGS9
SCYL1
RUSF1
MYOM3
EIF5
SSBP2
TLE6
RHOXF2
EDA
NT5DC3
KCNK4
LPA
RPS17
OGFOD3
IFI44
CXorf65
RBM48
CCDC163
SCAMP4
SLC22A15
TEDC2
LTA4H
PLEKHA5
ZFYVE27
ZNF236
L1TD1
ASS1
OGFOD1
MAGOH
SSMEM1
NKX1-2
AGMO
LY6E
NANS
HOXD4
C1GALT1C1L
ZNF436
ZFX
VPS39
TBXT
MYCBP
PF4V1
SLFN14
IMMT
OLAH
ATP6V1E2
REM1
PIM3
SNX15
TPGS1
MYOZ3
MED22
SKA2
SIPA1L1
SSNA1
ARL6IP4
TFAP4
PKN2
AHCY
SPSB3
SNRK
STEAP4
CTPS2
SRL
WDR43
HNF4G
SELENOM
CTD-2537M22.2
CPNE7
CXCL8
TNFSF18
GRIA3
BAK1
TRPC7
IQCH
PAFAH1B1
PLEKHM3
PCDH9
RBMX2
SLC16A8
C4orf17
PIK3R3
MAPK1IP1L
ZNF813
PDHB
PREB
SLC39A5
NCR3
APOL5
EXOC1L
KDM6A
DDX56
RFC5
C1orf87
TMEM234
RYBP
LMO1
TXNDC17
ERVV-1
POLR2L
ACOX3
MIXL1
ATE1
RBM20
OR52A1
KCNC4
CNOT1
WDR54
CFL1
GFI1B
NUDT7
KRT39
OOSP4A
COMT
ERCC5
KIAA1217
PIWIL3
C19orf54
POGK
AK2
OR1F1
AZGP1
TMEM14C
TTC21A
ZNF79
KDM1B
WDR97
C7orf61
GPR31
KRTAP4-9
AOC1
FIG4
LRP10
SORBS3
GRAP
ZBTB38
GPR151
KCNMB1
CHMP4B
MGME1
CCDC69
DDX4
BCL11A
ATXN7
MMD2
STMN4
IL11
NXPE2
SLC35F3
KRTAP20-4
RP11-73M18.2
PRMT7
METTL17
ZNF2
SPIC
DMXL1
ZC3H15
PROK1
ZMAT2
ATP5MC2
FHL3
GTPBP4
ATG2A
CAMK2B
BHLHE23
SERPINI1
ASMTL
RP11-91A18.6
C20orf27
SH2D6
CENPVL1
SCOC
ANXA4
CCDC85A
INO80B
PLAGL1
ATRAID
MRPL10
EMC9
PPM1A
PFN1
BLK
TBL2
SYT10
DEFB130A
C3orf33
CHST13
ERI3
KPNA3
CARD9
RFTN2
PLIN5
P2RX6
FABP12
SOS2
GSPT2
CDC23
LMO4
FOXD2
TRPC6
AASS
MAP2
RHCE
FOXA3
TAS1R2
DPH7
GTF2H5
KCNK15
UBQLN2
CTSD
BRD1
SCN11A
GPC2
HADHA
PCGF6
BRMS1
WDR31
PASK
MAIP1
CEP55
ZNF680
GPR179
SHD
CATIP
ISM2
SI
GALNT14
SEZ6L2
EXO1
C1orf74
ZNF311
ATOX1
CSK
VWC2
FOS
ZFP37
P2RX1
CAVIN1
GPC1
CD244
ZSCAN12
ISX
PDX1
RNF217
SUZ12
STXBP4
GSTM5
BTF3
AUTS2
KEL
TMEM42
PDIK1L
CREBBP
GZMM
RNASET2
FKBP11
MINDY4
ADH6
TMEM237
KCTD3
PHKA1
CIBAR2
ZNF574
SULT1C3
DPP8
ANKRD33B
CCL22
POTEI
SSUH2
AADACL3
EVI5L
CD37
CPSF7
FIS1
FLT1
RAP2B
OR1L8
LACC1
SLC16A7
CRCP
UBE3D
TARDBP
CNP
OR9K2
PAK2
RP1
ASPHD2
SMC4
CTSW
IL31RA
AFG1L
ELAVL3
NFKBIA
FER
TEX37
ZNF630
ZNHIT6
TMEM249
RP11-106M3.5
TMEM177
MMAA
PITX2
GINS1
ESRRB
RTEL1-TNFRSF6B
LCORL
FAM183A
OTC
GK3P
PPP1R35
CRY1
OR10Z1
DHX29
FUBP1
CCM2L
OR2AP1
LRRC57
SART1
BBOX1
PPIE
UQCC2
DEAF1
CACNG1
SLIT1
MCM7
PTGES3
U2AF2
RPS25
FGF12
SYT16
LARP1
PDZD11
ECD
OR4N5
OR6K3
NAPG
KLHL3
AMY2B
NCAN
MGAT2
FANCA
TLR5
IQCM
ARHGEF19
CCDC107
HSPA14
IL17F
ATIC
BPIFA3
ZNF195
G3BP1
OR3A3
VENTX
FAM126B
NDUFA8
EFNA5
MEX3A
BRCA2
CLEC3B
MAP4K1
VTI1A
PVALB
LLPH
USP9Y
FRG2
MUC2
RETSAT
MAVS
MORF4L1
STRN3
MOBP
PKHD1
ZBTB4
ZNF266
USP17L28
PRAMEF2
DIAPH1
SH3BP4
WBP1L
NDUFS4
SF3B2
TFAP2C
DISP3
CLDN12
ZNF326
NMUR1
EIF4A2
SEC14L1
FAM240A
VIPR1
UNC45B
IZUMO3
TMEM123
ZNF563
C12orf75
ODF3L1
PGS1
H4C7
SHISA6
PRAMEF18
GTF2F2
MANF
FOXO4
TEX47
OR11G2
SLC6A17
TMEM59
PIGO
RHOA
MDFIC
EEF1A1
MDH1
ZNF648
RTN4
TAS2R7
PABPC1L2A
DPP7
YARS2
PSMG2
FBXO25
SSX2IP
TXK
GPATCH2
PLCG2
PEX11G
HIGD2B
PPP1R3E
MXI1
LNPEP
FABP6
GGNBP2
FBXW11
TSPAN13
CACNA1S
MRPL40
ZBTB34
TUSC2
ZNF280C
PTOV1
LCTL
SLC30A5
BRD9
NRIP3
ITFG1
SLC25A26
OMP
NDUFS2
RNF181
ZCCHC17
MTDH
WDR5B
SRP54
RAB5C
DLX3
DNAJC4
ZNF544
METTL11B
COMMD5
ZMYND12
ADSL
TRIR
ZNF784
LRRC27
SIDT2
KIAA2026
CBX3
STAMBP
RWDD4
CSNK1E
TLX1
NIT2
DNPH1
CNGA2
CEACAM4
FAM53A
OR2Y1
COQ5
POLR2B
LRRC61
CRLF1
PHF5A
BAX
UBE2D1
ADGRE3
DRD5
ZNF655
CRACR2B
SH3BP2
SIK2
VPS28
ZNF20
EIF2A
CLPTM1L
ZNF749
RAB34
MT3
IMP4
NXPH4
ZBTB3
PNMA8B
ZNF71
LZIC
VAX2
PSMF1
SRRM1
OR2B6
NT5DC4
SLC22A5
EFR3B
ADAM20
EMD
ORC6
CA7
CCZ1
VPS33A
AKR1E2
ZC2HC1A
RPTOR
URB1
NT5C2
PI4K2B
P3H4
KASH5
GYPA
LRRC8D
PRR18
ABCC12
SOSTDC1
YME1L1
FKBP6
PSD3
TMEM190
MON2
SLC38A5
VRTN
HOXA10
GMCL1
IQCN
OR1N1
PATJ
CHCHD4
H1-10
VPS72
KIN
PCMTD2
HSPA9
TBCCD1
CDC37L1
RPL35
WNT8A
RP11-316F12.1
TNFSF14
SSBP1
KDM5D
ADAM8
NOS1
EXOSC3
ASB11
DNAJC30
KRT32
SEC11C
ARHGAP11A
TXNL1
CASR
MRPS2
YWHAE
HAUS8
MRPL52
PRAME
AMBN
SMC5
COG8
ONECUT2
STRADB
ENGASE
ITGA3
LPL
ANKZF1
LSM14B
GPN2
KCNJ9
PRH1-PRR4
ABCG1
SLC2A13
SRPRB
TMEM267
NABP2
CABP4
NPR1
PSME1
NOB1
RPL39L
ZNF777
PPP1R9B
SREK1IP1
TUBA4B
PTGES3L-AARSD1
KLHDC10
TNFRSF13C
ZFP42
MAD2L2
SPRN
TUT1
DKC1
FOXE3
SLC1A2
IFNL1
MROH7-TTC4
PDP1
ACTRT1
DUSP16
ATF1
CENATAC
FOXJ2
ENTPD7
SMIM27
OR2H1
KIF18B
CIAO2A
CALCA
MICOS13
VPS51
C15orf65
ATP1B4
NUP188
ZNF790
ADGB
SVOPL
WDR37
SRSF3
TP53I13
LLGL1
BAZ2B
ERFL
OTOP1
NCBP2
OR2G6
UNKL
RDH5
S100Z
AJUBA
ATP5PB
PIK3AP1
ARHGAP19
RPSA
RXFP3
ETV7
ZDHHC1
KBTBD7
DONSON
PRAMEF26
CYP27C1
HES7
ABL2
IRAK2
MATN1
MT-ATP8
BMT2
RPL5
MOAP1
COMMD3
RPRML
ZNF587B
SLC25A43
FRG2C
CPEB4
PRSS33
TNFRSF10B
ZNF76
PACRG
ZNF641
SCN2A
TRMT44
TEX14
MLH3
DGUOK
RAB11FIP4
GNAI1
OR5AP2
PCDHA11
KHDC4
ARL14
HJV
CLDND2
IRX6
DESI2
TNFAIP8L3
UBE2J2
NRAP
BHLHB9
RAB3GAP2
PICK1
C8orf33
PKD1
SMOX
CAMP
EDF1
TPCN1
ATF6B
STX1B
SNX8
AMFR
CEP295
PCBP1
CLCN1
KLHL30
HIGD1B
OR5B12
METTL1
ABHD12B
FHOD1
ARHGAP28
NAT8
RASD1
TRNP1
TENM1
GRIK5
TFPT
SEC16A
DEPDC1
TMEM126B
SSBP4
FAM219A
LIPJ
TUBA3D
H2AC7
ARHGAP33
C11orf24
TMEM233
UBE2N
SUGCT
PGM3
RPS6KA3
CDKL1
PEX26
ERBIN
MRPS22
FAM184B
RNF113A
EIF1AX
CDH12
HCST
TOP1
RUVBL2
MED24
NPHP3-ACAD11
EMILIN3
LRRC19
FRMPD1
SF3B6
TMEM104
NCAPD2
TIRAP
CRHBP
GFUS
C18orf54
SEC61G
KLHL2
MAPRE1
ARL2BP
PQBP1
NUMB
SMCO4
ANHX
TRMT61A
MORC4
RPL29
PCDHGA9
GPR148
RNF186
CKLF-CMTM1
MT-ND2
VNN3
EIF6
SPHK1
CREB3L4
CHMP2B
YWHAQ
TMEM218
USP17L7
FBXL14
ENKUR
GRTP1
CRLF3
TIMM22
ALDH3B1
TM9SF4
DYNC2I2
SETD1A
MTERF2
CAD
RECQL5
MTLN
ZNF550
ERP27
COLEC10
AMELY
ZNF428
CETN2
PRSS21
RP11-783K16.16
ILRUN
METTL6
TMIGD1
C4orf33
PTPN2
TMC1
SH3TC1
TAS2R41
MRPS9
LAMA3
SPRED3
VMP1
C11orf21
GPR33
DMAC2L
SPESP1
FAM9A
DCAF10
TMEM65
RBP1
CH507-9B2.4
DEFB105B
WDR91
HIF1AN
CRYAA
R3HCC1L
COG4
PAPOLB
ZNF215
FOXN4
ZNF727
OTP
DLX2
LRFN1
CLDN6
PSKH2
HOMER1
FBXO24
ERG28
RGL3
MRPS6
GFAP
BABAM2
WDR48
ZFP92
PRPF4B
IRAG2
TSC1
AC104534.3
P2RY4
GNA13
EIF3A
RAD54L
NAALAD2
ATG9A
PRG2
TMEM86B
RBM28
DCAF13
ATG16L1
SERF2
IL31
PSMB3
DNLZ
FAM193A
RXFP4
IFITM1
PDCL
MYBPH
CDC16
ARMC8
FUT9
EIF2S3B
EHD3
DNASE1L3
TPR
CYP8B1
LRIT3
DGCR6L
COL17A1
RELL1
CTD-2369P2.12
FGF3
MRGPRX1
RP11-295M18.8
PRKDC
ANKAR
DDX19A
EEF1A2
GOSR2
SPNS3
ARFGAP2
ALG1
RRAGD
TEPP
ZNF45
TFAP2A
AC068533.7
NKX2-1
KBTBD6
PIGC
OR4A15
HSPB2
INO80B-WBP1
BRK1
SSU72P4
EBP
AKNA
SMURF1
JADE2
P2RX5
H2BC21
PRR5L
DERL2
GCKR
CAVIN4
SNX12
PRELID3B
PANK3
CCDC189
FBXO44
PLK4
CBLN4
PRR32
CFAP157
CIDEC
CPA1
SNAPC4
CYRIB
PLXNA3
OR3A1
TMEM114
SF1
KCND2
ADNP2
HERC5
NSMCE2
RP11-867O8.9
ZKSCAN2
CDCA8
CCL28
FAM204A
EGR1
SKP1
CDADC1
MSL2
TRIM21
STH
SKOR1
USP26
HSFX1
HES1
RBM10
MTX2
TMEM208
WDR24
RP11-164J13.1
CCL15-CCL14
IFNA16
ZNF83
NME3
PRR3
ATF7
CES5A
PXYLP1
RNF220
SUMO1
FAM172A
GTF2B
UTP3
RGS13
CSNK1G1
WFDC8
TAF11
ENTPD8
AP5Z1
HOXA9
H1-4
SLC38A10
PUS10
NABP1
POLR3A
XAGE5
OR1G1
CD300LB
GATA5
POLR2J
TEX52
CRP
ADAM30
MTHFSD
MAP2K5
HTR1F
RECQL
FASTKD3
DMAP1
ITM2B
ZNF584
CPA4
ATP6AP1
ADCY2
CLDN3
GPR52
TRIM58
PSG5
SKAP2
ABHD16A
ARHGEF2
IP6K3
RP11-889I17.2
TMEM89
PPOX
IGSF22
RPL11
METAP1D
LRRIQ4
KDM4D
ZNF560
METTL23
C5orf49
ZNF674
TRIM64
NRAS
TMED7-TICAM2
EGFR
HUS1
MEPCE
PPP4R3A
RACK1
COL6A6
CAAP1
ACO1
AFF4
ESRRG
TRIM69
ERICH3
MT-ND4L
MASTL
PCDHGC4
BARX1
MS4A12
PCARE
MT-ND1
CISD1
ART5
MGAT4C
OR7A17
NDUFA4
PIBF1
TPD52L2
HNRNPAB
WASHC5
ODF1
ERCC1
ADCY9
SMG8
EMC7
PLAUR
VWA5A
SLIRP
TRIM42
GOLGB1
WDR12
THNSL2
TEX49
BRF1
PRPF31
SPDYE6
MEI1
MMUT
ZNF764
CDK16
PDS5A
CPSF6
ABHD1
ANKRD2
LRTOMT
GPR3
DPPA5
IMPG1
MRPS15
FAM168B
CLP1
INVS
HMGCS2
GABPB1
LMO2
TIMM23
HERC2
NOSTRIN
SOHLH2
ANKRD29
GLIPR1L2
AC116366.7
SCFD2
FCRL5
ELK3
CHKA
SLC30A3
PARP2
NR4A2
CST11
ATG3
RFPL3
GALR1
USP40
NBDY
OR4K14
PTK2
KLHDC9
OR11A1
FAM53B
DDX25
SPINT4
CUTC
DAB2IP
CCDC33
UROD
PSMB7
EXOSC6
POLR2G
OR13C5
RP4-583P15.15
ZNF444
SPATA31E1
ZNF354A
AUNIP
KRTAP6-2
SNCAIP
APOF
NUTM2F
GPR158
RELB
OR2AG2
PANK4
HSPE1-MOB4
AMPD1
RIC1
TLE5
RAVER2
LIG1
NDST1
CD59
CTPS1
DMBX1
CASP7
ARSD
LRP1
TEKT1
XPR1
SCAMP3
POLG
MDH2
HOXA4
HAX1
HOXD8
CALCRL
RHEB
SLC38A8
ADGRG4
FUZ
DIAPH3
CAMK2G
RP5-973N23.5
OR5BS1P
NIPSNAP1
MEF2B
C12orf43
ABCG8
PRR29
LIN52
SRSF8
SPDYE17
SPANXN1
PAICS
RSPH4A
TSFM
VTN
H3C12
SPCS1
TBX2
IL1RL1
HSF1
SHISA5
XRCC2
CHD4
RCC1
GATAD2B
TMIGD3
CCDC167
C2CD5
NAA30
NSMCE1
MAF1
DEFB128
OR5J2
SLC36A4
IPO4
FAM160A2
TMEM8B
CYP27B1
TPO
ZNF607
DSTN
KIAA0319L
WASHC1
PLGRKT
TRA2A
NPM3
GABRG2
SIN3B
ZNF462
DNHD1
GGTLC1
ASB1
BFSP1
ZNF496
CCDC27
PROC
CENPVL2
TSNAX-DISC1
GNL2
H3C10
LRIF1
PHYHIP
C22orf31
KLF1
TTC13
RPLP2
GOLGA8G
RXYLT1
CDK11B
HPS4
SIAE
ATOH7
ADRA2A
PHF14
CPNE9
SPEF1
AIFM2
DLG3
ZNF41
PYURF
SLTM
THOC6
GUCA2A
KIAA1755
ARMCX5-GPRASP2
INTS3
MRPS25
SOX8
MLLT6
EHD2
VDAC1
TMEM216
CASK
MTA2
TMEM202
CACNG8
ASIC2
PHETA1
OR8K1
OR4D5
PCYOX1L
ZNF141
COG7
SF3A2
ZNF670-ZNF695
ATG13
SMR3B
POMGNT2
RAB29
TACR1
FAM83D
KIF14
CFAP410
UBE2T
GDF1
MGA
PSMG1
MRPS34
PTGES
PCK1
PRDM4
C16orf91
LINC00634
SMARCD2
BRCA1
THAP1
CTXN3
PFKP
CLGN
OR5C1
OR10AD1
MRTO4
CENPK
FOXM1
HEATR3
DDX18
ERGIC2
ABCG5
KCNS2
WDR83
C20orf85
SIX4
TXNRD2
ELP5
CARD19
F8A2
GPN1
ZNF26
H2BC18
TPGS2
EXOSC9
MTIF3
FMR1NB
LRRC31
CAGE1
HDAC5
TTC4
OPRK1
MTRR
HSDL2
TMEM158
TBCEL
ZNF716
SYT8
IFI35
SLC7A6OS
ZNF16
ANGPTL8
BSG
PEAR1
NENF
OSCAR
ARMC12
TAF11L13
SARNP
OR8U3
CORO1B
TAS2R30
RAPGEF4
PPP1R2B
UBTF
SLC1A1
WDR74
PIMREG
RFX6
TRIM46
ATAD3A
CYB561D2
FBXO48
PGGHG
DEFA6
TAF11L10
MZT2A
CIZ1
CTRL
OSBPL1A
RPL38
PRDM7
INHA
NAV2
ZCRB1
MED31
PHB2
SH3BGRL3
HACD3
SP8
KRTAP13-4
POLR2D
KRT40
BRINP1
USHBP1
FGFBP3
RINT1
KCNJ3
LRSAM1
SBK1
RP11-949J7.8
OSBPL10
CBL
RAP2C
HPN
ALG5
RAP1B
PFAS
VWDE
TTLL5
ST8SIA6
ZNF384
C2orf15
DNASE2
LBHD1
STAC3
SLC35A4
IQCJ-SCHIP1
DTYMK
GPATCH11
ORMDL3
KAT6A
LETMD1
FOXL2
RAP2A
DAND5
UBE2M
ZNF787
SULT6B1
SLC41A1
MAP7D1
DUS4L
CENPI
OR10G9
EFCAB8
MVB12A
CDC20B
CCDC112
GAB1
CBLIF
AGPAT1
FCAR
TDRD7
ANKRD12
TMEM214
LTN1
RPS27AP5
ITFG2
SMIM24
B3GNTL1
MED29
PIEZO1
TXN2
FBN3
PDK2
CIPC
EXOSC1
CUL7
UNC119B
PPP1CB
POTEB2
CUL4A
AMIGO1
FAM126A
OR6C1
H2BC7
NUP42
POLE2
SIM1
KLF6
SLC5A12
HDC
DHX58
KYAT3
OR2T11
MYT1L
MBTD1
GYG1
NOVA2
ANAPC4
KIRREL2
TULP4
GPR150
PAX1
INF2
GRM5
TRIM37
G6PC3
MAGED4B
MYDGF
USO1
DNAAF3
ZNF219
FGF20
ZNF547
OPA3
AC003005.4
CHRM2
SAMD9
USP13
ACAP1
ANKRD30BL
CACNG2
STXBP6
DDHD1
SYVN1
RALYL
FHAD1
PRMT1
ETS2
PSG2
PROSER3
DLGAP1
DNTTIP2
PLEKHB2
CENPF
MIF
OR56A3
MED30
CASP2
NDUFS1
RNASEH2A
SLC38A7
ZNF875
MPRIP
MRPL57
PSG4
RIPK1
CCDC82
DCAF4
NTN3
SH3D19
TTYH1
DENND4A
SERBP1
ZNF264
AKR7A2
RNF216
USP50
MAGEL2
GPER1
DAD1
HOXD9
SYT9
FSTL5
MOB2
HCFC1R1
ANKRD23
ZNF175
SDF2
ACAT2
UGGT1
MYO1G
ZFP3
TCP10L2
IL13RA1
FBXL3
TOP3A
ZNF526
MCRS1
NCAPG2
DYNC1I2
EEF1AKMT4-ECE2
PDPK1
RPS6KA1
ZNF746
SIRT6
FERD3L
RHOG
KIAA0586
TPPP2
IL13RA2
SLITRK4
VAMP7
SELENOK
TEKT2
PMM1
CARS1
DMRTA1
SMIM21
BUB1
AQP4
BACE1
RPS20
MTHFS
PDE6G
SMIM26
ALDOB
HAND1
CLASRP
ZNF736
ELMOD1
NKTR
OPCML
STX8
TCP1
CPT1C
ATP5PF
SEMG2
LMAN2L
DEFB119
TTLL3
FANCF
IL9
ZFP36L1
HNRNPR
RPL30
TCEANC2
PSKH1
TBK1
AC093323.3
SLC39A1
OR2L13
PDHA2
DECR1
RP5-1171I10.8
C17orf80
NGEF
GPAA1
RBP7
SMIM1
DYRK1B
EIPR1
H2AC1
ZNF554
DEPDC5
SPATA18
DEFB105A
MYRIP
PSMB1
WARS1
SERP2
CHST12
KCNU1
DHX16
TTC21B
UBASH3A
PGC
FAM166B
ERC1
EXD1
UBA2
USP20
RBBP8
OR1L3
OLFM3
ELOF1
H3C6
NME9
ZFR
RFC2
NECAB3
RTCA
SRGAP2
SGSM1
USP17L2
LYZL4
SCUBE2
TRMT1L
SLC35G2
SEC13
CDH13
RP11-745O10.4
SOCS3
PSMA6
CELA3B
SHROOM2
ZNF181
USP12
TAAR8
SKIL
ISOC1
ATP5F1E
OR4K13
C1orf174
BDKRB2
RAB11A
IGSF8
CA2
ISLR2
TAF5
CLEC5A
TNNT1
PDXDC1
ICAM4
TEX46
PIGZ
OR4C16
ZC2HC1B
EXOSC10
PWWP2A
DALRD3
C16orf71
SYNGR3
ADAMTS10
CLPSL1
CDK10
PTMA
DCTPP1
GTF2E1
DDX27
SPAG11B
PLXNB2
KRBA1
TF
TACC2
PYCR2
IER5L
TRIM67
KATNIP
TATDN1
FAM153A
ITPKB
GABBR2
MINDY2
MRPL9
EDEM2
C11orf45
NR4A1
KLHL23
OR52E4
GLRX5
TMEM161A
GLUL
ZNF596
USP16
USP34
SPCS2
HEXIM2
KRT36
CCNT2
PODXL2
APELA
SAR1A
SIGIRR
C6orf58
MED14
F2RL3
ZNF703
MAP1S
CRAMP1
TIMM50
SLC25A31
GINS3
RPL36AL
G6PC2
ZC3H4
TUBGCP4
TAOK3
UBASH3B
RDM1
CAPZA3
ZNF836
FOXP4
DISP1
OPALIN
ZNF429
PWWP3B
CXCL6
SIGLECL1
FMO3
SNRNP40
SLC4A1AP
PRKCE
OR5M10
THAP10
PEX7
CAMK2N2
TLR10
GPX4
KCTD13
ASB14
RHOBTB1
DNAJC16
DDX41
EDC4
ARL13B
SEMA7A
NAT8L
SELENOT
SERPINB9
LIN9
OR10A2
DEDD
CT83
GLIPR1L1
DNAJB9
APC
NBPF4
PKD2L2
HOXA5
NAA80
PDILT
SNAP23
GABRB3
TAS2R42
ADORA2A
LRRC75A
FRS3
ZNF728
EMC8
SIX5
FBXW12
TOMM40L
CLPB
KRT25
CDK5RAP1
TSPO2
SUN5
MORN1
GSK3A
TRIM40
PRPF40B
ETFDH
SNTB2
FBXO39
L3MBTL1
WFDC10B
GRK2
ZUP1
GUCA1C
AGXT2
CCL16
PUM3
NDUFB10
NXT1
DNAJC25
DENND4C
RFPL1
EBLN2
AKR7A3
THPO
MDM2
TXNDC9
MST1
CSTF3
RIMKLB
CDK2AP1
COQ2
HNRNPCL1
ESPN
NAPB
TMEM86A
PSME2
SPOCK3
OGFRL1
DOLK
NPIPB13
CRELD2
CEACAM21
KRTAP21-1
SBSPON
ARGLU1
RPS6KA5
COMMD1
ITGA6
OR4S2
INTS2
RASGEF1B
HERPUD2
NAA11
KATNA1
CTD-3222D19.2
TMEM80
GPRC5C
SBK3
YIPF1
NCK2
NUDT5
FAM91A1
CD274
MRPS14
NOL4
SLITRK6
AGPAT5
ACBD3
TMEM174
GSC2
KLHL12
FAXC
LDHAL6B
KDM8
ARHGEF3
ZNF217
ABTB1
IL25
ISY1
PRKACA
RNPC3
NELFCD
CENPQ
ZNFX1
TRMT13
C21orf58
PPP1R1B
WDR5
PPP2R5E
NPB
TBC1D12
WFS1
DAPK1
MEAK7
RP11-481L19.2
SLC6A12
UBXN2A
FBXL8
PIK3CA
DLD
CCNDBP1
DUSP21
ACOXL
TMEM192
COL5A3
ARHGDIG
MCPH1
NADK2
WFDC9
ATP6V1D
SLAIN2
CHML
PITHD1
STRA8
CDK12
MLC1
TSTD2
MFSD13A
ACMSD
WDHD1
VSIG8
SLC24A4
TBX19
WWC3
ZNF624
H3C14
MBIP
SHROOM1
CDH3
COX11
DYNLRB1
HTR7
GRINA
GREM2
KPNB1
TJP3
CYFIP1
ADCY8
APBB3
PSMC2
TMEM14B
NOX5
RNF4
SLC35B2
TDRP
ZBP1
OR10G4
SMARCB1
SLC27A3
UCKL1
FRS2
ARHGAP24
METRN
NEURL2
HPS5
ASPHD1
IL24
VSIG10L2
RBMS3
TMEM205
SART3
FAM118B
RPP30
HEATR5B
OR9Q1
BUB1B
LDLRAP1
FAM181A
ADGRF2
SNX13
PRKCZ
FBXO21
KRTAP19-6
TMEM217
CAB39
MOSMO
SOD1
GLYCTK
PPARA
SLAIN1
TEX36
FXN
GABRG1
UCHL1
LRRC40
OLIG2
LRCOL1
OR6Y1
SASS6
CCDC182
HRK
SLC31A2
OS9
IDS
CYB561A3
TAF7
SLC5A4
RBPJL
TAS2R20
H4C1
USP18
TPD52L3
SHPRH
MGLL
EZHIP
ZNF705D
MST1R
LSM5
CTD-3214H19.17
GJA3
PKD1L1
FKBP1A
TRPC5OS
NCBP2L
MT-CO2
NAA38
HMBOX1
SEM1
WDR73
ORC2
FN3K
MRPS16
LSM10
COQ10A
ITPKA
AGGF1
LRFN3
ZNF35
EXOC4
PPP1R15B
CLEC17A
RGS7BP
TTF2
HINT1
ECI2
GRM8
SRSF2
ICMT
PHLDA3
NDUFA5
CBX1
KIFC3
SIDT1
PSMG4
RELA
DHRS12
NR1H4
GANC
CDC34
PGK2
WHAMM
GRM6
SPAG11A
TEKT5
TEX51
C19orf71
C1orf112
TCF25
PLEKHA3
PJVK
SLC6A5
FOCAD
HJURP
HTR1D
SNRNP70
CCDC127
P4HTM
PRAMEF14
OR7C2
PRELID1
SLC6A15
ZSWIM7
VPS37D
AZU1
ZMIZ2
ATP6V1A
RAC3
SRFBP1
CD1C
MED20
CDKN3
RADIL
EOLA1
HACL1
CENPE
KRTAP9-3
CACNG3
NBAS
EIF3B
LACTB
GPX5
CCDC39
DLGAP5
OR2T1
SHC1
TBKBP1
HRCT1
CLEC19A
TSLP
EEF2KMT
MYL7
INPP1
NUDC
TOX4
ITGB1BP1
ACP1
ADGRG5
IBSP
GLRX2
ARMCX6
OR51F2
OR52I1
SMN1
LIG3
RSL1D1
POLR1B
TUNAR
CNPY1
KIAA0895L
IRGQ
E2F7
ZNF654
BRSK1
TBCB
KCNS1
H2AC21
ZSWIM8
MYSM1
USP17L4
CFP
DACT2
DGKK
TPSB2
NEDD8-MDP1
RORC
CLBA1
CCNQ
NUP88
ERMAP
TCP11
DGKE
NOL11
FAN1
UBE3A
TULP2
ZNF514
BCCIP
SPIN2B
DHX15
TMEM131L
TBC1D7
PSTPIP1
VPS53
UTS2R
BIRC5
DMRT1
ADHFE1
OR8B12
PPIA
POLR2I
VN1R1
DBX1
STK11IP
DCAF17
MR1
ZNF696
SOWAHA
DLX1
SPOCD1
AP3B1
TRIM49D2
BCKDK
AMOTL2
HAUS6
UGT2B4
WDR26
RP11-177J6.2
POMGNT1
CPLX1
NHLH1
ZADH2
PTP4A1
CLASP1
CHIC2
GBF1
BANF2
VCPKMT
RWDD2B
PACC1
TFB1M
MEFV
CTNNB1
ADIPOR1
C12orf73
GLRB
PAQR8
ABHD10
PRY
CDKN2AIPNL
ASB13
RSAD2
FAAP24
FN3KRP
FLNB
SURF6
LIMA1
CHRFAM7A
HSPE1
RPL6
B4GALT2
APIP
NLRP9
RAB7B
SCD5
ATAD3C
FANCC
PXN
CLEC4G
PSMB8
CEP83
FOXJ3
PTCHD4
HGD
SLC35A2
UBE2A
STATH
POMP
OR9G1
CWC22
ERCC6L2
YIPF4
CHTF18
SPINT3
ZNF586
E2F1
UBE2D4
ONECUT3
MIB1
HSD17B7
OR10K1
ZSWIM3
IQCA1L
TNKS
ADAM9
SLC8B1
H3C2
SMCR8
XRCC6
NCOA2
AVPR1B
CAPN2
CBWD5
RAD51C
ANXA11
SHBG
MMP8
CIR1
LPAR6
ATP7A
MUTYH
SLC30A8
IL1RAPL1
GRAMD4
ZNF516
DEFB134
RP5-1021I20.4
KRT7
MTPAP
HNF1B
GADD45GIP1
OR51E1
NDUFS8
SLC25A6
FLYWCH2
ATP5MG
SELENOH
CDK13
ZNF850
FOXI1
GXYLT1
ZMIZ1
PGM1
AFF1
SUPT4H1
DDX21
CCDC68
DDX5
USF1
TADA1
OGFR
NETO2
RIPPLY2
RPS19
TRIM49
SLC10A5
VPREB3
XIRP2
FAM110D
PDE6A
TELO2
SLC25A53
YJU2
RBMY1F
RABAC1
DUSP23
PXMP4
CISH
DNAJC5G
HEATR9
MFSD10
ZNF652
NPIPB15
METTL26
ACAD11
MTREX
TMEM74B
RTF1
MRPS10
OR10A3
TEX13C
SLC25A29
LDHAL6A
GOLIM4
TAS2R43
FGD4
OR4K17
ITIH5
ACAT1
ZBTB9
STK35
PTPN11
BEX1
LAMP1
SCNM1
LEAP2
ERLIN2
NSUN5
SPACA5
MAPK11
PIK3C2G
SLC18B1
WDR92
RP11-864I4.1
TMEM150C
OR10AG1
FOLR1
SETD2
SCAND1
C12orf42
OR6C4
RABL2A
GRIK2
OTOL1
ZNF146
SERPINA12
ACYP1
WWP1
C10orf90
TRIM6
TAB1
EIF1
AURKA
SMAD3
TMEM185A
STAC2
CAMKMT
CHD9
PLA2G2D
RHNO1
SPDYE2
CYP46A1
IFNA8
ZBTB42
ZNF497
ACOT6
TMEM33
VPS26C
GABRA2
PEX5L
FJX1
SPANXN5
PCDHA8
MRPS27
APOO
MMP1
CLEC4C
PANX2
TRPM7
H3C8
TRIM31
OR10W1
CNNM2
SUPT20HL2
OR52I2
H2BC10
GHR
NT5C3A
ASPH
HP
ISCU
ALS2
SLC15A4
ZNF778
SCGB1D1
ACSS1
TRMT10B
ING2
LYAR
ABHD2
MARCHF11
PPY
PPP1R3A
NIP7
NUGGC
ACOX1
PFKFB1
PPP2R2D
SNF8
SELENOW
GNA11
FAM189A1
USF2
CDH18
SULT4A1
RP11-512M8.12
MYBL2
TFDP3
SSX2
CCDC28A
LMOD2
OR51A2
ANK1
KLHL8
RPF1
GABRB2
CTD-2369P2.10
TAF1A
TYW3
RPS15A
MKRN2OS
ATP2B2
LACTB2
TOX3
TRPS1
CCDC18
ALLC
WFDC6
RP11-33O4.2
SLC7A2
TGIF2LY
LRRC37A3
ATP13A1
FMR1
MAEL
PHIP
CASP6
RNF17
HOXC12
ICAM3
VNN2
TXNRD3
GABRA1
RRP7A
CTD-2192J16.20
LRRC41
TGIF1
GMNN
HBA2
DCTN1
IGSF10
PPP2R5B
ADAMTS4
TUBB2B
NAT16
LAMB4
AMY1C
SPC25
DNAJA3
MOV10L1
KRTAP9-9
NLRP5
SLMAP
OR7A10
PACS2
ATXN3
OR13A1
ZNF410
SDCBP
NR2C1
RNF138
KIF23
NR1I3
AP3M2
TMED1
SLC16A14
ACOD1
TRPM8
CPNE2
MCM5
S100A4
HARS1
HPX
PPEF2
OR5M1
LINC00672
SHISAL2B
PREP
NFKB1
RPP21
SCGN
PTPRG
NCR2
BMP4
STRIT1
NDUFB6
ADAM7
CD2AP
AURKB
ITIH1
TIGD1
VIRMA
ARSG
HNRNPF
ZNF500
MORC1
PRORP
MASP2
L3HYPDH
RAD52
TEDC1
PLIN2
SFPQ
TTC7A
CXCL1
H4C13
OR51B4
SOX3
MKKS
OR5M8
RBP3
DHCR7
AC138969.4
DIS3L2
B3GALT9
SNX3
AVPR1A
LENG9
DAXX
PRC1
CSHL1
SLC30A2
H4C11
USP25
CLUAP1
OR52B6
FPR2
ZNF763
MAP4K3
SLC25A21
FBLIM1
AZIN1
EARS2
LHX8
C8orf74
UBE2F
HERC4
STX4
PRR23D1
NCOR1
METTL3
DNAI3
GTPBP6
EFCC1
EFNA4
DNAJB11
PVR
PCYOX1
FAM177B
CABIN1
KRTAP9-4
TP53TG3B
KIF26A
DNAJC3
PURB
REC8
VPS36
DDX52
TTLL1
GFRAL
TMEM69
IGLL1
PLPP5
SDHAF2
TAF1C
MAPT
HMX2
MDN1
BAMBI
TTC9C
LRWD1
TAS2R19
LUC7L3
ZFP69
STYXL1
ZNF24
PLGLB1
C5orf51
AMPD3
LHFPL4
USP17L1
CMC4
MCTP2
CAPRIN1
TRIM68
MAGEB1
TRIM15
C6orf120
CUEDC1
ZGPAT
ATF7IP
CCDC81
RPL9
GPAT2
CFAP298
COPS9
YBX2
IQCF2
FAT2
SLC25A45
ZACN
ROBO1
NR1D2
TRAPPC13
CWC27
OR6X1
GMDS
MFSD14B
SCARB1
MTMR2
ZNF525
OR14J1
OR52K2
SPDYE4
TNRC18
PCDHA10
TMEM106B
ZFP91
CYB5RL
PPP3CC
GSG1L2
ASB17
TTBK2
ASH2L
MAP3K5
CSF3
TRMT1
IL22
CXCR5
GLT6D1
BOD1L2
SSX1
RND3
EMC10
CYB5D1
SETD5
TRIM38
DGKZ
HNRNPK
PDPR
SPTLC2
SHFL
C7orf33
OR4N2
ANPEP
GGT1
SETD7
MAP3K4
FOXRED2
MYG1
FAM114A2
INTS11
ESF1
PRAMEF6
BARD1
NAA25
OSBP
CTC-441N14.4
BST1
ROM1
PIK3C2A
GGA2
OR2T12
ZNF182
ORMDL1
TSPAN8
ANP32D
TMEM150A
PDCD2
WDR46
IFIH1
NPRL3
LAMTOR4
FANCG
HEMGN
LCLAT1
HAUS5
KIR3DL1
CLDN1
RPEL1
DUSP15
CCDC87
PRPF39
FHIT
DAZ2
VMAC
STRN4
CAMTA2
FSTL4
GPR153
CYB5R4
MRPL24
HSD17B4
NCOA6
CDRT15L2
ORM1
EEF1E1
MSH2
ERC2
FBXO47
SEC61B
TBX15
C19orf18
SP3
DMAC2
CCL25
TEAD1
RBM6
CSRP3
NMI
CTTNBP2
DVL3
NPPA
ATN1
SRCIN1
ZNF791
NLRP11
ZNF100
BTBD9
CAMKK2
AQP10
SRP9
MYOF
EHMT2
DEFB112
GJC1
RTL1
FSIP2
PPP3R2
MTM1
CCNG2
TRDN
DEFA4
WASHC3
GLB1L3
TYW1
ABHD6
CC2D1B
CRX
LCN10
IFITM10
PCED1A
PDRG1
PEMT
NPEPL1
ZNF157
ZNF658
IMMP2L
HNRNPH1
IVNS1ABP
STOML1
MRPL39
LYN
CD79B
KIF26B
NPHP4
SAG
DCLRE1A
SOX7
ATP13A3
PARVB
POLR1H
MRPL32
TXLNG
KIAA1614
BCAP31
OPRL1
EIF4ENIF1
MTRF1
FAM237A
ATXN7L1
PLCD4
ZNF189
PPFIA4
ATG4C
PTBP1
RPL7
KLHDC2
RNF207
OR14C36
ZFY
SET
OR2G2
CHST14
SUOX
MRPL43
YPEL5
SLC25A17
TTC29
DRAP1
VSTM2A
PDE6C
FMNL2
HOXD11
TMEM221
APOA2
PSMB2
STK10
CEPT1
SLC7A9
PTER
TCAIM
SPATA3
RXRG
NRG2
SLC4A3
CDH15
C2orf42
TFDP2
ZNF282
RNF25
OR52E6
KLF7
GCSAML
PLRG1
KY
TMEM94
SLC9C2
EPS8L3
RALGAPA1
MTMR8
RP11-298J23.10
THAP4
SSTR5
SMIM12
TP53BP2
LRRC9
ACCS
RRH
COQ9
ZNF726
NFIA
GTDC1
SLC1A4
SLCO2A1
C9orf72
C6orf52
CAMK2D
MOGS
CBLL1
APOC4-APOC2
PEF1
RAB32
VSTM5
MED10
FANK1
NEK2
TMEM229B
PLEKHG3
RP5-1091N2.12
RTL9
GTF2F1
PSME3IP1
EML3
SCGB1D4
RANBP17
WDR49
CANT1
LRRC59
TBC1D4
H1-6
HIRA
ZNF821
PABPC4
CFHR2
SEC61A1
RPS26
MAN1A2
TNFRSF11B
ENPP3
OR6C2
JOSD1
CLDN9
SLC25A37
CAP1
ITPRIPL1
DUSP5
AFF3
NUPR2
NFATC1
IZUMO2
CTB-109A12.2
SRARP
MZB1
EMG1
C2orf76
OR1L1
FAM178B
AQP6
MAGEB4
POLDIP3
RPN1
INSIG2
TENT4A
GNAI3
CCDC198
LONP2
MYO1C
ZNF585A
FCAMR
GOLGA8Q
ELK1
GNG3
IRF2BP1
LRRC43
CASP9
ARL6IP6
SREK1
TIMD4
U2AF1
CAPN5
MYH8
MGAM
ISCA1
BDP1
ZNF566
ARMH3
AMOT
OR10J5
FAM217A
MTERF1
SERTM1
OR10R2
RP11-540D14.8
ABHD14A
KRTAP15-1
SFT2D3
GUK1
SERF1A
OR51A7
PPP1R7
ZNF48
CFAP161
CDK5R2
ADGRA1
EAPP
SCN8A
ARMC1
NUS1
TMEM132B
TMEM121B
GRM3
RNF182
MNAT1
AICDA
MYH3
DNAJC2
ASAH1
TRAPPC2
KHDC3L
ETAA1
ETDB
HNRNPA3
ENKD1
ADGRG1
MMP11
ZFHX3
ZNF691
LMBR1L
PRAMEF12
BTBD6
TLR2
UPF3B
FOXD4L5
PISD
YY1
CTD-2105E13.6
CFAP20
DBT
AGTPBP1
RPS9
MCTS1
ASPM
PDE8A
GOLGA8F
OR7G2
CDC123
TDGF1
OR13C2
ACTR3B
FHDC1
SLC39A3
PARP4
TGM7
YTHDC2
PCDHA5
MTRNR2L12
CCNA1
SPNS1
GALP
SAAL1
TTC19
NDUFC1
DICER1
SSU72P3
DHFR2
HOXA1
ABCF1
GOLPH3L
PRDM13
MYH9
TAC3
C11orf65
SRRM4
TOE1
ABCA2
SSR2
PLAAT3
TBC1D13
RPIA
NBR1
GABARAP
EP300
SLC35B1
DNAH10
CPS1
RAB14
GRM2
PCDHAC1
LINGO1
RPL7A
CTR9
SMARCD1
PWWP4
KRTCAP2
EDNRB
CRH
SUPV3L1
IGSF23
C3orf84
GNPAT
C18orf32
RNF170
PNPLA6
LRR1
MRPL22
KIF5B
TNC
DDIT4
PRAMEF4
TFG
CCT2
MOGAT2
MTMR7
GLRA3
SPATA6L
BBS7
EAF1
SYPL1
SLC9C1
EIF3I
MIS12
TTPA
FAM98B
PCDHA13
ZP2
KIF18A
DTNBP1
PCDHB3
IFNGR2
NIPAL3
HSPB3
NDP
DCAF8
GOLGA6L4
TSPAN16
OTUB1
OR5F1
PTMS
OC90
CABP1
TCAP
UXS1
CALN1
SLC30A6
FBP2
CSTF1
TRIOBP
CPSF4
MAEA
TPTE2
ABRAXAS1
GNAT2
HIRIP3
RABGEF1
XAGE1A
NCAPD3
NF2
RPS6KA6
DEFB121
NLK
RWDD1
C6orf89
FNIP1
PCDHGB2
ADAM33
C2orf72
RBMXL1
F11
RBM41
USP10
CYHR1
DCPS
TM6SF2
ODR4
CTCF
TMEM106C
NSUN3
CYP7A1
ORC4
DUS4L-BCAP29
DDOST
TCERG1L
C12orf57
NOA1
RAD21
PARD6B
EIF3CL
ABHD8
INSL3
ZNF580
ZNHIT1
DDX3X
SEC31A
PTPN20
TACC3
GABARAPL1
OASL
OR1I1
SMG1
HADHB
CCS
GGCX
RP11-468E2.2
CCDC34
CNTNAP2
SLC25A44
HAAO
ADRA1A
PRCC
HADH
TSC22D4
KRTAP5-7
PINK1
SLC9A3R2
SHCBP1
CSNK1G2
TMTC1
CAMLG
ENTHD1
NEURL1B
TRIM27
SELENOV
CLEC14A
CD109
SECISBP2L
ADGRG6
TRMT10A
CRIP1
IGFBP1
TCEAL9
GPR55
THNSL1
PTGES3L
DNA2
SDC4
TOMM6
DYRK4
HSPH1
IZUMO1R
FGB
SLC31A1
MT1G
LRRC39
COX8C
AHSA1
RBM14
TCF7L2
ABCB4
ACR
CACNA1H
RNF112
STXBP3
SLC28A2
TREM1
C17orf49
ZDHHC14
KIF27
ZNF780A
RASA4
RP11-577H5.5
CARS2
TMEM168
RFC4
SHISA9
TRAPPC2L
AMPD2
ABHD15
RP11-350J20.15
RAB3GAP1
SNRPE
ATF3
SS18
SENP1
REG1B
ASF1A
CHADL
TSC22D3
ACOT12
KCTD18
SLC34A2
DOK4
UBE2E2
DENND4B
CNTNAP5
VCX3A
CIDEB
SLCO1C1
SHB
ERO1B
C22orf23
TM2D1
ANKRD34B
C3orf85
EEFSEC
RPL36A-HNRNPH2
ZNF619
BTBD7
TERB2
RPP14
FGF8
MAPKAPK2
PI4KB
ERGIC1
LRBA
BNIP2
SIVA1
STT3A
PNPT1
DUSP28
CXCR1
TUBA1B
URM1
AIM2
CCDC197
CCNA2
MS4A18
PLCD3
EPPIN
YEATS4
SLC5A7
ZNF461
LGALS14
SETD6
RPAIN
KLHL7
LENG1
BEST4
PNN
SRP14
FAM71B
CAPS
CDK5
YTHDF3
NOL7
THSD4
ZNF99
SHOC2
EEF1G
TAB2
CCDC85B
VRK3
LRRC23
LIN37
ARMT1
LSM3
RPS8
CDC6
SRRD
MPP6
ZDHHC20
FAM72C
HNRNPC
FOLR3
ERICH6B
SLC7A1
RTN2
STEAP3
KBTBD4
SLAMF7
ALKBH2
ZMYND8
CCDC160
TAS2R8
MAP1LC3A
AWAT1
NETO1
LYZL2
OR1S1
MUC13
NAGPA
ZNF512B
RP11-240L7.5
H2BC14
CLTA
OLFML2A
CA13
ASIC1
WDR70
HSPA5
TBR1
TPM3
WNT9B
PNMA5
PPP2CA
FUOM
GNB5
ENO3
NCOA4
MYNN
SENP8
EGFL8
DHX9
IL9R
B3GAT2
AGPS
ST8SIA2
PLSCR2
H2BC8
PTPA
ZNF142
UBXN4
LRRC73
ASB10
GOLGA3
DDX60
DPP4
SGCG
C19orf44
ARPP21
ZNF223
FBXL15
AHCYL2
METTL16
ZNF776
CNR2
SHC2
PGBD4
GUCA1A
KRTAP9-7
LIMK1
SEMA4G
TEKT4
IER5
MEGF11
LCN1
NSG2
CLDN2
NR3C1
GABRR3
BCL2L12
PRAC2
RAD51AP1
ATXN2
GGN
SSBP3
PELO
NPIPB4
MPLKIP
RAB12
RBM45
WNT2
CFAP36
TRPC4
HSP90AB1
TRAF2
CR2
INHBC
HAO1
SPECC1
RNF122
MEOX1
PFDN2
C2orf50
RHBDD1
GCLM
PRRC1
H4C2
ZNF511
CACNA1B
ZNF345
RPA3
NDUFAF6
TRIM71
GPR89B
TMEM50A
ZNF613
CDX2
TMC6
DCAF4L2
MSI1
PRSS53
SLC24A3
SLC25A47
BTRC
CLEC1B
NME6
MSMP
RNF38
THSD7B
GLUD1
DEFB132
YY2
ADA
ABCB8
NAP1L2
SDHA
MGRN1
AURKAIP1
UNC5D
METTL27
ZNF747
COPS6
ZNF837
SMIM13
KCNK2
TRIM45
PCGF5
OR2W1
ZNF446
DNMT1
VPS41
STX10
H4C15
REC114
ZIK1
LRGUK
ABLIM3
JSRP1
NEUROD4
CRACR2A
MYL10
LGALS3BP
DHX38
CYTH1
ERCC6
MAP3K7CL
DEUP1
FCMR
RSPH10B
HYAL2
SYNE2
MYF6
KCNK16
MAPK8IP1
LYRM4
TREML2
ZXDB
C2CD4C
AP2A2
LRRC3
COQ7
OR8D1
CMTM4
EXOC5
THAP6
CHUK
SGSM2
TIGD6
IMPACT
TAS2R3
GABRG3
SCN3B
UQCRC2
HDAC7
PCDHGC5
RASAL2
STEAP1
KCNT1
RHBDD3
SGK3
SEPHS1
ZNF774
ENO2
PABPN1
RASA1
NAGK
MC5R
PIGBOS1
RPS12
FIGNL2
ALX3
NR2C2
SUN1
GMPR2
CENPB
ING3
VWA2
TSPAN32
TTC27
TSPAN3
COL26A1
CFAP47
ZDHHC4
STAT3
NOX1
MCL1
GTF2H4
ZNF143
IQCJ
SFRP5
RIOX1
HEPACAM2
STX6
OOEP
IAH1
C3orf14
THUMPD2
UBE2H
OR56A5
MRPS23
SLC35F6
MANEAL
THOC7
OR2T33
ZNF814
HCN4
TAS2R46
ANKS4B
ASB7
CCL24
GJA1
NCK1
ADGRG3
TMEM185B
MPL
ARHGEF38
POTEH
KRT79
H3-3A
RNF111
F7
FAM120B
GJA9
RP11-807H22.10
SFMBT1
SNRPB
MYL1
BPY2
OSER1
SPANXN2
CD5L
PALMD
ZNF133
ITPRIPL2
PAXBP1
PSG1
TAF10
LAPTM4B
BRWD3
GRXCR1
CCDC152
PIGG
POMK
BTG4
PPP6C
NDUFA10
MYLK4
IGBP1
IFT46
HGH1
KCNK10
LAPTM4A
CENPW
ELANE
H2BC4
SHLD3
ALDH8A1
NR1I2
CAMSAP2
SIK3
CDY2B
PER2
CHGB
DPP9
TSPAN33
CEP295NL
GPR137
PKNOX2
OR4K5
NAA16
SCRN1
PIGQ
RSAD1
SYNJ2
FGFR1OP2
RBM5
TIGAR
PIN1
AKR1D1
CCDC154
AKNAD1
LMX1B
PEX6
RBFOX2
TMEM175
RP5-1148A21.4
ANAPC15
FBXO4
MKS1
ARNTL
GOSR1
PDIA6
CHCHD3
ATP5MK
WBP1
CTDNEP1
CALM1
TMC7
SPEM3
CHIA
OR1L6
OR2AJ1
IGFALS
GOLGA8R
ZNF229
SIX2
TSNAX
SLC36A1
CTNNA1
ETF1
PDHA1
NTN5
PYHIN1
UNC80
DCP1A
OR8H1
DRAM2
PROS1
MROH7
SRF
COMMD8
KRTAP12-2
ENO4
TNRC6A
PCM1
MSANTD3
ZBTB45
HYOU1
P3H2
CCSER1
COL6A5
ZNF267
NFE2L1
FAM81B
LTV1
GNE
CMPK2
LGALS12
GLYATL3
OR8K5
RNF144B
KLHL29
EPHA6
PRRG3
SYNDIG1L
DAPK3
DNAH17
FBXO16
KIAA0895
IHH
GDF9
PAWR
ZPLD1
AKAP4
SAMM50
GAB4
KIF19
MIS18A
TAFA4
ORC5
THSD1
PSG9
TMEM129
BMP1
CYB5D2
NOMO1
GRID2
PGAP1
GBX1
STUB1
MPC2
LGALS3
KRTAP23-1
CLCN2
PPP3CA
SYCN
RHOT1
TBC1D8
CCDC157
ATR
KIF15
RETN
ISG15
OR52N5
BEX5
C11orf1
HTRA2
ANKRD13C
FKBP15
ARHGEF10
AP1M1
CDH8
NDE1
ZBTB12
PRH2
MCM10
SERPINB6
CPA5
SLC6A2
TIPARP
SLC38A4
KCTD6
OR2W3
HHAT
SSX7
EIF2B3
PARP6
TEX30
BAG6
ATP5F1A
IQCC
TCP10L
DCAF5
GLCCI1
ANXA7
DXO
KRTAP4-11
OR13D1
MYOZ1
SGO1
MAP4
OR10V1
RPL13
GMIP
RPL10
SLC9A7
WDCP
BBC3
ARF6
PKNOX1
CD79A
DPH6
SFXN4
AQP11
ANAPC13
TLNRD1
OR1C1
RUNX3
TMEM270
RBFA
SNU13
GOLGA8S
ZNF627
CST8
SMC2
TIMM21
HS6ST3
KCNJ13
MMP10
ADRA1B
DIABLO
ALG6
NPFFR2
GOLGA5
ALKBH8
MELK
PRAMEF25
RGL1
FCHO2
PABPC1L2B
IPO8
RP11-736I24.5
POU3F1
IRGC
ELMOD3
AK3
ZP3
CCDC134
MRGPRD
KRTAP4-4
CAMK1D
IRS4
NNAT
MIPOL1
PIP5K1A
SMARCC2
SLX1A
TBXA2R
VCPIP1
PGRMC1
PXDNL
CEP41
INSIG1
LARGE2
TERF1
MYO9B
MC4R
ASXL2
HRH4
GSG1L
ZP1
PCIF1
HIVEP1
TYMP
NCS1
ACADSB
FGGY
GPR156
PRAMEF8
PITPNM2
DNAJC28
TMEM161B
NDUFAF3
MYCBPAP
CCDC169-SOHLH2
RHD
XAGE1B
NUDT14
H2BC13
MTRES1
EXOSC8
RARS2
RTP4
BRPF3
OR52A5
B4GALNT1
KRTAP24-1
CD276
SEPTIN9
MGAT5
IQCG
CACYBP
PSMA5
SYCE1L
IFT27
POLE
OR2AG1
FBXO31
TCP11X2
PSG8
ZNF235
SUMF1
XKR9
TEAD2
STYX
TIMM17B
ZNF738
OST4
NDOR1
OR2T34
ZCCHC9
PRRX2
CDK19
MED4
MVP
MYLK2
TEX13B
UBA3
RIIAD1
MUC3A
ARHGEF10L
TAL2
CFAP126
DISC1
BPGM
FAM193B
YES1
GSTO2
RNF121
FSD1
WDFY4
CLEC2A
ERH
PIGT
TMEM52
NOCT
ELOVL2
GINS2
NAGS
TRH
NDUFA9
WDR6
XCR1
INPP5B
SEPTIN14
OR5H6
NKX2-2
BTAF1
H2AC16
UBE2Q1
TMEM164
CIB2
MARCHF5
FABP9
SLC22A1
ANKRD50
MAPK8IP3
PRR14
FOXO3B
TJP1
LSM14A
TP53TG3F
HAUS2
ARGFX
RFX2
ZNF460
RSBN1L
TM7SF3
EZH1
FADS2
TOP2B
HEATR1
PRPF19
RAB7A
KRT27
MMP9
TBC1D17
C3orf62
ASB12
MFSD12
NPY4R
SPDYE16
PRAMEF15
POTEM
TIGD2
NYAP2
ZNF543
STEEP1
NXPH1
STARD4
AK1
SIM2
CCDC9B
PCDH10
TMEM63A
TMED4
CMTR2
FAM221A
UPP2
CRK
VPS26A
WIPI2
OSGEPL1
NANOS3
SLC39A9
SMG5
RPS21
NDUFB11
MUC5B
TCTE1
DNAH1
ANKRD20A1
SLC36A2
SRRM2
SLC25A35
WNT8B
EIF4E2
SMR3A
FKBP9
DBF4B
ISL2
RD3L
OR10A7
THOC2
TMEM251
MRPS26
EIF3H
CYP3A4
SHQ1
RHAG
PHF13
FBXO30
ZNRF2
CDC26
SEC11A
TBPL2
CLK1
ACTR2
CIP2A
THOC1
PER1
RNF133
COPRS
P2RY6
RPL4
POGLUT3
MRPS18B
NOX3
PIK3C3
MAPK1
PSENEN
MT-CO1
OR56A4
NDC80
KRTAP4-2
CIT
INSM1
CHRM1
PCDHGB1
RPL26
C1orf159
LUZP1
ATP5MJ
SPART
ATP2C1
PDCD7
PCDHB7
FAAP20
ERMARD
RAD21L1
SLC25A13
MCF2L
CEP57
POFUT1
ENO1
SLC11A1
DPCD
C1orf185
TTC5
URGCP
GEMIN6
PAH
ATP11A
ELAC1
DIS3L
TMEM43
SETX
SOX14
TSPAN12
ARID4A
IFIT1
AGTR2
EOMES
NUTM2B
AMZ1
EPHA10
ZNF485
ZNF701
CFD
PLSCR1
APLN
NOC2L
CCDC174
TMEM212
VKORC1
GOLGA6L1
CTD-3051L14.15
EIF3F
PRPF38B
GDNF
ZNF780B
RSRC1
UBE2U
TPTE
TP53TG3D
IFNGR1
WNT1
WDR76
PEX10
XAGE2
CATSPERE
TGDS
ELOVL3
HOOK3
MYH4
OR52E8
ZNF571
ZNF484
ANO3
FCRL1
MAD1L1
PLTP
IQGAP3
FAM205C
CEP19
CHEK1
ERAP2
NPBWR1
TRIM75P
ZNF782
TEX15
SZT2
MAPKAP1
INTS7
DEFA1B
OMG
ATRNL1
OR10H4
RNF123
CCL20
OR10S1
MRPL49
COA7
RBM7
ST3GAL1
SLITRK2
ZC3H12C
ZNF670
CBFA2T3
SNX22
ANAPC1
FCHO1
MYO1D
MIP
ZNF232
DOCK5
SLC16A3
WTAP
SLC35D2
LRRC4B
CNIH1
FOXD4L3
ZNF480
GNL3L
GPR173
ABHD16B
TSR3
TMEM179B
DNAJC11
POLD3
RPF2
ACOT4
SLC51B
RGP1
NTHL1
GALNT5
GEMIN5
LGALS8
ALK
KCNH5
MAP3K13
BRD3
APBA3
CYCS
POTEG
HAS1
PAFAH2
ZNF808
INO80E
POLA2
IL20
ZSWIM9
GALK2
PAX7
PKHD1L1
CLEC3A
TSPAN9
PCCA
STK25
SIPA1
PHACTR2
FANCM
ZIC3
SDCCAG8
ARIH2
HOXC5
FAF1
TDRD15
IPO5
EIF2AK4
RASA4B
OR1M1
SECISBP2
KRTAP9-2
C1orf109
WASH6P
SMARCAL1
KCNV1
IDUA
ATXN7L3B
RAD17
CYGB
DHFR
RNF8
TACO1
OR2A25
HCFC1
ACSBG2
FDX2
TOGARAM1
PTPN23
OR8B3
SLFNL1
CCDC105
PCDHB13
NFU1
MCEMP1
MORN3
NCKAP5
GFM1
EIF4G3
BCL7B
HOXD10
FAM229A
SPATA48
RCC2
SLC25A28
OR4K2
NLGN4X
R3HDML
ZNF799
MANBAL
KARS1
PPP3R1
PRKAR1B
CEP192
SCRN2
ZFP69B
SFTPC
NCOA1
PDE11A
SLFN5
SH2D4B
RANGRF
LAMTOR5
C1orf198
DHRS3
KCNH6
UTP11
TMEM236
UCP1
CDKN2A
ZNF592
OR8I2
C14orf93
SPCS3
POC1A
IGFBPL1
SIAH1
SEMA6B
CRNKL1
CDK2AP2
ZNF816
OR1J2
THAP5
OSBPL3
DIMT1
PSMD13
ZNF90
RBM4
AMT
CDC27
POLR1F
NDUFAF2
ZNF284
DYNC2LI1
PRAMEF20
SAR1B
SMCO1
PAN2
STN1
FTSJ1
B3GLCT
ZNF440
LRIT1
RPGRIP1
YIF1A
DDB1
LIPF
TRIM2
TMC3
GARRE1
MED12L
ARFGEF3
HS6ST1
CDC5L
RAB30
ARHGAP4
NLGN4Y
CCN3
APCDD1
DEFB114
CLEC16A
TANGO2
QSOX2
CLEC4E
ODF2L
NDUFAF5
PRODH2
SERPINA7
ARHGAP17
BCAN
MNX1
SRP72
PEBP1
PAQR7
POLR1E
GJD2
C9orf78
ANKRD34C
TMEM144
CYP51A1
XRCC4
RP11-159D12.5
TGM4
RPS13
RAB11B
SIKE1
DARS1
TGFBR3
POLG2
MICU2
RNF215
HSPA1A
BCOR
SNRPA
PPIL1
IFTAP
ZNF573
SLC19A3
TGFB1
FECH
ZNF383
VWF
MOB4
DCTN5
ETV4
RIC8A
CTSE
ZBTB1
ZNF81
SERF1B
ZNF7
FTMT
STOM
UNC93B1
SNX6
ITGAE
SMARCAD1
SSC5D
SNX18
ZNF705B
ERV3-1
ST6GALNAC4
PCMTD1
C12orf4
SLC51A
TNFRSF17
SNAPC1
RPS11
GLMN
HSD17B3
EXOC3L1
HAUS4
TWNK
ZNF557
RNF32
PDE4A
DDX19B
RAVER1
MSL1
PNO1
PRKACG
RP11-571M6.19
PSAPL1
KIAA0232
TEX12
RDH11
PDIA3
ABCB7
SNTG1
PRAMEF17
MZT2B
VGF
RP11-468E2.1
RPRD2
DNAJB12
NOL8
BRIX1
CISD2
OR4D1
BST2
KIF22
HAGHL
PHLDA1
LEPROT
CRYBB1
TSGA13
MACROD1
OR2G3
AAAS
OR4F29
FAM3C
CFHR1
CHD1L
PIGH
SLC35C2
POTEC
TAS2R4
GFRA2
CNGA4
SERPINA6
CUL1
SLC1A7
CFC1
TAOK2
DACH1
MFAP3L
ESPNL
FMO1
CST9L
ARRDC5
TFDP1
MGMT
MEIOC
COLEC11
GPR32
KDM2A
HSPD1
NCMAP
DNMT3A
ZNF263
COX6A2
NDUFC2
HSD17B2
NRBP2
RBM26
TECTA
SIN3A
MRPL11
NVL
SPTY2D1
OR6C74
KCNF1
ACTR1B
RABEP1
EPB42
KRTAP16-1
CHRNE
POTEB
AP5S1
C1GALT1C1
PTTG2
FDCSP
B4GALT1
C10orf120
SBF2
LEMD1
ERCC6L
HNRNPU
B4GALT3
PCDHGA5
ZNF337
DSCC1
H4C6
FBXO8
HIBCH
RP11-566K11.2
XDH
WWOX
GPR42
YPEL3
OGA
C9orf64
FAU
UBAP1L
PITPNC1
SMAD1
MRPL3
UTS2
TLE3
CPA6
ZFAND3
ZNF579
OR1N2
MT-ND5
GRAMD2A
SERTAD3
CRYGN
HDAC8
ACSM4
ATAT1
LKAAEAR1
USP17L21
ADH1C
NBPF3
SLITRK5
FES
CCDC106
ELAVL1
CWF19L2
CSNK2B
OR2T4
OSBPL11
GFER
THEG
PSMA8
HMX3
SFXN1
EFNB2
DLK2
RP11-101E3.5
HEXIM1
TVP23A
PRMT5
ZBTB39
WDR82
UBE2K
PANX1
PNPLA3
SNAP47
PAMR1
CDK8
DDX31
EFR3A
MSMO1
SRPX2
POLI
GNG5
MED6
USP21
PIF1
FAM186B
HM13
ZNF322
TRUB1
ATP9B
TRERF1
TMEM201
KIF24
RP4-583P15.14
EIF1B
OXCT1
ZNF433
ZBTB33
UNC5A
H2BC15
OR7D2
GIMD1
KAT6B
PLEKHA8
OPA1
DPY19L4
TRIP13
SH3TC2
FKBP3
BTBD18
PCDHA6
RPL34
GRIK3
FLVCR2
SARDH
DYNLT1
ZNF493
DNAH11
FZD3
CYP11A1
KIAA1549L
NLRP2
FAM168A
UTP4
KISS1
PIGB
ZNF565
ELOA2
TAB3
GLUD2
OCM2
FBXO6
GABARAPL2
SCN3A
CFAP57
SMS
THAP7
RAD23A
PARP1
MYO16
AK8
MRPL16
SEC24B
GJA8
CENPN
CDK1
GAL
TFE3
NUF2
UBR2
SHH
IFI27L2
SLC37A3
TMEM203
GLYATL2
EDEM1
SDHB
SLC35F2
OR10T2
ZAR1
ACVR1B
HECTD3
WDTC1
FAM50A
TMEM223
TOMM20L
RLBP1
LENG8
DPYS
USP49
YLPM1
OR5L1
NCF2
FAM76A
ESM1
CCDC83
FAM234A
HSPA1B
ATPAF2
ZNF10
GJD4
SRRT
TMEM222
FGD2
DCAF11
TNNT3
SKA3
DUXB
MRPL44
RP11-574K11.31
GDI1
RILP
C12orf45
ZNF451
TEX50
ZNF664
CHPF
DUSP19
CEBPE
MYOCOS
UFM1
RPS2
SCFD1
RNASEL
DEPDC1B
BZW1
PRPF18
COL4A6
MKLN1
EEF1D
GOLGA8O
OR5AU1
HACD1
OR8B2
TSPAN31
POLR3C
ADAMTS13
RABL2B
CCNH
S100A3
IWS1
FAM124B
ZFP41
SLC4A2
CABLES1
ELOA
OR6K6
PLSCR5
LBR
NSUN7
SWT1
OR56A1
AASDH
G2E3
ADPGK
TIMM9
HSD11B1L
ADCK1
POTEF
ZNF487
ZFYVE21
GKN1
GALNTL5
C17orf50
MYO3A
C12orf60
CNOT2
C4orf51
UBA6
HMGCL
PCDHB12
NDUFV1
LRFN4
NUP43
SLC5A6
INIP
BMP2
NR2E1
GCSH
RPL19
HMG20A
ZBTB16
TBCA
EIF2B2
RP11-511P7.5
SLC26A8
C1orf141
NFKBIZ
CCDC125
CASP10
OR5D3P
DNAJC8
CHID1
SYT3
CBY1
SFXN3
STPG3
FGA
RMI2
GSK3B
PCDH15
CUL4B
POLM
OTUD5
ZNF432
OR10X1
VAT1
COPS4
HELZ
SCO1
LAMC3
SRSF4
SIL1
R3HDM1
GRIN3A
DPEP1
HSPA8
SVIP
PP2D1
VN1R2
ZNF830
CUL2
BRINP2
CEP97
ANLN
TMPO
NT5DC2
ZCCHC2
H3-2
OXA1L
POLE4
EIF2AK2
PFDN5
C20orf202
MAGEB16
CTU2
RNASEK
MOCOS
MYEF2
ACVR2B
ZNF581
RPS6KC1
RNPEP
PCDHA12
TMX1
OCIAD2
CUTA
CT55
RSBN1
UNC50
SOWAHD
KIFC1
CCDC6
ITIH6
ZSCAN29
KDELR1
SPIN4
PCTP
DTWD2
GDF15
TTC32
TBC1D9
MAPK12
RIBC1
SYCE2
RAD18
YBEY
EYA3
KRTAP12-1
ZZEF1
GPS2
NIBAN1
TTBK1
PBDC1
TMCO4
ECT2
PIDD1
CEP89
MOSPD3
SPRING1
BCAR1
TRIP11
HEBP1
HRH1
PPM1D
PIM2
OR5I1
ARL8A
DEGS1
LYG1
ATG4B
DGAT2L6
PPP1R3B
TNFRSF13B
TJAP1
ZNF335
PCBP4
HECTD4
GATA2
COPB1
UNCX
KANSL3
BCL9L
RRP15
EN1
C19orf12
ARL13A
SMO
PARN
CTAGE1
ZMYM5
GALNT13
SLC38A11
KRTAP5-3
LRRC36
TRIM23
PAK1IP1
MTSS2
TTC30B
VNN1
ZBTB6
N4BP2
CRYBG1
BTBD3
FAM207A
HTRA4
UCK1
MAS1
MESD
DCTN3
CWF19L1
TEX261
DUT
STOML2
JRK
FARS2
POU2AF1
STK39
KIF4A
RNASEK-C17orf49
TBC1D23
AMDHD2
PTPMT1
TBX18
DAW1
PPM1B
RBMY1B
RCAN1
HS3ST3A1
MRS2
NDUFA3
PSMD1
LRPPRC
EEPD1
PODNL1
NDUFAF7
SLC17A8
NDUFV2
UHMK1
UEVLD
PLPBP
MED13
IL1RAPL2
NCF1
CH507-42P11.1
RALGAPA2
NAA10
ZC3H11B
NUDT12
TSR2
APPL1
ZNF226
ZNF479
CDRT15
SRGAP3
HOXA11
ATM
GRID1
FDX1
BRMS1L
RIOK2
CTC-359D24.5
PPP1CC
LRP4
PEX19
LIN28B
RFWD3
HELT
NOP56
PDCD6
ADAM18
HNRNPL
MTFMT
BRWD1
CMTM2
FAIM
C16orf86
OTULIN
ERVH48-1
SPINK2
UBE2E1
TCEA3
NUP210
ZNF66
TK1
ELOA3
UGT3A1
ZNF667
CEBPZ
GPBP1L1
GLOD5
BPIFA1
TEP1
TLN2
AK5
ZWINT
LGR6
TECRL
CNPY2
ALG2
HIF3A
CEP131
EIF2D
EIF3G
WFDC10A
C9orf116
TBCD
SNX27
KCNK3
KLHL17
CRPPA
NUP98
GTF3A
TAS2R16
BLOC1S6
HEATR4
CCDC61
PCNX3
SLC27A1
TXNDC2
MDGA1
HIPK4
NUP58
HOXD12
SLC5A8
KRTAP10-11
PRTN3
TMEM37
L3MBTL2
SLC2A5
ZNF253
PLA2G12B
TNFAIP8L1
LRRC38
UBE2W
TUBB6
CBLN2
USP17L30
RSRP1
NPIPB2
ZNF518A
SLC25A30
AMMECR1L
SP1
HMGA2
FOXA2
GTF3C3
CAV2
PUS7
TNFAIP8
DNASE1L1
ADAP1
POMT1
RNF31
CMC2
NODAL
SYN2
C1QL3
CHFR
RASAL3
UBL3
BAIAP2L1
GPR20
ADAMTSL2
EDIL3
SERINC4
SLC33A1
CYBC1
RGS12
REG4
MTCP1
SNW1
USP15
ZFP30
SLC14A2
PAPOLG
NPPC
PPDPF
SUV39H1
TTLL10
TMEM120A
CLCN6
FYB2
CD2BP2
ZFP91-CNTF
DCAF12L1
MMP19
RPL21
ZNF705G
H2BC17
PI4K2A
DPYSL5
ZNF714
RP4-734P14.4
BCL7C
H2AC11
SMPDL3B
ITGAD
ULK4
FSCB
CACNA1F
TNFRSF10C
MAP1LC3B
GADD45A
ZC3H11A
CORO6
ZNF44
LRRC7
PRPF3
ZNF148
SAT2
FAM217B
MSN
LY6G6F
MS4A10
MYO9A
SCAI
PTPN6
FAM205A
ZNF107
SNX32
A1CF
HEXD
MX2
SIX6
RORB
RP11-257K9.8
MRTFB
NUP133
P2RX2
AKAP17A
KIF2B
ABCC4
GOLT1A
ZBTB26
OR10H1
MRPS31
MCM4
COX7A2L
NUSAP1
PLD5
H4C9
AVPR2
TBX21
RPS7
H3C7
MLLT3
COPG1
TMEM178B
MIPEP
SLC35D1
TECPR2
CALR
RABIF
MDFI
PITPNB
VPREB1
SSR4
SPDYE2B
CALHM3
SCTR
CD22
HSD3B7
IFT74
SEL1L3
COA1
GTF2I
GPA33
TMEM19
OR5AK2
ZNF682
BLVRA
NFIC
EAF2
CNBD1
HPD
RNASE11
NDUFB8
ZSCAN23
GVQW3
SLC17A1
GOT1
SFT2D1
TNFRSF21
PROB1
PIK3R4
UPRT
MALSU1
DNAAF6
ACAD8
CCNB1
CRTC2
VWA3B
SFXN2
PVALEF
CTNNA2
VBP1
MAGEE2
ZPR1
GPR83
ISG20
HCAR1
BRINP3
ZMPSTE24
KRT77
CCT8
HSFY1
ZNF330
AKIP1
SNX17
CMPK1
FOSB
SFSWAP
CLHC1
CASTOR2
SF3B1
XYLB
ABHD13
KLHDC3
PBLD
SMG9
SLC45A2
EIF1AD
ZSWIM2
FUCA2
CA14
CHRNB4
SMIM6
PATZ1
SAP130
LIN28A
RNF113B
SLC4A7
CCM2
RP11-503P21.4
EBNA1BP2
C11orf86
DUSP11
ZKSCAN4
NCAPH
TMSB10
ZNF567
ING4
TOPORS
NOL10
RP4-714D9.5
MLPH
POM121L2
RAC1
DNASE2B
RPL24
PPP1R13B
OR6B3
OCA2
SOCS2
PRKG2
ANKRD17
SOX18
NEURL4
PCGF3
TRMT6
ESAM
NDUFS6
FGD3
MMGT1
UBL7
VWCE
OR6B2
PELP1
CLPTM1
ARAP1
ERVW-1
CPZ
ERF
RPS14
TOR1AIP2
C1orf189
ZNF394
SPDYE1
CFAP58
NMT1
OR2AE1
LHB
IGF2
CAVIN2
RNF125
CD101
SLC4A10
ASB9
PPT1
PUS7L
MTMR3
ZNF705A
SHARPIN
MRPL33
HOXD13
ALG12
CIAO1
SLC4A5
CDPF1
OR9G4
DNAJC19
TMPRSS12
RBBP6
COL11A1
ZNF365
GPR63
RRAGB
ZNF878
CGREF1
COMMD6
HELZ2
RMI1
AMBRA1
WDR90
GTF3C4
ZNF302
RING1
LINGO2
KDM6B
ABCC8
ZSCAN32
CDKL4
ZNF558
OR4C11
GSTO1
NLRC5
PCNT
ENY2
H3C3
CELA2B
GRIPAP1
GDPGP1
ZNF75D
CTCFL
BRD7
PPA1
DPP6
OAZ1
FER1L5
MYO3B
SOGA1
ZPBP2
OR2L2
NCAPH2
HS3ST1
DROSHA
ZNF804B
ROMO1
PDXP
GOLGA8N
INTS4
CDIPT
ANXA2R
MARCO
FGF9
CFAP70
ZNF669
ALKBH4
PCDHB5
PIK3CB
NXPE4
SPDYE9
DLST
ZGLP1
GRK3
CCDC42
TRIM28
MSH3
ANKRD42
EPG5
MYL12A
REM2
BRIP1
TMSB4Y
DLL4
MS4A1
SPG7
ABCC6
XAB2
RP11-203J24.9
PEX12
TRIM4
DGLUCY
VKORC1L1
GPRC6A
HYDIN
FYTTD1
SIGLEC6
HSCB
C12orf76
MTMR14
WFDC1
SOX12
CDC20
SAMD13
SEPSECS
PRR23A
TOR1B
STX12
STAT2
H2BC11
KLF15
SPDEF
ARHGAP30
DEPDC7
AARS2
C3orf38
CYP1A2
KLHDC8B
PON3
OR2M4
SYNGR1
MED27
EN2
PHF20L1
KNTC1
SAP30BP
TP53INP1
BANP
ADAP2
DGCR6
FATE1
HPCAL1
C20orf144
TRIM33
CAPN11
TUBB1
GMEB1
DNAJC17
REST
H2BC3
LEMD3
ZBTB11
PATE1
ACVR2A
EXTL1
MED1
PPP1R8
FLII
DNAAF2
SLX4IP
NDUFA2
BIRC2
TOPBP1
CHRAC1
USP4
SLC30A4
MMAB
RNF180
LAGE3
MRPS30
OR2B11
CGB3
KRTAP13-3
AP1S1
UNC13A
PLEKHA6
GPN3
FBP1
OR7G1
CFAP74
NFILZ
DEFB129
LPAR1
NEUROD1
PIGP
ZNF224
GATB
CEP72
FXYD7
ZNF276
RTN4IP1
WDR13
DAPK2
MBOAT7
THG1L
ZNF318
FDXACB1
FXYD5
TUSC1
DHDDS
DPYSL4
RIOX2
OR5H1
AAK1
MGAT5B
TRIM24
IL17A
OR1A2
ZNF600
ANKRD65
RASGEF1A
DVL2
ENDOD1
ZNF492
TP53TG3C
IGSF5
PKP4
DOC2A
GLO1
EIF2B1
AP5M1
ANKS3
RNF34
SNAP29
C5AR2
FSCN1
CAT
SLC35D3
AK9
RBP5
DEPDC4
EYA2
C11orf95
KDM4C
WRAP73
KLF17
UBB
DGAT2
H2BC9
NDUFAF4
C11orf80
SNX19
ASCC1
ELP6
STX5
SDF4
ATAD1
KRTAP4-8
SIGLEC5
NLGN1
CLCNKB
ZFYVE1
ANGPT4
FAH
PGA4
ZBTB41
ZBTB49
AKAP14
OR2T10
RP11-69H14.10
TMEM88
RTKN2
ZNF681
ZBTB48
DENND6A
CNTROB
GPR6
LAMA5
GATM
CCNL2
PPP6R3
KCNK12
PSMC6
NELFE
CSRNP3
ZNF211
OR2T5
FBXL18
ZNF260
PRPF40A
DDX47
H4C3
MYORG
GPR107
UPF2
ANP32B
ZER1
STOX1
KRTAP2-4
POU2F1
RECQL4
FBRSL1
CEP78
KCTD20
PLPPR2
ERAS
TMEM213
APOL3
DNTT
RGPD1
E2F4
CIC
PALM3
MT4
CEP104
KLHL28
MPG
CENPM
TMCC1
INCA1
SPP1
C4orf50
ARHGEF33
TRIM13
KCNN3
HAUS7
RC3H2
TTC30A
ACP5
BCORL1
KCNJ16
CASP8
EFCAB3
CCDC186
SKP2
CLEC4M
HCN1
TLCD4
CPN2
PCDHB1
XXbac-BPG32J3.20
BPHL
SCGB2A2
TRAPPC6B
POLR1A
FEM1C
TRMT61B
TSHZ1
GPATCH8
ZZZ3
XRCC3
CSAD
C9orf57
TSPAN18
ABCB5
SMYD3
SECTM1
MTG1
HEPACAM
SND1
XPNPEP1
SLC25A32
PSEN2
GSX2
USP48
RPH3A
POLD1
TADA3
MT-ND3
ULK2
ANGPTL6
PABPC3
GALNT7
SFXN5
EPHB4
NCBP3
HEATR6
C4orf48
ACSM2A
PLEKHM2
LA16c-431H6.6
ARFGAP3
ICA1
TAF5L
SPTAN1
GOLGA6L10
VPS13B
KIF2C
JPT2
CKS2
SSB
PARP10
MAP1LC3C
PEX1
OR1J4
CETN1
NOP53
EIF3C
ARRDC4
ADAL
DAAM1
CDK4
NADK
GRN
TCL1A
LY9
LSM2
JMJD6
ATP6V1G1
RABGAP1
TUSC3
ZCCHC3
APLF
AMER3
PGGT1B
KAT2B
MEAF6
PRSS58
MITD1
FCRLB
PARP9
H4C12
KPNA1
CPSF2
RASSF1
OR51B5
HINT2
RAP1GDS1
TLK1
ZNF706
OR12D2
RSPH9
VEGFD
NDUFB3
CENPC
BRD2
GRIA2
CHST8
SMIM10L2B
ZNF134
ARMC10
CREG1
VSIR
PELI3
LHCGR
ZNF425
TRIM14
PRIM2
GLRA1
CYP26B1
ACOT7
ANP32E
GMEB2
PHF12
KCNJ2
DZIP1L
TSPOAP1
UROC1
SOCS6
DUSP12
OOSP1
FGF19
DRGX
ZNF132
DEFB136
DEPTOR
CTDSPL2
RP11-468E2.4
FANCL
KIF12
FLRT3
GAL3ST1
CREG2
BEND3
CENPL
TAS2R40
SWAP70
AKTIP
RNF227
MESP1
MPDU1
DPH5
FCRLA
MFSD4B
TERB1
HHIPL2
ACO2
RPS10
SEMA6D
TAS2R39
ZMYM6
ZNF14
TEKT3
MTCH2
CYP4X1
NFE2
SENP5
CSE1L
ZNF507
DKKL1
STAM
CCDC184
NET1
H4C5
PPWD1
PHF21A
SRPRA
CTXN1
CRMP1
GAR1
MAGEB3
MT-CYB
DIAPH2
OR6Q1
CLDN19
GATD1
REEP1
CCDC168
SEC14L5
PUM1
PLGLB2
SMYD4
CREB5
JMJD8
TVP23B
NAP1L4
OR8A1
PSEN1
OAS2
H2BC5
PRELID3A
TATDN3
DDX3Y
C2orf69
OCRL
OR5L2
ING1
MAGEF1
KLF14
RPE
ALDH9A1
CHTF8
ZNRF1
AURKC
PRDM14
PNLDC1
ZHX1
PHF11
PDE8B
ADCY3
CFDP1
MCM9
SSRP1
CHAF1B
ACTR3C
C1QTNF3-AMACR
CCDC159
KRTAP5-10
CLOCK
ERVK3-1
IFT20
AGAP9
KIAA1841
GET4
MYRF
CERK
SLC10A7
ZNF75A
IGSF1
FAM149A
NR0B2
OR13C9
RMDN1
EOLA2
HIGD1C
ZAR1L
AKIRIN1
TDGF1P3
RPL18A
SCAF4
PHB
SMTN
TRPM3
RDX
OR4C15
SARS1
PDCD6IP
FAM86B1
KIR2DL1
MFSD1
CD86
EIF4H
UBXN1
C17orf100
ARID4B
CASKIN2
C12orf50
OR52J3
EPB41L3
HLA-E
POU4F2
LRRC53
NAA60
TRIM61
NCL
MSTN
FGG
NEDD8
RPS6KB1
PCSK1N
DMWD
MTBP
ANTKMT
KHK
RNFT2
UHRF1
H3C11
RCC1L
SOCS1
TRAPPC1
RASSF6
ZNF320
TM4SF20
KRT76
ISCA2
C17orf97
SLC37A1
MEA1
SPAG7
HPRT1
WBP4
KDM4A
NAE1
ZNF419
MYL6
SVBP
ACTA1
SLC39A6
RFX4
CRYGB
MED7
PAXIP1
ZNF197
RRBP1
TMPPE
OR8D4
NEXMIF
PCDHB11
GLS
RPL10A
SLC25A12
CNMD
GSAP
ZNF761
TAL1
NKD2
GPR26
SHROOM3
CDX4
OR10G6
BMP3
JAGN1
MAN1B1
NXT2
OR4A5
ASAH2B
NCBP1
CLDN18
OSBPL9
BPIFA2
PPP3CB
SULT1A2
HMG20B
REXO4
BUD31
NFS1
GEMIN2
INS-IGF2
RPL35A
UBAC2
CKS1B
ARC
SLC22A10
ARPIN
SMIM30
C7orf25
AQP9
USP29
ALAS2
PDP2
RAB6B
SLC25A18
JADE3
RRM2B
CNTFR
C17orf75
ZNF688
ZNF74
NECAP1
SUMF2
CXorf49B
PSMB10
ITGAX
FRMD6
RXRB
OR10G2
GPR139
NOP58
AMN1
DCT
LYZL6
TNIP1
CCNC
MTFP1
MLKL
SLC13A2
C12orf40
MCM3
MTMR12
SULT1A3
PHGDH
DNAJC6
C1orf194
TREX2
RPL3
NTSR2
SERPINA9
ZNF117
SPO11
NPAT
CD300LG
EGFL7
PPCS
ANKRD20A3P
CACNA1G
ZFPL1
FIBP
NIF3L1
IER3IP1
PRUNE1
PLEKHG7
CLCN7
IRF9
RTP2
PWWP2B
MAP2K1
OTUD3
ZSCAN22
HOXD3
WNT16
C7orf26
AP3B2
CD46
TBX1
LAMB3
ANKRD30B
FTL
AK6
PRPS1L1
HMGN3
KLHDC7B
UQCRB
TMC2
HSP90AA1
RNF214
CHRNA7
TREML1
RNASEH2C
ARL16
METTL18
HMGXB4
TTL
ALPI
NPY2R
C2CD3
ACYP2
PROSER1
NSUN4
TRAPPC12
MYL6B
AKAP3
TMEM184B
RPS5
ANKRD11
LAMP2
PHOSPHO2
ZNF358
SLC49A4
CDK5RAP3
CCT6B
OR13C8
RP11-666A8.13
GRIK4
OR5AN1
TNFRSF10D
PARG
AC092835.2
CRYBB2
RPL12
GLYR1
SNRNP25
TBPL1
NOS2
PMF1
WDR27
DNAJB4
NEU1
ZBTB32
CSRNP1
PHAX
REV1
XRRA1
NASP
IPO9
PRRG1
LYG2
PPP6R2
COX6B2
HERPUD1
KLHL34
OR52B2
POLR1D
RPS27A
FAAP100
ANO7
VAV3
ACTR5
TMEM139
OARD1
SLC25A46
SFTPD
DDHD2
OR8K3
TSPAN17
ALDH1L2
MAP1LC3B2
SPC24
IL17RA
LRP2BP
TRIM41
RP11-411B6.6
ST3GAL3
DHRS7B
TACR3
PSMC3
NPRL2
TMEM182
DDX58
ARHGAP45
RBAK
FBXW4
GPATCH1
POU5F2
SUCO
GNG4
HDDC2
GPR89A
ALG13
NFIL3
ARFRP1
IL17RC
SUPT20H
CYLC2
SMPD4
PDXK
SNAPC2
CDC42EP4
C8A
CAPG
TAS2R31
UTP14A
YPEL2
TYK2
ZSCAN20
HBG1
MRPL28
CEP95
MED17
MSTO1
TRAPPC6A
KRT2
PLSCR3
TMEM165
COG1
TMEM70
DYTN
TNFAIP2
CEMP1
EIF5AL1
ZNF785
PMS1
KRT81
SNAI3
EIF4EBP2
PDCD1
BAD
KRT71
FBXO42
OR13C4
DENND6B
SLC7A6
CBR4
APOL2
ARHGAP44
PAQR3
OR6C75
PTF1A
AMER2
OPN5
FCRL2
S100A13
FAAH
OR4X1
CNPY3
OR51D1
TRIP6
TENT2
CTBP2
TFCP2
ICAM5
UBE2B
KIAA1549
PDGFB
AFMID
RSL24D1
GJB1
ADCY4
COPZ2
RAPGEF1
MAGT1
INTS6L
BTNL2
GPR22
ZNF717
EIF4G2
PLEKHA2
FBXW7
HES4
BMP2K
PAFAH1B3
SESN1
GDAP2
SLC8A2
TMEM143
VAV1
ERBB4
YTHDF2
RPL37
C18orf63
IRF7
RP11-111K18.1
APOC3
AHCTF1
H2BC1
FAM210A
MOB3A
D2HGDH
TP53TG3
MMP24
PANX3
VHLL
NPW
RETREG2
CCAR1
HUWE1
RRAGA
H1-1
TAF8
STMP1
CGA
ARF3
ZNF765
ZNF709
ALG14
COX16
POLR3K
UCK2
RAB11FIP5
RPS29
ZNF594
SLC15A5
OTUD1
SPANXB1
PRPF8
LAX1
CDKN2B
AMZ2
MC2R
INTS8
SLC12A9
ADORA2B
RTN4RL1
NKX6-3
MATK
METTL5
MT-ATP6
SGMS1
SLC6A16
INO80D
ZNF609
ASCL4
COQ3
MBNL3
C1orf52
HBD
ZNF160
SPATC1L
POLD2
TMEM74
MEN1
MSH5-SAPCD1
H2BC12
ELP4
ZSWIM1
RANBP1
CDKN1C
ECE1
ZNF468
PTPN4
NUDT9
TFEB
JMJD4
CCNB1IP1
METTL4
OR1J1
BCS1L
MBLAC1
ECHS1
METTL2A
TCF4
