# Supplementary material for: Identification of disulfidptosis in esophageal squamous cell carcinoma based on single-cell and bulk RNA-seq data to predict prognosis and treatment response
Source: Front Immunol. 2025 Apr 15;16:1567793. doi: 10.3389/fimmu.2025.1567793 (PMC12037556; doi:10.3389/fimmu.2025.1567793)
Supplement: Supplementary file 1 [file Presentation1.zip › Prognostic signature and immune microenvironment/bulk_gsea/SupplementaryTable_High_vs_Low_nrDEG.txt]

logFC	AveExpr	t	P.Value	adj.P.Val	B	Diff
TSPAN2	1.67887680444446	8.57440749776536	8.67931280328738	2.23921168550761e-15	4.18754977306778e-11	24.1217790211178	up
EVPLL	-1.10071264728464	10.3817035343575	-8.24998170355303	3.13911558110394e-14	2.93523002411124e-10	21.6235268677246	down
GRHL3	-0.960506111772779	8.15845222430168	-7.64709410406158	1.15812431168386e-12	7.21936091759993e-09	18.2103894695491	down
ATP13A4	-1.56336000453181	8.79210042178771	-7.19067324287132	1.62791831198564e-11	7.61092508811084e-08	15.7116779165221	down
PLA2G4A	-1.29698763420723	10.6575255089385	-7.01556855930425	4.38834772664981e-11	1.64132981672156e-07	14.7747975752234	down
SULT2B1	-1.34369559288388	11.6146652765363	-6.74108203442589	2.02198420263977e-10	6.30218776226106e-07	13.3323505706155	down
GPRC5D	-1.00784667108614	9.28561465195531	-6.64090925494904	3.50130985596705e-10	7.27982585124873e-07	12.8142498299999	down
JUP	-0.612960141885136	14.6944284804469	-6.64083366929392	3.50275456850487e-10	7.27982585124873e-07	12.8138606238585	down
RNF222	-0.878305764013724	10.5715142388268	-6.64079613772675	3.50347214914917e-10	7.27982585124873e-07	12.8136673670473	down
FUT2	-0.923793520474389	10.9548644463687	-6.56659371493785	5.24588965740472e-10	9.37086518638343e-07	12.4328590384114	down
KLF5	-0.818687387390741	13.8215836648045	-6.55742136006217	5.51331132730415e-10	9.37086518638343e-07	12.3859642186062	down
C6orf132	-0.56232204213482	11.8529607108939	-6.54139653748661	6.01306786998562e-10	9.37086518638343e-07	12.3041299268311	down
SH3KBP1	0.719253860424493	12.0990719189944	6.47150137444841	8.76668485794502e-10	1.25324263350093e-06	11.9486124017472	up
RAB25	-0.89873697553057	12.7692376284916	-6.45887800184201	9.38206345597189e-10	1.25324263350093e-06	11.8846520740568	down
GEM	0.893527269912621	12.7538107709497	6.42174568227845	1.14490704023873e-09	1.42739377063364e-06	11.6969526188215	up
BMERB1	0.806382906928851	11.1796017039106	6.40405906466752	1.25850545388196e-09	1.47095690581541e-06	11.607782636517	up
TTC39A	-0.719872093258417	9.76267966927374	-6.38519986491245	1.39184333135438e-09	1.53110953762696e-06	11.5128679649427	down
BNIPL	-1.11289931448189	10.9649980111732	-6.36735116014918	1.53077773676551e-09	1.59039302529177e-06	11.4231983758536	down
CAMSAP3	-0.814165670224705	12.2724042206704	-6.33171381441425	1.85017050557695e-09	1.82105466446287e-06	11.2446273061508	down
P2RY1	-1.13920049229711	10.3428753636872	-6.29449807267144	2.25352941734245e-09	2.0749958557051e-06	11.0588149680726	down
MPZL2	-0.743801648751546	11.9163263449721	-6.28818112351379	2.33008464626529e-09	2.0749958557051e-06	11.0273435491914	down
EXPH5	-0.908618927965025	11.0367789888268	-6.26605552211758	2.61890654302588e-09	2.2261896027785e-06	10.9172690897733	down
SPACA4	-1.24577379761548	5.45073122849162	-6.24484690918916	2.92862904815387e-09	2.28397324198196e-06	10.811986165169	down
KLK11	-1.23476594700374	11.5842857100559	-6.23773663889339	3.04030336394499e-09	2.28397324198196e-06	10.7767401232784	down
SPARCL1	0.698364816541842	12.8886480907821	6.23692729971165	3.05327688623865e-09	2.28397324198196e-06	10.7727297896952	up
ZCCHC24	0.81909122846443	11.1253014832402	6.19837760030876	3.73836157707101e-09	2.58119357917605e-06	10.5820956268255	up
ZDHHC13	-0.544563089013719	11.0665101592179	-6.19111768245568	3.88330203756862e-09	2.58119357917605e-06	10.5462783087549	down
SERPINB11	-1.41766605476903	9.63249090921788	-6.18912237795537	3.92409409113648e-09	2.58119357917605e-06	10.5364390178377	down
C14orf132	1.02210269284022	9.40325717374302	6.18533388896818	4.00270647538128e-09	2.58119357917605e-06	10.5177626987781	up
EPS8L1	-0.79354116841446	10.1071955223464	-6.12959104739746	5.35466278956682e-09	3.33791829425631e-06	10.2438104929979	down
SCEL	-0.995241298813973	11.0520192597765	-6.10878277609093	5.96663027424888e-09	3.59941783092672e-06	10.1419552731742	down
CRB3	-0.935352243258407	11.2548924441341	-6.09872469688946	6.28652985707834e-09	3.67388733928819e-06	10.0928016929116	down
DDR2	0.748990627871425	12.1986962918994	6.08502993637692	6.74927374680917e-09	3.81741442673042e-06	10.0259599344217	up
FAM229B	0.820382340324603	8.15950748826816	6.07964100588094	6.94038235970453e-09	3.81741442673042e-06	9.99968416753044	up
TMPRSS11F	-1.83855791500623	8.82232324357542	-6.06917066392616	7.32698400568753e-09	3.82098724879403e-06	9.94867521192018	down
GRHL1	-1.04750903845192	11.8989500614525	-6.06841948494383	7.35551793789557e-09	3.82098724879403e-06	9.94501784399807	down
MUC15	-1.42015483026216	9.58371280446927	-6.03944624529562	8.54323553232448e-09	4.31802831594595e-06	9.80417655423779	down
PMEPA1	0.754115495942582	12.4487864189944	6.00885791684177	1.00010770410668e-08	4.87885797372586e-06	9.65596148617682	up
JAM3	0.770674125081161	10.268507373743	6.00551217838653	1.01746142439072e-08	4.87885797372586e-06	9.63977965697192	up
IL36RN	-1.55431669626716	10.428077350838	-5.99593653782292	1.06877555645714e-08	4.99679292032625e-06	9.59349925062244	down
DSC2	-0.914760261548054	13.4651682877095	-5.98552285807504	1.12746007623977e-08	5.14259289896585e-06	9.54322350462475	down
EVPL	-0.72736083870161	12.5372996703911	-5.96096364692583	1.27864586824597e-08	5.69332294811139e-06	9.42488288190114	down
CCDC158	0.439081946479402	6.43771172402235	5.95364530262679	1.32741880797928e-08	5.77303700651639e-06	9.38968085222769	up
OTOP3	-1.16137649845192	8.91894555698324	-5.92621325199724	1.52699339028897e-08	6.49006895268046e-06	9.25798418904573	down
SPRR1A	-1.00385689219724	15.8742777178771	-5.91973760017755	1.57823235763844e-08	6.55878296004364e-06	9.22695445154291	down
NEXN	0.716176639513126	12.3206199930168	5.90227670067843	1.72493004324773e-08	7.01259059538606e-06	9.14339836735123	up
HK2	-0.627817836391989	12.0308268240223	-5.89299515202431	1.80826019175616e-08	7.19495188213445e-06	9.09904996032414	down
LTBP2	0.792139470786529	12.3532819553073	5.84836719515324	2.2672291917851e-08	8.83321939907774e-06	8.88646276648546	up
ASPG	-1.13764954094881	10.809418077095	-5.84179766573572	2.34377749781504e-08	8.93072011447827e-06	8.8552598796354	down
PKP1	-0.829730328121085	13.8483460656425	-5.83811689873262	2.38776539074869e-08	8.93072011447827e-06	8.83778785303602	down
PKIG	0.723642579213491	12.0375829916201	5.8275741740258	2.51827766928509e-08	9.0783439540959e-06	8.78778411575932	up
TBX5	0.911502241154826	8.6711400377095	5.82541169577715	2.54589782477759e-08	9.0783439540959e-06	8.77753507237645	up
A2ML1	-0.811035437003733	10.1727113502793	-5.82332206830716	2.57286898864811e-08	9.0783439540959e-06	8.76763373486094	down
DENND2C	-0.844928989762783	10.3097208530726	-5.81374129151704	2.70015166590839e-08	9.35102524150978e-06	8.72226749606702	down
SORCS2	0.991335804943835	9.37513894804469	5.76594386310537	3.4330441893026e-08	1.16729744334814e-05	8.49669416361246	up
BSPRY	-0.783905292197243	11.877646027933	-5.76136864758998	3.51263859731704e-08	1.16962466184073e-05	8.47516819504708	down
OVOL1	-1.19876938106116	11.0862154128492	-5.75841516338639	3.56497544114869e-08	1.16962466184073e-05	8.4612784818979	down
TIMP3	0.722461300062431	13.7373465572626	5.74856986685244	3.74500450644209e-08	1.20750567715472e-05	8.41501273553047	up
ADGRG2	1.14153013418228	5.55911607765363	5.7417703114676	3.87449827126661e-08	1.22808461306707e-05	8.38309118360993	up
CNFN	-0.988155699375765	13.9303791173184	-5.73744685997884	3.95910199847625e-08	1.23398610789174e-05	8.3628074495185	down
STARD13	0.611986276928851	9.44032402625698	5.73261224186985	4.05584829886377e-08	1.24341670552543e-05	8.34013786840836	up
AZIN2	0.693730378064929	9.2827257424581	5.72555048404419	4.20132825410215e-08	1.2672425754833e-05	8.30704860770115	up
FMNL3	0.550246369263428	10.4534023480447	5.70900270907739	4.56250240987683e-08	1.35433900900169e-05	8.22961978498467	up
TNS3	0.818608935680411	11.712401426257	5.70385891029024	4.68083067875001e-08	1.36775335192663e-05	8.20558259638046	up
CHST11	0.919770968264686	11.4052820170391	5.69949948523782	4.78345902977274e-08	1.37623795870431e-05	8.18522242352156	up
GLTP	-0.461618649750287	14.1675947849162	-5.69145954289937	4.97853184519084e-08	1.38985657966132e-05	8.14770079025871	down
ZEB1	0.63477052983772	12.5919333184358	5.69142308998792	4.97943376489538e-08	1.38985657966132e-05	8.14753075067047	up
SLC9A3R1	-0.674192577871397	13.6203905	-5.67954167506176	5.28207310510914e-08	1.45264778145068e-05	8.09214805723276	down
ERBB3	-0.613088609082387	10.9260200251397	-5.67092526945258	5.51271663445996e-08	1.4941059968266e-05	8.05203420752744	down
CHST15	0.597122796379532	11.7583978351955	5.64531191776433	6.25797563112278e-08	1.67186288968039e-05	7.93303815759609	up
FOXE1	-1.11899686679149	12.3506761117318	-5.63107779515461	6.71378162116985e-08	1.73109829546954e-05	7.8670689794131	down
NLRX1	-0.681134357428203	11.2234951201117	-5.63022536012354	6.74208413651759e-08	1.73109829546954e-05	7.86312195121894	down
FOXL1	1.09126427398253	8.9620155972067	5.62664390742379	6.86227400223891e-08	1.73109829546954e-05	7.84654327044775	up
PTP4A2	0.333375786048705	13.6939418840782	5.62534654745373	6.90632630467045e-08	1.73109829546954e-05	7.84053954106969	up
CLEC18B	-0.916744574207232	8.33509334748603	-5.62203878214412	7.0198961122799e-08	1.73109829546954e-05	7.82523668943212	down
MYL9	0.603120659425741	14.2896268240223	5.62143923680982	7.04067543090546e-08	1.73109829546954e-05	7.82246365450961	up
LYPD3	-0.900367767041185	13.3981793435754	-5.61765279061173	7.17330228836637e-08	1.73109829546954e-05	7.80495519806545	down
CDC42EP3	0.640018801654197	10.1650653360335	5.61632915949044	7.22023779726347e-08	1.73109829546954e-05	7.79883667850021	up
LYPD2	-1.30452902385767	9.92918560055866	-5.60898103874856	7.48630428219368e-08	1.74574425824926e-05	7.76488795653868	down
ABLIM1	-0.679738110237194	12.2711223435754	-5.60805931909273	7.52034703789524e-08	1.74574425824926e-05	7.76063173456472	down
LIX1L	0.654547092259687	11.4034614134078	5.60695385533122	7.56137559051335e-08	1.74574425824926e-05	7.75552767739732	up
SPRR1B	-0.947121176092365	15.2618380796089	-5.60186139137022	7.753218835253e-08	1.76820665168374e-05	7.7320241773577	down
TBC1D3E	-0.579969798064917	9.78639460055866	-5.59281706627737	8.10571794171915e-08	1.82632567744686e-05	7.69031798946433	down
OSGIN1	-1.10267344657926	11.034372724581	-5.5901796162045	8.21142563157807e-08	1.82811750876359e-05	7.67816470169143	down
NECTIN4	-0.533349827777771	12.9040412178771	-5.58176275090391	8.55784920138414e-08	1.85658205120608e-05	7.6394066949518	down
GALNT16	0.925285112996262	8.31486361787709	5.57957100247447	8.65037403373781e-08	1.85658205120608e-05	7.62932078967888	up
MKNK2	-0.498598963639189	12.6170062388268	-5.57946608978089	8.65482733616641e-08	1.85658205120608e-05	7.62883807551122	down
ITGA9	0.982984885692893	10.578190901676	5.57755387900175	8.73638952495241e-08	1.85658205120608e-05	7.62004090230589	up
CYP4F2	-1.03783603290261	7.90312078854749	-5.56386340704243	9.34265219074637e-08	1.96311166987806e-05	7.55711889032447	down
LHFPL6	0.387497607166059	10.0585996958101	5.54656071771694	1.01678591301137e-07	2.11031368157243e-05	7.47774929329524	up
TIMP1	0.654150528277173	14.6838870446927	5.54453719563544	1.02688917717283e-07	2.11031368157243e-05	7.46847842224872	up
PGR	0.598435178014992	7.33124567569832	5.53150060845038	1.09436837054833e-07	2.22454161930699e-05	7.40880735624154	up
DNAI2	-0.752340766092378	8.2285108452514	-5.52922008821234	1.10660919124067e-07	2.22523639627868e-05	7.39837906377702	down
PXMP2	-0.900236515543066	10.8065164860335	-5.52390540406776	1.13565678721626e-07	2.25595609965816e-05	7.37408793230023	down
USH1G	-0.997172003558045	9.16368437821229	-5.52204266307188	1.14601267027178e-07	2.25595609965816e-05	7.36557802051851	down
TMEM79	-0.821655844069898	11.9543905837989	-5.51013894244303	1.2144004791579e-07	2.36567743340957e-05	7.3112435532424	down
TMPRSS4	-1.18822922977527	11.6193430111732	-5.5018022552937	1.26464919912813e-07	2.43017741874406e-05	7.2732398196762	down
KLK12	-1.04699839410111	10.4924299544693	-5.50018095090906	1.27465436885861e-07	2.43017741874406e-05	7.26585361732627	down
GRB7	-0.526850403901351	10.7722236	-5.49827806278397	1.28649571924315e-07	2.43017741874406e-05	7.25718655206934	down
RBPMS2	0.988864114407003	8.42623724916201	5.48788982908365	1.35305619321136e-07	2.53035038692457e-05	7.20990857932236	up
PIEZO2	0.581665756042458	8.88790765111732	5.47530728460405	1.43818350664414e-07	2.64349909120991e-05	7.15272842215863	up
SHISA3	1.2036201586517	5.77672333184358	5.47330512878015	1.45220219234905e-07	2.64349909120991e-05	7.14363835471804	up
LGI3	-0.894005057453174	7.71470767877095	-5.47134338364001	1.46606713299358e-07	2.64349909120991e-05	7.13473403293699	down
VSIG10L	-0.845802865980017	10.6272695726257	-5.46904392625118	1.48248327933582e-07	2.64349909120991e-05	7.12429971043099	down
CDH1	-0.491396589793979	13.6428950796089	-5.46803466632596	1.48974499844046e-07	2.64349909120991e-05	7.11972093675322	down
VEGFA	-0.530439423220956	11.5115877960894	-5.46684160819961	1.49837390336479e-07	2.64349909120991e-05	7.11430908372298	down
HLA-DPA1	0.718119503870183	14.0988949259777	5.4597539340398	1.55064989182595e-07	2.69147038875653e-05	7.0821757552968	up
KCNK1	-0.817259615012484	10.5853724544693	-5.45586292605482	1.58010018986684e-07	2.69147038875653e-05	7.064547654671	down
MITF	0.533707969294653	10.869075247486	5.45376886305378	1.59617473728669e-07	2.69147038875653e-05	7.05506424098075	up
PLA2G3	-1.51770510445692	7.33243285083799	-5.45314717746711	1.60097756475364e-07	2.69147038875653e-05	7.05224930018413	down
LDHD	-1.08173891724094	8.55485202402235	-5.45238224822162	1.60690635539502e-07	2.69147038875653e-05	7.04878607551599	down
MGP	0.839897756117374	12.9474095893855	5.45078408083917	1.61936254360884e-07	2.69147038875653e-05	7.04155146648602	up
TNS2	0.482590105680419	11.6071949413408	5.44878503817866	1.63507573836492e-07	2.69147038875653e-05	7.03250428210207	up
MSRB3	0.885132046729103	11.3142520463687	5.44715679855773	1.64798403885171e-07	2.69147038875653e-05	7.02513699883167	up
SOBP	0.738643327041215	9.32479612067039	5.44513079519722	1.66418448545357e-07	2.69147038875653e-05	7.01597213404914	up
PGLYRP3	-1.39412172465667	10.4548016379888	-5.4444719772029	1.66948593709298e-07	2.69147038875653e-05	7.01299241352932	down
MAMDC2	0.899932027147328	9.86410845307263	5.44004897463952	1.7055061609475e-07	2.72604023212643e-05	6.992994547388	up
FAM25A	-0.921151765106103	13.2230650726257	-5.43777172874309	1.72434598967899e-07	2.73279613160905e-05	6.98270285289997	down
RP3-403A15.5	0.82979152642948	9.28766196201117	5.43463435711663	1.75063431278407e-07	2.75114388935924e-05	6.96852894446096	up
CALB1	-2.57286162289014	8.88387866564246	-5.42940860999946	1.79529100686666e-07	2.79781142661778e-05	6.94493312798303	down
LY6G6C	-1.04464248046191	10.6658594944134	-5.42740954964109	1.81266597740268e-07	2.80154268127335e-05	6.93591103044703	down
AKR1C4	-1.04435196666042	8.47521461815642	-5.42006778584725	1.87789486387068e-07	2.87856654502013e-05	6.90279665371249	down
SOX21	-0.986307783152297	10.7683311575419	-5.416943529465	1.9063415180017e-07	2.89085552268733e-05	6.88871463180135	down
CSTB	-0.581828456367019	14.4839673743017	-5.41580321647547	1.91682843063595e-07	2.89085552268733e-05	6.88357631447371	down
SPRR2B	-1.31133435764044	11.1619907363128	-5.40978940117672	1.97307148795973e-07	2.9459123226878e-05	6.85649043722874	down
SLC27A5	-0.645230690792744	10.6388777444134	-5.40766812452687	1.99329143264383e-07	2.9459123226878e-05	6.84694143757328	down
ART3	1.35233078193509	6.82475912290503	5.40690728368305	2.00059282916074e-07	2.9459123226878e-05	6.84351713583128	up
ZNF750	-0.93762570287139	12.6867011592179	-5.40242620925739	2.0441270840892e-07	2.98650160934001e-05	6.82335621020544	down
FBLN5	0.506940701647959	9.93100011201117	5.40036378997589	2.06447265195596e-07	2.9928451987774e-05	6.81408112310272	up
FUT6	-0.71953326529337	9.61209012569832	-5.3968871938393	2.09921642680007e-07	3.01980356904524e-05	6.79845192867296	down
GPR45	-1.21906884737827	12.0599872798883	-5.38915770612581	2.17851570682245e-07	3.10995589567074e-05	6.76372938087958	down
AKAP12	0.787382572715368	10.2820939653631	5.37806918472895	2.29739409465248e-07	3.25481567909819e-05	6.7139793453127	up
AXL	0.968247187328354	11.6039111648045	5.36872973991567	2.40240362852944e-07	3.37799625993452e-05	6.67213356853501	up
IQANK1	-0.516601230274642	12.1367689106145	-5.3643935284436	2.45273382080943e-07	3.42302799872815e-05	6.65272267381289	down
CYP1B1	1.10048180388266	11.0655343759777	5.3624436573016	2.47569922538307e-07	3.42948527510288e-05	6.64399780436486	up
LRRC4	-1.01721693734081	9.27570639608938	-5.35798536704121	2.52899822544376e-07	3.47755851573704e-05	6.62405732678202	down
C15orf62	-0.496451510106111	8.70405783156425	-5.35513562968153	2.5636506414675e-07	3.49947668949516e-05	6.61131760530433	down
NCCRP1	-0.636323084269648	12.768253896648	-5.35120069369216	2.61225997043456e-07	3.52225595112221e-05	6.59373449846347	down
SPRR2D	-0.932166840605472	13.8334513337989	-5.35074015463612	2.61800747129024e-07	3.52225595112221e-05	6.59167720342519	down
FAM3D	-1.07132244454431	9.96554713407821	-5.34836646626976	2.64782682751537e-07	3.53692925009749e-05	6.58107560538831	down
CORO2B	0.889672034119859	7.32598553631285	5.34477582438858	2.69356365272325e-07	3.56080597441682e-05	6.56504514348386	up
C19orf73	-0.50015610672283	9.91878018240224	-5.3439816610772	2.70378294405213e-07	3.56080597441682e-05	6.56150063535381	down
KLK10	-1.24707231841447	10.0769515441341	-5.33332351317555	2.84463974215033e-07	3.72011243482191e-05	6.51396780637613	down
PTX3	1.45571684305868	8.47561400558659	5.32694910900293	2.93227077005801e-07	3.80808303269825e-05	6.48557205213054	up
SCNN1A	-1.21276203387015	11.436925872067	-5.32502214899867	2.95927478783306e-07	3.81207027753956e-05	6.47699292192234	down
CEBPA	-0.504700846348294	12.0838827807263	-5.32332923702218	2.98319857351547e-07	3.81207027753956e-05	6.469457652983	down
MPDZ	0.626925361935088	10.8733830550279	5.32211412148126	3.00048623501684e-07	3.81207027753956e-05	6.46405015193001	up
ABI3BP	1.24268687131088	9.00707608994413	5.32096823817537	3.01687824755818e-07	3.81207027753956e-05	6.45895156167361	up
TNS1	0.720671962609261	11.707704353352	5.31786719043267	3.061677575601e-07	3.84271357995398e-05	6.44515746024636	up
MAL2	-0.590134923782754	14.0837937430168	-5.31417358193283	3.11588281398761e-07	3.88467496695882e-05	6.42873508182335	down
CPQ	0.730634905593023	10.9031467209497	5.31139425130876	3.15728545732353e-07	3.91022485678194e-05	6.41638314951209	up
ALOX12B	-1.14953748576778	10.5837575223464	-5.30576244747825	3.24282874353729e-07	3.97266624425057e-05	6.39136850371754	down
PLCL1	1.03855174418229	8.10005182178771	5.30528462539167	3.2501894838262e-07	3.97266624425057e-05	6.38924705351512	up
RPTN	-1.90478457926341	6.21247048324022	-5.30140579656898	3.31054682282746e-07	4.01426510197693e-05	6.37203080180881	down
HSPB2-C11orf52	-0.457660346017469	6.9211154122905	-5.30035061179144	3.32715411371811e-07	4.01426510197693e-05	6.36734891688771	down
APBB2	0.525555500000008	11.2144057178771	5.29115380887179	3.47537515786753e-07	4.16621736072313e-05	6.32657092859992	up
B4GALNT3	-0.829620096079884	9.41871492541899	-5.28864062765535	3.5169845128191e-07	4.18924378179809e-05	6.31543655566886	down
S100A12	-1.40088970289012	12.3069180410615	-5.28095518191627	3.64725872431701e-07	4.31692312680079e-05	6.28141076196655	down
GNG2	0.7037754482522	11.3482742653631	5.27680459712694	3.7195547914451e-07	4.34864460538219e-05	6.26304975199855	up
TINCR	-0.922936641966274	10.0113490293296	-5.27674707401387	3.72056647698599e-07	4.34864460538219e-05	6.26279535945479	down
CARD14	-0.818695763895121	9.13707859106145	-5.26984308323971	3.84395460037578e-07	4.46495621003897e-05	6.23227745343919	down
SPRR2F	-0.964651261048676	13.8690396927374	-5.26734191236009	3.88963065005975e-07	4.4901223942449e-05	6.22122859819882	down
EZR	-0.376462971098615	13.3524486592179	-5.25484386009518	4.12589655958539e-07	4.69456230311839e-05	6.16607577017178	down
FBN2	-1.24431118037452	8.60872958603352	-5.25481006988567	4.1265538803728e-07	4.69456230311839e-05	6.1659267857198	down
HLA-DQB2	0.644655888358319	13.4627417932961	5.25401553500867	4.14203935626188e-07	4.69456230311839e-05	6.16242380146092	up
C10orf99	-1.34992923714106	12.482454027933	-5.25130834814648	4.19522799864947e-07	4.72620233751468e-05	6.15049111053284	down
BOC	0.707488144506877	10.8451072094972	5.2438428849362	4.34536894537721e-07	4.86006900303925e-05	6.11760811553265	up
PLA2G4E	-1.53034798347065	6.57916079441341	-5.24283516605745	4.36603172295917e-07	4.86006900303925e-05	6.1131720376365	down
RFLNB	0.708305917977547	11.425152650838	5.24007216131761	4.42317721219129e-07	4.89454657072126e-05	6.1010121974362	up
LDLRAD4	0.808468380661688	9.31520357765363	5.2356462834499	4.51623400091964e-07	4.93506729347036e-05	6.08154385265652	up
HLA-DPB1	0.900386475630475	9.23238062290503	5.23561273390886	4.51694662050073e-07	4.93506729347036e-05	6.08139632219802	up
TEX101	-0.656832256616718	7.90909565977654	-5.23382544869312	4.55506851792537e-07	4.93506729347036e-05	6.07353792414122	down
CHAC1	-0.564461467109851	9.76987330167598	-5.23334577412775	4.56535287829727e-07	4.93506729347036e-05	6.0714292065473	down
CERS3	-0.860228269126084	11.4156487854749	-5.22650626077719	4.71447365977043e-07	5.06697539720499e-05	6.04137703876028	down
NECTIN1	-0.538697665917594	13.7716836424581	-5.22268537923759	4.79983082414677e-07	5.12923635670678e-05	6.02460091230557	down
TUFT1	-0.682800693945046	12.7979941564246	-5.21631182324445	4.94556897368611e-07	5.2409177327055e-05	5.99663680245804	down
ELF3	-0.79227364041822	12.4457362374302	-5.21567394097873	4.96038949087682e-07	5.2409177327055e-05	5.99383945128595	down
GCNT3	-1.516197794382	8.18997419217877	-5.20630045800013	5.18321644551117e-07	5.44558037907328e-05	5.95276202441043	down
PRSS27	-0.971672782022454	11.2447356787709	-5.19630325867675	5.43159145318619e-07	5.67464758469469e-05	5.90901075568574	down
PYROXD2	0.757620610611744	9.65205509106145	5.19454450702048	5.47646735681369e-07	5.68974533554293e-05	5.90132019584725	up
KCNMA1	0.967846783445706	9.34270303575419	5.19192281221949	5.54403167087947e-07	5.72811802636005e-05	5.88985974607193	up
FHOD3	0.964861675842712	10.9494658435754	5.18942289581314	5.60921188476371e-07	5.73627355644511e-05	5.8789355789124	up
HEG1	0.509809813795277	12.4723922849162	5.18926809708797	5.61327234281298e-07	5.73627355644511e-05	5.87825926398936	up
KLRG2	-0.717743079250921	9.74501102597765	-5.1830463181506	5.77885941566563e-07	5.8733940180632e-05	5.8510885645121	down
UNC13B	-0.440337963451924	10.7293202653631	-5.17778693873557	5.92252765792656e-07	5.9703146917062e-05	5.82813931141184	down
NOL4L	0.564763505948834	9.27925893072626	5.17722540680434	5.93807033130503e-07	5.9703146917062e-05	5.82569008058461	up
SPRR2E	-0.977492577028695	14.2905827821229	-5.17414491508543	6.0240432317083e-07	6.02436537305759e-05	5.81225737975381	down
TMEM45B	-1.35062613463169	10.747682949162	-5.17018802498804	6.13625181316642e-07	6.10393857223538e-05	5.79501168226599	down
TGM3	-0.946254786704099	11.5897156597765	-5.1620673466726	6.37293352936028e-07	6.29972307064686e-05	5.75964886076624	down
TRIM29	-0.544396520661655	13.8919640614525	-5.16077307444886	6.41146632124157e-07	6.29972307064686e-05	5.75401651042978	down
ITGBL1	0.824757145443208	10.839697226257	5.16001527183487	6.43413243405994e-07	6.29972307064686e-05	5.75071922356658	up
CAMK2N1	0.548553768913882	12.9461882946927	5.15847802749611	6.48035131150013e-07	6.31192968106062e-05	5.7440315878683	up
CYSRT1	-0.82276208807739	12.1207273351955	-5.15033083659032	6.73074203107445e-07	6.52184490793385e-05	5.70861244953608	down
SH2B3	0.660266176903878	11.3855700139665	5.14574934307165	6.87564979767803e-07	6.62654330531656e-05	5.68871292279477	up
GDPD3	-0.834247454082387	9.38313555977654	-5.14468758159664	6.90966228830933e-07	6.62654330531656e-05	5.68410306518606	down
PTGIS	1.47534107450688	8.67552400391062	5.14304201300054	6.96269967677197e-07	6.64333911506697e-05	5.67695987089746	up
BVES	0.869550816267182	8.58902704301676	5.13801915034913	7.12704622372282e-07	6.76541045057175e-05	5.65516669492822	up
ANXA6	0.691871414107366	12.3449614608939	5.13693553715316	7.16299272345439e-07	6.76541045057175e-05	5.6504671743896	up
GSTA4	-0.744454943539315	12.4791585363129	-5.13521154506036	7.22054566710212e-07	6.78549871962195e-05	5.64299190011656	down
TICAM1	-0.321271620037436	12.0233331634078	-5.1273464511125	7.48885938355585e-07	7.0024579665939e-05	5.6089121078844	down
BHLHE41	0.992937996766557	10.7225397407821	5.12538919042815	7.5571206416571e-07	7.03113000595171e-05	5.600437196414	up
PHLDB1	0.565661336210994	9.92478138128492	5.12172469824894	7.68655166571884e-07	7.11614864854495e-05	5.58457641336355	up
KLF4	-0.700482242072393	11.7272374888268	-5.11790545775837	7.82373907640302e-07	7.20175435837793e-05	5.56805475121033	down
C1orf116	-0.709590981897618	11.1666482178771	-5.11701569824384	7.856039191001e-07	7.20175435837793e-05	5.56420704471459	down
DHRS9	-1.34301333630461	10.3300567346369	-5.11287346371074	8.00812358726717e-07	7.3053619124626e-05	5.54630072655534	down
ENPP4	0.772536912646707	9.0782970575419	5.1075591607591	8.20743297855711e-07	7.45083515203866e-05	5.52334340296176	up
VPS37B	-0.441312989388249	10.7647264175978	-5.10285296445666	8.38795086446596e-07	7.57120402664816e-05	5.50302777968326	down
FERMT2	0.659286387640464	11.8770096117318	5.10200212494577	8.42099586943381e-07	7.57120402664816e-05	5.49935636908433	up
RP13-122B23.13	-0.719978955368283	7.19804280893855	-5.09875075180517	8.54844145247417e-07	7.60226713327913e-05	5.48533071995367	down
SPRR2A	-0.817171462890117	13.7153796731844	-5.09870148693852	8.55038684005348e-07	7.60226713327913e-05	5.48511825392505	down
CBLC	-1.12512623550561	9.90223853296089	-5.09704241738542	8.6161523015277e-07	7.60226713327913e-05	5.47796402314581	down
MAPK13	-0.617523549250921	12.9108972681564	-5.09648720354488	8.6382704383795e-07	7.60226713327913e-05	5.4755702177815	down
POPDC2	0.509174290655443	9.04680728910614	5.09597300500524	8.65880380401291e-07	7.60226713327913e-05	5.47335342207857	up
NBEAL2	-0.421135024843936	10.7423663812849	-5.07940552595466	9.34634642291648e-07	8.08331877982332e-05	5.40201692938448	down
ARNTL2	-0.754495921285873	11.999436575419	-5.07862355746561	9.38007462300776e-07	8.08331877982332e-05	5.39865417335329	down
DCD	-0.779222725568026	9.63175146145251	-5.07833443114352	9.39257523662066e-07	8.08331877982332e-05	5.39741091960977	down
KANK2	0.644444205680411	12.8773197849162	5.07790604997311	9.41112638163977e-07	8.08331877982332e-05	5.39556896144614	up
FAM83C	-1.24553961491884	12.5137461256983	-5.07752757275243	9.42754601276814e-07	8.08331877982332e-05	5.39394167673998	down
YOD1	-0.500138181960036	11.9366577486034	-5.07664244985249	9.46605429004496e-07	8.08331877982332e-05	5.39013639087144	down
CEACAM19	-0.7667324037453	11.121686075419	-5.0745747419966	9.55660814068643e-07	8.12355131086259e-05	5.38124889968305	down
PPFIA3	-0.500429082009971	8.76330095670391	-5.07292830123089	9.62931365710571e-07	8.14831650233185e-05	5.37417403414152	down
SPATA19	-0.577487119488131	8.77731159832402	-5.06683234445461	9.90320913487092e-07	8.34233846987482e-05	5.34799413952685	down
RNF175	0.732482468352073	8.69311807709497	5.06230507861862	1.01114999401513e-06	8.47960360451884e-05	5.3285663260131	up
PPL	-0.508339325592999	14.253838801676	-5.05996130691917	1.02209963448349e-06	8.53316306449806e-05	5.31851359038163	down
CD177	-1.01069375362046	10.0495342178771	-5.05399960915023	1.05047265411681e-06	8.73106182428375e-05	5.29295870827033	down
ACTG2	0.628832952347073	11.3530437184358	5.04522500201423	1.09362771757548e-06	9.04952740990223e-05	5.255387037148	up
KRT80	-1.12504346384518	11.5886307653631	-5.04146298002818	1.11265241310978e-06	9.16639329408191e-05	5.23929346096457	down
TTC22	-0.578247929525586	11.0358050251397	-5.03481034443982	1.147083880061e-06	9.40860335132489e-05	5.21085600811006	down
KCNT2	1.04396821061175	6.43740633743017	5.03225684011753	1.16057248561579e-06	9.47767076572095e-05	5.1999481961686	up
SMIM5	-0.576908019094869	9.70219516592179	-5.030392108115	1.17051980784336e-06	9.51734388107766e-05	5.19198522228037	down
SORBS1	0.940028824019986	10.2092363709497	5.02723142951192	1.18756949662565e-06	9.61417192917588e-05	5.17849319029963	up
KCNIP1	0.743311364094887	4.23119779776536	5.02358762532189	1.20752434216908e-06	9.73358307021723e-05	5.16294668725156	up
CLMP	0.783245663233476	11.6259305223464	5.02090004462091	1.2224505684577e-06	9.81160861833797e-05	5.15148536034144	up
RP11-554A11.11	1.0389626230462	7.81884203240223	5.0163532547581	1.24811084282297e-06	9.9747525092446e-05	5.13210577094213	up
APOBEC1	-0.961101256878897	7.81490014972067	-5.01453578270078	1.25851341745116e-06	0.00010015089114789	5.12436290693791	down
CXCL12	0.804679553701623	10.3216632480447	5.00835983180007	1.29449453595191e-06	0.000102119346128408	5.09806755905092	up
LRRC1	-0.462060258177273	10.9954125642458	-5.007558844587	1.29923355228193e-06	0.000102119346128408	5.09465897082877	down
NPAS3	0.780213406672914	5.9521385801676	5.00749175139079	1.29963126990862e-06	0.000102119346128408	5.0943734753187	up
RTL5	0.707785144544324	7.59034728324022	5.00578554610204	1.30978515045797e-06	0.000102486577818889	5.08711417845982	up
TNFSF4	1.170763190799	8.07657738826816	5.00396955066837	1.3206769180744e-06	0.000102908246020456	5.07938979697514	up
KATNAL1	0.505383541448209	10.821662273743	4.99904006580556	1.35068706724625e-06	0.000104809953711917	5.05843268708254	up
SLCO1B3-SLCO1B7	-1.29221590948812	12.3513836424581	-4.99414975042317	1.38111165385694e-06	0.000106727971234622	5.03765738511325	down
SLCO1B3	-1.63851613440697	11.1463981812849	-4.99178706632912	1.3960478984194e-06	0.000107297305249533	5.02762556058856	down
ROR1	0.776295870380778	7.34185372486033	4.99117320122596	1.39995414581499e-06	0.000107297305249533	5.02501970587877	up
GFPT2	0.892811423970054	11.3616730586592	4.98940406782393	1.41127115817631e-06	0.000107723191547164	5.01751108585241	up
IL37	-0.799056177091122	9.16116825083799	-4.98698717264611	1.42687530904364e-06	0.000108471525017988	5.00725643714	down
EPHA1	-0.49408271154805	11.4720144357542	-4.98579141748744	1.43465716100592e-06	0.000108621552906768	5.00218434307107	down
CLIP3	0.64922299922598	9.25362110865922	4.98060098947324	1.46891550173504e-06	0.000110535170302312	4.9801784221326	up
FAM83G	-0.624544166604231	11.7646411256983	-4.98017632526782	1.47175324342419e-06	0.000110535170302312	4.97837872919058	down
KDM7A	-0.62416332596753	10.6701927988827	-4.9780840105236	1.48581253431136e-06	0.000110603049486263	4.96951334819815	down
FOXC2	1.20607121831462	6.44658132513966	4.97752256286364	1.48960727778291e-06	0.000110603049486263	4.96713490497684	up
CYB5R2	-0.705554382147303	12.1307018701117	-4.97740546672749	1.49039989682575e-06	0.000110603049486263	4.96663887964406	down
SPOCK1	0.918758814706623	11.159519350838	4.9720891532637	1.52681963762107e-06	0.000112415794892475	4.94412792839121	up
TPM2	0.628156872347098	14.1502786969274	4.97208484940024	1.52684946808665e-06	0.000112415794892475	4.94410971179221	up
ULK3	-0.423123864918828	10.0068285	-4.97101462760584	1.53428483466431e-06	0.000112520238011989	4.93958024216218	down
SERPINB2	-0.722887291635446	7.54857683687151	-4.96873366185912	1.55024914236121e-06	0.000113246910981629	4.92992901938356	down
CTAGE6	-0.46477181591759	11.3495422206704	-4.96706272440977	1.56204596008034e-06	0.000113664675095185	4.92286106076725	down
B3GNT3	-0.560039681585504	11.2092153547486	-4.95630637643017	1.64009516737382e-06	0.00011888147180255	4.8774051905953	down
FUT3	-0.686505174094869	12.0472200307263	-4.95175771523094	1.67422602266629e-06	0.000120886875868271	4.85820505004472	down
FOXN1	-0.382027494881381	11.6237473240223	-4.95026429338464	1.68558124757305e-06	0.000121238672734091	4.85190413132817	down
GYPC	0.583261120599266	10.4375635726257	4.94121423481476	1.7560065896221e-06	0.000125820226944532	4.81375152344693	up
OR4S1	-0.823619507977518	7.95031384916201	-4.93954080441148	1.76933748538349e-06	0.000126291527916629	4.80670255645093	down
IL36B	-1.11311244123595	8.65180946201117	-4.93627219600031	1.79565927649034e-06	0.000127682981481543	4.79293943706104	down
CARMIL3	-0.493862688913847	9.01457854692737	-4.93424915407846	1.81214028664743e-06	0.000128366801138612	4.78442446357432	down
TRIM7	-0.842416630836436	10.8072606592179	-4.92972279598898	1.84954740980248e-06	0.000130522211738551	4.76538258398866	down
ABHD17B	-0.537904625068656	10.5198437332402	-4.92612451711575	1.87981727913613e-06	0.000131831027965562	4.75025444194279	down
CSRP1	0.278936037671668	13.6380024706704	4.92584453051097	1.88219263498236e-06	0.000131831027965562	4.74907765195836	up
SYNPO2	0.797239808651697	8.25035294748603	4.92342723914219	1.90282177258615e-06	0.000131900755716616	4.73891982305041	up
TRABD2B	0.861023201585523	5.87963114916201	4.9232869164765	1.90402598666503e-06	0.000131900755716616	4.7383302813611	up
NKPD1	-0.480823894107353	8.86581816089386	-4.92248138083816	1.91095318799421e-06	0.000131900755716616	4.73494620669528	down
CYP4F3	-1.65000561670411	8.57750185921788	-4.92207069249983	1.91449429069981e-06	0.000131900755716616	4.7332210560879	down
TPM1	0.50970264269665	14.1841360209497	4.92135080603789	1.92071675226897e-06	0.000131900755716616	4.73019734032075	up
CSTA	-0.755236189200993	13.2468041648045	-4.92079815254181	1.92550699484713e-06	0.000131900755716616	4.72787627451455	down
SLC2A1	-0.639253440543058	11.7660070455307	-4.91051310579175	2.01679543542418e-06	0.000137649968751342	4.68471650911241	down
OR2F1	-0.539841570823961	7.71612664860335	-4.90840191137914	2.03604585887565e-06	0.000138458522206668	4.6758656256829	down
COMP	1.16116503570538	11.9207902178771	4.90693979200503	2.04948201573704e-06	0.000138867257885139	4.66973758552949	up
TMEM40	-0.679942342759043	11.106287103352	-4.89973235868731	2.11697960218887e-06	0.000142922871987488	4.63954996613507	down
RAB9B	0.875693832184779	7.77147750837989	4.89333142961587	2.17872511080305e-06	0.000146109509461146	4.61276849521519	up
PRKD3	0.458909962022489	11.4180285296089	4.89322094318123	2.17980606062027e-06	0.000146109509461146	4.61230645321833	up
CFL2	0.604899010199762	11.093529950838	4.88685456933771	2.24297652131726e-06	0.000149806799732693	4.58569634690986	up
GPR62	-0.564845058551802	10.3220360391061	-4.885433522013	2.25731695821236e-06	0.000150228058489428	4.57976025497846	down
PDGFA	0.4603487726904	12.5634557653631	4.88186013412337	2.29377099379273e-06	0.000152112806223113	4.56483905458404	up
DLX5	-1.06173631610485	11.712416352514	-4.87669340695346	2.34748902626051e-06	0.000154719981244252	4.54327929158215	down
TBC1D3B	-0.496275452309598	11.3608462625698	-4.8764896389672	2.34963235513435e-06	0.000154719981244252	4.54242936216736	down
BAIAP2	-0.592939461548049	12.2250279469274	-4.87251217068108	2.39185062823522e-06	0.000156947363503954	4.52584448872225	down
CLDN17	-1.13514126486891	8.05543937988827	-4.86934950811611	2.42594341835601e-06	0.000158105121921796	4.51266445541134	down
KPRP	-0.83674650037452	10.4915339972067	-4.86930713208893	2.4264034004361e-06	0.000158105121921796	4.5124879023431	down
RP5-1189D6.2	0.853525930861439	10.8008818614525	4.86758731849044	2.4451429863356e-06	0.000158772982595354	4.50532355453978	up
FXYD6	0.814168245287147	11.7822677402235	4.86649897915186	2.45707413789083e-06	0.000158995652085455	4.50079077741592	up
MYO1H	-0.991979925742818	5.6720999396648	-4.86327703228769	2.49272667680358e-06	0.000160746488216909	4.48737635028863	down
LDLRAD1	-0.727671233882642	6.46143406871508	-4.85845474250989	2.54702498809804e-06	0.000163072378059826	4.46731159861585	down
TBC1D3I	-1.06392670262171	10.9855719776536	-4.85786716420878	2.55371875539517e-06	0.000163072378059826	4.46486781768688	down
RAB3D	-0.590524624469396	11.4652921201117	-4.85775884116212	2.55495464261425e-06	0.000163072378059826	4.4644173188112	down
SERPINB12	-1.33876208305867	6.69931332513966	-4.85320341929581	2.60745594986348e-06	0.000165451784207743	4.44547894469072	down
CYP2C9	-1.28513974620474	5.98865729050279	-4.8529910605745	2.60992868516572e-06	0.000165451784207743	4.44459643031035	down
NR6A1	-0.554923043745308	7.28756684916201	-4.83429277633379	2.83678265768411e-06	0.000179225244869427	4.36700604903075	down
ANXA1	-0.628309074843923	14.5510753547486	-4.8322769697116	2.86234878409782e-06	0.000180231598018227	4.35865490529293	down
MXD1	-0.527924152309584	12.6621740167598	-4.8288042803392	2.90691596248867e-06	0.000182423608773492	4.34427438108391	down
SYNE1	0.464728014918864	9.2485027122905	4.82765243967308	2.92184594618625e-06	0.00018274729444692	4.3395063135553	up
ADH7	-1.49554313705367	11.0532912284916	-4.82496947583518	2.95691028790485e-06	0.000184087409023212	4.328403500183	down
RAMP1	1.08725128350813	11.0619608092179	4.82450971420531	2.96295974097571e-06	0.000184087409023212	4.32650135833323	up
TMPRSS13	-0.85664542822721	8.53657503798883	-4.82212626675633	2.9945130685232e-06	0.000185431751306134	4.31664269675129	down
CYP4F8	-1.22492080330835	11.0523937703911	-4.81957290418591	3.02867637821548e-06	0.000186928306762401	4.30608534601157	down
SEC63	0.414997548395771	11.5071425203911	4.81469280920948	3.0950225078868e-06	0.000190394789210497	4.28591958438693	up
THBS1	0.499784292103623	13.2923573477654	4.8128037826454	3.12107983513578e-06	0.000191368242612702	4.27811785375016	up
SLFN11	0.668117279900139	10.617504301676	4.81155905057994	3.13836555761681e-06	0.000191799262395399	4.27297835705969	up
SLCO1B1	-1.50025159998751	6.87463369804469	-4.80778530746044	3.19133964611932e-06	0.000194401442091457	4.25740279616681	down
TMEM184A	-0.458169330992503	10.1867613287709	-4.80615178679955	3.21453748961616e-06	0.000195178784393869	4.25066358498671	down
ATP8B2	0.671512835143586	11.0678630111732	4.80430051977297	3.24102470783987e-06	0.000195918342840461	4.24302816479782	up
PDZRN3	0.452710370081162	10.4175273181564	4.80383832156233	3.2476705139053e-06	0.000195918342840461	4.2411222123329	up
MS4A6A	0.848878206616751	12.3022273240223	4.80235996674425	3.26901592306333e-06	0.000196571918897773	4.23502690936794	up
PPP2R2A	-0.474298605181017	12.1778671927374	-4.80003654241062	3.30283737623301e-06	0.000197969108246582	4.22545026286256	down
LAD1	-0.498218889575517	13.9038500558659	-4.79768546429811	3.33740568730411e-06	0.000199401992837936	4.21576324835787	down
EBF4	0.542649922802765	10.7877117089385	4.79354255415961	3.39917276802907e-06	0.000202034061652479	4.19870230281398	up
RDH13	-0.465032209769037	11.563898948324	-4.79328389520721	3.40306558047863e-06	0.000202034061652479	4.19763749246463	down
BHMT2	0.738953500474405	7.72759877653631	4.7879269974079	3.48466258208991e-06	0.000206223654897669	4.17559488624252	up
LPXN	0.414970995193521	10.9568924329609	4.78717752186249	3.49622845163658e-06	0.000206230598939612	4.17251244611446	up
HSD11B1	0.992432439238465	9.60938545418994	4.78620434762489	3.5113018191741e-06	0.000206230598939612	4.16851053143053	up
PERP	-0.379426183832688	15.302837396648	-4.78578198486426	3.51786327264511e-06	0.000206230598939612	4.16677387361337	down
CCDC92	0.360690562047457	13.0345172877095	4.78473689573554	3.53414984236007e-06	0.000206537925631174	4.162477214858	up
HMGB4	-0.6155984549875	9.7637404773743	-4.78359992580832	3.55195105744952e-06	0.000206931578583687	4.15780362604179	down
ZC3H12B	0.487361448951322	6.35689858631285	4.7774207608724	3.65022237635333e-06	0.000211996300186906	4.13241867987608	up
CRYBG2	-0.511002039513093	10.9641668435754	-4.7756884314432	3.67824111062557e-06	0.000212962188884857	4.12530653131635	down
KRTAP9-1	-0.52136008021222	11.7054726340782	-4.77396214525937	3.70636884182905e-06	0.000213290433429223	4.11822116509483	down
C3AR1	0.50487157272161	12.3157745027933	4.77354316019479	3.71322698236438e-06	0.000213290433429223	4.1165017803416	up
TRPV4	-0.607008354057411	10.4012493659218	-4.77306643664925	3.72104513066933e-06	0.000213290433429223	4.11454559582207	down
ZSCAN4	0.773608772858934	4.64782155251397	4.77240641329168	3.73189561790928e-06	0.000213290433429223	4.1118375078186	up
RAB11FIP1	-0.390991390917588	12.0662651675978	-4.77185785317866	3.7409369640546e-06	0.000213290433429223	4.10958697460096	down
WNT4	-0.58684492785268	7.62873528882682	-4.7711628509126	3.75242237124717e-06	0.000213294987126727	4.10673593057733	down
RSPO3	0.903140339937591	10.8839761860335	4.77006422689702	3.77064746482827e-06	0.00021333965966049	4.10222979726469	up
CTSO	0.567369090823975	12.0074367988827	4.7697410969685	3.77602413494584e-06	0.00021333965966049	4.1009045943693	up
FOXP2	-0.827163679425714	8.75854970446927	-4.76741743243848	3.81490720896925e-06	0.000214887288297994	4.09137694078317	down
KIAA1958	-0.456674194987505	8.50578087486033	-4.76620187841105	3.83540157447421e-06	0.000215392927460187	4.0863942626394	down
ADGRA2	0.516101029837719	11.559023047486	4.76496086589647	3.85643492761769e-06	0.000215925717309516	4.0813082358321	up
ARHGEF4	-0.627205940387013	10.6130179072626	-4.76376298752938	3.87684292379951e-06	0.000216420416471566	4.07639995156561	down
EPHX3	-0.652920451248422	13.3584364134078	-4.76241054140885	3.90000970135089e-06	0.000217065718526675	4.07085946996978	down
CD302	0.627270868289653	11.5852868086592	4.7607324294275	3.92894101501727e-06	0.000217978640858786	4.06398653632494	up
TJP2	-0.382093749656663	11.1853297067039	-4.7601100273088	3.93972411155925e-06	0.000217978640858786	4.06143787854122	down
SFRP1	1.26561765604246	10.3114162709497	4.75321162735523	4.06117007568312e-06	0.000223296699727782	4.0332069858	up
FRMPD2	-1.21279144044318	10.9835905159218	-4.75301388801889	4.06470405540311e-06	0.000223296699727782	4.03239822561743	down
ESRP1	-0.54038091036203	13.1452500664804	-4.75262497981922	4.07166325903287e-06	0.000223296699727782	4.03080765431056	down
THBS4	1.31728899228466	11.2540064312849	4.75126820628769	4.09603189992382e-06	0.000223976294036478	4.02525945620644	up
AFAP1	0.574987015805258	10.6025269055866	4.7501148577874	4.11685763578686e-06	0.000224458759903353	4.02054407543026	up
NKX6-1	0.758932903907626	9.10613347541899	4.7479422758837	4.15636563408141e-06	0.000225954051520222	4.01166402964134	up
SRI	0.555004428651694	11.1179105726257	4.74139080262011	4.27773339457366e-06	0.000231877948440354	3.98490499902617	up
ITGA1	0.549382068451951	9.3707146896648	4.73674491547483	4.36586704912441e-06	0.000235971328571317	3.96594647185553	up
CTNNA3	1.04288638282148	5.72806022206704	4.73147571933488	4.46794822151086e-06	0.000240792794497045	3.94446176074688	up
ANXA5	0.355342788576797	14.4480725	4.73004179479551	4.49612459883656e-06	0.000241414003212211	3.93861824799031	up
DCHS2	0.628815308289644	5.68129042458101	4.72957706934708	4.50529314587785e-06	0.000241414003212211	3.93672469768781	up
VIM	0.373003473158562	15.2351801885475	4.72876405060666	4.52137660535828e-06	0.000241583611133729	3.93341235212118	up
TGM1	-1.09575197428214	12.5047785614525	-4.72220564239644	4.65316135166715e-06	0.00024791672489324	3.90670862172327	down
FAM3B	-0.774192236460664	8.8483586349162	-4.72069579828614	4.68402138649135e-06	0.000248851943036292	3.90056507787869	down
CLEC18C	-0.407056047752789	12.1719787541899	-4.71983811485717	4.70163970099512e-06	0.000249080351411642	3.89707584716852	down
CD74	0.707614170973793	13.484611726257	4.71672758796626	4.76607385759725e-06	0.000251780641838775	3.88442570385807	up
FOLH1	-0.87959810996254	9.85559323631285	-4.71546240261123	4.79252524968243e-06	0.00025246483012482	3.87928219058096	down
DUOXA1	-0.483566405961287	13.0261184106145	-4.71407272051797	4.82174288473482e-06	0.000253290487886028	3.87363377554389	down
KIF5C	0.858186635149824	8.17371947653631	4.71059434961214	4.89563062117579e-06	0.000256200542324989	3.85950145392947	up
SCRG1	0.961064746754076	8.74622149608938	4.70984508755526	4.91168899893821e-06	0.000256200542324989	3.85645832346377	up
PDLIM3	0.65147529497504	10.9694213868715	4.70954013457826	4.91823938263575e-06	0.000256200542324989	3.85521986316134	up
MYCL	-0.589710523888877	10.0564187980447	-4.70608324500803	4.99308557008445e-06	0.000258782253179805	3.84118525078677	down
TMPRSS11E	-0.983252991822713	10.9354289486034	-4.70597367365012	4.99547582471043e-06	0.000258782253179805	3.84074053292447	down
SYNPO	0.577361344444462	11.2812695865922	4.70407594353251	5.03704972892263e-06	0.000260215102156304	3.83303947755449	up
APOBEC3G	0.779189294444453	12.2273853463687	4.69883777075367	5.15354426295263e-06	0.000265499810637678	3.81179527615189	up
CMTM3	0.637130770848954	11.3383622960894	4.69526684584237	5.23444643199098e-06	0.000268926875617207	3.79732336530041	up
SH2D4A	-0.556785409737824	11.0161600949721	-4.69267769512504	5.29387105322631e-06	0.00027123474675722	3.7868356316953	down
CYP4F12	-1.37148512076153	10.9855495558659	-4.68982522665272	5.36009311134867e-06	0.000273532469045579	3.77528648508494	down
DDIT4L	0.683442920855189	7.51342845810056	4.68917661490571	5.37526229409882e-06	0.000273532469045579	3.77266112953789	up
HLA-DRA	0.596409394319609	14.2415543435754	4.68886362239905	5.382597112923e-06	0.000273532469045579	3.77139434511859	up
SPRR4	-1.86274133021223	9.52031023407821	-4.68652421454746	5.43772672786983e-06	0.000275585169479387	3.7619280639325	down
BDH1	-0.83773971385766	11.2362761648045	-4.68265709808983	5.53005490694543e-06	0.000279506910310234	3.74628803633673	down
RNF183	-1.22687696621722	6.63909525418994	-4.67672145704019	5.67471957268457e-06	0.000286045635387531	3.72230164492985	down
DSC3	-0.707373591385759	13.4874267248603	-4.67343481500383	5.75638630600166e-06	0.000289382205130476	3.70903023313306	down
SPRR3	-0.699588685081126	13.4394053435754	-4.67064057320897	5.82670884800769e-06	0.000291918812919858	3.69775282906748	down
USP51	0.393316676510617	9.96478169776536	4.67019243192966	5.83806406245799e-06	0.000291918812919858	3.69594464370884	up
MOB3C	-0.512943442665406	11.2203001843575	-4.66616149546646	5.94116628885778e-06	0.000296282002047811	3.6796864612441	down
NPTX2	1.36476292491886	8.51272319329609	4.66531179763134	5.96312275356167e-06	0.000296586060144566	3.67626072473447	up
JAM2	0.825096937952573	9.40107180670391	4.66462099872948	5.98103090166744e-06	0.00029668768936892	3.6734759805102	up
S100P	-1.1103207764669	12.2249404608939	-4.66250199346681	6.03628793713447e-06	0.000298571805200514	3.66493586103429	down
KCTD12	0.465957627996268	12.7902858980447	4.66194307972987	6.0509445575635e-06	0.000298571805200514	3.66268380252247	up
SLC13A4	-0.524402024719096	10.0583600977654	-4.66043789757629	6.09058650921534e-06	0.000299736995549569	3.65661994302384	down
BAIAP3	-0.417884189126086	9.02711709748603	-4.653962417896	6.26400744115654e-06	0.00030746247547787	3.63054985536137	down
LRCH2	0.79999427267167	8.61741088324022	4.6526980905918	6.29841904127023e-06	0.000308342236886897	3.62546300505381	up
STARD9	0.403600996841461	7.53398164022346	4.64948007141746	6.38682970876724e-06	0.000311854053221034	3.61252059680383	up
CASQ2	1.1210104350437	5.48493162234637	4.64706669870029	6.45391815802518e-06	0.000314309175711534	3.60281893895329	up
MAFG	-0.405729503495621	11.2834715097765	-4.64615501054364	6.47943832088126e-06	0.000314732405295585	3.5991550121301	down
MRAS	0.724918552971291	9.96205907877095	4.64555371621342	6.49632311779723e-06	0.00031473507416043	3.59673881440348	up
LYNX1-SLURP2	-0.483620848096118	11.7039352416201	-4.64489404043086	6.51489613328181e-06	0.00031481930901422	3.59408830128663	down
CALD1	0.429430075717876	14.6203832513966	4.64303965880785	6.56738058225839e-06	0.000316537588321686	3.58663914822539	up
PPP1R12B	0.521433904369548	11.1388814217877	4.64110471544143	6.62257988596459e-06	0.000317153954756118	3.57886884695483	up
CYP2C18	-1.15415760240947	10.0457738882682	-4.64082218497408	6.63067715163663e-06	0.000317153954756118	3.5777344789049	down
REEP4	-0.524201158489362	13.0406385642458	-4.64080931357087	6.63104627076852e-06	0.000317153954756118	3.57768280112906	down
FAM227A	0.591786697827722	4.75050397011173	4.63373591548586	6.83691993475382e-06	0.000326166427805692	3.54930052315197	up
OVCH1	-0.751251114906357	6.28238188268156	-4.63070352889077	6.92705411235216e-06	0.000329625544415007	3.53714330467111	down
PGM5	1.14333821751561	7.70432038547486	4.62034838664259	7.24356780118974e-06	0.000343812084898603	3.49567510028636	up
SEPTIN6	0.421548573470675	11.4908428156425	4.61604091399685	7.37929633608315e-06	0.000349367647547066	3.47844676367344	up
CDS2	0.34856914606743	11.5530629162011	4.61145081716554	7.52662822022992e-06	0.000355443117036666	3.46010186409518	up
ACSF2	0.642007093445711	10.859593047486	4.61076139404715	7.54900068142378e-06	0.000355601666859713	3.4573477311881	up
CCDC190	-1.51133282011235	8.9938423	-4.60915048695024	7.60152639872247e-06	0.000356776162557971	3.45091367617079	down
MALL	-0.671932788483119	13.2463385879888	-4.60882781929924	7.61208966689645e-06	0.000356776162557971	3.44962513464136	down
FKBP7	0.593492708227227	10.7047990354749	4.60719328038003	7.66581783498904e-06	0.000357771883813003	3.44309884897415	up
IGF1	0.885731488782783	11.4740026857542	4.6070181390619	7.67159646056436e-06	0.000357771883813003	3.44239966305846	up
S1PR3	0.550664555330842	6.68596083296089	4.60591048148088	7.70823997119017e-06	0.000358586556470715	3.43797823820944	up
ST3GAL2	0.447975316791524	11.6203635251397	4.60531429449738	7.72803280677635e-06	0.000358615239502542	3.43559878960185	up
MFAP4	0.59213599603622	12.5348966340782	4.60316196482971	7.79989658383187e-06	0.000360536928649583	3.42701060933692	up
ALDH3A1	-1.25133426348313	12.6116625153631	-4.60292039017034	7.80800257221972e-06	0.000360536928649583	3.42604687947604	down
PTP4A3	0.497771817540588	11.4059947458101	4.6005387300209	7.8883545718474e-06	0.000361335008457105	3.4165476846516	up
HEYL	0.509620029862678	10.0091998530726	4.60021982222693	7.89917414268092e-06	0.000361335008457105	3.41527602085327	up
GDPD2	-1.3141321198377	8.64187013463687	-4.60017218582176	7.90079152832138e-06	0.000361335008457105	3.41508607378199	down
TNNT2	-0.965851721235941	8.97224715921788	-4.60011972627619	7.90257304202749e-06	0.000361335008457105	3.41487689653449	down
ADGRD1	1.02383203109864	7.66814056731844	4.59913121482507	7.93621513420642e-06	0.000361988193231205	3.41093565430663	up
LIPH	-0.827528699126077	11.5250029608939	-4.59538061469843	8.06511953360683e-06	0.000366972750360052	3.39598786944292	down
HMCN1	0.837375480599263	10.4655572759777	4.59464984162298	8.09046929664068e-06	0.000367232685234168	3.39307653104196	up
MAB21L3	-1.12415357856428	7.5560571122905	-4.59348907474336	8.13089303735474e-06	0.000368173924192666	3.38845287962464	down
PARVA	0.462124425031234	12.3686116899441	4.58841597067264	8.30985996207336e-06	0.000375368819204671	3.36825607125199	up
IGFBP7	0.456742390980054	14.7886176759777	4.58550508530388	8.41425674234442e-06	0.00037893949773785	3.35667529229076	up
ATP10A	0.661847787128599	7.23807811117318	4.58508482072615	8.42943324201624e-06	0.00037893949773785	3.35500377175708	up
TGFB1I1	0.456873949937593	12.9899688351955	4.5841878456838	8.46191288104893e-06	0.00037918113789675	3.35143663025345	up
STX2	0.385066472721622	12.6578312039106	4.58381744144096	8.47536044280207e-06	0.00037918113789675	3.34996374530692	up
DIO3	0.63329588137954	9.11294885055866	4.58290149236807	8.50870254521278e-06	0.000379764310973805	3.34632194293076	up
ATP10B	-0.548934802989997	11.8946337698324	-4.58158589033629	8.55681392773891e-06	0.000381002326815822	3.34109212468215	down
KCNA7	-1.13381446960048	10.6230268502793	-4.58066951935938	8.59048025492788e-06	0.000381592805813316	3.33745003735694	down
FBXL7	0.470247141167301	11.5038310949721	4.57966819850899	8.62741345833451e-06	0.000382325258493634	3.33347097336777	up
CYP4V2	0.653052428064935	9.38503464301676	4.57850512155128	8.67050503303039e-06	0.000383326512110405	3.32884997789661	up
FBXO46	-0.428530611735317	10.3193832625698	-4.57683736583304	8.73265682929791e-06	0.000385163715482783	3.32222546264217	down
CYP2U1	0.730681717141085	9.36250287374302	4.57416456059409	8.83315971367172e-06	0.000388679811306765	3.31161272972976	up
NEB	-0.901007966716589	8.64618286089386	-4.56987613150734	8.99674574801144e-06	0.000394948690689113	3.29459512189705	down
PTGER2	0.961546772471931	8.47459375139665	4.5674085395182	9.09219308749384e-06	0.000397488382673343	3.28480875777261	up
CCN2	0.77725483520601	12.8090886480447	4.56648861720049	9.12802502675727e-06	0.000397488382673343	3.28116144855188	up
KRTDAP	-1.82237682580523	13.0753821284916	-4.56639539331441	9.13166377684243e-06	0.000397488382673343	3.28079186659766	down
GTF3C5	-0.314103873227198	9.93834823128492	-4.56619172121325	9.13961844551294e-06	0.000397488382673343	3.2799844382398	down
GJB5	-0.69401821323344	13.0924477139665	-4.56417929977047	9.21857575003979e-06	0.00039999207680161	3.27200800899085	down
REEP2	0.845656939675422	8.80376243072626	4.55470484944728	9.59921893841714e-06	0.000414798581207011	3.23449226808555	up
ENSA	-0.530719331772776	10.7117167625698	-4.55458375006405	9.60418082790417e-06	0.000414798581207011	3.23401315102995	down
PHLDB3	-0.554331603333317	9.00222341396648	-4.5500187929127	9.79303618723524e-06	0.000420426700114719	3.21595969070357	down
HAND2	1.10738404877654	7.97358471396648	4.54978402681605	9.80284469461336e-06	0.000420426700114719	3.21503162485187	up
SEMA3F	-0.437386598751553	11.8179716620112	-4.54950582592905	9.81448015266694e-06	0.000420426700114719	3.21393190354013	down
CYP4F22	-0.941760481061166	7.82622306089385	-4.54924231358322	9.8255135428015e-06	0.000420426700114719	3.21289029451762	down
CTD-3074O7.11	0.420228958114869	10.8474109273743	4.54866213097127	9.84984819009404e-06	0.000420426700114719	3.21059712186826	up
MS4A4E	0.480081960461935	7.11970395027933	4.54819739613109	9.86938245817666e-06	0.000420426700114719	3.20876042289471	up
EPN2	-0.358462527777766	10.4251975558659	-4.54574456023677	9.97310253209699e-06	0.000423879523756241	3.19906891187642	down
TXNDC15	0.417283912858936	10.260930603352	4.54033036350013	1.02057747355984e-05	0.000432785018889855	3.1776912189614	up
ABI2	0.5424164894507	10.8050296759777	4.53898754976813	1.02642853587921e-05	0.000433658612094212	3.17239229255616	up
MTUS1	-0.475381546629198	11.7246232081006	-4.53879381509408	1.0272753604499e-05	0.000433658612094212	3.17162789108738	down
ELF5	-1.20894149700374	6.87087214972067	-4.53762818190877	1.03238462253223e-05	0.000434833892476918	3.16702930022775	down
HAMP	-0.86326182166041	10.8815353072626	-4.5356832648685	1.0409641984617e-05	0.000437462280346792	3.15935839621024	down
TGM2	0.57764135410113	9.78566246871508	4.53468031988972	1.04541525738642e-05	0.000438347774179002	3.15540371698837	up
FOXF2	0.515930953121117	11.9596806564246	4.53382637685429	1.04921948524607e-05	0.000438958693368833	3.15203710621616	up
GBP6	-0.521359793008719	12.6620763379888	-4.52712956262207	1.07951869732379e-05	0.0004506267669342	3.12565273303605	down
PRRG2	-0.47689607200998	7.90426246703911	-4.52035265031403	1.11103696756661e-05	0.000462750608696286	3.09898413768085	down
HLA-DRB1	0.391327391385778	15.2673629357542	4.51933844226806	1.11582942249339e-05	0.000463713911778863	3.09499572779367	up
SLC48A1	-0.465984455930077	11.3598053268156	-4.51709519920569	1.12650023704819e-05	0.000466951481655759	3.08617660525262	down
HGF	0.767142447222237	7.59093647039106	4.51665330558441	1.12861381588366e-05	0.000466951481655759	3.08443974541295	up
ZAN	-0.822939533295872	7.75138408379888	-4.51352105986752	1.14370514824051e-05	0.00047167225923176	3.07213232565348	down
IGFBP4	0.562618223845208	12.9413334748603	4.51324011475937	1.14506820860499e-05	0.00047167225923176	3.07102874808561	up
CKMT1A	-0.821746152403229	12.5342878902235	-4.50982251977766	1.16177503841992e-05	0.000476606176478653	3.05760847851499	down
BLID	0.819206469637958	4.80072494636871	4.50954168822919	1.16315825866008e-05	0.000476606176478653	3.0565060619568	up
RCAN2	0.663472418077413	9.84068264301676	4.50923070293084	1.16469184883559e-05	0.000476606176478653	3.05528533889299	up
GOLM1	0.482686904244702	12.2506446424581	4.50771280292196	1.17220517837188e-05	0.000478633385168832	3.04932802093296	up
COL8A2	0.546628107228479	10.8540858527933	4.50664662114558	1.17751044883585e-05	0.000479752132977759	3.04514451496267	up
RAET1G	-0.88910817558051	10.537145827933	-4.50500019763852	1.1857483925745e-05	0.000482058275859474	3.03868578282988	down
FZD4	0.505537055805251	10.4283918798883	4.49965471587033	1.21287880573889e-05	0.000492018363256465	3.01772894436287	up
FAM83F	-0.697152705468167	9.55843991452514	-4.49874358049104	1.21756236156416e-05	0.000492849214796782	3.01415882410735	down
NCAM1	0.935677069238466	6.83414147374302	4.49636032489002	1.22989556776926e-05	0.00049676624217825	3.00482317293562	up
STYK1	-0.704387239637946	10.2595407145251	-4.49498852653432	1.23704895590446e-05	0.000498578718197613	2.99945136296056	down
GAN	-0.472204012172268	9.79473501620112	-4.49181230178249	1.25376568652909e-05	0.000504229507608184	2.9870186042965	down
COL15A1	0.628680646379539	11.7477942597765	4.48891767905053	1.26918944068507e-05	0.000509337161593379	2.97569419194845	up
TMEM47	0.662953699850203	10.4492369106145	4.48591363203857	1.28538920819737e-05	0.000514733695556722	2.96394780690555	up
LEXM	-0.530192385181021	9.14600631061453	-4.48505534716469	1.29005405064014e-05	0.000515497880363701	2.96059289792617	down
DZIP1	0.485289306897643	10.8296439106145	4.48425109786161	1.29443998230567e-05	0.000516147592944527	2.95744966805646	up
NTN4	0.594983876704132	10.9978843988827	4.48204714297575	1.30653277242915e-05	0.000519665071617367	2.94883829106102	up
SLURP2	-1.02004633476903	11.7194113296089	-4.48154118488592	1.30932419104699e-05	0.000519665071617367	2.94686186618394	down
C4B	0.844552889637969	12.4776720363128	4.48112983951638	1.31159784933104e-05	0.000519665071617367	2.94525515757929	up
ITPKC	-0.494957789138571	11.5574289357542	-4.47703985742749	1.33441227694719e-05	0.000527586553724936	2.92928611795042	down
C1S	0.41553983576781	14.217495575419	4.47604938007514	1.33999442456834e-05	0.000528480046359174	2.92542061135595	up
SLC16A4	0.686379376167304	9.80112000614525	4.4756371910999	1.34232405764723e-05	0.000528480046359174	2.92381217371589	up
ENC1	0.689720979837723	10.9154426005587	4.47287371757047	1.35804371958473e-05	0.000533545705881389	2.91303162593056	up
RAPGEFL1	-0.942719324818968	10.750647722905	-4.47141206735814	1.36642956226383e-05	0.000535714868844777	2.90733174060955	down
ZDHHC21	-0.459646135455669	11.3513473044693	-4.46928890456842	1.37869942633189e-05	0.000539394518239178	2.89905484094338	down
TMEM200A	0.941686048938843	10.353230872067	4.4650173628574	1.40370668370553e-05	0.000548031705469249	2.88241220185762	up
FYN	0.502841274219737	12.1683144581006	4.46312903665624	1.41490018265845e-05	0.000550879031652803	2.87505899906624	up
DBI	-0.412927506679136	14.1469490810056	-4.46279466872186	1.41689115140901e-05	0.000550879031652803	2.87375721725017	down
FAM43B	0.988661567752819	7.80910618938548	4.46167900306063	1.42355380765903e-05	0.000551472716952803	2.86941419997097	up
RHCG	-0.56205114684767	13.7494843324022	-4.46106062141461	1.42725969358707e-05	0.000551472716952803	2.86700736123618	down
BBOF1	0.480730775855184	9.18791351564246	4.46105976616064	1.42726482543798e-05	0.000551472716952803	2.86700403263673	up
CBR1	-0.642087516335819	10.0784968784916	-4.46029915663808	1.43183580468016e-05	0.000552098172852035	2.86404398482053	down
CDK5R1	-0.649342658426962	11.109237977095	-4.4592061685535	1.43842890892556e-05	0.000553499156909814	2.85979112916722	down
ZNF385D	0.727429132184785	8.05304170558659	4.45628850885044	1.45617204246824e-05	0.000559176044480463	2.84844247082944	up
CRISPLD2	0.668378984282162	10.7473897128492	4.45295378109597	1.47670920134789e-05	0.000565900384721454	2.83547880237492	up
KCNE4	0.633585131579275	8.21641733547486	4.45146384064963	1.48597484664885e-05	0.00056730875174396	2.82968919298551	up
CD164	0.250808907740344	13.7299604092179	4.45138744099289	1.48645146438447e-05	0.00056730875174396	2.82939236081915	up
PDE5A	0.510131817640456	10.9787120796089	4.44789952613529	1.50836795092076e-05	0.000574500795319128	2.81584523986172	up
SPATA25	-0.360835171922582	7.22265713240223	-4.4454265401022	1.52409493215026e-05	0.000579310961913456	2.80624524201281	down
C1R	0.382188483770314	13.9457289818436	4.44407974445192	1.53272606807054e-05	0.000581134341560261	2.80101884246083	up
HLA-DOA	0.539628461922609	9.5184721	4.44370950468369	1.53510702492257e-05	0.000581134341560261	2.79958230434353	up
EVC	0.673462793558064	10.2176002424581	4.43993418411337	1.559589387077e-05	0.000589209719752061	2.78493942370337	up
AOC3	0.679627310112373	11.8354953547486	4.43809882759664	1.57162653609383e-05	0.000592560238941344	2.77782442996187	up
ZNF385A	-0.41553509391384	13.4728365572626	-4.43697506624073	1.5790407236634e-05	0.000594026966159069	2.77346918285319	down
CD9	-0.33687527303368	15.0311545558659	-4.4365476361295	1.58186957460679e-05	0.000594026966159069	2.77181286639347	down
TGM5	-0.747790141972526	9.27284799273743	-4.4345158786447	1.59538304578421e-05	0.000597900968721652	2.76394142768577	down
TRPV3	-0.952000791666662	7.27436241592179	-4.43185123289432	1.61327418727049e-05	0.00060339681152291	2.75362240952478	down
TTC9	-0.964500319712853	8.53037032067039	-4.42848361026002	1.63616126169947e-05	0.00061073556397289	2.74058814288368	down
HVCN1	0.718910369519367	9.8364202424581	4.42423259249085	1.66549786249351e-05	0.000619491281643017	2.72414601347687	up
KLF3	-0.385791962796489	12.1490789608939	-4.42412554936834	1.66624306008469e-05	0.000619491281643017	2.72373215365469	down
KCNK7	-0.926492425905108	9.64289784916201	-4.4214720580535	1.68481849933521e-05	0.000625154578493409	2.71347553982505	down
SIRPA	0.403403976279666	12.6549568002793	4.41684054628431	1.71771856569674e-05	0.000636100096972172	2.69558500066648	up
AP1G2	-0.464712195068657	11.2391316201117	-4.41433587085223	1.73576685480972e-05	0.000641317499952677	2.6859162145565	down
MSLN	-1.18722891820848	8.82680775223464	-4.4139358398343	1.73866623429767e-05	0.000641317499952677	2.68437238257282	down
TWF1	-0.345071702247173	13.7805770363128	-4.41102839359602	1.75987931216888e-05	0.000647864232615556	2.67315509045968	down
MINK1	-0.421538453620458	11.8615181326816	-4.40816777808308	1.78099323463113e-05	0.000654348811018405	2.66212424251014	down
DENND2A	0.583131373957571	9.24829951061452	4.40618797026218	1.79574825550828e-05	0.000658476237769809	2.65449323559817	up
ENPP2	0.722930959225977	10.8995448905028	4.40335832334692	1.81704091647518e-05	0.000664980081780869	2.64359135236993	up
TRIM35	-0.352259226997491	11.9114808980447	-4.4006655582447	1.837528609705e-05	0.000670398926150998	2.6332220405062	down
PTPRM	0.557390236516866	11.2678372122905	4.40047100350796	1.83901742749298e-05	0.000670398926150998	2.63247304481581	up
AMN	-0.506063424094867	12.2361071284916	-4.39442575899212	1.88585987713237e-05	0.000686137462300631	2.60921330247119	down
PRKAR2B	0.634253035237217	10.9322577472067	4.39309076710626	1.89635763488374e-05	0.000688617167572054	2.60408022483734	up
SLC5A10	-0.375587073782761	9.69448272234637	-4.39251232012627	1.90092367928119e-05	0.000688937475314681	2.60185646929375	down
BGN	0.455463636142341	14.5294089399441	4.3879636002922	1.93719934860783e-05	0.000700726596098937	2.58437774846389	up
ENDOU	-0.91975385520599	8.15304530391061	-4.38630585697566	1.95058425611282e-05	0.000704206103736793	2.57801138005574	down
DSG3	-0.697428038202224	14.0695837039106	-4.38502101916759	1.96101929891225e-05	0.000705919865738144	2.57307843729925	down
JUND	-0.358150768289613	13.2135926592179	-4.38479251331433	1.96288075602286e-05	0.000705919865738144	2.57220124451401	down
MAP6	0.551864778164799	9.33314357402235	4.38372384468305	1.97160890163195e-05	0.000707697851620329	2.56809930453444	up
RALGPS2	-0.51723483485017	8.73625107094972	-4.38299899948953	1.97755013175793e-05	0.000708470594138027	2.56531754038907	down
NRXN1	0.76079386805244	6.27543606815642	4.38132203168358	1.99136144348233e-05	0.000712054500087247	2.55888319475296	up
HLA-DMA	0.725274128682916	12.4388048617318	4.3644499387799	2.13557047065718e-05	0.000760720636009411	2.49425670109038	up
CELF2	0.688757461398277	10.4706235916201	4.36444673166	2.13559881238939e-05	0.000760720636009411	2.49424443563444	up
TLL1	1.1466092773658	6.82785370502793	4.36062763238789	2.16960610462646e-05	0.000771365090544097	2.47964363471318	up
SLC25A10	-0.633409239350801	9.38483007765363	-4.35834946949579	2.19013892115525e-05	0.000777187627410329	2.47093887815686	down
FAM83H	-0.364775965387	13.7272460251397	-4.3577912929531	2.19519807193633e-05	0.000777507559531843	2.4688066684943	down
HLA-DQB1	0.612939475374544	13.180470674581	4.35705748413494	2.20186616895957e-05	0.000778395070429355	2.46600388520969	up
PRUNE2	0.837096735380795	9.2330879575419	4.35583240204357	2.21304178612005e-05	0.000780869706457188	2.4613255285804	up
CLDN11	0.937388651036214	9.17547186368715	4.35491749604751	2.22142335493606e-05	0.000781542463861357	2.45783236545598	up
GJB6	-1.11625474350811	12.7436204360335	-4.35471236900875	2.2233067257058e-05	0.000781542463861357	2.45704925969923	down
ZFPM2	0.659851021660431	9.58516327932961	4.35333408161443	2.23600124522847e-05	0.000784530193002205	2.45178819289161	up
IVL	-0.556843484332068	13.9913060810056	-4.3508188850691	2.2593465967795e-05	0.0007901466140233	2.44219087646781	down
TRPC1	0.691482286991265	9.26301767094972	4.35069965911269	2.26045900487923e-05	0.0007901466140233	2.44173605286323	up
IL2RA	0.901998690905126	11.1878656865922	4.35021050010594	2.26502848500264e-05	0.000790266748097655	2.43987011225338	up
SLC10A6	-1.07169422392009	7.87049851843575	-4.34952161955433	2.27147869752085e-05	0.000791041398926208	2.43724260213822	down
SERPING1	0.509304255305882	13.1140782122905	4.34852694062395	2.2808233055413e-05	0.000792216632180069	2.43344931435132	up
SERPINA3	1.27291755500625	10.4259208374302	4.34803128248287	2.2854935732369e-05	0.000792216632180069	2.43155934282013	up
JMJD7-PLA2G4B	-0.543457451685375	11.2470086117318	-4.34751256702928	2.29039092045524e-05	0.000792216632180069	2.42958163806831	down
MRC2	0.40271333417604	12.5440062611732	4.34736369873321	2.29179828891191e-05	0.000792216632180069	2.42901408344378	up
GYS1	-0.311946104744054	12.3897294832402	-4.34653271297894	2.29966950283688e-05	0.000792938963960814	2.42584626958065	down
ABHD17C	-0.509193128027453	11.6644563687151	-4.3462484432601	2.30236809491857e-05	0.000792938963960814	2.42476271234733	down
TM7SF2	-0.700988907240939	10.0329115715084	-4.3438330813011	2.32542020034085e-05	0.000797715978447302	2.41555832376401	down
SHANK2	1.18931302443197	9.02502988324022	4.34359075097213	2.32774517461283e-05	0.000797715978447302	2.41463508590234	up
LGALSL	-0.537931386142303	12.4604910418994	-4.3434563640791	2.32903547528061e-05	0.000797715978447302	2.41412311227212	down
RBPMS	0.619589110549324	10.517118198324	4.34220023756562	2.34112926219251e-05	0.000799684584596017	2.40933826463759	up
ANXA9	-0.651600645193502	8.33216576871508	-4.34197176811741	2.34333539574684e-05	0.000799684584596017	2.40846809662186	down
ANK2	0.787281889026233	8.12639120642458	4.33509383609059	2.41069129707015e-05	0.000821171911593969	2.38228948337622	up
FSTL1	0.443114271972536	13.6662195921788	4.33310584301252	2.43050325227081e-05	0.000826415296740299	2.37472906014791	up
GXYLT2	0.892200318813991	11.1704780541899	4.33096219871813	2.45204137641536e-05	0.000832225513254877	2.3665798190989	up
SMAGP	-0.4920445537453	11.8395578659218	-4.32856662951736	2.47632729699984e-05	0.000838945593862211	2.35747670936184	down
CKMT1B	-0.804112951716581	12.6814071469274	-4.32213375819956	2.54268969027803e-05	0.000859232897256322	2.33305203180511	down
LDB3	0.507382492284652	7.22187878994413	4.32155631415759	2.54872940084461e-05	0.000859232897256322	2.33086099337084	up
FETUB	-1.35229173963793	8.68686865363128	-4.3214356358815	2.54999335852232e-05	0.000859232897256322	2.33040312473188	down
EPDR1	0.770730739950064	11.1862128463687	4.31975144572159	2.56769605151692e-05	0.000863641796032696	2.32401417061664	up
WNT2B	-0.686850992384509	11.3608782597765	-4.31346332414273	2.63483830715994e-05	0.00088463395300176	2.30017801810742	down
IQCF3	-0.479315970193499	7.44039953910614	-4.31181335544503	2.65273296958508e-05	0.00088904586495001	2.29392818370003	down
HYAL1	-0.590125086329582	10.7342536675978	-4.31020029041143	2.67034000546977e-05	0.000892934037771892	2.28782000101286	down
LIFR	0.835847767253441	8.39998979888268	4.30987683430868	2.67388407653206e-05	0.000892934037771892	2.28659539405033	up
POF1B	-1.24140815560548	10.2189645938547	-4.30780981101629	2.696638931932e-05	0.000897347892228969	2.27877138261375	down
SPINK5	-0.512326756179755	12.3318881522346	-4.30780445627591	2.69669812006139e-05	0.000897347892228969	2.27875111800733	down
CRYBB3	-0.333421170942566	10.2994762946927	-4.30731965301429	2.70206201241164e-05	0.000897535731689345	2.27691650135745	down
MAN1C1	0.552955055449452	9.17259309553073	4.30421735050501	2.7366289997054e-05	0.00090740600928175	2.26518056229436	up
PPP1R32	0.668135635255936	6.3596284547486	4.30158592816426	2.76628119445242e-05	0.00091468659910338	2.25523130726661	up
AKR1B15	-1.15279537996253	13.6006815921788	-4.30099473915114	2.77298525482481e-05	0.00091468659910338	2.25299673236302	down
RNF208	-0.593797240873892	9.56635189329609	-4.30097056430991	2.77325972777721e-05	0.00091468659910338	2.25290536163502	down
ARMC9	0.603923506666684	9.77837280949721	4.30023767228242	2.78159310888156e-05	0.000915819942415389	2.2501355351819	up
RNF39	-0.476233082272143	12.273972646648	-4.29976938513752	2.78693035168749e-05	0.000915964578328782	2.24836593247669	down
TMEM176A	0.618293490948849	13.4207193631285	4.29852779792075	2.80112874310187e-05	0.000919015940785053	2.24367487269907	up
RNF150	0.929083805068672	8.65368104748603	4.29790159910908	2.80831602958973e-05	0.000919760386503635	2.24130933592999	up
DTX4	0.491686838046203	10.8167660782123	4.29651096695525	2.82434048034242e-05	0.00092339145669377	2.23605706227662	up
CTLA4	0.6723735292884	10.3534277829609	4.2960171197284	2.83005221199852e-05	0.000923644091039867	2.2341921831155	up
MICAL1	0.397502162827729	11.2901747318436	4.29558587436757	2.83504895783482e-05	0.00092366290175033	2.23256384457136	up
SOX6	-0.893564963295873	7.92754377653631	-4.29111726306416	2.88732604999117e-05	0.000938815620538292	2.21569860648207	down
ZBTB7C	-0.931997381098611	8.78249453631285	-4.2907555093731	2.89159829650851e-05	0.000938815620538292	2.21433391274425	down
OLFML1	0.659671809225978	9.97981216703911	4.28903667401901	2.91198035143576e-05	0.000943794532967075	2.20785098309673	up
FCGR2A	0.488002023096147	13.3378189329609	4.28798613891174	2.92450537842542e-05	0.00094621410176356	2.20388971572623	up
CARD18	-0.804560072571779	6.98498762932961	-4.28553379389806	2.95394476157655e-05	0.00095200127272307	2.19464568063674	down
AKR1C1	-1.35533312322095	12.6837379184358	-4.28526132996229	2.95723305242941e-05	0.00095200127272307	2.19361890085644	down
PDE1A	0.582028330224729	8.66532497765363	4.28522564596779	2.95766397225872e-05	0.00095200127272307	2.19348442971034	up
NLRP10	-1.20487715645443	6.10300017597765	-4.28411601502248	2.97109394145383e-05	0.000954680890019382	2.18930336183148	down
DRAM1	0.500146680087402	12.1558178100559	4.28130521999992	3.00537526456354e-05	0.000964039842583239	2.17871626371858	up
CERKL	0.785842684750327	7.97405214385475	4.28047342841708	3.01559251610101e-05	0.000965660884308306	2.1755843289952	up
KRT6C	-0.706823948938814	15.1912584385475	-4.27656197428506	3.06408648285558e-05	0.000978939461057073	2.16086318724567	down
NECAB1	0.695795120399507	6.04881676396648	4.27628659683074	3.06752860370806e-05	0.000978939461057073	2.15982718795567	up
RUNX1T1	0.517848582203507	10.2287778527933	4.27520362870281	3.08110129163543e-05	0.000981595830577072	2.15575347087477	up
MYOM1	0.468673567353322	9.33406713407821	4.2747217883945	3.08715860686193e-05	0.000981852943995322	2.15394123835669	up
PDLIM7	0.388534469538087	11.7066189818436	4.27402537004069	3.09593359354081e-05	0.000982972056584155	2.15132225645163	up
RHOV	-0.720125071910109	12.6063088365922	-4.27359682462007	3.10134520843103e-05	0.000983021300726587	2.14971082130359	down
MEF2C	0.423811798689144	11.209509150838	4.27164107155289	3.12615746617444e-05	0.000989209319372727	2.14235837607276	up
SLCO2B1	0.471887329943838	9.09448270893855	4.2701221344213	3.14555901947374e-05	0.000993667216607744	2.13664997593326	up
CTD-2527I21.16	-0.571856355617959	14.8941500363128	-4.26691936017254	3.18684715223679e-05	0.00100501228657639	2.12461885066423	down
CABCOCO1	0.875748990524356	6.56651872569832	4.26649693829326	3.19233134410628e-05	0.00100504694387427	2.12303258197259	up
NR2F2	0.512303406554329	11.6497198715084	4.261925437686	3.25226320169292e-05	0.00102148329454899	2.10587393971657	up
GPR149	-0.580001110536823	8.19691742178771	-4.26168367470841	3.25546250762633e-05	0.00102148329454899	2.10496692352389	down
IGFBP2	-0.619516115293372	14.1639681731844	-4.26099536833791	3.26458754350373e-05	0.00102263068092233	2.10238485014098	down
FAM13B	0.520495482596756	9.90477989441341	4.25816894163237	3.30231563302962e-05	0.00103271914135931	2.0917855021914	up
CYP4F11	-1.56136590559299	10.5489429067039	-4.25739221284212	3.31275659785541e-05	0.00103425477690307	2.08887370102594	down
CALML3	-0.373560732833948	12.985665877095	-4.25529189171576	3.34114816681975e-05	0.00103811285186033	2.08100217594594	down
MYLK	0.502197572846462	13.3177319832402	4.255064965831	3.34422960117108e-05	0.00103811285186033	2.08015189818985	up
LMOD3	0.556767791173537	5.62958979273743	4.25486472933905	3.34695087957694e-05	0.00103811285186033	2.07940165457246	up
CNGB3	-0.733004560649183	8.60901662067039	-4.25483768445114	3.34731859083355e-05	0.00103811285186033	2.07930032531746	down
CFHR4	-0.874384389063658	7.46845209329609	-4.25026792361617	3.41000927554375e-05	0.00105580436195271	2.06218628407792	down
BNC2	0.877051003420734	9.82226084301676	4.24943349425014	3.42157721342743e-05	0.00105763496641829	2.05906290651262	up
CERS4	-0.631809373096116	11.1538379385475	-4.2468119224935	3.45816582603178e-05	0.00106718084344258	2.04925326433323	down
ATP2B3	-0.378016785081137	9.67279989804469	-4.24593656339765	3.47046620876509e-05	0.00106921233229186	2.04597885931172	down
HSD11B2	-0.648034447128573	9.59686783407821	-4.24495924127114	3.4842488530284e-05	0.00107033405098221	2.04232369520164	down
KIAA0408	0.551998391772795	7.92451636871508	4.24486689198063	3.48555391181309e-05	0.00107033405098221	2.04197834616748	up
SPATA4	0.735526224719109	5.3692064698324	4.24414466350875	3.49577643335309e-05	0.00107171336196945	2.03927771410582	up
FAM89A	-0.602912151622965	12.5838230418994	-4.23923827229076	3.56598592262846e-05	0.00109144849000123	2.02094111351061	down
LRRC4C	0.636850010936338	6.93215926815642	4.23852702312702	3.57627512226765e-05	0.00109151029494461	2.01828440126881	up
ULBP2	-0.649446882209721	12.8654536396648	-4.23841756305168	3.57786113470429e-05	0.00109151029494461	2.01787556981715	down
KLF8	-0.552580418096118	10.1566371511173	-4.23457107680983	3.63402403434748e-05	0.00110683849293701	2.00351446490853	down
MYH14	-0.401539290418228	11.3547683756983	-4.23225078268101	3.66830992760202e-05	0.00111546445457049	1.99485662646328	down
RAI14	0.583481951498142	12.5492013212291	4.23163462270411	3.6774665360261e-05	0.00111643346899714	1.99255816439951	up
CEACAM7	-0.912207447240927	10.5451826374302	-4.2306368942351	3.69233995855983e-05	0.00111694942962879	1.9888369146287	down
SHROOM4	0.270680074769043	9.52419315223464	4.23048737691231	3.69457381101778e-05	0.00111694942962879	1.98827931811815	up
PLAAT2	-0.806229507865158	9.93878898379888	-4.23003009973594	3.70141375795191e-05	0.00111694942962879	1.98657408911668	down
HAS3	-0.3482010250624	12.3038356354749	-4.22992037851592	3.70305676899549e-05	0.00111694942962879	1.98616495082928	down
IL36G	-1.56921943456928	11.5254785005587	-4.2289307320554	3.71790772418094e-05	0.00111804459499726	1.98247505903494	down
PRR9	-1.67294176128588	6.85408588659218	-4.22860510138946	3.72280669634551e-05	0.00111804459499726	1.98126110042438	down
RASAL1	-0.566883121722833	9.76427927821229	-4.22848446480154	3.72462318957968e-05	0.00111804459499726	1.98081138376814	down
FOXN2	-0.330263009176006	11.8858364511173	-4.22806441568683	3.73095472849593e-05	0.0011181503906667	1.97924557976916	down
PDK4	0.588939191073667	10.4604735195531	4.2274982616026	3.73950485801009e-05	0.00111891968559435	1.97713534519165	up
SMIM15	-0.307249011610466	11.706160198324	-4.22508879699112	3.77610310127946e-05	0.00112806556065539	1.96815708502907	down
LCE3C	-1.08611735428213	8.91754303910615	-4.22108644009528	3.83765523644298e-05	0.00114153018853226	1.9532525284917	down
CTD-2501B8.1	-0.456389687222217	6.73440372513967	-4.22106411713454	3.83800121837821e-05	0.00114153018853226	1.95316943128232	down
HLA-F	0.531797065280914	8.88337737597765	4.22096826698275	3.83948713216829e-05	0.00114153018853226	1.95281263321254	up
ATP8B3	-0.87220089350811	7.66243784636872	-4.21959969270242	3.86076355432717e-05	0.00114431609389578	1.94771889425983	down
BOD1L1	0.24852268274033	12.9810054078212	4.21957840289862	3.86109542403207e-05	0.00114431609389578	1.947639665711	up
ALDH3B2	-0.559736047128572	11.3375502905028	-4.21685184450291	3.90382394465681e-05	0.00115345046169137	1.93749565730237	down
VCAM1	0.915860495730353	11.460594498324	4.21670198305874	3.90618552901035e-05	0.00115345046169137	1.9369382610767	up
CACNB2	0.672184978183537	8.73090918575419	4.21643350638042	3.9104197246796e-05	0.00115345046169137	1.93593972647614	up
SGPP2	-0.711405565368269	10.9859689159218	-4.21385098711913	3.95137406416648e-05	0.00116355535159073	1.92633731241999	down
ABCC5	-0.60050298632958	11.3094726061453	-4.21310461166923	3.96328654686093e-05	0.00116355535159073	1.92356300627764	down
ENOX1	0.771367268913862	8.00673031061453	4.21310108489084	3.96334291729477e-05	0.00116355535159073	1.92354989805835	up
DNM1	-0.456228667041184	11.4772931815642	-4.21073383640022	4.00135353078668e-05	0.00117287323478435	1.91475340158294	down
TBC1D1	0.472527402621738	11.4023716256983	4.20706569968189	4.06094214913437e-05	0.00118847698170519	1.90113087839705	up
GPR34	0.782463849912615	10.0578241139665	4.20306660338565	4.12687433653699e-05	0.00120336134164801	1.88629029210506	up
SLC22A11	-0.423227416229707	6.75721019692737	-4.20298772421104	4.12818504182981e-05	0.00120336134164801	1.88599768849384	down
NRP1	0.451640094069921	12.1897893547486	4.20281207381696	4.1311051886959e-05	0.00120336134164801	1.88534612653434	up
DACT3	0.516474017041217	9.5338256103352	4.20060720492754	4.16792911954754e-05	0.00121219972728863	1.87716922128184	up
TINAGL1	0.634826788526855	9.44585191396648	4.19802967431255	4.21137506799273e-05	0.00122293362028776	1.86761471572876	up
PNPLA1	-1.21957774937577	7.3783155726257	-4.19586831802213	4.24813974148415e-05	0.0012316970745038	1.85960659492199	down
EFEMP2	0.557084838358309	11.4079334301676	4.1945151779086	4.27131270698797e-05	0.0012358764283602	1.85459473996917	up
BEGAIN	0.746824996117372	8.77200514916201	4.19425561462141	4.2757716119408e-05	0.0012358764283602	1.85363350224504	up
PRR33	-0.488460127965025	12.2733519608939	-4.19302812816984	4.29691835397831e-05	0.00124007207002698	1.84908842405453	down
SERPINA5	0.834685146654193	5.9801477027933	4.19152196959644	4.32300266256351e-05	0.00124284990361615	1.8435129769444	up
RASA3	0.622413927777785	9.41314844972067	4.19133641554525	4.32622662677276e-05	0.00124284990361615	1.84282621242807	up
CCDC172	-0.463403127715338	10.8722829916201	-4.19121080808398	4.32841033614467e-05	0.00124284990361615	1.84236133370007	down
DIP2C	0.425048318002512	9.68792932541899	4.19093969373339	4.33312730419619e-05	0.00124284990361615	1.84135796638732	up
GAST	-0.622225507428203	11.4286741452514	-4.18995777669823	4.35025231519765e-05	0.00124585097314719	1.83772443273418	down
ADAMTS18	1.04319273435706	6.12503847877095	4.18911407963247	4.36501840236321e-05	0.00124816833551367	1.83460293071719	up
DOCK1	0.332379124001267	12.5728049148045	4.18794409997941	4.3855743173955e-05	0.00125213168411623	1.83027510177352	up
ALDH1B1	0.550446609051205	11.9330264497207	4.18574858287244	4.4243985032443e-05	0.0012612907989203	1.822156411587	up
SLC6A8	-0.619916089138567	11.4593116312849	-4.18336330278598	4.46695081043097e-05	0.00126938079961263	1.81333995126616	down
ST6GALNAC1	-0.931627871654179	8.58776779944134	-4.18326840859953	4.4686517478898e-05	0.00126938079961263	1.8129892888349	down
CTAGE8	-0.342131979525576	12.6107035083799	-4.18301816708453	4.47314019006856e-05	0.00126938079961263	1.81206460270297	down
SSPN	0.41669117706617	7.97317840558659	4.18173879021168	4.49615510256664e-05	0.00127397873595604	1.80733778836304	up
SYNM	0.75398924938203	11.3639342544693	4.1795009635514	4.53668422514456e-05	0.00128351787737411	1.79907270730189	up
TRPM4	-0.6401447087141	9.30477338379888	-4.17792865602729	4.56536887073249e-05	0.00128968222434393	1.79326778709611	down
ATP11B	-0.347978280430691	12.6344906578212	-4.17733495002269	4.57624528006296e-05	0.00129080487153028	1.7910763040667	down
ZBTB7B	-0.288113862421966	9.09759030055866	-4.17423141129667	4.63350506470846e-05	0.00130498762372158	1.77962469372848	down
GAS7	0.646257488127349	9.58189799888268	4.17303145081973	4.65582723979335e-05	0.00130930263475752	1.7751988797712	up
TGFB3	0.628321285568054	11.0631453709497	4.17051871298337	4.70290377474286e-05	0.00131939091594645	1.76593452355135	up
PIP4P2	0.480297203245955	10.7540590782123	4.17036432020243	4.70581113810107e-05	0.00131939091594645	1.76536543297916	up
CEP57L1	0.391269660174791	10.1499071536313	4.16963335184772	4.71959931040908e-05	0.00132127584886168	1.76267132354394	up
ME1	-0.62010718364543	11.0695552067039	-4.16870528121318	4.7371610533206e-05	0.00132420999787965	1.75925131692488	down
ZKSCAN7	0.62356325525593	6.85676814860335	4.16698499452252	4.76987913253821e-05	0.00132938095791834	1.7529135862961	up
FOXF1	0.594061604868935	10.9069282458101	4.16696651865186	4.7702316942379e-05	0.00132938095791834	1.75284553072757	up
TMPRSS11A	-1.04868823654805	11.3718976756983	-4.16661285493087	4.77698520785587e-05	0.00132938095791834	1.75154286381379	down
CLCN4	0.845433363895139	7.61346432290503	4.16567033117326	4.79502817711379e-05	0.00133185253740877	1.74807166212259	up
OCLN	-0.793813494257169	11.6491591201117	-4.16540546925828	4.80011020915196e-05	0.00133185253740877	1.74709632330341	down
FBXO27	-0.719241319038693	9.5828453	-4.16334221447368	4.83987551122278e-05	0.00133926390915112	1.73950024509075	down
MPZL3	-0.783773136267151	9.70827081452514	-4.16304286274152	4.84567103671577e-05	0.00133926390915112	1.73839840795502	down
FZD1	0.509460621098647	13.0492850139665	4.1629068848407	4.84830579378274e-05	0.00133926390915112	1.73789792953129	up
MREG	-0.516732329463157	11.4205753994413	-4.16194125856686	4.86705554649466e-05	0.00134103921372572	1.734344243798	down
GPRC5B	0.444758448083663	11.5445001614525	4.16183749202094	4.86907452071957e-05	0.00134103921372572	1.73396240364755	up
SAXO2	0.549286761423228	6.27548972681564	4.15605456624645	4.98286641872443e-05	0.00137036154259655	1.7126947270779	up
ADAM19	0.434704341666684	11.6304035712291	4.15524968014148	4.99890440992756e-05	0.00137081776524419	1.70973654566125	up
SNX31	-1.14146615197253	8.66144175139665	-4.15523558578864	4.99918569005155e-05	0.00137081776524419	1.70968474915987	down
SFRP2	0.76915577284646	13.9105326899441	4.15469569232282	5.0099717044961e-05	0.00137118799748972	1.7077007585153	up
DCHS1	0.485631766117367	9.66763265418994	4.15443437960341	5.01520020471081e-05	0.00137118799748972	1.70674056722213	up
GALNT2	0.342511676591776	12.4828448184358	4.14963441649946	5.11217339611782e-05	0.00139566065227444	1.68911195601495	up
SPEG	0.510158711367056	10.2547836930168	4.14851469008576	5.13505149729247e-05	0.00139948161445114	1.68500199130482	up
EIF4E3	0.537120272833969	7.98341708268156	4.14821769109546	5.14113613778907e-05	0.00139948161445114	1.68391200684233	up
ACTN1	0.27165235049938	15.1056410642458	4.14549405933989	5.19725758446569e-05	0.00141270223963798	1.67391928125344	up
CNTN1	-1.05089538059924	10.477305398324	-4.14429979171087	5.22205009125083e-05	0.00141738111402731	1.66953933446115	down
SLC35G5	-0.338080559850173	8.19807025251397	-4.14356707924779	5.23731679006884e-05	0.00141817797439644	1.66685264243932	down
ARHGAP6	0.439445279369551	8.3549194527933	4.14297036003405	5.24978144830286e-05	0.00141817797439644	1.66466489520946	up
TRIM11	-0.388265475592988	9.96691162486034	-4.14267310355529	5.25600130598319e-05	0.00141817797439644	1.66357516249811	down
F2RL2	0.812785649338338	10.9746269648045	4.14263801629683	5.2567359436358e-05	0.00141817797439644	1.66344653796998	up
KCP	-0.409188386310852	7.23248280949721	-4.14208914357206	5.26824071620457e-05	0.00141817797439644	1.66143457084752	down
TMEM176B	0.694800980399517	12.6708319608939	4.14198213171438	5.27048656331492e-05	0.00141817797439644	1.66104232992056	up
STXBP2	-0.281761359644188	11.8284226047486	-4.14027999249804	5.30633240860085e-05	0.00142497320124869	1.65480443284395	down
COL14A1	0.763153900362061	9.02625041759777	4.14006011896837	5.31097974049695e-05	0.00142497320124869	1.65399880713349	up
SBSN	-0.806823889200976	12.6333046145251	-4.13949524037259	5.32293706712376e-05	0.00142613533083498	1.65192922965271	down
SDC1	-0.409111007890123	10.4035362620112	-4.13895444419733	5.33440871277623e-05	0.00142716419653259	1.6499481015641	down
ENG	0.321031217603007	12.8952557402235	4.13788546868811	5.35715389194176e-05	0.00142994835015006	1.64603269069769	up
ITGB1BP2	-0.648824506367017	12.5270680391061	-4.13722633524187	5.37122478118096e-05	0.00142994835015006	1.64361885081088	down
SLC12A7	0.518471213358325	11.4852548519553	4.13709929727768	5.37394078649383e-05	0.00142994835015006	1.64315365612334	up
PTEN	0.346346540774048	12.978127050838	4.13703103556619	5.37540072806531e-05	0.00142994835015006	1.64290369643494	up
KLHDC7A	-0.420454599875142	7.86292416536313	-4.13479723635839	5.4233855326484e-05	0.00144066381883605	1.63472587414372	down
MXRA5	0.80572016169789	12.4161400569832	4.13356754014181	5.4499752932908e-05	0.00144567358808271	1.63022556903186	up
ASTN1	0.783132192846447	5.1115723396648	4.13243877816138	5.47449212728124e-05	0.00145012007467828	1.62609561991601	up
GDA	-0.960204884069908	7.6689640122905	-4.12720917458796	5.5894609061405e-05	0.0014784796096992	1.60697348204144	down
GFOD1	-0.608173837153542	9.18849078435754	-4.1246480501407	5.64660296310728e-05	0.00149148477419589	1.59761594706963	down
GTF3C1	-0.270296952247179	10.4031442932961	-4.12420350047735	5.65657810519812e-05	0.00149201223054034	1.59599219032894	down
TMPRSS11D	-1.09901248493132	11.7857797659218	-4.12271202041679	5.69016815818715e-05	0.0014987582355811	1.59054547977538	down
CFAP91	0.699750415649194	4.85491094050279	4.121027429819	5.72833638174798e-05	0.00150668943284204	1.58439550087744	up
C1QTNF7	0.717571203258433	6.4241280027933	4.12045409014207	5.74138236820753e-05	0.00150799988297541	1.5823028663329	up
CAPN14	-0.785255607034946	8.90710982178771	-4.11838981943044	5.78858893353241e-05	0.0015182665027488	1.57477046109281	down
EXTL2	0.438548018664171	10.8326116759777	4.11774281626298	5.80346099163996e-05	0.00152003535020531	1.57241022295957	up
RP11-98L5.5	-0.537230566779019	5.10345441731844	-4.1163515373095	5.83556470124189e-05	0.00152630623046048	1.56733593421274	down
CLDN7	-0.830359265355796	11.8456618899441	-4.11534090384086	5.85899128543472e-05	0.0015302932406273	1.56365082498738	down
IL6ST	0.378368986922618	12.6087369329609	4.1146217199027	5.87571669899288e-05	0.0015325213108489	1.56102889225227	up
CACNA2D3	-0.532091460973774	9.45170693184358	-4.11323645991527	5.90806100245069e-05	0.00153751544391581	1.55597970549644	down
CLIC3	-0.723488148907604	11.7171674393855	-4.11309781981198	5.91130743904318e-05	0.00153751544391581	1.5554744479637	down
SYTL5	-0.545366215106101	6.88604861731844	-4.11187065421898	5.94011745775303e-05	0.00154286300801999	1.55100279875182	down
A2M	0.473640120973808	13.9287598100559	4.11119764008705	5.95597460136267e-05	0.00154483607517453	1.54855087971764	up
CRCT1	-0.697078251061157	13.3907431759777	-4.10905236091425	6.00679052104305e-05	0.00155496811803456	1.54073742367755	down
CSF1R	0.528744288233472	12.6149701075419	4.10865959575732	6.01613879294849e-05	0.00155496811803456	1.53930727276002	up
PEAK1	0.320869527091157	11.1646418910615	4.10822588483987	6.02647775853122e-05	0.00155496811803456	1.53772815944539	up
NFIB	0.532665645568049	11.9329548854749	4.10814962843862	6.02829734011579e-05	0.00155496811803456	1.53745052902746	up
SCMH1	0.394699895667925	9.97136214860335	4.10739328400335	6.04637317063021e-05	0.00155748243338782	1.53469709860057	up
SMARCA1	0.466216130649205	11.1377064134078	4.10604253423234	6.07878345167068e-05	0.00156332641933156	1.52978080701586	up
CCDC170	0.604931019563054	7.88644369944134	4.1057518632188	6.08577954801012e-05	0.00156332641933156	1.52872303285875	up
COL8A1	0.650036336204751	13.7717018463687	4.10359550734188	6.13792094748323e-05	0.00157215997919253	1.52087781465787	up
FHL1	0.617345917259691	11.8985456648045	4.103544233379	6.13916594443843e-05	0.00157215997919253	1.52069131190907	up
RGS9BP	-0.926567568913851	6.05583795977654	-4.10328814718729	6.14538765194235e-05	0.00157215997919253	1.51975985855254	down
AEBP1	0.452589680524358	14.4901071899441	4.09977207526664	6.23142289284017e-05	0.00159199234315579	1.50697581749143	up
MAFA	-0.452095644956296	10.0322261134078	-4.09708976336509	6.29782856264513e-05	0.00160584929723544	1.497229308426	down
TWIST1	0.592439064569302	11.9645996212291	4.09688858976529	6.30283612732374e-05	0.00160584929723544	1.49649853149774	up
ELN	0.741743716541833	10.2356609206704	4.09464083290921	6.35904581173576e-05	0.00161577743483779	1.48833541248865	up
FGFBP1	-0.930693605181011	13.7726315391061	-4.09435342094213	6.36626753016074e-05	0.00161577743483779	1.48729189245875	down
SLITRK3	0.952179674556806	7.11642985307263	4.0942955140204	6.36772348791751e-05	0.00161577743483779	1.48708165440966	up
ABCA12	-1.04751987367039	11.2476978396648	-4.0936375590491	6.38428882989633e-05	0.00161778571013403	1.48469304192538	down
CD72	0.414153241398259	7.59119685251397	4.08860143783649	6.51245244667259e-05	0.00164802940737786	1.46642060466323	up
SLC27A4	-0.46393553289637	11.3913757150838	-4.08809371628115	6.52550876966054e-05	0.00164910188515435	1.46457948059569	down
CHRM3	-0.512326962802735	9.25683951005587	-4.08601593542373	6.57920071179019e-05	0.00165979156455209	1.45704689893633	down
ARHGEF25	0.418932864107381	9.67348623407821	4.08577096336004	6.58555874497433e-05	0.00165979156455209	1.45615900967604	up
FN1	0.480373490480673	15.1479565726257	4.084280443671	6.62437040544844e-05	0.00166732639235924	1.45075764102547	up
ARHGEF40	0.337509270037462	11.6595059050279	4.08282717813829	6.66242207435763e-05	0.00167246181917704	1.44549284104885	up
C1QTNF4	0.515274694319613	9.64437632681564	4.08281263995093	6.66280378740561e-05	0.00167246181917704	1.44544018082266	up
CES4A	-0.500122765911346	8.42040739189944	-4.08247771901548	6.67160321429908e-05	0.00167246181917704	1.44422707298461	down
S100A5	-0.289718837353298	8.0607851273743	-4.08202161169431	6.68360442241022e-05	0.00167322739362106	1.44257515144017	down
SLC4A1	-0.482826916697864	9.59481578407821	-4.08124269692677	6.70414705722654e-05	0.00167612639194109	1.4397544438687	down
SNPH	0.469842169250942	9.0942674396648	4.08079598659189	6.71595549652563e-05	0.00167683689907244	1.43813695879659	up
GPR88	0.438378185455691	7.23254002821229	4.07508954826774	6.8685573952899e-05	0.0017105359751807	1.41748748949021	up
DCLK2	0.455949115518115	8.35103463798883	4.07506509766412	6.86921831645744e-05	0.0017105359751807	1.41739906324603	up
SDR9C7	-0.944084729525576	10.3246951156425	-4.07424864716723	6.89132255501513e-05	0.00171375828592205	1.41444660049981	down
NPHP1	0.687770127515611	8.45983606703911	4.07327389874818	6.91780135000317e-05	0.00171805847339189	1.41092233819999	up
CEACAM1	-0.672247820411981	12.3628788603352	-4.07284925172319	6.92936710431603e-05	0.00171864846442724	1.40938721892382	down
HILPDA	-0.446658260081145	10.1642500715084	-4.0717675672311	6.95891142878373e-05	0.00172369010105542	1.4054774753978	down
SRMS	-0.354755865255921	7.93588169776536	-4.06975651698604	7.01415941021556e-05	0.00173251282411839	1.39821082513642	down
RAI2	0.679245114332089	10.1203482	4.06953459894936	7.02028155524975e-05	0.00173251282411839	1.39740913698119	up
SUSD5	0.746094469051202	7.74935801731844	4.06946062217384	7.02232351575711e-05	0.00173251282411839	1.39714190082816	up
CALHM2	0.486571936704134	10.8358599455307	4.06884450813309	7.03935196231628e-05	0.00173442583725002	1.39491638607427	up
MAPK6	-0.331920277965024	13.130798773743	-4.06848018890616	7.04943970947421e-05	0.00173454141297683	1.39360053055202	down
LAMC1	0.35349158863923	13.4845817765363	4.06815803940311	7.05837129177782e-05	0.00173454141297683	1.39243706563909	up
C6	0.469812622933839	5.33864132681564	4.06653162556112	7.10362859881158e-05	0.00174337215782645	1.38656432414325	up
AKR1C3	-0.968197345692872	14.3195250223464	-4.06615134662073	7.11425025900137e-05	0.00174369061721605	1.38519147283136	down
ZNF521	0.719818554157321	11.0491867307263	4.06202074896677	7.23060307241333e-05	0.00176988884891625	1.37028637447757	up
OSR1	0.749650543258434	7.54351052569832	4.06075941699248	7.26649312091899e-05	0.0017763488608406	1.36573740548688	up
F13A1	0.943942202621733	11.134411624581	4.0598476254533	7.29254303947963e-05	0.0017803896524975	1.36244977507446	up
KRT5	-0.455117893539317	15.7856553072626	-4.0581487753178	7.34131697824935e-05	0.00178996047992492	1.35632589106915	down
MARCHF1	0.504507845880168	10.4612079664804	4.05633444660075	7.39374974890287e-05	0.00180039731841449	1.34978808112318	up
ARHGAP18	0.554367621847696	10.4935281424581	4.05077502090397	7.55664565645249e-05	0.00183767009650609	1.32977014001893	up
DUOXA2	-0.357855869538058	8.95022587374302	-4.04829481218112	7.63041651442576e-05	0.00185320024982177	1.32084693416854	down
RAB42	0.593603824369554	9.4413871698324	4.0477931952556	7.64541975448405e-05	0.00185443573059152	1.31904278515582	up
TIMP2	0.363234104806509	14.3845395097765	4.04616551100175	7.6942973240891e-05	0.00186387375981594	1.31318982250201	up
LHFPL2	0.326554542328358	9.79870402486033	4.04176067703191	7.82806796831884e-05	0.00189382534379729	1.29736033551441	up
JPH1	-0.824405514644189	9.59531954804469	-4.04123475992567	7.84418692421694e-05	0.00189408150502164	1.29547132179531	down
C1QC	0.430965504744091	13.6660033603352	4.04106543685608	7.84938327571666e-05	0.00189408150502164	1.2948631826146	up
EFHD1	0.633093322397034	8.77419733743017	4.03952366577262	7.89684985088474e-05	0.00190307975594582	1.28932674353906	up
SGCB	0.473604071161059	11.906702952514	4.03892041285154	7.91549659084315e-05	0.00190511842658118	1.28716096282877	up
MAPRE2	0.400313108489414	11.0189885167598	4.03805181000659	7.94241911429867e-05	0.00190765757166729	1.2840430017556	up
TMEM117	-0.34071446161048	13.1372179022346	-4.03760425097165	7.95632534802996e-05	0.00190765757166729	1.28243664838074	down
FOXP1	0.299255581117366	12.2634473505587	4.03727033290791	7.96671572384167e-05	0.00190765757166729	1.28123826486404	up
SCNN1B	-0.453841752802742	7.91073313854749	-4.03726602980972	7.96684970574918e-05	0.00190765757166729	1.28122282220489	down
SERPINB5	-0.589597710986252	13.2991007877095	-4.03413514113715	8.06490485997305e-05	0.00192866733742143	1.26999052491218	down
TBC1D3L	-0.586023178214715	10.0841476860335	-4.03300746500596	8.10050305298443e-05	0.00193470635496631	1.26594667281925	down
UPK1B	-1.75735614238452	7.9957267726257	-4.03153613858945	8.14717470733483e-05	0.00194337135461567	1.26067189921859	down
FGFR3	-0.521932919382012	11.6275621284916	-4.03035446999899	8.18484362223441e-05	0.00194986956152109	1.25643671860016	down
OGN	1.00055104316481	8.91456757793296	4.02996437468487	8.19731537394851e-05	0.0019503561680434	1.25503881661937	up
STAB1	0.50685020287141	11.2438583743017	4.02962294775408	8.20824600682743e-05	0.0019504753313047	1.25381540935476	up
CLDN4	-0.403445318195983	12.0192804636872	-4.02557444370402	8.3389204250317e-05	0.00197772866134916	1.23931529276144	down
ATP8A2	0.771826984906377	7.12228915782123	4.02541558662663	8.34408809050043e-05	0.00197772866134916	1.23874657713141	up
TAFA5	0.429648845749078	8.75608770810056	4.02412540732532	8.38617116196655e-05	0.00198518717594856	1.23412836611996	up
ATG9B	-0.642032969637944	8.99423040558659	-4.02342624541167	8.40906083823322e-05	0.00198808908641971	1.23162622183345	down
AARD	0.773569460162309	5.59173537597765	4.0218729851118	8.46012582418861e-05	0.00199763652825949	1.22606874205412	up
PDE4DIP	0.353029275255947	9.50904717011173	4.01269323146705	8.76800465801193e-05	0.00206772326745878	1.19326048773428	up
SLC9A2	-0.954626735205994	7.91675075418994	-4.01222122922093	8.7841201655911e-05	0.00206891475084029	1.19157524506976	down
DQX1	-0.780261277902612	9.26735392849162	-4.00986765430459	8.8648999444201e-05	0.00208377767892335	1.18317447139744	down
PADI1	-0.854912059587999	9.30492268938547	-4.00945544733748	8.87912039656923e-05	0.00208377767892335	1.1817035749504	down
SRPX	0.831715698139844	10.5116642553073	4.00941107607887	8.88065242554896e-05	0.00208377767892335	1.18154525050975	up
FGFR1	0.475004609425735	10.7247702150838	4.00896021482723	8.89623382472757e-05	0.00208481790421341	1.17993658100828	up
CFAP92	-0.565946588508112	9.1783556349162	-4.00816274798	8.92385741244887e-05	0.00208867406095377	1.17709159367877	down
CCL2	0.690718181148588	12.5145563324022	4.00746417677951	8.94812244666321e-05	0.00209173547343811	1.17459980625758	up
NKX3-2	0.80340052124845	6.75642741620112	4.00628581175543	8.98919569786509e-05	0.00209721911372247	1.17039742369505	up
PRSS22	-0.749236676529321	11.4256468905028	-4.00614804082643	8.9940095674318e-05	0.00209721911372247	1.16990616074421	down
KMT5A	-0.311028177727826	11.9972227871508	-4.00340351585802	9.09041949255925e-05	0.00211627923454625	1.16012267406026	down
APOD	0.956753934282164	11.028338721229	4.00306811583256	9.10226871961764e-05	0.00211627923454625	1.15892744639731	up
NUDT18	-0.634466772596749	10.0491813061453	-4.00285801296226	9.10969886000606e-05	0.00211627923454625	1.1581787686655	down
C4A	0.73325633345819	11.1581011424581	4.00063550999495	9.18865064703634e-05	0.00213197215571001	1.15026113354007	up
CHN2	0.566400580586774	7.46379973798883	3.9982128501468	9.27545491177009e-05	0.00214944587738553	1.14163461037082	up
CLIP4	-0.425382693508103	11.313927650838	-3.99717362912487	9.31292918231374e-05	0.00215545901780259	1.13793552099433	down
LZTFL1	0.295457001217244	10.2014497100559	3.99308950085835	9.46160396584896e-05	0.0021870065868779	1.12340589092764	up
TBC1D19	0.369427319101137	10.7422686396648	3.99265759522808	9.47745812100617e-05	0.0021870065868779	1.12187007330787	up
RASGRF1	0.686536940399507	5.27552796480447	3.99234105629759	9.48909351651062e-05	0.0021870065868779	1.12074457714601	up
ARHGEF5	-0.60668282732833	11.6581004988827	-3.99215299431016	9.49601277228413e-05	0.0021870065868779	1.12007593298525	down
MORN5	0.755768559088641	4.62840555307263	3.991554766193	9.51805499091894e-05	0.0021893867944056	1.11794913988914	up
KRT6B	-0.765007119662902	14.5478636815642	-3.98994780254242	9.57750634818462e-05	0.00220035560463637	1.11223745072028	down
FRZB	0.862600724344588	9.60871262960894	3.98810576714434	9.64608931567145e-05	0.00221339283794321	1.10569259392576	up
ST6GALNAC3	0.608794203214745	7.9446093452514	3.98756804720686	9.66619779103791e-05	0.00221528878541912	1.1037825190367	up
C3	0.669707199094887	12.8115813784916	3.98641898735843	9.70930165219987e-05	0.00222244369887136	1.09970157741796	up
ILDR1	-0.278390550611723	12.485158297486	-3.98435809859109	9.78706907154044e-05	0.00223750585216232	1.09238468618785	down
CRIP2	0.301825143164805	11.188484476257	3.98370557285791	9.81181539983095e-05	0.00224042441748765	1.09006864392223	up
DSP	-0.436588522690371	14.4372612402235	-3.97958810081066	9.96934506817646e-05	0.00226940634021458	1.07546158599216	down
PABPC5	0.504001995930098	4.94703200893855	3.97938136604509	9.97731762972651e-05	0.00226940634021458	1.07472851002514	up
PLN	1.18708576630463	8.06356580223464	3.97933294533946	9.97918581257357e-05	0.00226940634021458	1.07455681608275	up
NMB	-0.672593911735316	12.0721881536313	-3.97912322921431	9.98728099030318e-05	0.00226940634021458	1.07381320827663	down
ALOXE3	-0.85750228766541	8.39547056173184	-3.97796144868377	0.000100322398081521	0.00227685578461472	1.06969437885127	down
SLC4A11	-0.630485513295872	11.0553999427374	-3.97737612332829	0.000100549637530466	0.00227924699570576	1.06761962042424	down
SCG5	0.769774351111129	9.68834231675978	3.97661445411394	0.000100846072093793	0.0022831990244867	1.06492017046083	up
RBM12	0.299569510705384	11.5540616717877	3.97380171010429	0.000101947989063008	0.00230535591713096	1.05495519358613	up
STAP2	-0.404082973408215	12.944890103352	-3.97112230518507	0.000103008318418937	0.00232505612950328	1.04546807969595	down
CEACAM5	-0.679302454119828	12.604063149162	-3.97097269536036	0.000103067832274115	0.00232505612950328	1.04493850546125	down
MS4A4A	0.748429569288398	12.1399148659218	3.9698636898326	0.000103510009073245	0.00233221768635994	1.04101347513566	up
TGFBR2	0.572679662890163	11.6510684648045	3.9681762522048	0.000104186279780054	0.00234201795287686	1.03504299309994	up
HLA-DQA2	0.786326305493148	11.9995688994413	3.96800401650709	0.000104255542276184	0.00234201795287686	1.03443370889184	up
TMPRSS3	0.826671945717857	6.01270165223464	3.96784214812087	0.00010432067561876	0.00234201795287686	1.03386111919157	up
SIAH2	-0.31899017471909	13.607182396648	-3.96585272806954	0.000105124356399848	0.00235515759471471	1.02682538030353	down
LOXL1	0.543728740293394	12.2050974608939	3.96577018058778	0.000105157830682144	0.00235515759471471	1.02653350834496	up
ZNF770	-0.426315548938819	11.3792406955307	-3.96340149332089	0.00010612270224694	0.00237343827785435	1.0181604482144	down
MYADM	0.410717815293397	12.0969182122905	3.96293483252455	0.000106313784488528	0.00237343827785435	1.01651134388872	up
SOX2	-1.06925784338326	13.1002349709497	-3.9628347473952	0.000106354808664881	0.00237343827785435	1.01615768022605	down
AKR1B10	-1.11488857808363	13.449712125419	-3.96017715462673	0.000107449662589004	0.0023950132778033	1.00676946320961	down
DPF3	0.749111555730343	5.75599604748603	3.9581318364572	0.00010829956917423	0.00241008405300107	0.999547750382665	up
TOX	0.746274088277167	7.13649563631285	3.95764008311532	0.000108504862729031	0.00241008405300107	0.997811907499458	up
FGF7	0.591880808108627	8.2186095273743	3.95754894588479	0.000108542950666818	0.00241008405300107	0.997490221466029	up
ST6GAL1	0.535341755380781	9.20365593854749	3.95696809309619	0.000108785998816682	0.00241008405300107	0.995440137470442	up
ABCA6	0.579424653857687	9.01461781564246	3.95656646461317	0.000108954356193411	0.00241008405300107	0.994022761578927	up
DEFB4B	-1.43613577988763	11.335130752514	-3.95648034475137	0.000108990488763076	0.00241008405300107	0.993718854022839	down
TNFAIP6	0.732404535955075	12.2994326452514	3.95639116116821	0.000109027918765783	0.00241008405300107	0.993404140754552	up
MFGE8	0.44647982977529	13.6435576145251	3.95013243349324	0.000111685439173312	0.00246591428332952	0.971332991600714	up
SGCE	0.837007131960062	11.216655801676	3.94957200865516	0.000111926383426983	0.00246831992508021	0.969358100807995	up
ANO6	0.322673727397015	9.14949037877095	3.94598190126667	0.000113481650544559	0.00249904015706414	0.956712416639085	up
SLC23A2	0.330983576435713	10.3779335558659	3.94574119106039	0.000113586660259051	0.00249904015706414	0.955864890370632	up
THEM5	-0.463364403121089	10.5379217346369	-3.94457970183477	0.000114094659428799	0.00250726701054991	0.951775963807606	down
KCNJ5	0.775028911011247	7.49139845027933	3.94252583165759	0.000114998250644229	0.0025241576118518	0.944547948469528	up
EFEMP1	0.604411345817743	12.581313650838	3.94104244083325	0.000115655089772107	0.00253559886732494	0.939329532406711	up
SMUG1	-0.236288290137306	11.8635880558659	-3.93955588636981	0.000116316907593413	0.0025471223523471	0.934101635253139	down
CCND1	0.696822784207253	13.2960347541899	3.9380469240408	0.000116992383341658	0.00255891761505538	0.928796622234681	up
LYPLA1	-0.325973061204717	13.2406330614525	-3.93340298036335	0.000119094689647371	0.00260066774383347	0.912480723820504	down
CCDC50	0.44246430580526	10.5662464357542	3.93321769439168	0.000119179308938842	0.00260066774383347	0.911830079734714	up
LIF	0.505714298177297	8.95534597709497	3.93289968604484	0.000119324675212664	0.00260080507127275	0.910713431964256	up
PHF20	0.333323667759068	12.0851459427374	3.93227141638258	0.00011961236210017	0.00260105076145633	0.90850756138252	up
ADGRF1	-0.978281268795249	8.23996137206704	-3.9322675821634	0.000119614119825274	0.00260105076145633	0.908494100248395	down
SEMA4B	-0.448113487141061	13.0021756145251	-3.93161890800548	0.000119911845954009	0.00260327933725485	0.906216900430004	down
ACTBL2	0.386473393757816	13.8743967067039	3.93143797456629	0.000119995015705774	0.00260327933725485	0.905581781558537	up
RHOJ	0.536200778139838	10.5718892759777	3.93110422925101	0.000120148572449824	0.00260359032837099	0.904410321318225	up
LRFN5	0.755715503607996	7.09490833575419	3.93006219765029	0.00012062921588179	0.0026109802849599	0.900753282051916	up
FXYD3	-0.554167850624207	10.3499307240223	-3.92847802526558	0.000121363428190172	0.00262311287176701	0.895195139936395	down
F5	0.625109025717862	5.62709308715084	3.92824823166632	0.000121470282174762	0.00262311287176701	0.894389054330629	up
ARL3	0.613230503283408	8.46900160949721	3.92305189869986	0.000123910587028054	0.00267272420762587	0.876171551107635	up
FABP5	-0.570852901310847	14.7387328938547	-3.9215178736633	0.000124639858966184	0.00268535714576799	0.870797370448181	down
RBPJ	0.270795724219735	12.5989654050279	3.92066931925576	0.000125045010205459	0.00269098588705672	0.867825369506377	up
MROH6	-0.437473493508101	11.5019173240223	-3.9201267601388	0.000125304716430663	0.00269347528962048	0.865925377656581	down
BLMH	-0.397205492134823	12.3156374664804	-3.91873741767623	0.000125972090637986	0.00270471190243511	0.861061033722284	down
PLEKHN1	-0.395083636579258	11.0618966117318	-3.9139818731529	0.000128282089529375	0.002750667105874	0.844421939813045	down
CCN5	0.633272073970048	10.3175727039106	3.91372363779802	0.000128408672240496	0.002750667105874	0.843518889528789	up
SAA1	1.03441249176031	12.2561075921788	3.91342803732295	0.000128553716407351	0.002750667105874	0.842485234580545	up
LLGL2	-0.450022264388251	12.2042346326816	-3.9126029494955	0.00012895939166225	0.00275619380968656	0.839600416162568	down
SH3BGR	0.510695853707881	9.81573508212291	3.9114225528864	0.000129541878931937	0.00276548250902529	0.835474191290291	up
CSF1	0.443356676154826	11.0675860893855	3.91095834389285	0.000129771635106449	0.00276722844712167	0.833851776474074	up
SMCO2	-0.516850471285879	9.54583613631285	-3.91039105839732	0.00013005293379871	0.00277006824028437	0.831869327640962	down
COBLL1	-0.466993130056165	12.3116455600559	-3.90988293744332	0.000130305386475396	0.00277228786402319	0.83009384139747	down
LAMA4	0.342562887421986	11.3499520446927	3.90890022971661	0.000130794952455966	0.00277557899050473	0.826660593934359	up
GIMAP4	0.566450398064932	11.1830443631285	3.90856863148909	0.000130960542244888	0.00277557899050473	0.82550226560212	up
TMEM108	0.533542998514363	9.27265077346369	3.90836264275501	0.00013106350685438	0.00277557899050473	0.824782753858409	up
PLCD1	-0.542191630555543	11.4144405670391	-3.90805790576287	0.000131215972395693	0.00277557899050473	0.823718376116189	down
NBEA	0.681697886441958	9.41677015251397	3.90771188401029	0.000131389297761729	0.00277557899050473	0.822509884430016	up
CXCL17	-0.847843631086134	10.6327702960894	-3.90762935531628	0.000131430669231789	0.00277557899050473	0.822221663672753	down
TWSG1	0.333820588014991	13.1598056675978	3.90721352540357	0.000131639312293503	0.00277557899050473	0.820769509360128	up
EHF	-0.741356630087386	11.7501291357542	-3.90719736184561	0.000131647428724544	0.00277557899050473	0.820713065870024	down
S100B	0.435849992340832	7.77891385642458	3.90327912783665	0.000133629035025315	0.00281179802055743	0.807036291042547	up
DEFB103B	-0.715179612028699	9.64487163184357	-3.90320134668264	0.000133668657402646	0.00281179802055743	0.806764908970411	down
GOLGA6L2	-0.448341983089875	7.93098461536313	-3.9029115389428	0.000133816386198391	0.00281179802055743	0.805753796228099	down
FBXO32	0.494207477465697	13.1552042653631	3.90143615098593	0.000134570869418659	0.00282447792255705	0.800607279626249	up
GSR	-0.427067881710345	12.9612915139665	-3.90077608994029	0.000134909717860669	0.00282558023902309	0.798305353088429	down
NHLRC2	0.239173712609247	11.8732936955307	3.90061423945365	0.000134992928951158	0.00282558023902309	0.797740958359369	up
IKZF2	-0.525663076254677	9.71283440782123	-3.90045146129433	0.000135076666150828	0.00282558023902309	0.79717334854289	down
LEP	-0.874895043982512	7.40455570446927	-3.89967926529926	0.000135474575947884	0.00283073748022501	0.794480960841807	down
MIOX	-0.437251212484386	7.1308057047486	-3.89930622982085	0.000135667198393949	0.00283136138547461	0.793180471967207	down
NOTO	-0.609732985780269	8.23211343743017	-3.89903534223781	0.000135807238263768	0.00283136138547461	0.792236160014216	down
GGT6	-0.299545029588002	10.6954200698324	-3.89727682073395	0.000136719679717698	0.00284721016748404	0.786107307937267	down
SLC7A11	-1.04634449882645	11.8973355050279	-3.8942497513788	0.000138303984099348	0.0028769997849187	0.775562714648554	down
CHRDL1	0.459609407134845	10.9305147134078	3.89256070946315	0.000139195556038349	0.00289232899274796	0.769682042454575	up
KIF6	0.404113251629219	5.34995876284916	3.88925464748039	0.000140956504893269	0.0029256688102209	0.758177659135111	up
SERPINB1	-0.610314885705359	13.4010875195531	-3.88665759845732	0.00014235461840723	0.00294862082076942	0.749146250729757	down
MARVELD2	-0.362144300936313	12.1015426424581	-3.88658747589224	0.000142392550640805	0.00294862082076942	0.748902465227984	down
HDAC9	0.660821231260933	8.18981452849162	3.88605515351047	0.000142680819257702	0.00294862082076942	0.747051933626953	up
MRGPRF	0.502450156710383	10.4865932835196	3.88574453336284	0.000142849285359069	0.00294862082076942	0.745972212006405	up
CMKLR1	0.560008773127352	9.56727807458101	3.88574197351207	0.000142850674488909	0.00294862082076942	0.745963314217281	up
SPINK7	-0.583005736704102	11.6231525726257	-3.88535139907671	0.000143062774145183	0.00294974304221507	0.744605773697916	down
CFAP206	0.662732441111119	5.66946377150838	3.88502511418109	0.000143240190871679	0.00295014846860272	0.743471775748492	up
H2BW2	0.650954107752817	8.86591343631285	3.88458982450368	0.000143477204000246	0.00295177908911836	0.741959058100992	up
RUNX2	0.543596054744087	11.3808359748603	3.88319386443967	0.000144239811991256	0.00295780586976182	0.737108782576396	up
LPCAT4	-0.40609745124843	10.2634914636872	-3.88293376979064	0.000144382325444343	0.00295780586976182	0.736205243461636	down
ASPA	0.645889041535589	7.13807885810056	3.8829130443875	0.00014439368724708	0.00295780586976182	0.736133247966994	up
C1QA	0.614973364044962	13.1364567793296	3.88289642302374	0.000144402799801751	0.00295780586976182	0.736075509236533	up
SLAMF9	-0.371814114357038	11.2691938519553	-3.88181534013808	0.000144996670588849	0.00296672071847053	0.732320526599437	down
IRAG1	0.509294064363303	10.6771977013966	3.87882525282585	0.000146651313696678	0.00299729641250446	0.721939478154936	up
KLK8	-0.899586020099866	12.9782745111732	-3.87816188661474	0.000147020826624997	0.00300156820820313	0.719637301468885	down
PI3	-0.965872356491856	14.7944515614525	-3.87786183189964	0.000147188255384689	0.00300170944814511	0.718596086571097	down
RBM47	-0.356155871722837	12.3603933296089	-3.8772608166576	0.000147524162892332	0.00300528253839815	0.716510717409925	down
AKAP5	0.614431421847711	8.11132576648045	3.87323663607679	0.000149792097828256	0.00304558586207358	0.70255484861138	up
CDHR3	0.646430879138586	6.77508321005587	3.87317287404788	0.000149828297583428	0.00304558586207358	0.702333819896846	up
HDHD3	-0.446485474531826	10.7243616955307	-3.87280395510759	0.000150037907806492	0.00304653519423366	0.701055036167228	down
EDA2R	0.66376576186018	6.93179549217877	3.8710722000394	0.000151025571849415	0.00305769627799832	0.695053624035647	up
CCDC88A	0.344252508451946	8.58104435726257	3.8710157719283	0.000151057857825037	0.00305769627799832	0.694858109946947	up
IPMK	-0.555197540149809	10.6292698877095	-3.87098041681299	0.00015107808998826	0.00305769627799832	0.694735611532243	down
MPIG6B	-0.37529082630461	8.56270694413408	-3.86971157055021	0.0001518058993036	0.00306910499770446	0.690339936171047	down
ZMAT1	0.560951109588027	8.79809640558659	3.86693349072572	0.000153411040251627	0.00309820719626963	0.680720046808879	up
PCDH18	0.679881035711624	8.46914668715084	3.86559382429915	0.000154190827576832	0.00310766494663563	0.676083151370902	up
SMTNL2	0.855320578039957	6.35313917094972	3.86555804782048	0.000154211703677764	0.00310766494663563	0.675959339254934	up
HIVEP3	0.681241155337085	8.99363969441341	3.864717346841	0.000154703037852404	0.00311364751353686	0.673050192507217	up
SEBOX	-0.502109836853925	6.93431044301676	-3.86414961575118	0.000155035679143123	0.00311364751353686	0.671085927456064	down
EMB	0.645118205430727	10.8939423798883	3.86397833037319	0.000155136170762352	0.00311364751353686	0.670493353285892	up
ACTA2	0.354949050811507	14.5836655698324	3.86391292141476	0.000155174561928044	0.00311364751353686	0.670267072095977	up
FGF14	0.484276396903878	9.35521049553073	3.86241341972137	0.000156057156674075	0.00312472608509135	0.665080456308175	up
ARRB1	0.454459709612994	9.7634297698324	3.86240714298661	0.000156060861102365	0.00312472608509135	0.665058749319778	up
LCE3E	-0.989117737515599	12.2667728910615	-3.86110137624871	0.000156833320701284	0.00313683415019754	0.660543629938434	down
ZCCHC18	0.335900133395763	7.48304897039106	3.86057177106243	0.000157147655180653	0.00313976314052713	0.658712711961615	up
FOXR1	-0.316113849918842	5.92792118184358	-3.85998981314725	0.000157493751721234	0.0031399834865539	0.656701047476508	down
ANGPTL1	0.452260489219738	8.1152059377095	3.85965174155464	0.000157695138476544	0.0031399834865539	0.655532546632866	up
SYT15	0.370849271298392	9.19708798938547	3.85957195914265	0.000157742699895047	0.0031399834865539	0.655256801598894	up
RYR1	-0.340323133476891	11.309519277095	-3.85942506980269	0.000157830301981748	0.0031399834865539	0.654749133271925	down
FADS3	0.425628350000002	11.2826864189944	3.85797513581735	0.000158697496121309	0.00315388084480828	0.649738849924586	up
PLPP3	0.432841183395768	12.0826283603352	3.85587823330108	0.000159959637653666	0.00317434155091901	0.642495757780209	up
KLK13	-0.831368358489366	12.2776619231844	-3.8557013741459	0.000160066524919342	0.00317434155091901	0.64188500510278	down
BRME1	-0.521044635018709	9.42150069776536	-3.85416180953022	0.000160999848776183	0.00318946840250359	0.636569381219558	down
NFATC2	0.51744031253434	10.1383567578212	3.85276702690071	0.000161849857642	0.00320111630492362	0.631755188727197	up
DOK5	0.81033543230962	6.9381106849162	3.8525716532367	0.000161969261724303	0.00320111630492362	0.631080959817932	up
PHOSPHO1	-0.507019071847679	11.4101503240223	-3.85213942127166	0.000162233720564319	0.00320111630492362	0.629589442168543	down
SPTBN2	-0.497782553558039	10.3112927106145	-3.85207607582071	0.000162272512543051	0.00320111630492362	0.62937086570842	down
VSIG4	0.751342105580539	12.1057074284916	3.84854328297215	0.000164449936077478	0.00323854780258138	0.617185597240426	up
LRRC32	0.396145904681651	11.6730514162011	3.84821223928036	0.000164655387785409	0.00323854780258138	0.616044248452652	up
SERPINB13	-0.693272924032442	11.9854348156425	-3.84815725886655	0.000164689533193674	0.00323854780258138	0.615854698930967	down
ARAP2	-0.582951628795248	10.5105252793296	-3.84673576646843	0.000165574681801021	0.00325253374407656	0.610954779603543	down
CCN1	0.395838040730348	12.824435452514	3.84635641980405	0.000165811658762374	0.00325377107084486	0.609647420512759	up
F2R	0.46182141435083	9.62657413044693	3.84489833696441	0.000166725517845145	0.00326827453796862	0.604623378286679	up
RGS2	0.430397807490653	13.1798770418994	3.84339578132884	0.000167672247373842	0.00328339130695102	0.599447780304963	up
FLNC	0.651443594069928	11.5999179944134	3.84187669860828	0.000168634572162487	0.00329561485610124	0.594216990059506	up
FAM155B	-0.524902540474401	7.93171048575419	-3.84185411501989	0.000168648918094695	0.00329561485610124	0.594139239184315	down
KEAP1	-0.350995609800233	13.1977738575419	-3.84062285986865	0.000169432811177463	0.00330747703740055	0.589900852597681	down
WDR86	0.726956205755325	8.80119151117318	3.83846318557418	0.000170816146364695	0.00333100391362477	0.582469311359657	up
NKAIN2	-1.2202362021473	7.24691098882682	-3.83576372734813	0.000172560292804096	0.00336151045388478	0.573185311676883	down
CNGA3	0.394284289538079	6.84571376089385	3.83361297948243	0.000173961985861131	0.00338528938354735	0.565792389889934	up
EPN3	-0.723454001061157	11.075852226257	-3.83213193336167	0.00017493348822978	0.00340065609499492	0.560703519093334	down
CDCP1	-0.473713358208471	11.6555640120112	-3.83056345695572	0.000175967948794623	0.00341394796664165	0.555316049455915	down
ENTPD1	0.352092204194763	9.26160137765363	3.83054169030483	0.000175982345320708	0.00341394796664165	0.555241297545802	up
HLA-DRB5	0.670764781960061	13.5127068407821	3.82855051791291	0.000177304046569064	0.00343602380817416	0.548404651372193	up
NIBAN2	-0.375856948314594	13.9408430055866	-3.82616929006647	0.000178897016763964	0.003463305497415	0.540232703330628	down
MGAT4D	-0.315642333214726	5.96492990977654	-3.82518191022125	0.000179561515747164	0.00347257487692628	0.536845452824785	down
DENND1B	-0.35714930337077	10.695063472067	-3.82479719071692	0.000179821061916089	0.00347400173439337	0.535525855525695	down
ODC1	-0.598253262796472	14.1198625782123	-3.82425338675259	0.000180188539124659	0.0034775086379466	0.533660786047293	down
KRTAP5-6	-0.431692556566785	7.95584873240223	-3.82215338472922	0.000181614315580818	0.00350141166564627	0.526460571811949	down
PHF10	0.50296409171038	10.3523288804469	3.82157475398539	0.000182009046781256	0.00350255823251614	0.524477225549223	up
PPIF	-0.48008298451934	12.9612123994413	-3.82151717310703	0.000182048371852077	0.00350255823251614	0.524279872085448	down
LST1	0.682065427740335	9.33820337206704	3.82040668054825	0.000182808364098162	0.00351356548509735	0.52047424713883	up
UPK2	-0.430423292059919	9.4319012103352	-3.81986369236958	0.000183181064913171	0.00351473444859667	0.518613783329934	down
PKD2	0.454821642322107	11.9169015363128	3.81970384596053	0.000183290918789227	0.00351473444859667	0.51806613729921	up
ARHGAP31	0.456261463857693	11.3005615418994	3.81949721830452	0.000183433015444647	0.00351473444859667	0.517358243859436	up
SMAD9	0.509412821622977	8.65995459441341	3.81650712975529	0.000185501006240791	0.00355072089837159	0.507118013508949	up
FLNA	0.283732118414509	14.4792620502793	3.81342566265765	0.000187655304517838	0.00358828409998781	0.496571936459113	up
LCE3B	-0.566678611298361	13.2341076899441	-3.81197594070067	0.000188677007711826	0.00360413556815	0.491612871449806	down
RASL12	0.793518776005007	8.12756061955307	3.81130712104745	0.000189150138695141	0.00360935913995565	0.489325577527342	up
ZNF713	0.400917815493146	7.68137945446927	3.81104415817688	0.000189336469509464	0.00360935913995565	0.488426364794121	up
HSPA12A	0.544161440886416	10.5369219553073	3.81003192265525	0.000190055346341201	0.00361616431988664	0.484965472508671	up
EVA1A	0.795404766017491	8.4867945575419	3.80999701373493	0.000190080184292207	0.00361616431988664	0.484846130756527	up
LMO7	-0.518632475156057	10.3438846675978	-3.80726427075339	0.000192034124626598	0.00364962415105896	0.47550668265864	down
GIMAP6	0.509430190948828	10.6907008505587	3.80588465781678	0.000193027777256955	0.00366478422587038	0.470793859875515	up
SEMA3E	0.84632723533084	4.86709001955307	3.80384545503887	0.000194505419090028	0.00368909314645296	0.463830496363602	up
LURAP1	0.576785540087398	6.95272580502793	3.79951575814316	0.000197678402989564	0.003745474989167	0.449056154926351	up
CYP4A11	-0.522198935892627	6.00873899385475	-3.79888066164278	0.000198147931904365	0.00374687109675313	0.446890196965805	down
RNASE6	0.700226088189774	10.3757546541899	3.79887408426915	0.000198152800101002	0.00374687109675313	0.446867766838526	up
TDRD10	0.524234449750324	6.80315221061452	3.79608074845273	0.000200230541251125	0.00377940002020971	0.437344921718092	up
BARHL2	-0.587249839013715	11.5218557709497	-3.79581893531275	0.000200426337533522	0.00377940002020971	0.436452670966617	down
GIPC1	-0.434666436454417	13.6147000893855	-3.79556027468026	0.000200619954307692	0.00377940002020971	0.435571215082017	down
GPR82	0.589443412209745	7.6685752527933	3.79547813928684	0.000200681472652171	0.00377940002020971	0.435291327221608	up
SOCS5	0.325333567665417	11.2417375530726	3.79326042900177	0.000202349279395268	0.00380697572834095	0.427736109588742	up
ST3GAL6	0.488417561660432	10.051277873743	3.7929768103707	0.000202563516348388	0.00380717620023236	0.426770157570886	up
ELMO2	0.22347717618603	12.0205957807263	3.79181278788518	0.000203445036133809	0.00381990524170519	0.422806356072122	up
IRAK3	0.439195368339591	10.1075765636872	3.79140247940701	0.000203756629884378	0.00382191849094057	0.42140939411155	up
DPYSL2	0.486811840855198	12.1197609469274	3.79078910430645	0.00020422327817001	0.00382664942912247	0.419321297844047	up
TMX4	0.510969244775294	11.5777866189944	3.79040999729903	0.000204512204097291	0.00382664942912247	0.418030857360611	up
JCAD	0.487111326972554	10.0676266678771	3.79026512473611	0.000204622716920083	0.00382664942912247	0.417537755256361	up
DSG1	-1.40119978926342	9.14683622681564	-3.78824444558005	0.000206170055323332	0.00385173447013149	0.410661644777454	down
RDH12	-1.01725835172284	9.680298224581	-3.78754458553392	0.00020670855312438	0.00385794077043816	0.408280836428486	down
TLR7	0.664147306591781	9.14864007988827	3.78409349952946	0.000209383479190118	0.00390396853871824	0.396546268447616	up
LAPTM5	0.505282305430724	13.1559744329609	3.78379212451085	0.000209618623773348	0.00390436112582356	0.395521947798	up
P2RY12	0.681675252808996	6.70845070558659	3.78353160675064	0.000209822091409693	0.00390436112582356	0.394636549561053	up
MMP16	0.673685380031226	7.68148801005587	3.78239383682871	0.000210712897872436	0.00391703966512169	0.390770319744544	up
FLG	-0.84465549745317	10.275993550838	-3.78161150202745	0.000211327496147232	0.0039245635605257	0.388112458361365	down
ERICH2	0.699823535880157	7.57052554692737	3.78039058225928	0.00021229003713641	0.0039381248109303	0.383965504743552	up
SLC37A2	-0.520285947752793	10.7480549888268	-3.78015163571362	0.000212478901354402	0.0039381248109303	0.383154036283706	down
XKRX	-0.704135476704118	7.94765359385475	-3.77972890390615	0.000212813419862233	0.00394041956915209	0.381718535106812	down
TAGLN	0.470878594007514	14.6366678603352	3.77741961951333	0.000214649635479553	0.00397048747092296	0.373879135559644	up
ATP2B1	-0.386715139450677	11.8045114790503	-3.77672359798127	0.000215206008649795	0.00397684542268756	0.371517127314371	down
CSGALNACT2	0.455277053857687	10.653998696648	3.77566708356339	0.000216053155951182	0.00398664461517144	0.367932462037238	up
CEACAM6	-0.876866599188494	11.2512638206704	-3.7755308202442	0.000216162645836257	0.00398664461517144	0.367470193960902	down
GJB3	-0.757223425193486	12.1984069944134	-3.77379074876437	0.000217565449151251	0.00400856301928823	0.361568313871541	down
FAM83B	-0.692770163607991	12.7673459692737	-3.77288463464695	0.000218299344292511	0.00401812602127388	0.358495919981126	down
DUOX1	-0.443325695443193	12.5915750977654	-3.77243729633571	0.000218662523506369	0.0040208533452238	0.356979344834548	down
SPDYA	-0.544233843682883	7.72761359664804	-3.76515411744601	0.000224656557965052	0.00412701600246015	0.332309260936558	down
MFSD2B	-0.288431275561786	12.6672585111732	-3.76437614144756	0.000225305943702685	0.00413488366357598	0.329676442034057	down
TUBB8B	-0.36040455096129	10.9604378555866	-3.76329983759266	0.000226207276666216	0.00414735517738716	0.326034787282142	down
TPRG1	-0.628839248888875	8.33138785865922	-3.76223316367645	0.000227103911189541	0.0041536172704917	0.32242658859937	down
CCDC102A	0.418760467790269	10.4404321452514	3.76216874301164	0.000227158170058107	0.0041536172704917	0.322208703024404	up
SH3RF3	0.39754148083647	10.3182885837989	3.76186307783159	0.000227415786471656	0.0041536172704917	0.321174915977876	up
FCGR1A	0.751221669513122	10.4445588368715	3.76183762125769	0.000227437253889284	0.0041536172704917	0.321088822783398	up
HTR2A	0.621324828139837	5.68625337430168	3.7601406719385	0.000228872616467107	0.00417575297614768	0.315350919743182	up
SPATA46	-0.326348217303359	8.74535333854749	-3.75766214716265	0.000230984485123359	0.00420840860026493	0.306974227492876	down
SPEF2	0.660615001036211	7.94329869944134	3.75738167319667	0.000231224625657696	0.00420840860026493	0.306026602969144	up
SOX15	-0.578600300149796	12.6883691385475	-3.75724984526396	0.000231337577726985	0.00420840860026493	0.30558122276152	down
SCN7A	1.07823216662922	6.79788014162011	3.75557987605376	0.000232772958589048	0.0042255641039731	0.299940388219754	up
LIPC	0.781172800624232	6.83744410893855	3.75547916136819	0.000232859794290761	0.0042255641039731	0.299600261595645	up
HCAR3	-0.699210690886375	12.0856729681564	-3.75536474229977	0.000232958483032793	0.0042255641039731	0.299213862897879	down
PZP	0.326472983607995	7.2938149972067	3.7549519912906	0.000233314818024164	0.00422792675568788	0.297820066104381	up
GATA6	0.704161870024981	8.98999183463687	3.75461219262996	0.000233608558979397	0.00422796425606829	0.296672715995361	up
CKLF	0.36266585212236	12.4027142318436	3.7544267055637	0.000233769051963778	0.00422796425606829	0.296046445302936	up
FGD5	0.43921990717854	11.4223763212291	3.75310619842722	0.000234914641506968	0.00424117264155444	0.291588701502498	up
SCN9A	-0.955343014357036	8.98064867094972	-3.75306216211328	0.000234952936027507	0.00424117264155444	0.291440067507157	down
PTPRZ1	-0.853098128826444	12.3557683256983	-3.74898461327109	0.00023852452789678	0.00430149199247607	0.277683711666653	down
FAM214B	-0.336469550062409	10.4924131284916	-3.74842994761665	0.000239014318598681	0.00430617222747006	0.27581342905116	down
HPSE2	0.911273604993767	7.38301428994413	3.74787853372754	0.000239502180820466	0.00431080874256356	0.273954344559222	up
GLIS2	0.629965155617993	11.1385707486034	3.74573896282918	0.000241404094505062	0.00434086343397996	0.266743014334437	up
VCAN	0.630878705243465	13.6247253882682	3.74292868954965	0.000243923923250364	0.00438196089212782	0.257276437709832	up
CCDC200	-0.719240427465659	11.5614602932961	-3.74144125790162	0.000245267675440923	0.00440187216739031	0.252268382191811	down
CTAGE9	-0.49725927365791	11.103841	-3.73963497392528	0.000246908894017979	0.00442707883703761	0.246189057457624	down
TMEM154	-0.585421589219711	12.1724641706704	-3.73780833441737	0.000248579166921259	0.00445275766340465	0.240043766080557	down
JMJD7	-0.518761444294626	6.04714708994413	-3.73716050922604	0.000249174098602223	0.00445914336646906	0.23786492770288	down
HES5	-0.551930073657909	11.7960426117318	-3.73596024773066	0.000250279921494736	0.00447192098832629	0.23382892387707	down
KRT75	-0.850053975493122	12.0375194458101	-3.73566652350689	0.000250551240933424	0.00447192098832629	0.232841413928131	down
FAM160A1	-0.381290678932585	11.4031922932961	-3.73556381121376	0.000250646184125774	0.00447192098832629	0.232496107625071	down
OTX1	-0.532981658052421	11.1052561298883	-3.73534926333755	0.000250844613483465	0.00447192098832629	0.231774849719676	down
CCDC148	0.666244811928841	5.54632629860335	3.73497876192731	0.000251187629727602	0.0044737712986056	0.23052939698191	up
AIF1	0.488055265855198	13.1308855111732	3.73459420432462	0.000251544128499344	0.0044758579895968	0.229236805224733	up
PTGER4	0.419506388339579	10.292240300838	3.7339782950251	0.000252116095575165	0.00448177101079007	0.227166820357758	up
LMTK3	-0.801533898951305	10.5708127653631	-3.73145201995233	0.000254475024922183	0.00451940877594468	0.218679408125795	down
TIGD5	-0.411038567540562	11.8571658575419	-3.73050437740603	0.000255365264004499	0.00453091632082366	0.215496919038328	down
LRRC55	0.689479880255933	8.96720396145251	3.72976139222991	0.00025606530135022	0.00453903052184878	0.213002217265934	up
IL19	-0.715929181635447	6.67455034581006	-3.72767322152459	0.00025804249480407	0.00456974687057851	0.205993089916697	down
CHP1	-0.245041022596739	13.1881594497207	-3.72711473841721	0.000258573738174542	0.00457482258997361	0.204119059837626	down
ADH4	0.40883441183521	6.84159916368715	3.72587254747569	0.000259759051703311	0.00459144992996561	0.199951657675909	up
CFAP251	-0.794462815387003	11.9911758427374	-3.7250593522801	0.000260537792363958	0.00459611001112069	0.197224126586658	down
ZDHHC11	-0.89178560853931	8.35102345698324	-3.7249165067371	0.000260674813324083	0.00459611001112069	0.196745061994288	down
RAB20	0.325718611610503	10.4748589106145	3.72482773679255	0.000260759997957278	0.00459611001112069	0.196447359953043	up
DOK2	0.423362152559323	11.1374880782123	3.7234294045353	0.000262105330253946	0.00461547248689176	0.191758661599842	up
C3orf18	0.561354890980043	8.9312606122905	3.72250642373983	0.000262996919795223	0.00462319020945326	0.188664670095826	up
FAM83E	-0.499557840936323	9.56426424916201	-3.72244689794089	0.000263054519376479	0.00462319020945326	0.188465151766297	down
IPPK	-0.246257809176019	11.1619184497207	-3.72220856856583	0.00026328525603271	0.00462319020945326	0.187666347603935	down
PLA2G4D	-0.678863115630463	8.66663641675978	-3.72186820428091	0.000263615108681896	0.00462463991318961	0.186525630565704	down
VASH2	0.581851135805262	9.11037547206704	3.72135280829382	0.000264115331125585	0.00462907292163032	0.184798471304008	up
NAP1L3	0.883236201947571	7.45276523407821	3.72065186323624	0.000264797079979933	0.00463667621039769	0.182449840352461	up
SELENON	0.181970280056188	12.9988085181564	3.71961671322238	0.00026580692390326	0.00465000494285768	0.178982091419874	up
ZNF853	0.387624025630474	10.1578500952514	3.7176759535323	0.000267710055795161	0.00467892126488346	0.172482772152333	up
ZNF57	-0.431640270536814	10.9688069860335	-3.71737305660767	0.000268008239415352	0.00467975918329271	0.171468675954269	down
PRDX2	-0.401294865792744	12.8643624469274	-3.7168665773269	0.000268507538876413	0.004684103996761	0.169773145379312	down
GIMAP5	0.727964215006251	9.16263362346369	3.71584826198745	0.000269514080544648	0.00469728128636111	0.166364748192606	up
GPR160	-0.667878377091123	9.75801993240223	-3.71518473846365	0.000270171850106714	0.00470436105106671	0.164144301488582	down
CDH11	0.642313013196018	12.0004677106145	3.71433026136496	0.00027102115238218	0.00471475960065037	0.161285337250481	up
WIPF1	0.462059788077415	9.40801776312849	3.71352399064962	0.000271824853298481	0.004724346265367	0.158588179779883	up
KCTD9	-0.363561330337065	11.7023709692737	-3.71258958206138	0.000272759101274262	0.00473618194329617	0.155462997561616	down
ZNF362	0.326995725280916	12.4348160167598	3.7119203678268	0.000273430064370164	0.00474342823171283	0.153225185461835	up
HRNR	-0.522741330724091	4.11312757150838	-3.71101285729581	0.000274342438443658	0.00475484517269216	0.150191075153194	down
SNED1	0.224808857696642	8.55352550614525	3.70994217138652	0.0002754225615404	0.00476618733754267	0.14661222973074	up
IRGM	0.514222528002504	5.44689908044693	3.70985905556013	0.00027550657782384	0.00476618733754267	0.146334445929469	up
LOXL3	0.377591135018745	10.6975158603352	3.70743932626614	0.000277963163603122	0.00480187935055181	0.138249728590481	up
PARD3B	0.537519567365804	8.59119587793296	3.70732153513807	0.000278083275581392	0.00480187935055181	0.137856283868267	up
IL23A	-0.703015692890123	9.22947106731844	-3.70624271403334	0.000279185636474699	0.00481646733183889	0.134253313372571	down
TM6SF1	0.420937069975039	8.82752056089386	3.70564020607546	0.000279803086618381	0.00482267052797267	0.132241489692309	up
SUSD4	-0.68663340950061	10.2215396201117	-3.70489787913295	0.000280565597325258	0.00482871415099228	0.129763183113445	down
KLK6	-0.77941748164792	12.9944211363128	-3.70455207804808	0.000280921470583287	0.00482871415099228	0.128608848615524	down
NOD2	-0.519902994818965	10.0286587067039	-3.70454540141792	0.000280928345878809	0.00482871415099228	0.128586561955298	down
CTC-251H24.14	-0.509715061398245	6.53505233994413	-3.70112538197578	0.000284471103059108	0.00488511854757426	0.117175013315292	down
SLC14A1	0.733988972191021	6.81298151256983	3.70070661793229	0.000284907784642091	0.00488812888127684	0.115778345973003	up
STK4	0.324248275156071	13.0288694050279	3.69977121438675	0.000285885499134297	0.00490040762539917	0.112659063574061	up
OR52E5	-0.331474163732828	3.64781965139665	-3.69929004135728	0.000286389670658626	0.00490455424083055	0.111054762397604	down
MILR1	0.655586972596769	9.59596129888268	3.69839048870581	0.000287334472579106	0.00491623236203281	0.108056000827492	up
SLC16A2	0.798550654469423	9.22766358659218	3.6969783693276	0.000288823565139115	0.00493719331962211	0.103349796956965	up
ZSCAN26	0.301256752372046	10.4202148379888	3.69589801198102	0.000289967730121359	0.00495222513333292	0.0997503017339305	up
GGTA1	0.436638860349567	7.8368884396648	3.69507689351878	0.000290840207182772	0.00496259371763232	0.0970151307854836	up
VSTM4	0.551554299719117	7.66211952039106	3.69435733358368	0.000291606811404967	0.00497113854155359	0.0946186816398278	up
CYSLTR1	0.518063745655441	7.38558648072626	3.69377756709277	0.000292225870500321	0.00497715483080738	0.0926880960943448	up
PITPNM3	-0.622564071947558	8.91220056648045	-3.69348203796892	0.000292541905971514	0.00497800380670909	0.0917041026040097	down
STMN2	0.790257206566798	6.70052531536313	3.69319623214395	0.000292847850481597	0.00497867968350577	0.0907525478403866	up
APOE	0.437702990574303	13.5195100223464	3.68907197599266	0.000297296493444489	0.00504972000354712	0.0770283643841552	up
CTSH	0.514113757116123	13.2413311899441	3.68718848318257	0.000299349287653407	0.00507997370998763	0.0707650761688745	up
LRRC30	-0.324856189737812	8.18096813798883	-3.68581769917704	0.000300851694635056	0.00510084092599291	0.0662084490845682	down
FAM135B	-0.361473083208482	6.08029155418994	-3.6853243246816	0.000301394183426105	0.00510540998573514	0.0645687763186187	down
DIXDC1	0.536618802247213	10.9389293659218	3.68488855358391	0.000301874102592165	0.00510891184848513	0.0631206979670376	up
MUC4	-1.05473856670411	11.132010277095	-3.68246853527775	0.000304552450465263	0.00514763396205503	0.0550815829390174	down
NOG	0.391337589201017	8.56652821173184	3.6823244475103	0.000304712624779152	0.00514763396205503	0.0546030770216301	up
PPP1R27	-0.303522233426957	8.35049193575419	-3.68194200206687	0.000305138153800246	0.00515017022943899	0.0533330787985111	down
FA2H	-0.856797654494377	9.1008263622905	-3.67936031734605	0.000308025383017261	0.00519421342453184	0.044762953831154	down
ARMCX2	0.67265311871412	10.1947301055866	3.67877084528678	0.000308688226635811	0.00520036574467023	0.0428068722292503	up
ENPP1	0.404181540892642	9.68949001117318	3.67854158645972	0.00030894638480983	0.00520036574467023	0.0420461809590424	up
LCE3D	-1.12115619235329	12.2140109055866	-3.67649044835537	0.00031126516660485	0.00523106103099599	0.035242217290544	down
SNX10	0.466065491885153	12.2087391648045	3.6764338431883	0.000311329390273169	0.00523106103099599	0.0350544946875013	up
PDGFC	0.627320182565558	11.5731551486034	3.6745634528275	0.000313458565881331	0.00526210829492528	0.0288530159860452	up
DLG1	-0.26943505065541	12.7151728282123	-3.67367405269891	0.000314475837475856	0.00527445079518922	0.0259050632836519	down
SMYD1	0.904246856978782	5.02317467039106	3.67014396726838	0.000318544263313394	0.00533353509660205	0.0142104811038211	up
RARRES1	0.813339607627983	10.8348068843575	3.67010636432192	0.000318587866939317	0.00533353509660205	0.0140859606874129	up
GREM1	0.598593500593031	13.3736244041899	3.66987679628691	0.000318854191647564	0.00533353509660205	0.0133257804768201	up
ITM2A	0.568113518352074	11.1321239832402	3.6695790760826	0.000319199893483933	0.00533454620915373	0.0123399852370207	up
MAGEB5	-0.390703004531827	4.20726999357542	-3.66897599700969	0.000319901251203834	0.00534149401675259	0.0103433120364178	down
CX3CL1	0.509138948377039	11.1303647039106	3.66728561466319	0.000321874860121093	0.00536965366558836	0.00474829585216341	up
DEGS2	-0.281821914856407	12.0917823324022	-3.66651997720943	0.000322772557415333	0.00537983029966501	0.00221483066251338	down
EPN1	-0.275881392272142	9.71411336005587	-3.66611756711904	0.000323245323330502	0.00538291254817784	0.000883452765884307	down
C7orf57	-0.757324414069906	5.29840217206704	-3.6625181365866	0.000327503224706404	0.00544835785151615	-0.0110197283081108	down
DUSP14	-0.40392588882645	12.2218067346369	-3.66219110472602	0.000327892694475748	0.00544835785151615	-0.0121007135695264	down
FBXL13	0.348083930724103	7.49049559832402	3.66204479180251	0.000328067083366806	0.00544835785151615	-0.0125843158395025	up
PLCXD3	0.553792912247194	4.07794673854749	3.66181538018884	0.000328340692939346	0.00544835785151615	-0.0133425475423001	up
LGI2	0.743194145093646	7.19533677458101	3.66121313179936	0.000329059994136207	0.00545545297016064	-0.0153328537470721	up
KLK9	-0.779315167852669	11.4277933351955	-3.65971034963343	0.000330861345807511	0.00547907178227987	-0.0202980133505335	down
GFRA1	0.52198311461925	9.34276900502793	3.65953628738681	0.000331070590555385	0.00547907178227987	-0.0208729982626616	up
ACAA2	0.523000853183531	12.5027844636872	3.65765553574667	0.000333339467958168	0.00551174305065049	-0.0270842442262502	up
TMEM130	0.797532647927588	8.23402634469274	3.65683015272265	0.000334339807671399	0.00552339994987883	-0.0298092348933565	up
SKI	0.37767478227217	11.5857025558659	3.65578248476623	0.000335613629295704	0.00553467623835209	-0.0332673363841671	up
RGS1	0.513424058114873	13.0494905558659	3.65560729282349	0.000335827085159023	0.00553467623835209	-0.0338455201508641	up
ZCCHC13	-0.444592746067412	7.08999950614525	-3.65553906687896	0.000335910247073933	0.00553467623835209	-0.0340706789468346	down
APP	0.233393568039968	14.6915794022346	3.6551225732574	0.000336418340600552	0.0055381684749744	-0.0354451101693183	up
PARD6A	-0.240341177621708	8.55510069692737	-3.65221030132202	0.000339991422581838	0.00559206648522688	-0.0450518686850154	down
SAMD12	-0.951013983295864	10.2799309586592	-3.65177623057716	0.000340527041773749	0.00559595448876176	-0.0464831821848914	down
SOWAHC	-0.419092680524331	12.3555692430168	-3.65041692568812	0.000342209502046915	0.00561544304462714	-0.0509644366298012	down
STARD3NL	0.490643616978792	11.6398432067039	3.65033309670672	0.000342313516436284	0.00561544304462714	-0.0512407508545047	up
GUCY1B1	0.434237477915117	10.9019801695531	3.64974096206925	0.000343049082476144	0.00562257746834914	-0.0531923697109535	up
LIPM	-0.423803555330821	8.62074750670391	-3.64712728977233	0.000346313708002348	0.00567111440748853	-0.0618035350168675	down
RCN1	0.31730358401999	13.2941949469274	3.64668276232143	0.000346871855345376	0.00567528483535772	-0.0632675755061616	up
CFAP65	-0.332292523476895	8.85452014022346	-3.64602796323487	0.000347695564597422	0.00568378912022412	-0.0654238615108316	down
PELI1	-0.334270654931315	12.2200216005587	-3.64554147118056	0.000348308744864204	0.00568436539960819	-0.067025688808477	down
HEPH	0.535707140193521	11.3040964586592	3.64551769524006	0.000348338738460563	0.00568436539960819	-0.0671039689401844	up
FUT5	-0.595925710973772	8.17255976480447	-3.64414177138844	0.000350078635890499	0.00570071699761224	-0.0716333268877882	down
HSPB7	0.453053961885154	5.68571787486034	3.64396558983303	0.000350302013780775	0.00570071699761224	-0.0722131870481233	up
GASK1B	0.622007362521865	11.4315187949721	3.6439261123797	0.000350352085068354	0.00570071699761224	-0.0723431145009306	up
ADGRV1	-0.360860062546805	7.25710994106145	-3.64376216022318	0.000350560106264589	0.00570071699761224	-0.0728826978238972	down
SLC5A9	0.590204682309619	5.10759375027933	3.64342348440026	0.000350990184331884	0.00570275190025245	-0.0739972485928488	up
RAB38	-0.681010177028705	12.7477299189944	-3.64310734127252	0.000351392097527808	0.00570432605544057	-0.0750375660603195	down
CSPG4	0.739696640087411	11.2932616960894	3.64077587263656	0.000354369526799564	0.00574767087656431	-0.0827072269893891	up
PTGER1	-0.314304081523083	9.84871514804469	-3.64021790722892	0.000355085602575898	0.00575429450066887	-0.0845420993325572	down
NFE2L2	-0.329787802684116	14.1693283547486	-3.63857135403314	0.000357206700994253	0.005778138522559	-0.0899553902586394	down
KRT13	-0.410281151747801	14.9511454553073	-3.63837325529789	0.000357462696434561	0.005778138522559	-0.0906065278027448	down
TTYH3	0.401509082334597	12.9793718351955	3.6382307498849	0.00035764695771083	0.005778138522559	-0.0910749149080319	up
C6orf15	-1.05022130367041	10.3405337005587	-3.63811795439364	0.000357792867179473	0.005778138522559	-0.0914456402015409	down
C5	0.577155256229725	8.93569226703911	3.63774806088866	0.000358271746221238	0.00578088000524881	-0.0926613010486257	up
NGFR	0.62397150845195	9.86352956927374	3.63674667487932	0.000359571215288212	0.00579684594578005	-0.0959518390324146	up
MAP1A	0.575143094694139	9.9756851301676	3.63573654198933	0.000360886536220645	0.00581303971908897	-0.0992703304307012	up
TRIM44	0.259455847690408	12.4712316312849	3.63482205634352	0.000362081223434441	0.00582522827529389	-0.102273917986866	up
TYRP1	0.970766774868926	7.93720966173184	3.63468070715861	0.000362266214863739	0.00582522827529389	-0.102738115176853	up
CHP2	-0.966690187191011	9.69987209832402	-3.63442182911207	0.000362605253822127	0.00582567083481752	-0.103588242298272	down
LAIR1	0.561122591111129	11.211728072905	3.63408027615118	0.000363053025476241	0.00582785805101389	-0.104709785148647	up
LRRC18	-0.64402895049937	10.7491328938547	-3.63274785929827	0.000364804795479603	0.00585095581497774	-0.109084119316597	down
PLIN4	0.468156361735348	10.8270941759777	3.63093951847328	0.000367195026335836	0.00588424523351025	-0.115018709656363	up
BEST2	-0.368994143570529	8.1174383603352	-3.63062296229476	0.000367614959729507	0.00588593096053211	-0.11605731850837	down
SLC27A6	0.682328249975042	8.47099862793296	3.62902875956481	0.000369736668102968	0.00591483783592267	-0.121286654062715	up
N4BP2L1	0.476234006136087	7.45998618659218	3.6270494492151	0.000372386975599926	0.00594420453937448	-0.127776479207305	up
CPED1	0.721639891073672	7.9639303972067	3.62696496764272	0.000372500494382962	0.00594420453937448	-0.128053412298001	up
SLC8A1	0.479284910212249	9.74683497932961	3.62694602951997	0.00037252594621394	0.00594420453937448	-0.128115491262832	up
SFTA2	-0.589621167078636	8.83058473296089	-3.62584642000662	0.00037400657680618	0.00596274253440099	-0.131719521534293	down
TEX35	-0.458653295905112	5.79499552094972	-3.62532269547489	0.000374713723271191	0.00596892788662227	-0.13343572687279	down
CTD-2370N5.3	0.465766051248451	11.4999635642458	3.62369418047752	0.000376920646332554	0.00599613273788547	-0.138770883856453	up
CDRT1	-0.498948374937568	8.47508445363128	-3.62343142372281	0.000377277873416551	0.00599613273788547	-0.139631504683003	down
ZBTB7A	-0.306899221285891	11.4321109553073	-3.62335379910673	0.00037738346786221	0.00599613273788547	-0.139885742341573	down
CDH26	-0.44937362257177	8.46004481340782	-3.62222956814463	0.000378915909838113	0.00600823455596211	-0.143567320199954	down
DNAJB2	-0.554395046254665	12.3593404497207	-3.62210889412393	0.000379080748965451	0.00600823455596211	-0.143962439306192	down
NAIP	0.401326867940089	8.94347045586592	3.6220178527602	0.000379205154994848	0.00600823455596211	-0.144260525651565	up
PHYHIPL	0.601695724968794	8.26387837039106	3.6218532015864	0.000379430244938306	0.00600823455596211	-0.144799607824937	up
ANTXR2	0.486913432022479	12.4952935726257	3.62137809240151	0.000380080459284347	0.00601343880632536	-0.146355038159767	up
NIPAL1	-0.341281103932568	12.5352809972067	-3.62103959269763	0.000380544356082257	0.00601568892907378	-0.147463124131833	down
ITGA7	0.26920301766544	10.6678723673184	3.61961996621793	0.000382495700108625	0.00603743058725376	-0.152109330875457	up
TNFSF13B	0.526425732584284	11.403528503352	3.6195693966618	0.000382565383984584	0.00603743058725376	-0.152274807896665	up
AACS	-0.375227161985011	11.471933622905	-3.6192472231294	0.000383009613881488	0.0060393446789188	-0.153328998567058	down
SPARC	0.314836623845203	14.8987824022346	3.61893719544683	0.000383437555339948	0.00604099892368354	-0.154343370309824	up
PRAMEF11	-0.386289421922586	7.52655635865922	-3.61844817933731	0.000384113476385719	0.0060442637562804	-0.155943217763206	down
FPR3	0.527143309238458	11.6264837094972	3.61831973912194	0.000384291193316796	0.0060442637562804	-0.15636338728421	up
ST3GAL5	0.660172486142338	9.49257315251397	3.61661321935334	0.000386659793164303	0.0060764073882064	-0.161944747562399	up
ALDH1A2	0.837978847328347	6.46669356284916	3.61459989545733	0.000389471915317996	0.00611546119929626	-0.168526630225532	up
DZANK1	0.46139596765294	8.91279768938547	3.61359257882677	0.000390886112532462	0.00613251777723957	-0.17181852760791	up
MACC1	-0.662072087278386	10.6089521519553	-3.61306394170491	0.000391630213838393	0.00613904160016077	-0.173545790652128	down
KLHDC1	0.543321396978792	7.91626017206704	3.61258609896061	0.000392303965933713	0.00614206347487574	-0.175106901492453	up
PALM2AKAP2	0.679332611847707	9.85909533324022	3.61246147788097	0.000392479859498236	0.00614206347487574	-0.175514008964709	up
ITM2C	0.396261661267181	11.4523305572626	3.6116135461734	0.000393678627326856	0.00615567224886248	-0.178283679429665	up
TLR1	0.607674300299642	10.5372239625698	3.61126911896396	0.00039416654752044	0.00615815255236403	-0.179408551020526	up
RARG	-0.306872194694115	11.3763497597765	-3.61018943091485	0.000395699742657591	0.00617694564894793	-0.18293412672598	down
EBF1	0.430462339887656	9.81522601117318	3.60925935127158	0.000397024991171792	0.00617871522347483	-0.185970448446908	up
GAB3	0.491917457915113	8.4918760122905	3.60918848006952	0.000397126145122092	0.00617871522347483	-0.18620178570547	up
KCNG3	-0.812093709856425	6.65258513603352	-3.60909458108523	0.000397260203850508	0.00617871522347483	-0.186508284056391	down
OXSR1	-0.275938723096122	12.2977120614525	-3.60888028587665	0.000397566310857336	0.00617871522347483	-0.187207745432043	down
MSMB	-0.87995696545566	8.73711047206704	-3.60877987146918	0.00039770982285722	0.00617871522347483	-0.187535486600386	down
XPA	-0.454125823021215	9.10684744748603	-3.60871995931821	0.000397795472384562	0.00617871522347483	-0.187731029283734	down
MAST4	-0.31677398364543	11.8525113072626	-3.60490039882938	0.00040329186548489	0.00625888894309787	-0.200191628114076	down
FCGR2B	0.525659374656689	13.1246642094972	3.60432884206668	0.000404120469462063	0.00625998013908873	-0.202055246868971	up
KRTAP5-4	-0.319208005774021	9.95090197569832	-3.60422792087095	0.000404266944583874	0.00625998013908873	-0.202384284209391	down
CILP2	0.698473375305879	6.82150264692737	3.60415941724318	0.00040436639794766	0.00625998013908873	-0.202607624756081	up
ECRG4	0.935520049925098	8.07372698379888	3.60332847992544	0.000405574586764954	0.00627349077509628	-0.20531641621852	up
MPO	-0.424343137453178	8.73119281396648	-3.60278604769334	0.000406365120422775	0.00628052406365812	-0.207084413049838	down
DOCK10	0.593953636953819	10.7540516189944	3.60127111692296	0.000408580654165132	0.00630955145626931	-0.212020944583398	up
ZNF660	0.52498766449439	7.73119222625698	3.59909026353239	0.000411790060306626	0.0063538662688071	-0.219124299758784	up
C2CD2L	-0.334141416229707	9.44508415335195	-3.59855503104756	0.000412581344059239	0.00636063347431625	-0.220867062598088	down
BAHD1	-0.352810074344555	11.745555849162	-3.59811161866885	0.000413237965897976	0.00636063347431625	-0.222310682078662	down
RAET1E	-0.631160703508112	8.3428806547486	-3.59810416867011	0.000413249006539449	0.00636063347431625	-0.222334935759839	down
ZBTB8A	0.308216571123619	10.495586725419	3.59552564435224	0.000417087021548778	0.00641442795228922	-0.230726793730069	up
ATP5F1D	-0.470949759176023	14.4993225558659	-3.59522952092768	0.000417529929996213	0.00641596320530746	-0.231690201169798	down
CCR1	0.542935597191025	11.1193908687151	3.59461603221838	0.000418448927629174	0.00642480574350837	-0.233685906572215	up
THY1	0.460710861485651	13.6624212011173	3.59410000196326	0.00041922340827858	0.00643141670075285	-0.235364347984241	up
GJB4	-0.974151638514352	10.7294291469274	-3.59286780448403	0.0004210782065441	0.00645457667260756	-0.239371356320094	down
GIMAP1	0.615854978651699	10.2033618240223	3.59230976606277	0.000421920748332001	0.00646219485221683	-0.241185663097276	up
CYP2C19	-0.827413096704112	5.9367919547486	-3.58959883162668	0.000426036425052385	0.00651583941095356	-0.249996053875372	down
ANKDD1A	0.256327209107374	9.11943501731844	3.58954398601975	0.000426120079118561	0.00651583941095356	-0.250174239928395	up
RIPOR1	0.346472448626736	11.4254883519553	3.58693188294829	0.000430122181655895	0.00656727262930602	-0.258657894073165	up
TCF7	0.511080617034965	9.78951177513967	3.58689039511783	0.000430186031276396	0.00656727262930602	-0.258792596305268	up
NHLRC4	-0.360967948220962	10.094988424581	-3.58571282789217	0.000432002027954747	0.00658598407707886	-0.262615348005139	down
FNDC5	0.486381248208501	7.88613505782123	3.5855595891307	0.000432238876524435	0.00658598407707886	-0.263112729328707	up
POLR3G	-0.471216719350798	10.1272702159218	-3.58541127225659	0.000432468234140037	0.00658598407707886	-0.263594117754667	down
S100A16	-0.381073550998735	14.4080771368715	-3.58416714417654	0.000434396673116823	0.00660853267141239	-0.267631476942389	down
MIDN	-0.229210959800241	13.3740998519553	-3.58400046623669	0.000434655643325878	0.00660853267141239	-0.268172276912853	down
RNF14	0.279902294756573	11.4681075307263	3.58361347940042	0.000435257471516424	0.00661230704697697	-0.269427803098451	up
MCAM	0.276052342977545	13.1792248505587	3.58325951878383	0.000435808625217077	0.00661530608781214	-0.270576077742176	up
LRRN4CL	0.588476186229723	9.14216857932961	3.58229732374545	0.000437310185334257	0.00663271514674447	-0.273697015434164	up
OTOP2	-0.263192835992498	8.87171265418994	-3.58131976935004	0.000438840700317194	0.00665053479467735	-0.276867031201975	down
CCDC65	0.391252076367052	6.94188375195531	3.58052522049387	0.000440088404045105	0.00666087554813483	-0.279443045930803	up
BICDL1	-0.455235033058669	9.09866244748603	-3.58014196573205	0.000440691433327301	0.00666087554813483	-0.280685423581636	down
ADM	-0.382565591760281	14.2158431564246	-3.58011701104009	0.000440730725051379	0.00666087554813483	-0.280766313967846	down
TMTC2	-0.446721805742815	9.9118875122905	-3.57997921144895	0.000440947752985986	0.00666087554813483	-0.281212981208665	down
ZC3HAV1L	-0.154216777403223	13.8789296955307	-3.57947254088447	0.000441746600622939	0.0066657961841621	-0.282855188955028	down
MAP3K21	-0.248311866192248	12.1232526343575	-3.57932062944714	0.00044198637871563	0.0066657961841621	-0.283347521336947	down
HTR3B	-0.414028158639195	5.86058280502793	-3.57899390611923	0.000442502496218609	0.006668202402727	-0.284406343445656	down
EBI3	0.86623815731587	8.08560582011173	3.576604790545	0.000446293802051204	0.00671991980045054	-0.29214628557109	up
CFAP299	0.487581780636718	6.67533760670391	3.57549659746296	0.000448062761154077	0.00673723413859593	-0.29573494827839	up
MINPP1	0.436281994581789	11.2408709502793	3.57541504312129	0.000448193203011793	0.00673723413859593	-0.29599900783751	up
SH3GL2	0.888229575642953	5.06285483184358	3.57520801703292	0.000448524490805408	0.00673723413859593	-0.296669300933915	up
SOAT1	0.364890230774048	11.6538554078212	3.57447749165998	0.000449695335958513	0.00674940006240783	-0.299034271769723	up
TNFRSF6B	0.526341463795273	11.8133352821229	3.57395451082748	0.000450535306151433	0.00675658441085641	-0.300727090609891	up
CCNJL	0.424814220337087	9.20144153826816	3.57331210110493	0.000451569114070147	0.00676666186075787	-0.302806191928312	up
PTGFR	0.691542192322105	7.64613163072626	3.5721899363411	0.00045338033220925	0.00678836316464786	-0.306437202733809	up
GRHL2	-0.312316326654166	12.1566661064246	-3.57159513774408	0.000454343130140063	0.00679733670139946	-0.308361404841615	down
PGAP4	-0.528181958564293	11.581911377095	-3.57039519303969	0.000456291333588573	0.00682102656230209	-0.312242441147109	down
CHD7	-0.48294205106116	11.1024969301676	-3.56895541951051	0.000458639290743564	0.00684898507870734	-0.316897679646085	down
SOST	-1.36814377650436	8.98436703351955	-3.56879959566473	0.000458894086071349	0.00684898507870734	-0.317401409613394	down
LCP2	0.537453045193532	11.7970432793296	3.5682000228305	0.00045987572001604	0.00685816255185004	-0.319339464605541	up
CMTM7	0.480790853745333	11.1332944189944	3.56765954263401	0.000460762298908876	0.0068659089656533	-0.321086267798614	up
TMSB15B	0.415925413770291	6.85266402960894	3.56713871828353	0.0004616181563642	0.00686870260814498	-0.322769327979972	up
COA6	-0.404415746192257	13.5929413687151	-3.56709846975119	0.000461684357972207	0.00686870260814498	-0.3228993835315	down
CBFB	0.302853034644219	12.2449966424581	3.56513838347856	0.000464919178128901	0.00691133032606406	-0.329231498184316	up
FAXDC2	0.604317971935091	9.18321384916201	3.56474526976457	0.000465570513309267	0.00691551562303145	-0.330501101067676	up
LPP	0.320988915324605	12.6740690544693	3.56428515971224	0.000466333942426692	0.00692135798200125	-0.331986922086822	up
SPRED1	0.441327766978786	10.9721108854749	3.56388192075674	0.000467003977313612	0.00692580601089759	-0.333288954475772	up
ATG4D	-0.28013040761547	12.4570300055866	-3.56318433450878	0.00046816524804714	0.00693752638964308	-0.335541114419801	down
NUDT8	-0.356637072471907	11.9938539567039	-3.56268202539632	0.000469003122761939	0.00694443974566193	-0.337162585315818	down
RBFOX3	0.643717398789023	6.31370779832402	3.56211136359205	0.000469956724309	0.00695305435229636	-0.339004461206023	up
SUSD2	0.456930320037459	10.809828301676	3.56178008174793	0.000470511147531324	0.00695575412646901	-0.340073594007813	up
ASB5	0.912397705430718	5.01591053910615	3.56057781566233	0.000472528395498107	0.00698005807599534	-0.343952897595503	up
PLA2G4F	-0.387390984769027	10.0268419608939	-3.55964147683139	0.000474105083333794	0.00699782096560795	-0.346973359928207	down
PLEK	0.610432583870177	11.0489884374302	3.55931545593486	0.000474655225745634	0.00700041591219961	-0.348024884037671	up
PLEKHO1	0.498561641385791	12.552621273743	3.55826385459719	0.000476433839883819	0.00702111051195217	-0.351416074920984	up
COL4A2	0.364881181460701	14.7526230195531	3.55794361584837	0.000476976715915481	0.00702357603490977	-0.35244860469389	up
RP11-290H9.2	0.472879767041217	10.0385667569832	3.55754557284605	0.000477652298447031	0.00702799027006917	-0.353731882783724	up
BCL11B	-0.409377486984997	10.6441691773743	-3.55683765585064	0.000478856041756452	0.00704016260761588	-0.356013878017625	down
UGT1A7	-0.977853941885133	12.6382246368715	-3.55543812930984	0.000481244199039786	0.00706971544873766	-0.360524144815191	down
GNA15	-0.453638616042431	13.8037910111732	-3.55517443509705	0.00048169541995472	0.00707078967705904	-0.361373782611982	down
TP53I11	0.464773951473173	10.2119092055866	3.55430327197366	0.000483188942528082	0.00708715012879816	-0.364180332315281	up
NFKBIB	-0.31045549310236	11.1626690614525	-3.55343758786489	0.000484677384621672	0.00710115191180769	-0.366968641270965	down
PURA	0.246127619600514	11.5388919469274	3.55330658762084	0.000484902999378558	0.00710115191180769	-0.367390532850662	up
APOLD1	0.338779272596776	11.6848433365922	3.55282935372805	0.00048572574941746	0.00710763477297021	-0.368927370068809	up
EPHB2	0.668778081404513	9.07316239050279	3.5523570075708	0.000486541365441369	0.00711400318617596	-0.370448291420423	up
IZUMO1	-0.401689716766535	6.9242679877095	-3.55142527613095	0.000488153994445558	0.00712741707927837	-0.373447887987712	down
ARMCX1	0.441964825905144	11.5217218798883	3.55123957659025	0.000488476000933595	0.00712741707927837	-0.374045643795783	up
CCDC47	-0.198091618352043	13.2594709860335	-3.55109837867846	0.000488720974413405	0.00712741707927837	-0.37450013339661	down
LRATD1	-0.585766219750289	10.541102150838	-3.55094727099971	0.000488983268954288	0.00712741707927837	-0.374986503355148	down
CNRIP1	0.627777853720353	9.65534463854749	3.55038745336396	0.000489956161177841	0.00713603595808941	-0.376788231066484	up
TNFSF12-TNFSF13	0.424405503345827	9.21373595921788	3.55009227084358	0.00049046988360098	0.00713795898305208	-0.377738153102154	up
TCEAL7	0.561154453838961	9.82274164804469	3.54894808747416	0.000492465959103749	0.00716143538195895	-0.381419584835855	up
PCOLCE	0.499432123720373	13.8718980111732	3.54837158080188	0.00049347459022638	0.00717052704881394	-0.383274116847632	up
MIA	1.0516970069663	8.20121052234637	3.54618237891156	0.000497322441313712	0.00721244289575878	-0.39031406209231	up
SYNE3	0.405606872134838	8.37790317597765	3.54597999849431	0.000497679576011657	0.00721244289575878	-0.390964678768991	up
RIMS1	0.84893938591761	4.92093490055866	3.54587939859471	0.000497857191357575	0.00721244289575878	-0.391288077408062	up
PYM1	-0.373831353058653	11.488656872905	-3.54585407080313	0.000497901918529735	0.00721244289575878	-0.391369497443639	down
SGCA	0.501011186579285	10.195761976257	3.54496478561511	0.000499474733103133	0.00722962614842236	-0.394227920624077	up
DLGAP4	0.307133588046201	12.6610652150838	3.54374303737615	0.000501643168420543	0.0072511706384295	-0.398153965140065	up
DNAJB1	-0.342158308052422	13.3558626787709	-3.5435280412665	0.000502025671467737	0.0072511706384295	-0.398844726238331	down
CD300C	0.341791052434472	11.1542734692737	3.54347144458692	0.000502126409110005	0.0072511706384295	-0.399026559701617	up
RNASE7	-0.827303415106096	11.3868321013966	-3.54261008914476	0.00050366190126302	0.00726773241938252	-0.401793606747749	down
LPCAT1	0.325389343820239	12.6545108631285	3.54099001354533	0.000506561888090368	0.00730118821110287	-0.406996413430563	up
RGS16	0.48647380883272	11.8761782751397	3.54087895583826	0.000506761258649886	0.00730118821110287	-0.40735299523348	up
RHOBTB2	0.4193717718477	10.773123150838	3.5399100394446	0.00050850378667981	0.00732026986855472	-0.410463561143525	up
TPST1	0.367494553402016	11.5488137583799	3.53970760904144	0.000508868554041021	0.00732026986855472	-0.411113341545876	up
NUAK2	-0.505138981897613	11.722994622905	-3.53884674130394	0.000510422534287749	0.007332514795771	-0.413876277347352	down
GSDMC	-0.990135418876388	10.8222479519553	-3.53880170999606	0.000510503944393018	0.007332514795771	-0.414020788302773	down
LCE3A	-0.904989559051165	12.6185163687151	-3.53631563968627	0.000515017382946083	0.00739166544779332	-0.421996419058965	down
ZNF154	0.28142249534957	8.87076403743017	3.53517415407035	0.000517102278501541	0.00740776806335313	-0.425656823696951	up
LTB4R	-0.381758423845188	11.0308479301676	-3.53506149747076	0.000517308472495646	0.00740776806335313	-0.426018024364578	down
TGM6	-0.285443218838946	7.44176259134078	-3.53505100107004	0.000517327687863707	0.00740776806335313	-0.426051677517044	down
RP11-903H12.5	0.565001203345831	10.5360572837989	3.53476328395784	0.000517854662073672	0.00740964042497303	-0.426974111234128	up
LRRC8A	-0.376405971691623	12.9924656969274	-3.53433998972576	0.000518630872454689	0.00741507335303909	-0.428331092886375	down
HOPX	-0.533117990761532	12.4617424832402	-3.53376707707661	0.000519683185133899	0.00742444250969369	-0.430167491657595	down
NRP2	0.360059547940093	12.1183622877095	3.53325626689839	0.000520623121120585	0.00742467151722925	-0.43180461127185	up
DPM2	-0.239672178707851	10.0665577810056	-3.5331811170201	0.000520761538282143	0.00742467151722925	-0.432045445350948	down
B3GNT6	-0.531769712022464	6.19886596424581	-3.53311123978669	0.000520890274883951	0.00742467151722925	-0.432269378113019	down
PLEKHD1	-0.321615694806481	6.73618468268156	-3.53248424823756	0.000522046736113369	0.00742987681362987	-0.434278500994153	down
BHLHA15	-0.423856262172274	10.5836824916201	-3.53248244915597	0.000522050057917205	0.00742987681362987	-0.434284265501168	down
RIN3	0.320290470474415	11.2948784413408	3.53200751805888	0.000522927660332182	0.00743670735807767	-0.435805921626039	up
SEMA3A	0.711256817652954	8.68554002905028	3.53072843252728	0.000525298120617183	0.00746474175810178	-0.439903167446064	up
CHPT1	0.442840792540599	11.5922239469274	3.52966038562618	0.000527285205891506	0.00748728977629238	-0.443323415676829	up
KRTAP5-5	-0.311752080430704	11.2685858673184	-3.52842859444423	0.000529585704226355	0.00751425057263814	-0.447266914636505	down
TMEM100	0.582739299625479	7.09642735307263	3.52812592650881	0.000530152409602749	0.00751658848520168	-0.448235703606136	up
VPS13C	0.312230795474418	11.2887432918994	3.52690066547663	0.00053245237463382	0.00754347868032354	-0.452156821028998	up
CROCC2	-0.584164967353299	10.6607299675978	-3.52624154952571	0.000533693490519175	0.00755533835442778	-0.454265655298519	down
RASSF2	0.521708415543086	11.3598459050279	3.52552394556287	0.000535047829497183	0.00756878173935463	-0.456561232685989	up
ERRFI1	0.39572650774034	12.6867635614525	3.52524566304847	0.000535573902345281	0.0075704970126675	-0.457451334806033	up
PHF19	0.365311189825231	11.6279825670391	3.52428659530329	0.000537390675700627	0.00759044035217328	-0.460518499507799	up
ELMO3	-0.476986402684133	11.8014638240223	-3.52369531001939	0.000538513637694606	0.00759963849250331	-0.462409109878618	down
NUTM2D	-0.476610573739064	9.77051836480447	-3.52351598714275	0.000538854640984942	0.00759963849250331	-0.462982433023884	down
KLF2	0.426955143445706	11.659460226257	3.52170167350165	0.000542316196358876	0.00764269418847577	-0.468781652662837	up
SLC4A9	-0.483887691260918	11.852553273743	-3.52019350207353	0.000545209545783489	0.00767768352085619	-0.473600355970791	down
USP45	0.288972436248454	9.77451645865922	3.51983514062982	0.000545899172558457	0.00768161055381167	-0.474745080191714	up
SERPINA11	1.03476376866418	8.16153749385475	3.51961853395329	0.000546316405235328	0.00768170157466607	-0.475436944071552	up
RBM43	0.205491741822728	11.3759353938547	3.51843265910918	0.000548605978021177	0.00770809947030355	-0.479224094820479	up
CCL14	0.478130678339584	10.646391150838	3.51819268485653	0.000549070392232019	0.00770883288673498	-0.479990329901892	up
CPVL	0.762220566529344	11.013963596648	3.51711633998851	0.000551157952701601	0.00773233673928931	-0.483426529024876	up
MFHAS1	-0.481510798813968	11.5094255083799	-3.51527181405671	0.000554752735404195	0.00777693471123977	-0.489313001703496	down
DUSP7	-0.361174119069897	13.8831184594972	-3.51483546299805	0.000555606351394565	0.00778306694938559	-0.490705145601714	down
SYT11	0.536697140511874	9.30796122178771	3.51440662328717	0.000556446474974988	0.00778900114409225	-0.492073178979808	up
TMEM243	0.326072734581786	12.1077959273743	3.51389084517978	0.00055745849654201	0.00779733084804199	-0.493718360947296	up
GPX7	0.610762419712879	10.7073154240223	3.51343593610806	0.000558352519693984	0.00780399885709805	-0.495169214454945	up
ALDH1A1	-0.955861237515592	12.0089037458101	-3.51281983762241	0.000559565471725445	0.0078151111924851	-0.497133893647119	down
TYRO3	-0.277305252403226	10.6829445055866	-3.51154940496233	0.000562074468903593	0.00784429450967619	-0.501184237641826	down
RAB35	-0.21042092325218	11.8455486368715	-3.51127721253815	0.000562613398301683	0.00784596059779253	-0.502051865483293	down
THBS3	0.303102511860185	11.6753651564246	3.51084535237636	0.00056346945876882	0.00785204347871512	-0.50342832291619	up
CCDC141	0.675871617453186	5.27804335251397	3.51021647180347	0.000564718253145758	0.00786078030425002	-0.505432475835038	up
GOPC	0.267647434269687	12.7012092486034	3.51010639658376	0.000564937101166356	0.00786078030425002	-0.505783237842405	up
IL32	0.402223462234716	14.0537585907821	3.5072157762466	0.000570712724353529	0.00793524063801885	-0.514990972717722	up
COL22A1	0.963594504019991	8.15916670502793	3.50500319763067	0.000575170989932048	0.0079865219329554	-0.522034432882585	up
IL36A	-0.600066389700364	10.8158259849162	-3.50487489153228	0.000575430522437973	0.0079865219329554	-0.522442760445835	down
FDXR	-0.444526175811474	12.7225504581006	-3.5047505537868	0.000575682132807009	0.0079865219329554	-0.522838446541256	down
AC004067.6	0.608494677540591	11.0695705340782	3.50288716074277	0.000579465296867209	0.0080330470842948	-0.528766952591107	up
ENTPD3	-0.814553422534328	9.95676067206704	-3.50169777085076	0.000581892251718276	0.00805530115629416	-0.532549641547642	down
CAPZB	0.245473886048703	11.3891681201117	3.50167828997877	0.00058193208182201	0.00805530115629416	-0.532611588458118	up
GAS1	0.756289978526862	12.2054830363128	3.50031718617097	0.000584721305278916	0.00808792391273744	-0.536938999086615	up
TRPM6	-0.678818479288381	6.67337254469274	-3.49918560721701	0.000587049726082845	0.00811412928859962	-0.540535559358014	down
SLC39A2	-0.887406316566777	9.73391690586592	-3.49852307898853	0.000588417029828856	0.00812702132557565	-0.542640840558886	down
SLC22A23	-0.398793627384507	11.4951474477654	-3.4981505123573	0.000589187232944891	0.00813165346369181	-0.543824573799494	down
MAN1A1	0.631173151335844	11.1797331910615	3.49638857193588	0.000592842510067114	0.00817606768493001	-0.54942119519611	up
CTHRC1	0.637544692197269	13.8561416005587	3.49617670012236	0.000593283484706023	0.0081761197107497	-0.550094019001032	up
GADL1	0.517847060761553	5.43749453798883	3.49559939501517	0.000594486608436781	0.00818666720498987	-0.551927139245085	up
ENPP6	0.787569009201007	5.28436971005587	3.4951872264069	0.000595346982598024	0.00819248265015868	-0.553235739594326	up
ACRBP	-0.439926786329572	10.7687812192737	-3.49488974663039	0.000595968677495057	0.0081950075278199	-0.554180129285839	down
SDCBP2	-0.711177024556799	9.6180465301676	-3.49362050736623	0.000598628077898047	0.0082177841038024	-0.558208715401094	down
CLIC5	0.474838021398263	7.75955095195531	3.49361680584471	0.000598635849850323	0.0082177841038024	-0.558220462230134	up
CFH	0.522831681523108	12.3547630726257	3.49347038626889	0.000598943357760691	0.0082177841038024	-0.558685118070406	up
PLXNC1	0.444243738701639	11.0335662094972	3.49263377396895	0.0006007032419153	0.00823588806969064	-0.561339744225064	up
GCLC	-0.566701791697865	12.2548176089385	-3.49135360578182	0.000603405579422882	0.00826433268008896	-0.565400732274187	down
PRKD1	0.526975406679167	10.3762588994413	3.49123252900363	0.000603661752900996	0.00826433268008896	-0.565784748660046	up
PRR16	0.641838984332113	9.03905515139665	3.49093759246833	0.000604286204900555	0.00826682978628038	-0.56672014350384	up
TRIM16	-0.207097024126075	12.4844948240223	-3.49034937469588	0.000605533414585164	0.00827783653958856	-0.568585478178011	down
GRIA1	0.534586773152316	4.86982843798883	3.48939045735657	0.000607571805577336	0.00829331935923482	-0.57162577564805	up
APOBEC3C	0.337824540636722	12.8545377430168	3.48929085160629	0.000607783908369419	0.00829331935923482	-0.571941539221615	up
WSCD1	0.693813459700378	5.04503821675978	3.4891910918092	0.00060799640882899	0.00829331935923482	-0.572257783286057	up
EPHA2	-0.440256114606727	12.1432045083799	-3.48817641234193	0.000610161763243653	0.00831309360351253	-0.575473926410328	down
IL22RA2	0.595493514800247	7.9856922849162	3.48791242330295	0.000610726308243215	0.00831309360351253	-0.576310536609442	up
PMP22	0.443517544169803	7.7088852273743	3.48788748238962	0.000610779670136688	0.00831309360351253	-0.576389574249811	up
SPOCK2	0.397197214806502	10.2651507857542	3.48741034698522	0.000611801359557505	0.00832094343642539	-0.577901519497405	up
FILIP1L	0.265718373245962	10.943548775419	3.4871056083477	0.000612454734887113	0.00832145407245581	-0.578867080222789	up
RAB11FIP2	0.340021312871412	10.1624213217877	3.48697784919287	0.000612728851813895	0.00832145407245581	-0.579271861738366	up
TSPAN4	0.453035745412002	10.9804042513966	3.48644058615543	0.000613882850616873	0.00833107633482304	-0.580973940200841	up
PPFIBP2	-0.345512134082375	11.8075196173184	-3.48593451766977	0.000614971710670155	0.00833396418527353	-0.582576983945417	down
NOTCH3	-0.265463871910093	14.1605189832402	-3.48592745021078	0.00061498692987955	0.00833396418527353	-0.582599369691296	down
DNAJC18	0.297312061235959	6.67030855	3.48562698652621	0.000615634281412775	0.00833669565293288	-0.583551033587661	up
ADAMTS8	0.933520084756563	7.5918421877095	3.48445978751857	0.000618155091844086	0.00836477450982362	-0.5872472463162	up
MAPK14	-0.234281394818971	12.6647645810056	-3.48290088432108	0.000621536974880293	0.0084044562308289	-0.592182203268812	down
GGT5	0.403968414450707	11.3287011899441	3.48211499648331	0.000623248452402039	0.00841771966120042	-0.594669328082087	up
VAT1L	0.675655644194771	6.71126114916201	3.48191065027141	0.000623694193703015	0.00841771966120042	-0.595315949172657	up
TMEM230	0.238263965980046	13.4649324134078	3.4818309098447	0.000623868212952451	0.00841771966120042	-0.59556826611378	up
PKP3	-0.426347797315842	13.7943905558659	-3.48091236284371	0.000625876064744116	0.00843872262925719	-0.598474396199387	down
KRT83	-0.384051982958795	10.0445030460894	-3.47880344781276	0.00063050889972531	0.00849002010207749	-0.6051441277136	down
CYP2E1	-0.677522237178515	9.05209559273743	-3.4787672822966	0.000630588627441614	0.00849002010207749	-0.605258475405778	down
NNMT	0.497213104868941	14.0963120223464	3.47846056364532	0.000631265176073294	0.00849301443003357	-0.606228213127913	up
BMP8A	0.355874135268426	11.3442985446927	3.47799573742188	0.000632291770353002	0.00850071056604709	-0.607697690135222	up
TMA16	0.358222028901384	10.8573824664804	3.47734632178621	0.000633728662845853	0.00851206709299326	-0.609750432051501	up
LCN2	-0.910908832584258	12.6493709217877	-3.47720271765572	0.000634046813568238	0.00851206709299326	-0.610204306182005	down
CYS1	0.700798199850199	9.23030744972067	3.47689359908633	0.000634732165024736	0.00851515510626083	-0.611181248626115	up
MPEG1	0.695623707097381	10.8108879022346	3.47634442254409	0.000635951466637088	0.00852514862866559	-0.612916686975974	up
PRICKLE3	-0.265360517446936	10.1406609189944	-3.47614767417684	0.000636388828705265	0.00852514862866559	-0.613538368244381	down
MBD2	-0.296121207877633	10.217649799162	-3.47571881258231	0.000637343145025971	0.00853182115614222	-0.614893369734843	down
RUNX1	0.314595019413254	12.2814274804469	3.47433135287339	0.000640439767098815	0.00856714169135546	-0.619276094331699	up
PAGE1	-0.525885501947558	5.75527832960894	-3.47374567167225	0.000641751158663288	0.00857854783285357	-0.621125693843168	down
LYVE1	0.678099045655435	9.0132145547486	3.47273153953385	0.000644027846638517	0.00860283197141922	-0.624327712572592	up
TINF2	-0.324571682521832	12.5799690391061	-3.47249011433361	0.000644570952077315	0.00860394102412411	-0.625089868007906	down
PNMA3	0.474858832690394	9.35467690446927	3.47226658259963	0.000645074187619525	0.00860419218449147	-0.625795494397545	up
HSPB9	-0.3160352320724	7.21749280949721	-3.47207315235588	0.000645509953202585	0.00860419218449147	-0.626406066975639	down
PSCA	-0.473368103932581	8.72661850530726	-3.47068240402171	0.000648651210644942	0.00863990476515032	-0.630795163789007	down
SREBF1	-0.353721791136069	11.1061522430168	-3.46864616017625	0.000653276303228198	0.00869531683037049	-0.637218632497771	down
GSC	0.627424139263427	8.64783148268156	3.46793883557679	0.000654890132602118	0.00871059770255491	-0.639449167145304	up
PAG1	0.381351198657944	10.7336205530726	3.46736273324282	0.000656207327054038	0.00872191416008355	-0.641265602010452	up
CDH4	0.493220016679163	8.20120878324022	3.46675585833747	0.00065759756587886	0.00873418471555438	-0.64317877756273	up
BMPR2	0.37904821772786	11.1896176927374	3.46595000542508	0.000659447895072734	0.0087493263775204	-0.645718781067973	up
FOXG1	0.879155799725352	8.02891823296089	3.46585198670479	0.000659673289786844	0.0087493263775204	-0.646027695515889	up
VSNL1	-0.592691008426952	12.3934173072626	-3.46545812457633	0.00066057970683926	0.00875513897774698	-0.647268909214436	down
ABHD3	-0.284977752871397	10.4094859452514	-3.46369200760807	0.000664658546680333	0.00879231078481765	-0.652833123373613	down
WFDC2	0.883062508064928	9.01429931675978	3.46364362235359	0.000664770623807906	0.00879231078481765	-0.652985528043713	up
LRRC17	0.853258746416994	10.5193523	3.46363318858324	0.0006647947943817	0.00879231078481765	-0.65301839226187	up
NUP214	-0.229063363077389	11.7592858463687	-3.46260849533627	0.00066717258712968	0.00881752265152802	-0.656245543646985	down
PER3	0.610616417016256	9.36318794050279	3.46027127534402	0.00067262595199067	0.00888331774588808	-0.66360322984884	up
TSKS	-0.575970111573014	8.96217166927374	-3.4585483826602	0.000676672647853286	0.00892708605939382	-0.669024209564944	down
ARID5A	0.292202535518124	12.1062092206704	3.45805966313922	0.000677824690390095	0.00892708605939382	-0.670561507994702	up
SUCNR1	0.840322273632972	7.46673092122905	3.4580374561926	0.000677877081738346	0.00892708605939382	-0.670631356862649	up
C16orf95	-0.385402751310851	9.94834080167598	-3.45787043295193	0.000678271250026564	0.00892708605939382	-0.671156692747052	down
ZDHHC15	0.846900102041205	6.40145623994413	3.45737471817762	0.000679442382744638	0.00892708605939382	-0.672715727272394	up
IQCF1	-0.420464364406977	9.56600116703911	-3.45731466728659	0.000679584382402819	0.00892708605939382	-0.672904575489418	down
PYGM	0.39690996439451	8.48596632625698	3.4573064270361	0.00067960386992505	0.00892708605939382	-0.67293048923003	up
PAPSS2	0.420531444201014	10.2916173871508	3.45724089531576	0.000679758865759949	0.00892708605939382	-0.673136569882918	up
SPIN1	0.228219151217246	12.9934230502793	3.4553563759106	0.00068423033893981	0.00897550533994495	-0.679061448266823	up
FBXO17	0.314924494575548	10.2116529871508	3.45528271332107	0.000684405679630046	0.00897550533994495	-0.679292984254054	up
FIBIN	0.814722694431966	8.71653158994413	3.45490420632343	0.000685307312514118	0.00897875420417346	-0.680482638198205	up
ARHGAP29	0.490992119313369	6.22329069217877	3.45477570852293	0.000685613657214036	0.00897875420417346	-0.680886483130451	up
S100A9	-0.680887766791486	14.5154557932961	-3.45228209933328	0.00069158400712492	0.00905060358099589	-0.688720843644822	down
KCNAB2	0.445166754931344	10.7338318337989	3.45182711900348	0.000692678590580079	0.00905858903666997	-0.690149757425971	up
TBC1D2B	0.267479205243461	11.9844217206704	3.45127948846	0.00069399822318889	0.00906898864939966	-0.691869431095739	up
C16orf96	-0.307808234818968	6.21571988324022	-3.45109483911453	0.000694443706001834	0.00906898864939966	-0.692449214736824	down
ANTXR1	0.465454548377046	13.1454879273743	3.44928601930571	0.000698821834967406	0.00911979562855929	-0.698127327850845	up
MAPKBP1	-0.246271859113596	12.6567380195531	-3.44887101998772	0.000699829954478498	0.00912658296980642	-0.699429696627797	down
CNOT6L	0.313762247440708	10.8508782650838	3.44811135164997	0.000701678877741779	0.00914431825271707	-0.70181336634768	up
KRT6A	-0.538516477465659	16.0449325027933	-3.44761152143606	0.000702897887757166	0.00915382548673173	-0.703381472084737	down
SLC25A23	-0.30322366835204	10.4053781759777	-3.44704834059149	0.000704273777621872	0.00916536111016467	-0.705148088589683	down
ZNF556	-0.692703341560533	9.80022735586592	-3.44680506275096	0.000704868902352135	0.00916672694220256	-0.705911137937171	down
ITSN1	0.223492961985029	10.5271248156425	3.44583232446087	0.00070725320024377	0.00919134266696229	-0.708961695470007	up
CEACAM3	-0.467471464425694	10.1717759701117	-3.44534927467227	0.000708440018879255	0.00920037277295899	-0.7104762853039	down
DNAI4	0.458550062983783	7.21240282094972	3.44243301809312	0.000715644778755694	0.00928605056585297	-0.719616193284429	up
CER1	-0.540411882396999	4.22824935586592	-3.44227769876804	0.00071603042168654	0.00928605056585297	-0.72010279370293	down
GIPR	-0.26153727101123	6.78663964553073	-3.44178871065119	0.000717245803685958	0.00929416199372836	-0.721634620993255	down
TIGD7	0.316937377983782	9.61802237960894	3.44162631985066	0.000717649853962021	0.00929416199372836	-0.722143292065399	up
EMILIN1	0.367650591635471	13.6906374944134	3.44068289559213	0.000720001441811594	0.00931816398845579	-0.725098048824688	up
LBH	0.340918894038708	11.2872852290503	3.43949282124148	0.000722978127603623	0.00935021712608254	-0.728824292198813	up
AP1M2	-0.563231067103608	10.6179868653631	-3.43881485827115	0.000724679039396901	0.00936573788235068	-0.730946559649964	down
SETBP1	0.511294076928849	10.2793296893855	3.43819642182221	0.000726233875956435	0.00937935063139592	-0.732882169072736	up
TMEM191B	-0.279668312209727	9.66652845363128	-3.43694912738105	0.000729379260795006	0.00941347243349027	-0.736785080723252	down
KMT2E	0.226502400436967	13.298497650838	3.43670943240906	0.000729985175147223	0.00941479500719187	-0.737534969077435	up
CCDC51	-0.447484626029956	11.7481084273743	-3.43373532895451	0.000737542599090152	0.00950570926642655	-0.746835684214155	down
FRMPD4	0.429514889881403	4.1374020821229	3.43285051202903	0.000739805089703037	0.00952601677619955	-0.749601355348593	up
LMOD1	0.528371859737833	11.045242797486	3.43270023638276	0.000740189991922997	0.00952601677619955	-0.750071009880486	up
SMIM31	-0.434707809388259	8.5503569273743	-3.43252213644827	0.000740646403539604	0.00952601677619955	-0.750627600039417	down
TCF21	0.74711300347068	9.2706155027933	3.43225539186226	0.000741330475240112	0.00952826200513082	-0.75146117140699	up
SGK1	-0.341888163358295	14.2832938743017	-3.43052764260209	0.00074577566913032	0.00957881235467453	-0.756858981734631	down
NPY	0.484630403882655	8.47846253128492	3.4293212200694	0.000748894366349449	0.00961226736108514	-0.760626662082511	up
PLXND1	0.265490883957574	13.0266035195531	3.42887521671281	0.000750050408690702	0.00962050253287025	-0.762019245757524	up
KRTAP10-8	-0.330827106928821	10.134566527933	-3.42785216230152	0.000752708484697076	0.00964797900775875	-0.7652129933468	down
TMEM63B	-0.238534776404478	11.5616420600559	-3.42609872198634	0.000757284754692686	0.00969998780651228	-0.770684905290001	down
AP1B1	-0.200894092322082	12.4672043938547	-3.42470302386005	0.000760945965042247	0.00974021252036623	-0.775038671795116	down
CYP2C8	-0.512260686647929	6.76762709078212	-3.4238831510069	0.000763104383756154	0.0097611594258713	-0.777595475185569	down
SERINC1	0.227155306304628	13.5401859022346	3.42321254787937	0.000764874090864995	0.00977710893593047	-0.779686377550661	up
KRT16	-0.642162641260915	15.0406218575419	-3.42235253474267	0.000767149270044679	0.0097892076358911	-0.782367325406591	down
GDF6	0.828378003445701	7.74831410335196	3.42231902602557	0.000767238046017009	0.0097892076358911	-0.782471771334384	up
UIMC1	0.329296848408251	11.1627001089385	3.422239352004	0.000767449168179062	0.0097892076358911	-0.78272010990099	up
SLIT2	0.725081516991269	9.88923660335196	3.42206384536839	0.000767914421787725	0.0097892076358911	-0.783267134445884	up
CYBRD1	0.416663669631728	12.6392355670391	3.42155829291634	0.000769256075686405	0.00979963070259636	-0.784842718951237	up
TRAK2	0.338924073096141	10.7318618268156	3.42107232751497	0.000770547816801407	0.00980518856697311	-0.786357067348549	up
PLXNA4	0.568929745418238	7.72932022569832	3.42099972067655	0.000770740986762765	0.00980518856697311	-0.78658330608862	up
SMIM3	0.394711175593013	12.6648001703911	3.42056515829198	0.000771898084669859	0.00980803143422733	-0.787937289751718	up
DLC1	0.381826632047449	9.64905731340782	3.42018809426211	0.000772903400541944	0.00980803143422733	-0.789112001566462	up
SLC41A2	0.572881463907621	10.4638715921788	3.42015785290344	0.000772984082135371	0.00980803143422733	-0.789206211113413	up
SOWAHB	-0.706006478614222	7.46573794916201	-3.42012853258321	0.000773062313996636	0.00980803143422733	-0.789297550695074	down
PDGFRL	0.89555704077404	9.74480479329609	3.41913433918119	0.000775719390187994	0.00983507004468181	-0.792394287855127	up
MYOCD	0.589235244525609	8.40397882653631	3.41835384392119	0.000777811324651624	0.00985491164113145	-0.794824841207848	up
VIP	0.675881731435709	7.54216972569832	3.41765968581095	0.000779676287858474	0.00986787856429053	-0.796986122788161	up
RCHY1	0.363908733483154	9.21729189189944	3.41758020690863	0.000779890087055312	0.00986787856429053	-0.797233558177678	up
CFHR3	0.55194681543073	12.3592948301676	3.4170714422104	0.000781259970525151	0.00987852786260368	-0.798817335889185	up
ACP3	-0.557697079931318	10.3836417592179	-3.41671035442749	0.000782233589890405	0.00988270699501245	-0.799941272185501	down
DOT1L	-0.260808677715344	10.9486663603352	-3.41647320903238	0.000782873634758111	0.00988270699501245	-0.800679363911519	down
POLK	0.282482538214742	10.6196422128492	3.41636129332788	0.000783175860467807	0.00988270699501245	-0.801027674971528	up
CFAP43	0.574271604769046	4.75438491620112	3.41335309982656	0.000791340445328355	0.00997900045049599	-0.810386222521493	up
MBD1	-0.264483427777776	10.7688447444134	-3.41303904177126	0.000792197411755637	0.00998307533506885	-0.811362847270854	down
QSOX1	-0.29399006941321	11.9218019888268	-3.41212056668478	0.000794708630012436	0.0100079771648906	-0.814218573324345	down
PLA1A	0.501613208651692	8.13806382011173	3.4116865547832	0.000795897859102793	0.0100160059014604	-0.815567770676941	up
SAA4	1.03749008789015	6.81920164916201	3.41149715748194	0.000796417345354343	0.0100160059014604	-0.816156496252334	up
GPC4	0.654631257553064	10.879468472067	3.41121696563857	0.000797186448303921	0.0100189407054648	-0.817027396562475	up
MAP7	-0.385965210518092	12.081856523743	-3.41046733133899	0.000799247549538344	0.010038098337083	-0.819357123541768	down
SPINT1	-0.277263136641675	12.5942354986034	-3.4092987029949	0.000802470612686056	0.0100700276916166	-0.822988113843272	down
INTS9	-0.316392928401987	11.1030376871508	-3.40915536966431	0.000802866760504804	0.0100700276916166	-0.823433383118206	down
TSPYL4	0.354697369101135	11.1576872597765	3.40879278118334	0.000803869707597171	0.0100758494649964	-0.824559701910352	up
PLEKHA7	-0.53527200998751	10.1670166793296	-3.40720398938041	0.000808278263224475	0.0101243213667521	-0.829493773984668	down
ZBTB43	-0.260260742353292	11.8733985446927	-3.40641227809073	0.000810483526432564	0.0101451488807332	-0.831951721045657	down
ATP12A	-0.564201563895123	9.65220976340782	-3.40583906472506	0.00081208368881006	0.0101558541973116	-0.833731007273157	down
ANGPTL5	0.472029973932586	4.06317654748603	3.40553921164984	0.000812921925133476	0.0101558541973116	-0.834661663481835	up
MGARP	0.327345329612996	7.14874662793296	3.40552275413811	0.000812967955370062	0.0101558541973116	-0.834712740705823	up
TSPY2	-0.754510717028706	6.53668299776536	-3.4044425916876	0.000815994413756685	0.0101868568302161	-0.838064639956269	down
CAPN12	-0.479925796641689	8.97344387541899	-3.40382969803955	0.000817716336369476	0.010201543166408	-0.839966122936332	down
FBLN1	0.370991192446954	13.8341884357542	3.40352002149853	0.000818587663627653	0.0102056052650005	-0.840926770510968	up
PYCR1	-0.371144555181015	10.605480527933	-3.40232233788589	0.000821965730540155	0.0102380415238039	-0.84464138426752	down
ZBTB8OS	0.241166270911384	10.9621870977654	3.40220963388079	0.000822284282592022	0.0102380415238039	-0.84499087661094	up
C1orf210	-0.365608207927574	10.4520726424581	-3.40189936577333	0.000823161836035137	0.0102421486997293	-0.845952957988209	down
FAP	0.549884902559326	12.6287987877095	3.40005928660283	0.000828384293066014	0.010300275707864	-0.851657108072127	up
HTR2B	0.61256319645444	8.6704528122905	3.39936608707296	0.000830359735205083	0.0103142725537781	-0.853805289647886	up
AOX1	0.471351192627967	9.11914601675978	3.39927731176184	0.000830613040264683	0.0103142725537781	-0.854080371015615	up
OR6C65	-0.500953463807732	6.10558170055866	-3.39883794678166	0.000831867756896513	0.0103229986209168	-0.85544170552553	down
DNAH3	-0.366048642759042	6.24464010530726	-3.39828551685498	0.000833447874512154	0.0103357484756312	-0.857153143253946	down
MDH1B	0.580395446579282	5.27756905251397	3.39783783567061	0.000834730437594143	0.01034479384589	-0.85853988873305	up
GNA12	0.26901710383896	12.373096599162	3.39726835723915	0.000836364605544677	0.0103581817803252	-0.86030368429151	up
C15orf48	-0.606121356179765	11.484474998324	-3.39662314841839	0.000838219703611479	0.010371062849367	-0.862301719946843	down
BCAS1	-0.680255713888878	9.97749136256983	-3.39652097500763	0.000838513824300459	0.010371062849367	-0.862618092621363	down
PTPRC	0.494786001310873	12.8252550335196	3.39506498947957	0.000842715586799905	0.0104161428874719	-0.86712554176203	up
DZIP3	0.363769346136095	9.98502916368715	3.39310340410624	0.000848407575402244	0.0104795707183602	-0.873195552093698	up
IGIP	0.344285417946324	9.4830263650838	3.39153785045985	0.000852976161915231	0.0105290476593906	-0.878037859326594	up
PLOD2	0.313392018414506	14.0639917513966	3.39085905778547	0.000854964149826977	0.0105412101382379	-0.880136777879091	up
GIMAP8	0.605608435892645	9.50427686871508	3.39081654314458	0.000855088806999992	0.0105412101382379	-0.880268226630545	up
RUBCNL	0.302666518364562	11.2067786064246	3.39030757765775	0.000856582464757493	0.0105526671102964	-0.88184175770385	up
B4GALT5	0.316374730649205	12.6395401648045	3.39008501993249	0.000857236369785022	0.0105537704748846	-0.882529757945926	up
ATP1A2	0.623105606179787	6.87427943463687	3.38953032272811	0.000858868177874311	0.0105669038121233	-0.884244339896308	up
TMEM232	0.519085385692886	4.5567677603352	3.38864480822114	0.000861479204335838	0.010592059566262	-0.886980976042987	up
CTC-360G5.8	-0.235952196566771	11.2069799916201	-3.38843629812706	0.000862095095368751	0.0105924610200481	-0.88762527436628	down
IZUMO4	-0.452324553083633	9.23167137541899	-3.38825035412951	0.000862644678548382	0.0105924610200481	-0.88819981389922	down
BICD2	-0.359329612546794	12.9121318910615	-3.3868546159978	0.000866780444771697	0.0106287504734069	-0.892511556322186	down
IRAK4	-0.2974550605493	10.9764334608939	-3.38684988990243	0.000866794480286925	0.0106287504734069	-0.892526153625157	down
GAS2L1	-0.329475806242188	10.8910191648045	-3.38667799075	0.000867305129266827	0.0106287504734069	-0.89305707956718	down
KLC3	-0.725041203495611	12.0694530418994	-3.3859149895363	0.00086957512095067	0.0106495902664692	-0.895413391985787	down
ITGA4	0.307970423926351	9.03800748882682	3.38570144086272	0.000870211439987221	0.0106504084680635	-0.896072792988054	up
SLC26A5	-0.366838254868908	7.56214217709497	-3.38478086192036	0.000872959509879866	0.0106770541492893	-0.898914962440863	down
DSC1	-1.4531802093508	9.28951952569832	-3.38203843846988	0.000881194223333212	0.0107707275624539	-0.90737782542151	down
DIPK2A	-0.431543199126081	12.2499731061453	-3.38102403028439	0.000884258554364052	0.0108011229426271	-0.910506669962195	down
CYBB	0.589751748838951	11.1936308698324	3.38077548542693	0.000885010877992577	0.0108032561549211	-0.91127315709492	up
DYSF	0.390608302215989	11.1565014636872	3.38055923880028	0.00088566592434325	0.0108041999028983	-0.911939999544137	up
CCDC80	0.564883604612989	10.9267532756983	3.37820947270537	0.000892813024310391	0.0108842870714659	-0.919183590112576	up
TST	-0.439155093508106	13.4645638212291	-3.37736262628491	0.000895401998161193	0.0109087379593567	-0.92179306816046	down
LY6L	-0.272890924369523	8.88976603407821	-3.37633515939415	0.000898552584118233	0.0109399947106739	-0.924958340449164	down
ZDHHC11B	-0.57674585790261	10.3844272396648	-3.37533156769151	0.000901639959065882	0.0109704416880228	-0.928049245499996	down
RPL22	0.246104777309625	13.1311538756983	3.3729618428188	0.000908969386765397	0.0110524294550713	-0.93534442584937	up
NUP50	-0.236830024157291	13.0619338743017	-3.37275879177361	0.000909599995066255	0.0110529106612957	-0.935969307786015	down
TAC1	0.550372296566797	5.40505978994413	3.37235249516849	0.00091086304329921	0.011061071280999	-0.93721957112065	up
RASD2	0.505456478764055	8.27106975977654	3.37207281422733	0.000911733435377966	0.0110644561810534	-0.938080133583745	up
ARHGEF9	0.418983151747829	10.0104432874302	3.3702656943906	0.000917376113551235	0.0111257138129194	-0.943639028814	up
DENND2B	0.360386205224726	9.41534260223464	3.36923231223493	0.000920617465387939	0.0111577882179001	-0.946816647767264	up
DPH3	0.334536582896389	11.1177822094972	3.36870714484787	0.000922268826042903	0.0111705630283862	-0.94843119371913	up
SERPINF2	-0.493887180973779	8.25563687597765	-3.36773389494535	0.00092533647688075	0.0111993357898191	-0.951422715784076	down
CDH16	-0.85889660067415	9.77535869217877	-3.36757376890554	0.000925842101013869	0.0111993357898191	-0.951914829685339	down
ONECUT1	-0.570497111423215	10.2650735949721	-3.36599390334295	0.000930844639434084	0.0112525698785112	-0.956769114527982	down
MATN3	0.701038281192279	7.57841405921788	3.36531312719158	0.000933008046362578	0.0112709247222834	-0.958860246192328	up
SH3BGRL	0.374862696691656	13.6512257513966	3.36511575532625	0.000933636142959021	0.0112709247222834	-0.95946644143431	up
NKAIN1	-0.566693125755297	7.18090938659218	-3.36494775631667	0.000934171077457853	0.0112709247222834	-0.959982398174131	down
HOOK2	-0.434940737952543	11.3818673715084	-3.36340052266405	0.000939111183739539	0.01131443601171	-0.964733181593509	down
FAM162A	-0.361151776529315	14.3470923044693	-3.36334050354519	0.000939303307375171	0.01131443601171	-0.964917431722646	down
RP11-2C24.9	-0.645909421448183	9.84328249664804	-3.36319329968274	0.000939774668366714	0.01131443601171	-0.965369314342325	down
SSTR4	-0.36740175820224	8.6802583027933	-3.3630613080681	0.000940197506133223	0.01131443601171	-0.96577448402166	down
CLMN	0.472664490724108	9.22185622793296	3.36263749303322	0.000941556407701521	0.0113235024954509	-0.967075358600914	up
PTPN13	-0.360514491510591	12.8547660335196	-3.36206417635403	0.000943397584143587	0.0113383536125123	-0.968834890212221	down
EFCAB11	0.334849580299639	8.0337860027933	3.36093880237207	0.000947021446571749	0.0113689521079959	-0.972287941030515	up
HIP1	0.300451955805253	11.0426887932961	3.36089605028113	0.000947159370314827	0.0113689521079959	-0.972419099745847	up
MORN4	0.4719986041261	8.71652773743017	3.36057935671006	0.000948181648876866	0.0113729304814133	-0.973390635157536	up
TLE2	0.524413569675424	10.0932383435754	3.36041669907028	0.000948707103951915	0.0113729304814133	-0.973889596200102	up
ZNF665	0.611936467965047	4.60427726312849	3.35732755469545	0.000958738160748996	0.0114858182858212	-0.983361683355534	up
BICC1	0.563089588377034	9.28183858379888	3.35705557397906	0.000959626063213029	0.0114890953957406	-0.984195277360573	up
FLAD1	-0.312632538014956	11.951174622905	-3.3556926468141	0.000964087023265784	0.0115340746100557	-0.988371620357444	down
PLET1	-0.302851053533075	7.12524251145251	-3.35553127825575	0.000964616474526873	0.0115340746100557	-0.988865994489787	down
GASK1A	0.511171557103622	7.34360020726257	3.35458904122958	0.000967713385208994	0.0115637111928392	-0.991752246199264	up
HSD17B1	-0.538772889076133	12.1230278798883	-3.35404576501779	0.000969503223035848	0.011573369757945	-0.993416080976222	down
HOXC11	0.600270950886392	6.9199786698324	3.3539680853713	0.000969759393118003	0.011573369757945	-0.993653962881537	up
ARHGAP27	-0.561063668164781	10.1973740162011	-3.35356954639248	0.000971074679675231	0.0115802497373857	-0.994874350704015	down
GLP2R	0.372101449431971	5.32690153463687	3.35341827698179	0.000971574345647727	0.0115802497373857	-0.995337527590641	up
RPS6KA2	0.327345318227218	10.2868996089385	3.35098310824433	0.000979651190554153	0.011669080837295	-1.00279132432086	up
RFTN1	0.417210102933849	11.714184321229	3.34997235901227	0.000983021966476783	0.0117017783546036	-1.00588372372762	up
PLEKHH3	-0.396803979525592	10.5510362234637	-3.34954121328637	0.00098446309829149	0.0117114786266852	-1.0072025696441	down
HAPLN3	0.379429957802758	11.2266378631285	3.34827217888189	0.000988716380873639	0.0117545995160317	-1.01108359455808	up
LRRC63	0.513145143370792	5.31773466536313	3.34584593163328	0.000996895956911964	0.0118427170025621	-1.01850006530853	up
PHLPP2	0.360944433545582	8.73449007765363	3.34569857922172	0.000997394753170169	0.0118427170025621	-1.01895033486472	up
EPPK1	-0.631259416104859	12.8974255530726	-3.34501081880529	0.000999725943833028	0.0118628647687953	-1.02105171600367	down
PTPRU	0.455884000811498	11.0368369036313	3.344019214036	0.00100309598041257	0.0118953062331613	-1.02408079325602	up
TNFSF12	0.514924916023741	10.6589804963687	3.34337518487753	0.00100529043408952	0.011910014104638	-1.02604770028142	up
PGM2	-0.328996096878885	12.6256873128492	-3.34328151332866	0.00100560998188457	0.011910014104638	-1.026333751531	down
IMP3	-0.272500789575522	13.1674325083799	-3.34296161469581	0.0010067019875885	0.0119154011834763	-1.02731059482	down
DNAJB8	-0.327155319787758	10.8599957206704	-3.34275209123431	0.00100741781643822	0.0119163318059527	-1.02795035162718	down
ELOVL7	-0.519152641011225	9.96630627653631	-3.34160489196845	0.00101134560732833	0.0119422396120934	-1.03145257273006	down
HSPB6	0.726700686142332	8.34716306955307	3.34155865226643	0.00101150422247592	0.0119422396120934	-1.03159371317774	up
PREX1	0.378545696691649	12.1757549636872	3.34155293047835	0.00101152385142805	0.0119422396120934	-1.03161117804388	up
OBP2A	0.458131091535596	8.18682214664804	3.34114190226234	0.00101293483984014	0.0119513529588962	-1.03286570875206	up
NPY1R	0.881342064194762	5.71601879608939	3.34039805522007	0.0010154930085811	0.0119739815595682	-1.03513571602243	up
TACSTD2	-0.412617884644186	14.2614488882682	-3.33900770566166	0.00102029074250045	0.0120229723853188	-1.0393774703181	down
FAM95C	-0.604234332253419	8.63608861871508	-3.33755766436487	0.00102531698580246	0.0120745925387229	-1.04379967963377	down
TMEM204	0.387158354431982	10.996149773743	3.33613307340912	0.0010302775038269	0.0121253741970213	-1.04814262611629	up
MARVELD3	-0.384540039556798	10.0792070938547	-3.33430455533021	0.00103667734219929	0.0121882376523872	-1.05371457521863	down
LCN9	-0.270726232771521	9.23222638547486	-3.3342330674112	0.00103692830272809	0.0121882376523872	-1.05393236204706	down
ARL4C	0.358296159363302	13.0230844357542	3.33404916486554	0.0010375741587402	0.0121882376523872	-1.05449259938752	up
CAMK4	0.449972509875172	9.1889707273743	3.33343786435953	0.00103972371214918	0.0122007874347975	-1.05635465849447	up
RUSC1	-0.219376246566778	12.3141977150838	-3.33337433623141	0.00103994733816733	0.0122007874347975	-1.05654815185217	down
CTSF	0.464200420973809	12.020625527933	3.33286427626334	0.00104174443273294	0.012214208549554	-1.05810156987264	up
FXYD4	-0.399187104357043	6.60229220782123	-3.3326112906695	0.00104263685154054	0.0122170123813657	-1.05887197491216	down
IRX1	0.771643136822725	9.1682945178771	3.32993648090586	0.00105211610770253	0.0123203652662147	-1.06701429543404	up
FHL2	0.36640104347692	13.239903424581	3.32901550265887	0.00105539852548935	0.0123510687266435	-1.06981648932624	up
FNDC3B	0.296904945817746	12.8640533072626	3.32619085266032	0.0010655254110231	0.0124617828089699	-1.07840658905919	up
MAP3K9	-0.365907807397003	10.0861600768156	-3.32552287385867	0.0010679334518843	0.0124821396773052	-1.08043705359256	down
DNAJC15	0.453186904956315	10.3468213083799	3.32471118325772	0.00107086640021997	0.0125086024675288	-1.08290387732309	up
SLC4A4	0.668487284257188	6.69284905810056	3.32227252159849	0.00107972347198881	0.0126041876714499	-1.09031206657494	up
SLCO1A2	-0.620422967028707	6.77269417597765	-3.3212162761413	0.00108358085504931	0.0126413259951822	-1.09351925216019	down
ZNF704	0.628747547353326	10.1536118100559	3.32065046294514	0.00108565247350301	0.0126575978223066	-1.09523691865664	up
GLIPR2	0.337355130586788	12.5940143547486	3.3203541550984	0.00108673882183473	0.0126623692879322	-1.0961363318154	up
PI16	0.765354424881414	9.01760296536313	3.3196829682012	0.00108920333256102	0.0126831827660172	-1.09817339163826	up
DHRS11	-0.291987178757788	8.82473780782123	-3.3188606412647	0.00109222991404535	0.0127060178539625	-1.10066866836919	down
MLNR	0.586991612534336	5.61144918044693	3.31877052065205	0.0010925620801322	0.0127060178539625	-1.10094209808695	up
SAMD4A	0.30241789338328	10.3924027150838	3.31859679898558	0.00109320264836243	0.0127060178539625	-1.10146915843891	up
RP11-432B6.3	0.541513920549326	9.05742368044693	3.31779908162427	0.00109614859014279	0.0127323445864971	-1.1038890692946	up
SLF2	0.334779987378285	8.35435393072626	3.31668887958406	0.00110026084780629	0.0127721776007607	-1.10725606263635	up
LY75	0.560366830967549	9.66564025111732	3.316062249995	0.00110258826909777	0.0127836609428887	-1.10915605075577	up
TMEM244	0.447564641535588	7.59979163687151	3.31605445633405	0.00110261724511413	0.0127836609428887	-1.10917967973003	up
FEM1A	-0.207211509831449	10.9673636731844	-3.31584714181128	0.00110338827950849	0.012784674234875	-1.10980820199494	down
CYTL1	0.624759660243466	8.33242350307263	3.31527253414577	0.00110552796159137	0.0127935672166786	-1.11155007787422	up
IMPA2	-0.465520059363287	12.7161572723464	-3.31515026813334	0.00110598374571198	0.0127935672166786	-1.1119206828905	down
TRDMT1	0.375174241903878	9.04416187765363	3.31497784490146	0.00110662680402335	0.0127935672166786	-1.11244330082112	up
CCDC153	-0.332776714456917	7.2404711	-3.31475989120201	0.00110744016858956	0.0127935672166786	-1.11310388812339	down
TFPI	0.516251714169798	10.6849903743017	3.31448915047836	0.00110845130116045	0.0127935672166786	-1.11392441220647	up
FLI1	0.508995424282157	11.379183198324	3.31436391670273	0.00110891930152819	0.0127935672166786	-1.11430393367338	up
CCDC66	0.229898590262192	10.4891754036313	3.31422643154778	0.00110943329760099	0.0127935672166786	-1.11472056843397	up
PLEKHF2	-0.325597126966276	12.3228261256983	-3.31417418452075	0.00110962868431916	0.0127935672166786	-1.11487889373227	down
CNST	-0.244556686485625	10.4681151787709	-3.31300669802041	0.00111400307689862	0.0128360884418245	-1.11841617926614	down
KRT33B	-0.568329216666662	8.75728442011173	-3.31144982947469	0.00111986144038998	0.0128956458107961	-1.12313151600609	down
OR10A6	-0.554796565156042	8.20948972960894	-3.3104839617724	0.00112351034028778	0.0129218775983315	-1.12605588731055	down
SDSL	0.547058358364556	11.4290714776536	3.31048104896992	0.00112352136115111	0.0129218775983315	-1.12606470530577	up
ZNF135	0.264416437933843	10.299574551676	3.30907773464195	0.0011288426685783	0.012975099413081	-1.13031219573906	up
DEFB1	-0.78642205399499	12.962270377095	-3.30808304172568	0.00113262871842697	0.0130106201863039	-1.13332192660991	down
TRAF3IP3	0.455187257365806	10.2841220614525	3.30768630622614	0.00113414209200999	0.0130200069138605	-1.1345221418211	up
CDKL2	0.722837052821471	5.97729742960894	3.306353666163	0.00113923934414686	0.0130704999845954	-1.1385527516091	up
PRKCQ	0.538696414506869	7.92791675977654	3.30582918007936	0.00114125131454468	0.0130855553852238	-1.1401386824705	up
NME5	0.659297820961307	6.95312066201117	3.30553881020165	0.00114236662025244	0.0130903175032726	-1.14101660180685	up
AMMECR1	-0.36254516373282	12.2840780418994	-3.30484836931451	0.001145022672489	0.0131127183087672	-1.1431038432928	down
SIGLEC8	0.536419869275909	6.67156672067039	3.30331997916956	0.00115092271006724	0.0131670891595824	-1.14772288370731	up
WFDC12	-0.962087122509351	8.90347782960894	-3.30325385992631	0.00115117858809247	0.0131670891595824	-1.14792266412458	down
PPARGC1A	0.688701668451944	8.03792337877095	3.30158047766526	0.00115767216619211	0.0132332684474075	-1.15297764207243	up
RREB1	-0.267771211516845	10.4002452835196	-3.30096090300766	0.00116008507871439	0.0132527495766877	-1.15484868887146	down
ARHGEF6	0.528662300074915	9.13559804636871	3.300391088189	0.00116230833927557	0.0132700416683714	-1.15656919284502	up
LITAF	0.362488193414505	12.576455273743	3.30013426831213	0.00116331167712215	0.0132733933336554	-1.15734455136752	up
GJB2	-0.620334910736567	13.1427677681564	-3.2997229026497	0.00116492047256707	0.0132836449740712	-1.15858638425304	down
PLSCR4	0.450621675955077	11.2755036782123	3.29951513820648	0.00116573379888313	0.013284818874414	-1.15921353273624	up
MKRN3	-0.418369478838945	6.08931102374302	-3.2977451831529	0.0011726840481889	0.0133558857400613	-1.16455482654017	down
H2AZ2	0.332002586204766	11.9787865837989	3.29650590396728	0.00117757340138779	0.0134034085084316	-1.16829316349361	up
CD226	0.689217057428221	7.33062525251397	3.29594672690275	0.00117978574622576	0.0134050657931202	-1.16997953803673	up
GSTM3	-0.756662407041182	11.1357149019553	-3.29586603975136	0.00118010529878118	0.0134050657931202	-1.17022285469712	down
ETV5	0.541198536423233	9.2952441321229	3.29579328459494	0.00118039350667875	0.0134050657931202	-1.17044224746908	up
CYP2S1	-0.580779026997499	13.2872073715084	-3.29574463908456	0.0011805862446537	0.0134050657931202	-1.17058893535103	down
LRRC6	0.355531595574297	9.19606054888268	3.29535530288945	0.00118212988707071	0.0134144484333187	-1.17176288851342	up
PTGS2	-0.832416218988753	10.6676770854749	-3.29511440770023	0.00118308593112858	0.0134171558508403	-1.17248919085397	down
CCNE1	-0.480458681647926	10.8384005558659	-3.29478196502805	0.0011844064839166	0.0134239913064996	-1.17349143312286	down
MARVELD1	0.318701861454446	12.4358268715084	3.29446325801136	0.00118567376404831	0.0134302150584297	-1.17445218153715	up
TCTN1	0.380436956804004	10.5904352108939	3.29415983184246	0.00118688145635874	0.0134357567284291	-1.17536678927288	up
SPINK1	-0.755455176292119	8.24181613184358	-3.29376099265709	0.00118847065327369	0.0134456077960504	-1.17656888422345	down
EFNA3	-0.320298677965026	12.1974942611732	-3.29275166030841	0.00119250125408674	0.0134830507573616	-1.17961042152763	down
SCIN	-0.536916045617968	9.99621903268156	-3.29172669422055	0.00119660731343009	0.0135213011289765	-1.18269822717305	down
CACNA1C	0.261994232459433	9.50167547765363	3.29140312204991	0.00119790629028302	0.0135278052745065	-1.18367284207577	up
TOM1L2	-0.347735699138566	11.5356636558659	-3.29098928355293	0.00119956955449978	0.0135348555079027	-1.18491922014375	down
CX3CR1	0.715180819937597	7.9290858726257	3.29064531156033	0.0012009536539888	0.0135348555079027	-1.18595507241357	up
CLDN15	-0.334747177028703	10.6287342039106	-3.29056655609751	0.0012012707651506	0.0135348555079027	-1.18619222659463	down
HOXB6	0.540321166129848	9.60572349162011	3.29052810948883	0.00120142559986731	0.0135348555079027	-1.18630799799923	up
RCSD1	0.587753146304633	8.79900672569832	3.28980917852886	0.00120432435193245	0.0135593435915044	-1.18847264106874	up
LAMP5	0.817401329300885	9.53735942849162	3.28961472393047	0.00120510951745735	0.0135600199073224	-1.18905805636619	up
PAK6	-0.29608563008737	11.6564171620112	-3.28902912232772	0.00120747693063931	0.0135784883222403	-1.19082085462501	down
EPB41L2	0.310296161298394	12.9219704371508	3.28869338621114	0.00120883616478341	0.013585604037028	-1.19183137407729	up
SHISA2	1.10963996154807	9.74906830558659	3.28821916167557	0.00121075850010099	0.0135990358620952	-1.19325856929878	up
PAIP2B	-0.32775763818352	8.79058295670391	-3.2871835406213	0.00121496643647709	0.0136381076401909	-1.19637467464587	down
C3orf22	-0.234145505942564	6.74092925586592	-3.2865678039979	0.0012174747501531	0.0136525268247385	-1.1982269683819	down
SPRY1	0.288963166248454	11.7668951195531	3.28650985320116	0.00121771107126164	0.0136525268247385	-1.19840128345904	up
SH3D21	-0.416232338938817	8.59851642513966	-3.28618729025005	0.00121902725134984	0.013659094444274	-1.19937149806299	down
MPI	-0.269885622409477	11.7989886648045	-3.28534087685804	0.00122248724333374	0.0136896610404697	-1.20191696573208	down
CADM3	0.313634730274658	7.9555635349162	3.28443526531493	0.00122619935281874	0.0137230126254119	-1.20463982169322	up
DNAH6	0.428064963832712	5.29175160083799	3.28210199174211	0.00123581187700142	0.0138223193252414	-1.21165209921747	up
DMRT2	-0.955188853027455	6.42264952932961	-3.28113578135602	0.0012398129364439	0.013858255902131	-1.21455459898833	down
PNMA8A	0.963352441835212	9.09119011564246	3.28096848168497	0.00124050694509209	0.013858255902131	-1.21505709112274	up
PTH1R	0.436831554082412	6.84642649050279	3.2803826450544	0.0012429400211233	0.0138771470656876	-1.2168164994235	up
CFAP54	0.511152425430723	5.51438577597765	3.28005301050118	0.00124431100033607	0.0138794078582842	-1.21780634915188	up
SPATS1	0.367106090224727	6.36211173910615	3.27989168559372	0.00124498247788443	0.0138794078582842	-1.21829075483325	up
MLX	-0.200842566229696	12.8784048351955	-3.2797988497828	0.00124536903835093	0.0138794078582842	-1.21856950071644	down
PDZRN4	0.695918165992516	6.96839115083799	3.27953426028276	0.00124647137984326	0.0138834194606604	-1.21936391054699	up
KRTAP13-1	-0.373185300087382	7.08769395921788	-3.27917390342252	0.00124797417165612	0.0138838509701142	-1.22044576344466	down
PSORS1C2	-0.838991468988756	7.38810837709497	-3.27916892479704	0.00124799494576557	0.0138838509701142	-1.22046070939333	down
SEMA6C	-0.382475504806475	11.7068451871508	-3.27866107280536	0.00125011573149201	0.0138991761561427	-1.22198518739269	down
ANGPTL7	0.485265020611742	5.37253105586592	3.275939526173	0.00126153816973927	0.0140135917698187	-1.23015121080153	up
IQUB	0.563139905892638	5.55947556089385	3.27581493639676	0.00126206339637907	0.0140135917698187	-1.23052489991495	up
BEAN1	0.62743194544321	7.68545131396648	3.27567477340584	0.00126265451752016	0.0140135917698187	-1.23094528362171	up
TRIL	0.622501487615494	9.00291091061453	3.27523715362368	0.00126450178710515	0.0140257698224516	-1.23225771193064	up
NELL2	-0.855369265106102	12.2639646726257	-3.27422940670197	0.00126876523396107	0.0140647176291084	-1.2352793703365	down
DCN	0.457753562328355	14.2913211871508	3.27368420310088	0.00127107738558151	0.0140820012960663	-1.23691378221607	up
CLDN20	-1.05597157780274	6.64615062793296	-3.27345131021609	0.00127206625501909	0.014084612809421	-1.23761187534569	down
DACT1	0.702247423558061	10.0141369234637	3.27274128981878	0.00127508544178679	0.0141042178602199	-1.23973988031722	up
CLUH	-0.301760926529328	10.8917534832402	-3.27268025294652	0.0012753452971302	0.0141042178602199	-1.23992279511071	down
GNAT1	-0.463845312359543	5.75951340111732	-3.27188694226921	0.0012787271851794	0.014133260691513	-1.2422999074718	down
ARHGEF1	-0.393144803308363	9.07792807374302	-3.27099778874466	0.00128252757115764	0.0141668919717774	-1.24496360178031	down
TCHHL1	-0.502999017734077	6.89657703798883	-3.26882075901357	0.00129187697110816	0.0142617421704213	-1.25148276538897	down
CFI	0.55197655579278	10.9408669094972	3.26860539172443	0.0012928053199039	0.0142635706711049	-1.25212747873907	up
HOOK1	-0.503286000499354	11.4148367821229	-3.26821823381549	0.00129447573994255	0.0142735794886001	-1.25328636185796	down
TUB	0.618819056691645	9.51199302905028	3.26632992062024	0.00130265182678165	0.0143526632108052	-1.25893692487715	up
EMP3	0.462087807178545	13.3306409944134	3.26620766382304	0.00130318283150351	0.0143526632108052	-1.25930266485597	up
P2RX3	-0.581444598564275	8.96552867541899	-3.26544062638562	0.00130651894637368	0.014380936324976	-1.2615970359015	down
SESTD1	0.405140757640466	8.17576458072626	3.26465133542757	0.00130996014421534	0.0144103321511595	-1.2639574740166	up
CNKSR3	-0.323054112702861	11.2463500488827	-3.26357585297239	0.00131466267260171	0.0144535606351114	-1.26717297783828	down
SHOX2	-0.485299820224705	11.7374546759777	-3.26331381923071	0.00131581078777247	0.0144576836322755	-1.26795627066118	down
TCEAL6	0.449695970131092	11.2774594427374	3.26172912167427	0.00132277413131072	0.0145256600291496	-1.27269219244394	up
STK33	0.681010229500629	8.53424147709497	3.26147979631793	0.00132387281187257	0.0145291933420357	-1.27343712421743	up
TSSK2	-0.433190092971276	6.54395970726257	-3.26117910177947	0.00132519898595214	0.014535217733895	-1.27433546924574	down
RGMA	-0.308681663096126	9.60499854217877	-3.26099559737995	0.00132600891535356	0.0145355760410474	-1.27488366487054	down
LY86	0.488515110262183	11.1811522511173	3.2604422949019	0.00132845380305399	0.0145538456771604	-1.27653641902688	up
SLC2A14	0.393439436329608	10.3282645586592	3.26022662355339	0.00132940792935812	0.0145552298571789	-1.27718057754236	up
EPS8L2	-0.356288546878888	12.011436273743	-3.2600035738439	0.00133039536796943	0.0145552298571789	-1.27784673376235	down
RNASE4	0.45603644188515	10.0429362039106	3.25988623767328	0.00133091508773734	0.0145552298571789	-1.27819715164442	up
MBD5	0.302215249463186	9.64644085027933	3.25920270803844	0.00133394641785655	0.0145798550323409	-1.28023825247338	up
CBLN3	0.375728934094887	8.89331507932961	3.25874573033996	0.00133597661217707	0.0145935155515908	-1.28160263086193	up
EMP1	-0.349006839762772	12.7801032206704	-3.25703435563933	0.00134360522515813	0.0146682786431303	-1.2867107023589	down
MLXIP	0.160236388264693	12.0248801620112	3.25679991921049	0.00134465339730297	0.0146711570495699	-1.28741025770912	up
STAU2	-0.336724717353288	10.6589881187151	-3.25655109209984	0.00134576674263306	0.0146747427720005	-1.28815270588484	down
BRSK2	-0.308265855880138	6.87700397653631	-3.25593593935362	0.00134852284673571	0.014696227131005	-1.28998797767468	down
TMEM62	-0.410245981273393	11.2401086145251	-3.25545820408338	0.00135066689232461	0.0147110201242647	-1.29141306071164	down
NDRG1	-0.360629950436937	15.3170457821229	-3.25527492854591	0.00135149026248353	0.0147114199061144	-1.29195972199234	down
ACE2	-0.938705877815222	8.49297581899441	-3.25184235940734	0.00136699768061402	0.0148631683039134	-1.3021931087643	down
CHST3	0.385892481148575	11.801499650838	3.25183734552356	0.00136702045252826	0.0148631683039134	-1.30220804946797	up
MYOC	1.02829678933834	6.35425640837989	3.25037258790512	0.00137368817321635	0.0149269857799646	-1.30657195745338	up
CWH43	-1.10229931955056	9.47072864860335	-3.24992363781818	0.00137573788562685	0.0149405773513982	-1.30790915202931	down
FGL2	0.681989990861435	8.68151888212291	3.24916108218445	0.0013792259047701	0.0149697641585059	-1.31018004334025	up
PXDN	0.538539658988782	11.9703326787709	3.24859564239016	0.00138181760047615	0.0149813448696533	-1.31186361860643	up
SFN	-0.269649891448179	15.3345754273743	-3.24857875347704	0.0013818950804851	0.0149813448696533	-1.31191390070272	down
CFAP94	0.43655389933834	5.58915796648045	3.24659160175471	0.00139103964026847	0.0150717452564662	-1.31782848141563	up
ACP7	-0.389700295380754	10.2317136117318	-3.24631806229955	0.0013923028222332	0.0150766966291738	-1.31864239616359	down
VPS4B	-0.31351567609236	12.5209612318436	-3.24597837495607	0.00139387295407531	0.0150849641864365	-1.31965304888184	down
CD164L2	-0.327260092915099	10.6409338184358	-3.24579161261648	0.00139473692414588	0.0150855842790354	-1.32020867246715	down
SYT2	-0.414053881248435	6.65156615335196	-3.24380475966721	0.00140395905938962	0.0151765539708933	-1.32611786542192	down
SLC15A1	-0.549472684637942	7.17427461480447	-3.24312021680612	0.00140714952748733	0.0152022549471638	-1.32815305363028	down
SMAP2	0.28616876966294	12.7247080307263	3.24224963213476	0.00141121682278166	0.0152373936506004	-1.33074080550683	up
EGR2	0.574617966229722	11.6660403994413	3.24159324625253	0.00141429062336187	0.0152617708871843	-1.33269145921034	up
CYB561	-0.217387641073639	13.1690408519553	-3.24114733088522	0.00141638235692894	0.015272621741536	-1.33401643491144	down
IRF6	-0.374408747627948	13.5858169217877	-3.24103079041601	0.00141692950759665	0.015272621741536	-1.3343626921208	down
WWTR1	0.280594764107372	11.951849603352	3.24019456299151	0.00142086131290532	0.0153061793851626	-1.33684691102071	up
HMHB1	0.23916322813983	7.60971636480447	3.23930763551802	0.0014250425823096	0.0153423841863972	-1.33948112566184	up
RHBG	-0.340348096367035	6.47555221815642	-3.23859209074997	0.00142842422941691	0.0153699433339043	-1.3416058598207	down
DENND5A	0.262488873938842	11.9160197583799	3.2374916271925	0.00143363955247859	0.0154171899200128	-1.34487275697537	up
FAM83A	-0.860266210861411	11.5777206561453	-3.23654504687747	0.00143813974420505	0.0154490183834379	-1.34768203997296	down
GSTM2	-0.716316657615465	11.725288527933	-3.23644503402544	0.00143861598710618	0.0154490183834379	-1.34797881787187	down
P3H1	0.318633688139846	12.1639973002793	3.23620746493343	0.00143974783530976	0.0154490183834379	-1.34868374721831	up
SRSF12	0.686476660848948	7.49746581340782	3.23617476391424	0.00143990369725321	0.0154490183834379	-1.34878077606194	up
APCDD1L	1.02134051641699	7.41963011284916	3.23481842105166	0.00144638222680284	0.0155096296005963	-1.35280448323214	up
SPATA6	0.429403133458191	9.14547629441341	3.23422300136623	0.00144923477755409	0.0155313120773863	-1.35457037405895	up
ALDH5A1	-0.357211775218465	9.87500731620112	-3.23348275683143	0.00145278844872184	0.0155604792551816	-1.35676538309584	down
SYT6	0.430566240049947	5.47469038547486	3.23323733749402	0.00145396841268458	0.0155642033689836	-1.35749301403712	up
IFT57	0.443665382334593	7.4955603301676	3.23265011654567	0.00145679535752676	0.0155855434674531	-1.35923383578365	up
ITGA8	0.630777464182293	9.52067279608939	3.23154546421939	0.00146212711846444	0.0156336416480295	-1.36250782717858	up
PGD	-0.374690514107353	14.1371121089385	-3.23065788908986	0.00146642425698674	0.0156706285885195	-1.36513772128784	down
REV3L	0.215446701123604	11.5625764441341	3.2297057197414	0.00147104716893137	0.0157110526020478	-1.36795829595705	up
ARID3B	-0.359072481086127	10.2610724385475	-3.22876754022538	0.00147561539906123	0.0157508467910068	-1.3707367073994	down
ANXA13	0.752704061635463	7.97490589106145	3.22833318854934	0.00147773482628498	0.015764471754909	-1.37202279394113	up
MIA2	-0.273690054494372	9.66240512011173	-3.22653153539844	0.00148655625791843	0.015849537388445	-1.37735572993592	down
SRRM3	-0.303750201123581	10.5881189636872	-3.22604385361747	0.00148895249303408	0.0158643743878891	-1.37879882509801	down
PLA2G2A	1.01860432294634	8.76849594022346	3.22590315605383	0.00148964448024883	0.0158643743878891	-1.37921512611457	up
CBR3	-0.542653539544308	11.6749685027933	-3.22552875202713	0.00149148735219811	0.0158749601442555	-1.38032284771557	down
ABCA3	0.724915219662925	10.1339779569832	3.22495321929966	0.00149432433983101	0.0158961089187598	-1.38202541140121	up
B4GALT4	-0.506456413607985	11.9361761648045	-3.22412903072048	0.00149839576303521	0.0159264866731756	-1.38446308896975	down
STMN3	0.352620044319627	11.1782404944134	3.22403047740032	0.00149888329740597	0.0159264866731756	-1.38475454010891	up
ATP8B4	0.585465732421979	8.0556153226257	3.22309725119179	0.00150350719256156	0.0159665462851185	-1.38751397226462	up
PTPRO	0.479735726541829	7.26144348156425	3.22144593528834	0.00151172151621144	0.0160446674657606	-1.39239496701712	up
KRTAP20-2	-0.426035056554294	11.6346342804469	-3.22086456428305	0.00151462340162493	0.0160663484026022	-1.39411286717078	down
ADGRL1	-0.26395162499999	11.7792553575419	-3.22067200167794	0.00151558570865815	0.0160674423682631	-1.3946818120186	down
PHC1	0.358424769581786	9.21040544106145	3.22017094961504	0.00151809231409911	0.016084897657772	-1.39616207725266	up
GPAT3	-0.601264408601725	11.0874237396648	-3.21969912692704	0.00152045621359615	0.0160971684360451	-1.39755580274398	down
JPT1	-0.315518069038683	14.1681971564246	-3.21947376866401	0.00152158649685793	0.0160971684360451	-1.39822142855053	down
SAMHD1	0.406423480461946	12.7626437402235	3.21942469575132	0.00152183272525147	0.0160971684360451	-1.39836636648299	up
CHST2	-0.664401002521823	11.7000289430168	-3.21738320829778	0.00153210895070223	0.0161918992009623	-1.40439420601828	down
SLC5A11	-0.307396755230942	7.97459925698324	-3.21730175987802	0.00153252027087874	0.0161918992009623	-1.40463462590308	down
PRDX1	-0.250601296910098	15.2315381801676	-3.21697855889045	0.00153415346934135	0.0162000022756367	-1.40558859902968	down
HDAC10	-0.300887937952552	9.94546277234637	-3.21672902604992	0.00153541551359114	0.0162041791871716	-1.40632507203212	down
SOCS7	-0.282538485455667	8.54026566536313	-3.21613640878157	0.00153841661584307	0.0162266943783877	-1.40807392348037	down
LCA5	0.483237256754069	8.6357896547486	3.21574460671929	0.00154040375005535	0.016238495225358	-1.40922999923331	up
IL18R1	0.518323277915124	8.82149824301676	3.21365425723398	0.00155104588386357	0.0163414699009198	-1.41539580088012	up
NPY5R	0.397458796029966	5.29479622458101	3.21305840620937	0.00155409188779916	0.0163621194827881	-1.41715270108033	up
OLFM4	1.16989242335832	5.84172993463687	3.21292869724107	0.00155475569867464	0.0163621194827881	-1.4175351168902	up
TOB1	-0.36519084865167	11.6736290318436	-3.21185640107135	0.00156025347535188	0.0164107425436195	-1.4206959997124	down
LCN8	-0.269574884057414	8.16740817932961	-3.21001780839354	0.00156972216107775	0.0165010534762873	-1.42611356647412	down
UGT1A1	-1.25041859785267	11.5444147815642	-3.20974348913528	0.00157113946007685	0.0165013799018592	-1.42692163470698	down
SCIMP	0.513224201410754	9.21697103910615	3.20967026663249	0.00157151797257961	0.0165013799018592	-1.4271373174554	up
IRF8	0.738413883545583	10.1575371187151	3.2094470229496	0.00157267251914021	0.0165029516081395	-1.42779487261787	up
SLC46A3	0.594981716005005	8.80544592234637	3.20930013984654	0.00157343258207115	0.0165029516081395	-1.42822748863533	up
CALML5	-0.978157983583001	12.3104127541899	-3.20791137299441	0.00158063578344991	0.0165651843641788	-1.43231696531077	down
WEE2	0.310975767141082	6.04378711173184	3.20781484424227	0.00158113759104108	0.0165651843641788	-1.43260115330548	up
DPT	0.523885875093637	11.222088452514	3.20748317740002	0.00158286289819425	0.0165739748371392	-1.43357754780787	up
PSAT1	-0.409720698002474	11.5969145	-3.20660802097604	0.0015874237920805	0.0166124299584205	-1.43615349125341	down
KLHL5	0.343262157609246	11.2321554731844	3.20625660593183	0.00158925862828317	0.0166223297581228	-1.43718767367838	up
ADH5	0.389431941760318	11.5245129888268	3.20499405997833	0.00159586698718086	0.0166821176787419	-1.44090239992414	up
TKT	-0.427085779026195	14.3616447541899	-3.20480667895296	0.00159684993886997	0.0166830674339706	-1.4414536109558	down
CPNE1	0.272491418976294	14.031929599162	3.20437191888872	0.00159913274090969	0.0166975887145461	-1.44273241633333	up
DNAJC22	0.440352858501877	7.8489568	3.20194693282587	0.00161192131644804	0.0168136169389449	-1.44986245220063	up
BATF3	0.473368456941339	10.1843962379888	3.20192126381363	0.00161205719257923	0.0168136169389449	-1.44993789952917	up
GIMAP2	0.557342130836471	10.5705868882682	3.2017541551806	0.00161294202387398	0.0168136169389449	-1.45042905837464	up
UMPS	-0.412174044881395	9.87871415726257	-3.20092453967258	0.00161734147061576	0.0168389374860214	-1.45286709275301	down
TLCD3B	-0.328846024519342	8.4042107698324	-3.20088218988485	0.0016175663497831	0.0168389374860214	-1.45299153321021	down
MTMR1	-0.307033788732822	10.2828312446927	-3.20064369651801	0.00161883330157293	0.0168389374860214	-1.45369229388186	down
PPP2R3A	-0.225071110749058	9.77445452821229	-3.20046502366625	0.00161978307127181	0.0168389374860214	-1.45421725460777	down
GPX2	-0.658222157740306	14.4016629916201	-3.20044807526276	0.00161987319059689	0.0168389374860214	-1.45426704955021	down
BCO1	-0.482390172059922	7.03314735921788	-3.19996324216866	0.00162245315272883	0.0168563868939899	-1.45569140511311	down
TIMM23B	0.253554094069926	9.96792766759777	3.19968200095134	0.00162395148003777	0.0168625855792262	-1.45651755508672	up
LCN12	-0.277345576342059	7.82118132569832	-3.19896956332241	0.00162775277675784	0.0168926774018581	-1.4586100614694	down
KMT2B	-0.220536349812727	11.8709549650838	-3.19504856831741	0.00164882189718379	0.0171018404321874	-1.47011902937445	down
IL1RN	-0.426775076716584	13.2436632430168	-3.19365716523896	0.00165635910264348	0.0171704942231351	-1.47420007920526	down
SERPINB8	-0.507425711111097	10.5155899458101	-3.19286445084916	0.00166066750237324	0.0171931806351316	-1.47652444001558	down
ARG1	-0.772696593583015	7.96110854469274	-3.19285001864024	0.00166074603764716	0.0171931806351316	-1.47656675271812	down
SEPTIN3	0.651570548414494	9.39405245363129	3.19264713313295	0.0016618504377283	0.0171931806351316	-1.47716155938867	up
GNB4	0.398640879338345	11.763989178771	3.19257834352434	0.00166222504616427	0.0171931806351316	-1.4773632246997	up
PRPH2	0.579887799912622	7.95526109385475	3.1920834170732	0.0016649225835232	0.0172104351019424	-1.47881404928181	up
SLAMF8	0.490623599001266	11.8647156536313	3.19193472842186	0.00166573378613527	0.0172104351019424	-1.47924987524667	up
KDELR3	0.444382061797766	12.5044422402235	3.19093720346998	0.00167118548393749	0.0172572279045362	-1.48217328468808	up
SMPX	0.413206911210999	8.04304614413408	3.19052749867252	0.00167342940377882	0.0172708627373442	-1.48337375576822	up
ECM1	-0.48463402571784	13.041451924581	-3.19005898700254	0.0016759988291835	0.0172737492308404	-1.48474636800817	down
PPIL4	0.218490732553066	11.3344005041899	3.18999829507086	0.00167633194524717	0.0172737492308404	-1.48492416579614	up
IQCE	0.286790463389531	10.6068251326816	3.18997130076808	0.00167648012694376	0.0172737492308404	-1.48500324498305	up
PCP4	0.687751307016235	10.6675980849162	3.18960756042648	0.0016784780172326	0.0172848113437592	-1.4860687558319	up
EFNB3	0.543288700817749	9.71524320698324	3.18844825261037	0.00168486040902237	0.0173409876219743	-1.48946401452518	up
UPP1	-0.580791579369528	12.4854942192737	-3.18724580259386	0.00169150408954223	0.0173904820063919	-1.49298446272619	down
PEX16	-0.294432962172278	13.1253928240223	-3.18724127385236	0.00169152915724437	0.0173904820063919	-1.49299771942109	down
GOLGA6L7	-0.677395924831449	7.86966189497207	-3.18642410272099	0.00169605804550767	0.0174274623676038	-1.49538949761765	down
SRGN	0.489678914450701	13.4617230251397	3.1856292132845	0.00170047423263601	0.0174597022566136	-1.4977155356227	up
C19orf84	-0.590736468526831	6.44189836871508	-3.18552339893077	0.00170106291169189	0.0174597022566136	-1.49802513494733	down
CMA1	0.578809179762806	7.52666200335196	3.18495283213039	0.00170424041545436	0.0174827207950696	-1.4996943829495	up
ATP5MC1	-0.292613396129829	13.1105704022346	-3.18465694093393	0.0017058904090234	0.0174900529271637	-1.50055993624361	down
MAB21L2	-0.329974980461907	11.5331419664804	-3.18329232442973	0.00171351917946932	0.0175586422878114	-1.50455084283494	down
PINLYP	-0.552144775099864	8.74589878240223	-3.18237173764869	0.00171868349665979	0.0176019167968426	-1.50724229626309	down
SH3PXD2B	0.274339387578033	12.234921877095	3.18217397680316	0.00171979477901706	0.0176036574506831	-1.50782038497854	up
CD33	0.241526908002507	8.52605276005587	3.18195274624002	0.0017210387348797	0.0176067534906922	-1.50846704177075	up
ABCB1	0.263221575093646	7.8716741150838	3.18146667827355	0.0017237747740276	0.017625102268502	-1.50988767749256	up
ANKRD55	0.434273239800255	4.35705990837989	3.18041268377157	0.00172972148798447	0.0176762412824031	-1.5129675337837	up
CD3G	0.558802412921359	11.2779715558659	3.17956757849687	0.00173450336765453	0.017715427350359	-1.51543634244189	up
LILRB1	0.602344775262189	9.62907785865922	3.17876138973542	0.00173907646531393	0.017752439398382	-1.51779091949035	up
CD8B	0.53274639395757	9.80700754078212	3.1784526313274	0.00174083085275034	0.0177529690726259	-1.51869254692211	up
EDNRA	0.409852501186029	10.8852180167598	3.17841813497664	0.00174102696535992	0.0177529690726259	-1.51879327732917	up
NOP10	-0.415441418539309	13.8159944916201	-3.17802771172226	0.00174324795942887	0.0177636182631897	-1.51993325737486	down
MT1F	0.353910121785285	12.6738353240223	3.17774836845967	0.00174483866635173	0.0177636182631897	-1.52074882317472	up
ENAH	0.463819559163564	10.4684163597765	3.17773392449533	0.00174492095339711	0.0177636182631897	-1.52079099178884	up
STRBP	-0.499023482996252	11.4336240921788	-3.17734549017682	0.00174713520756754	0.0177764828709035	-1.52192494722404	down
TRO	0.469103979619238	10.4350920796089	3.17637533270633	0.0017526769337212	0.0178231709285047	-1.52475658633627	up
LIPN	-0.506591909875147	7.2207429273743	-3.17615476988537	0.00175393910232576	0.0178263125829316	-1.52540024476218	down
KDF1	-0.324507893195991	10.4422892555866	-3.17572987430169	0.00175637293854855	0.0178345638618953	-1.52664008592322	down
SULT1B1	-0.709311043695372	5.47526960502793	-3.17552718976863	0.00175753503449573	0.0178345638618953	-1.52723146534505	down
FAM187B	-0.258773072471901	6.86528144357542	-3.17551377797199	0.00175761195644474	0.0178345638618953	-1.52727059620511	down
CROT	0.43833723314609	8.58742606089385	3.17428661838828	0.0017646634222529	0.0178964049129888	-1.53085038892702	up
DPY19L2	0.652058096666678	6.9758465603352	3.17389177213162	0.00176693784563984	0.0179097586185965	-1.53200194740565	up
HPCAL4	0.634830708976284	5.12899728324022	3.17326720880639	0.00177054105167416	0.0179350039153217	-1.53382320887135	up
CDO1	0.825964227802761	8.45873062569832	3.17303417990749	0.00177188717648652	0.0179350039153217	-1.53450265230832	up
LRPAP1	0.373734203745336	10.2715432849162	3.17296177771714	0.00177230561122478	0.0179350039153217	-1.53471374665502	up
AADAC	-0.989737208838946	6.96618223798883	-3.17195670570029	0.00177812370285194	0.0179841489275468	-1.53764367067811	down
RSPO4	0.889118883258434	5.56457807932961	3.171290072977	0.00178199241951565	0.018013535263439	-1.53958654099616	up
PATE3	-0.234942176104848	7.92114880167598	-3.16964366655811	0.00179158057617023	0.0181006744219122	-1.54438335699196	down
RP11-444E17.6	0.428377272184775	5.49361187597765	3.169364353616	0.00179321194326386	0.018107373947612	-1.54519691680142	up
SIRPG	0.362157354868925	11.2891706480447	3.16770530630127	0.00180293025253882	0.0181956819496646	-1.55002793637405	up
RET	0.464655104132345	7.36051310055866	3.16677873779667	0.00180837909106954	0.0182361099195962	-1.55272505193389	up
CPNE6	-0.298119533002486	8.52865893240224	-3.1666926082508	0.00180888636441105	0.0182361099195962	-1.55297572765416	down
IQCK	0.359908070474416	11.4944209776536	3.16561439902449	0.00181524781200569	0.0182903821833612	-1.55611328711731	up
COL18A1	0.261540510674172	12.7852481452514	3.16512015659915	0.00181817077178766	0.0183099685531508	-1.55755120065683	up
ZNF280B	0.535830839001252	5.28680475642458	3.16489046027751	0.00181953068431147	0.0183138015755161	-1.55821939455522	up
FAM135A	-0.406550587109848	11.1293907198324	-3.16453013572689	0.0018216658776035	0.0183254295734605	-1.55926750300054	down
IL2RB	0.427764512609253	10.7835585055866	3.16366780364239	0.0018267852719129	0.0183670491236791	-1.56177541385088	up
DEPP1	0.557487214856444	11.3770835027933	3.16331868402725	0.00182886167335673	0.0183780452194757	-1.56279058122292	up
NLRP8	-0.623748512022465	5.53026328826816	-3.16291496988424	0.00183126550389589	0.0183923180388599	-1.56396437358022	down
APBB1	0.29128047249065	7.29363245530726	3.16185182318769	0.00183760979761301	0.0184461303409345	-1.56705481623047	up
RP11-426L16.10	-0.295554527278387	10.6237508798883	-3.16054242585723	0.00184545156634297	0.0185149086599678	-1.57085980707918	down
ABCC9	0.732100683021235	8.55291740642458	3.15970951612722	0.0018504558471366	0.0185551607492233	-1.57327943628509	up
P2RY2	-0.529785572846432	11.0168410782123	-3.15858985009159	0.00185720282296443	0.0186128349369013	-1.57653120525354	down
WDR1	0.208448938420743	13.8026084790503	3.15826760568445	0.00185914884851195	0.0186223581232041	-1.57746688696371	up
SLC9A9	-0.510198563295861	11.0908382206704	-3.15742512603973	0.00186424548864884	0.0186634126783844	-1.5799127420501	down
IL1R1	0.36021245171662	11.8183622486034	3.15659399882426	0.00186928612975308	0.0187038629815475	-1.582325068724	up
CNN3	0.335876992883902	13.7534826592179	3.15636675963251	0.00187066649156297	0.0187076652720423	-1.58298452634953	up
GRAMD1C	-0.559673609987502	9.84388364022346	-3.15566204475877	0.00187495327991985	0.0187405137828867	-1.58502936896056	down
LYPD8	-0.68513507157303	4.35095807932961	-3.15442355417817	0.00188250908403282	0.0187988841042793	-1.58862205970781	down
RECK	0.469801190000018	9.01387361117319	3.15437537433264	0.00188280358950405	0.0187988841042793	-1.58876179737864	up
ATXN7L3	-0.182997477465658	11.0164544329609	-3.15354152247343	0.00188790738019172	0.0188397843740476	-1.59117994499649	down
KRTAP4-1	-0.446730557034943	8.73318874608939	-3.15285070504804	0.00189214539535508	0.0188720058872188	-1.59318286451942	down
REG3A	-0.273933076466902	9.50060713240224	-3.15254678609341	0.00189401266139136	0.018878470524719	-1.59406390702366	down
EPB41L4B	-0.3501721335955	8.17893357765363	-3.15241668273871	0.00189481253274678	0.018878470524719	-1.59444104553951	down
SPATA13	0.423673476229727	7.91474562709497	3.15216447014511	0.00189636401893996	0.0188838676880704	-1.59517210997394	up
SYTL1	-0.303475708988751	11.3765712430168	-3.15142126270333	0.00190094270422561	0.0189193877124657	-1.5973260704586	down
MYL2	0.440784691972556	8.23018288938547	3.15092381850971	0.00190401303013516	0.0189365714850485	-1.59876750772867	up
PECAM1	0.318713020880155	12.6748818589385	3.15081351734346	0.0019046944528836	0.0189365714850485	-1.59908709840592	up
CD163	0.58871605518104	11.9690589804469	3.15038856556209	0.00190732184766049	0.0189526173608389	-1.60031827605744	up
SHOC1	-0.481807876535573	8.04713328212291	-3.14992055475213	0.00191021935111424	0.0189713287759891	-1.6016740335466	down
PARD3	-0.395981162983755	10.0565105055866	-3.14916557292276	0.00191490211381214	0.019007741205096	-1.6038607242765	down
RAB8B	0.421096239513123	11.2389001899441	3.14853385105071	0.00191882852383386	0.0190366112595316	-1.60569005158973	up
PYGO2	-0.18769922406366	10.8424889958101	-3.14755029275417	0.00192495658144441	0.0190700925271097	-1.60853756745195	down
SERPINE1	0.478319391822732	12.1943124804469	3.14750884033503	0.00192521524812814	0.0190700925271097	-1.60865755959154	up
IL18BP	0.321239737141088	11.6056801564246	3.14750126276639	0.00192526253629127	0.0190700925271097	-1.60867949419438	up
SAYSD1	0.258929088670422	10.5155339203911	3.14643440976078	0.00193193102531214	0.0191260148779049	-1.61176721691061	up
GPR37L1	-0.3157491717478	8.99402290949721	-3.14288408410357	0.00195427704449702	0.0193365026736776	-1.62203596035116	down
ATP8B1	-0.363478773220953	11.8917526005587	-3.14272869842392	0.00195526049708167	0.0193365026736776	-1.62248515183747	down
COLEC12	0.679887151985026	10.8698609765363	3.14122200616758	0.00196482029849915	0.0194207739969517	-1.62683969397144	up
SEC31B	0.377292726367053	7.32203011955307	3.14094481297466	0.00196658376445928	0.0194279360692832	-1.62764061623414	up
OSTF1	-0.446071514294616	12.9222089804469	-3.14063930366412	0.0019685290707553	0.0194368860360057	-1.62852328197428	down
GNG7	0.337191421529351	9.22370485139665	3.13987069047028	0.00197343103380032	0.0194750046243271	-1.63074359042748	up
CNIH4	0.329285414544335	10.8007758100559	3.13920352933396	0.00197769512554491	0.0194966840573096	-1.63267043868848	up
TAF7L	0.345974938451939	5.92958398100559	3.13904265427757	0.00197872461713101	0.0194966840573096	-1.63313501206822	up
GPR183	0.542850477215991	11.4850173687151	3.13903783172779	0.00197875548584427	0.0194966840573096	-1.63314893825093	up
SGCD	0.594248192109875	9.25030548268156	3.13871080375672	0.00198084980301371	0.0195070416883409	-1.63409325949418	up
ZYG11A	-0.589826224450682	7.48812562094972	-3.13828052611465	0.00198360846581415	0.0195239273258897	-1.63533558908983	down
LTBP1	0.464812955149819	12.1924478756983	3.13708990148784	0.00199126052537946	0.0195889337638723	-1.63877245590299	up
PALD1	0.454203649101132	9.18958646927374	3.13624774104811	0.00199668951513579	0.0196320139971369	-1.64120273952491	up
CGN	-0.534555106729071	10.9535047184358	-3.13533459082416	0.00200259161622282	0.0196796982737693	-1.64383722467772	down
C2	0.442760199188529	11.6966265670391	3.13441916041675	0.00200852465583683	0.0197276363386578	-1.64647760014426	up
FAM222A	-0.336398096504359	10.2338730223464	-3.13377278890834	0.00201272367698722	0.0197585015660567	-1.64834151413373	down
MYOT	0.444482155880162	7.97821318100559	3.13296835391448	0.00201796087004107	0.0197995205827062	-1.65066074921215	up
BTN3A1	0.309841293258446	12.4698277681564	3.13270492274436	0.00201967865084846	0.0198059834554363	-1.65142012164987	up
ANKRD7	0.711942186841457	5.44416535698324	3.13218517541763	0.00202307178547573	0.0198288603040784	-1.65291818924948	up
UACA	0.481811114019986	7.44565426368715	3.13183119831905	0.0020253857189688	0.0198411410845655	-1.6539383301771	up
ZNF395	-0.25134703923219	10.262573975419	-3.13160512348672	0.00202686484176848	0.0198452352910536	-1.65458981045923	down
RP11-724O16.1	0.337922363657938	7.6638046301676	3.13142661651246	0.00202803345193478	0.019846286543502	-1.65510418465205	up
INSRR	-0.289304214681641	5.64428819832402	-3.13023046165085	0.00203588027286924	0.019912655325799	-1.65855027115653	down
SLC26A4	0.503427374918858	5.38611513351955	3.1276321415049	0.00205302221772786	0.0200698214813009	-1.66603189865669	up
LRMDA	0.358525867727854	10.0391541927374	3.12674497847604	0.002058905623405	0.0201168203047528	-1.66858513212033	up
APOBEC3F	0.271048343414495	11.6151561173184	3.12552770490128	0.00206700360725397	0.0201761337011751	-1.6720873616088	up
PRSS56	0.873240120636724	7.55499877877095	3.12550814673754	0.00206713395922419	0.0201761337011751	-1.67214362263532	up
MFN1	-0.225872325249673	11.6541330684358	-3.12522351620722	0.00206903183594848	0.0201841232989424	-1.67296235537396	down
FGF1	0.523061737965058	9.56972733156425	3.12391822612758	0.00207775598823466	0.0202586625317916	-1.67671613619556	up
TMEM26	0.515629999800257	7.46468407486033	3.12252743760007	0.0020870890139362	0.0203390576600422	-1.68071425195436	up
KRT14	-0.429158866479391	15.9121862178771	-3.1221676606015	0.00208950963743718	0.020352041525892	-1.68174824777644	down
MICU1	0.191583428651702	11.8184057150838	3.12103938760638	0.00209711764383803	0.0204155112219756	-1.68499020293944	up
RAB10	-0.189223611079887	13.8217901159218	-3.12042511952887	0.0021012704487171	0.020432027119216	-1.68675478683647	down
DBNDD1	-0.366411137328326	10.8211557039106	-3.12035285749458	0.00210175948115029	0.020432027119216	-1.68696235073213	down
DLX6	-0.907750523695373	8.6294899452514	-3.12030374990401	0.00210209187622969	0.020432027119216	-1.68710340385323	down
MEOX2	0.800310686005004	8.14164029273743	3.11904561761759	0.00211062440387339	0.0204984090813442	-1.69071649558731	up
KRT17	-0.427830028152286	15.9500025363128	-3.11897362404963	0.00211111362444088	0.0204984090813442	-1.69092320656466	down
TNFRSF1B	0.385259244194765	11.5335582122905	3.1177799951101	0.00211924003100472	0.0205547055744012	-1.69434978233999	up
GRAMD1A	0.347680983614254	12.0752893575419	3.11768527895936	0.00211988610991666	0.0205547055744012	-1.69462163573696	up
SCGB3A2	-0.446438443133577	9.42621807430168	-3.11763796419501	0.00212020892214427	0.0205547055744012	-1.69475743535682	down
ATP6V0A4	-0.685527397041187	7.83031524581006	-3.11729366565443	0.00212255932073134	0.0205668299777186	-1.69574556208852	down
GIMAP7	0.463725816342084	11.7669155391061	3.11655442530348	0.00212761398212187	0.0206051315793169	-1.69786683034189	up
FAS	0.437183606335843	10.8231010837989	3.11586136188145	0.00213236300787878	0.0206404350985202	-1.69985518388279	up
UBXN10	0.360308815599262	6.82934979692737	3.11488143188567	0.00213909443339381	0.0206948810133976	-1.70266586348801	up
LPAR4	0.578820288139832	6.31404247206704	3.11459456561897	0.00214106871563669	0.0207032709674879	-1.70348851660048	up
PLEKHA4	0.495853182983787	10.6686702622905	3.11433220154045	0.00214287584268797	0.0207100367618127	-1.70424084484717	up
SPRYD4	-0.452882072534319	9.81710484189944	-3.11365586793141	0.00214754083844919	0.020744401456528	-1.70617996797039	down
CREBRF	0.358578774843958	9.49669513184358	3.11282623204491	0.00215327605413259	0.0207890632361041	-1.70855811085271	up
CCDC187	-0.399018739525584	7.20537693994413	-3.1122629563729	0.00215717800612836	0.0208159885926762	-1.71017241157218	down
TSHB	-0.37915517099874	8.43853888826816	-3.11195030520361	0.00215934663901678	0.0208234695984661	-1.71106833068402	down
GNGT2	0.51986056604246	8.19361523631285	3.11183019969743	0.00216018025886446	0.0208234695984661	-1.71141247819455	up
VCP	-0.235919413483128	13.6079334860335	-3.11133400323182	0.00216362737849214	0.0208459534287385	-1.71283414192378	down
NES	0.518036517590531	10.1089316949721	3.11079222821678	0.00216739694231491	0.0208702664978748	-1.71438616202666	up
KRT15	-0.390826040642931	10.6504182553073	-3.11065067279346	0.00216838285681893	0.0208702664978748	-1.71479163525406	down
PGLYRP4	-0.972441063607977	8.86936472290503	-3.10912889238159	0.00217900806638021	0.0209617437496792	-1.71914959987773	down
BAHCC1	0.299843391260943	10.5644514664804	3.1080928740621	0.00218626914964901	0.0210207811658541	-1.7221153818232	up
TRIM22	0.353002927078659	8.61847978184358	3.10788255488665	0.00218774592970686	0.0210241709308571	-1.7227173488391	up
ABO	-0.74776329618601	9.53988111564246	-3.10718990183511	0.00219261599214797	0.0210601498043961	-1.72469957445408	down
EPHB6	-0.571692950480635	10.0334993396648	-3.10686638798685	0.00219489405763235	0.0210712083017365	-1.7256252666912	down
FCGR3A	0.536445926404513	12.7057539608939	3.1053248551234	0.00220577903765452	0.021164840319742	-1.73003497430912	up
WDR45	-0.274529553870149	9.36115477094972	-3.10511840876571	0.00220724056599179	0.0211680029869808	-1.73062538577706	down
RIOK3	-0.283904762921331	13.1591127486034	-3.10373634123792	0.00221704792612649	0.0212426348707065	-1.73457702533922	down
VGLL1	-0.528738365293369	10.7595837290503	-3.10370167539083	0.00221729443706855	0.0212426348707065	-1.73467612247821	down
EVI2B	0.554011601310874	12.9343897988827	3.10322111725291	0.00222071432520674	0.0212645051693247	-1.7360497625396	up
DCST1	-0.285498073064914	5.45554484134078	-3.10210527135393	0.00222867403920573	0.0213242567058477	-1.73923859111289	down
TRIM8	0.230201240761568	12.993896027933	3.1020267851127	0.00222923489973436	0.0213242567058477	-1.73946284790377	up
DSG4	-0.896845871335826	5.69853307150838	-3.10177770128205	0.0022310157097274	0.0213303807707628	-1.74017451529693	down
POU6F1	0.227406797303388	8.44006919413408	3.10120265696419	0.00223513197580231	0.0213588160855795	-1.7418173019479	up
SMC1B	0.518005999675413	6.91021502681564	3.10084708349056	0.00223768074140769	0.0213722510444664	-1.74283296775504	up
CNPY4	0.356979240511873	11.094025877095	3.10004060148918	0.00224347159338436	0.0214166218825324	-1.74513622928537	up
GSTA5	-1.141177121186	8.47905469944134	-3.0996140122521	0.00224654026418139	0.0214349742247225	-1.74635432409413	down
GPR35	-0.259094131573024	10.147769700838	-3.0985581354679	0.00225415240138664	0.0214966364397407	-1.74936865820412	down
NID2	0.493346474781534	12.1478414301676	3.09751096361471	0.00226172530914593	0.0215578618788675	-1.75235723250262	up
ZNF296	-0.246961803745306	11.0451819022346	-3.09725704859094	0.00226356510138314	0.0215644070101712	-1.75308175649773	down
ZNF823	-0.328588606429456	9.7634073698324	-3.09704846390733	0.00226507747770715	0.0215678278567217	-1.75367689457141	down
KCTD21	-0.297793664981254	11.7200553100559	-3.09534360346732	0.00227747387635849	0.0216748289881833	-1.75853989062975	down
TTC39B	-0.457463043632943	9.98349232458101	-3.09444079677014	0.00228406372286884	0.0217185350832413	-1.76111411221495	down
ADIRF	-0.496853695068644	13.454013150838	-3.09439629756686	0.00228438899036071	0.0217185350832413	-1.76124097779766	down
MTARC1	-0.542666674856422	10.1561610290503	-3.09302572175564	0.00229442820742594	0.0218028973105043	-1.76514763797029	down
DYNLRB2	0.30169289150438	6.72445017206704	3.09274069833482	0.00229652106308086	0.0218117015747462	-1.76595986782871	up
CDS1	-0.386494028121083	11.078389875419	-3.09231864695896	0.00229962331905975	0.0218282342151173	-1.76716246235575	down
FAM47E-STBD1	0.379978795817744	9.09338623240223	3.09218639737864	0.00230059620544336	0.0218282342151173	-1.76753926445709	up
GPR171	0.619399138651699	9.89808534413408	3.091605063171	0.00230487726635045	0.0218577635689755	-1.76919541561231	up
MARK2	-0.210847337734069	11.4847142318436	-3.09112857032232	0.00230839173968355	0.0218710608054787	-1.77055267819767	down
BMPR1A	0.35613267850189	11.6582552418994	3.09106182984915	0.00230888439302649	0.0218710608054787	-1.77074276963897	up
CPB2	0.533169783495635	4.89461392178771	3.09093945320848	0.0023097879841089	0.0218710608054787	-1.77109131547575	up
C12orf56	-0.47517705405742	9.85317397206704	-3.09040033456664	0.00231377255810752	0.0218935344946095	-1.77262665369015	down
MYCN	0.967778061785286	7.97534303910615	3.09030161872858	0.00231450284454537	0.0218935344946095	-1.77290775726619	up
IFFO2	-0.489604706616712	12.6311428687151	-3.08989320282048	0.00231752651284132	0.0219110532440069	-1.77407067832699	down
TMEM98	0.47689484144821	12.0900567011173	3.08972649559422	0.00231876176190049	0.0219116542240026	-1.77454531990255	up
FYB1	0.482966679650449	12.4804322597765	3.08873647736615	0.00232611002589925	0.0219610192305901	-1.77736358376349	up
KRT37	-0.987047237478146	5.24632366089385	-3.08870629704148	0.00232633437226881	0.0219610192305901	-1.77744948473353	down
NIPSNAP2	0.310078918726601	13.0041630837989	3.08734481139297	0.00233647582235523	0.022045627827379	-1.78132384045878	up
SYNPO2L	-0.552442852041196	8.88133797877095	-3.08686223729496	0.00234008021345538	0.0220685023055114	-1.78269672540279	down
TSNAXIP1	0.257509728052442	7.18351435977654	3.08589547277863	0.00234731651735697	0.0221255877979298	-1.78544651463581	up
COLQ	0.398344968789023	5.56182151117318	3.08517043028215	0.0023527570649462	0.0221656976682916	-1.7875082618192	up
CFAP97D2	-0.305090460074903	7.21476273128492	-3.08485032226742	0.00235516278241854	0.02217718992649	-1.78841838992476	down
SUSD3	0.497619475967559	10.4461516005587	3.08384385754854	0.00236274150009355	0.0222373572185453	-1.79127940917673	up
LRATD2	-0.548511945992503	10.2273174899441	-3.08200411769035	0.00237665302904992	0.0223465742166657	-1.79650696732642	down
PMPCB	0.475166138739091	9.50681003743017	3.08199320192361	0.00237673579578355	0.0223465742166657	-1.79653797575515	up
SLPI	-0.734260617602985	13.6384447318436	-3.0817825599369	0.00237833346988748	0.0223503589047064	-1.79713632734991	down
P2RY14	0.554728181036223	9.71761218268156	3.08123846132149	0.00238246492941846	0.0223779390482444	-1.798681729189	up
C1orf162	0.477005595193518	10.8135658519553	3.08021658266817	0.00239024218651326	0.0224397184387472	-1.80158350678853	up
UGT1A5	-1.18335742320848	11.8193869905028	-3.07958593624052	0.00239505356143741	0.0224665454315412	-1.80337389094194	down
TASL	0.533158586966305	9.18815016368715	3.07947744039565	0.00239588220671068	0.0224665454315412	-1.80368187386351	up
RSPO2	0.676212487902626	4.91305820558659	3.07936989946198	0.00239670381989866	0.0224665454315412	-1.80398713650896	up
TLCD1	-0.377611334519342	11.0461798407821	-3.07901146390937	0.00239944414721514	0.02248096442739	-1.80500451244017	down
CEL	-0.597533771348301	10.5436075530726	-3.07868430981558	0.00240194784410281	0.0224931530458521	-1.8059330069853	down
PCDH8	0.723481925280911	6.55226091340782	3.07810511494146	0.00240638631263047	0.0225234386549061	-1.80757660023054	up
ZNF827	0.243508606835212	11.0060156201117	3.07752730857823	0.00241082168189725	0.0225536649690648	-1.80921597679089	up
[truncated: 16,702 more rows]
