# Supplementary material for: Identification of disulfidptosis in esophageal squamous cell carcinoma based on single-cell and bulk RNA-seq data to predict prognosis and treatment response
Source: Front Immunol. 2025 Apr 15;16:1567793. doi: 10.3389/fimmu.2025.1567793 (PMC12037556; doi:10.3389/fimmu.2025.1567793)
Supplement: Supplementary file 1 [file Presentation1.zip › Prognostic signature and immune microenvironment/bulk_gsea/SupplementaryTable_KEGG_term gsea.csv]

ID	Description	setSize	enrichmentScore	NES	pvalue	p.adjust	qvalues	rank	leading_edge	core_enrichment
KEGG_CYTOKINE_CYTOKINE_RECEPTOR_INTERACTION	KEGG_CYTOKINE_CYTOKINE_RECEPTOR_INTERACTION	254	0.513415856599018	2.16559687022096	1.87128918714537e-13	3.48059788809039e-11	2.46222261466496e-11	2826	tags=43%	list=15%	signal=37%	TNFSF4/IL2RA/LIFR/PRLR/CXCL12/HGF/CX3CR1/CCL2/EDA2R/TGFB3/PDGFC/NGFR/CXCL13/VEGFC/IL22RA2/IFNA7/CXCL10/IL6/TNFSF15/TGFBR2/CCR2/IFNG/CCR8/KIT/CCR1/CXCL11/CSF1R/TNFSF13B/TNFRSF6B/INHBB/IL18R1/TNFSF12/CCR7/CX3CL1/LIF/CXCL9/CCL23/CCR5/PDGFRA/CCL8/CCL21/CCL14/CSF2RA/PDGFA/IL7/TNFSF13/TNFRSF8/LTB/CSF1/IFNK/FAS/CCL3L1/IL2RB/FASLG/CCL4L2/CCR3/CXCR4/CSF2RB/CCR4/IL12A/IL12RB2/TNFRSF1B/TNFSF8/TNFRSF4/TNFRSF…
KEGG_FOCAL_ADHESION	KEGG_FOCAL_ADHESION	198	0.532609085416126	2.18851155837728	1.47770129046741e-12	1.37426220013469e-10	9.72171901623298e-11	3461	tags=39%	list=19%	signal=32%	THBS4/COMP/ITGA9/IGF1/HGF/CCND1/RASGRF1/FLNC/ITGA8/PDGFC/MYL9/VEGFC/PRKCB/PAK3/ITGA1/COL2A1/ITGB3/SHC4/FYN/MYLK/THBS1/ACTN2/PDGFRA/PDGFD/FN1/PARVA/PDGFA/COL6A3/MYL2/LAMA1/RELN/PIK3CG/COL5A1/AKT3/PRKCA/THBS2/COL6A2/COL4A2/LAMA2/COL3A1/COL4A4/LAMC1/PTEN/LAMA4/DOCK1/COL5A2/ITGB6/PIK3R1/PPP1R12A/COL6A1/ITGA4/ACTN3/THBS3/ITGB1/FLNA/ILK/ACTN1/LAMB2/VAV2/ITGA7/SHC3/PIK3CD/KDR/PDGFRB/ITGA5/ITGAV/PIK3R5/C…
KEGG_SYSTEMIC_LUPUS_ERYTHEMATOSUS	KEGG_SYSTEMIC_LUPUS_ERYTHEMATOSUS	123	0.599690559840171	2.3166312262534	3.89370994607064e-12	2.4141001665638e-10	1.70776752020642e-10	2517	tags=28%	list=13%	signal=25%	HLA-DPB1/C4B/HLA-DQA2/FCGR1A/C4A/HLA-DMA/HLA-DPA1/HLA-DRB5/C3/H2BW2/C1QA/HLA-DQB1/HLA-DRA/C5/CD28/IFNG/HLA-DOA/FCGR3A/FCGR2B/FCGR2A/ACTN2/C6/C2/C1QC/C1S/HLA-DRB1/C1R/HLA-DQA1/H2AZ2/ACTN3/CD40/C9/CD40LG/ACTN1/C7
KEGG_METABOLISM_OF_XENOBIOTICS_BY_CYTOCHROME_P450	KEGG_METABOLISM_OF_XENOBIOTICS_BY_CYTOCHROME_P450	54	-0.736629533119029	-2.55345006056539	9.03180987485547e-11	4.1997915918078e-09	2.97099009041299e-09	894	tags=46%	list=5%	signal=44%	GSTA3/CYP2C8/MGST1/ALDH3B2/GSTM4/CYP2S1/GSTM1/GSTA1/CYP3A5/CYP2E1/GSTM2/GSTA4/GSTM3/CYP2C19/AKR1C3/UGT1A7/AKR1C4/GSTA5/CYP2C18/UGT1A5/UGT1A1/ALDH3A1/CYP2C9/AKR1C1/ADH7
KEGG_DRUG_METABOLISM_CYTOCHROME_P450	KEGG_DRUG_METABOLISM_CYTOCHROME_P450	57	-0.691741428777673	-2.41706231353939	1.7039589703281e-09	6.33872736962053e-08	4.484102553495e-08	894	tags=39%	list=5%	signal=37%	GSTA3/MAOA/CYP2C8/MGST1/ALDH3B2/GSTM4/GSTM1/GSTA1/CYP3A5/CYP2E1/GSTM2/GSTA4/GSTM3/CYP2C19/UGT1A7/GSTA5/CYP2C18/UGT1A5/UGT1A1/ALDH3A1/CYP2C9/ADH7
KEGG_CHEMOKINE_SIGNALING_PATHWAY	KEGG_CHEMOKINE_SIGNALING_PATHWAY	181	0.49735763032171	2.02216150660217	2.16263154584469e-08	6.64405714653084e-07	4.70009701933421e-07	2560	tags=31%	list=14%	signal=27%	CXCL12/CX3CR1/GNG2/CCL2/CXCL13/CXCL10/PRKCB/ITK/CCR2/CCR8/CCR1/CXCL11/PLCB4/DOCK2/SHC4/GNGT2/CCR7/CX3CL1/CXCL9/CCL23/CCR5/CCL8/CCL21/CCL14/ARRB1/CCL3L1/GNGT1/CCL4L2/PIK3CG/CCR3/CXCR4/GNB4/CCR4/AKT3/CCL3/PREX1/GNG11/CCL18/CCL4/CCL5/GNG7/CXCR6/CCL7/PIK3R1/CCL11/CXCL2/PRKACB/ADCY5/CCR10/RASGRP2/CXCL3/TIAM2/ADCY6/VAV2/SHC3/PIK3CD/PLCB2
KEGG_ANTIGEN_PROCESSING_AND_PRESENTATION	KEGG_ANTIGEN_PROCESSING_AND_PRESENTATION	73	0.629188388924186	2.25246877059433	2.5004516142858e-08	6.64405714653084e-07	4.70009701933421e-07	4902	tags=66%	list=26%	signal=49%	HLA-DPB1/HLA-DQA2/HLA-DMA/HLA-DPA1/CD74/HLA-DRB5/HLA-DQB1/HLA-DRA/KLRD1/IFNA7/KLRC1/HLA-DOA/CD8B/HLA-F/CD4/CD8A/HLA-DRB1/HLA-DQA1/CIITA/IFNA6/TAP2/HSPA6/CTSS/KIR2DL4/HLA-A/CANX/CREB1/HSPA2/CTSL/HLA-DMB/HLA-DOB/NFYA/NFYB/IFNA14/LGMN/IFI30/TAPBP/HLA-G/HLA-C/RFX5/HLA-B/IFNA21/B2M/HSPA1L/CTSB/IFNA17/LTA/RFXAP
KEGG_COMPLEMENT_AND_COAGULATION_CASCADES	KEGG_COMPLEMENT_AND_COAGULATION_CASCADES	69	0.621851295993374	2.19733798900686	7.20556833781317e-08	1.67529463854156e-06	1.18512637135085e-06	2682	tags=48%	list=14%	signal=41%	F13A1/C4B/SERPINA5/C4A/C3/F5/C1QA/C5/CFI/CR1/CPB2/CFH/TFPI/SERPING1/C3AR1/SERPINE1/A2M/C6/F2R/C2/C1QC/C1S/C1R/CFB/F8/C5AR1/C4BPB/C9/PLG/C7/PLAU/SERPINC1/C4BPA
KEGG_CELL_ADHESION_MOLECULES_CAMS	KEGG_CELL_ADHESION_MOLECULES_CAMS	128	0.525992475179942	2.05156138030052	9.87650898216198e-08	2.04114518964681e-06	1.44393406171959e-06	2689	tags=45%	list=14%	signal=38%	ITGA9/CLDN11/NCAM1/VCAM1/HLA-DPB1/JAM2/HLA-DQA2/JAM3/NRXN1/HLA-DMA/HLA-DPA1/CD226/CTLA4/HLA-DRB5/VCAN/ITGA8/PDCD1LG2/HLA-DQB1/NRXN2/HLA-DRA/CD28/PTPRM/HLA-DOA/CD8B/HLA-F/CD4/PTPRC/CDH4/ITGAM/CDH2/SELL/ITGB2/CD8A/HLA-DRB1/NEO1/NEGR1/SELE/L1CAM/CLDN10/HLA-DQA1/ICAM2/MPZ/CNTN2/PECAM1/CADM3/CADM1/ITGA4/NRXN3/CD40/ITGB1/CD40LG/NCAM2/NECTIN3/CD2/ICOSLG/ITGAV/HLA-A
KEGG_ALLOGRAFT_REJECTION	KEGG_ALLOGRAFT_REJECTION	34	0.734510499241779	2.27413732035368	1.70409359839095e-07	3.16961409300717e-06	2.24222841893546e-06	3825	tags=79%	list=20%	signal=63%	HLA-DPB1/HLA-DQA2/HLA-DMA/HLA-DPA1/HLA-DRB5/HLA-DQB1/HLA-DRA/CD28/IFNG/HLA-DOA/HLA-F/FAS/FASLG/HLA-DRB1/IL12A/GZMB/HLA-DQA1/CD40/CD40LG/PRF1/IL2/HLA-A/IL10/TNF/HLA-DMB/HLA-DOB/IL12B
KEGG_RETINOL_METABOLISM	KEGG_RETINOL_METABOLISM	52	-0.657332422789605	-2.25681860033896	2.20577054154578e-07	3.53137058606481e-06	2.49813991657103e-06	768	tags=31%	list=4%	signal=30%	BCO1/RPE65/CYP2C8/CYP4A11/CYP3A5/CYP2C19/ALDH1A1/UGT1A7/RDH12/CYP2C18/UGT1A5/UGT1A1/CYP2C9/DHRS9/CYP26A1/ADH7
KEGG_VIRAL_MYOCARDITIS	KEGG_VIRAL_MYOCARDITIS	66	0.619709986952884	2.17618258983758	2.27830360391278e-07	3.53137058606481e-06	2.49813991657103e-06	2689	tags=41%	list=14%	signal=35%	HLA-DPB1/HLA-DQA2/HLA-DMA/HLA-DPA1/CCND1/HLA-DRB5/HLA-DQB1/HLA-DRA/SGCD/CD28/DMD/HLA-DOA/HLA-F/FYN/SGCA/SGCB/MYH2/ITGB2/HLA-DRB1/LAMA2/HLA-DQA1/MYH11/MYH10/CD40/CD40LG/PRF1/HLA-A
KEGG_INTESTINAL_IMMUNE_NETWORK_FOR_IGA_PRODUCTION	KEGG_INTESTINAL_IMMUNE_NETWORK_FOR_IGA_PRODUCTION	45	0.672685154793111	2.20200846670095	3.30758944329037e-07	4.73239720347699e-06	3.34776259442345e-06	2826	tags=58%	list=15%	signal=49%	HLA-DPB1/CXCL12/HLA-DQA2/HLA-DMA/HLA-DPA1/HLA-DRB5/HLA-DQB1/HLA-DRA/IL6/CD28/HLA-DOA/TNFSF13B/TNFSF13/CXCR4/HLA-DRB1/IL15/HLA-DQA1/MAP3K14/ITGA4/CD40/IL15RA/CD40LG/CCR10/ICOSLG/IL2/IL10
KEGG_AUTOIMMUNE_THYROID_DISEASE	KEGG_AUTOIMMUNE_THYROID_DISEASE	45	0.665940856320582	2.17993127021066	6.72651739176782e-07	8.93665882049153e-06	6.32191484188705e-06	4785	tags=76%	list=26%	signal=56%	HLA-DPB1/HLA-DQA2/HLA-DMA/HLA-DPA1/CTLA4/HLA-DRB5/HLA-DQB1/HLA-DRA/IFNA7/CD28/HLA-DOA/HLA-F/FAS/FASLG/HLA-DRB1/GZMB/HLA-DQA1/CD40/CD40LG/IFNA6/PRF1/IL2/HLA-A/IL10/TSHR/HLA-DMB/HLA-DOB/IFNA14/HLA-G/HLA-C/HLA-B/IFNA21/IL5/IFNA17
KEGG_ECM_RECEPTOR_INTERACTION	KEGG_ECM_RECEPTOR_INTERACTION	82	0.568042832176051	2.06440908128668	1.44413989451479e-06	1.79073346919834e-05	1.26678938115333e-05	4620	tags=61%	list=25%	signal=46%	THBS4/COMP/ITGA9/ITGA8/ITGA1/COL2A1/ITGB3/THBS1/FN1/COL6A3/LAMA1/RELN/COL5A1/THBS2/COL6A2/COL4A2/LAMA2/COL3A1/COL4A4/LAMC1/LAMA4/SV2B/COL5A2/ITGB6/COL6A1/ITGA4/THBS3/ITGB1/LAMB2/ITGA7/GP5/ITGA5/ITGAV/HSPG2/CD47/COL1A1/HMMR/ITGB5/AGRN/TNN/SV2A/SDC3/ITGB7/ITGA2/TNR/COL4A1/TNXB/ITGA10/ITGA11/COL1A2
KEGG_TYPE_I_DIABETES_MELLITUS	KEGG_TYPE_I_DIABETES_MELLITUS	40	0.672700971578713	2.15336706887063	2.26811419672585e-06	2.6366827536938e-05	1.86522549072849e-05	1691	tags=50%	list=9%	signal=46%	HLA-DPB1/HLA-DQA2/HLA-DMA/HLA-DPA1/HLA-DRB5/HLA-DQB1/HLA-DRA/CD28/IFNG/HLA-DOA/HLA-F/CPE/GAD1/PTPRN2/FAS/FASLG/HLA-DRB1/IL12A/GZMB/HLA-DQA1
KEGG_GRAFT_VERSUS_HOST_DISEASE	KEGG_GRAFT_VERSUS_HOST_DISEASE	36	0.680860604673128	2.11229900474348	5.58392968418332e-06	6.10947600740057e-05	4.32192700014189e-05	1691	tags=53%	list=9%	signal=48%	HLA-DPB1/HLA-DQA2/HLA-DMA/HLA-DPA1/HLA-DRB5/HLA-DQB1/HLA-DRA/KLRD1/IL6/CD28/IFNG/KLRC1/HLA-DOA/HLA-F/FAS/FASLG/HLA-DRB1/GZMB/HLA-DQA1
KEGG_GLUTATHIONE_METABOLISM	KEGG_GLUTATHIONE_METABOLISM	46	-0.632798195527676	-2.12797206813812	1.02106970272453e-05	0.000105510535948201	7.46395981523779e-05	1670	tags=39%	list=9%	signal=36%	GPX3/GGT6/MGST2/PGD/GSR/G6PD/GSTA3/MGST1/GCLC/GSTM4/ODC1/GSTM1/GSTA1/GPX2/GSTM2/GSTA4/GSTM3/GSTA5
KEGG_ARACHIDONIC_ACID_METABOLISM	KEGG_ARACHIDONIC_ACID_METABOLISM	57	-0.588529626789442	-2.05642270671541	1.15581092567243e-05	0.000113147806407932	8.00423078720518e-05	1670	tags=40%	list=9%	signal=37%	GPX3/GGT6/ALOX15B/PLA2G10/EPHX2/CYP2C8/CYP4A11/CBR3/JMJD7-PLA2G4B/CBR1/GPX2/CYP2E1/CYP2C19/PTGS2/AKR1C3/CYP4F2/ALOX12B/CYP2C18/CYP2C9/PLA2G4A/PLA2G3/PLA2G4E/CYP4F3
KEGG_LEISHMANIA_INFECTION	KEGG_LEISHMANIA_INFECTION	68	0.564128200040709	1.99121168789752	1.6776554029006e-05	0.00015058355944418	0.00010652487227234	2826	tags=43%	list=15%	signal=36%	HLA-DPB1/HLA-DQA2/FCGR1A/HLA-DMA/HLA-DPA1/HLA-DRB5/C3/TGFB3/HLA-DQB1/HLA-DRA/PRKCB/IFNG/CR1/HLA-DOA/FCGR3A/FCGR2A/ITGAM/TLR4/ITGB2/HLA-DRB1/IL12A/TGFB2/HLA-DQA1/ITGA4/ITGB1/MARCKSL1/NCF4/CYBA/IL10
KEGG_TGF_BETA_SIGNALING_PATHWAY	KEGG_TGF_BETA_SIGNALING_PATHWAY	84	0.522494032258137	1.90550010195242	1.70013696146655e-05	0.00015058355944418	0.00010652487227234	4104	tags=43%	list=22%	signal=34%	THBS4/COMP/GDF6/TGFB3/TGFBR2/IFNG/INHBB/SMAD9/THBS1/LTBP1/DCN/SMURF2/NOG/BMPR2/THBS2/BMPR1A/BMP8A/TGFB2/SMAD7/INHBA/BMP5/ID2/BMP6/THBS3/LEFTY2/RBL1/LEFTY1/SMAD2/ROCK1/TGFBR1/TNF/SMAD6/ID3/ACVRL1/ID4/ROCK2
KEGG_DILATED_CARDIOMYOPATHY	KEGG_DILATED_CARDIOMYOPATHY	86	0.523165561644282	1.91778747380297	2.23701341522452e-05	0.000187046193906087	0.000132319039265766	2765	tags=40%	list=15%	signal=34%	PLN/ITGA9/IGF1/CACNB2/ITGA8/TGFB3/TPM2/SGCD/DMD/ITGA1/ITGB3/TPM1/SGCA/SLC8A1/SGCB/CACNG4/MYL2/LAMA2/TTN/TGFB2/CACNA2D2/ITGB6/ITGA4/ITGB1/PRKACB/ADCY5/RYR2/ADCY6/ITGA7/CACNA1C/CACNA1D/ITGA5/ITGAV/CACNB4
KEGG_LINOLEIC_ACID_METABOLISM	KEGG_LINOLEIC_ACID_METABOLISM	27	-0.714023904030959	-2.08532126960663	2.31293680636559e-05	0.000187046193906087	0.000132319039265766	687	tags=44%	list=4%	signal=43%	PLA2G10/CYP2C8/JMJD7-PLA2G4B/CYP3A5/CYP2E1/CYP2C19/AKR1B10/CYP2C18/CYP2C9/PLA2G4A/PLA2G3/PLA2G4E
KEGG_ASTHMA	KEGG_ASTHMA	28	0.698960127450687	2.09977672890438	2.55318740713738e-05	0.000197872024053147	0.000139977379777269	3773	tags=71%	list=20%	signal=57%	HLA-DPB1/HLA-DQA2/HLA-DMA/HLA-DPA1/HLA-DRB5/HLA-DQB1/HLA-DRA/HLA-DOA/FCER1A/HLA-DRB1/HLA-DQA1/CCL11/CD40/CD40LG/IL10/MS4A2/EPX/TNF/HLA-DMB/HLA-DOB
KEGG_HEMATOPOIETIC_CELL_LINEAGE	KEGG_HEMATOPOIETIC_CELL_LINEAGE	83	0.517044654128854	1.88194140408738	2.79532616166137e-05	0.000207972266427606	0.000147122429561125	2784	tags=45%	list=15%	signal=38%	IL2RA/FCGR1A/HLA-DRB5/HLA-DRA/IL6/CD3G/ITGA1/CR1/KIT/ITGB3/CD8B/CSF1R/CD4/CD1E/ITGAM/CD3D/CSF2RA/IL7/CSF1/CD8A/CD14/HLA-DRB1/CD3E/IL1R1/CD1A/CD5/MME/ITGA4/IL7R/FLT3/CSF2/GP5/CD2/ITGA5/FLT3LG/CD33/IL3RA
KEGG_ARRHYTHMOGENIC_RIGHT_VENTRICULAR_CARDIOMYOPATHY_ARVC	KEGG_ARRHYTHMOGENIC_RIGHT_VENTRICULAR_CARDIOMYOPATHY_ARVC	73	0.516184534133485	1.84791957936077	0.000161458252681143	0.00115504749994972	0.000817096420451129	2809	tags=42%	list=15%	signal=36%	CTNNA3/ITGA9/CACNB2/ITGA8/SGCD/DMD/ITGA1/ITGB3/TCF7/SGCA/ACTN2/SLC8A1/SGCB/CDH2/CACNG4/LAMA2/CACNA2D2/TCF7L1/ITGB6/ITGA4/ACTN3/ITGB1/ACTN1/RYR2/ITGA7/CACNA1C/CACNA1D/ITGA5/ITGAV/CACNB4/LEF1
KEGG_HYPERTROPHIC_CARDIOMYOPATHY_HCM	KEGG_HYPERTROPHIC_CARDIOMYOPATHY_HCM	81	0.500845028604249	1.81802417366779	0.000365716841552524	0.00251938268625072	0.00178224581653277	2765	tags=40%	list=15%	signal=34%	ITGA9/IGF1/CACNB2/ITGA8/TGFB3/TPM2/SGCD/IL6/DMD/ITGA1/ITGB3/TPM1/SGCA/SLC8A1/SGCB/CACNG4/MYL2/PRKAA2/LAMA2/TTN/TGFB2/CACNA2D2/ITGB6/ITGA4/ITGB1/RYR2/ITGA7/CACNA1C/CACNA1D/ITGA5/ITGAV/CACNB4
KEGG_MELANOMA	KEGG_MELANOMA	70	0.495813862383457	1.76266928910315	0.000694322149043883	0.00446885022502191	0.00316132585244901	2853	tags=36%	list=15%	signal=30%	IGF1/HGF/CCND1/PDGFC/FGF7/FGF2/MITF/FGF1/FGF16/PDGFRA/FGF14/PDGFD/FGFR1/PDGFA/PIK3CG/AKT3/FGF10/PTEN/TP53/PIK3R1/FGF5/PIK3CD/PDGFRB/FGF4/PIK3R5
KEGG_GLYCOSPHINGOLIPID_BIOSYNTHESIS_LACTO_AND_NEOLACTO_SERIES	KEGG_GLYCOSPHINGOLIPID_BIOSYNTHESIS_LACTO_AND_NEOLACTO_SERIES	26	-0.649882514587969	-1.87172991025868	0.000696756217879761	0.00446885022502191	0.00316132585244901	801	tags=46%	list=4%	signal=44%	FUT1/B3GNT5/B3GNT4/B4GALT4/B3GNT3/GCNT2/B3GALT5/FUT5/FUT3/FUT6/ABO/FUT2
KEGG_STEROID_HORMONE_BIOSYNTHESIS	KEGG_STEROID_HORMONE_BIOSYNTHESIS	41	-0.581738171815762	-1.90199837390208	0.000763532316257809	0.00473390036079841	0.00334882594849916	610	tags=24%	list=3%	signal=24%	HSD17B1/CYP3A5/HSD11B2/AKR1C3/UGT1A7/AKR1C4/UGT1A5/UGT1A1/SULT2B1/AKR1C1
KEGG_DRUG_METABOLISM_OTHER_ENZYMES	KEGG_DRUG_METABOLISM_OTHER_ENZYMES	40	-0.57296766440115	-1.85632340824488	0.000992269349990748	0.00595361609994449	0.00421166956702355	2525	tags=32%	list=14%	signal=28%	CDA/CYP3A7/NAT1/NAT2/TPMT/CYP2A7/CES1/UMPS/UPP1/CYP3A5/UGT1A7/UGT1A5/UGT1A1
KEGG_OXIDATIVE_PHOSPHORYLATION	KEGG_OXIDATIVE_PHOSPHORYLATION	128	-0.407846204972619	-1.62134620903493	0.00126990126024468	0.00737507570610778	0.00521722956006492	6812	tags=53%	list=36%	signal=34%	NDUFB4/NDUFS5/MT-ND6/ATP5PO/ATP6V1E2/MT-CO3/NDUFS2/UQCRHL/ATP6V0B/NDUFA6/UQCRH/COX7A2/NDUFV3/CYC1/COX8A/NDUFA8/COX4I1/ATP6V0D1/NDUFS4/SDHD/ATP5ME/ATP5MC3/ATP6V1B2/COX10/ATP5F1C/NDUFB1/ATP5MF/LHPP/NDUFA1/NDUFS3/NDUFS7/COX7C/UQCRC1/SDHC/UQCR11/UQCRQ/PPA2/ATP5F1B/COX6A1/ATP5PD/NDUFB5/ATP6V0C/NDUFA7/NDUFB2/COX6C/NDUFAB1/COX17/COX5B/NDUFB7/NDUFB9/COX7B/ATP6V1F/ATP6V1H/COX6B1/ATP6V1E1/UQCR10/NDUFA11/AT…
KEGG_PRION_DISEASES	KEGG_PRION_DISEASES	35	0.57124446385973	1.77039369909556	0.00130848117366428	0.00737507570610778	0.00521722956006492	2517	tags=37%	list=13%	signal=32%	NCAM1/C1QA/IL6/C5/FYN/C6/C1QC/CCL5/LAMC1/PRKACB/C9/NCAM2/C7
KEGG_PATHWAYS_IN_CANCER	KEGG_PATHWAYS_IN_CANCER	321	0.328423979301957	1.41893015789946	0.0014463329697478	0.00791229212862029	0.00559726381481345	2853	tags=24%	list=15%	signal=20%	CTNNA3/IGF1/HGF/CCND1/TGFB3/VEGFC/FGF7/FGF2/IL6/PRKCB/WNT6/TGFBR2/MMP2/KIT/MITF/CSF1R/FGF1/RUNX1T1/TCF7/FZD1/FZD4/FGF16/PDGFRA/FGF14/FN1/FGFR1/CSF2RA/RET/PDGFA/FZD8/SPI1/LAMA1/FAS/FASLG/PIK3CG/RARB/AKT3/PRKCA/WNT10B/FGF10/TRAF1/COL4A2/ARNT2/LAMA2/COL4A4/EGLN3/GLI3/LAMC1/TGFB2/PTEN/LAMA4/AR/TCF7L1/TP53/STK4/RUNX1/PIK3R1/TRAF5/AXIN2/WNT10A/ITGB1/FADD/FLT3/PLCG1/LAMB2/FZD2/FGF5/PIK3CD/WNT11/PDGFRB/F…
KEGG_REGULATION_OF_ACTIN_CYTOSKELETON	KEGG_REGULATION_OF_ACTIN_CYTOSKELETON	209	0.365798782282195	1.51548123706236	0.00163366036946385	0.00868173796343649	0.00614158033633028	3019	tags=27%	list=16%	signal=23%	ITGA9/MRAS/ITGA8/PDGFC/CFL2/MYL9/FGF7/FGF2/PAK3/ITGA1/ABI2/ITGB3/ARHGEF6/FGF1/MYLK/FGF16/ITGAM/ACTN2/PDGFRA/FGF14/PDGFD/FN1/FGFR1/ENAH/F2R/PDGFA/MYL2/ITGB2/PIK3CG/NCKAP1L/CD14/FGF10/DOCK1/CYFIP2/MYH10/ITGB6/PIK3R1/PPP1R12A/ITGA4/ACTN3/ITGB1/ACTN1/TIAM2/VAV2/ITGA7/GNA12/FGF5/PIK3CD/PDGFRB/ITGA5/ITGAV/FGF4/PIK3R5/PIKFYVE/RRAS/IQGAP2
KEGG_LEUKOCYTE_TRANSENDOTHELIAL_MIGRATION	KEGG_LEUKOCYTE_TRANSENDOTHELIAL_MIGRATION	115	0.409966737860048	1.57710416148967	0.00208258083823684	0.010760000997557	0.00761177206957911	2853	tags=29%	list=15%	signal=24%	CTNNA3/CLDN11/VCAM1/JAM2/CXCL12/JAM3/MYL9/CYBB/PRKCB/ITK/MMP2/ITGAM/ACTN2/THY1/MYL2/ITGB2/PIK3CG/CXCR4/PRKCA/CLDN10/PECAM1/PIK3R1/RHOH/ITGA4/ACTN3/ITGB1/ACTN1/PLCG1/VAV2/PIK3CD/NCF4/CYBA/PIK3R5
KEGG_VASCULAR_SMOOTH_MUSCLE_CONTRACTION	KEGG_VASCULAR_SMOOTH_MUSCLE_CONTRACTION	112	0.402949179861575	1.54735529955307	0.00441860163060135	0.0222124298186987	0.0157133770647274	2581	tags=33%	list=14%	signal=29%	RAMP1/PLA2G2A/KCNMA1/ACTG2/MYL9/PRKCB/RAMP2/PRKCQ/PLCB4/PPP1R12B/IRAG1/MYLK/AGTR1/GUCY1A1/GUCY1B1/CALD1/EDNRA/ADRA1D/ITPR1/PRKCA/PLA2G5/ACTA2/PLA2G1B/MYH11/KCNMB4/PPP1R14A/PRKG1/PPP1R12A/PRKACB/ADCY5/ADCY6/GNA12/ITPR2/CACNA1C/PLCB2/CACNA1D/NPR2
KEGG_GLYCOSAMINOGLYCAN_BIOSYNTHESIS_CHONDROITIN_SULFATE	KEGG_GLYCOSAMINOGLYCAN_BIOSYNTHESIS_CHONDROITIN_SULFATE	22	0.624108116658571	1.7622571301128	0.00463787219591486	0.0222364135864708	0.0157303435105198	3363	tags=50%	list=18%	signal=41%	CHST11/CHST15/XYLT1/CSGALNACT2/CHST3/B3GAT1/CHSY3/CSGALNACT1/B3GALT6/B4GALT7/CHSY1
KEGG_TOLL_LIKE_RECEPTOR_SIGNALING_PATHWAY	KEGG_TOLL_LIKE_RECEPTOR_SIGNALING_PATHWAY	96	0.419306078112539	1.57714092882849	0.00466247381651807	0.0222364135864708	0.0157303435105198	2533	tags=27%	list=14%	signal=24%	TLR8/TLR7/TLR1/IFNA7/CXCL10/IL6/CXCL11/CXCL9/TLR4/PIK3CG/CD14/AKT3/IL12A/CCL3/CCL4/TLR3/CCL5/LBP/PIK3R1/CTSK/LY96/CD40/FADD/IFNAR2/IFNA6/PIK3CD
KEGG_PORPHYRIN_AND_CHLOROPHYLL_METABOLISM	KEGG_PORPHYRIN_AND_CHLOROPHYLL_METABOLISM	30	-0.563185703253856	-1.69760733299548	0.00614575547930955	0.0285777629787894	0.0202163009187814	2369	tags=27%	list=13%	signal=23%	HMOX1/ALAS1/HMBS/HMOX2/BLVRB/UGT1A7/UGT1A5/UGT1A1
KEGG_PRIMARY_IMMUNODEFICIENCY	KEGG_PRIMARY_IMMUNODEFICIENCY	35	0.52679121914873	1.63262475896622	0.00647589578040971	0.0293784540282001	0.0207827207330222	5229	tags=63%	list=28%	signal=45%	CD8B/CD4/PTPRC/CD3D/LCK/CD8A/CD3E/IL2RG/IL7R/CD40/CIITA/CD40LG/TAP2/ZAP70/ICOS/DCLRE1C/JAK3/BTK/RFX5/RFXAP/RAG2/TAP1
KEGG_JAK_STAT_SIGNALING_PATHWAY	KEGG_JAK_STAT_SIGNALING_PATHWAY	149	0.36386696756073	1.45459581998982	0.0096540744120648	0.0427537581105727	0.0302445940227594	4869	tags=46%	list=26%	signal=34%	IL2RA/LIFR/PRLR/CCND1/IL22RA2/IFNA7/IL6/IFNG/LIF/CSF2RA/IL7/SPRED1/IFNK/IL2RB/PIK3CG/CSF2RB/AKT3/IL12A/IL12RB2/IL6ST/IL2RG/IL10RA/IL15/SPRY4/SOCS5/PIK3R1/IL21R/STAT4/IL7R/SPRY1/CSF2/IL15RA/IL12RB1/IFNAR2/IFNA6/IFNE/PIK3CD/PRL/IL2/CBLB/IL3RA/IL10/PIK3R5/CCND2/CCND3/STAT5A/IL11/IFNB1/IL12B/STAM2/IFNA14/STAT5B/SPRY2/OSMR/JAK2/IFNAR1/IL13/SPRED2/PIAS1/JAK3/AKT1/LEPR/IFNA21/IL5/IFNA17/EPOR/IL4R/JAK1
KEGG_GALACTOSE_METABOLISM	KEGG_GALACTOSE_METABOLISM	26	-0.558585602613946	-1.60878521330161	0.0110427527506007	0.0477663258514354	0.0337905530924133	5021	tags=54%	list=27%	signal=39%	G6PC1/GALE/PFKM/PFKL/LCT/LALBA/GAA/AKR1B1/GCK/GALK1/GLA/HK1/PGM2/HK2
KEGG_TRYPTOPHAN_METABOLISM	KEGG_TRYPTOPHAN_METABOLISM	40	0.499729714939034	1.59967289620587	0.0115100261862276	0.0486560197872349	0.0344199347674271	2976	tags=32%	list=16%	signal=27%	CYP1B1/MAOB/IDO1/ALDH1B1/TDO2/IL4I1/AOX1/IDO2/ALDH7A1/KYNU/CYP1A1/KMO/ASMT
