# Supplementary material for: Identification of disulfidptosis in esophageal squamous cell carcinoma based on single-cell and bulk RNA-seq data to predict prognosis and treatment response
Source: Front Immunol. 2025 Apr 15;16:1567793. doi: 10.3389/fimmu.2025.1567793 (PMC12037556; doi:10.3389/fimmu.2025.1567793)
Supplement: Supplementary file 1 [file Presentation1.zip › Prognostic signature and immune microenvironment/bulk_gsva/SupplementaryTable_sign_stat.csv]

	pvalue
GOBP MITOCHONDRIAL GENOME MAINTENANCE	0.519065836562707
GOBP REPRODUCTION	0.586570264013669
GOBP SINGLE STRAND BREAK REPAIR	0.278676048319787
GOBP REGULATION OF DNA RECOMBINATION	0.0650484831881483
GOBP REGULATION OF MITOTIC RECOMBINATION	0.816352869832798
GOBP RIBOSOMAL LARGE SUBUNIT ASSEMBLY	0.0444982430907349
GOBP RIBOSOMAL SMALL SUBUNIT ASSEMBLY	0.344750402970842
GOBP VERY LONG CHAIN FATTY ACID METABOLIC PROCESS	2.20493644831311e-09
GOBP TRANSITION METAL ION TRANSPORT	0.478786957408558
GOBP UREA CYCLE	0.00010621877176238
GOBP CITRULLINE METABOLIC PROCESS	0.00438724658399915
GOBP RIBOSOMAL SUBUNIT EXPORT FROM NUCLEUS	0.64333979225613
GOBP RIBOSOMAL LARGE SUBUNIT EXPORT FROM NUCLEUS	0.747701348921649
GOBP RIBOSOMAL SMALL SUBUNIT EXPORT FROM NUCLEUS	0.745516571230317
GOBP MITOTIC SISTER CHROMATID SEGREGATION	0.872790753711708
GOBP CELL CYCLE CHECKPOINT SIGNALING	0.968932796659767
GOBP DNA REPLICATION CHECKPOINT SIGNALING	0.0326545943308772
GOBP REGULATION OF TRANSCRIPTION INVOLVED IN G1 S TRANSITION OF MITOTIC CELL CYCLE	0.135447392732725
GOBP SULFUR AMINO ACID METABOLIC PROCESS	0.00515862583194353
GOBP SULFUR AMINO ACID BIOSYNTHETIC PROCESS	0.666250360864757
GOBP SULFUR AMINO ACID CATABOLIC PROCESS	0.0613604254155635
GOBP SULFUR AMINO ACID TRANSPORT	0.955137470370104
GOBP NEGATIVE REGULATION OF TRANSCRIPTION BY RNA POLYMERASE II	0.182109217748308
GOBP RRNA MODIFICATION	0.0421084806630503
GOBP MAPK CASCADE	0.0509776491288737
GOBP NUCLEAR TRANSCRIBED MRNA CATABOLIC PROCESS NONSENSE MEDIATED DECAY	0.580627959457699
GOBP PROTEIN POLYUBIQUITINATION	0.112249186230996
GOBP MEIOTIC SPINDLE ORGANIZATION	0.455812848804085
GOBP MICROTUBULE CYTOSKELETON ORGANIZATION	0.75426778717774
GOBP SPLICEOSOMAL TRI SNRNP COMPLEX ASSEMBLY	0.506062836195252
GOBP SPLICEOSOMAL COMPLEX ASSEMBLY	0.452334254438623
GOBP ALLANTOIN METABOLIC PROCESS	0.0317261190259294
GOBP MITOCHONDRIAL FISSION	0.519065836562707
GOBP PEPTIDOGLYCAN METABOLIC PROCESS	3.58543442761181e-05
GOBP POLYSACCHARIDE BIOSYNTHETIC PROCESS	0.0725135024022705
GOBP POLYSACCHARIDE CATABOLIC PROCESS	0.333094150623047
GOBP MITOTIC CELL CYCLE	0.600544113213674
GOBP MITOTIC CYTOKINESIS	0.668349079200776
GOBP NUCLEAR TRANSCRIBED MRNA CATABOLIC PROCESS DEADENYLATION DEPENDENT DECAY	0.282534398013183
GOBP NUCLEAR TRANSCRIBED MRNA POLY A TAIL SHORTENING	0.82308137788823
GOBP DEADENYLATION DEPENDENT DECAPPING OF NUCLEAR TRANSCRIBED MRNA	0.0392748163579392
GOBP NUCLEAR TRANSCRIBED MRNA CATABOLIC PROCESS EXONUCLEOLYTIC	0.515333168363032
GOBP RETROGRADE TRANSPORT VESICLE RECYCLING WITHIN GOLGI	0.435168028097022
GOBP RESPONSE TO REACTIVE OXYGEN SPECIES	0.578653475008954
GOBP RESPONSE TO OXYGEN RADICAL	0.00024702229591198
GOBP PROTEIN DENEDDYLATION	0.991943640482492
GOBP RNA SPLICING VIA TRANSESTERIFICATION REACTIONS	0.54942172746435
GOBP ALTERNATIVE MRNA SPLICING VIA SPLICEOSOME	0.309179852496089
GOBP REGULATION OF ALTERNATIVE MRNA SPLICING VIA SPLICEOSOME	0.309179852496089
GOBP SPLICEOSOMAL SNRNP ASSEMBLY	0.443703726497673
GOBP MRNA 3 SPLICE SITE RECOGNITION	0.162185840328391
GOBP SPLICEOSOMAL CONFORMATIONAL CHANGES TO GENERATE CATALYTIC CONFORMATION	0.181165919695581
GOBP RNA SPLICING VIA ENDONUCLEOLYTIC CLEAVAGE AND LIGATION	0.515333168363032
GOBP MRNA 5 SPLICE SITE RECOGNITION	0.000279501600835781
GOBP PROTEIN PEPTIDYL PROLYL ISOMERIZATION	0.140814043188491
GOBP REGULATION OF HISTONE H3 K36 METHYLATION	0.401987105041347
GOBP AUTOPHAGY OF MITOCHONDRION	0.430092426390389
GOBP MITOPHAGY	0.083200274906793
GOBP ENDONUCLEOLYTIC CLEAVAGE IN ITS1 TO SEPARATE SSU RRNA FROM 5 8S RRNA AND LSU RRNA FROM TRICISTRONIC RRNA TRANSCRIPT SSU RRNA 5 8S RRNA LSU RRNA	0.0179280635690209
GOBP ENZYME DIRECTED RRNA PSEUDOURIDINE SYNTHESIS	0.0336062431010638
GOBP MATURATION OF 5 8S RRNA	0.01347513947479
GOBP MATURATION OF SSU RRNA FROM TRICISTRONIC RRNA TRANSCRIPT SSU RRNA 5 8S RRNA LSU RRNA	0.0974380061406029
GOBP MATURATION OF LSU RRNA FROM TRICISTRONIC RRNA TRANSCRIPT SSU RRNA 5 8S RRNA LSU RRNA	0.104635649446935
GOBP MATURATION OF 5 8S RRNA FROM TRICISTRONIC RRNA TRANSCRIPT SSU RRNA 5 8S RRNA LSU RRNA	0.0541414272724733
GOBP CLEAVAGE INVOLVED IN RRNA PROCESSING	0.11095076872795
GOBP MATURATION OF LSU RRNA	0.112249186230996
GOBP ENDONUCLEOLYTIC CLEAVAGE INVOLVED IN RRNA PROCESSING	0.0868566631702026
GOBP ENDONUCLEOLYTIC CLEAVAGE IN 5 ETS OF TRICISTRONIC RRNA TRANSCRIPT SSU RRNA 5 8S RRNA LSU RRNA	0.0980222794686016
GOBP SMALL NUCLEOLAR RIBONUCLEOPROTEIN COMPLEX ASSEMBLY	0.282534398013183
GOBP BOX C D SNORNP ASSEMBLY	0.120293002262344
GOBP EMBRYONIC AXIS SPECIFICATION	0.564921218402178
GOBP RESOLUTION OF MEIOTIC RECOMBINATION INTERMEDIATES	0.985038812066187
GOBP TELOMERE MAINTENANCE VIA RECOMBINATION	0.194705347779013
GOBP TELOMERE MAINTENANCE	0.900131466660779
GOBP RECOMBINATIONAL REPAIR	0.645409033586571
GOBP DOUBLE STRAND BREAK REPAIR VIA BREAK INDUCED REPLICATION	0.344750402970842
GOBP DNA DOUBLE STRAND BREAK PROCESSING	0.847860411941061
GOBP DNA SYNTHESIS INVOLVED IN DNA REPAIR	0.672554288142265
GOBP DNA CATABOLIC PROCESS ENDONUCLEOLYTIC	0.884166182917091
GOBP DNA CATABOLIC PROCESS EXONUCLEOLYTIC	0.245563868683658
GOBP SISTER CHROMATID SEGREGATION	0.827574319947117
GOBP REGULATION OF GLUTAMINE FAMILY AMINO ACID METABOLIC PROCESS	0.00434762854182795
GOBP CELL MORPHOGENESIS	0.00191723465124134
GOBP CELL MORPHOGENESIS INVOLVED IN DIFFERENTIATION	0.00525149632203469
GOBP CYTOKINESIS	0.620763385408714
GOBP NUCLEAR TRANSCRIBED MRNA CATABOLIC PROCESS	0.610616622556922
GOBP MITOCHONDRIAL RNA CATABOLIC PROCESS	0.522812417418215
GOBP MITOCHONDRIAL RNA METABOLIC PROCESS	0.09455827554877
GOBP REGULATION OF MITOCHONDRIAL RNA CATABOLIC PROCESS	0.820837070132135
GOBP MITOCHONDRIAL RNA PROCESSING	0.100985748102489
GOBP MITOCHONDRIAL RNA 3 END PROCESSING	0.311932889539869
GOBP RNA 5 END PROCESSING	0.00446746590544621
GOBP RRNA 5 END PROCESSING	0.0348290754606644
GOBP TRANSCRIPTION DEPENDENT TETHERING OF RNA POLYMERASE II GENE DNA AT NUCLEAR PERIPHERY	0.112249186230996
GOBP RESPONSE TO ACID CHEMICAL	0.330220305550011
GOBP RNA POLYMERASE I PREINITIATION COMPLEX ASSEMBLY	0.246738796322937
GOBP FORMATION OF EXTRACHROMOSOMAL CIRCULAR DNA	0.743333838252149
GOBP GUANINE NUCLEOTIDE TRANSPORT	0.0303758871172867
GOBP SKELETAL SYSTEM DEVELOPMENT	9.685905802684e-06
GOBP OSSIFICATION	9.20869114277617e-05
GOBP NEUROTRANSMITTER UPTAKE	0.337435093164451
GOBP REGULATION OF NEUROTRANSMITTER LEVELS	0.704412553789352
GOBP ACTION POTENTIAL	0.884166182917091
GOBP RNA METHYLATION	0.0476454243809824
GOBP PSEUDOURIDINE SYNTHESIS	0.0786835023769869
GOBP CILIUM OR FLAGELLUM DEPENDENT CELL MOTILITY	0.334537108938137
GOBP OVARIAN FOLLICLE DEVELOPMENT	0.0177887851750907
GOBP OVULATION FROM OVARIAN FOLLICLE	0.0974380061406029
GOBP ANTRAL OVARIAN FOLLICLE GROWTH	0.00326937750965142
GOBP LUTEINIZATION	4.40290941280936e-06
GOBP LUTEOLYSIS	0.152035932306222
GOBP OOCYTE MATURATION	0.511614484958631
GOBP FATTY ACID ALPHA OXIDATION	0.025839002042545
GOBP RESPONSE TO PROTOZOAN	0.466338424844971
GOBP BRANCHING INVOLVED IN BLOOD VESSEL MORPHOGENESIS	0.00211271059683945
GOBP VASCULOGENESIS	0.0073914102308203
GOBP GANGLIOSIDE METABOLIC PROCESS	0.000145847664409158
GOBP GANGLIOSIDE BIOSYNTHETIC PROCESS	5.08010749140149e-05
GOBP MICROTUBULE BUNDLE FORMATION	0.291677493524551
GOBP OSTEOBLAST DIFFERENTIATION	0.000372859029898403
GOBP UROGENITAL SYSTEM DEVELOPMENT	0.00286751437235503
GOBP METANEPHROS DEVELOPMENT	0.0284432092054596
GOBP TEMPERATURE HOMEOSTASIS	0.63303528902679
GOBP FEVER GENERATION	0.0842320020605504
GOBP AMEBOIDAL TYPE CELL MIGRATION	0.000415976288351999
GOBP REGULATION OF CHROMATIN ASSEMBLY OR DISASSEMBLY	0.856909754198258
GOBP ACROSOME ASSEMBLY	0.000114029522722599
GOBP LONG CHAIN FATTY ACID METABOLIC PROCESS	1.09200415827927e-05
GOBP CELLULAR GLUCOSE HOMEOSTASIS	0.291677493524551
GOBP TRNA 5 LEADER REMOVAL	0.00922325081471653
GOBP HISTAMINE METABOLIC PROCESS	0.341812224530202
GOBP GASTRIC ACID SECRETION	0.368832959964957
GOBP IN UTERO EMBRYONIC DEVELOPMENT	0.166562796985615
GOBP GASTRULATION WITH MOUTH FORMING SECOND	0.361197154908927
GOBP FORMATION OF PRIMARY GERM LAYER	0.0466821983140777
GOBP ENDODERM FORMATION	0.0067200202152978
GOBP CELL FATE SPECIFICATION	0.371915194545421
GOBP CELL FATE DETERMINATION	0.818594228214544
GOBP MESODERMAL CELL FATE COMMITMENT	0.279958161799558
GOBP ENDODERMAL CELL FATE COMMITMENT	0.738974571329751
GOBP ENDODERMAL CELL FATE SPECIFICATION	0.362716331565138
GOBP FORMATION OF TRANSLATION PREINITIATION COMPLEX	0.212126154760302
GOBP MORPHOGENESIS OF A POLARIZED EPITHELIUM	0.00203242507856119
GOBP EYE PHOTORECEPTOR CELL DIFFERENTIATION	0.897848081940391
GOBP NEURAL CREST CELL MIGRATION	0.00207221119060107
GOBP SOMITOGENESIS	0.00506724206783677
GOBP SOMITE SPECIFICATION	0.0096996517970534
GOBP ORGAN INDUCTION	0.741153166223163
GOBP MORPHOGENESIS OF A BRANCHING STRUCTURE	0.0089929731465628
GOBP NEURON MIGRATION	3.96328598368978e-05
GOBP MEMBRANE RAFT ASSEMBLY	0.0801663893407766
GOBP ESTABLISHMENT OF LYMPHOCYTE POLARITY	0.0146017302228013
GOBP IMMUNOLOGICAL SYNAPSE FORMATION	0.0127329166909778
GOBP MYELOID DENDRITIC CELL ACTIVATION	0.000376974882114002
GOBP MICROGLIAL CELL ACTIVATION	0.000970510081698145
GOBP CELL ACTIVATION	0.00558855702417616
GOBP LEUKOCYTE HOMEOSTASIS	0.000912346104484275
GOBP PLASMA MEMBRANE REPAIR	0.2838285242005
GOBP NATURAL KILLER CELL DIFFERENTIATION	6.65087322554427e-05
GOBP NEUTROPHIL HOMEOSTASIS	0.00610396036772233
GOBP NEUTROPHIL APOPTOTIC PROCESS	0.019374230475583
GOBP B CELL HOMEOSTASIS	0.00109727320081282
GOBP B CELL APOPTOTIC PROCESS	0.000267253729986085
GOBP NATURAL KILLER CELL PROLIFERATION	0.445422269419925
GOBP ANTIBODY DEPENDENT CELLULAR CYTOTOXICITY	9.89148483913406e-05
GOBP CYTOKINE PRODUCTION	0.0195243055331905
GOBP NEGATIVE REGULATION OF CYTOKINE PRODUCTION	0.0680417647203774
GOBP POSITIVE REGULATION OF CYTOKINE PRODUCTION	0.00869392710259949
GOBP SEROTONIN SECRETION	0.148762357111855
GOBP HISTAMINE SECRETION	0.708701285322338
GOBP MESONEPHROS DEVELOPMENT	0.176503783939383
GOBP BLASTOCYST DEVELOPMENT	0.430092426390389
GOBP BLASTOCYST FORMATION	0.845601157972739
GOBP INNER CELL MASS CELL DIFFERENTIATION	0.536033943017022
GOBP TROPHECTODERMAL CELL DIFFERENTIATION	0.0821788093306301
GOBP BLASTOCYST GROWTH	0.0161899616863946
GOBP INNER CELL MASS CELL PROLIFERATION	0.7216225147751
GOBP RELEASE OF CYTOCHROME C FROM MITOCHONDRIA	0.493233280630828
GOBP EPITHELIAL TO MESENCHYMAL TRANSITION	7.01253188978056e-06
GOBP NEURAL PLATE MORPHOGENESIS	0.370372085926349
GOBP NEURAL PLATE DEVELOPMENT	0.245563868683658
GOBP NEURAL TUBE FORMATION	0.178357792294094
GOBP NEURAL FOLD FORMATION	0.00372192314386776
GOBP PROTEIN INSERTION INTO MITOCHONDRIAL MEMBRANE INVOLVED IN APOPTOTIC SIGNALING PATHWAY	0.0319560896861129
GOBP PHAGOLYSOSOME ASSEMBLY	0.000725603596946318
GOBP NK T CELL DIFFERENTIATION	0.41342400440284
GOBP NK T CELL PROLIFERATION	0.31331544887218
GOBP COMPLEMENT ACTIVATION LECTIN PATHWAY	0.188814510550317
GOBP RESPONSE TO YEAST	0.0198275048324143
GOBP RECEPTOR RECYCLING	0.796250305228543
GOBP ENDOTHELIAL CELL DEVELOPMENT	0.124480694861277
GOBP ENDOTHELIAL CELL MORPHOGENESIS	6.05298279829928e-07
GOBP PLACENTA DEVELOPMENT	0.466338424844971
GOBP EMBRYONIC PLACENTA DEVELOPMENT	0.614666504769786
GOBP MATERNAL PLACENTA DEVELOPMENT	0.996547226597897
GOBP RETINA HOMEOSTASIS	0.416726741729301
GOBP CELL KILLING	0.537936382778702
GOBP LEUKOCYTE MEDIATED CYTOTOXICITY	0.592540602465329
GOBP REGULATION OF LEUKOCYTE MEDIATED CYTOTOXICITY	0.218535874191524
GOBP T CELL MEDIATED CYTOTOXICITY	0.00720257935395504
GOBP REGULATION OF T CELL MEDIATED CYTOTOXICITY	0.0274159879384144
GOBP NEGATIVE REGULATION OF T CELL MEDIATED CYTOTOXICITY	0.021243330761663
GOBP POSITIVE REGULATION OF T CELL MEDIATED CYTOTOXICITY	0.0024637873993668
GOBP REGULATION OF RECEPTOR RECYCLING	0.557145221586282
GOBP NEGATIVE REGULATION OF RECEPTOR RECYCLING	0.596536246149922
GOBP POSITIVE REGULATION OF RECEPTOR RECYCLING	0.158747218747774
GOBP B 1 B CELL DIFFERENTIATION	0.00493290858279181
GOBP REGULATION OF PROTEIN PHOSPHORYLATION	0.00415436096382906
GOBP POSITIVE REGULATION OF PROTEIN PHOSPHORYLATION	0.0125276085234486
GOBP ENDOTHELIAL CELL PROLIFERATION	1.77581056908106e-05
GOBP NEGATIVE REGULATION OF ENDOTHELIAL CELL PROLIFERATION	1.48077347833922e-07
GOBP POSITIVE REGULATION OF ENDOTHELIAL CELL PROLIFERATION	6.65087322554427e-05
GOBP POSTSYNAPTIC MEMBRANE ORGANIZATION	0.0156858292771415
GOBP VASCULATURE DEVELOPMENT	2.85645715050385e-05
GOBP LYMPH VESSEL DEVELOPMENT	0.00430833510847684
GOBP LYMPHANGIOGENESIS	0.00648981162563407
GOBP REGULATION OF CELL MATRIX ADHESION	0.00511274941514325
GOBP NEGATIVE REGULATION OF CELL MATRIX ADHESION	5.6054890266197e-05
GOBP POSITIVE REGULATION OF CELL MATRIX ADHESION	0.000831131947165861
GOBP BLOOD VESSEL MATURATION	0.00292201834484593
GOBP POSITIVE REGULATION OF NEUROTRANSMITTER SECRETION	0.0406707339877134
GOBP SYNAPTIC TRANSMISSION DOPAMINERGIC	0.210020067317707
GOBP STARTLE RESPONSE	0.700133199698596
GOBP SUCKLING BEHAVIOR	0.287734954513356
GOBP BLOOD VESSEL REMODELING	0.000201397903240804
GOBP RESPONSE TO AMPHETAMINE	0.182109217748308
GOBP NERVOUS SYSTEM PROCESS INVOLVED IN REGULATION OF SYSTEMIC ARTERIAL BLOOD PRESSURE	0.172838923225487
GOBP RENAL SYSTEM PROCESS INVOLVED IN REGULATION OF BLOOD VOLUME	0.00553923980778012
GOBP REGULATION OF SYSTEMIC ARTERIAL BLOOD PRESSURE BY HORMONE	0.782922437697946
GOBP REGULATION OF SYSTEMIC ARTERIAL BLOOD PRESSURE BY CIRCULATORY RENIN ANGIOTENSIN	0.353661260179764
GOBP REGULATION OF SYSTEMIC ARTERIAL BLOOD PRESSURE BY VASOPRESSIN	0.728113316901926
GOBP REGULATION OF SYSTEMIC ARTERIAL BLOOD PRESSURE BY NOREPINEPHRINE EPINEPHRINE	0.122372850671794
GOBP RENIN SECRETION INTO BLOOD STREAM	0.680995392569844
GOBP REGULATION OF ANGIOTENSIN LEVELS IN BLOOD	0.462814986739419
GOBP MORPHOGENESIS OF AN EPITHELIUM	0.00626672159350686
GOBP MORPHOGENESIS OF AN EPITHELIAL SHEET	0.333094150623047
GOBP REGULATION OF BLOOD VOLUME BY RENIN ANGIOTENSIN	0.743333838252149
GOBP RESPONSE TO DIETARY EXCESS	0.0155619745835251
GOBP REDUCTION OF FOOD INTAKE IN RESPONSE TO DIETARY EXCESS	0.365766665934287
GOBP DIET INDUCED THERMOGENESIS	0.0112631219888369
GOBP REGULATION OF THE FORCE OF HEART CONTRACTION	0.192726937538242
GOBP REGULATION OF HEART RATE	0.0224046405931328
GOBP REGULATION OF SODIUM ION TRANSPORT	0.723783915944954
GOBP G PROTEIN COUPLED RECEPTOR INTERNALIZATION	0.75426778717774
GOBP BRAIN RENIN ANGIOTENSIN SYSTEM	0.23403012580767
GOBP REGULATION OF L GLUTAMATE IMPORT ACROSS PLASMA MEMBRANE	0.0068974656658315
GOBP SPROUTING ANGIOGENESIS	0.000352902480593429
GOBP CELL MIGRATION INVOLVED IN SPROUTING ANGIOGENESIS	0.023092720513731
GOBP BLOOD VESSEL ENDOTHELIAL CELL PROLIFERATION INVOLVED IN SPROUTING ANGIOGENESIS	0.695863344698788
GOBP POSITIVE REGULATION OF NEUROBLAST PROLIFERATION	0.00188019061516414
GOBP POSITIVE REGULATION OF MESENCHYMAL CELL PROLIFERATION	0.0090691554627634
GOBP CHONDROCYTE DIFFERENTIATION	8.67395151997633e-05
GOBP CHONDROCYTE DEVELOPMENT	4.16609676328381e-05
GOBP EPITHELIAL CELL DEVELOPMENT	0.381257332992393
GOBP COLUMNAR CUBOIDAL EPITHELIAL CELL DIFFERENTIATION	0.0621646685078242
GOBP COLUMNAR CUBOIDAL EPITHELIAL CELL DEVELOPMENT	0.11355955649001
GOBP GLANDULAR EPITHELIAL CELL DIFFERENTIATION	0.408499064352624
GOBP GLANDULAR EPITHELIAL CELL DEVELOPMENT	0.0403882342084285
GOBP COLUMNAR CUBOIDAL EPITHELIAL CELL MATURATION	0.0716004050095439
GOBP EPITHELIAL CELL MATURATION	0.0272144295378185
GOBP OPTIC CUP MORPHOGENESIS INVOLVED IN CAMERA TYPE EYE DEVELOPMENT	0.805168947797912
GOBP OSTEOBLAST DEVELOPMENT	0.618728167754308
GOBP REGULATION OF OXIDATIVE PHOSPHORYLATION	0.50976040977027
GOBP PROTEIN DEPALMITOYLATION	9.18124441478562e-06
GOBP REGULATION OF RESPIRATORY GASEOUS EXCHANGE BY NERVOUS SYSTEM PROCESS	0.00475880859526291
GOBP LENS DEVELOPMENT IN CAMERA TYPE EYE	0.580627959457699
GOBP LENS MORPHOGENESIS IN CAMERA TYPE EYE	0.0772230117034439
GOBP REGULATION OF RECEPTOR INTERNALIZATION	0.035078148894813
GOBP NEGATIVE REGULATION OF RECEPTOR INTERNALIZATION	0.765251215715929
GOBP POSITIVE REGULATION OF RECEPTOR INTERNALIZATION	0.384403115326189
GOBP AUDITORY RECEPTOR CELL MORPHOGENESIS	0.00751975250035554
GOBP TRNA WOBBLE BASE MODIFICATION	0.398754612417457
GOBP TRNA WOBBLE URIDINE MODIFICATION	0.39393532130997
GOBP STORE OPERATED CALCIUM ENTRY	0.148762357111855
GOBP AGGRESSIVE BEHAVIOR	1
GOBP THYROID HORMONE MEDIATED SIGNALING PATHWAY	0.349187782016651
GOBP OSTEOCLAST PROLIFERATION	0.0042307127407906
GOBP CYTOPLASMIC TRANSLATION	0.580627959457699
GOBP CYTOPLASMIC TRANSLATIONAL ELONGATION	0.177428984647718
GOBP CYTOPLASMIC TRANSLATIONAL INITIATION	0.749888155040871
GOBP CAP DEPENDENT TRANSLATIONAL INITIATION	0.0209213103626473
GOBP SOMATIC DIVERSIFICATION OF IMMUNE RECEPTORS	0.00126444170744997
GOBP SOMATIC DIVERSIFICATION OF IMMUNOGLOBULINS INVOLVED IN IMMUNE RESPONSE	0.00167139174832367
GOBP ACTIVATION OF INNATE IMMUNE RESPONSE	0.0363464439353981
GOBP PATTERN RECOGNITION RECEPTOR SIGNALING PATHWAY	0.659969921089695
GOBP TOLL LIKE RECEPTOR SIGNALING PATHWAY	0.174664177954601
GOBP INNATE IMMUNE RESPONSE IN MUCOSA	0.376568390275863
GOBP NATURAL KILLER CELL MEDIATED IMMUNITY	0.991943640482492
GOBP POSITIVE REGULATION OF DEFENSE RESPONSE TO VIRUS BY HOST	0.0852740591866981
GOBP LEUKOCYTE CHEMOTAXIS INVOLVED IN INFLAMMATORY RESPONSE	0.000135992902953703
GOBP RESPONSE TO MOLECULE OF BACTERIAL ORIGIN	0.415073431696496
GOBP RESPONSE TO MOLECULE OF FUNGAL ORIGIN	0.859175080473031
GOBP HEMATOPOIETIC PROGENITOR CELL DIFFERENTIATION	0.00937967859344816
GOBP WOUND HEALING INVOLVED IN INFLAMMATORY RESPONSE	0.966632818073842
GOBP CONNECTIVE TISSUE REPLACEMENT INVOLVED IN INFLAMMATORY RESPONSE WOUND HEALING	0.796250305228543
GOBP LYMPHOCYTE ANERGY	0.00292201834484593
GOBP ADAPTIVE IMMUNE RESPONSE	0.00372192314386776
GOBP ORGAN OR TISSUE SPECIFIC IMMUNE RESPONSE	0.493233280630828
GOBP IMMUNE EFFECTOR PROCESS	0.0266174089803979
GOBP ACTIVATION OF IMMUNE RESPONSE	0.00430833510847684
GOBP LYMPHOCYTE HOMEOSTASIS	0.000875383102439219
GOBP MYELOID CELL HOMEOSTASIS	0.941355570857811
GOBP CELL ACTIVATION INVOLVED IN IMMUNE RESPONSE	0.0207619014641421
GOBP MYELOID LEUKOCYTE ACTIVATION	0.123774956077607
GOBP MYELOID CELL ACTIVATION INVOLVED IN IMMUNE RESPONSE	0.411778464425622
GOBP MAST CELL ACTIVATION INVOLVED IN IMMUNE RESPONSE	0.277397935520494
GOBP MACROPHAGE ACTIVATION INVOLVED IN IMMUNE RESPONSE	0.116216419107375
GOBP NEUTROPHIL ACTIVATION INVOLVED IN IMMUNE RESPONSE	0.0917471597816239
GOBP LYMPHOCYTE ACTIVATION INVOLVED IN IMMUNE RESPONSE	0.00188019061516414
GOBP T CELL ACTIVATION INVOLVED IN IMMUNE RESPONSE	0.0141414952483301
GOBP T CELL ACTIVATION VIA T CELL RECEPTOR CONTACT WITH ANTIGEN BOUND TO MHC MOLECULE ON ANTIGEN PRESENTING CELL	0.00386129705557402
GOBP T CELL DIFFERENTIATION INVOLVED IN IMMUNE RESPONSE	0.0067200202152978
GOBP T HELPER CELL LINEAGE COMMITMENT	0.175582183832319
GOBP T CELL PROLIFERATION INVOLVED IN IMMUNE RESPONSE	0.356663612465895
GOBP B CELL ACTIVATION INVOLVED IN IMMUNE RESPONSE	4.16609676328381e-05
GOBP GERMINAL CENTER B CELL DIFFERENTIATION	0.00117812055903479
GOBP MARGINAL ZONE B CELL DIFFERENTIATION	0.0333661339508782
GOBP PLASMA CELL DIFFERENTIATION	0.0324203204061171
GOBP MYELOID PROGENITOR CELL DIFFERENTIATION	1.29706206979856e-05
GOBP LYMPHOID PROGENITOR CELL DIFFERENTIATION	0.035328741282375
GOBP B CELL PROLIFERATION INVOLVED IN IMMUNE RESPONSE	0.0852740591866981
GOBP NATURAL KILLER CELL ACTIVATION INVOLVED IN IMMUNE RESPONSE	0.0609615461400663
GOBP B CELL LINEAGE COMMITMENT	0.00162263719251384
GOBP IMMATURE B CELL DIFFERENTIATION	0.106499478074753
GOBP PRO B CELL DIFFERENTIATION	0.900131466660779
GOBP MATURE B CELL DIFFERENTIATION	0.000884491399557538
GOBP RESPONSE TO TUMOR CELL	0.307809374135891
GOBP HISTAMINE PRODUCTION INVOLVED IN INFLAMMATORY RESPONSE	0.859175080473031
GOBP DEFENSE RESPONSE TO TUMOR CELL	0.674660750085774
GOBP T CELL LINEAGE COMMITMENT	0.0215696599252876
GOBP CD4 POSITIVE CD25 POSITIVE ALPHA BETA REGULATORY T CELL DIFFERENTIATION	0.00937967859344816
GOBP CYTOKINE PRODUCTION INVOLVED IN IMMUNE RESPONSE	0.0748380041236082
GOBP T CELL CYTOKINE PRODUCTION	0.038187570503048
GOBP NATURAL KILLER CELL CYTOKINE PRODUCTION	0.929883877927209
GOBP DENDRITIC CELL CYTOKINE PRODUCTION	0.43347233166305
GOBP MYELOID DENDRITIC CELL CYTOKINE PRODUCTION	0.659969921089695
GOBP IMMUNOGLOBULIN PRODUCTION	9.18124441478562e-06
GOBP IMMUNOGLOBULIN PRODUCTION INVOLVED IN IMMUNOGLOBULIN MEDIATED IMMUNE RESPONSE	1.24563936509951e-07
GOBP DENDRITIC CELL CHEMOTAXIS	0.0142553375850088
GOBP MYELOID DENDRITIC CELL CHEMOTAXIS	0.131711807600907
GOBP IMMUNE RESPONSE TO TUMOR CELL	0.122372850671794
GOBP NATURAL KILLER CELL MEDIATED IMMUNE RESPONSE TO TUMOR CELL	0.834324282344674
GOBP T CELL MEDIATED IMMUNE RESPONSE TO TUMOR CELL	1.70785616492711e-05
GOBP ANTIGEN PROCESSING AND PRESENTATION OF PEPTIDE ANTIGEN VIA MHC CLASS IB	0.152862832923334
GOBP COMPLEMENT RECEPTOR MEDIATED SIGNALING PATHWAY	0.000619359524617533
GOBP FC RECEPTOR MEDIATED STIMULATORY SIGNALING PATHWAY	0.0986093483146841
GOBP IMMUNE COMPLEX CLEARANCE	0.00172149079459505
GOBP INFLAMMATORY RESPONSE TO ANTIGENIC STIMULUS	0.998849072339611
GOBP ACUTE INFLAMMATORY RESPONSE TO ANTIGENIC STIMULUS	0.000119534314796917
GOBP PRODUCTION OF MOLECULAR MEDIATOR OF IMMUNE RESPONSE	0.00426936394863198
GOBP LEUKOCYTE MEDIATED IMMUNITY	0.0438903227570523
GOBP MYELOID LEUKOCYTE MEDIATED IMMUNITY	0.277397935520494
GOBP TYPE II HYPERSENSITIVITY	2.89295185528131e-05
GOBP NEUTROPHIL MEDIATED IMMUNITY	0.0158105503094309
GOBP EOSINOPHIL MEDIATED IMMUNITY	0.506062836195252
GOBP LYMPHOCYTE MEDIATED IMMUNITY	0.018209488865849
GOBP HUMORAL IMMUNE RESPONSE MEDIATED BY CIRCULATING IMMUNOGLOBULIN	0.000326636973822076
GOBP T CELL MEDIATED IMMUNITY	0.0256475042003148
GOBP T CELL ANTIGEN PROCESSING AND PRESENTATION	0.0637993263259608
GOBP ADAPTIVE IMMUNE RESPONSE BASED ON SOMATIC RECOMBINATION OF IMMUNE RECEPTORS BUILT FROM IMMUNOGLOBULIN SUPERFAMILY DOMAINS	0.00180806750882596
GOBP TOLERANCE INDUCTION DEPENDENT UPON IMMUNE RESPONSE	0.0545028622268262
GOBP GERMINAL CENTER FORMATION	0.00978115012480397
GOBP DENDRITIC CELL ANTIGEN PROCESSING AND PRESENTATION	0.00106422103932779
GOBP ANTIGEN PROCESSING AND PRESENTATION OF PEPTIDE ANTIGEN VIA MHC CLASS I	0.596536246149922
GOBP ANTIGEN PROCESSING AND PRESENTATION VIA MHC CLASS IB	0.0601702305391883
GOBP ANTIGEN PROCESSING AND PRESENTATION OF EXOGENOUS PEPTIDE ANTIGEN	2.1527582955055e-06
GOBP ANTIGEN PROCESSING AND PRESENTATION OF ENDOGENOUS PEPTIDE ANTIGEN	0.0757846868082791
GOBP ANTIGEN PROCESSING AND PRESENTATION OF ENDOGENOUS PEPTIDE ANTIGEN VIA MHC CLASS I VIA ER PATHWAY	0.0270141512235785
GOBP PEPTIDE ANTIGEN ASSEMBLY WITH MHC PROTEIN COMPLEX	4.22387744673562e-06
GOBP PEPTIDE ANTIGEN ASSEMBLY WITH MHC CLASS II PROTEIN COMPLEX	4.58919891945523e-06
GOBP ANTIGEN PROCESSING AND PRESENTATION OF PEPTIDE OR POLYSACCHARIDE ANTIGEN VIA MHC CLASS II	1.44057736900099e-06
GOBP TOLERANCE INDUCTION	0.00339327036896897
GOBP TOLERANCE INDUCTION TO SELF ANTIGEN	0.0036878018571791
GOBP T CELL TOLERANCE INDUCTION	0.000805586780596346
GOBP IMMUNE SYSTEM DEVELOPMENT	0.00167139174832367
GOBP LEUKOCYTE DIFFERENTIATION	0.0016549924623457
GOBP LEUKOCYTE MIGRATION INVOLVED IN INFLAMMATORY RESPONSE	6.18206342078335e-05
GOBP HYPERSENSITIVITY	0.000261320204909261
GOBP ACUTE INFLAMMATORY RESPONSE	0.0567139785353733
GOBP PRODUCTION OF MOLECULAR MEDIATOR INVOLVED IN INFLAMMATORY RESPONSE	0.462814986739419
GOBP CYTOKINE PRODUCTION INVOLVED IN INFLAMMATORY RESPONSE	0.697997077244386
GOBP RESPIRATORY BURST INVOLVED IN INFLAMMATORY RESPONSE	0.950541808676432
GOBP CHRONIC INFLAMMATORY RESPONSE	0.00701808967869325
GOBP MONOCYTE CHEMOTAXIS	0.0250803586135366
GOBP SOMATIC DIVERSIFICATION OF IMMUNE RECEPTORS VIA SOMATIC MUTATION	0.378127403087472
GOBP SOMATIC DIVERSIFICATION OF T CELL RECEPTOR GENES	0.299671035446518
GOBP MYELOID LEUKOCYTE DIFFERENTIATION	0.000110058796000569
GOBP PLATELET DEGRANULATION	0.900131466660779
GOBP REGULATION OF ANTIGEN PROCESSING AND PRESENTATION	0.00111983264273773
GOBP NEGATIVE REGULATION OF ANTIGEN PROCESSING AND PRESENTATION	4.54491591270544e-05
GOBP POSITIVE REGULATION OF ANTIGEN PROCESSING AND PRESENTATION	0.0317261190259294
GOBP REGULATION OF ANTIGEN PROCESSING AND PRESENTATION OF PEPTIDE OR POLYSACCHARIDE ANTIGEN VIA MHC CLASS II	0.00159086500319818
GOBP REGULATION OF ANTIGEN PROCESSING AND PRESENTATION OF PEPTIDE ANTIGEN	0.0116395552054754
GOBP REGULATION OF DENDRITIC CELL ANTIGEN PROCESSING AND PRESENTATION	0.00189862965856601
GOBP POSITIVE REGULATION OF DENDRITIC CELL ANTIGEN PROCESSING AND PRESENTATION	0.0245241030173841
GOBP REGULATION OF GERMINAL CENTER FORMATION	0.000674074991337412
GOBP REGULATION OF IMMUNOGLOBULIN PRODUCTION	0.000599928743056639
GOBP NEGATIVE REGULATION OF IMMUNOGLOBULIN PRODUCTION	0.0842320020605504
GOBP POSITIVE REGULATION OF IMMUNOGLOBULIN PRODUCTION	1.75287784435978e-05
GOBP REGULATION OF TOLERANCE INDUCTION	0.00132963476036933
GOBP POSITIVE REGULATION OF TOLERANCE INDUCTION	0.00251123916999362
GOBP POSITIVE REGULATION OF T CELL TOLERANCE INDUCTION	0.00113127246806679
GOBP REGULATION OF ACUTE INFLAMMATORY RESPONSE	0.157896247965004
GOBP NEGATIVE REGULATION OF ACUTE INFLAMMATORY RESPONSE	0.620763385408714
GOBP POSITIVE REGULATION OF ACUTE INFLAMMATORY RESPONSE	0.0256475042003148
GOBP REGULATION OF CHRONIC INFLAMMATORY RESPONSE	0.0129411971987632
GOBP NEGATIVE REGULATION OF CHRONIC INFLAMMATORY RESPONSE	0.00784939315344159
GOBP RESPIRATORY BURST INVOLVED IN DEFENSE RESPONSE	0.292999703672277
GOBP REGULATION OF IMMUNE SYSTEM PROCESS	0.0100293187621339
GOBP NEGATIVE REGULATION OF IMMUNE SYSTEM PROCESS	0.000196848892945321
GOBP POSITIVE REGULATION OF IMMUNE SYSTEM PROCESS	0.0109879319250951
GOBP REGULATION OF LEUKOCYTE MIGRATION	0.00648981162563407
GOBP NEGATIVE REGULATION OF LEUKOCYTE MIGRATION	9.8184404634765e-09
GOBP POSITIVE REGULATION OF LEUKOCYTE MIGRATION	0.00297746623951783
GOBP REGULATION OF LEUKOCYTE CHEMOTAXIS	0.00244037047700582
GOBP NEGATIVE REGULATION OF LEUKOCYTE CHEMOTAXIS	4.84935929865907e-06
GOBP POSITIVE REGULATION OF LEUKOCYTE CHEMOTAXIS	0.0067200202152978
GOBP REGULATION OF CELLULAR EXTRAVASATION	0.000112691171464572
GOBP NEGATIVE REGULATION OF CELLULAR EXTRAVASATION	8.51555260999558e-07
GOBP POSITIVE REGULATION OF CELLULAR EXTRAVASATION	6.29035491456188e-06
GOBP REGULATION OF IMMUNE EFFECTOR PROCESS	0.12518956839027
GOBP NEGATIVE REGULATION OF IMMUNE EFFECTOR PROCESS	0.0295034151059878
GOBP POSITIVE REGULATION OF IMMUNE EFFECTOR PROCESS	0.229525835975233
GOBP REGULATION OF PRODUCTION OF MOLECULAR MEDIATOR OF IMMUNE RESPONSE	0.0418175397750304
GOBP NEGATIVE REGULATION OF PRODUCTION OF MOLECULAR MEDIATOR OF IMMUNE RESPONSE	0.00812236334809045
GOBP POSITIVE REGULATION OF PRODUCTION OF MOLECULAR MEDIATOR OF IMMUNE RESPONSE	0.10340755225567
GOBP REGULATION OF LEUKOCYTE MEDIATED IMMUNITY	0.187845618709716
GOBP NEGATIVE REGULATION OF LEUKOCYTE MEDIATED IMMUNITY	0.152862832923334
GOBP POSITIVE REGULATION OF LEUKOCYTE MEDIATED IMMUNITY	0.0486253033898125
GOBP REGULATION OF LYMPHOCYTE MEDIATED IMMUNITY	0.0951286984813044
GOBP NEGATIVE REGULATION OF LYMPHOCYTE MEDIATED IMMUNITY	0.221792413531625
GOBP POSITIVE REGULATION OF LYMPHOCYTE MEDIATED IMMUNITY	0.0127329166909778
GOBP REGULATION OF T CELL MEDIATED IMMUNITY	0.0625700489879136
GOBP NEGATIVE REGULATION OF T CELL MEDIATED IMMUNITY	0.0786835023769869
GOBP POSITIVE REGULATION OF T CELL MEDIATED IMMUNITY	0.00520487392651002
GOBP REGULATION OF B CELL MEDIATED IMMUNITY	0.0113562026372503
GOBP NEGATIVE REGULATION OF B CELL MEDIATED IMMUNITY	0.734623677444991
GOBP POSITIVE REGULATION OF B CELL MEDIATED IMMUNITY	0.000213206239659883
GOBP REGULATION OF NATURAL KILLER CELL MEDIATED IMMUNITY	0.86370919422195
GOBP NEGATIVE REGULATION OF NATURAL KILLER CELL MEDIATED IMMUNITY	0.251477867491735
GOBP POSITIVE REGULATION OF NATURAL KILLER CELL MEDIATED IMMUNITY	0.891003075711695
GOBP NEGATIVE REGULATION OF CYTOKINE PRODUCTION INVOLVED IN IMMUNE RESPONSE	0.00103209200715972
GOBP POSITIVE REGULATION OF CYTOKINE PRODUCTION INVOLVED IN IMMUNE RESPONSE	0.257490506504475
GOBP NEGATIVE REGULATION OF T CELL CYTOKINE PRODUCTION	0.00578981186844814
GOBP POSITIVE REGULATION OF T CELL CYTOKINE PRODUCTION	0.0387279516483061
GOBP POSITIVE REGULATION OF DENDRITIC CELL CYTOKINE PRODUCTION	0.728113316901926
GOBP CYTOPLASMIC PATTERN RECOGNITION RECEPTOR SIGNALING PATHWAY	0.221792413531625
GOBP MYD88 DEPENDENT TOLL LIKE RECEPTOR SIGNALING PATHWAY	0.0962778121446799
GOBP MYD88 INDEPENDENT TOLL LIKE RECEPTOR SIGNALING PATHWAY	0.0150751196202683
GOBP INNATE IMMUNE RESPONSE ACTIVATING SIGNAL TRANSDUCTION	0.317487292611208
GOBP REGULATION OF ANTIMICROBIAL HUMORAL RESPONSE	0.0039327472834745
GOBP POSITIVE REGULATION OF ANTIMICROBIAL HUMORAL RESPONSE	0.00151392369315965
GOBP REGULATION OF MYELOID LEUKOCYTE DIFFERENTIATION	2.07427512155757e-05
GOBP NEGATIVE REGULATION OF MYELOID LEUKOCYTE DIFFERENTIATION	2.12232395114959e-06
GOBP POSITIVE REGULATION OF MYELOID LEUKOCYTE DIFFERENTIATION	0.000764624730493507
GOBP IMMUNE RESPONSE REGULATING SIGNALING PATHWAY	0.0767411185853767
GOBP IMMUNE RESPONSE INHIBITING SIGNAL TRANSDUCTION	0.257490506504475
GOBP IMMUNE RESPONSE INHIBITING CELL SURFACE RECEPTOR SIGNALING PATHWAY	0.0460491944519559
GOBP IMMUNE RESPONSE REGULATING CELL SURFACE RECEPTOR SIGNALING PATHWAY	0.00765008945055616
GOBP FC RECEPTOR MEDIATED INHIBITORY SIGNALING PATHWAY	0.0552317718786796
GOBP ANTIMICROBIAL PEPTIDE PRODUCTION	0.000298863238698886
GOBP ANTIBACTERIAL PEPTIDE PRODUCTION	0.000364753045223502
GOBP NEGATIVE REGULATION OF PEPTIDE SECRETION	0.168338232744054
GOBP POSITIVE REGULATION OF PEPTIDE SECRETION	0.551347642072264
GOBP POSITIVE REGULATION OF ANTIBACTERIAL PEPTIDE PRODUCTION	0.00362041111132864
GOBP REGULATION OF ADAPTIVE IMMUNE RESPONSE	0.0227464199218387
GOBP NEGATIVE REGULATION OF ADAPTIVE IMMUNE RESPONSE	0.140814043188491
GOBP POSITIVE REGULATION OF ADAPTIVE IMMUNE RESPONSE	0.00426936394863198
GOBP REGULATION OF T HELPER 1 TYPE IMMUNE RESPONSE	0.635090584576456
GOBP NEGATIVE REGULATION OF T HELPER 1 TYPE IMMUNE RESPONSE	0.00152903212267471
GOBP POSITIVE REGULATION OF T HELPER 1 TYPE IMMUNE RESPONSE	0.370372085926349
GOBP NEGATIVE REGULATION OF TYPE 2 IMMUNE RESPONSE	0.475211824566892
GOBP POSITIVE REGULATION OF TYPE 2 IMMUNE RESPONSE	0.0552317718786796
GOBP REGULATION OF RESPONSE TO BIOTIC STIMULUS	0.268562999519471
GOBP NEGATIVE REGULATION OF RESPONSE TO BIOTIC STIMULUS	0.649555748896379
GOBP POSITIVE REGULATION OF RESPONSE TO BIOTIC STIMULUS	0.423378715063128
GOBP REGULATION OF RESPONSE TO TUMOR CELL	0.347704642641598
GOBP POSITIVE REGULATION OF RESPONSE TO TUMOR CELL	0.223982664594266
GOBP REGULATION OF T CELL MEDIATED IMMUNE RESPONSE TO TUMOR CELL	0.000142490353773481
GOBP POSITIVE REGULATION OF T CELL MEDIATED IMMUNE RESPONSE TO TUMOR CELL	0.131711807600907
GOBP REGULATION OF NATURAL KILLER CELL MEDIATED IMMUNE RESPONSE TO TUMOR CELL	0.53223925321849
GOBP POSITIVE REGULATION OF NATURAL KILLER CELL MEDIATED IMMUNE RESPONSE TO TUMOR CELL	0.0516669960796978
GOBP REGULATION OF INFLAMMATORY RESPONSE TO ANTIGENIC STIMULUS	0.0355808597881883
GOBP NEGATIVE REGULATION OF INFLAMMATORY RESPONSE TO ANTIGENIC STIMULUS	0.745516571230317
GOBP POSITIVE REGULATION OF INFLAMMATORY RESPONSE TO ANTIGENIC STIMULUS	6.25796225875027e-05
GOBP REGULATION OF ACUTE INFLAMMATORY RESPONSE TO ANTIGENIC STIMULUS	0.00484515112159887
GOBP NEGATIVE REGULATION OF ACUTE INFLAMMATORY RESPONSE TO ANTIGENIC STIMULUS	0.547499136053468
GOBP POSITIVE REGULATION OF ACUTE INFLAMMATORY RESPONSE TO ANTIGENIC STIMULUS	7.15319159993641e-05
GOBP REGULATION OF HYPERSENSITIVITY	0.0104554132763671
GOBP POSITIVE REGULATION OF HYPERSENSITIVITY	0.000282644722510051
GOBP REGULATION OF MYELOID LEUKOCYTE MEDIATED IMMUNITY	0.561026699571665
GOBP NEGATIVE REGULATION OF MYELOID LEUKOCYTE MEDIATED IMMUNITY	0.00637738884558271
GOBP POSITIVE REGULATION OF MYELOID LEUKOCYTE MEDIATED IMMUNITY	0.63714869600158
GOBP REGULATION OF B CELL APOPTOTIC PROCESS	3.72293364678948e-05
GOBP NEGATIVE REGULATION OF B CELL APOPTOTIC PROCESS	0.00219589511012324
GOBP POSITIVE REGULATION OF LYMPHOCYTE ANERGY	0.00230409469215804
GOBP REGULATION OF HUMORAL IMMUNE RESPONSE	0.23403012580767
GOBP NEGATIVE REGULATION OF HUMORAL IMMUNE RESPONSE	0.35216609238445
GOBP POSITIVE REGULATION OF HUMORAL IMMUNE RESPONSE	0.620763385408714
GOBP REGULATION OF HUMORAL IMMUNE RESPONSE MEDIATED BY CIRCULATING IMMUNOGLOBULIN	0.719463334127249
GOBP NEGATIVE REGULATION OF HUMORAL IMMUNE RESPONSE MEDIATED BY CIRCULATING IMMUNOGLOBULIN	0.592540602465329
GOBP POSITIVE REGULATION OF HUMORAL IMMUNE RESPONSE MEDIATED BY CIRCULATING IMMUNOGLOBULIN	0.216384019750143
GOBP RESPONSE TO ISCHEMIA	0.181165919695581
GOBP LIPID HYDROXYLATION	0.000568800134724956
GOBP DESMOSOME ORGANIZATION	1.35467259526833e-08
GOBP REGIONALIZATION	0.000484204703025304
GOBP DEVELOPMENTAL PROCESS INVOLVED IN REPRODUCTION	0.133943454534186
GOBP HEART MORPHOGENESIS	8.93843275400878e-06
GOBP SKELETAL MUSCLE CONTRACTION	0.203792708481546
GOBP VOLUNTARY SKELETAL MUSCLE CONTRACTION	0.000292273949429616
GOBP MUSCLE SYSTEM PROCESS	0.00826200948013097
GOBP CIRCULATORY SYSTEM PROCESS	0.0473225091961162
GOBP RENAL SYSTEM PROCESS	0.192726937538242
GOBP HEART PROCESS	0.0270141512235785
GOBP RESPIRATORY SYSTEM PROCESS	0.0520145842809864
GOBP VASCULAR PROCESS IN CIRCULATORY SYSTEM	0.994245409593134
GOBP REGULATION OF SYSTEMIC ARTERIAL BLOOD PRESSURE MEDIATED BY A CHEMICAL SIGNAL	0.500543046901266
GOBP REGULATION OF VASCULAR ASSOCIATED SMOOTH MUSCLE CONTRACTION	0.00155966642526175
GOBP REGULATION OF THE FORCE OF HEART CONTRACTION BY CHEMICAL SIGNAL	0.0974380061406029
GOBP REGULATION OF HEART RATE BY CHEMICAL SIGNAL	0.884166182917091
GOBP RENAL SYSTEM PROCESS INVOLVED IN REGULATION OF SYSTEMIC ARTERIAL BLOOD PRESSURE	0.0479701898832589
GOBP RENAL CONTROL OF PERIPHERAL VASCULAR RESISTANCE INVOLVED IN REGULATION OF SYSTEMIC ARTERIAL BLOOD PRESSURE	0.268562999519471
GOBP REGULATION OF SYSTEMIC ARTERIAL BLOOD PRESSURE	0.539842206075068
GOBP REGULATION OF SYSTEMIC ARTERIAL BLOOD PRESSURE BY RENIN ANGIOTENSIN	0.0527156303602245
GOBP POSITIVE REGULATION OF SYSTEMIC ARTERIAL BLOOD PRESSURE	0.700133199698596
GOBP NEGATIVE REGULATION OF SYSTEMIC ARTERIAL BLOOD PRESSURE	0.651633195579334
GOBP RENAL WATER HOMEOSTASIS	0.00621203884705912
GOBP REGULATION OF GLOMERULAR FILTRATION	0.000249821818112304
GOBP RENAL SODIUM ION TRANSPORT	0.376568390275863
GOBP RENAL WATER TRANSPORT	0.198706788688835
GOBP REGULATION OF SYSTEMIC ARTERIAL BLOOD PRESSURE BY ENDOTHELIN	0.0286525851841099
GOBP HEART FIELD SPECIFICATION	0.0108975386736477
GOBP SECONDARY HEART FIELD SPECIFICATION	0.00683785490242943
GOBP DETERMINATION OF LEFT RIGHT ASYMMETRY IN LATERAL MESODERM	0.286428800908759
GOBP EMBRYONIC HEART TUBE MORPHOGENESIS	0.000612818460530541
GOBP OUTFLOW TRACT SEPTUM MORPHOGENESIS	4.71707288345389e-05
GOBP MEMBRANOUS SEPTUM MORPHOGENESIS	0.000118135093091618
GOBP MUSCULAR SEPTUM MORPHOGENESIS	0.0150751196202683
GOBP OUTFLOW TRACT MORPHOGENESIS	4.77581978561594e-05
GOBP REGULATION OF ANIMAL ORGAN FORMATION	0.390742136227485
GOBP ENDOCARDIUM DEVELOPMENT	0.524690902220962
GOBP ENDOTHELIUM DEVELOPMENT	0.00365396521140427
GOBP MORPHOGENESIS OF AN ENDOTHELIUM	0.000236115820033958
GOBP ENDOCARDIUM MORPHOGENESIS	0.929883877927209
GOBP CARDIAC CONDUCTION SYSTEM DEVELOPMENT	0.100387412589113
GOBP ATRIOVENTRICULAR NODE DEVELOPMENT	0.00300554867210666
GOBP SINOATRIAL NODE DEVELOPMENT	0.430092426390389
GOBP HIS PURKINJE SYSTEM DEVELOPMENT	0.00745533368189815
GOBP HEART VALVE DEVELOPMENT	1.30165118082795e-06
GOBP ATRIOVENTRICULAR VALVE DEVELOPMENT	2.70059131383695e-06
GOBP MITRAL VALVE DEVELOPMENT	2.61298221343467e-05
GOBP TRICUSPID VALVE DEVELOPMENT	7.87895434773242e-05
GOBP PULMONARY VALVE DEVELOPMENT	7.50778395968589e-05
GOBP HEART VALVE MORPHOGENESIS	1.66401459848094e-06
GOBP AORTIC VALVE MORPHOGENESIS	2.04768393585745e-05
GOBP PULMONARY VALVE MORPHOGENESIS	0.00493290858279181
GOBP TRICUSPID VALVE MORPHOGENESIS	4.32462606536087e-05
GOBP HEART VALVE FORMATION	0.00484515112159887
GOBP ATRIOVENTRICULAR VALVE FORMATION	0.0241592327997241
GOBP ENDOCARDIAL CUSHION DEVELOPMENT	6.81448193152996e-05
GOBP EPITHELIAL TO MESENCHYMAL TRANSITION INVOLVED IN ENDOCARDIAL CUSHION FORMATION	2.10119487297008e-05
GOBP ENDOCARDIAL CUSHION MORPHOGENESIS	9.77446113411375e-05
GOBP CARDIAC CHAMBER DEVELOPMENT	7.70889624032178e-06
GOBP CARDIAC CHAMBER MORPHOGENESIS	1.87043208398843e-05
GOBP CARDIAC CHAMBER FORMATION	1.15154935480443e-05
GOBP CARDIAC VENTRICLE MORPHOGENESIS	6.57046966749591e-05
GOBP CARDIAC ATRIUM MORPHOGENESIS	0.00345680635767906
GOBP CARDIAC VENTRICLE FORMATION	1.06334537411468e-05
GOBP CARDIAC LEFT VENTRICLE MORPHOGENESIS	2.9660471923003e-08
GOBP CARDIAC RIGHT VENTRICLE MORPHOGENESIS	4.89540095248262e-05
GOBP VENTRICULAR TRABECULA MYOCARDIUM MORPHOGENESIS	0.0384569543298373
GOBP VENTRICULAR COMPACT MYOCARDIUM MORPHOGENESIS	0.657881726633189
GOBP ATRIAL CARDIAC MUSCLE TISSUE DEVELOPMENT	0.000619359524617533
GOBP VENTRICULAR CARDIAC MUSCLE TISSUE DEVELOPMENT	0.00114282024721589
GOBP CARDIAC ATRIUM DEVELOPMENT	0.00184380507288798
GOBP CARDIAC VENTRICLE DEVELOPMENT	1.64238425429148e-05
GOBP GROWTH INVOLVED IN HEART MORPHOGENESIS	0.083200274906793
GOBP CARDIAC NEURAL CREST CELL MIGRATION INVOLVED IN OUTFLOW TRACT MORPHOGENESIS	0.0039327472834745
GOBP REGULATION OF MEMBRANE DEPOLARIZATION	0.0358345115952441
GOBP CARDIOBLAST PROLIFERATION	0.0923039447829364
GOBP REGULATION OF SECONDARY HEART FIELD CARDIOBLAST PROLIFERATION	0.0180682963444081
GOBP ENDOCARDIAL CUSHION FORMATION	0.000398198812599369
GOBP APOPTOTIC PROCESS INVOLVED IN HEART MORPHOGENESIS	0.00529849565668413
GOBP CARDIAC SEPTUM DEVELOPMENT	4.16576599308405e-06
GOBP VENTRICULAR SEPTUM DEVELOPMENT	3.45276630760456e-05
GOBP ATRIAL SEPTUM DEVELOPMENT	0.00160667880774966
GOBP SEPTUM PRIMUM DEVELOPMENT	0.0654693255951066
GOBP MUSCLE HYPERTROPHY IN RESPONSE TO STRESS	0.0131524860444677
GOBP PHYSIOLOGICAL CARDIAC MUSCLE HYPERTROPHY	0.370372085926349
GOBP WNT SIGNALING PATHWAY INVOLVED IN HEART DEVELOPMENT	0.01863887886277
GOBP REGULATION OF WNT SIGNALING PATHWAY INVOLVED IN HEART DEVELOPMENT	0.0101132791636776
GOBP NEGATIVE REGULATION OF WNT SIGNALING PATHWAY INVOLVED IN HEART DEVELOPMENT	0.0486253033898125
GOBP PANCREATIC A CELL DIFFERENTIATION	0.00323905513959311
GOBP POSITIVE REGULATION OF BLOOD PRESSURE BY EPINEPHRINE NOREPINEPHRINE	0.00135656967202508
GOBP TYPE B PANCREATIC CELL DEVELOPMENT	0.0133668195439454
GOBP REGULATION OF EXTRACELLULAR MATRIX CONSTITUENT SECRETION	0.000831131947165861
GOBP POSITIVE REGULATION OF EXTRACELLULAR MATRIX CONSTITUENT SECRETION	0.276123821522434
GOBP AMINO ACID TRANSMEMBRANE TRANSPORT	0.216384019750143
GOBP KERATINOCYTE DEVELOPMENT	4.41572131014165e-07
GOBP MESENCHYMAL TO EPITHELIAL TRANSITION INVOLVED IN METANEPHROS MORPHOGENESIS	0.0545028622268262
GOBP METANEPHROS MORPHOGENESIS	0.628933198408385
GOBP REGULATION OF MESENCHYMAL TO EPITHELIAL TRANSITION INVOLVED IN METANEPHROS MORPHOGENESIS	0.468105712511244
GOBP CILIUM MOVEMENT	0.118240931518992
GOBP PERICARDIUM MORPHOGENESIS	0.311932889539869
GOBP REGULATION OF CILIUM MOVEMENT	0.365766665934287
GOBP POSITIVE REGULATION OF CILIUM MOVEMENT	0.0171065226133713
GOBP REGULATION OF CILIUM BEAT FREQUENCY	0.188814510550317
GOBP NORADRENERGIC NEURON DIFFERENTIATION	0.0180682963444081
GOBP NORADRENERGIC NEURON DEVELOPMENT	0.0974380061406029
GOBP BRAINSTEM DEVELOPMENT	0.712999271757207
GOBP EPITHELIAL CELL MORPHOGENESIS	0.936765299146944
GOBP AXIS ELONGATION	0.0748380041236082
GOBP PLANAR CELL POLARITY PATHWAY INVOLVED IN AXIS ELONGATION	4.16609676328381e-05
GOBP RETINAL PIGMENT EPITHELIUM DEVELOPMENT	0.00162263719251384
GOBP NEURAL RETINA DEVELOPMENT	0.651633195579334
GOBP CHONDROCYTE DIFFERENTIATION INVOLVED IN ENDOCHONDRAL BONE MORPHOGENESIS	0.0003414127704764
GOBP CHONDROCYTE HYPERTROPHY	0.00961875930614231
GOBP GROWTH PLATE CARTILAGE DEVELOPMENT	2.34435651400638e-06
GOBP GROWTH PLATE CARTILAGE CHONDROCYTE DIFFERENTIATION	0.000279501600835781
GOBP GROWTH PLATE CARTILAGE CHONDROCYTE DEVELOPMENT	0.128781236538525
GOBP CHONDROCYTE DEVELOPMENT INVOLVED IN ENDOCHONDRAL BONE MORPHOGENESIS	0.202768018430539
GOBP DETECTION OF CALCIUM ION	0.829822918677036
GOBP CARBOHYDRATE METABOLIC PROCESS	0.316092650282636
GOBP POLYSACCHARIDE METABOLIC PROCESS	0.130240125604904
GOBP REGULATION OF GLYCOGEN CATABOLIC PROCESS	0.019374230475583
GOBP DISACCHARIDE METABOLIC PROCESS	0.0272144295378185
GOBP MONOSACCHARIDE METABOLIC PROCESS	0.0147188322798941
GOBP FRUCTOSE METABOLIC PROCESS	0.00819192011163324
GOBP FRUCTOSE 6 PHOSPHATE METABOLIC PROCESS	0.173749759899442
GOBP FRUCTOSE 2 6 BISPHOSPHATE METABOLIC PROCESS	0.00326937750965142
GOBP FUCOSE METABOLIC PROCESS	0.00215393471293144
GOBP GLUCOSE METABOLIC PROCESS	0.0684784806601352
GOBP GLUCOSE CATABOLIC PROCESS	0.143163479030935
GOBP UDP GLUCOSE METABOLIC PROCESS	0.0160626114687663
GOBP GALACTOSE METABOLIC PROCESS	0.350674932451999
GOBP MANNOSE METABOLIC PROCESS	0.359681974809901
GOBP INOSITOL METABOLIC PROCESS	0.0116395552054754
GOBP AMINOGLYCAN METABOLIC PROCESS	0.0689174979894175
GOBP AMINOGLYCAN BIOSYNTHETIC PROCESS	0.375013349400482
GOBP AMINOGLYCAN CATABOLIC PROCESS	0.562972334246383
GOBP GLYCOSAMINOGLYCAN CATABOLIC PROCESS	0.045113252552161
GOBP PROTEOGLYCAN METABOLIC PROCESS	1.03540563084995e-05
GOBP CHITIN METABOLIC PROCESS	0.0100293187621339
GOBP AMINO SUGAR METABOLIC PROCESS	0.294325931107097
GOBP N ACETYLGLUCOSAMINE METABOLIC PROCESS	0.190763340472532
GOBP UDP N ACETYLGLUCOSAMINE METABOLIC PROCESS	0.0090691554627634
GOBP UDP N ACETYLGLUCOSAMINE BIOSYNTHETIC PROCESS	0.000220600141705768
GOBP N ACETYLNEURAMINATE METABOLIC PROCESS	0.92759120972287
GOBP URONIC ACID METABOLIC PROCESS	0.00134303992339646
GOBP ALCOHOL METABOLIC PROCESS	3.15235604467289e-06
GOBP ETHANOL METABOLIC PROCESS	0.904700697910912
GOBP ETHANOL CATABOLIC PROCESS	0.0847517351025716
GOBP ETHANOL OXIDATION	0.294325931107097
GOBP GLYCEROL 3 PHOSPHATE METABOLIC PROCESS	6.91810337472921e-06
GOBP CELLULAR GLUCAN METABOLIC PROCESS	0.183056153885209
GOBP CELLULAR ALDEHYDE METABOLIC PROCESS	0.0100293187621339
GOBP ORGANIC ACID METABOLIC PROCESS	5.08010749140149e-05
GOBP ACETYL COA METABOLIC PROCESS	0.35216609238445
GOBP ACETYL COA BIOSYNTHETIC PROCESS	0.838831081633812
GOBP ACETYL COA BIOSYNTHETIC PROCESS FROM PYRUVATE	0.0890035948779725
GOBP LACTATE METABOLIC PROCESS	0.904700697910912
GOBP PYRUVATE METABOLIC PROCESS	0.344750402970842
GOBP GENERATION OF PRECURSOR METABOLITES AND ENERGY	0.01863887886277
GOBP PENTOSE PHOSPHATE SHUNT	0.0104554132763671
GOBP TRICARBOXYLIC ACID CYCLE	0.410136816266712
GOBP CITRATE METABOLIC PROCESS	0.955137470370104
GOBP ISOCITRATE METABOLIC PROCESS	0.507909857289276
GOBP 2 OXOGLUTARATE METABOLIC PROCESS	0.205853384804875
GOBP SUCCINYL COA METABOLIC PROCESS	0.200729908169703
GOBP SUCCINATE METABOLIC PROCESS	0.0567139785353733
GOBP OXALOACETATE METABOLIC PROCESS	0.144746401826521
GOBP MALATE METABOLIC PROCESS	0.0496220485836603
GOBP REGULATION OF CARBOHYDRATE METABOLIC PROCESS	0.063387369539564
GOBP REGULATION OF GLYCOLYTIC PROCESS	0.00558855702417616
GOBP REGULATION OF GLUCONEOGENESIS	0.00677870745646057
GOBP ENERGY RESERVE METABOLIC PROCESS	0.204821162195424
GOBP FERMENTATION	5.20689409603263e-05
GOBP NADH OXIDATION	0.00100086266114691
GOBP OXIDATIVE PHOSPHORYLATION	0.0957018745152336
GOBP MITOCHONDRIAL ELECTRON TRANSPORT NADH TO UBIQUINONE	0.798477521548874
GOBP MITOCHONDRIAL ELECTRON TRANSPORT UBIQUINOL TO CYTOCHROME C	0.0482968135868658
GOBP MITOCHONDRIAL ELECTRON TRANSPORT CYTOCHROME C TO OXYGEN	0.63714869600158
GOBP REGULATION OF NUCLEOTIDE METABOLIC PROCESS	0.00312031104831047
GOBP PURINE NUCLEOBASE METABOLIC PROCESS	0.282534398013183
GOBP PURINE NUCLEOSIDE CATABOLIC PROCESS	0.418383929848487
GOBP PURINE RIBONUCLEOSIDE SALVAGE	0.35216609238445
GOBP AMP BIOSYNTHETIC PROCESS	0.231770211371896
GOBP CAMP BIOSYNTHETIC PROCESS	0.0962778121446799
GOBP ADP BIOSYNTHETIC PROCESS	0.820837070132135
GOBP GMP BIOSYNTHETIC PROCESS	0.559084325126288
GOBP CGMP BIOSYNTHETIC PROCESS	0.00506724206783677
GOBP GTP BIOSYNTHETIC PROCESS	0.780707191770245
GOBP IMP BIOSYNTHETIC PROCESS	0.859175080473031
GOBP PURINE NUCLEOTIDE CATABOLIC PROCESS	0.0130464633171034
GOBP AMP CATABOLIC PROCESS	0.347704642641598
GOBP CAMP CATABOLIC PROCESS	0.00372192314386776
GOBP IMP CATABOLIC PROCESS	0.124480694861277
GOBP PYRIMIDINE NUCLEOBASE METABOLIC PROCESS	0.23744920256223
GOBP DE NOVO PYRIMIDINE NUCLEOBASE BIOSYNTHETIC PROCESS	0.2838285242005
GOBP PYRIMIDINE NUCLEOBASE CATABOLIC PROCESS	0.000298863238698886
GOBP PYRIMIDINE NUCLEOSIDE METABOLIC PROCESS	0.239748102051074
GOBP PYRIMIDINE NUCLEOTIDE METABOLIC PROCESS	0.302367717798663
GOBP UMP BIOSYNTHETIC PROCESS	0.0158105503094309
GOBP UTP BIOSYNTHETIC PROCESS	0.466338424844971
GOBP PYRIMIDINE NUCLEOTIDE CATABOLIC PROCESS	0.0161899616863946
GOBP DCMP CATABOLIC PROCESS	0.0520145842809864
GOBP DNA METABOLIC PROCESS	0.435168028097022
GOBP DNA REPLICATION	0.697997077244386
GOBP DNA DEPENDENT DNA REPLICATION	0.689476636879443
GOBP MITOCHONDRIAL DNA REPLICATION	0.461058849940815
GOBP DNA TOPOLOGICAL CHANGE	0.97813510418578
GOBP DNA LIGATION	0.881889108436672
GOBP DNA UNWINDING INVOLVED IN DNA REPLICATION	0.836577011502526
GOBP DNA REPLICATION SYNTHESIS OF RNA PRIMER	0.0527156303602245
GOBP DNA REPLICATION INITIATION	0.841086474765224
GOBP DNA STRAND ELONGATION INVOLVED IN DNA REPLICATION	0.572749032350985
GOBP REGULATION OF DNA REPLICATION	0.760852038668016
GOBP RNA DEPENDENT DNA BIOSYNTHETIC PROCESS	0.909273086682171
GOBP DNA REPAIR	0.920716886719884
GOBP REGULATION OF DNA REPAIR	0.157048737045184
GOBP TRANSCRIPTION COUPLED NUCLEOTIDE EXCISION REPAIR	0.285126657974753
GOBP BASE EXCISION REPAIR	0.112902873135986
GOBP BASE EXCISION REPAIR AP SITE FORMATION	0.309179852496089
GOBP BASE EXCISION REPAIR GAP FILLING	0.268562999519471
GOBP NUCLEOTIDE EXCISION REPAIR	0.998849072339611
GOBP PYRIMIDINE DIMER REPAIR	0.376568390275863
GOBP NUCLEOTIDE EXCISION REPAIR DNA GAP FILLING	0.841086474765224
GOBP MISMATCH REPAIR	0.63714869600158
GOBP POSTREPLICATION REPAIR	0.42004499132574
GOBP DOUBLE STRAND BREAK REPAIR	0.582605593427842
GOBP DOUBLE STRAND BREAK REPAIR VIA NONHOMOLOGOUS END JOINING	0.0499580820417254
GOBP DNA MODIFICATION	0.612640084775071
GOBP DNA METHYLATION	0.358170793331663
GOBP DNA DEALKYLATION INVOLVED IN DNA REPAIR	0.0923039447829364
GOBP DNA CATABOLIC PROCESS	0.462814986739419
GOBP APOPTOTIC DNA FRAGMENTATION	0.929883877927209
GOBP DNA RECOMBINATION	0.725947521912814
GOBP MITOTIC RECOMBINATION	0.26607462099258
GOBP DNA PACKAGING	0.948244584966047
GOBP CHROMATIN ORGANIZATION	0.91156041823041
GOBP CHROMATIN ASSEMBLY OR DISASSEMBLY	0.975834206574049
GOBP NUCLEOSOME ASSEMBLY	0.856909754198258
GOBP CHROMATIN REMODELING	0.689476636879443
GOBP DNA METHYLATION DEPENDENT HETEROCHROMATIN ASSEMBLY	0.923007695212847
GOBP REGULATION OF GENE EXPRESSION BY GENOMIC IMPRINTING	0.10340755225567
GOBP DNA TEMPLATED TRANSCRIPTION INITIATION	0.829822918677036
GOBP DNA TEMPLATED TRANSCRIPTION TERMINATION	0.0777073676841029
GOBP DNA TEMPLATED TRANSCRIPTION ELONGATION	0.10587529964623
GOBP REGULATION OF TRANSCRIPTION BY RNA POLYMERASE I	0.000140839122005377
GOBP REGULATION OF TRANSCRIPTION BY RNA POLYMERASE III	0.0132592699302889
GOBP TRANSCRIPTION BY RNA POLYMERASE I	0.0054417819028205
GOBP TRANSCRIPTION INITIATION FROM RNA POLYMERASE I PROMOTER	0.296990442311233
GOBP TRANSCRIPTION ELONGATION FROM RNA POLYMERASE I PROMOTER	0.0801663893407766
GOBP TRANSCRIPTION INITIATION FROM RNA POLYMERASE II PROMOTER	0.968932796659767
GOBP TRANSCRIPTION ELONGATION FROM RNA POLYMERASE II PROMOTER	0.0142553375850088
GOBP TERMINATION OF RNA POLYMERASE II TRANSCRIPTION	0.164801475761218
GOBP MRNA SPLICE SITE SELECTION	0.146342700255801
GOBP MRNA CLEAVAGE	0.54942172746435
GOBP ADENOSINE TO INOSINE EDITING	0.0292886954202301
GOBP TRANSCRIPTION BY RNA POLYMERASE III	0.100985748102489
GOBP TRANSCRIPTION INITIATION FROM RNA POLYMERASE III PROMOTER	0.0582291383139243
GOBP MITOCHONDRIAL TRANSCRIPTION	0.430092426390389
GOBP RNA PROCESSING	0.408499064352624
GOBP MRNA PROCESSING	0.676769764469172
GOBP MRNA 3 END PROCESSING BY STEM LOOP BINDING AND CLEAVAGE	0.704412553789352
GOBP TRNA METABOLIC PROCESS	0.11756304287682
GOBP TRNA MODIFICATION	0.23516592014388
GOBP RNA CATABOLIC PROCESS	0.606578621379691
GOBP MRNA CATABOLIC PROCESS	0.97813510418578
GOBP RNA LOCALIZATION	0.973533510030586
GOBP RNA EXPORT FROM NUCLEUS	0.683111977145268
GOBP MRNA EXPORT FROM NUCLEUS	0.763050670650871
GOBP TRANSLATIONAL INITIATION	0.881889108436672
GOBP TRANSLATIONAL ELONGATION	0.228409465247549
GOBP TRANSLATIONAL TERMINATION	0.047001436458946
GOBP REGULATION OF TRANSLATIONAL INITIATION	0.939060181897685
GOBP REGULATION OF TRANSLATIONAL ELONGATION	0.405235266588626
GOBP REGULATION OF TRANSLATIONAL TERMINATION	0.140037520677671
GOBP REGULATION OF TRANSLATIONAL FIDELITY	0.149575661345454
GOBP TRANSLATIONAL READTHROUGH	0.436867546439326
GOBP PROTEIN FOLDING	0.859175080473031
GOBP DE NOVO PROTEIN FOLDING	0.249100453227758
GOBP SIGNAL PEPTIDE PROCESSING	0.674660750085774
GOBP PROTEIN DEPHOSPHORYLATION	0.524690902220962
GOBP PROTEIN ADP RIBOSYLATION	0.350674932451999
GOBP PROTEIN ACETYLATION	0.208972717676806
GOBP N TERMINAL PROTEIN AMINO ACID ACETYLATION	0.980436183731564
GOBP PROTEIN SULFATION	0.258704904612837
GOBP PROTEIN METHYLATION	0.140037520677671
GOBP PROTEIN DEMETHYLATION	0.00234872548110246
GOBP PROTEIN N LINKED GLYCOSYLATION	0.183056153885209
GOBP DOLICHYL DIPHOSPHATE BIOSYNTHETIC PROCESS	0.144746401826521
GOBP OLIGOSACCHARIDE LIPID INTERMEDIATE BIOSYNTHETIC PROCESS	0.584586365457337
GOBP N GLYCAN PROCESSING	0.00197405874392753
GOBP PROTEIN O LINKED GLYCOSYLATION	0.957435870237991
GOBP N TERMINAL PROTEIN LIPIDATION	0.736798069708331
GOBP C TERMINAL PROTEIN LIPIDATION	0.00339327036896897
GOBP GPI ANCHOR METABOLIC PROCESS	0.000875383102439219
GOBP PROTEOLYSIS	0.836577011502526
GOBP MEMBRANE PROTEIN ECTODOMAIN PROTEOLYSIS	0.021243330761663
GOBP PROTEIN MONOUBIQUITINATION	0.843343172890877
GOBP PROTEIN QUALITY CONTROL FOR MISFOLDED OR INCOMPLETELY SYNTHESIZED PROTEINS	0.559084325126288
GOBP GLYCOPROTEIN CATABOLIC PROCESS	0.162185840328391
GOBP PROTEIN DEGLYCOSYLATION	0.0243410753575638
GOBP PEPTIDE METABOLIC PROCESS	0.0578472302730296
GOBP CELLULAR AMINO ACID METABOLIC PROCESS	0.0409549068956892
GOBP REGULATION OF CELLULAR AMINO ACID METABOLIC PROCESS	0.00101117390347958
GOBP ALANINE CATABOLIC PROCESS	0.0131524860444677
GOBP ARGININE METABOLIC PROCESS	0.925299142513391
GOBP ARGININE BIOSYNTHETIC PROCESS	0.0986093483146841
GOBP ARGININE CATABOLIC PROCESS	0.787358196880368
GOBP ASPARAGINE METABOLIC PROCESS	0.0292886954202301
GOBP ASPARTATE METABOLIC PROCESS	0.765251215715929
GOBP CYSTEINE METABOLIC PROCESS	0.000102505425899754
GOBP GLUTAMATE METABOLIC PROCESS	0.000822534563180857
GOBP GLUTAMATE BIOSYNTHETIC PROCESS	0.178357792294094
GOBP GLUTAMATE CATABOLIC PROCESS	0.365766665934287
GOBP GLUTAMINE METABOLIC PROCESS	0.133196345283634
GOBP GLYCINE METABOLIC PROCESS	0.197700836953368
GOBP GLYCINE BIOSYNTHETIC PROCESS	0.177428984647718
GOBP HISTIDINE METABOLIC PROCESS	0.0444982430907349
GOBP HISTIDINE CATABOLIC PROCESS	0.5552093995553
GOBP ISOLEUCINE METABOLIC PROCESS	0.782922437697946
GOBP LEUCINE METABOLIC PROCESS	0.172838923225487
GOBP LEUCINE CATABOLIC PROCESS	0.932177128197364
GOBP LYSINE METABOLIC PROCESS	0.344750402970842
GOBP LYSINE CATABOLIC PROCESS	0.382828244138498
GOBP METHIONINE METABOLIC PROCESS	0.120293002262344
GOBP L PHENYLALANINE METABOLIC PROCESS	0.249100453227758
GOBP PROLINE METABOLIC PROCESS	0.000912346104484275
GOBP L SERINE METABOLIC PROCESS	0.0398282239984621
GOBP L SERINE BIOSYNTHETIC PROCESS	0.118240931518992
GOBP L SERINE CATABOLIC PROCESS	0.15620467894632
GOBP THREONINE METABOLIC PROCESS	0.104020160919927
GOBP THREONINE CATABOLIC PROCESS	0.079175298166675
GOBP TRYPTOPHAN CATABOLIC PROCESS	0.00172149079459505
GOBP TYROSINE METABOLIC PROCESS	0.859175080473031
GOBP TYROSINE CATABOLIC PROCESS	0.262371890802141
GOBP VALINE METABOLIC PROCESS	0.0376536138303618
GOBP CELLULAR MODIFIED AMINO ACID METABOLIC PROCESS	3.20989702115679e-07
GOBP AMINO ACID BETAINE METABOLIC PROCESS	0.171027968084721
GOBP AMINO ACID BETAINE BIOSYNTHETIC PROCESS	0.0444982430907349
GOBP INDOLALKYLAMINE METABOLIC PROCESS	0.0108078069265131
GOBP THYROID HORMONE GENERATION	0.245563868683658
GOBP ORNITHINE METABOLIC PROCESS	0.347704642641598
GOBP POLYAMINE METABOLIC PROCESS	0.668349079200776
GOBP POLYAMINE BIOSYNTHETIC PROCESS	0.850120916694813
GOBP PHOSPHAGEN METABOLIC PROCESS	0.0003414127704764
GOBP PROTEIN TARGETING	0.0101978648588193
GOBP NLS BEARING PROTEIN IMPORT INTO NUCLEUS	0.0962778121446799
GOBP PROTEIN EXPORT FROM NUCLEUS	0.852382654102118
GOBP PROTEIN TARGETING TO MEMBRANE	4.0634908572371e-05
GOBP COTRANSLATIONAL PROTEIN TARGETING TO MEMBRANE	0.00121442605105978
GOBP SRP DEPENDENT COTRANSLATIONAL PROTEIN TARGETING TO MEMBRANE	0.0039327472834745
GOBP SRP DEPENDENT COTRANSLATIONAL PROTEIN TARGETING TO MEMBRANE TRANSLOCATION	0.0196753951213409
GOBP SRP DEPENDENT COTRANSLATIONAL PROTEIN TARGETING TO MEMBRANE SIGNAL SEQUENCE RECOGNITION	0.273587582110383
GOBP POSTTRANSLATIONAL PROTEIN TARGETING TO ENDOPLASMIC RETICULUM MEMBRANE	0.133943454534186
GOBP PROTEIN RETENTION IN ER LUMEN	0.215313830138036
GOBP PROTEIN TARGETING TO LYSOSOME	0.00157519459941172
GOBP PROTEIN TARGETING TO VACUOLE	0.461058849940815
GOBP PROTEIN TARGETING TO PEROXISOME	0.584586365457337
GOBP PROTEIN TARGETING TO MITOCHONDRION	0.561026699571665
GOBP PROTEIN PROCESSING INVOLVED IN PROTEIN TARGETING TO MITOCHONDRION	0.0250803586135366
GOBP LIPID METABOLIC PROCESS	8.99116280828605e-05
GOBP FATTY ACID METABOLIC PROCESS	0.00010621877176238
GOBP FATTY ACID BIOSYNTHETIC PROCESS	1.39068883945371e-07
GOBP FATTY ACID BETA OXIDATION	0.561026699571665
GOBP UNSATURATED FATTY ACID BIOSYNTHETIC PROCESS	0.000125288992360107
GOBP NEUTRAL LIPID METABOLIC PROCESS	0.0395506985907739
GOBP MONOACYLGLYCEROL BIOSYNTHETIC PROCESS	7.73440819990489e-08
GOBP TRIGLYCERIDE METABOLIC PROCESS	0.012836683159931
GOBP MEMBRANE LIPID METABOLIC PROCESS	0.00172149079459505
GOBP PHOSPHOLIPID METABOLIC PROCESS	0.00372192314386776
GOBP PHOSPHATIDYLETHANOLAMINE BIOSYNTHETIC PROCESS	0.200729908169703
GOBP GLYCEROPHOSPHOLIPID METABOLIC PROCESS	0.00467386101853572
GOBP DIACYLGLYCEROL BIOSYNTHETIC PROCESS	0.000326636973822076
GOBP PHOSPHATIDYLGLYCEROL BIOSYNTHETIC PROCESS	0.143163479030935
GOBP PHOSPHATIDYLCHOLINE BIOSYNTHETIC PROCESS	0.0022602419323492
GOBP CDP CHOLINE PATHWAY	0.502379422510008
GOBP PHOSPHATIDYLSERINE METABOLIC PROCESS	0.00213323134661642
GOBP PHOSPHATIDYLINOSITOL BIOSYNTHETIC PROCESS	0.43347233166305
GOBP GLYCEROL ETHER METABOLIC PROCESS	0.0957018745152336
GOBP SPHINGOLIPID METABOLIC PROCESS	0.00139791691180985
GOBP CERAMIDE METABOLIC PROCESS	8.14669715310035e-07
GOBP GLYCOSYLCERAMIDE METABOLIC PROCESS	0.0229190020595507
GOBP GLUCOSYLCERAMIDE METABOLIC PROCESS	0.00117812055903479
GOBP SPHINGOMYELIN METABOLIC PROCESS	0.346225515819141
GOBP SPHINGOMYELIN CATABOLIC PROCESS	0.123774956077607
GOBP SPHINGOMYELIN BIOSYNTHETIC PROCESS	0.791800865180551
GOBP GLYCOSPHINGOLIPID METABOLIC PROCESS	0.838831081633812
GOBP GLYCOSPHINGOLIPID BIOSYNTHETIC PROCESS	0.856909754198258
GOBP GANGLIOSIDE CATABOLIC PROCESS	0.00695754287593343
GOBP ICOSANOID METABOLIC PROCESS	4.52627896524971e-06
GOBP LEUKOTRIENE METABOLIC PROCESS	0.000102505425899754
GOBP PROSTANOID METABOLIC PROCESS	1.57090808505924e-06
GOBP STEROID BIOSYNTHETIC PROCESS	2.15603544670006e-05
GOBP BILE ACID BIOSYNTHETIC PROCESS	0.0168401128124013
GOBP C21 STEROID HORMONE BIOSYNTHETIC PROCESS	0.210020067317707
GOBP PROGESTERONE BIOSYNTHETIC PROCESS	0.0625700489879136
GOBP ANDROGEN BIOSYNTHETIC PROCESS	0.0148367612941779
GOBP ESTROGEN BIOSYNTHETIC PROCESS	0.000156372059611612
GOBP GLUCOCORTICOID BIOSYNTHETIC PROCESS	0.493233280630828
GOBP MINERALOCORTICOID BIOSYNTHETIC PROCESS	0.125901584662392
GOBP STEROID CATABOLIC PROCESS	0.000612818460530541
GOBP CHOLESTEROL CATABOLIC PROCESS	0.362716331565138
GOBP ANDROGEN CATABOLIC PROCESS	0.913848482831615
GOBP ISOPRENOID METABOLIC PROCESS	1.64238425429148e-05
GOBP TERPENOID METABOLIC PROCESS	3.16110458705359e-05
GOBP ONE CARBON METABOLIC PROCESS	0.0863265146735868
GOBP NADH METABOLIC PROCESS	0.000177547465792171
GOBP NADH REGENERATION	0.000950751035898741
GOBP NADP METABOLIC PROCESS	0.00278749706842414
GOBP NADPH REGENERATION	0.0492879129555068
GOBP UBIQUINONE METABOLIC PROCESS	0.691603109536852
GOBP GLUTATHIONE METABOLIC PROCESS	1.38531812485017e-05
GOBP GLUTATHIONE CATABOLIC PROCESS	0.2838285242005
GOBP ATP BIOSYNTHETIC PROCESS	0.0698024706410073
GOBP FOLIC ACID CONTAINING COMPOUND METABOLIC PROCESS	0.0974380061406029
GOBP VITAMIN METABOLIC PROCESS	7.20510031022897e-06
GOBP WATER SOLUBLE VITAMIN METABOLIC PROCESS	0.000479004621528438
GOBP RIBOFLAVIN METABOLIC PROCESS	0.00213323134661642
GOBP FAT SOLUBLE VITAMIN METABOLIC PROCESS	0.00549031567705056
GOBP VITAMIN A METABOLIC PROCESS	0.590547394225537
GOBP PORPHYRIN CONTAINING COMPOUND METABOLIC PROCESS	2.55226985720423e-06
GOBP PROTOPORPHYRINOGEN IX BIOSYNTHETIC PROCESS	0.096856519858611
GOBP SULFUR COMPOUND METABOLIC PROCESS	0.0220673347281365
GOBP SUPEROXIDE METABOLIC PROCESS	0.421709921357145
GOBP XENOBIOTIC METABOLIC PROCESS	1.48282058031085e-06
GOBP ION TRANSPORT	0.0328903165736525
GOBP CATION TRANSPORT	0.955137470370104
GOBP POTASSIUM ION TRANSPORT	0.989641938421946
GOBP SODIUM ION TRANSPORT	9.77446113411375e-05
GOBP CALCIUM ION TRANSPORT	0.00303387252571451
GOBP PHOSPHATE ION TRANSPORT	0.771864162512884
GOBP ANION TRANSPORT	5.98072975429143e-08
GOBP CHLORIDE TRANSPORT	0.0463647869205519
GOBP COBALT ION TRANSPORT	0.405235266588626
GOBP COPPER ION TRANSPORT	0.600544113213674
GOBP IRON ION TRANSPORT	0.0748380041236082
GOBP MANGANESE ION TRANSPORT	0.338890117283372
GOBP ZINC ION TRANSPORT	0.495055345320077
GOBP WATER TRANSPORT	0.435168028097022
GOBP DICARBOXYLIC ACID TRANSPORT	0.689476636879443
GOBP NEUROTRANSMITTER TRANSPORT	0.614666504769786
GOBP SEROTONIN TRANSPORT	0.0143699876760534
GOBP MITOCHONDRIAL TRANSPORT	0.0781941950627244
GOBP PYRUVATE TRANSPORT	0.0720557691146631
GOBP MITOCHONDRIAL CALCIUM ION TRANSMEMBRANE TRANSPORT	0.41342400440284
GOBP XENOBIOTIC TRANSMEMBRANE TRANSPORT	0.576682151473016
GOBP OLIGOPEPTIDE TRANSPORT	1.70785616492711e-05
GOBP EXTRACELLULAR TRANSPORT	0.586570264013669
GOBP NUCLEOTIDE TRANSPORT	0.139264296932821
GOBP AMINO ACID TRANSPORT	0.131711807600907
GOBP GLUTAMINE TRANSPORT	0.0276188329188158
GOBP CELLULAR ION HOMEOSTASIS	0.144746401826521
GOBP CELLULAR COPPER ION HOMEOSTASIS	0.187845618709716
GOBP CELLULAR IRON ION HOMEOSTASIS	0.457557774381627
GOBP CELLULAR SODIUM ION HOMEOSTASIS	0.0196753951213409
GOBP CELL VOLUME HOMEOSTASIS	0.416726741729301
GOBP REGULATION OF PH	0.0207619014641421
GOBP INTRACELLULAR PROTEIN TRANSPORT	0.829822918677036
GOBP EXOCYTOSIS	0.230646083314844
GOBP ENDOPLASMIC RETICULUM TO GOLGI VESICLE MEDIATED TRANSPORT	0.576682151473016
GOBP RETROGRADE VESICLE MEDIATED TRANSPORT GOLGI TO ENDOPLASMIC RETICULUM	0.100387412589113
GOBP INTRA GOLGI VESICLE MEDIATED TRANSPORT	0.426727873601924
GOBP POST GOLGI VESICLE MEDIATED TRANSPORT	0.989641938421946
GOBP GOLGI TO PLASMA MEMBRANE TRANSPORT	0.522812417418215
GOBP GOLGI TO ENDOSOME TRANSPORT	0.455812848804085
GOBP GOLGI TO VACUOLE TRANSPORT	0.200729908169703
GOBP ENDOCYTOSIS	0.0060505587847333
GOBP RECEPTOR MEDIATED ENDOCYTOSIS	0.000305591461378803
GOBP VESICLE BUDDING FROM MEMBRANE	0.423378715063128
GOBP VESICLE TARGETING	0.511614484958631
GOBP VESICLE DOCKING INVOLVED IN EXOCYTOSIS	0.190763340472532
GOBP PINOCYTOSIS	0.592540602465329
GOBP PHAGOCYTOSIS	0.00010621877176238
GOBP PHAGOCYTOSIS RECOGNITION	1.15154935480443e-05
GOBP ACTIVATION OF CYSTEINE TYPE ENDOPEPTIDASE ACTIVITY INVOLVED IN APOPTOTIC PROCESS	0.157048737045184
GOBP CELLULAR COMPONENT DISASSEMBLY INVOLVED IN EXECUTION PHASE OF APOPTOSIS	0.436867546439326
GOBP ACTIVATION INDUCED CELL DEATH OF T CELLS	0.000264271355986992
GOBP INFLAMMATORY CELL APOPTOTIC PROCESS	0.785139445089968
GOBP SUBSTRATE DEPENDENT CELL MIGRATION	2.06269029787571e-06
GOBP SUBSTRATE DEPENDENT CELL MIGRATION CELL EXTENSION	0.00506724206783677
GOBP MUSCLE CONTRACTION	0.00323905513959311
GOBP REGULATION OF MUSCLE CONTRACTION	0.079175298166675
GOBP SMOOTH MUSCLE CONTRACTION	0.00297746623951783
GOBP REGULATION OF SMOOTH MUSCLE CONTRACTION	0.500543046901266
GOBP STRIATED MUSCLE CONTRACTION	0.0366047389246159
GOBP REGULATION OF STRIATED MUSCLE CONTRACTION	0.135447392732725
GOBP SYNCYTIUM FORMATION	0.000292273949429616
GOBP DEFENSE RESPONSE	0.219617548352828
GOBP ACUTE PHASE RESPONSE	0.952839443495388
GOBP INFLAMMATORY RESPONSE	0.0767411185853767
GOBP IMMUNE RESPONSE	0.0711474015945859
GOBP COMPLEMENT ACTIVATION	0.000249821818112304
GOBP COMPLEMENT ACTIVATION ALTERNATIVE PATHWAY	0.000494763188296106
GOBP HUMORAL IMMUNE RESPONSE	0.464574847301539
GOBP CELLULAR DEFENSE RESPONSE	0.0348290754606644
GOBP RESPONSE TO OSMOTIC STRESS	0.151212441666325
GOBP HYPOTONIC RESPONSE	7.06705174122368e-05
GOBP HYPEROSMOTIC RESPONSE	0.920716886719884
GOBP CELLULAR RESPONSE TO DNA DAMAGE STIMULUS	0.818594228214544
GOBP DNA DAMAGE INDUCED PROTEIN PHOSPHORYLATION	0.747701348921649
GOBP DNA DAMAGE RESPONSE SIGNAL TRANSDUCTION BY P53 CLASS MEDIATOR RESULTING IN CELL CYCLE ARREST	0.46987670336564
GOBP RESPONSE TO OXIDATIVE STRESS	0.225083570929426
GOBP ER OVERLOAD RESPONSE	0.199716477278708
GOBP ER NUCLEUS SIGNALING PATHWAY	0.23403012580767
GOBP RESPONSE TO STEROL DEPLETION	0.0343354568844318
GOBP CELLULAR RESPONSE TO NITROGEN STARVATION	0.00854776307826491
GOBP NUCLEUS ORGANIZATION	0.201747086766318
GOBP NUCLEAR ENVELOPE ORGANIZATION	0.749888155040871
GOBP NUCLEAR PORE ORGANIZATION	0.537936382778702
GOBP NUCLEOLUS ORGANIZATION	0.888723185131585
GOBP MITOCHONDRION ORGANIZATION	0.140814043188491
GOBP MITOCHONDRIAL MEMBRANE ORGANIZATION	0.00666179008290155
GOBP INNER MITOCHONDRIAL MEMBRANE ORGANIZATION	0.108389527017597
GOBP OUTER MITOCHONDRIAL MEMBRANE ORGANIZATION	0.325939726646781
GOBP PLASMA MEMBRANE ORGANIZATION	0.936765299146944
GOBP CYTOSKELETON ORGANIZATION	0.00273529080131744
GOBP ACTIN FILAMENT ORGANIZATION	0.000276391255541287
GOBP MICROTUBULE BASED PROCESS	0.528458214181236
GOBP MICROTUBULE BASED MOVEMENT	0.5552093995553
GOBP MICROTUBULE DEPOLYMERIZATION	0.418383929848487
GOBP MICROTUBULE NUCLEATION	0.155364066597751
GOBP TUBULIN COMPLEX ASSEMBLY	0.154526892900441
GOBP POST CHAPERONIN TUBULIN FOLDING PATHWAY	0.355160434132506
GOBP CYTOPLASM ORGANIZATION	0.168338232744054
GOBP ENDOPLASMIC RETICULUM ORGANIZATION	0.530347022557134
GOBP GOLGI ORGANIZATION	0.708701285322338
GOBP PEROXISOME ORGANIZATION	0.763050670650871
GOBP ENDOSOME ORGANIZATION	0.00502210119661612
GOBP VACUOLE ORGANIZATION	0.222885613595865
GOBP VACUOLAR TRANSPORT	0.0991992211448175
GOBP VACUOLAR ACIDIFICATION	0.909273086682171
GOBP PROTEIN CATABOLIC PROCESS IN THE VACUOLE	0.962033712656885
GOBP LYSOSOMAL TRANSPORT	0.435168028097022
GOBP LYSOSOMAL LUMEN ACIDIFICATION	0.662060767661179
GOBP CELL CELL JUNCTION ASSEMBLY	0.0739010023518284
GOBP CELL CYCLE	0.943651447030502
GOBP SPINDLE ORGANIZATION	0.586570264013669
GOBP MITOTIC SPINDLE ORGANIZATION	0.91156041823041
GOBP SPINDLE ASSEMBLY INVOLVED IN FEMALE MEIOSIS	0.838831081633812
GOBP CHROMOSOME SEGREGATION	0.909273086682171
GOBP SISTER CHROMATID COHESION	0.86370919422195
GOBP REGULATION OF SISTER CHROMATID COHESION	0.662060767661179
GOBP MITOTIC SISTER CHROMATID COHESION	0.436867546439326
GOBP MITOTIC CHROMOSOME CONDENSATION	0.884166182917091
GOBP MITOTIC NUCLEAR MEMBRANE DISASSEMBLY	0.0142553375850088
GOBP MITOTIC METAPHASE PLATE CONGRESSION	0.42004499132574
GOBP REGULATION OF MITOTIC NUCLEAR DIVISION	0.809637872327652
GOBP MITOTIC CELL CYCLE CHECKPOINT SIGNALING	0.576682151473016
GOBP MITOTIC G2 DNA DAMAGE CHECKPOINT SIGNALING	0.769657978381874
GOBP REGULATION OF EXIT FROM MITOSIS	0.110306021580365
GOBP NUCLEAR MIGRATION	0.0951286984813044
GOBP HOMOLOGOUS CHROMOSOME PAIRING AT MEIOSIS	0.0292886954202301
GOBP MALE MEIOTIC NUCLEAR DIVISION	0.42004499132574
GOBP MALE MEIOSIS I	0.358170793331663
GOBP FEMALE MEIOTIC NUCLEAR DIVISION	0.780707191770245
GOBP FEMALE MEIOSIS I	0.900131466660779
GOBP HOMOPHILIC CELL ADHESION VIA PLASMA MEMBRANE ADHESION MOLECULES	0.302367717798663
GOBP HETEROPHILIC CELL CELL ADHESION VIA PLASMA MEMBRANE CELL ADHESION MOLECULES	0.0613604254155635
GOBP NEURON CELL CELL ADHESION	0.875063813928138
GOBP LEUKOCYTE CELL CELL ADHESION	0.00707910923681203
GOBP CELL MATRIX ADHESION	0.000568800134724956
GOBP NEGATIVE REGULATION OF CELL ADHESION	0.000453776579846422
GOBP ESTABLISHMENT OR MAINTENANCE OF CELL POLARITY	0.457557774381627
GOBP ESTABLISHMENT OF TISSUE POLARITY	0.000152786971643295
GOBP ENZYME LINKED RECEPTOR PROTEIN SIGNALING PATHWAY	0.000111367647011872
GOBP RECEPTOR GUANYLYL CYCLASE SIGNALING PATHWAY	0.672554288142265
GOBP TRANSMEMBRANE RECEPTOR PROTEIN TYROSINE KINASE SIGNALING PATHWAY	0.00329995826640212
GOBP ACTIVATION OF TRANSMEMBRANE RECEPTOR PROTEIN TYROSINE KINASE ACTIVITY	0.0220673347281365
GOBP SIGNAL COMPLEX ASSEMBLY	0.962033712656885
GOBP NEGATIVE REGULATION OF EPIDERMAL GROWTH FACTOR ACTIVATED RECEPTOR ACTIVITY	0.932177128197364
GOBP REGULATION OF EPIDERMAL GROWTH FACTOR ACTIVATED RECEPTOR ACTIVITY	0.0415283022345815
GOBP TRANSMEMBRANE RECEPTOR PROTEIN SERINE THREONINE KINASE SIGNALING PATHWAY	1.00816779475646e-05
GOBP TRANSFORMING GROWTH FACTOR BETA RECEPTOR SIGNALING PATHWAY	8.77849477427096e-05
GOBP COMMON PARTNER SMAD PROTEIN PHOSPHORYLATION	0.011170719435114
GOBP SMAD PROTEIN COMPLEX ASSEMBLY	0.000710519621403821
GOBP TRANSMEMBRANE RECEPTOR PROTEIN TYROSINE PHOSPHATASE SIGNALING PATHWAY	0.0734361105172922
GOBP G PROTEIN COUPLED RECEPTOR SIGNALING PATHWAY	0.129509085889753
GOBP G PROTEIN COUPLED RECEPTOR SIGNALING PATHWAY COUPLED TO CYCLIC NUCLEOTIDE SECOND MESSENGER	0.364239502642875
GOBP ADENYLATE CYCLASE MODULATING G PROTEIN COUPLED RECEPTOR SIGNALING PATHWAY	0.00167139174832367
GOBP ADENYLATE CYCLASE ACTIVATING G PROTEIN COUPLED RECEPTOR SIGNALING PATHWAY	0.00244037047700582
GOBP ACTIVATION OF ADENYLATE CYCLASE ACTIVITY	0.163926091231784
GOBP ADENYLATE CYCLASE ACTIVATING DOPAMINE RECEPTOR SIGNALING PATHWAY	0.172838923225487
GOBP ADENYLATE CYCLASE INHIBITING G PROTEIN COUPLED RECEPTOR SIGNALING PATHWAY	0.00201279598262208
GOBP NEGATIVE REGULATION OF ADENYLATE CYCLASE ACTIVITY	0.26360215917053
GOBP ADENYLATE CYCLASE INHIBITING DOPAMINE RECEPTOR SIGNALING PATHWAY	0.232898224201417
GOBP ADENYLATE CYCLASE INHIBITING G PROTEIN COUPLED GLUTAMATE RECEPTOR SIGNALING PATHWAY	0.328789420169303
GOBP ADENYLATE CYCLASE INHIBITING G PROTEIN COUPLED ACETYLCHOLINE RECEPTOR SIGNALING PATHWAY	5.08010749140149e-05
GOBP ADENYLATE CYCLASE INHIBITING SEROTONIN RECEPTOR SIGNALING PATHWAY	0.0863265146735868
GOBP PHOSPHOLIPASE C ACTIVATING G PROTEIN COUPLED RECEPTOR SIGNALING PATHWAY	0.0236207541416521
GOBP ACTIVATION OF PHOSPHOLIPASE C ACTIVITY	0.000574902892543163
GOBP PROTEIN KINASE C ACTIVATING G PROTEIN COUPLED RECEPTOR SIGNALING PATHWAY	0.169231260321395
GOBP SEROTONIN RECEPTOR SIGNALING PATHWAY	0.0698024706410073
GOBP DOPAMINE RECEPTOR SIGNALING PATHWAY	0.403609229215609
GOBP G PROTEIN COUPLED ACETYLCHOLINE RECEPTOR SIGNALING PATHWAY	0.00833263494399449
GOBP GAMMA AMINOBUTYRIC ACID SIGNALING PATHWAY	0.902415678223858
GOBP GLUTAMATE RECEPTOR SIGNALING PATHWAY	0.63303528902679
GOBP G PROTEIN COUPLED GLUTAMATE RECEPTOR SIGNALING PATHWAY	0.219617548352828
GOBP TACHYKININ RECEPTOR SIGNALING PATHWAY	0.774072192787109
GOBP NEUROPEPTIDE SIGNALING PATHWAY	0.0448048578139794
GOBP NOTCH SIGNALING PATHWAY	0.906986506983152
GOBP NOTCH RECEPTOR PROCESSING	0.547499136053468
GOBP POSITIVE REGULATION OF TRANSCRIPTION OF NOTCH RECEPTOR TARGET	0.01863887886277
GOBP WNT SIGNALING PATHWAY CALCIUM MODULATING PATHWAY	0.000681221876171731
GOBP SMOOTHENED SIGNALING PATHWAY	3.67655369076104e-05
GOBP INTEGRIN MEDIATED SIGNALING PATHWAY	2.89295185528131e-05
GOBP I KAPPAB KINASE NF KAPPAB SIGNALING	0.208972717676806
GOBP ACTIVATION OF NF KAPPAB INDUCING KINASE ACTIVITY	0.700133199698596
GOBP I KAPPAB PHOSPHORYLATION	0.000147554119021758
GOBP CYTOPLASMIC SEQUESTERING OF NF KAPPAB	0.00840380001137402
GOBP JNK CASCADE	0.232898224201417
GOBP TYROSINE PHOSPHORYLATION OF STAT PROTEIN	0.196698616583656
GOBP NITRIC OXIDE MEDIATED SIGNAL TRANSDUCTION	0.0486253033898125
GOBP SMALL GTPASE MEDIATED SIGNAL TRANSDUCTION	0.00430833510847684
GOBP RAS PROTEIN SIGNAL TRANSDUCTION	0.00419237917720544
GOBP RHO PROTEIN SIGNAL TRANSDUCTION	0.00411665582025836
GOBP CELL CELL SIGNALING	0.026815146522244
GOBP NEUROTRANSMITTER SECRETION	0.916137261671308
GOBP NEURON NEURON SYNAPTIC TRANSMISSION	0.00937967859344816
GOBP SYNAPTIC TRANSMISSION CHOLINERGIC	0.519065836562707
GOBP ENSHEATHMENT OF NEURONS	0.478786957408558
GOBP NEUROMUSCULAR SYNAPTIC TRANSMISSION	0.891003075711695
GOBP GAMETE GENERATION	0.612640084775071
GOBP GERM CELL DEVELOPMENT	0.884166182917091
GOBP SPERMATID NUCLEUS DIFFERENTIATION	0.743333838252149
GOBP FEMALE GAMETE GENERATION	0.14159387204816
GOBP OOCYTE CONSTRUCTION	0.485981082569006
GOBP INSEMINATION	0.610616622556922
GOBP SINGLE FERTILIZATION	0.0360897039046178
GOBP BINDING OF SPERM TO ZONA PELLUCIDA	0.0106303115660178
GOBP ACROSOME REACTION	0.203792708481546
GOBP PENETRATION OF ZONA PELLUCIDA	0.00182585594514129
GOBP FUSION OF SPERM TO EGG PLASMA MEMBRANE INVOLVED IN SINGLE FERTILIZATION	0.443703726497673
GOBP EGG ACTIVATION	0.40686521303459
GOBP REGULATION OF MITOTIC CELL CYCLE	0.457557774381627
GOBP BLASTODERM SEGMENTATION	0.281244277778231
GOBP TRIPARTITE REGIONAL SUBDIVISION	0.520937392463986
GOBP ZYGOTIC DETERMINATION OF ANTERIOR POSTERIOR AXIS EMBRYO	0.630982822582538
GOBP THORAX AND ANTERIOR ABDOMEN DETERMINATION	0.160459567925034
GOBP GASTRULATION	0.00876784343401609
GOBP SEGMENT SPECIFICATION	0.00051100410472826
GOBP COMPARTMENT PATTERN SPECIFICATION	0.0215696599252876
GOBP PATTERN SPECIFICATION PROCESS	8.57058536734486e-05
GOBP ECTODERM DEVELOPMENT	0.875063813928138
GOBP NEUROBLAST PROLIFERATION	0.0348290754606644
GOBP NEGATIVE REGULATION OF NEUROBLAST PROLIFERATION	0.0158105503094309
GOBP AXONAL FASCICULATION	0.0209213103626473
GOBP SYNAPSE ASSEMBLY	0.0646298747685554
GOBP CENTRAL NERVOUS SYSTEM DEVELOPMENT	0.01347513947479
GOBP VENTRAL MIDLINE DEVELOPMENT	0.630982822582538
GOBP PERIPHERAL NERVOUS SYSTEM DEVELOPMENT	0.664154252291979
GOBP SENSORY ORGAN DEVELOPMENT	0.0292886954202301
GOBP SALIVARY GLAND DEVELOPMENT	5.96323785876351e-07
GOBP FOREGUT MORPHOGENESIS	0.340349161428705
GOBP ENDODERM DEVELOPMENT	0.0299369190068389
GOBP MIDGUT DEVELOPMENT	0.00594501642659433
GOBP MESODERM DEVELOPMENT	0.279958161799558
GOBP MESODERMAL CELL FATE SPECIFICATION	0.00506724206783677
GOBP GONADAL MESODERM DEVELOPMENT	0.524690902220962
GOBP HEART DEVELOPMENT	3.47667826114709e-06
GOBP ADULT HEART DEVELOPMENT	0.0748380041236082
GOBP MUSCLE ORGAN DEVELOPMENT	1.77581056908106e-05
GOBP MYOBLAST FUSION	0.00152903212267471
GOBP NEUROMUSCULAR JUNCTION DEVELOPMENT	0.398754612417457
GOBP SEX DETERMINATION	0.0527156303602245
GOBP SEX DIFFERENTIATION	5.46951787011573e-05
GOBP DOSAGE COMPENSATION	0.641273313233462
GOBP EMBRYO IMPLANTATION	0.752076973253806
GOBP PARTURITION	0.00840380001137402
GOBP AGING	0.0667453407847074
GOBP CELL AGING	0.0541414272724733
GOBP RESPONSE TO NUTRIENT	0.570787259192986
GOBP RESPIRATORY GASEOUS EXCHANGE BY RESPIRATORY SYSTEM	0.030820373514422
GOBP DIGESTION	0.000215644619939969
GOBP EXCRETION	0.115547667633288
GOBP BODY FLUID SECRETION	0.000884491399557538
GOBP LACTATION	0.15620467894632
GOBP BLOOD COAGULATION INTRINSIC PATHWAY	0.0801663893407766
GOBP HEMOSTASIS	0.00131635314626792
GOBP SENSORY PERCEPTION	0.791800865180551
GOBP PHOTOTRANSDUCTION	0.780707191770245
GOBP PHOTOTRANSDUCTION VISIBLE LIGHT	0.0371260228157616
GOBP SENSORY PERCEPTION OF CHEMICAL STIMULUS	0.670450393060179
GOBP SENSORY PERCEPTION OF SMELL	0.426727873601924
GOBP BEHAVIOR	0.333094150623047
GOBP LEARNING	0.0702484428901923
GOBP MEMORY	0.91156041823041
GOBP SHORT TERM MEMORY	0.143953272204316
GOBP LONG TERM MEMORY	0.226188336955131
GOBP MATING BEHAVIOR	0.378127403087472
GOBP MATING	0.152862832923334
GOBP COPULATION	0.0206035524152986
GOBP RHYTHMIC BEHAVIOR	0.00534587458365453
GOBP CIRCADIAN RHYTHM	0.202768018430539
GOBP GROOMING BEHAVIOR	0.00234872548110246
GOBP LOCOMOTORY BEHAVIOR	0.0593874501910358
GOBP FEEDING BEHAVIOR	0.0593874501910358
GOBP VISUAL BEHAVIOR	0.0343354568844318
GOBP CHEMOSENSORY BEHAVIOR	0.00666179008290155
GOBP MECHANOSENSORY BEHAVIOR	0.610616622556922
GOBP REGULATION OF HEART CONTRACTION	0.079175298166675
GOBP TRNA PROCESSING	0.149575661345454
GOBP CELL RECOGNITION	9.43118344745676e-05
GOBP NEURON RECOGNITION	0.00273529080131744
GOBP MOTOR NEURON AXON GUIDANCE	0.000312461318130846
GOBP MITOCHONDRIAL FUSION	0.136204237171236
GOBP TOLL SIGNALING PATHWAY	0.760852038668016
GOBP AXO DENDRITIC TRANSPORT	0.314702035733584
GOBP ANTEROGRADE AXONAL TRANSPORT	0.715151697027721
GOBP RETROGRADE AXONAL TRANSPORT	0.996547226597897
GOBP ACTIN POLYMERIZATION OR DEPOLYMERIZATION	6.81448193152996e-05
GOBP NEGATIVE REGULATION OF DNA REPLICATION	0.570787259192986
GOBP STEROID METABOLIC PROCESS	5.56300740503707e-06
GOBP BILE ACID METABOLIC PROCESS	0.000352902480593429
GOBP C21 STEROID HORMONE METABOLIC PROCESS	2.21974415807518e-07
GOBP ANDROGEN METABOLIC PROCESS	1.26328397751581e-05
GOBP ESTROGEN METABOLIC PROCESS	0.0115444150207141
GOBP GLUCOCORTICOID METABOLIC PROCESS	0.268562999519471
GOBP MINERALOCORTICOID METABOLIC PROCESS	0.405235266588626
GOBP SPERMINE METABOLIC PROCESS	0.0711474015945859
GOBP SPERMIDINE METABOLIC PROCESS	0.0119291628381426
GOBP REGULATION OF BLOOD PRESSURE	0.100985748102489
GOBP OPSONIZATION	9.5573122260559e-06
GOBP SULFATE TRANSPORT	0.000149279359931619
GOBP REGULATION OF G PROTEIN COUPLED RECEPTOR SIGNALING PATHWAY	0.000119534314796917
GOBP POSITIVE REGULATION OF CELL POPULATION PROLIFERATION	0.00106422103932779
GOBP NEGATIVE REGULATION OF CELL POPULATION PROLIFERATION	0.000330273761114488
GOBP INSULIN RECEPTOR SIGNALING PATHWAY	0.0158105503094309
GOBP ACETYLCHOLINE METABOLIC PROCESS	0.495055345320077
GOBP INTRACELLULAR MRNA LOCALIZATION	0.00419237917720544
GOBP ISOPRENOID BIOSYNTHETIC PROCESS	0.000393866711348015
GOBP ISOPRENOID CATABOLIC PROCESS	1.6402527508379e-06
GOBP ASSOCIATIVE LEARNING	0.23516592014388
GOBP G2 MI TRANSITION OF MEIOTIC CELL CYCLE	0.534134896588698
GOBP ENDOSOME TO LYSOSOME TRANSPORT	0.870518743229961
GOBP HISTONE MRNA METABOLIC PROCESS	0.829822918677036
GOBP DETERMINATION OF ADULT LIFESPAN	0.697997077244386
GOBP ADULT FEEDING BEHAVIOR	0.246738796322937
GOBP ADULT LOCOMOTORY BEHAVIOR	0.00891736281329274
GOBP GLIAL CELL MIGRATION	6.10703664994205e-05
GOBP GERM CELL MIGRATION	0.920716886719884
GOBP ASYMMETRIC CELL DIVISION	0.0139162148577721
GOBP REGULATION OF CELL SHAPE	0.00157519459941172
GOBP REGULATION OF CELL SIZE	0.119605903080726
GOBP RNA SPLICING	0.674660750085774
GOBP RESPIRATORY CHAIN COMPLEX IV ASSEMBLY	0.537936382778702
GOBP FIBROBLAST GROWTH FACTOR RECEPTOR SIGNALING PATHWAY	0.00113127246806679
GOBP EPIDERMIS DEVELOPMENT	7.85917227070607e-08
GOBP REGULATION OF SYNAPTIC ASSEMBLY AT NEUROMUSCULAR JUNCTION	0.401987105041347
GOBP REGULATION OF SMOOTHENED SIGNALING PATHWAY	0.00125176254907747
GOBP REGULATION OF NOTCH SIGNALING PATHWAY	0.140814043188491
GOBP ATTACHMENT OF SPINDLE MICROTUBULES TO KINETOCHORE	0.955137470370104
GOBP LIPID BIOSYNTHETIC PROCESS	0.000145847664409158
GOBP EXTRINSIC APOPTOTIC SIGNALING PATHWAY VIA DEATH DOMAIN RECEPTORS	0.000122379768358937
GOBP INTRINSIC APOPTOTIC SIGNALING PATHWAY IN RESPONSE TO OSMOTIC STRESS	0.00108615177477964
GOBP INTRINSIC APOPTOTIC SIGNALING PATHWAY IN RESPONSE TO DNA DAMAGE	0.559084325126288
GOBP INTRINSIC APOPTOTIC SIGNALING PATHWAY IN RESPONSE TO OXIDATIVE STRESS	0.381257332992393
GOBP ACTIVATION OF CYSTEINE TYPE ENDOPEPTIDASE ACTIVITY INVOLVED IN APOPTOTIC PROCESS BY CYTOCHROME C	0.635090584576456
GOBP APOPTOTIC MITOCHONDRIAL CHANGES	0.151212441666325
GOBP CARBOHYDRATE TRANSPORT	0.0729736133693376
GOBP CELLULAR AMINO ACID BIOSYNTHETIC PROCESS	0.134693801098697
GOBP PHOSPHOLIPID BIOSYNTHETIC PROCESS	0.00031595021616049
GOBP PYRIMIDINE CONTAINING COMPOUND SALVAGE	0.246738796322937
GOBP PENTOSE PHOSPHATE SHUNT NON OXIDATIVE BRANCH	0.0256475042003148
GOBP MACROMOLECULE CATABOLIC PROCESS	0.536033943017022
GOBP AEROBIC RESPIRATION	0.047001436458946
GOBP FATTY ACID CATABOLIC PROCESS	0.143953272204316
GOBP CELLULAR AMINO ACID CATABOLIC PROCESS	0.712999271757207
GOBP GLUTAMINE FAMILY AMINO ACID METABOLIC PROCESS	0.0286525851841099
GOBP GLUTAMINE FAMILY AMINO ACID CATABOLIC PROCESS	0.0403882342084285
GOBP ASPARTATE FAMILY AMINO ACID METABOLIC PROCESS	0.971233033684591
GOBP ASPARTATE FAMILY AMINO ACID BIOSYNTHETIC PROCESS	0.725947521912814
GOBP ASPARTATE FAMILY AMINO ACID CATABOLIC PROCESS	0.0520145842809864
GOBP SERINE FAMILY AMINO ACID METABOLIC PROCESS	0.00145485498690061
GOBP SERINE FAMILY AMINO ACID BIOSYNTHETIC PROCESS	0.0348290754606644
GOBP SERINE FAMILY AMINO ACID CATABOLIC PROCESS	0.618728167754308
GOBP AROMATIC AMINO ACID FAMILY METABOLIC PROCESS	0.212126154760302
GOBP AROMATIC AMINO ACID FAMILY CATABOLIC PROCESS	0.00467386101853572
GOBP BRANCHED CHAIN AMINO ACID METABOLIC PROCESS	0.950541808676432
GOBP BRANCHED CHAIN AMINO ACID BIOSYNTHETIC PROCESS	0.987340322565795
GOBP BRANCHED CHAIN AMINO ACID CATABOLIC PROCESS	0.715151697027721
GOBP GLUTAMINE FAMILY AMINO ACID BIOSYNTHETIC PROCESS	0.018209488865849
GOBP METHIONINE BIOSYNTHETIC PROCESS	0.31331544887218
GOBP CYSTEINE CATABOLIC PROCESS	0.468105712511244
GOBP GLYCOPROTEIN METABOLIC PROCESS	0.00253527723692533
GOBP GLYCOPROTEIN BIOSYNTHETIC PROCESS	0.00726503632255959
GOBP VITAMIN BIOSYNTHETIC PROCESS	0.0613604254155635
GOBP VITAMIN CATABOLIC PROCESS	0.000125288992360107
GOBP NUCLEOBASE METABOLIC PROCESS	0.7216225147751
GOBP PURINE NUCLEOBASE BIOSYNTHETIC PROCESS	0.426727873601924
GOBP NUCLEOSIDE METABOLIC PROCESS	0.620763385408714
GOBP RIBONUCLEOSIDE METABOLIC PROCESS	0.382828244138498
GOBP DEOXYRIBONUCLEOSIDE METABOLIC PROCESS	0.825327133749514
GOBP NUCLEOSIDE MONOPHOSPHATE METABOLIC PROCESS	0.23516592014388
GOBP NUCLEOSIDE MONOPHOSPHATE BIOSYNTHETIC PROCESS	0.290359299466395
GOBP NUCLEOSIDE MONOPHOSPHATE CATABOLIC PROCESS	0.50976040977027
GOBP PURINE NUCLEOSIDE MONOPHOSPHATE METABOLIC PROCESS	0.100985748102489
GOBP PURINE NUCLEOSIDE MONOPHOSPHATE BIOSYNTHETIC PROCESS	0.228409465247549
GOBP PURINE NUCLEOSIDE MONOPHOSPHATE CATABOLIC PROCESS	0.868247800899072
GOBP PYRIMIDINE NUCLEOSIDE MONOPHOSPHATE METABOLIC PROCESS	0.133196345283634
GOBP PYRIMIDINE NUCLEOSIDE MONOPHOSPHATE BIOSYNTHETIC PROCESS	0.0734361105172922
GOBP PYRIMIDINE NUCLEOSIDE MONOPHOSPHATE CATABOLIC PROCESS	0.11355955649001
GOBP NUCLEOSIDE DIPHOSPHATE METABOLIC PROCESS	0.0204462574787353
GOBP NUCLEOSIDE DIPHOSPHATE BIOSYNTHETIC PROCESS	0.495055345320077
GOBP NUCLEOSIDE DIPHOSPHATE CATABOLIC PROCESS	0.0658924103902326
GOBP PURINE NUCLEOSIDE DIPHOSPHATE BIOSYNTHETIC PROCESS	0.765251215715929
GOBP PURINE NUCLEOSIDE DIPHOSPHATE CATABOLIC PROCESS	0.252672491624426
GOBP PYRIMIDINE NUCLEOSIDE DIPHOSPHATE METABOLIC PROCESS	0.324520919470303
GOBP PYRIMIDINE NUCLEOSIDE DIPHOSPHATE BIOSYNTHETIC PROCESS	0.438570881127328
GOBP NUCLEOSIDE TRIPHOSPHATE METABOLIC PROCESS	0.586570264013669
GOBP NUCLEOSIDE TRIPHOSPHATE BIOSYNTHETIC PROCESS	0.2838285242005
GOBP NUCLEOSIDE TRIPHOSPHATE CATABOLIC PROCESS	0.725947521912814
GOBP PURINE NUCLEOSIDE TRIPHOSPHATE CATABOLIC PROCESS	0.0479701898832589
GOBP PYRIMIDINE NUCLEOSIDE TRIPHOSPHATE METABOLIC PROCESS	0.382828244138498
GOBP PYRIMIDINE NUCLEOSIDE TRIPHOSPHATE BIOSYNTHETIC PROCESS	0.26360215917053
GOBP PURINE DEOXYRIBONUCLEOTIDE METABOLIC PROCESS	0.11892188220753
GOBP PURINE DEOXYRIBONUCLEOTIDE BIOSYNTHETIC PROCESS	0.50976040977027
GOBP PURINE DEOXYRIBONUCLEOTIDE CATABOLIC PROCESS	0.0441934006456002
GOBP RIBONUCLEOSIDE MONOPHOSPHATE BIOSYNTHETIC PROCESS	0.114219244537997
GOBP DEOXYRIBONUCLEOSIDE MONOPHOSPHATE BIOSYNTHETIC PROCESS	0.649555748896379
GOBP RIBONUCLEOSIDE MONOPHOSPHATE CATABOLIC PROCESS	0.291677493524551
GOBP DEOXYRIBONUCLEOSIDE MONOPHOSPHATE CATABOLIC PROCESS	0.136964342128318
GOBP RIBONUCLEOSIDE MONOPHOSPHATE METABOLIC PROCESS	0.11355955649001
GOBP DEOXYRIBONUCLEOSIDE MONOPHOSPHATE METABOLIC PROCESS	0.536033943017022
GOBP NUCLEOSIDE CATABOLIC PROCESS	0.387564725121154
GOBP PURINE DEOXYRIBONUCLEOSIDE MONOPHOSPHATE METABOLIC PROCESS	0.11355955649001
GOBP PURINE DEOXYRIBONUCLEOSIDE MONOPHOSPHATE CATABOLIC PROCESS	0.0939905972185901
GOBP PYRIMIDINE RIBONUCLEOSIDE MONOPHOSPHATE METABOLIC PROCESS	0.0299369190068389
GOBP PYRIMIDINE DEOXYRIBONUCLEOSIDE MONOPHOSPHATE METABOLIC PROCESS	0.324520919470303
GOBP PYRIMIDINE DEOXYRIBONUCLEOSIDE MONOPHOSPHATE BIOSYNTHETIC PROCESS	0.741153166223163
GOBP RIBONUCLEOSIDE DIPHOSPHATE METABOLIC PROCESS	0.0534245564546966
GOBP DEOXYRIBONUCLEOSIDE DIPHOSPHATE METABOLIC PROCESS	0.0879248443951945
GOBP CYCLIC NUCLEOTIDE METABOLIC PROCESS	0.0312704325854126
GOBP RIBONUCLEOSIDE DIPHOSPHATE BIOSYNTHETIC PROCESS	0.373462283251385
GOBP CYCLIC NUCLEOTIDE BIOSYNTHETIC PROCESS	0.00558855702417616
GOBP RIBONUCLEOSIDE DIPHOSPHATE CATABOLIC PROCESS	0.367297819159194
GOBP PYRIMIDINE RIBONUCLEOSIDE DIPHOSPHATE METABOLIC PROCESS	0.079175298166675
GOBP RIBONUCLEOSIDE TRIPHOSPHATE METABOLIC PROCESS	0.43347233166305
GOBP DEOXYRIBONUCLEOSIDE TRIPHOSPHATE METABOLIC PROCESS	0.382828244138498
GOBP RIBONUCLEOSIDE TRIPHOSPHATE BIOSYNTHETIC PROCESS	0.180226253570482
GOBP DEOXYRIBONUCLEOSIDE TRIPHOSPHATE BIOSYNTHETIC PROCESS	0.628933198408385
GOBP DEOXYRIBONUCLEOSIDE TRIPHOSPHATE CATABOLIC PROCESS	0.19371428815977
GOBP PYRIMIDINE RIBONUCLEOSIDE TRIPHOSPHATE METABOLIC PROCESS	0.325939726646781
GOBP PYRIMIDINE RIBONUCLEOSIDE TRIPHOSPHATE BIOSYNTHETIC PROCESS	0.400368898116659
GOBP PYRIMIDINE DEOXYRIBONUCLEOSIDE TRIPHOSPHATE METABOLIC PROCESS	0.547499136053468
GOBP CYCLIC NUCLEOTIDE CATABOLIC PROCESS	0.000710519621403821
GOBP PURINE DEOXYRIBONUCLEOSIDE TRIPHOSPHATE METABOLIC PROCESS	0.228409465247549
GOBP PYRIMIDINE RIBONUCLEOTIDE METABOLIC PROCESS	0.125901584662392
GOBP PYRIMIDINE DEOXYRIBONUCLEOTIDE METABOLIC PROCESS	0.337435093164451
GOBP PYRIMIDINE RIBONUCLEOTIDE BIOSYNTHETIC PROCESS	0.0923039447829364
GOBP PYRIMIDINE DEOXYRIBONUCLEOTIDE BIOSYNTHETIC PROCESS	0.655796198285376
GOBP PYRIMIDINE RIBONUCLEOTIDE CATABOLIC PROCESS	0.034581513833313
GOBP NUCLEOTIDE SUGAR METABOLIC PROCESS	0.226188336955131
GOBP NUCLEOTIDE SUGAR BIOSYNTHETIC PROCESS	0.769657978381874
GOBP MENAQUINONE METABOLIC PROCESS	8.13600901537994e-06
GOBP COBALAMIN METABOLIC PROCESS	0.0506358743276643
GOBP ISOPENTENYL DIPHOSPHATE BIOSYNTHETIC PROCESS	0.00309125185851245
GOBP GLYCOLIPID BIOSYNTHETIC PROCESS	0.096856519858611
GOBP PROTEIN LIPOYLATION	0.975834206574049
GOBP GLUCAN BIOSYNTHETIC PROCESS	0.0934256549870415
GOBP 10 FORMYLTETRAHYDROFOLATE METABOLIC PROCESS	0.622801510169326
GOBP RIBONUCLEOTIDE CATABOLIC PROCESS	0.184006734225898
GOBP DEOXYRIBONUCLEOTIDE BIOSYNTHETIC PROCESS	0.745516571230317
GOBP RESPONSE TO TEMPERATURE STIMULUS	0.697997077244386
GOBP CELLULAR RESPONSE TO STARVATION	0.0199806402795115
GOBP RESPONSE TO PH	0.382828244138498
GOBP MRNA TRANSCRIPTION	0.945947791406793
GOBP SNRNA TRANSCRIPTION	0.832072912100556
GOBP RRNA TRANSCRIPTION	0.370372085926349
GOBP TRNA TRANSCRIPTION	0.0589992400169196
GOBP AMINE METABOLIC PROCESS	0.000950751035898741
GOBP AMINE BIOSYNTHETIC PROCESS	0.0310447030544177
GOBP AMINE CATABOLIC PROCESS	0.000448882138912476
GOBP OLIGOSACCHARIDE METABOLIC PROCESS	0.192726937538242
GOBP OLIGOSACCHARIDE BIOSYNTHETIC PROCESS	0.126616751658479
GOBP OLIGOSACCHARIDE CATABOLIC PROCESS	0.364239502642875
GOBP RESPONSE TO RADIATION	0.780707191770245
GOBP PHOSPHOLIPID CATABOLIC PROCESS	0.145542875363225
GOBP FOLIC ACID CONTAINING COMPOUND BIOSYNTHETIC PROCESS	0.3955378202251
GOBP FOLIC ACID CONTAINING COMPOUND CATABOLIC PROCESS	0.843343172890877
GOBP TOXIN METABOLIC PROCESS	0.0454234350573063
GOBP RESPONSE TO HEAT	0.996547226597897
GOBP RESPONSE TO COLD	0.063387369539564
GOBP RESPONSE TO XENOBIOTIC STIMULUS	0.0179280635690209
GOBP RESPONSE TO UV	0.475211824566892
GOBP RESPONSE TO WATER DEPRIVATION	0.440278026522304
GOBP RESPONSE TO WATER	0.441988976909415
GOBP RESPONSE TO LIGHT STIMULUS	0.670450393060179
GOBP CARNITINE METABOLIC PROCESS	0.936765299146944
GOBP METHYLGLYOXAL METABOLIC PROCESS	0.900131466660779
GOBP PUTRESCINE METABOLIC PROCESS	0.557145221586282
GOBP PUTRESCINE BIOSYNTHETIC PROCESS	0.445422269419925
GOBP GAMMA AMINOBUTYRIC ACID METABOLIC PROCESS	0.0463647869205519
GOBP RNA MODIFICATION	0.222885613595865
GOBP FERTILIZATION	0.00812236334809045
GOBP DETECTION OF ABIOTIC STIMULUS	6.23639430084824e-07
GOBP DETECTION OF LIGHT STIMULUS	0.123774956077607
GOBP DETECTION OF VISIBLE LIGHT	0.0278229709924366
GOBP DETECTION OF BIOTIC STIMULUS	0.0180682963444081
GOBP DETECTION OF VIRUS	0.872790753711708
GOBP RESPONSE TO SYMBIONT	0.0168401128124013
GOBP RESPONSE TO WOUNDING	0.132452465571174
GOBP RESPONSE TO MECHANICAL STIMULUS	0.184960964852764
GOBP RESPONSE TO VIRUS	0.127335077342118
GOBP RESPONSE TO BACTERIUM	0.994245409593134
GOBP RESPONSE TO FUNGUS	0.00446746590544621
GOBP RESPONSE TO ABIOTIC STIMULUS	0.292999703672277
GOBP RESPONSE TO GRAVITY	0.0928634403459525
GOBP RESPONSE TO HERBICIDE	0.00515862583194353
GOBP RESPONSE TO TOXIC SUBSTANCE	0.00484515112159887
GOBP RESPONSE TO BLUE LIGHT	0.328789420169303
GOBP RESPONSE TO LIGHT INTENSITY	0.137727715296903
GOBP PHOTOPERIODISM	0.000402575399135225
GOBP ENTRAINMENT OF CIRCADIAN CLOCK	0.0348290754606644
GOBP UV PROTECTION	0.551347642072264
GOBP RESPONSE TO SALT STRESS	0.0499580820417254
GOBP PHENYLPROPANOID METABOLIC PROCESS	0.00253527723692533
GOBP CATECHOL CONTAINING COMPOUND METABOLIC PROCESS	0.000646178831286947
GOBP CATECHOL CONTAINING COMPOUND BIOSYNTHETIC PROCESS	0.00791685404816659
GOBP RESPONSE TO ENDOGENOUS STIMULUS	0.00323905513959311
GOBP RESPONSE TO HORMONE	0.0343354568844318
GOBP RESPONSE TO CARBOHYDRATE	0.220703059950409
GOBP RESPONSE TO FRUCTOSE	8.16864551580092e-05
GOBP HORMONE MEDIATED SIGNALING PATHWAY	0.125901584662392
GOBP CARBOHYDRATE MEDIATED SIGNALING	0.884166182917091
GOBP REGULATION OF ASYMMETRIC CELL DIVISION	0.389151457191029
GOBP EMBRYO DEVELOPMENT	0.00525149632203469
GOBP POST EMBRYONIC DEVELOPMENT	0.290359299466395
GOBP EMBRYO DEVELOPMENT ENDING IN BIRTH OR EGG HATCHING	0.0206035524152986
GOBP AXIS SPECIFICATION	0.017376622946188
GOBP SPECIFICATION OF SYMMETRY	8.77849477427096e-05
GOBP FLAVONOID METABOLIC PROCESS	0.00179043847206096
GOBP ALKALOID METABOLIC PROCESS	0.710849129370357
GOBP ABSCISSION	0.0441934006456002
GOBP EMBRYONIC PATTERN SPECIFICATION	0.267316819452731
GOBP POST EMBRYONIC ANIMAL MORPHOGENESIS	0.000233460688603216
GOBP ANIMAL ORGAN MORPHOGENESIS	8.77849477427096e-05
GOBP TISSUE DEVELOPMENT	0.717306389672301
GOBP NEGATIVE REGULATION OF BIOSYNTHETIC PROCESS	0.0811675369376818
GOBP REGULATION OF CATABOLIC PROCESS	0.447144599732821
GOBP NEGATIVE REGULATION OF CATABOLIC PROCESS	0.230646083314844
GOBP POSITIVE REGULATION OF CATABOLIC PROCESS	0.088462894209126
GOBP EPIDERMAL CELL DIFFERENTIATION	3.38325943476523e-08
GOBP HORMONE TRANSPORT	0.43347233166305
GOBP ANTERIOR POSTERIOR AXIS SPECIFICATION	0.827574319947117
GOBP DORSAL VENTRAL AXIS SPECIFICATION	7.4176093119022e-05
GOBP ANTERIOR POSTERIOR PATTERN SPECIFICATION	0.0073914102308203
GOBP DORSAL VENTRAL PATTERN FORMATION	0.0781941950627244
GOBP PROXIMAL DISTAL PATTERN FORMATION	0.0317261190259294
GOBP CELL CELL RECOGNITION	0.794024747347647
GOBP RESPONSE TO EXTRACELLULAR STIMULUS	0.0130464633171034
GOBP CELLULAR WATER HOMEOSTASIS	0.608596130614621
GOBP OOCYTE DIFFERENTIATION	0.124480694861277
GOBP NEGATIVE REGULATION OF CELL FATE SPECIFICATION	0.000356812064889027
GOBP GLIAL CELL DIFFERENTIATION	0.0890035948779725
GOBP CARDIOBLAST DIFFERENTIATION	0.0206035524152986
GOBP MEIOTIC CHROMOSOME CONDENSATION	0.206889381498925
GOBP RESPONSE TO INORGANIC SUBSTANCE	0.87733790543709
GOBP RESPONSE TO METAL ION	0.719463334127249
GOBP RESPONSE TO IRON ION	0.897848081940391
GOBP RESPONSE TO IRON II ION	0.00430833510847684
GOBP RESPONSE TO MANGANESE ION	0.000368785216206172
GOBP RESPONSE TO ZINC ION	0.145542875363225
GOBP SPECIFICATION OF ANIMAL ORGAN IDENTITY	0.00798483376263563
GOBP REGULATION OF PROTON TRANSPORT	0.11488194551247
GOBP RESPONSE TO X RAY	0.10279781505414
GOBP BODY MORPHOGENESIS	0.00805333571678325
GOBP EMBRYONIC BODY MORPHOGENESIS	0.26607462099258
GOBP SUGAR MEDIATED SIGNALING PATHWAY	0.0096996517970534
GOBP RESPONSE TO OZONE	2.07427512155757e-05
GOBP RESPONSE TO IONIZING RADIATION	0.769657978381874
GOBP MAINTENANCE OF DNA METHYLATION	0.26607462099258
GOBP RESPONSE TO UV B	0.5552093995553
GOBP RESPONSE TO UV C	0.798477521548874
GOBP RESPONSE TO LITHIUM ION	4.65295625947542e-06
GOBP VASCULAR TRANSPORT	0.111598487517969
GOBP ESTABLISHMENT OR MAINTENANCE OF TRANSMEMBRANE ELECTROCHEMICAL GRADIENT	0.100387412589113
GOBP ENDOMEMBRANE SYSTEM ORGANIZATION	0.53223925321849
GOBP NADH DEHYDROGENASE COMPLEX ASSEMBLY	0.184006734225898
GOBP MULTICELLULAR ORGANISM AGING	0.019374230475583
GOBP RESPONSE TO SELENIUM ION	0.423378715063128
GOBP DETOXIFICATION OF COPPER ION	0.0444982430907349
GOBP HEAT ACCLIMATION	0.957435870237991
GOBP RESPONSE TO LEAD ION	0.000950751035898741
GOBP REGULATION OF HYDROGEN PEROXIDE METABOLIC PROCESS	0.624842529201338
GOBP MEMBRANE INVAGINATION	0.00506724206783677
GOBP RESPONSE TO GAMMA RADIATION	0.0729736133693376
GOBP REGULATION OF ANION CHANNEL ACTIVITY	0.195700122049414
GOBP COP9 SIGNALOSOME ASSEMBLY	0.230646083314844
GOBP HISTONE MONOUBIQUITINATION	0.649555748896379
GOBP FATTY ACID OMEGA OXIDATION	0.604564107215694
GOBP RESPONSE TO ACIDIC PH	0.0135842343321781
GOBP HISTONE H3 K36 METHYLATION	0.436867546439326
GOBP REGULATION OF CELL FATE COMMITMENT	0.271067313842399
GOBP NEGATIVE REGULATION OF CELL FATE COMMITMENT	0.026815146522244
GOBP POSITIVE REGULATION OF CELL FATE COMMITMENT	0.524690902220962
GOBP CENTRIOLE CENTRIOLE COHESION	0.0530691043658811
GOBP EXIT FROM MITOSIS	0.00258398586048523
GOBP NEGATIVE REGULATION OF HEART RATE	7.20510031022897e-06
GOBP POSITIVE REGULATION OF HEART RATE	0.160459567925034
GOBP MESENCHYMAL CELL PROLIFERATION	0.0042307127407906
GOBP REGULATION OF MESENCHYMAL CELL PROLIFERATION	0.00188019061516414
GOBP NEGATIVE REGULATION OF PEPTIDASE ACTIVITY	0.934470941589797
GOBP REGULATION OF SIGNALING RECEPTOR ACTIVITY	0.723783915944954
GOBP REGULATION OF GASTRULATION	0.212126154760302
GOBP INTERCELLULAR TRANSPORT	0.0502960212963784
GOBP PROTEASOMAL PROTEIN CATABOLIC PROCESS	0.40686521303459
GOBP RNA SECONDARY STRUCTURE UNWINDING	0.387564725121154
GOBP REGULATION OF AUTOPHAGY	0.904700697910912
GOBP NEGATIVE REGULATION OF AUTOPHAGY	0.881889108436672
GOBP POSITIVE REGULATION OF AUTOPHAGY	0.236305611111959
GOBP REGULATION OF PHOSPHATIDYLINOSITOL BIOSYNTHETIC PROCESS	2.02141752421565e-05
GOBP REGULATION OF PHOSPHOLIPASE ACTIVITY	0.00284061188561898
GOBP POSITIVE REGULATION OF PHOSPHOLIPASE ACTIVITY	7.78456849134494e-05
GOBP NEGATIVE REGULATION OF PHOSPHOLIPASE ACTIVITY	0.680995392569844
GOBP REGULATION OF CALCIUM ION TRANSPORT INTO CYTOSOL	0.000114029522722599
GOBP NEGATIVE REGULATION OF CALCIUM ION TRANSPORT INTO CYTOSOL	0.140814043188491
GOBP POSITIVE REGULATION OF CALCIUM ION TRANSPORT INTO CYTOSOL	0.000484204703025304
GOBP REGULATION OF TRANSPOSITION	0.0441934006456002
GOBP REGULATION OF ACTIVATION OF JANUS KINASE ACTIVITY	0.473429766518746
GOBP POSITIVE REGULATION OF ACTIVATION OF JANUS KINASE ACTIVITY	0.73245141057513
GOBP REGULATION OF PLATELET ACTIVATION	0.038187570503048
GOBP NEGATIVE REGULATION OF PLATELET ACTIVATION	0.0063218372712723
GOBP POSITIVE REGULATION OF PHOSPHORUS METABOLIC PROCESS	0.0133668195439454
GOBP NEGATIVE REGULATION OF PHOSPHORUS METABOLIC PROCESS	0.000688439146547693
GOBP REGULATION OF CELL CYCLE PROCESS	0.657881726633189
GOBP REGULATION OF CELLULAR KETONE METABOLIC PROCESS	0.0957018745152336
GOBP REGULATION OF KETONE BIOSYNTHETIC PROCESS	0.0868566631702026
GOBP REGULATION OF DOUBLE STRAND BREAK REPAIR VIA HOMOLOGOUS RECOMBINATION	0.246738796322937
GOBP POSITIVE REGULATION OF NUCLEAR CELL CYCLE DNA REPLICATION	0.695863344698788
GOBP POSITIVE REGULATION OF PLATELET ACTIVATION	0.035078148894813
GOBP VASCULAR ENDOTHELIAL GROWTH FACTOR PRODUCTION	0.331655215919313
GOBP POSITIVE REGULATION OF VASCULAR ENDOTHELIAL GROWTH FACTOR PRODUCTION	0.268562999519471
GOBP MIRNA METABOLIC PROCESS	0.0698024706410073
GOBP MIRNA CATABOLIC PROCESS	0.950541808676432
GOBP REGULATION OF LAMELLIPODIUM ASSEMBLY	0.832072912100556
GOBP POSITIVE REGULATION OF LAMELLIPODIUM ASSEMBLY	0.982737426072641
GOBP NEGATIVE REGULATION OF LAMELLIPODIUM ASSEMBLY	0.035078148894813
GOBP REGULATION OF ENDOTHELIAL CELL MIGRATION	0.00056275774829772
GOBP POSITIVE REGULATION OF ENDOTHELIAL CELL MIGRATION	0.00184380507288798
GOBP REGULATION OF CYTOPLASMIC MRNA PROCESSING BODY ASSEMBLY	0.022574968094778
GOBP POSTTRANSCRIPTIONAL REGULATION OF GENE EXPRESSION	0.528458214181236
GOBP REGULATION OF CARDIAC MUSCLE ADAPTATION	0.147952433750802
GOBP POSITIVE REGULATION OF CARDIAC MUSCLE ADAPTATION	0.118240931518992
GOBP NEGATIVE REGULATION OF CARDIAC MUSCLE ADAPTATION	0.228409465247549
GOBP PROGRAMMED CELL DEATH INVOLVED IN CELL DEVELOPMENT	0.536033943017022
GOBP NEGATIVE REGULATION OF SCHWANN CELL PROLIFERATION	0.0997919064186191
GOBP POSITIVE REGULATION OF GENE EXPRESSION	0.0143699876760534
GOBP NEGATIVE REGULATION OF GENE EXPRESSION	0.00539363577122661
GOBP REGULATION OF EPITHELIAL CELL MIGRATION	0.00289464926545388
GOBP NEGATIVE REGULATION OF EPITHELIAL CELL MIGRATION	5.81546358697144e-05
GOBP POSITIVE REGULATION OF EPITHELIAL CELL MIGRATION	0.00184380507288798
GOBP REGULATION OF MITOCHONDRIAL FUSION	0.246738796322937
GOBP NEGATIVE REGULATION OF MITOCHONDRIAL FUSION	0.0224046405931328
GOBP POSITIVE REGULATION OF ORGANELLE ORGANIZATION	0.0376536138303618
GOBP NEGATIVE REGULATION OF ORGANELLE ORGANIZATION	0.153693150727272
GOBP REGULATION OF PLATELET DERIVED GROWTH FACTOR RECEPTOR SIGNALING PATHWAY	0.015195558695882
GOBP POSITIVE REGULATION OF PLATELET DERIVED GROWTH FACTOR RECEPTOR SIGNALING PATHWAY	0.551347642072264
GOBP NEGATIVE REGULATION OF PLATELET DERIVED GROWTH FACTOR RECEPTOR SIGNALING PATHWAY	0.00584113599012704
GOBP CELL COMMUNICATION BY ELECTRICAL COUPLING	0.43347233166305
GOBP REGULATION OF CELL COMMUNICATION BY ELECTRICAL COUPLING	7.50778395968589e-05
GOBP NEGATIVE REGULATION OF MUSCLE CELL APOPTOTIC PROCESS	0.454071673356142
GOBP MUSCLE CELL APOPTOTIC PROCESS	0.182109217748308
GOBP STRIATED MUSCLE CELL APOPTOTIC PROCESS	0.000323037691472583
GOBP POSITIVE REGULATION OF MUSCLE CELL APOPTOTIC PROCESS	0.11355955649001
GOBP POSITIVE REGULATION OF STRIATED MUSCLE CELL APOPTOTIC PROCESS	0.0179280635690209
GOBP NEGATIVE REGULATION OF STRIATED MUSCLE CELL APOPTOTIC PROCESS	0.361197154908927
GOBP ECTODERMAL CELL DIFFERENTIATION	0.147952433750802
GOBP EPITHELIAL STRUCTURE MAINTENANCE	0.158747218747774
GOBP REGULATION OF CELLULAR CARBOHYDRATE METABOLIC PROCESS	0.299671035446518
GOBP POSITIVE REGULATION OF CELLULAR CARBOHYDRATE METABOLIC PROCESS	4.71707288345389e-05
GOBP REGULATION OF ALKALINE PHOSPHATASE ACTIVITY	0.303722094426187
GOBP POSITIVE REGULATION OF ALKALINE PHOSPHATASE ACTIVITY	0.918426735917246
GOBP NEGATIVE REGULATION OF NOREPINEPHRINE SECRETION	0.017376622946188
GOBP GANGLIOSIDE BIOSYNTHETIC PROCESS VIA LACTOSYLCERAMIDE	2.64651372318336e-05
GOBP REGULATION OF COLLAGEN METABOLIC PROCESS	6.82489180834145e-06
GOBP NEGATIVE REGULATION OF COLLAGEN METABOLIC PROCESS	2.09230307552418e-06
GOBP POSITIVE REGULATION OF COLLAGEN METABOLIC PROCESS	0.00434762854182795
GOBP REGULATION OF EXTRACELLULAR MATRIX DISASSEMBLY	0.000258399974180397
GOBP NEGATIVE REGULATION OF EXTRACELLULAR MATRIX DISASSEMBLY	0.00179043847206096
GOBP REGULATION OF EPITHELIAL TO MESENCHYMAL TRANSITION	0.000175516320040377
GOBP POSITIVE REGULATION OF EPITHELIAL TO MESENCHYMAL TRANSITION	0.00193600693047365
GOBP NEGATIVE REGULATION OF EPITHELIAL TO MESENCHYMAL TRANSITION	0.000533432381357376
GOBP POSITIVE REGULATION OF CELL DEVELOPMENT	2.92988950149866e-05
GOBP NEGATIVE REGULATION OF CELL DEVELOPMENT	0.0343354568844318
GOBP POSITIVE REGULATION OF HYDROGEN PEROXIDE METABOLIC PROCESS	0.443703726497673
GOBP NEGATIVE REGULATION OF HYDROGEN PEROXIDE METABOLIC PROCESS	0.0702484428901923
GOBP REGULATION OF HYDROGEN PEROXIDE BIOSYNTHETIC PROCESS	0.236305611111959
GOBP PROTEIN KINASE A SIGNALING	0.00294962340190813
GOBP REGULATION OF PROTEIN KINASE A SIGNALING	0.00348897871098838
GOBP POSITIVE REGULATION OF PROTEIN KINASE A SIGNALING	0.0734361105172922
GOBP REGULATION OF MACROPHAGE DERIVED FOAM CELL DIFFERENTIATION	0.298328728158047
GOBP POSITIVE REGULATION OF MACROPHAGE DERIVED FOAM CELL DIFFERENTIATION	0.489599953575295
GOBP NEGATIVE REGULATION OF MACROPHAGE DERIVED FOAM CELL DIFFERENTIATION	0.302367717798663
GOBP REGULATION OF LONG CHAIN FATTY ACID IMPORT ACROSS PLASMA MEMBRANE	0.002052229680251
GOBP REGULATION OF NITRIC OXIDE MEDIATED SIGNAL TRANSDUCTION	0.134693801098697
GOBP POSITIVE REGULATION OF NITRIC OXIDE MEDIATED SIGNAL TRANSDUCTION	0.299671035446518
GOBP REGULATION OF CGMP MEDIATED SIGNALING	0.102190940907002
GOBP POSITIVE REGULATION OF CGMP MEDIATED SIGNALING	0.495055345320077
GOBP NEGATIVE REGULATION OF CGMP MEDIATED SIGNALING	2.89764937695135e-06
GOBP REGULATION OF PLASMINOGEN ACTIVATION	0.000276391255541287
GOBP POSITIVE REGULATION OF PLASMINOGEN ACTIVATION	0.343279305447677
GOBP NEGATIVE REGULATION OF PLASMINOGEN ACTIVATION	0.000822534563180857
GOBP REGULATION OF MACROPHAGE CHEMOTAXIS	0.015195558695882
GOBP POSITIVE REGULATION OF MACROPHAGE CHEMOTAXIS	0.00930117128152067
GOBP NEGATIVE REGULATION OF MACROPHAGE CHEMOTAXIS	0.000666997864521032
GOBP FIBROBLAST MIGRATION	0.00186191619293026
GOBP REGULATION OF FIBROBLAST MIGRATION	0.000960583505029739
GOBP POSITIVE REGULATION OF FIBROBLAST MIGRATION	0.0002181091672637
GOBP NEGATIVE REGULATION OF FIBROBLAST MIGRATION	0.968932796659767
GOBP POSITIVE REGULATION OF SODIUM ION TRANSPORT	0.0264209321646891
GOBP NEGATIVE REGULATION OF SODIUM ION TRANSPORT	0.655796198285376
GOBP REGULATION OF CELL MORPHOGENESIS INVOLVED IN DIFFERENTIATION	0.00539363577122661
GOBP POSITIVE REGULATION OF CELL MORPHOGENESIS INVOLVED IN DIFFERENTIATION	0.0121257668036347
GOBP NEGATIVE REGULATION OF CELL MORPHOGENESIS INVOLVED IN DIFFERENTIATION	0.906986506983152
GOBP REGULATION OF MRNA EXPORT FROM NUCLEUS	0.321695386188484
GOBP REGULATION OF PEPTIDYL THREONINE PHOSPHORYLATION	0.513472074099538
GOBP POSITIVE REGULATION OF PEPTIDYL THREONINE PHOSPHORYLATION	0.818594228214544
GOBP NEGATIVE REGULATION OF PEPTIDYL THREONINE PHOSPHORYLATION	0.262371890802141
GOBP REGULATION OF TUMOR NECROSIS FACTOR MEDIATED SIGNALING PATHWAY	0.668349079200776
GOBP NEGATIVE REGULATION OF TUMOR NECROSIS FACTOR MEDIATED SIGNALING PATHWAY	0.578653475008954
GOBP REGULATION OF SYNAPTIC VESICLE PRIMING	0.00475880859526291
GOBP REGULATION OF CELL SUBSTRATE ADHESION	0.000132849839776337
GOBP POSITIVE REGULATION OF CELL SUBSTRATE ADHESION	2.61298221343467e-05
GOBP NEGATIVE REGULATION OF CELL SUBSTRATE ADHESION	6.91810337472921e-06
GOBP BRADYKININ CATABOLIC PROCESS	0.725947521912814
GOBP REGULATION OF HORMONE LEVELS	0.000376974882114002
GOBP T CELL CHEMOTAXIS	0.0762616797970396
GOBP REGULATION OF T CELL CHEMOTAXIS	0.73245141057513
GOBP REGULATION OF MITOCHONDRION ORGANIZATION	0.996547226597897
GOBP POSITIVE REGULATION OF MITOCHONDRION ORGANIZATION	0.301017365055309
GOBP NEGATIVE REGULATION OF MITOCHONDRION ORGANIZATION	0.46987670336564
GOBP NEGATIVE REGULATION OF CENTROSOME DUPLICATION	0.392336758776551
GOBP REGULATION OF GLUCOSE TRANSMEMBRANE TRANSPORT	0.87733790543709
GOBP POSITIVE REGULATION OF GLUCOSE TRANSMEMBRANE TRANSPORT	0.0593874501910358
GOBP NEGATIVE REGULATION OF GLUCOSE TRANSMEMBRANE TRANSPORT	0.0991992211448175
GOBP REGULATION OF MYOTUBE DIFFERENTIATION	0.26607462099258
GOBP POSITIVE REGULATION OF MYOTUBE DIFFERENTIATION	0.600544113213674
GOBP NEGATIVE REGULATION OF MYOTUBE DIFFERENTIATION	0.421709921357145
GOBP TELOMERE MAINTENANCE VIA TELOMERE LENGTHENING	0.655796198285376
GOBP REGULATION OF PROTEIN ADP RIBOSYLATION	0.723783915944954
GOBP REGULATION OF KERATINOCYTE PROLIFERATION	0.0492879129555068
GOBP POSITIVE REGULATION OF KERATINOCYTE PROLIFERATION	0.0331274941141524
GOBP NEGATIVE REGULATION OF KERATINOCYTE PROLIFERATION	0.680995392569844
GOBP RETINA LAYER FORMATION	0.697997077244386
GOBP REGULATION OF CHROMATIN ASSEMBLY	0.723783915944954
GOBP POSITIVE REGULATION OF PATHWAY RESTRICTED SMAD PROTEIN PHOSPHORYLATION	9.8161511639469e-06
GOBP REGULATION OF TRIGLYCERIDE BIOSYNTHETIC PROCESS	0.356663612465895
GOBP POSITIVE REGULATION OF TRIGLYCERIDE BIOSYNTHETIC PROCESS	0.0506358743276643
GOBP NEGATIVE REGULATION OF TRIGLYCERIDE BIOSYNTHETIC PROCESS	0.221792413531625
GOBP REGULATION OF CHOLESTEROL ESTERIFICATION	0.0734361105172922
GOBP POSITIVE REGULATION OF CHOLESTEROL ESTERIFICATION	0.012836683159931
GOBP REGULATION OF CHOLESTEROL EFFLUX	0.0589992400169196
GOBP POSITIVE REGULATION OF CHOLESTEROL EFFLUX	0.564921218402178
GOBP LIPID LOCALIZATION	0.000356812064889027
GOBP CHOLESTEROL STORAGE	0.787358196880368
GOBP REGULATION OF CARDIAC MUSCLE CONTRACTION BY REGULATION OF THE RELEASE OF SEQUESTERED CALCIUM ION	0.379690384971924
GOBP REGULATION OF CARDIAC MUSCLE CONTRACTION BY CALCIUM ION SIGNALING	0.3188859627443
GOBP REGULATION OF LIPID STORAGE	0.780707191770245
GOBP POSITIVE REGULATION OF LIPID STORAGE	0.430092426390389
GOBP POSITIVE REGULATION OF CHOLESTEROL STORAGE	0.769657978381874
GOBP NEGATIVE REGULATION OF CHOLESTEROL STORAGE	0.144746401826521
GOBP NEGATIVE REGULATION OF LIPID STORAGE	0.987340322565795
GOBP REGULATION OF SEQUESTERING OF TRIGLYCERIDE	0.287734954513356
GOBP POSITIVE REGULATION OF SEQUESTERING OF TRIGLYCERIDE	0.169231260321395
GOBP NEGATIVE REGULATION OF SEQUESTERING OF TRIGLYCERIDE	0.680995392569844
GOBP POSITIVE REGULATION OF STEROID BIOSYNTHETIC PROCESS	0.279958161799558
GOBP REGULATION OF TRIGLYCERIDE CATABOLIC PROCESS	0.0642134919430327
GOBP NEGATIVE REGULATION OF TRIGLYCERIDE CATABOLIC PROCESS	0.309179852496089
GOBP POSITIVE REGULATION OF TRIGLYCERIDE CATABOLIC PROCESS	0.00105340996058054
GOBP REGULATION OF VERY LOW DENSITY LIPOPROTEIN PARTICLE REMODELING	0.358170793331663
GOBP REGULATION OF GLUCOSE METABOLIC PROCESS	0.202768018430539
GOBP POSITIVE REGULATION OF GLUCOSE METABOLIC PROCESS	1.73730183198502e-06
GOBP REGULATION OF ISOMERASE ACTIVITY	0.0541414272724733
GOBP REGULATION OF VERY LOW DENSITY LIPOPROTEIN PARTICLE CLEARANCE	2.31132476168417e-06
GOBP POSITIVE REGULATION OF MITOCHONDRIAL MEMBRANE POTENTIAL	0.00326937750965142
GOBP REGULATION OF INOSITOL PHOSPHATE BIOSYNTHETIC PROCESS	0.578653475008954
GOBP REGULATION OF PHOSPHATASE ACTIVITY	0.00151392369315965
GOBP POSITIVE REGULATION OF PHOSPHATASE ACTIVITY	0.0252681887879793
GOBP NEGATIVE REGULATION OF PHOSPHATASE ACTIVITY	0.157048737045184
GOBP CELLULAR COMPONENT ASSEMBLY INVOLVED IN MORPHOGENESIS	0.251477867491735
GOBP MACROPHAGE CYTOKINE PRODUCTION	0.000118135093091618
GOBP NEGATIVE REGULATION OF MACROPHAGE CYTOKINE PRODUCTION	1.6210970098588e-05
GOBP REGULATION OF NECROTIC CELL DEATH	0.271067313842399
GOBP POSITIVE REGULATION OF NECROTIC CELL DEATH	0.047001436458946
GOBP REGULATION OF CELL DEATH	0.00833263494399449
GOBP POSITIVE REGULATION OF CELL DEATH	0.000599928743056639
GOBP NEGATIVE REGULATION OF TRANSCRIPTION BY COMPETITIVE PROMOTER BINDING	0.00791685404816659
GOBP NEGATIVE REGULATION OF CELL CYCLE PROCESS	0.845601157972739
GOBP POSITIVE REGULATION OF PEPTIDASE ACTIVITY	0.150392353767118
GOBP NEGATIVE REGULATION OF VITAMIN D BIOSYNTHETIC PROCESS	0.100387412589113
GOBP REGULATION OF METAL ION TRANSPORT	0.00922325081471653
GOBP MAGNESIUM ION HOMEOSTASIS	0.0689174979894175
GOBP CELLULAR MAGNESIUM ION HOMEOSTASIS	0.64333979225613
GOBP REGULATION OF GLUCAN BIOSYNTHETIC PROCESS	0.00294962340190813
GOBP REGULATION OF PHOSPHATE TRANSPORT	0.0222354314522629
GOBP REGULATION OF MICROTUBULE NUCLEATION	0.616695869974247
GOBP TRANSPORT ALONG MICROTUBULE	0.843343172890877
GOBP REGULATION OF NEURON PROJECTION DEVELOPMENT	0.0739010023518284
GOBP POSITIVE REGULATION OF NEURON PROJECTION DEVELOPMENT	0.0195243055331905
GOBP NEGATIVE REGULATION OF NEURON PROJECTION DEVELOPMENT	0.359681974809901
GOBP REGULATION OF HIGH DENSITY LIPOPROTEIN PARTICLE CLEARANCE	0.00978115012480397
GOBP REGULATION OF LIPOPROTEIN PARTICLE CLEARANCE	0.572749032350985
GOBP NEGATIVE REGULATION OF LIPOPROTEIN PARTICLE CLEARANCE	0.553276869564471
GOBP POSITIVE REGULATION OF LIPOPROTEIN PARTICLE CLEARANCE	0.109025409033651
GOBP REGULATION OF LOW DENSITY LIPOPROTEIN PARTICLE CLEARANCE	0.114219244537997
GOBP NEGATIVE REGULATION OF LOW DENSITY LIPOPROTEIN PARTICLE CLEARANCE	0.00111983264273773
GOBP REGULATION OF SMAD PROTEIN COMPLEX ASSEMBLY	1.94821505505142e-06
GOBP NEGATIVE REGULATION OF SMAD PROTEIN COMPLEX ASSEMBLY	8.26790517543139e-07
GOBP UBIQUITIN RECYCLING	0.934470941589797
GOBP FREE UBIQUITIN CHAIN POLYMERIZATION	0.7216225147751
GOBP RESPONSE TO AUDITORY STIMULUS	0.00144042347227816
GOBP REGULATION OF TRANSLATIONAL INITIATION BY EIF2 ALPHA PHOSPHORYLATION	0.622801510169326
GOBP PROGRAMMED CELL DEATH	0.0379197927900685
GOBP ASTROCYTE DEVELOPMENT	0.00610396036772233
GOBP OLIGODENDROCYTE DEVELOPMENT	0.035328741282375
GOBP MICROGLIA DIFFERENTIATION	0.00234872548110246
GOBP GLIAL CELL PROLIFERATION	0.00201279598262208
GOBP SCHWANN CELL PROLIFERATION	0.133943454534186
GOBP PERIPHERAL NERVOUS SYSTEM AXON REGENERATION	0.00751975250035554
GOBP REGULATION OF GLIOGENESIS	0.0125276085234486
GOBP NEGATIVE REGULATION OF GLIOGENESIS	0.138494364348483
GOBP POSITIVE REGULATION OF GLIOGENESIS	0.00163874134530398
GOBP NEUROBLAST DIFFERENTIATION	0.0232675813107629
GOBP NEURAL CREST FORMATION	0.00025551036388608
GOBP MESENCHYMAL CELL DEVELOPMENT	0.000500122572378791
GOBP NEURAL CREST CELL DIFFERENTIATION	4.89540095248262e-05
GOBP NEURAL CREST CELL FATE COMMITMENT	7.06705174122368e-05
GOBP SCHWANN CELL DIFFERENTIATION	0.662060767661179
GOBP REGULATION OF NEURON MATURATION	0.685231055877467
GOBP SCHWANN CELL DEVELOPMENT	0.881889108436672
GOBP DOPAMINE SECRETION	2.62542548343069e-06
GOBP GLUTAMATE SECRETION	0.496881000041634
GOBP REGULATION OF GLUTAMATE SECRETION	0.00610396036772233
GOBP POSITIVE REGULATION OF GLUTAMATE SECRETION	0.0429915994474354
GOBP NEGATIVE REGULATION OF GLUTAMATE SECRETION	0.702271696939633
GOBP GAMMA AMINOBUTYRIC ACID SECRETION	0.0236207541416521
GOBP REGULATION OF GAMMA AMINOBUTYRIC ACID SECRETION	0.0559687888598176
GOBP REGULATION OF SEROTONIN SECRETION	0.00621203884705912
GOBP NEGATIVE REGULATION OF SEROTONIN SECRETION	0.00016003621314732
GOBP PHOSPHATIDYLINOSITOL 3 KINASE SIGNALING	0.00945877651189742
GOBP REGULATION OF PHOSPHATIDYLINOSITOL 3 KINASE SIGNALING	0.00778244767602375
GOBP NEGATIVE REGULATION OF PHOSPHATIDYLINOSITOL 3 KINASE SIGNALING	0.00120221095127964
GOBP POSITIVE REGULATION OF PHOSPHATIDYLINOSITOL 3 KINASE SIGNALING	0.00030220981567191
GOBP RESPONSE TO ORGANIC CYCLIC COMPOUND	0.498710236644316
GOBP RESPONSE TO ISOQUINOLINE ALKALOID	0.0492879129555068
GOBP RESPONSE TO PURINE CONTAINING COMPOUND	0.124480694861277
GOBP RESPONSE TO AMINE	0.358170793331663
GOBP SKELETAL MUSCLE SATELLITE CELL ACTIVATION	0.000360762124492985
GOBP REGULATION OF SKELETAL MUSCLE CONTRACTION BY CALCIUM ION SIGNALING	0.39393532130997
GOBP SKELETAL MUSCLE ATROPHY	0.00121442605105978
GOBP REGULATION OF SKELETAL MUSCLE ADAPTATION	0.350674932451999
GOBP NEGATIVE REGULATION OF MUSCLE HYPERTROPHY	0.0305974371380697
GOBP POSITIVE REGULATION OF MUSCLE HYPERTROPHY	0.00323905513959311
GOBP REGULATION OF MUSCLE HYPERTROPHY	0.00411665582025836
GOBP POSITIVE REGULATION OF MUSCLE ADAPTATION	0.00778244767602375
GOBP NEGATIVE REGULATION OF MUSCLE ADAPTATION	0.445422269419925
GOBP SMOOTH MUSCLE ADAPTATION	0.0786835023769869
GOBP REGULATION OF SOMITOGENESIS	0.802936860208339
GOBP MUSCLE CELL MIGRATION	3.67612557061179e-06
GOBP SKELETAL MUSCLE SATELLITE CELL DIFFERENTIATION	0.00232631206860673
GOBP REGULATION OF SKELETAL MUSCLE CONTRACTION	0.504219355092511
GOBP TONIC SMOOTH MUSCLE CONTRACTION	0.975834206574049
GOBP PHASIC SMOOTH MUSCLE CONTRACTION	0.769657978381874
GOBP RESPONSE TO ACTIVITY	0.526572837593168
GOBP INTESTINE SMOOTH MUSCLE CONTRACTION	0.000748788158293181
GOBP VASCULAR ASSOCIATED SMOOTH MUSCLE CONTRACTION	0.507909857289276
GOBP GASTRO INTESTINAL SYSTEM SMOOTH MUSCLE CONTRACTION	6.98189382151026e-05
GOBP URINARY BLADDER SMOOTH MUSCLE CONTRACTION	0.262371890802141
GOBP URINARY TRACT SMOOTH MUSCLE CONTRACTION	0.246738796322937
GOBP RESPONSE TO MUSCLE ACTIVITY	0.144746401826521
GOBP RESPONSE TO INACTIVITY	5.67466940643183e-05
GOBP STRIATED MUSCLE CELL PROLIFERATION	0.0112631219888369
GOBP SKELETAL MUSCLE CELL PROLIFERATION	0.952839443495388
GOBP REGULATION OF SKELETAL MUSCLE CELL PROLIFERATION	0.893283867799395
GOBP SKELETAL MYOFIBRIL ASSEMBLY	0.303722094426187
GOBP RESPONSE TO MUSCLE INACTIVITY	0.0001676082232969
GOBP RESPONSE TO STIMULUS INVOLVED IN REGULATION OF MUSCLE ADAPTATION	0.00167139174832367
GOBP TRANSITION BETWEEN FAST AND SLOW FIBER	0.40686521303459
GOBP STRIATED MUSCLE ADAPTATION	0.0247083219694696
GOBP MUSCLE ATROPHY	0.0106303115660178
GOBP STRIATED MUSCLE ATROPHY	0.00778244767602375
GOBP MUSCLE HYPERTROPHY	0.000606341726442613
GOBP SATELLITE CELL ACTIVATION INVOLVED IN SKELETAL MUSCLE REGENERATION	0.000132849839776337
GOBP MYOTUBE DIFFERENTIATION	0.00203242507856119
GOBP MYOTUBE CELL DEVELOPMENT	0.0617614634290664
GOBP MYOBLAST FUSION INVOLVED IN SKELETAL MUSCLE REGENERATION	0.426727873601924
GOBP MYOTUBE DIFFERENTIATION INVOLVED IN SKELETAL MUSCLE REGENERATION	0.0837148515117273
GOBP SMOOTH MUSCLE CELL MIGRATION	2.4810730453775e-06
GOBP POSITIVE REGULATION OF SMOOTH MUSCLE CELL MIGRATION	8.13600901537994e-06
GOBP NEGATIVE REGULATION OF SMOOTH MUSCLE CELL MIGRATION	0.000119534314796917
GOBP REGULATION OF LUNG BLOOD PRESSURE	0.222885613595865
GOBP HEPARAN SULFATE PROTEOGLYCAN BIOSYNTHETIC PROCESS	0.00446746590544621
GOBP HEPARAN SULFATE PROTEOGLYCAN BIOSYNTHETIC PROCESS POLYSACCHARIDE CHAIN BIOSYNTHETIC PROCESS	0.0232675813107629
GOBP HEPARAN SULFATE PROTEOGLYCAN BIOSYNTHETIC PROCESS ENZYMATIC MODIFICATION	0.568828691803658
GOBP DNA INTEGRATION	0.0939905972185901
GOBP GAS TRANSPORT	0.964333117038096
GOBP CARBON DIOXIDE TRANSPORT	0.473429766518746
GOBP OXYGEN TRANSPORT	0.600544113213674
GOBP COPPER ION IMPORT	0.838831081633812
GOBP MAGNESIUM ION TRANSPORT	0.000429792880325547
GOBP ORGANIC CATION TRANSPORT	0.00138400711058992
GOBP QUATERNARY AMMONIUM GROUP TRANSPORT	0.980436183731564
GOBP INORGANIC ANION TRANSPORT	0.000912346104484275
GOBP BICARBONATE TRANSPORT	1.26438632232473e-06
GOBP IODIDE TRANSPORT	0.0863265146735868
GOBP ORGANIC ANION TRANSPORT	1.42492035387296e-08
GOBP HEXOSE PHOSPHATE TRANSPORT	0.0321874878385129
GOBP MONOCARBOXYLIC ACID TRANSPORT	4.29430534122527e-11
GOBP BILE ACID AND BILE SALT TRANSPORT	8.52429835814033e-10
GOBP OXALOACETATE TRANSPORT	0.00484515112159887
GOBP PROSTAGLANDIN TRANSPORT	9.66949534400836e-08
GOBP TAURINE TRANSPORT	0.448870711416802
GOBP SIALIC ACID TRANSPORT	0.347704642641598
GOBP C4 DICARBOXYLATE TRANSPORT	0.373462283251385
GOBP ALPHA KETOGLUTARATE TRANSPORT	0.987340322565795
GOBP URATE TRANSPORT	0.900131466660779
GOBP ORGANOPHOSPHATE ESTER TRANSPORT	0.112249186230996
GOBP FRUCTOSE TRANSMEMBRANE TRANSPORT	0.564921218402178
GOBP NUCLEOTIDE SUGAR TRANSMEMBRANE TRANSPORT	0.430092426390389
GOBP POLYOL TRANSPORT	0.105254026228153
GOBP GLYCEROL TRANSPORT	0.798477521548874
GOBP ACIDIC AMINO ACID TRANSPORT	0.769657978381874
GOBP AROMATIC AMINO ACID TRANSPORT	0.0917471597816239
GOBP BASIC AMINO ACID TRANSPORT	0.382828244138498
GOBP BRANCHED CHAIN AMINO ACID TRANSPORT	0.0373890262808038
GOBP NEUTRAL AMINO ACID TRANSPORT	0.00149895289103311
GOBP L AMINO ACID TRANSPORT	0.0454234350573063
GOBP L ALANINE TRANSPORT	0.107756583410645
GOBP ASPARTATE TRANSMEMBRANE TRANSPORT	0.0278229709924366
GOBP L CYSTINE TRANSPORT	0.996547226597897
GOBP GAMMA AMINOBUTYRIC ACID TRANSPORT	0.902415678223858
GOBP L GLUTAMATE TRANSMEMBRANE TRANSPORT	0.994245409593134
GOBP GLYCINE TRANSPORT	0.485981082569006
GOBP LEUCINE TRANSPORT	0.0108975386736477
GOBP ORNITHINE TRANSPORT	0.628933198408385
GOBP PROLINE TRANSPORT	0.495055345320077
GOBP L SERINE TRANSPORT	0.0406707339877134
GOBP TRYPTOPHAN TRANSPORT	0.00248740976235133
GOBP PEPTIDE TRANSPORT	0.0578472302730296
GOBP AMINE TRANSPORT	0.000599928743056639
GOBP AMINO ACID BETAINE TRANSPORT	0.320288660639837
GOBP UREA TRANSPORT	0.827574319947117
GOBP MONOAMINE TRANSPORT	0.00484515112159887
GOBP POLYAMINE TRANSPORT	0.0142553375850088
GOBP ORGANIC ACID TRANSPORT	3.51741028679786e-07
GOBP ORGANIC HYDROXY COMPOUND TRANSPORT	0.00389687342734705
GOBP NUCLEOBASE TRANSPORT	0.82308137788823
GOBP PYRIMIDINE NUCLEOBASE TRANSPORT	0.0748380041236082
GOBP NUCLEOSIDE TRANSPORT	0.169231260321395
GOBP PYRIMIDINE NUCLEOSIDE TRANSPORT	0.130974363557188
GOBP PURINE NUCLEOTIDE TRANSPORT	0.0613604254155635
GOBP ADP TRANSPORT	0.838831081633812
GOBP ATP TRANSPORT	0.584586365457337
GOBP CHOLINE TRANSPORT	0.102190940907002
GOBP DOPAMINE TRANSPORT	0.000822534563180857
GOBP NOREPINEPHRINE TRANSPORT	0.800706378993786
GOBP CARNITINE TRANSPORT	0.0857989828612187
GOBP FOLIC ACID TRANSPORT	0.32310613921345
GOBP HEME TRANSPORT	0.000208406951553831
GOBP THIAMINE TRANSPORT	0.10587529964623
GOBP COBALAMIN TRANSPORT	0.00152903212267471
GOBP FATTY ACID TRANSPORT	2.98027431487024e-06
GOBP LONG CHAIN FATTY ACID TRANSPORT	2.31132476168417e-06
GOBP LONG CHAIN FATTY ACID IMPORT ACROSS PLASMA MEMBRANE	0.157896247965004
GOBP PHOSPHOLIPID TRANSPORT	0.443703726497673
GOBP AMINOPHOSPHOLIPID TRANSPORT	0.728113316901926
GOBP STEROL TRANSPORT	0.000950751035898741
GOBP NUCLEOBASE CONTAINING COMPOUND TRANSPORT	0.955137470370104
GOBP COENZYME A METABOLIC PROCESS	0.106499478074753
GOBP COENZYME A BIOSYNTHETIC PROCESS	0.423378715063128
GOBP PANTOTHENATE METABOLIC PROCESS	0.624842529201338
GOBP FORMATE METABOLIC PROCESS	0.134693801098697
GOBP NUCLEOBASE CONTAINING SMALL MOLECULE INTERCONVERSION	0.475211824566892
GOBP DIADENOSINE POLYPHOSPHATE METABOLIC PROCESS	0.0120271087183405
GOBP DIADENOSINE POLYPHOSPHATE CATABOLIC PROCESS	0.00339327036896897
GOBP ENERGY DERIVATION BY OXIDATION OF ORGANIC COMPOUNDS	0.144746401826521
GOBP ATP SYNTHESIS COUPLED PROTON TRANSPORT	0.0252681887879793
GOBP VIRAL PROCESS	0.204821162195424
GOBP LIPID CATABOLIC PROCESS	0.00197405874392753
GOBP DETECTION OF TEMPERATURE STIMULUS	3.24193185909168e-06
GOBP CELL GROWTH	0.0236207541416521
GOBP VESICLE ORGANIZATION	0.41342400440284
GOBP CARBOHYDRATE BIOSYNTHETIC PROCESS	0.261145594027862
GOBP CARBOHYDRATE CATABOLIC PROCESS	0.0262257096618655
GOBP ORGANIC ACID BIOSYNTHETIC PROCESS	1.38531812485017e-05
GOBP ORGANIC ACID CATABOLIC PROCESS	0.0395506985907739
GOBP RHODOPSIN MEDIATED SIGNALING PATHWAY	0.522812417418215
GOBP MRNA METABOLIC PROCESS	0.800706378993786
GOBP RRNA METABOLIC PROCESS	0.111598487517969
GOBP SNRNA METABOLIC PROCESS	0.0398282239984621
GOBP SNO S RNA METABOLIC PROCESS	0.796250305228543
GOBP RRNA CATABOLIC PROCESS	0.109025409033651
GOBP TRNA CATABOLIC PROCESS	0.606578621379691
GOBP SYNAPTIC VESICLE EXOCYTOSIS	0.358170793331663
GOBP SYNAPTIC VESICLE DOCKING	0.0928634403459525
GOBP SYNAPTIC VESICLE PRIMING	0.991943640482492
GOBP POLYPRENOL METABOLIC PROCESS	1.16691292655003e-05
GOBP MONOTERPENOID METABOLIC PROCESS	0.00255952558842795
GOBP DITERPENOID BIOSYNTHETIC PROCESS	0.000748788158293181
GOBP TERPENOID BIOSYNTHETIC PROCESS	0.000326636973822076
GOBP TERPENOID CATABOLIC PROCESS	4.84935929865907e-06
GOBP STEROL METABOLIC PROCESS	0.000158194152696089
GOBP STEROL BIOSYNTHETIC PROCESS	0.00173849497399269
GOBP GLYCOSIDE METABOLIC PROCESS	0.000875383102439219
GOBP GLYCOSIDE CATABOLIC PROCESS	0.763050670650871
GOBP SNRNA PROCESSING	0.0210817848688957
GOBP SYNAPTIC VESICLE MATURATION	0.000463715224114123
GOBP SYNAPTIC VESICLE UNCOATING	0.203792708481546
GOBP VESICLE MEDIATED TRANSPORT	0.0403882342084285
GOBP ENDOSOMAL TRANSPORT	0.10340755225567
GOBP AXON CHOICE POINT RECOGNITION	0.00751975250035554
GOBP AXON MIDLINE CHOICE POINT RECOGNITION	0.159601656406526
GOBP IRON SULFUR CLUSTER ASSEMBLY	0.736798069708331
GOBP TELOMERE CAPPING	0.303722094426187
GOBP MACROAUTOPHAGY	0.302367717798663
GOBP LYSOSOMAL MICROAUTOPHAGY	0.959734624027158
GOBP POSITIVE REGULATION OF MACROAUTOPHAGY	0.92759120972287
GOBP AUTOPHAGOSOME MEMBRANE DOCKING	0.580627959457699
GOBP REGULATION OF MACROAUTOPHAGY	0.968932796659767
GOBP NEGATIVE REGULATION OF MACROAUTOPHAGY	0.683111977145268
GOBP RNA INTERFERENCE	0.0617614634290664
GOBP PREASSEMBLY OF GPI ANCHOR IN ER MEMBRANE	0.261145594027862
GOBP ATTACHMENT OF GPI ANCHOR TO PROTEIN	0.368832959964957
GOBP GAP JUNCTION ASSEMBLY	0.187845618709716
GOBP O GLYCAN PROCESSING	0.909273086682171
GOBP PHOSPHORYLATION	0.0100293187621339
GOBP DEPHOSPHORYLATION	0.649555748896379
GOBP FEMALE MEIOSIS CHROMOSOME SEGREGATION	0.0868566631702026
GOBP NEURON REMODELING	3.62609355412425e-07
GOBP MORPHOGENESIS OF EMBRYONIC EPITHELIUM	0.0460491944519559
GOBP CALCIUM INDEPENDENT CELL CELL ADHESION VIA PLASMA MEMBRANE CELL ADHESION MOLECULES	0.143953272204316
GOBP CALCIUM DEPENDENT CELL CELL ADHESION VIA PLASMA MEMBRANE CELL ADHESION MOLECULES	0.153693150727272
GOBP DENDRITE DEVELOPMENT	0.2838285242005
GOBP SOMATIC DIVERSIFICATION OF IMMUNOGLOBULINS	0.000625965502678411
GOBP CELL MIGRATION	0.000912346104484275
GOBP NEGATIVE REGULATION OF TRANSCRIPTION BY RNA POLYMERASE I	0.165680375422244
GOBP CYTOSOLIC TRANSPORT	0.598538657761092
GOBP PROTEIN PROCESSING	0.155364066597751
GOBP PROTEIN AUTOPROCESSING	0.000444037003369094
GOBP BASE CONVERSION OR SUBSTITUTION EDITING	0.0777073676841029
GOBP CYTIDINE TO URIDINE EDITING	0.335984090072416
GOBP MRNA MODIFICATION	0.110306021580365
GOBP PROTEIN IMPORT INTO PEROXISOME MATRIX	0.114219244537997
GOBP PEROXISOME FISSION	0.359681974809901
GOBP HISTONE MODIFICATION	0.998849072339611
GOBP HISTONE METHYLATION	0.40686521303459
GOBP HISTONE PHOSPHORYLATION	0.301017365055309
GOBP HISTONE UBIQUITINATION	0.865977945108781
GOBP HISTONE DEACETYLATION	0.174664177954601
GOBP HISTONE DEPHOSPHORYLATION	0.973533510030586
GOBP HISTONE DEUBIQUITINATION	0.606578621379691
GOBP NUCLEOSOME POSITIONING	0.250287189077893
GOBP RAC PROTEIN SIGNAL TRANSDUCTION	0.120293002262344
GOBP PROTEIN SUMOYLATION	0.814113012647845
GOBP PROTEIN DESUMOYLATION	0.769657978381874
GOBP POLY A PLUS MRNA EXPORT FROM NUCLEUS	0.7216225147751
GOBP CYTOCHROME COMPLEX ASSEMBLY	0.485981082569006
GOBP PROTEIN NITROSYLATION	0.364239502642875
GOBP PROTEIN IMPORT	0.213184902449213
GOBP RESPIRATORY CHAIN COMPLEX III ASSEMBLY	0.680995392569844
GOBP RESPONSE TO INSECTICIDE	0.161320960257528
GOBP PLASMA MEMBRANE PHOSPHOLIPID SCRAMBLING	0.717306389672301
GOBP STEM CELL DIVISION	0.0124260579047783
GOBP CALCIUM ION REGULATED EXOCYTOSIS	0.190763340472532
GOBP REGULATION OF EXOCYTOSIS	0.0684784806601352
GOBP REGULATION OF CALCIUM ION DEPENDENT EXOCYTOSIS	0.763050670650871
GOBP PEPTIDYL DIPHTHAMIDE BIOSYNTHETIC PROCESS FROM PEPTIDYL HISTIDINE	0.645409033586571
GOBP PEPTIDYL LYSINE HYDROXYLATION	0.088462894209126
GOBP N TERMINAL PEPTIDYL METHIONINE ACETYLATION	0.861441566574112
GOBP PEPTIDYL LYSINE METHYLATION	0.390742136227485
GOBP PEPTIDYL LYSINE TRIMETHYLATION	0.685231055877467
GOBP PEPTIDYL LYSINE MONOMETHYLATION	0.0122251414456726
GOBP PEPTIDYL LYSINE DIMETHYLATION	0.194705347779013
GOBP PEPTIDYL LYSINE OXIDATION	4.21831694532517e-05
GOBP PROTEIN POLYGLUTAMYLATION	0.0168401128124013
GOBP PROTEIN C LINKED GLYCOSYLATION	0.476997557302071
GOBP PROTEIN HYDROXYLATION	0.158747218747774
GOBP PEPTIDE CROSS LINKING	0.0031496190804518
GOBP PROTEIN OXIDATION	0.000267253729986085
GOBP PEPTIDYL AMINO ACID MODIFICATION	0.0360897039046178
GOBP PEPTIDYL ARGININE MODIFICATION	0.46987670336564
GOBP PEPTIDYL ASPARAGINE MODIFICATION	0.0432894298407681
GOBP PEPTIDYL CYSTEINE MODIFICATION	0.000171519409146951
GOBP PEPTIDYL GLUTAMIC ACID MODIFICATION	0.884166182917091
GOBP PEPTIDYL HISTIDINE MODIFICATION	0.891003075711695
GOBP PEPTIDYL LYSINE MODIFICATION	0.551347642072264
GOBP PEPTIDYL METHIONINE MODIFICATION	0.0658924103902326
GOBP PEPTIDYL PROLINE MODIFICATION	0.174664177954601
GOBP PEPTIDYL SERINE MODIFICATION	0.580627959457699
GOBP PEPTIDYL THREONINE MODIFICATION	0.287734954513356
GOBP PEPTIDYL TYROSINE MODIFICATION	0.00553923980778012
GOBP PEPTIDYL ARGININE METHYLATION	0.566873341218699
GOBP PEPTIDYL L CYSTEINE S PALMITOYLATION	2.82040037568919e-05
GOBP PROTEIN O LINKED GLYCOSYLATION VIA SERINE	0.30644292200773
GOBP PROTEIN O LINKED GLYCOSYLATION VIA THREONINE	0.0210817848688957
GOBP PROTEIN CHROMOPHORE LINKAGE	0.829822918677036
[truncated: 5,652 more rows]
