# Supplementary material for: Identification of disulfidptosis in esophageal squamous cell carcinoma based on single-cell and bulk RNA-seq data to predict prognosis and treatment response
Source: Front Immunol. 2025 Apr 15;16:1567793. doi: 10.3389/fimmu.2025.1567793 (PMC12037556; doi:10.3389/fimmu.2025.1567793)
Supplement: Supplementary file 1 [file Presentation1.zip › Prognostic signature and immune microenvironment/bulk_gsva/SupplementaryTable_ssgsea GOBP gsva.txt]

"sample"	"GOBP MITOCHONDRIAL GENOME MAINTENANCE"	"GOBP REPRODUCTION"	"GOBP SINGLE STRAND BREAK REPAIR"	"GOBP REGULATION OF DNA RECOMBINATION"	"GOBP REGULATION OF MITOTIC RECOMBINATION"	"GOBP RIBOSOMAL LARGE SUBUNIT ASSEMBLY"	"GOBP RIBOSOMAL SMALL SUBUNIT ASSEMBLY"	"GOBP VERY LONG CHAIN FATTY ACID METABOLIC PROCESS"	"GOBP TRANSITION METAL ION TRANSPORT"	"GOBP UREA CYCLE"	"GOBP CITRULLINE METABOLIC PROCESS"	"GOBP RIBOSOMAL SUBUNIT EXPORT FROM NUCLEUS"	"GOBP RIBOSOMAL LARGE SUBUNIT EXPORT FROM NUCLEUS"	"GOBP RIBOSOMAL SMALL SUBUNIT EXPORT FROM NUCLEUS"	"GOBP MITOTIC SISTER CHROMATID SEGREGATION"	"GOBP CELL CYCLE CHECKPOINT SIGNALING"	"GOBP DNA REPLICATION CHECKPOINT SIGNALING"	"GOBP REGULATION OF TRANSCRIPTION INVOLVED IN G1 S TRANSITION OF MITOTIC CELL CYCLE"	"GOBP SULFUR AMINO ACID METABOLIC PROCESS"	"GOBP SULFUR AMINO ACID BIOSYNTHETIC PROCESS"	"GOBP SULFUR AMINO ACID CATABOLIC PROCESS"	"GOBP SULFUR AMINO ACID TRANSPORT"	"GOBP NEGATIVE REGULATION OF TRANSCRIPTION BY RNA POLYMERASE II"	"GOBP RRNA MODIFICATION"	"GOBP MAPK CASCADE"	"GOBP NUCLEAR TRANSCRIBED MRNA CATABOLIC PROCESS NONSENSE MEDIATED DECAY"	"GOBP PROTEIN POLYUBIQUITINATION"	"GOBP MEIOTIC SPINDLE ORGANIZATION"	"GOBP MICROTUBULE CYTOSKELETON ORGANIZATION"	"GOBP SPLICEOSOMAL TRI SNRNP COMPLEX ASSEMBLY"	"GOBP SPLICEOSOMAL COMPLEX ASSEMBLY"	"GOBP ALLANTOIN METABOLIC PROCESS"	"GOBP MITOCHONDRIAL FISSION"	"GOBP PEPTIDOGLYCAN METABOLIC PROCESS"	"GOBP POLYSACCHARIDE BIOSYNTHETIC PROCESS"	"GOBP POLYSACCHARIDE CATABOLIC PROCESS"	"GOBP MITOTIC CELL CYCLE"	"GOBP MITOTIC CYTOKINESIS"	"GOBP NUCLEAR TRANSCRIBED MRNA CATABOLIC PROCESS DEADENYLATION DEPENDENT DECAY"	"GOBP NUCLEAR TRANSCRIBED MRNA POLY A TAIL SHORTENING"	"GOBP DEADENYLATION DEPENDENT DECAPPING OF NUCLEAR TRANSCRIBED MRNA"	"GOBP NUCLEAR TRANSCRIBED MRNA CATABOLIC PROCESS EXONUCLEOLYTIC"	"GOBP RETROGRADE TRANSPORT VESICLE RECYCLING WITHIN GOLGI"	"GOBP RESPONSE TO REACTIVE OXYGEN SPECIES"	"GOBP RESPONSE TO OXYGEN RADICAL"	"GOBP PROTEIN DENEDDYLATION"	"GOBP RNA SPLICING VIA TRANSESTERIFICATION REACTIONS"	"GOBP ALTERNATIVE MRNA SPLICING VIA SPLICEOSOME"	"GOBP REGULATION OF ALTERNATIVE MRNA SPLICING VIA SPLICEOSOME"	"GOBP SPLICEOSOMAL SNRNP ASSEMBLY"	"GOBP MRNA 3 SPLICE SITE RECOGNITION"	"GOBP SPLICEOSOMAL CONFORMATIONAL CHANGES TO GENERATE CATALYTIC CONFORMATION"	"GOBP RNA SPLICING VIA ENDONUCLEOLYTIC CLEAVAGE AND LIGATION"	"GOBP MRNA 5 SPLICE SITE RECOGNITION"	"GOBP PROTEIN PEPTIDYL PROLYL ISOMERIZATION"	"GOBP REGULATION OF HISTONE H3 K36 METHYLATION"	"GOBP AUTOPHAGY OF MITOCHONDRION"	"GOBP MITOPHAGY"	"GOBP ENDONUCLEOLYTIC CLEAVAGE IN ITS1 TO SEPARATE SSU RRNA FROM 5 8S RRNA AND LSU RRNA FROM TRICISTRONIC RRNA TRANSCRIPT SSU RRNA 5 8S RRNA LSU RRNA"	"GOBP ENZYME DIRECTED RRNA PSEUDOURIDINE SYNTHESIS"	"GOBP MATURATION OF 5 8S RRNA"	"GOBP MATURATION OF SSU RRNA FROM TRICISTRONIC RRNA TRANSCRIPT SSU RRNA 5 8S RRNA LSU RRNA"	"GOBP MATURATION OF LSU RRNA FROM TRICISTRONIC RRNA TRANSCRIPT SSU RRNA 5 8S RRNA LSU RRNA"	"GOBP MATURATION OF 5 8S RRNA FROM TRICISTRONIC RRNA TRANSCRIPT SSU RRNA 5 8S RRNA LSU RRNA"	"GOBP CLEAVAGE INVOLVED IN RRNA PROCESSING"	"GOBP MATURATION OF LSU RRNA"	"GOBP ENDONUCLEOLYTIC CLEAVAGE INVOLVED IN RRNA PROCESSING"	"GOBP ENDONUCLEOLYTIC CLEAVAGE IN 5 ETS OF TRICISTRONIC RRNA TRANSCRIPT SSU RRNA 5 8S RRNA LSU RRNA"	"GOBP SMALL NUCLEOLAR RIBONUCLEOPROTEIN COMPLEX ASSEMBLY"	"GOBP BOX C D SNORNP ASSEMBLY"	"GOBP EMBRYONIC AXIS SPECIFICATION"	"GOBP RESOLUTION OF MEIOTIC RECOMBINATION INTERMEDIATES"	"GOBP TELOMERE MAINTENANCE VIA RECOMBINATION"	"GOBP TELOMERE MAINTENANCE"	"GOBP RECOMBINATIONAL REPAIR"	"GOBP DOUBLE STRAND BREAK REPAIR VIA BREAK INDUCED REPLICATION"	"GOBP DNA DOUBLE STRAND BREAK PROCESSING"	"GOBP DNA SYNTHESIS INVOLVED IN DNA REPAIR"	"GOBP DNA CATABOLIC PROCESS ENDONUCLEOLYTIC"	"GOBP DNA CATABOLIC PROCESS EXONUCLEOLYTIC"	"GOBP SISTER CHROMATID SEGREGATION"	"GOBP REGULATION OF GLUTAMINE FAMILY AMINO ACID METABOLIC PROCESS"	"GOBP CELL MORPHOGENESIS"	"GOBP CELL MORPHOGENESIS INVOLVED IN DIFFERENTIATION"	"GOBP CYTOKINESIS"	"GOBP NUCLEAR TRANSCRIBED MRNA CATABOLIC PROCESS"	"GOBP MITOCHONDRIAL RNA CATABOLIC PROCESS"	"GOBP MITOCHONDRIAL RNA METABOLIC PROCESS"	"GOBP REGULATION OF MITOCHONDRIAL RNA CATABOLIC PROCESS"	"GOBP MITOCHONDRIAL RNA PROCESSING"	"GOBP MITOCHONDRIAL RNA 3 END PROCESSING"	"GOBP RNA 5 END PROCESSING"	"GOBP RRNA 5 END PROCESSING"	"GOBP TRANSCRIPTION DEPENDENT TETHERING OF RNA POLYMERASE II GENE DNA AT NUCLEAR PERIPHERY"	"GOBP RESPONSE TO ACID CHEMICAL"	"GOBP RNA POLYMERASE I PREINITIATION COMPLEX ASSEMBLY"	"GOBP FORMATION OF EXTRACHROMOSOMAL CIRCULAR DNA"	"GOBP GUANINE NUCLEOTIDE TRANSPORT"	"GOBP SKELETAL SYSTEM DEVELOPMENT"	"GOBP OSSIFICATION"	"GOBP NEUROTRANSMITTER UPTAKE"	"GOBP REGULATION OF NEUROTRANSMITTER LEVELS"	"GOBP ACTION POTENTIAL"	"GOBP RNA METHYLATION"	"GOBP PSEUDOURIDINE SYNTHESIS"	"GOBP CILIUM OR FLAGELLUM DEPENDENT CELL MOTILITY"	"GOBP OVARIAN FOLLICLE DEVELOPMENT"	"GOBP OVULATION FROM OVARIAN FOLLICLE"	"GOBP ANTRAL OVARIAN FOLLICLE GROWTH"	"GOBP LUTEINIZATION"	"GOBP LUTEOLYSIS"	"GOBP OOCYTE MATURATION"	"GOBP FATTY ACID ALPHA OXIDATION"	"GOBP RESPONSE TO PROTOZOAN"	"GOBP BRANCHING INVOLVED IN BLOOD VESSEL MORPHOGENESIS"	"GOBP VASCULOGENESIS"	"GOBP GANGLIOSIDE METABOLIC PROCESS"	"GOBP GANGLIOSIDE BIOSYNTHETIC PROCESS"	"GOBP MICROTUBULE BUNDLE FORMATION"	"GOBP OSTEOBLAST DIFFERENTIATION"	"GOBP UROGENITAL SYSTEM DEVELOPMENT"	"GOBP METANEPHROS DEVELOPMENT"	"GOBP TEMPERATURE HOMEOSTASIS"	"GOBP FEVER GENERATION"	"GOBP AMEBOIDAL TYPE CELL MIGRATION"	"GOBP REGULATION OF CHROMATIN ASSEMBLY OR DISASSEMBLY"	"GOBP ACROSOME ASSEMBLY"	"GOBP LONG CHAIN FATTY ACID METABOLIC PROCESS"	"GOBP CELLULAR GLUCOSE HOMEOSTASIS"	"GOBP TRNA 5 LEADER REMOVAL"	"GOBP HISTAMINE METABOLIC PROCESS"	"GOBP GASTRIC ACID SECRETION"	"GOBP IN UTERO EMBRYONIC DEVELOPMENT"	"GOBP GASTRULATION WITH MOUTH FORMING SECOND"	"GOBP FORMATION OF PRIMARY GERM LAYER"	"GOBP ENDODERM FORMATION"	"GOBP CELL FATE SPECIFICATION"	"GOBP CELL FATE DETERMINATION"	"GOBP MESODERMAL CELL FATE COMMITMENT"	"GOBP ENDODERMAL CELL FATE COMMITMENT"	"GOBP ENDODERMAL CELL FATE SPECIFICATION"	"GOBP FORMATION OF TRANSLATION PREINITIATION COMPLEX"	"GOBP MORPHOGENESIS OF A POLARIZED EPITHELIUM"	"GOBP EYE PHOTORECEPTOR CELL DIFFERENTIATION"	"GOBP NEURAL CREST CELL MIGRATION"	"GOBP SOMITOGENESIS"	"GOBP SOMITE SPECIFICATION"	"GOBP ORGAN INDUCTION"	"GOBP MORPHOGENESIS OF A BRANCHING STRUCTURE"	"GOBP NEURON MIGRATION"	"GOBP MEMBRANE RAFT ASSEMBLY"	"GOBP ESTABLISHMENT OF LYMPHOCYTE POLARITY"	"GOBP IMMUNOLOGICAL SYNAPSE FORMATION"	"GOBP MYELOID DENDRITIC CELL ACTIVATION"	"GOBP MICROGLIAL CELL ACTIVATION"	"GOBP CELL ACTIVATION"	"GOBP LEUKOCYTE HOMEOSTASIS"	"GOBP PLASMA MEMBRANE REPAIR"	"GOBP NATURAL KILLER CELL DIFFERENTIATION"	"GOBP NEUTROPHIL HOMEOSTASIS"	"GOBP NEUTROPHIL APOPTOTIC PROCESS"	"GOBP B CELL HOMEOSTASIS"	"GOBP B CELL APOPTOTIC PROCESS"	"GOBP NATURAL KILLER CELL PROLIFERATION"	"GOBP ANTIBODY DEPENDENT CELLULAR CYTOTOXICITY"	"GOBP CYTOKINE PRODUCTION"	"GOBP NEGATIVE REGULATION OF CYTOKINE PRODUCTION"	"GOBP POSITIVE REGULATION OF CYTOKINE PRODUCTION"	"GOBP SEROTONIN SECRETION"	"GOBP HISTAMINE SECRETION"	"GOBP MESONEPHROS DEVELOPMENT"	"GOBP BLASTOCYST DEVELOPMENT"	"GOBP BLASTOCYST FORMATION"	"GOBP INNER CELL MASS CELL DIFFERENTIATION"	"GOBP TROPHECTODERMAL CELL DIFFERENTIATION"	"GOBP BLASTOCYST GROWTH"	"GOBP INNER CELL MASS CELL PROLIFERATION"	"GOBP RELEASE OF CYTOCHROME C FROM MITOCHONDRIA"	"GOBP EPITHELIAL TO MESENCHYMAL TRANSITION"	"GOBP NEURAL PLATE MORPHOGENESIS"	"GOBP NEURAL PLATE DEVELOPMENT"	"GOBP NEURAL TUBE FORMATION"	"GOBP NEURAL FOLD FORMATION"	"GOBP PROTEIN INSERTION INTO MITOCHONDRIAL MEMBRANE INVOLVED IN APOPTOTIC SIGNALING PATHWAY"	"GOBP PHAGOLYSOSOME ASSEMBLY"	"GOBP NK T CELL DIFFERENTIATION"	"GOBP NK T CELL PROLIFERATION"	"GOBP COMPLEMENT ACTIVATION LECTIN PATHWAY"	"GOBP RESPONSE TO YEAST"	"GOBP RECEPTOR RECYCLING"	"GOBP ENDOTHELIAL CELL DEVELOPMENT"	"GOBP ENDOTHELIAL CELL MORPHOGENESIS"	"GOBP PLACENTA DEVELOPMENT"	"GOBP EMBRYONIC PLACENTA DEVELOPMENT"	"GOBP MATERNAL PLACENTA DEVELOPMENT"	"GOBP RETINA HOMEOSTASIS"	"GOBP CELL KILLING"	"GOBP LEUKOCYTE MEDIATED CYTOTOXICITY"	"GOBP REGULATION OF LEUKOCYTE MEDIATED CYTOTOXICITY"	"GOBP T CELL MEDIATED CYTOTOXICITY"	"GOBP REGULATION OF T CELL MEDIATED CYTOTOXICITY"	"GOBP NEGATIVE REGULATION OF T CELL MEDIATED CYTOTOXICITY"	"GOBP POSITIVE REGULATION OF T CELL MEDIATED CYTOTOXICITY"	"GOBP REGULATION OF RECEPTOR RECYCLING"	"GOBP NEGATIVE REGULATION OF RECEPTOR RECYCLING"	"GOBP POSITIVE REGULATION OF RECEPTOR RECYCLING"	"GOBP B 1 B CELL DIFFERENTIATION"	"GOBP REGULATION OF PROTEIN PHOSPHORYLATION"	"GOBP POSITIVE REGULATION OF PROTEIN PHOSPHORYLATION"	"GOBP ENDOTHELIAL CELL PROLIFERATION"	"GOBP NEGATIVE REGULATION OF ENDOTHELIAL CELL PROLIFERATION"	"GOBP POSITIVE REGULATION OF ENDOTHELIAL CELL PROLIFERATION"	"GOBP POSTSYNAPTIC MEMBRANE ORGANIZATION"	"GOBP VASCULATURE DEVELOPMENT"	"GOBP LYMPH VESSEL DEVELOPMENT"	"GOBP LYMPHANGIOGENESIS"	"GOBP REGULATION OF CELL MATRIX ADHESION"	"GOBP NEGATIVE REGULATION OF CELL MATRIX ADHESION"	"GOBP POSITIVE REGULATION OF CELL MATRIX ADHESION"	"GOBP BLOOD VESSEL MATURATION"	"GOBP POSITIVE REGULATION OF NEUROTRANSMITTER SECRETION"	"GOBP SYNAPTIC TRANSMISSION DOPAMINERGIC"	"GOBP STARTLE RESPONSE"	"GOBP SUCKLING BEHAVIOR"	"GOBP BLOOD VESSEL REMODELING"	"GOBP RESPONSE TO AMPHETAMINE"	"GOBP NERVOUS SYSTEM PROCESS INVOLVED IN REGULATION OF SYSTEMIC ARTERIAL BLOOD PRESSURE"	"GOBP RENAL SYSTEM PROCESS INVOLVED IN REGULATION OF BLOOD VOLUME"	"GOBP REGULATION OF SYSTEMIC ARTERIAL BLOOD PRESSURE BY HORMONE"	"GOBP REGULATION OF SYSTEMIC ARTERIAL BLOOD PRESSURE BY CIRCULATORY RENIN ANGIOTENSIN"	"GOBP REGULATION OF SYSTEMIC ARTERIAL BLOOD PRESSURE BY VASOPRESSIN"	"GOBP REGULATION OF SYSTEMIC ARTERIAL BLOOD PRESSURE BY NOREPINEPHRINE EPINEPHRINE"	"GOBP RENIN SECRETION INTO BLOOD STREAM"	"GOBP REGULATION OF ANGIOTENSIN LEVELS IN BLOOD"	"GOBP MORPHOGENESIS OF AN EPITHELIUM"	"GOBP MORPHOGENESIS OF AN EPITHELIAL SHEET"	"GOBP REGULATION OF BLOOD VOLUME BY RENIN ANGIOTENSIN"	"GOBP RESPONSE TO DIETARY EXCESS"	"GOBP REDUCTION OF FOOD INTAKE IN RESPONSE TO DIETARY EXCESS"	"GOBP DIET INDUCED THERMOGENESIS"	"GOBP REGULATION OF THE FORCE OF HEART CONTRACTION"	"GOBP REGULATION OF HEART RATE"	"GOBP REGULATION OF SODIUM ION TRANSPORT"	"GOBP G PROTEIN COUPLED RECEPTOR INTERNALIZATION"	"GOBP BRAIN RENIN ANGIOTENSIN SYSTEM"	"GOBP REGULATION OF L GLUTAMATE IMPORT ACROSS PLASMA MEMBRANE"	"GOBP SPROUTING ANGIOGENESIS"	"GOBP CELL MIGRATION INVOLVED IN SPROUTING ANGIOGENESIS"	"GOBP BLOOD VESSEL ENDOTHELIAL CELL PROLIFERATION INVOLVED IN SPROUTING ANGIOGENESIS"	"GOBP POSITIVE REGULATION OF NEUROBLAST PROLIFERATION"	"GOBP POSITIVE REGULATION OF MESENCHYMAL CELL PROLIFERATION"	"GOBP CHONDROCYTE DIFFERENTIATION"	"GOBP CHONDROCYTE DEVELOPMENT"	"GOBP EPITHELIAL CELL DEVELOPMENT"	"GOBP COLUMNAR CUBOIDAL EPITHELIAL CELL DIFFERENTIATION"	"GOBP COLUMNAR CUBOIDAL EPITHELIAL CELL DEVELOPMENT"	"GOBP GLANDULAR EPITHELIAL CELL DIFFERENTIATION"	"GOBP GLANDULAR EPITHELIAL CELL DEVELOPMENT"	"GOBP COLUMNAR CUBOIDAL EPITHELIAL CELL MATURATION"	"GOBP EPITHELIAL CELL MATURATION"	"GOBP OPTIC CUP MORPHOGENESIS INVOLVED IN CAMERA TYPE EYE DEVELOPMENT"	"GOBP OSTEOBLAST DEVELOPMENT"	"GOBP REGULATION OF OXIDATIVE PHOSPHORYLATION"	"GOBP PROTEIN DEPALMITOYLATION"	"GOBP REGULATION OF RESPIRATORY GASEOUS EXCHANGE BY NERVOUS SYSTEM PROCESS"	"GOBP LENS DEVELOPMENT IN CAMERA TYPE EYE"	"GOBP LENS MORPHOGENESIS IN CAMERA TYPE EYE"	"GOBP REGULATION OF RECEPTOR INTERNALIZATION"	"GOBP NEGATIVE REGULATION OF RECEPTOR INTERNALIZATION"	"GOBP POSITIVE REGULATION OF RECEPTOR INTERNALIZATION"	"GOBP AUDITORY RECEPTOR CELL MORPHOGENESIS"	"GOBP TRNA WOBBLE BASE MODIFICATION"	"GOBP TRNA WOBBLE URIDINE MODIFICATION"	"GOBP STORE OPERATED CALCIUM ENTRY"	"GOBP AGGRESSIVE BEHAVIOR"	"GOBP THYROID HORMONE MEDIATED SIGNALING PATHWAY"	"GOBP OSTEOCLAST PROLIFERATION"	"GOBP CYTOPLASMIC TRANSLATION"	"GOBP CYTOPLASMIC TRANSLATIONAL ELONGATION"	"GOBP CYTOPLASMIC TRANSLATIONAL INITIATION"	"GOBP CAP DEPENDENT TRANSLATIONAL INITIATION"	"GOBP SOMATIC DIVERSIFICATION OF IMMUNE RECEPTORS"	"GOBP SOMATIC DIVERSIFICATION OF IMMUNOGLOBULINS INVOLVED IN IMMUNE RESPONSE"	"GOBP ACTIVATION OF INNATE IMMUNE RESPONSE"	"GOBP PATTERN RECOGNITION RECEPTOR SIGNALING PATHWAY"	"GOBP TOLL LIKE RECEPTOR SIGNALING PATHWAY"	"GOBP INNATE IMMUNE RESPONSE IN MUCOSA"	"GOBP NATURAL KILLER CELL MEDIATED IMMUNITY"	"GOBP POSITIVE REGULATION OF DEFENSE RESPONSE TO VIRUS BY HOST"	"GOBP LEUKOCYTE CHEMOTAXIS INVOLVED IN INFLAMMATORY RESPONSE"	"GOBP RESPONSE TO MOLECULE OF BACTERIAL ORIGIN"	"GOBP RESPONSE TO MOLECULE OF FUNGAL ORIGIN"	"GOBP HEMATOPOIETIC PROGENITOR CELL DIFFERENTIATION"	"GOBP WOUND HEALING INVOLVED IN INFLAMMATORY RESPONSE"	"GOBP CONNECTIVE TISSUE REPLACEMENT INVOLVED IN INFLAMMATORY RESPONSE WOUND HEALING"	"GOBP LYMPHOCYTE ANERGY"	"GOBP ADAPTIVE IMMUNE RESPONSE"	"GOBP ORGAN OR TISSUE SPECIFIC IMMUNE RESPONSE"	"GOBP IMMUNE EFFECTOR PROCESS"	"GOBP ACTIVATION OF IMMUNE RESPONSE"	"GOBP LYMPHOCYTE HOMEOSTASIS"	"GOBP MYELOID CELL HOMEOSTASIS"	"GOBP CELL ACTIVATION INVOLVED IN IMMUNE RESPONSE"	"GOBP MYELOID LEUKOCYTE ACTIVATION"	"GOBP MYELOID CELL ACTIVATION INVOLVED IN IMMUNE RESPONSE"	"GOBP MAST CELL ACTIVATION INVOLVED IN IMMUNE RESPONSE"	"GOBP MACROPHAGE ACTIVATION INVOLVED IN IMMUNE RESPONSE"	"GOBP NEUTROPHIL ACTIVATION INVOLVED IN IMMUNE RESPONSE"	"GOBP LYMPHOCYTE ACTIVATION INVOLVED IN IMMUNE RESPONSE"	"GOBP T CELL ACTIVATION INVOLVED IN IMMUNE RESPONSE"	"GOBP T CELL ACTIVATION VIA T CELL RECEPTOR CONTACT WITH ANTIGEN BOUND TO MHC MOLECULE ON ANTIGEN PRESENTING CELL"	"GOBP T CELL DIFFERENTIATION INVOLVED IN IMMUNE RESPONSE"	"GOBP T HELPER CELL LINEAGE COMMITMENT"	"GOBP T CELL PROLIFERATION INVOLVED IN IMMUNE RESPONSE"	"GOBP B CELL ACTIVATION INVOLVED IN IMMUNE RESPONSE"	"GOBP GERMINAL CENTER B CELL DIFFERENTIATION"	"GOBP MARGINAL ZONE B CELL DIFFERENTIATION"	"GOBP PLASMA CELL DIFFERENTIATION"	"GOBP MYELOID PROGENITOR CELL DIFFERENTIATION"	"GOBP LYMPHOID PROGENITOR CELL DIFFERENTIATION"	"GOBP B CELL PROLIFERATION INVOLVED IN IMMUNE RESPONSE"	"GOBP NATURAL KILLER CELL ACTIVATION INVOLVED IN IMMUNE RESPONSE"	"GOBP B CELL LINEAGE COMMITMENT"	"GOBP IMMATURE B CELL DIFFERENTIATION"	"GOBP PRO B CELL DIFFERENTIATION"	"GOBP MATURE B CELL DIFFERENTIATION"	"GOBP RESPONSE TO TUMOR CELL"	"GOBP HISTAMINE PRODUCTION INVOLVED IN INFLAMMATORY RESPONSE"	"GOBP DEFENSE RESPONSE TO TUMOR CELL"	"GOBP T CELL LINEAGE COMMITMENT"	"GOBP CD4 POSITIVE CD25 POSITIVE ALPHA BETA REGULATORY T CELL DIFFERENTIATION"	"GOBP CYTOKINE PRODUCTION INVOLVED IN IMMUNE RESPONSE"	"GOBP T CELL CYTOKINE PRODUCTION"	"GOBP NATURAL KILLER CELL CYTOKINE PRODUCTION"	"GOBP DENDRITIC CELL CYTOKINE PRODUCTION"	"GOBP MYELOID DENDRITIC CELL CYTOKINE PRODUCTION"	"GOBP IMMUNOGLOBULIN PRODUCTION"	"GOBP IMMUNOGLOBULIN PRODUCTION INVOLVED IN IMMUNOGLOBULIN MEDIATED IMMUNE RESPONSE"	"GOBP DENDRITIC CELL CHEMOTAXIS"	"GOBP MYELOID DENDRITIC CELL CHEMOTAXIS"	"GOBP IMMUNE RESPONSE TO TUMOR CELL"	"GOBP NATURAL KILLER CELL MEDIATED IMMUNE RESPONSE TO TUMOR CELL"	"GOBP T CELL MEDIATED IMMUNE RESPONSE TO TUMOR CELL"	"GOBP ANTIGEN PROCESSING AND PRESENTATION OF PEPTIDE ANTIGEN VIA MHC CLASS IB"	"GOBP COMPLEMENT RECEPTOR MEDIATED SIGNALING PATHWAY"	"GOBP FC RECEPTOR MEDIATED STIMULATORY SIGNALING PATHWAY"	"GOBP IMMUNE COMPLEX CLEARANCE"	"GOBP INFLAMMATORY RESPONSE TO ANTIGENIC STIMULUS"	"GOBP ACUTE INFLAMMATORY RESPONSE TO ANTIGENIC STIMULUS"	"GOBP PRODUCTION OF MOLECULAR MEDIATOR OF IMMUNE RESPONSE"	"GOBP LEUKOCYTE MEDIATED IMMUNITY"	"GOBP MYELOID LEUKOCYTE MEDIATED IMMUNITY"	"GOBP TYPE II HYPERSENSITIVITY"	"GOBP NEUTROPHIL MEDIATED IMMUNITY"	"GOBP EOSINOPHIL MEDIATED IMMUNITY"	"GOBP LYMPHOCYTE MEDIATED IMMUNITY"	"GOBP HUMORAL IMMUNE RESPONSE MEDIATED BY CIRCULATING IMMUNOGLOBULIN"	"GOBP T CELL MEDIATED IMMUNITY"	"GOBP T CELL ANTIGEN PROCESSING AND PRESENTATION"	"GOBP ADAPTIVE IMMUNE RESPONSE BASED ON SOMATIC RECOMBINATION OF IMMUNE RECEPTORS BUILT FROM IMMUNOGLOBULIN SUPERFAMILY DOMAINS"	"GOBP TOLERANCE INDUCTION DEPENDENT UPON IMMUNE RESPONSE"	"GOBP GERMINAL CENTER FORMATION"	"GOBP DENDRITIC CELL ANTIGEN PROCESSING AND PRESENTATION"	"GOBP ANTIGEN PROCESSING AND PRESENTATION OF PEPTIDE ANTIGEN VIA MHC CLASS I"	"GOBP ANTIGEN PROCESSING AND PRESENTATION VIA MHC CLASS IB"	"GOBP ANTIGEN PROCESSING AND PRESENTATION OF EXOGENOUS PEPTIDE ANTIGEN"	"GOBP ANTIGEN PROCESSING AND PRESENTATION OF ENDOGENOUS PEPTIDE ANTIGEN"	"GOBP ANTIGEN PROCESSING AND PRESENTATION OF ENDOGENOUS PEPTIDE ANTIGEN VIA MHC CLASS I VIA ER PATHWAY"	"GOBP PEPTIDE ANTIGEN ASSEMBLY WITH MHC PROTEIN COMPLEX"	"GOBP PEPTIDE ANTIGEN ASSEMBLY WITH MHC CLASS II PROTEIN COMPLEX"	"GOBP ANTIGEN PROCESSING AND PRESENTATION OF PEPTIDE OR POLYSACCHARIDE ANTIGEN VIA MHC CLASS II"	"GOBP TOLERANCE INDUCTION"	"GOBP TOLERANCE INDUCTION TO SELF ANTIGEN"	"GOBP T CELL TOLERANCE INDUCTION"	"GOBP IMMUNE SYSTEM DEVELOPMENT"	"GOBP LEUKOCYTE DIFFERENTIATION"	"GOBP LEUKOCYTE MIGRATION INVOLVED IN INFLAMMATORY RESPONSE"	"GOBP HYPERSENSITIVITY"	"GOBP ACUTE INFLAMMATORY RESPONSE"	"GOBP PRODUCTION OF MOLECULAR MEDIATOR INVOLVED IN INFLAMMATORY RESPONSE"	"GOBP CYTOKINE PRODUCTION INVOLVED IN INFLAMMATORY RESPONSE"	"GOBP RESPIRATORY BURST INVOLVED IN INFLAMMATORY RESPONSE"	"GOBP CHRONIC INFLAMMATORY RESPONSE"	"GOBP MONOCYTE CHEMOTAXIS"	"GOBP SOMATIC DIVERSIFICATION OF IMMUNE RECEPTORS VIA SOMATIC MUTATION"	"GOBP SOMATIC DIVERSIFICATION OF T CELL RECEPTOR GENES"	"GOBP MYELOID LEUKOCYTE DIFFERENTIATION"	"GOBP PLATELET DEGRANULATION"	"GOBP REGULATION OF ANTIGEN PROCESSING AND PRESENTATION"	"GOBP NEGATIVE REGULATION OF ANTIGEN PROCESSING AND PRESENTATION"	"GOBP POSITIVE REGULATION OF ANTIGEN PROCESSING AND PRESENTATION"	"GOBP REGULATION OF ANTIGEN PROCESSING AND PRESENTATION OF PEPTIDE OR POLYSACCHARIDE ANTIGEN VIA MHC CLASS II"	"GOBP REGULATION OF ANTIGEN PROCESSING AND PRESENTATION OF PEPTIDE ANTIGEN"	"GOBP REGULATION OF DENDRITIC CELL ANTIGEN PROCESSING AND PRESENTATION"	"GOBP POSITIVE REGULATION OF DENDRITIC CELL ANTIGEN PROCESSING AND PRESENTATION"	"GOBP REGULATION OF GERMINAL CENTER FORMATION"	"GOBP REGULATION OF IMMUNOGLOBULIN PRODUCTION"	"GOBP NEGATIVE REGULATION OF IMMUNOGLOBULIN PRODUCTION"	"GOBP POSITIVE REGULATION OF IMMUNOGLOBULIN PRODUCTION"	"GOBP REGULATION OF TOLERANCE INDUCTION"	"GOBP POSITIVE REGULATION OF TOLERANCE INDUCTION"	"GOBP POSITIVE REGULATION OF T CELL TOLERANCE INDUCTION"	"GOBP REGULATION OF ACUTE INFLAMMATORY RESPONSE"	"GOBP NEGATIVE REGULATION OF ACUTE INFLAMMATORY RESPONSE"	"GOBP POSITIVE REGULATION OF ACUTE INFLAMMATORY RESPONSE"	"GOBP REGULATION OF CHRONIC INFLAMMATORY RESPONSE"	"GOBP NEGATIVE REGULATION OF CHRONIC INFLAMMATORY RESPONSE"	"GOBP RESPIRATORY BURST INVOLVED IN DEFENSE RESPONSE"	"GOBP REGULATION OF IMMUNE SYSTEM PROCESS"	"GOBP NEGATIVE REGULATION OF IMMUNE SYSTEM PROCESS"	"GOBP POSITIVE REGULATION OF IMMUNE SYSTEM PROCESS"	"GOBP REGULATION OF LEUKOCYTE MIGRATION"	"GOBP NEGATIVE REGULATION OF LEUKOCYTE MIGRATION"	"GOBP POSITIVE REGULATION OF LEUKOCYTE MIGRATION"	"GOBP REGULATION OF LEUKOCYTE CHEMOTAXIS"	"GOBP NEGATIVE REGULATION OF LEUKOCYTE CHEMOTAXIS"	"GOBP POSITIVE REGULATION OF LEUKOCYTE CHEMOTAXIS"	"GOBP REGULATION OF CELLULAR EXTRAVASATION"	"GOBP NEGATIVE REGULATION OF CELLULAR EXTRAVASATION"	"GOBP POSITIVE REGULATION OF CELLULAR EXTRAVASATION"	"GOBP REGULATION OF IMMUNE EFFECTOR PROCESS"	"GOBP NEGATIVE REGULATION OF IMMUNE EFFECTOR PROCESS"	"GOBP POSITIVE REGULATION OF IMMUNE EFFECTOR PROCESS"	"GOBP REGULATION OF PRODUCTION OF MOLECULAR MEDIATOR OF IMMUNE RESPONSE"	"GOBP NEGATIVE REGULATION OF PRODUCTION OF MOLECULAR MEDIATOR OF IMMUNE RESPONSE"	"GOBP POSITIVE REGULATION OF PRODUCTION OF MOLECULAR MEDIATOR OF IMMUNE RESPONSE"	"GOBP REGULATION OF LEUKOCYTE MEDIATED IMMUNITY"	"GOBP NEGATIVE REGULATION OF LEUKOCYTE MEDIATED IMMUNITY"	"GOBP POSITIVE REGULATION OF LEUKOCYTE MEDIATED IMMUNITY"	"GOBP REGULATION OF LYMPHOCYTE MEDIATED IMMUNITY"	"GOBP NEGATIVE REGULATION OF LYMPHOCYTE MEDIATED IMMUNITY"	"GOBP POSITIVE REGULATION OF LYMPHOCYTE MEDIATED IMMUNITY"	"GOBP REGULATION OF T CELL MEDIATED IMMUNITY"	"GOBP NEGATIVE REGULATION OF T CELL MEDIATED IMMUNITY"	"GOBP POSITIVE REGULATION OF T CELL MEDIATED IMMUNITY"	"GOBP REGULATION OF B CELL MEDIATED IMMUNITY"	"GOBP NEGATIVE REGULATION OF B CELL MEDIATED IMMUNITY"	"GOBP POSITIVE REGULATION OF B CELL MEDIATED IMMUNITY"	"GOBP REGULATION OF NATURAL KILLER CELL MEDIATED IMMUNITY"	"GOBP NEGATIVE REGULATION OF NATURAL KILLER CELL MEDIATED IMMUNITY"	"GOBP POSITIVE REGULATION OF NATURAL KILLER CELL MEDIATED IMMUNITY"	"GOBP NEGATIVE REGULATION OF CYTOKINE PRODUCTION INVOLVED IN IMMUNE RESPONSE"	"GOBP POSITIVE REGULATION OF CYTOKINE PRODUCTION INVOLVED IN IMMUNE RESPONSE"	"GOBP NEGATIVE REGULATION OF T CELL CYTOKINE PRODUCTION"	"GOBP POSITIVE REGULATION OF T CELL CYTOKINE PRODUCTION"	"GOBP POSITIVE REGULATION OF DENDRITIC CELL CYTOKINE PRODUCTION"	"GOBP CYTOPLASMIC PATTERN RECOGNITION RECEPTOR SIGNALING PATHWAY"	"GOBP MYD88 DEPENDENT TOLL LIKE RECEPTOR SIGNALING PATHWAY"	"GOBP MYD88 INDEPENDENT TOLL LIKE RECEPTOR SIGNALING PATHWAY"	"GOBP INNATE IMMUNE RESPONSE ACTIVATING SIGNAL TRANSDUCTION"	"GOBP REGULATION OF ANTIMICROBIAL HUMORAL RESPONSE"	"GOBP POSITIVE REGULATION OF ANTIMICROBIAL HUMORAL RESPONSE"	"GOBP REGULATION OF MYELOID LEUKOCYTE DIFFERENTIATION"	"GOBP NEGATIVE REGULATION OF MYELOID LEUKOCYTE DIFFERENTIATION"	"GOBP POSITIVE REGULATION OF MYELOID LEUKOCYTE DIFFERENTIATION"	"GOBP IMMUNE RESPONSE REGULATING SIGNALING PATHWAY"	"GOBP IMMUNE RESPONSE INHIBITING SIGNAL TRANSDUCTION"	"GOBP IMMUNE RESPONSE INHIBITING CELL SURFACE RECEPTOR SIGNALING PATHWAY"	"GOBP IMMUNE RESPONSE REGULATING CELL SURFACE RECEPTOR SIGNALING PATHWAY"	"GOBP FC RECEPTOR MEDIATED INHIBITORY SIGNALING PATHWAY"	"GOBP ANTIMICROBIAL PEPTIDE PRODUCTION"	"GOBP ANTIBACTERIAL PEPTIDE PRODUCTION"	"GOBP NEGATIVE REGULATION OF PEPTIDE SECRETION"	"GOBP POSITIVE REGULATION OF PEPTIDE SECRETION"	"GOBP POSITIVE REGULATION OF ANTIBACTERIAL PEPTIDE PRODUCTION"	"GOBP REGULATION OF ADAPTIVE IMMUNE RESPONSE"	"GOBP NEGATIVE REGULATION OF ADAPTIVE IMMUNE RESPONSE"	"GOBP POSITIVE REGULATION OF ADAPTIVE IMMUNE RESPONSE"	"GOBP REGULATION OF T HELPER 1 TYPE IMMUNE RESPONSE"	"GOBP NEGATIVE REGULATION OF T HELPER 1 TYPE IMMUNE RESPONSE"	"GOBP POSITIVE REGULATION OF T HELPER 1 TYPE IMMUNE RESPONSE"	"GOBP NEGATIVE REGULATION OF TYPE 2 IMMUNE RESPONSE"	"GOBP POSITIVE REGULATION OF TYPE 2 IMMUNE RESPONSE"	"GOBP REGULATION OF RESPONSE TO BIOTIC STIMULUS"	"GOBP NEGATIVE REGULATION OF RESPONSE TO BIOTIC STIMULUS"	"GOBP POSITIVE REGULATION OF RESPONSE TO BIOTIC STIMULUS"	"GOBP REGULATION OF RESPONSE TO TUMOR CELL"	"GOBP POSITIVE REGULATION OF RESPONSE TO TUMOR CELL"	"GOBP REGULATION OF T CELL MEDIATED IMMUNE RESPONSE TO TUMOR CELL"	"GOBP POSITIVE REGULATION OF T CELL MEDIATED IMMUNE RESPONSE TO TUMOR CELL"	"GOBP REGULATION OF NATURAL KILLER CELL MEDIATED IMMUNE RESPONSE TO TUMOR CELL"	"GOBP POSITIVE REGULATION OF NATURAL KILLER CELL MEDIATED IMMUNE RESPONSE TO TUMOR CELL"	"GOBP REGULATION OF INFLAMMATORY RESPONSE TO ANTIGENIC STIMULUS"	"GOBP NEGATIVE REGULATION OF INFLAMMATORY RESPONSE TO ANTIGENIC STIMULUS"	"GOBP POSITIVE REGULATION OF INFLAMMATORY RESPONSE TO ANTIGENIC STIMULUS"	"GOBP REGULATION OF ACUTE INFLAMMATORY RESPONSE TO ANTIGENIC STIMULUS"	"GOBP NEGATIVE REGULATION OF ACUTE INFLAMMATORY RESPONSE TO ANTIGENIC STIMULUS"	"GOBP POSITIVE REGULATION OF ACUTE INFLAMMATORY RESPONSE TO ANTIGENIC STIMULUS"	"GOBP REGULATION OF HYPERSENSITIVITY"	"GOBP POSITIVE REGULATION OF HYPERSENSITIVITY"	"GOBP REGULATION OF MYELOID LEUKOCYTE MEDIATED IMMUNITY"	"GOBP NEGATIVE REGULATION OF MYELOID LEUKOCYTE MEDIATED IMMUNITY"	"GOBP POSITIVE REGULATION OF MYELOID LEUKOCYTE MEDIATED IMMUNITY"	"GOBP REGULATION OF B CELL APOPTOTIC PROCESS"	"GOBP NEGATIVE REGULATION OF B CELL APOPTOTIC PROCESS"	"GOBP POSITIVE REGULATION OF LYMPHOCYTE ANERGY"	"GOBP REGULATION OF HUMORAL IMMUNE RESPONSE"	"GOBP NEGATIVE REGULATION OF HUMORAL IMMUNE RESPONSE"	"GOBP POSITIVE REGULATION OF HUMORAL IMMUNE RESPONSE"	"GOBP REGULATION OF HUMORAL IMMUNE RESPONSE MEDIATED BY CIRCULATING IMMUNOGLOBULIN"	"GOBP NEGATIVE REGULATION OF HUMORAL IMMUNE RESPONSE MEDIATED BY CIRCULATING IMMUNOGLOBULIN"	"GOBP POSITIVE REGULATION OF HUMORAL IMMUNE RESPONSE MEDIATED BY CIRCULATING IMMUNOGLOBULIN"	"GOBP RESPONSE TO ISCHEMIA"	"GOBP LIPID HYDROXYLATION"	"GOBP DESMOSOME ORGANIZATION"	"GOBP REGIONALIZATION"	"GOBP DEVELOPMENTAL PROCESS INVOLVED IN REPRODUCTION"	"GOBP HEART MORPHOGENESIS"	"GOBP SKELETAL MUSCLE CONTRACTION"	"GOBP VOLUNTARY SKELETAL MUSCLE CONTRACTION"	"GOBP MUSCLE SYSTEM PROCESS"	"GOBP CIRCULATORY SYSTEM PROCESS"	"GOBP RENAL SYSTEM PROCESS"	"GOBP HEART PROCESS"	"GOBP RESPIRATORY SYSTEM PROCESS"	"GOBP VASCULAR PROCESS IN CIRCULATORY SYSTEM"	"GOBP REGULATION OF SYSTEMIC ARTERIAL BLOOD PRESSURE MEDIATED BY A CHEMICAL SIGNAL"	"GOBP REGULATION OF VASCULAR ASSOCIATED SMOOTH MUSCLE CONTRACTION"	"GOBP REGULATION OF THE FORCE OF HEART CONTRACTION BY CHEMICAL SIGNAL"	"GOBP REGULATION OF HEART RATE BY CHEMICAL SIGNAL"	"GOBP RENAL SYSTEM PROCESS INVOLVED IN REGULATION OF SYSTEMIC ARTERIAL BLOOD PRESSURE"	"GOBP RENAL CONTROL OF PERIPHERAL VASCULAR RESISTANCE INVOLVED IN REGULATION OF SYSTEMIC ARTERIAL BLOOD PRESSURE"	"GOBP REGULATION OF SYSTEMIC ARTERIAL BLOOD PRESSURE"	"GOBP REGULATION OF SYSTEMIC ARTERIAL BLOOD PRESSURE BY RENIN ANGIOTENSIN"	"GOBP POSITIVE REGULATION OF SYSTEMIC ARTERIAL BLOOD PRESSURE"	"GOBP NEGATIVE REGULATION OF SYSTEMIC ARTERIAL BLOOD PRESSURE"	"GOBP RENAL WATER HOMEOSTASIS"	"GOBP REGULATION OF GLOMERULAR FILTRATION"	"GOBP RENAL SODIUM ION TRANSPORT"	"GOBP RENAL WATER TRANSPORT"	"GOBP REGULATION OF SYSTEMIC ARTERIAL BLOOD PRESSURE BY ENDOTHELIN"	"GOBP HEART FIELD SPECIFICATION"	"GOBP SECONDARY HEART FIELD SPECIFICATION"	"GOBP DETERMINATION OF LEFT RIGHT ASYMMETRY IN LATERAL MESODERM"	"GOBP EMBRYONIC HEART TUBE MORPHOGENESIS"	"GOBP OUTFLOW TRACT SEPTUM MORPHOGENESIS"	"GOBP MEMBRANOUS SEPTUM MORPHOGENESIS"	"GOBP MUSCULAR SEPTUM MORPHOGENESIS"	"GOBP OUTFLOW TRACT MORPHOGENESIS"	"GOBP REGULATION OF ANIMAL ORGAN FORMATION"	"GOBP ENDOCARDIUM DEVELOPMENT"	"GOBP ENDOTHELIUM DEVELOPMENT"	"GOBP MORPHOGENESIS OF AN ENDOTHELIUM"	"GOBP ENDOCARDIUM MORPHOGENESIS"	"GOBP CARDIAC CONDUCTION SYSTEM DEVELOPMENT"	"GOBP ATRIOVENTRICULAR NODE DEVELOPMENT"	"GOBP SINOATRIAL NODE DEVELOPMENT"	"GOBP HIS PURKINJE SYSTEM DEVELOPMENT"	"GOBP HEART VALVE DEVELOPMENT"	"GOBP ATRIOVENTRICULAR VALVE DEVELOPMENT"	"GOBP MITRAL VALVE DEVELOPMENT"	"GOBP TRICUSPID VALVE DEVELOPMENT"	"GOBP PULMONARY VALVE DEVELOPMENT"	"GOBP HEART VALVE MORPHOGENESIS"	"GOBP AORTIC VALVE MORPHOGENESIS"	"GOBP PULMONARY VALVE MORPHOGENESIS"	"GOBP TRICUSPID VALVE MORPHOGENESIS"	"GOBP HEART VALVE FORMATION"	"GOBP ATRIOVENTRICULAR VALVE FORMATION"	"GOBP ENDOCARDIAL CUSHION DEVELOPMENT"	"GOBP EPITHELIAL TO MESENCHYMAL TRANSITION INVOLVED IN ENDOCARDIAL CUSHION FORMATION"	"GOBP ENDOCARDIAL CUSHION MORPHOGENESIS"	"GOBP CARDIAC CHAMBER DEVELOPMENT"	"GOBP CARDIAC CHAMBER MORPHOGENESIS"	"GOBP CARDIAC CHAMBER FORMATION"	"GOBP CARDIAC VENTRICLE MORPHOGENESIS"	"GOBP CARDIAC ATRIUM MORPHOGENESIS"	"GOBP CARDIAC VENTRICLE FORMATION"	"GOBP CARDIAC LEFT VENTRICLE MORPHOGENESIS"	"GOBP CARDIAC RIGHT VENTRICLE MORPHOGENESIS"	"GOBP VENTRICULAR TRABECULA MYOCARDIUM MORPHOGENESIS"	"GOBP VENTRICULAR COMPACT MYOCARDIUM MORPHOGENESIS"	"GOBP ATRIAL CARDIAC MUSCLE TISSUE DEVELOPMENT"	"GOBP VENTRICULAR CARDIAC MUSCLE TISSUE DEVELOPMENT"	"GOBP CARDIAC ATRIUM DEVELOPMENT"	"GOBP CARDIAC VENTRICLE DEVELOPMENT"	"GOBP GROWTH INVOLVED IN HEART MORPHOGENESIS"	"GOBP CARDIAC NEURAL CREST CELL MIGRATION INVOLVED IN OUTFLOW TRACT MORPHOGENESIS"	"GOBP REGULATION OF MEMBRANE DEPOLARIZATION"	"GOBP CARDIOBLAST PROLIFERATION"	"GOBP REGULATION OF SECONDARY HEART FIELD CARDIOBLAST PROLIFERATION"	"GOBP ENDOCARDIAL CUSHION FORMATION"	"GOBP APOPTOTIC PROCESS INVOLVED IN HEART MORPHOGENESIS"	"GOBP CARDIAC SEPTUM DEVELOPMENT"	"GOBP VENTRICULAR SEPTUM DEVELOPMENT"	"GOBP ATRIAL SEPTUM DEVELOPMENT"	"GOBP SEPTUM PRIMUM DEVELOPMENT"	"GOBP MUSCLE HYPERTROPHY IN RESPONSE TO STRESS"	"GOBP PHYSIOLOGICAL CARDIAC MUSCLE HYPERTROPHY"	"GOBP WNT SIGNALING PATHWAY INVOLVED IN HEART DEVELOPMENT"	"GOBP REGULATION OF WNT SIGNALING PATHWAY INVOLVED IN HEART DEVELOPMENT"	"GOBP NEGATIVE REGULATION OF WNT SIGNALING PATHWAY INVOLVED IN HEART DEVELOPMENT"	"GOBP PANCREATIC A CELL DIFFERENTIATION"	"GOBP POSITIVE REGULATION OF BLOOD PRESSURE BY EPINEPHRINE NOREPINEPHRINE"	"GOBP TYPE B PANCREATIC CELL DEVELOPMENT"	"GOBP REGULATION OF EXTRACELLULAR MATRIX CONSTITUENT SECRETION"	"GOBP POSITIVE REGULATION OF EXTRACELLULAR MATRIX CONSTITUENT SECRETION"	"GOBP AMINO ACID TRANSMEMBRANE TRANSPORT"	"GOBP KERATINOCYTE DEVELOPMENT"	"GOBP MESENCHYMAL TO EPITHELIAL TRANSITION INVOLVED IN METANEPHROS MORPHOGENESIS"	"GOBP METANEPHROS MORPHOGENESIS"	"GOBP REGULATION OF MESENCHYMAL TO EPITHELIAL TRANSITION INVOLVED IN METANEPHROS MORPHOGENESIS"	"GOBP CILIUM MOVEMENT"	"GOBP PERICARDIUM MORPHOGENESIS"	"GOBP REGULATION OF CILIUM MOVEMENT"	"GOBP POSITIVE REGULATION OF CILIUM MOVEMENT"	"GOBP REGULATION OF CILIUM BEAT FREQUENCY"	"GOBP NORADRENERGIC NEURON DIFFERENTIATION"	"GOBP NORADRENERGIC NEURON DEVELOPMENT"	"GOBP BRAINSTEM DEVELOPMENT"	"GOBP EPITHELIAL CELL MORPHOGENESIS"	"GOBP AXIS ELONGATION"	"GOBP PLANAR CELL POLARITY PATHWAY INVOLVED IN AXIS ELONGATION"	"GOBP RETINAL PIGMENT EPITHELIUM DEVELOPMENT"	"GOBP NEURAL RETINA DEVELOPMENT"	"GOBP CHONDROCYTE DIFFERENTIATION INVOLVED IN ENDOCHONDRAL BONE MORPHOGENESIS"	"GOBP CHONDROCYTE HYPERTROPHY"	"GOBP GROWTH PLATE CARTILAGE DEVELOPMENT"	"GOBP GROWTH PLATE CARTILAGE CHONDROCYTE DIFFERENTIATION"	"GOBP GROWTH PLATE CARTILAGE CHONDROCYTE DEVELOPMENT"	"GOBP CHONDROCYTE DEVELOPMENT INVOLVED IN ENDOCHONDRAL BONE MORPHOGENESIS"	"GOBP DETECTION OF CALCIUM ION"	"GOBP CARBOHYDRATE METABOLIC PROCESS"	"GOBP POLYSACCHARIDE METABOLIC PROCESS"	"GOBP REGULATION OF GLYCOGEN CATABOLIC PROCESS"	"GOBP DISACCHARIDE METABOLIC PROCESS"	"GOBP MONOSACCHARIDE METABOLIC PROCESS"	"GOBP FRUCTOSE METABOLIC PROCESS"	"GOBP FRUCTOSE 6 PHOSPHATE METABOLIC PROCESS"	"GOBP FRUCTOSE 2 6 BISPHOSPHATE METABOLIC PROCESS"	"GOBP FUCOSE METABOLIC PROCESS"	"GOBP GLUCOSE METABOLIC PROCESS"	"GOBP GLUCOSE CATABOLIC PROCESS"	"GOBP UDP GLUCOSE METABOLIC PROCESS"	"GOBP GALACTOSE METABOLIC PROCESS"	"GOBP MANNOSE METABOLIC PROCESS"	"GOBP INOSITOL METABOLIC PROCESS"	"GOBP AMINOGLYCAN METABOLIC PROCESS"	"GOBP AMINOGLYCAN BIOSYNTHETIC PROCESS"	"GOBP AMINOGLYCAN CATABOLIC PROCESS"	"GOBP GLYCOSAMINOGLYCAN CATABOLIC PROCESS"	"GOBP PROTEOGLYCAN METABOLIC PROCESS"	"GOBP CHITIN METABOLIC PROCESS"	"GOBP AMINO SUGAR METABOLIC PROCESS"	"GOBP N ACETYLGLUCOSAMINE METABOLIC PROCESS"	"GOBP UDP N ACETYLGLUCOSAMINE METABOLIC PROCESS"	"GOBP UDP N ACETYLGLUCOSAMINE BIOSYNTHETIC PROCESS"	"GOBP N ACETYLNEURAMINATE METABOLIC PROCESS"	"GOBP URONIC ACID METABOLIC PROCESS"	"GOBP ALCOHOL METABOLIC PROCESS"	"GOBP ETHANOL METABOLIC PROCESS"	"GOBP ETHANOL CATABOLIC PROCESS"	"GOBP ETHANOL OXIDATION"	"GOBP GLYCEROL 3 PHOSPHATE METABOLIC PROCESS"	"GOBP CELLULAR GLUCAN METABOLIC PROCESS"	"GOBP CELLULAR ALDEHYDE METABOLIC PROCESS"	"GOBP ORGANIC ACID METABOLIC PROCESS"	"GOBP ACETYL COA METABOLIC PROCESS"	"GOBP ACETYL COA BIOSYNTHETIC PROCESS"	"GOBP ACETYL COA BIOSYNTHETIC PROCESS FROM PYRUVATE"	"GOBP LACTATE METABOLIC PROCESS"	"GOBP PYRUVATE METABOLIC PROCESS"	"GOBP GENERATION OF PRECURSOR METABOLITES AND ENERGY"	"GOBP PENTOSE PHOSPHATE SHUNT"	"GOBP TRICARBOXYLIC ACID CYCLE"	"GOBP CITRATE METABOLIC PROCESS"	"GOBP ISOCITRATE METABOLIC PROCESS"	"GOBP 2 OXOGLUTARATE METABOLIC PROCESS"	"GOBP SUCCINYL COA METABOLIC PROCESS"	"GOBP SUCCINATE METABOLIC PROCESS"	"GOBP OXALOACETATE METABOLIC PROCESS"	"GOBP MALATE METABOLIC PROCESS"	"GOBP REGULATION OF CARBOHYDRATE METABOLIC PROCESS"	"GOBP REGULATION OF GLYCOLYTIC PROCESS"	"GOBP REGULATION OF GLUCONEOGENESIS"	"GOBP ENERGY RESERVE METABOLIC PROCESS"	"GOBP FERMENTATION"	"GOBP NADH OXIDATION"	"GOBP OXIDATIVE PHOSPHORYLATION"	"GOBP MITOCHONDRIAL ELECTRON TRANSPORT NADH TO UBIQUINONE"	"GOBP MITOCHONDRIAL ELECTRON TRANSPORT UBIQUINOL TO CYTOCHROME C"	"GOBP MITOCHONDRIAL ELECTRON TRANSPORT CYTOCHROME C TO OXYGEN"	"GOBP REGULATION OF NUCLEOTIDE METABOLIC PROCESS"	"GOBP PURINE NUCLEOBASE METABOLIC PROCESS"	"GOBP PURINE NUCLEOSIDE CATABOLIC PROCESS"	"GOBP PURINE RIBONUCLEOSIDE SALVAGE"	"GOBP AMP BIOSYNTHETIC PROCESS"	"GOBP CAMP BIOSYNTHETIC PROCESS"	"GOBP ADP BIOSYNTHETIC PROCESS"	"GOBP GMP BIOSYNTHETIC PROCESS"	"GOBP CGMP BIOSYNTHETIC PROCESS"	"GOBP GTP BIOSYNTHETIC PROCESS"	"GOBP IMP BIOSYNTHETIC PROCESS"	"GOBP PURINE NUCLEOTIDE CATABOLIC PROCESS"	"GOBP AMP CATABOLIC PROCESS"	"GOBP CAMP CATABOLIC PROCESS"	"GOBP IMP CATABOLIC PROCESS"	"GOBP PYRIMIDINE NUCLEOBASE METABOLIC PROCESS"	"GOBP DE NOVO PYRIMIDINE NUCLEOBASE BIOSYNTHETIC PROCESS"	"GOBP PYRIMIDINE NUCLEOBASE CATABOLIC PROCESS"	"GOBP PYRIMIDINE NUCLEOSIDE METABOLIC PROCESS"	"GOBP PYRIMIDINE NUCLEOTIDE METABOLIC PROCESS"	"GOBP UMP BIOSYNTHETIC PROCESS"	"GOBP UTP BIOSYNTHETIC PROCESS"	"GOBP PYRIMIDINE NUCLEOTIDE CATABOLIC PROCESS"	"GOBP DCMP CATABOLIC PROCESS"	"GOBP DNA METABOLIC PROCESS"	"GOBP DNA REPLICATION"	"GOBP DNA DEPENDENT DNA REPLICATION"	"GOBP MITOCHONDRIAL DNA REPLICATION"	"GOBP DNA TOPOLOGICAL CHANGE"	"GOBP DNA LIGATION"	"GOBP DNA UNWINDING INVOLVED IN DNA REPLICATION"	"GOBP DNA REPLICATION SYNTHESIS OF RNA PRIMER"	"GOBP DNA REPLICATION INITIATION"	"GOBP DNA STRAND ELONGATION INVOLVED IN DNA REPLICATION"	"GOBP REGULATION OF DNA REPLICATION"	"GOBP RNA DEPENDENT DNA BIOSYNTHETIC PROCESS"	"GOBP DNA REPAIR"	"GOBP REGULATION OF DNA REPAIR"	"GOBP TRANSCRIPTION COUPLED NUCLEOTIDE EXCISION REPAIR"	"GOBP BASE EXCISION REPAIR"	"GOBP BASE EXCISION REPAIR AP SITE FORMATION"	"GOBP BASE EXCISION REPAIR GAP FILLING"	"GOBP NUCLEOTIDE EXCISION REPAIR"	"GOBP PYRIMIDINE DIMER REPAIR"	"GOBP NUCLEOTIDE EXCISION REPAIR DNA GAP FILLING"	"GOBP MISMATCH REPAIR"	"GOBP POSTREPLICATION REPAIR"	"GOBP DOUBLE STRAND BREAK REPAIR"	"GOBP DOUBLE STRAND BREAK REPAIR VIA NONHOMOLOGOUS END JOINING"	"GOBP DNA MODIFICATION"	"GOBP DNA METHYLATION"	"GOBP DNA DEALKYLATION INVOLVED IN DNA REPAIR"	"GOBP DNA CATABOLIC PROCESS"	"GOBP APOPTOTIC DNA FRAGMENTATION"	"GOBP DNA RECOMBINATION"	"GOBP MITOTIC RECOMBINATION"	"GOBP DNA PACKAGING"	"GOBP CHROMATIN ORGANIZATION"	"GOBP CHROMATIN ASSEMBLY OR DISASSEMBLY"	"GOBP NUCLEOSOME ASSEMBLY"	"GOBP CHROMATIN REMODELING"	"GOBP DNA METHYLATION DEPENDENT HETEROCHROMATIN ASSEMBLY"	"GOBP REGULATION OF GENE EXPRESSION BY GENOMIC IMPRINTING"	"GOBP DNA TEMPLATED TRANSCRIPTION INITIATION"	"GOBP DNA TEMPLATED TRANSCRIPTION TERMINATION"	"GOBP DNA TEMPLATED TRANSCRIPTION ELONGATION"	"GOBP REGULATION OF TRANSCRIPTION BY RNA POLYMERASE I"	"GOBP REGULATION OF TRANSCRIPTION BY RNA POLYMERASE III"	"GOBP TRANSCRIPTION BY RNA POLYMERASE I"	"GOBP TRANSCRIPTION INITIATION FROM RNA POLYMERASE I PROMOTER"	"GOBP TRANSCRIPTION ELONGATION FROM RNA POLYMERASE I PROMOTER"	"GOBP TRANSCRIPTION INITIATION FROM RNA POLYMERASE II PROMOTER"	"GOBP TRANSCRIPTION ELONGATION FROM RNA POLYMERASE II PROMOTER"	"GOBP TERMINATION OF RNA POLYMERASE II TRANSCRIPTION"	"GOBP MRNA SPLICE SITE SELECTION"	"GOBP MRNA CLEAVAGE"	"GOBP ADENOSINE TO INOSINE EDITING"	"GOBP TRANSCRIPTION BY RNA POLYMERASE III"	"GOBP TRANSCRIPTION INITIATION FROM RNA POLYMERASE III PROMOTER"	"GOBP MITOCHONDRIAL TRANSCRIPTION"	"GOBP RNA PROCESSING"	"GOBP MRNA PROCESSING"	"GOBP MRNA 3 END PROCESSING BY STEM LOOP BINDING AND CLEAVAGE"	"GOBP TRNA METABOLIC PROCESS"	"GOBP TRNA MODIFICATION"	"GOBP RNA CATABOLIC PROCESS"	"GOBP MRNA CATABOLIC PROCESS"	"GOBP RNA LOCALIZATION"	"GOBP RNA EXPORT FROM NUCLEUS"	"GOBP MRNA EXPORT FROM NUCLEUS"	"GOBP TRANSLATIONAL INITIATION"	"GOBP TRANSLATIONAL ELONGATION"	"GOBP TRANSLATIONAL TERMINATION"	"GOBP REGULATION OF TRANSLATIONAL INITIATION"	"GOBP REGULATION OF TRANSLATIONAL ELONGATION"	"GOBP REGULATION OF TRANSLATIONAL TERMINATION"	"GOBP REGULATION OF TRANSLATIONAL FIDELITY"	"GOBP TRANSLATIONAL READTHROUGH"	"GOBP PROTEIN FOLDING"	"GOBP DE NOVO PROTEIN FOLDING"	"GOBP SIGNAL PEPTIDE PROCESSING"	"GOBP PROTEIN DEPHOSPHORYLATION"	"GOBP PROTEIN ADP RIBOSYLATION"	"GOBP PROTEIN ACETYLATION"	"GOBP N TERMINAL PROTEIN AMINO ACID ACETYLATION"	"GOBP PROTEIN SULFATION"	"GOBP PROTEIN METHYLATION"	"GOBP PROTEIN DEMETHYLATION"	"GOBP PROTEIN N LINKED GLYCOSYLATION"	"GOBP DOLICHYL DIPHOSPHATE BIOSYNTHETIC PROCESS"	"GOBP OLIGOSACCHARIDE LIPID INTERMEDIATE BIOSYNTHETIC PROCESS"	"GOBP N GLYCAN PROCESSING"	"GOBP PROTEIN O LINKED GLYCOSYLATION"	"GOBP N TERMINAL PROTEIN LIPIDATION"	"GOBP C TERMINAL PROTEIN LIPIDATION"	"GOBP GPI ANCHOR METABOLIC PROCESS"	"GOBP PROTEOLYSIS"	"GOBP MEMBRANE PROTEIN ECTODOMAIN PROTEOLYSIS"	"GOBP PROTEIN MONOUBIQUITINATION"	"GOBP PROTEIN QUALITY CONTROL FOR MISFOLDED OR INCOMPLETELY SYNTHESIZED PROTEINS"	"GOBP GLYCOPROTEIN CATABOLIC PROCESS"	"GOBP PROTEIN DEGLYCOSYLATION"	"GOBP PEPTIDE METABOLIC PROCESS"	"GOBP CELLULAR AMINO ACID METABOLIC PROCESS"	"GOBP REGULATION OF CELLULAR AMINO ACID METABOLIC PROCESS"	"GOBP ALANINE CATABOLIC PROCESS"	"GOBP ARGININE METABOLIC PROCESS"	"GOBP ARGININE BIOSYNTHETIC PROCESS"	"GOBP ARGININE CATABOLIC PROCESS"	"GOBP ASPARAGINE METABOLIC PROCESS"	"GOBP ASPARTATE METABOLIC PROCESS"	"GOBP CYSTEINE METABOLIC PROCESS"	"GOBP GLUTAMATE METABOLIC PROCESS"	"GOBP GLUTAMATE BIOSYNTHETIC PROCESS"	"GOBP GLUTAMATE CATABOLIC PROCESS"	"GOBP GLUTAMINE METABOLIC PROCESS"	"GOBP GLYCINE METABOLIC PROCESS"	"GOBP GLYCINE BIOSYNTHETIC PROCESS"	"GOBP HISTIDINE METABOLIC PROCESS"	"GOBP HISTIDINE CATABOLIC PROCESS"	"GOBP ISOLEUCINE METABOLIC PROCESS"	"GOBP LEUCINE METABOLIC PROCESS"	"GOBP LEUCINE CATABOLIC PROCESS"	"GOBP LYSINE METABOLIC PROCESS"	"GOBP LYSINE CATABOLIC PROCESS"	"GOBP METHIONINE METABOLIC PROCESS"	"GOBP L PHENYLALANINE METABOLIC PROCESS"	"GOBP PROLINE METABOLIC PROCESS"	"GOBP L SERINE METABOLIC PROCESS"	"GOBP L SERINE BIOSYNTHETIC PROCESS"	"GOBP L SERINE CATABOLIC PROCESS"	"GOBP THREONINE METABOLIC PROCESS"	"GOBP THREONINE CATABOLIC PROCESS"	"GOBP TRYPTOPHAN CATABOLIC PROCESS"	"GOBP TYROSINE METABOLIC PROCESS"	"GOBP TYROSINE CATABOLIC PROCESS"	"GOBP VALINE METABOLIC PROCESS"	"GOBP CELLULAR MODIFIED AMINO ACID METABOLIC PROCESS"	"GOBP AMINO ACID BETAINE METABOLIC PROCESS"	"GOBP AMINO ACID BETAINE BIOSYNTHETIC PROCESS"	"GOBP INDOLALKYLAMINE METABOLIC PROCESS"	"GOBP THYROID HORMONE GENERATION"	"GOBP ORNITHINE METABOLIC PROCESS"	"GOBP POLYAMINE METABOLIC PROCESS"	"GOBP POLYAMINE BIOSYNTHETIC PROCESS"	"GOBP PHOSPHAGEN METABOLIC PROCESS"	"GOBP PROTEIN TARGETING"	"GOBP NLS BEARING PROTEIN IMPORT INTO NUCLEUS"	"GOBP PROTEIN EXPORT FROM NUCLEUS"	"GOBP PROTEIN TARGETING TO MEMBRANE"	"GOBP COTRANSLATIONAL PROTEIN TARGETING TO MEMBRANE"	"GOBP SRP DEPENDENT COTRANSLATIONAL PROTEIN TARGETING TO MEMBRANE"	"GOBP SRP DEPENDENT COTRANSLATIONAL PROTEIN TARGETING TO MEMBRANE TRANSLOCATION"	"GOBP SRP DEPENDENT COTRANSLATIONAL PROTEIN TARGETING TO MEMBRANE SIGNAL SEQUENCE RECOGNITION"	"GOBP POSTTRANSLATIONAL PROTEIN TARGETING TO ENDOPLASMIC RETICULUM MEMBRANE"	"GOBP PROTEIN RETENTION IN ER LUMEN"	"GOBP PROTEIN TARGETING TO LYSOSOME"	"GOBP PROTEIN TARGETING TO VACUOLE"	"GOBP PROTEIN TARGETING TO PEROXISOME"	"GOBP PROTEIN TARGETING TO MITOCHONDRION"	"GOBP PROTEIN PROCESSING INVOLVED IN PROTEIN TARGETING TO MITOCHONDRION"	"GOBP LIPID METABOLIC PROCESS"	"GOBP FATTY ACID METABOLIC PROCESS"	"GOBP FATTY ACID BIOSYNTHETIC PROCESS"	"GOBP FATTY ACID BETA OXIDATION"	"GOBP UNSATURATED FATTY ACID BIOSYNTHETIC PROCESS"	"GOBP NEUTRAL LIPID METABOLIC PROCESS"	"GOBP MONOACYLGLYCEROL BIOSYNTHETIC PROCESS"	"GOBP TRIGLYCERIDE METABOLIC PROCESS"	"GOBP MEMBRANE LIPID METABOLIC PROCESS"	"GOBP PHOSPHOLIPID METABOLIC PROCESS"	"GOBP PHOSPHATIDYLETHANOLAMINE BIOSYNTHETIC PROCESS"	"GOBP GLYCEROPHOSPHOLIPID METABOLIC PROCESS"	"GOBP DIACYLGLYCEROL BIOSYNTHETIC PROCESS"	"GOBP PHOSPHATIDYLGLYCEROL BIOSYNTHETIC PROCESS"	"GOBP PHOSPHATIDYLCHOLINE BIOSYNTHETIC PROCESS"	"GOBP CDP CHOLINE PATHWAY"	"GOBP PHOSPHATIDYLSERINE METABOLIC PROCESS"	"GOBP PHOSPHATIDYLINOSITOL BIOSYNTHETIC PROCESS"	"GOBP GLYCEROL ETHER METABOLIC PROCESS"	"GOBP SPHINGOLIPID METABOLIC PROCESS"	"GOBP CERAMIDE METABOLIC PROCESS"	"GOBP GLYCOSYLCERAMIDE METABOLIC PROCESS"	"GOBP GLUCOSYLCERAMIDE METABOLIC PROCESS"	"GOBP SPHINGOMYELIN METABOLIC PROCESS"	"GOBP SPHINGOMYELIN CATABOLIC PROCESS"	"GOBP SPHINGOMYELIN BIOSYNTHETIC PROCESS"	"GOBP GLYCOSPHINGOLIPID METABOLIC PROCESS"	"GOBP GLYCOSPHINGOLIPID BIOSYNTHETIC PROCESS"	"GOBP GANGLIOSIDE CATABOLIC PROCESS"	"GOBP ICOSANOID METABOLIC PROCESS"	"GOBP LEUKOTRIENE METABOLIC PROCESS"	"GOBP PROSTANOID METABOLIC PROCESS"	"GOBP STEROID BIOSYNTHETIC PROCESS"	"GOBP BILE ACID BIOSYNTHETIC PROCESS"	"GOBP C21 STEROID HORMONE BIOSYNTHETIC PROCESS"	"GOBP PROGESTERONE BIOSYNTHETIC PROCESS"	"GOBP ANDROGEN BIOSYNTHETIC PROCESS"	"GOBP ESTROGEN BIOSYNTHETIC PROCESS"	"GOBP GLUCOCORTICOID BIOSYNTHETIC PROCESS"	"GOBP MINERALOCORTICOID BIOSYNTHETIC PROCESS"	"GOBP STEROID CATABOLIC PROCESS"	"GOBP CHOLESTEROL CATABOLIC PROCESS"	"GOBP ANDROGEN CATABOLIC PROCESS"	"GOBP ISOPRENOID METABOLIC PROCESS"	"GOBP TERPENOID METABOLIC PROCESS"	"GOBP ONE CARBON METABOLIC PROCESS"	"GOBP NADH METABOLIC PROCESS"	"GOBP NADH REGENERATION"	"GOBP NADP METABOLIC PROCESS"	"GOBP NADPH REGENERATION"	"GOBP UBIQUINONE METABOLIC PROCESS"	"GOBP GLUTATHIONE METABOLIC PROCESS"	"GOBP GLUTATHIONE CATABOLIC PROCESS"	"GOBP ATP BIOSYNTHETIC PROCESS"	"GOBP FOLIC ACID CONTAINING COMPOUND METABOLIC PROCESS"	"GOBP VITAMIN METABOLIC PROCESS"	"GOBP WATER SOLUBLE VITAMIN METABOLIC PROCESS"	"GOBP RIBOFLAVIN METABOLIC PROCESS"	"GOBP FAT SOLUBLE VITAMIN METABOLIC PROCESS"	"GOBP VITAMIN A METABOLIC PROCESS"	"GOBP PORPHYRIN CONTAINING COMPOUND METABOLIC PROCESS"	"GOBP PROTOPORPHYRINOGEN IX BIOSYNTHETIC PROCESS"	"GOBP SULFUR COMPOUND METABOLIC PROCESS"	"GOBP SUPEROXIDE METABOLIC PROCESS"	"GOBP XENOBIOTIC METABOLIC PROCESS"	"GOBP ION TRANSPORT"	"GOBP CATION TRANSPORT"	"GOBP POTASSIUM ION TRANSPORT"	"GOBP SODIUM ION TRANSPORT"	"GOBP CALCIUM ION TRANSPORT"	"GOBP PHOSPHATE ION TRANSPORT"	"GOBP ANION TRANSPORT"	"GOBP CHLORIDE TRANSPORT"	"GOBP COBALT ION TRANSPORT"	"GOBP COPPER ION TRANSPORT"	"GOBP IRON ION TRANSPORT"	"GOBP MANGANESE ION TRANSPORT"	"GOBP ZINC ION TRANSPORT"	"GOBP WATER TRANSPORT"	"GOBP DICARBOXYLIC ACID TRANSPORT"	"GOBP NEUROTRANSMITTER TRANSPORT"	"GOBP SEROTONIN TRANSPORT"	"GOBP MITOCHONDRIAL TRANSPORT"	"GOBP PYRUVATE TRANSPORT"	"GOBP MITOCHONDRIAL CALCIUM ION TRANSMEMBRANE TRANSPORT"	"GOBP XENOBIOTIC TRANSMEMBRANE TRANSPORT"	"GOBP OLIGOPEPTIDE TRANSPORT"	"GOBP EXTRACELLULAR TRANSPORT"	"GOBP NUCLEOTIDE TRANSPORT"	"GOBP AMINO ACID TRANSPORT"	"GOBP GLUTAMINE TRANSPORT"	"GOBP CELLULAR ION HOMEOSTASIS"	"GOBP CELLULAR COPPER ION HOMEOSTASIS"	"GOBP CELLULAR IRON ION HOMEOSTASIS"	"GOBP CELLULAR SODIUM ION HOMEOSTASIS"	"GOBP CELL VOLUME HOMEOSTASIS"	"GOBP REGULATION OF PH"	"GOBP INTRACELLULAR PROTEIN TRANSPORT"	"GOBP EXOCYTOSIS"	"GOBP ENDOPLASMIC RETICULUM TO GOLGI VESICLE MEDIATED TRANSPORT"	"GOBP RETROGRADE VESICLE MEDIATED TRANSPORT GOLGI TO ENDOPLASMIC RETICULUM"	"GOBP INTRA GOLGI VESICLE MEDIATED TRANSPORT"	"GOBP POST GOLGI VESICLE MEDIATED TRANSPORT"	"GOBP GOLGI TO PLASMA MEMBRANE TRANSPORT"	"GOBP GOLGI TO ENDOSOME TRANSPORT"	"GOBP GOLGI TO VACUOLE TRANSPORT"	"GOBP ENDOCYTOSIS"	"GOBP RECEPTOR MEDIATED ENDOCYTOSIS"	"GOBP VESICLE BUDDING FROM MEMBRANE"	"GOBP VESICLE TARGETING"	"GOBP VESICLE DOCKING INVOLVED IN EXOCYTOSIS"	"GOBP PINOCYTOSIS"	"GOBP PHAGOCYTOSIS"	"GOBP PHAGOCYTOSIS RECOGNITION"	"GOBP ACTIVATION OF CYSTEINE TYPE ENDOPEPTIDASE ACTIVITY INVOLVED IN APOPTOTIC PROCESS"	"GOBP CELLULAR COMPONENT DISASSEMBLY INVOLVED IN EXECUTION PHASE OF APOPTOSIS"	"GOBP ACTIVATION INDUCED CELL DEATH OF T CELLS"	"GOBP INFLAMMATORY CELL APOPTOTIC PROCESS"	"GOBP SUBSTRATE DEPENDENT CELL MIGRATION"	"GOBP SUBSTRATE DEPENDENT CELL MIGRATION CELL EXTENSION"	"GOBP MUSCLE CONTRACTION"	"GOBP REGULATION OF MUSCLE CONTRACTION"	"GOBP SMOOTH MUSCLE CONTRACTION"	"GOBP REGULATION OF SMOOTH MUSCLE CONTRACTION"	"GOBP STRIATED MUSCLE CONTRACTION"	"GOBP REGULATION OF STRIATED MUSCLE CONTRACTION"	"GOBP SYNCYTIUM FORMATION"	"GOBP DEFENSE RESPONSE"	"GOBP ACUTE PHASE RESPONSE"	"GOBP INFLAMMATORY RESPONSE"	"GOBP IMMUNE RESPONSE"	"GOBP COMPLEMENT ACTIVATION"	"GOBP COMPLEMENT ACTIVATION ALTERNATIVE PATHWAY"	"GOBP HUMORAL IMMUNE RESPONSE"	"GOBP CELLULAR DEFENSE RESPONSE"	"GOBP RESPONSE TO OSMOTIC STRESS"	"GOBP HYPOTONIC RESPONSE"	"GOBP HYPEROSMOTIC RESPONSE"	"GOBP CELLULAR RESPONSE TO DNA DAMAGE STIMULUS"	"GOBP DNA DAMAGE INDUCED PROTEIN PHOSPHORYLATION"	"GOBP DNA DAMAGE RESPONSE SIGNAL TRANSDUCTION BY P53 CLASS MEDIATOR RESULTING IN CELL CYCLE ARREST"	"GOBP RESPONSE TO OXIDATIVE STRESS"	"GOBP ER OVERLOAD RESPONSE"	"GOBP ER NUCLEUS SIGNALING PATHWAY"	"GOBP RESPONSE TO STEROL DEPLETION"	"GOBP CELLULAR RESPONSE TO NITROGEN STARVATION"	"GOBP NUCLEUS ORGANIZATION"	"GOBP NUCLEAR ENVELOPE ORGANIZATION"	"GOBP NUCLEAR PORE ORGANIZATION"	"GOBP NUCLEOLUS ORGANIZATION"	"GOBP MITOCHONDRION ORGANIZATION"	"GOBP MITOCHONDRIAL MEMBRANE ORGANIZATION"	"GOBP INNER MITOCHONDRIAL MEMBRANE ORGANIZATION"	"GOBP OUTER MITOCHONDRIAL MEMBRANE ORGANIZATION"	"GOBP PLASMA MEMBRANE ORGANIZATION"	"GOBP CYTOSKELETON ORGANIZATION"	"GOBP ACTIN FILAMENT ORGANIZATION"	"GOBP MICROTUBULE BASED PROCESS"	"GOBP MICROTUBULE BASED MOVEMENT"	"GOBP MICROTUBULE DEPOLYMERIZATION"	"GOBP MICROTUBULE NUCLEATION"	"GOBP TUBULIN COMPLEX ASSEMBLY"	"GOBP POST CHAPERONIN TUBULIN FOLDING PATHWAY"	"GOBP CYTOPLASM ORGANIZATION"	"GOBP ENDOPLASMIC RETICULUM ORGANIZATION"	"GOBP GOLGI ORGANIZATION"	"GOBP PEROXISOME ORGANIZATION"	"GOBP ENDOSOME ORGANIZATION"	"GOBP VACUOLE ORGANIZATION"	"GOBP VACUOLAR TRANSPORT"	"GOBP VACUOLAR ACIDIFICATION"	"GOBP PROTEIN CATABOLIC PROCESS IN THE VACUOLE"	"GOBP LYSOSOMAL TRANSPORT"	"GOBP LYSOSOMAL LUMEN ACIDIFICATION"	"GOBP CELL CELL JUNCTION ASSEMBLY"	"GOBP CELL CYCLE"	"GOBP SPINDLE ORGANIZATION"	"GOBP MITOTIC SPINDLE ORGANIZATION"	"GOBP SPINDLE ASSEMBLY INVOLVED IN FEMALE MEIOSIS"	"GOBP CHROMOSOME SEGREGATION"	"GOBP SISTER CHROMATID COHESION"	"GOBP REGULATION OF SISTER CHROMATID COHESION"	"GOBP MITOTIC SISTER CHROMATID COHESION"	"GOBP MITOTIC CHROMOSOME CONDENSATION"	"GOBP MITOTIC NUCLEAR MEMBRANE DISASSEMBLY"	"GOBP MITOTIC METAPHASE PLATE CONGRESSION"	"GOBP REGULATION OF MITOTIC NUCLEAR DIVISION"	"GOBP MITOTIC CELL CYCLE CHECKPOINT SIGNALING"	"GOBP MITOTIC G2 DNA DAMAGE CHECKPOINT SIGNALING"	"GOBP REGULATION OF EXIT FROM MITOSIS"	"GOBP NUCLEAR MIGRATION"	"GOBP HOMOLOGOUS CHROMOSOME PAIRING AT MEIOSIS"	"GOBP MALE MEIOTIC NUCLEAR DIVISION"	"GOBP MALE MEIOSIS I"	"GOBP FEMALE MEIOTIC NUCLEAR DIVISION"	"GOBP FEMALE MEIOSIS I"	"GOBP HOMOPHILIC CELL ADHESION VIA PLASMA MEMBRANE ADHESION MOLECULES"	"GOBP HETEROPHILIC CELL CELL ADHESION VIA PLASMA MEMBRANE CELL ADHESION MOLECULES"	"GOBP NEURON CELL CELL ADHESION"	"GOBP LEUKOCYTE CELL CELL ADHESION"	"GOBP CELL MATRIX ADHESION"	"GOBP NEGATIVE REGULATION OF CELL ADHESION"	"GOBP ESTABLISHMENT OR MAINTENANCE OF CELL POLARITY"	"GOBP ESTABLISHMENT OF TISSUE POLARITY"	"GOBP ENZYME LINKED RECEPTOR PROTEIN SIGNALING PATHWAY"	"GOBP RECEPTOR GUANYLYL CYCLASE SIGNALING PATHWAY"	"GOBP TRANSMEMBRANE RECEPTOR PROTEIN TYROSINE KINASE SIGNALING PATHWAY"	"GOBP ACTIVATION OF TRANSMEMBRANE RECEPTOR PROTEIN TYROSINE KINASE ACTIVITY"	"GOBP SIGNAL COMPLEX ASSEMBLY"	"GOBP NEGATIVE REGULATION OF EPIDERMAL GROWTH FACTOR ACTIVATED RECEPTOR ACTIVITY"	"GOBP REGULATION OF EPIDERMAL GROWTH FACTOR ACTIVATED RECEPTOR ACTIVITY"	"GOBP TRANSMEMBRANE RECEPTOR PROTEIN SERINE THREONINE KINASE SIGNALING PATHWAY"	"GOBP TRANSFORMING GROWTH FACTOR BETA RECEPTOR SIGNALING PATHWAY"	"GOBP COMMON PARTNER SMAD PROTEIN PHOSPHORYLATION"	"GOBP SMAD PROTEIN COMPLEX ASSEMBLY"	"GOBP TRANSMEMBRANE RECEPTOR PROTEIN TYROSINE PHOSPHATASE SIGNALING PATHWAY"	"GOBP G PROTEIN COUPLED RECEPTOR SIGNALING PATHWAY"	"GOBP G PROTEIN COUPLED RECEPTOR SIGNALING PATHWAY COUPLED TO CYCLIC NUCLEOTIDE SECOND MESSENGER"	"GOBP ADENYLATE CYCLASE MODULATING G PROTEIN COUPLED RECEPTOR SIGNALING PATHWAY"	"GOBP ADENYLATE CYCLASE ACTIVATING G PROTEIN COUPLED RECEPTOR SIGNALING PATHWAY"	"GOBP ACTIVATION OF ADENYLATE CYCLASE ACTIVITY"	"GOBP ADENYLATE CYCLASE ACTIVATING DOPAMINE RECEPTOR SIGNALING PATHWAY"	"GOBP ADENYLATE CYCLASE INHIBITING G PROTEIN COUPLED RECEPTOR SIGNALING PATHWAY"	"GOBP NEGATIVE REGULATION OF ADENYLATE CYCLASE ACTIVITY"	"GOBP ADENYLATE CYCLASE INHIBITING DOPAMINE RECEPTOR SIGNALING PATHWAY"	"GOBP ADENYLATE CYCLASE INHIBITING G PROTEIN COUPLED GLUTAMATE RECEPTOR SIGNALING PATHWAY"	"GOBP ADENYLATE CYCLASE INHIBITING G PROTEIN COUPLED ACETYLCHOLINE RECEPTOR SIGNALING PATHWAY"	"GOBP ADENYLATE CYCLASE INHIBITING SEROTONIN RECEPTOR SIGNALING PATHWAY"	"GOBP PHOSPHOLIPASE C ACTIVATING G PROTEIN COUPLED RECEPTOR SIGNALING PATHWAY"	"GOBP ACTIVATION OF PHOSPHOLIPASE C ACTIVITY"	"GOBP PROTEIN KINASE C ACTIVATING G PROTEIN COUPLED RECEPTOR SIGNALING PATHWAY"	"GOBP SEROTONIN RECEPTOR SIGNALING PATHWAY"	"GOBP DOPAMINE RECEPTOR SIGNALING PATHWAY"	"GOBP G PROTEIN COUPLED ACETYLCHOLINE RECEPTOR SIGNALING PATHWAY"	"GOBP GAMMA AMINOBUTYRIC ACID SIGNALING PATHWAY"	"GOBP GLUTAMATE RECEPTOR SIGNALING PATHWAY"	"GOBP G PROTEIN COUPLED GLUTAMATE RECEPTOR SIGNALING PATHWAY"	"GOBP TACHYKININ RECEPTOR SIGNALING PATHWAY"	"GOBP NEUROPEPTIDE SIGNALING PATHWAY"	"GOBP NOTCH SIGNALING PATHWAY"	"GOBP NOTCH RECEPTOR PROCESSING"	"GOBP POSITIVE REGULATION OF TRANSCRIPTION OF NOTCH RECEPTOR TARGET"	"GOBP WNT SIGNALING PATHWAY CALCIUM MODULATING PATHWAY"	"GOBP SMOOTHENED SIGNALING PATHWAY"	"GOBP INTEGRIN MEDIATED SIGNALING PATHWAY"	"GOBP I KAPPAB KINASE NF KAPPAB SIGNALING"	"GOBP ACTIVATION OF NF KAPPAB INDUCING KINASE ACTIVITY"	"GOBP I KAPPAB PHOSPHORYLATION"	"GOBP CYTOPLASMIC SEQUESTERING OF NF KAPPAB"	"GOBP JNK CASCADE"	"GOBP TYROSINE PHOSPHORYLATION OF STAT PROTEIN"	"GOBP NITRIC OXIDE MEDIATED SIGNAL TRANSDUCTION"	"GOBP SMALL GTPASE MEDIATED SIGNAL TRANSDUCTION"	"GOBP RAS PROTEIN SIGNAL TRANSDUCTION"	"GOBP RHO PROTEIN SIGNAL TRANSDUCTION"	"GOBP CELL CELL SIGNALING"	"GOBP NEUROTRANSMITTER SECRETION"	"GOBP NEURON NEURON SYNAPTIC TRANSMISSION"	"GOBP SYNAPTIC TRANSMISSION CHOLINERGIC"	"GOBP ENSHEATHMENT OF NEURONS"	"GOBP NEUROMUSCULAR SYNAPTIC TRANSMISSION"	"GOBP GAMETE GENERATION"	"GOBP GERM CELL DEVELOPMENT"	"GOBP SPERMATID NUCLEUS DIFFERENTIATION"	"GOBP FEMALE GAMETE GENERATION"	"GOBP OOCYTE CONSTRUCTION"	"GOBP INSEMINATION"	"GOBP SINGLE FERTILIZATION"	"GOBP BINDING OF SPERM TO ZONA PELLUCIDA"	"GOBP ACROSOME REACTION"	"GOBP PENETRATION OF ZONA PELLUCIDA"	"GOBP FUSION OF SPERM TO EGG PLASMA MEMBRANE INVOLVED IN SINGLE FERTILIZATION"	"GOBP EGG ACTIVATION"	"GOBP REGULATION OF MITOTIC CELL CYCLE"	"GOBP BLASTODERM SEGMENTATION"	"GOBP TRIPARTITE REGIONAL SUBDIVISION"	"GOBP ZYGOTIC DETERMINATION OF ANTERIOR POSTERIOR AXIS EMBRYO"	"GOBP THORAX AND ANTERIOR ABDOMEN DETERMINATION"	"GOBP GASTRULATION"	"GOBP SEGMENT SPECIFICATION"	"GOBP COMPARTMENT PATTERN SPECIFICATION"	"GOBP PATTERN SPECIFICATION PROCESS"	"GOBP ECTODERM DEVELOPMENT"	"GOBP NEUROBLAST PROLIFERATION"	"GOBP NEGATIVE REGULATION OF NEUROBLAST PROLIFERATION"	"GOBP AXONAL FASCICULATION"	"GOBP SYNAPSE ASSEMBLY"	"GOBP CENTRAL NERVOUS SYSTEM DEVELOPMENT"	"GOBP VENTRAL MIDLINE DEVELOPMENT"	"GOBP PERIPHERAL NERVOUS SYSTEM DEVELOPMENT"	"GOBP SENSORY ORGAN DEVELOPMENT"	"GOBP SALIVARY GLAND DEVELOPMENT"	"GOBP FOREGUT MORPHOGENESIS"	"GOBP ENDODERM DEVELOPMENT"	"GOBP MIDGUT DEVELOPMENT"	"GOBP MESODERM DEVELOPMENT"	"GOBP MESODERMAL CELL FATE SPECIFICATION"	"GOBP GONADAL MESODERM DEVELOPMENT"	"GOBP HEART DEVELOPMENT"	"GOBP ADULT HEART DEVELOPMENT"	"GOBP MUSCLE ORGAN DEVELOPMENT"	"GOBP MYOBLAST FUSION"	"GOBP NEUROMUSCULAR JUNCTION DEVELOPMENT"	"GOBP SEX DETERMINATION"	"GOBP SEX DIFFERENTIATION"	"GOBP DOSAGE COMPENSATION"	"GOBP EMBRYO IMPLANTATION"	"GOBP PARTURITION"	"GOBP AGING"	"GOBP CELL AGING"	"GOBP RESPONSE TO NUTRIENT"	"GOBP RESPIRATORY GASEOUS EXCHANGE BY RESPIRATORY SYSTEM"	"GOBP DIGESTION"	"GOBP EXCRETION"	"GOBP BODY FLUID SECRETION"	"GOBP LACTATION"	"GOBP BLOOD COAGULATION INTRINSIC PATHWAY"	"GOBP HEMOSTASIS"	"GOBP SENSORY PERCEPTION"	"GOBP PHOTOTRANSDUCTION"	"GOBP PHOTOTRANSDUCTION VISIBLE LIGHT"	"GOBP SENSORY PERCEPTION OF CHEMICAL STIMULUS"	"GOBP SENSORY PERCEPTION OF SMELL"	"GOBP BEHAVIOR"	"GOBP LEARNING"	"GOBP MEMORY"	"GOBP SHORT TERM MEMORY"	"GOBP LONG TERM MEMORY"	"GOBP MATING BEHAVIOR"	"GOBP MATING"	"GOBP COPULATION"	"GOBP RHYTHMIC BEHAVIOR"	"GOBP CIRCADIAN RHYTHM"	"GOBP GROOMING BEHAVIOR"	"GOBP LOCOMOTORY BEHAVIOR"	"GOBP FEEDING BEHAVIOR"	"GOBP VISUAL BEHAVIOR"	"GOBP CHEMOSENSORY BEHAVIOR"	"GOBP MECHANOSENSORY BEHAVIOR"	"GOBP REGULATION OF HEART CONTRACTION"	"GOBP TRNA PROCESSING"	"GOBP CELL RECOGNITION"	"GOBP NEURON RECOGNITION"	"GOBP MOTOR NEURON AXON GUIDANCE"	"GOBP MITOCHONDRIAL FUSION"	"GOBP TOLL SIGNALING PATHWAY"	"GOBP AXO DENDRITIC TRANSPORT"	"GOBP ANTEROGRADE AXONAL TRANSPORT"	"GOBP RETROGRADE AXONAL TRANSPORT"	"GOBP ACTIN POLYMERIZATION OR DEPOLYMERIZATION"	"GOBP NEGATIVE REGULATION OF DNA REPLICATION"	"GOBP STEROID METABOLIC PROCESS"	"GOBP BILE ACID METABOLIC PROCESS"	"GOBP C21 STEROID HORMONE METABOLIC PROCESS"	"GOBP ANDROGEN METABOLIC PROCESS"	"GOBP ESTROGEN METABOLIC PROCESS"	"GOBP GLUCOCORTICOID METABOLIC PROCESS"	"GOBP MINERALOCORTICOID METABOLIC PROCESS"	"GOBP SPERMINE METABOLIC PROCESS"	"GOBP SPERMIDINE METABOLIC PROCESS"	"GOBP REGULATION OF BLOOD PRESSURE"	"GOBP OPSONIZATION"	"GOBP SULFATE TRANSPORT"	"GOBP REGULATION OF G PROTEIN COUPLED RECEPTOR SIGNALING PATHWAY"	"GOBP POSITIVE REGULATION OF CELL POPULATION PROLIFERATION"	"GOBP NEGATIVE REGULATION OF CELL POPULATION PROLIFERATION"	"GOBP INSULIN RECEPTOR SIGNALING PATHWAY"	"GOBP ACETYLCHOLINE METABOLIC PROCESS"	"GOBP INTRACELLULAR MRNA LOCALIZATION"	"GOBP ISOPRENOID BIOSYNTHETIC PROCESS"	"GOBP ISOPRENOID CATABOLIC PROCESS"	"GOBP ASSOCIATIVE LEARNING"	"GOBP G2 MI TRANSITION OF MEIOTIC CELL CYCLE"	"GOBP ENDOSOME TO LYSOSOME TRANSPORT"	"GOBP HISTONE MRNA METABOLIC PROCESS"	"GOBP DETERMINATION OF ADULT LIFESPAN"	"GOBP ADULT FEEDING BEHAVIOR"	"GOBP ADULT LOCOMOTORY BEHAVIOR"	"GOBP GLIAL CELL MIGRATION"	"GOBP GERM CELL MIGRATION"	"GOBP ASYMMETRIC CELL DIVISION"	"GOBP REGULATION OF CELL SHAPE"	"GOBP REGULATION OF CELL SIZE"	"GOBP RNA SPLICING"	"GOBP RESPIRATORY CHAIN COMPLEX IV ASSEMBLY"	"GOBP FIBROBLAST GROWTH FACTOR RECEPTOR SIGNALING PATHWAY"	"GOBP EPIDERMIS DEVELOPMENT"	"GOBP REGULATION OF SYNAPTIC ASSEMBLY AT NEUROMUSCULAR JUNCTION"	"GOBP REGULATION OF SMOOTHENED SIGNALING PATHWAY"	"GOBP REGULATION OF NOTCH SIGNALING PATHWAY"	"GOBP ATTACHMENT OF SPINDLE MICROTUBULES TO KINETOCHORE"	"GOBP LIPID BIOSYNTHETIC PROCESS"	"GOBP EXTRINSIC APOPTOTIC SIGNALING PATHWAY VIA DEATH DOMAIN RECEPTORS"	"GOBP INTRINSIC APOPTOTIC SIGNALING PATHWAY IN RESPONSE TO OSMOTIC STRESS"	"GOBP INTRINSIC APOPTOTIC SIGNALING PATHWAY IN RESPONSE TO DNA DAMAGE"	"GOBP INTRINSIC APOPTOTIC SIGNALING PATHWAY IN RESPONSE TO OXIDATIVE STRESS"	"GOBP ACTIVATION OF CYSTEINE TYPE ENDOPEPTIDASE ACTIVITY INVOLVED IN APOPTOTIC PROCESS BY CYTOCHROME C"	"GOBP APOPTOTIC MITOCHONDRIAL CHANGES"	"GOBP CARBOHYDRATE TRANSPORT"	"GOBP CELLULAR AMINO ACID BIOSYNTHETIC PROCESS"	"GOBP PHOSPHOLIPID BIOSYNTHETIC PROCESS"	"GOBP PYRIMIDINE CONTAINING COMPOUND SALVAGE"	"GOBP PENTOSE PHOSPHATE SHUNT NON OXIDATIVE BRANCH"	"GOBP MACROMOLECULE CATABOLIC PROCESS"	"GOBP AEROBIC RESPIRATION"	"GOBP FATTY ACID CATABOLIC PROCESS"	"GOBP CELLULAR AMINO ACID CATABOLIC PROCESS"	"GOBP GLUTAMINE FAMILY AMINO ACID METABOLIC PROCESS"	"GOBP GLUTAMINE FAMILY AMINO ACID CATABOLIC PROCESS"	"GOBP ASPARTATE FAMILY AMINO ACID METABOLIC PROCESS"	"GOBP ASPARTATE FAMILY AMINO ACID BIOSYNTHETIC PROCESS"	"GOBP ASPARTATE FAMILY AMINO ACID CATABOLIC PROCESS"	"GOBP SERINE FAMILY AMINO ACID METABOLIC PROCESS"	"GOBP SERINE FAMILY AMINO ACID BIOSYNTHETIC PROCESS"	"GOBP SERINE FAMILY AMINO ACID CATABOLIC PROCESS"	"GOBP AROMATIC AMINO ACID FAMILY METABOLIC PROCESS"	"GOBP AROMATIC AMINO ACID FAMILY CATABOLIC PROCESS"	"GOBP BRANCHED CHAIN AMINO ACID METABOLIC PROCESS"	"GOBP BRANCHED CHAIN AMINO ACID BIOSYNTHETIC PROCESS"	"GOBP BRANCHED CHAIN AMINO ACID CATABOLIC PROCESS"	"GOBP GLUTAMINE FAMILY AMINO ACID BIOSYNTHETIC PROCESS"	"GOBP METHIONINE BIOSYNTHETIC PROCESS"	"GOBP CYSTEINE CATABOLIC PROCESS"	"GOBP GLYCOPROTEIN METABOLIC PROCESS"	"GOBP GLYCOPROTEIN BIOSYNTHETIC PROCESS"	"GOBP VITAMIN BIOSYNTHETIC PROCESS"	"GOBP VITAMIN CATABOLIC PROCESS"	"GOBP NUCLEOBASE METABOLIC PROCESS"	"GOBP PURINE NUCLEOBASE BIOSYNTHETIC PROCESS"	"GOBP NUCLEOSIDE METABOLIC PROCESS"	"GOBP RIBONUCLEOSIDE METABOLIC PROCESS"	"GOBP DEOXYRIBONUCLEOSIDE METABOLIC PROCESS"	"GOBP NUCLEOSIDE MONOPHOSPHATE METABOLIC PROCESS"	"GOBP NUCLEOSIDE MONOPHOSPHATE BIOSYNTHETIC PROCESS"	"GOBP NUCLEOSIDE MONOPHOSPHATE CATABOLIC PROCESS"	"GOBP PURINE NUCLEOSIDE MONOPHOSPHATE METABOLIC PROCESS"	"GOBP PURINE NUCLEOSIDE MONOPHOSPHATE BIOSYNTHETIC PROCESS"	"GOBP PURINE NUCLEOSIDE MONOPHOSPHATE CATABOLIC PROCESS"	"GOBP PYRIMIDINE NUCLEOSIDE MONOPHOSPHATE METABOLIC PROCESS"	"GOBP PYRIMIDINE NUCLEOSIDE MONOPHOSPHATE BIOSYNTHETIC PROCESS"	"GOBP PYRIMIDINE NUCLEOSIDE MONOPHOSPHATE CATABOLIC PROCESS"	"GOBP NUCLEOSIDE DIPHOSPHATE METABOLIC PROCESS"	"GOBP NUCLEOSIDE DIPHOSPHATE BIOSYNTHETIC PROCESS"	"GOBP NUCLEOSIDE DIPHOSPHATE CATABOLIC PROCESS"	"GOBP PURINE NUCLEOSIDE DIPHOSPHATE BIOSYNTHETIC PROCESS"	"GOBP PURINE NUCLEOSIDE DIPHOSPHATE CATABOLIC PROCESS"	"GOBP PYRIMIDINE NUCLEOSIDE DIPHOSPHATE METABOLIC PROCESS"	"GOBP PYRIMIDINE NUCLEOSIDE DIPHOSPHATE BIOSYNTHETIC PROCESS"	"GOBP NUCLEOSIDE TRIPHOSPHATE METABOLIC PROCESS"	"GOBP NUCLEOSIDE TRIPHOSPHATE BIOSYNTHETIC PROCESS"	"GOBP NUCLEOSIDE TRIPHOSPHATE CATABOLIC PROCESS"	"GOBP PURINE NUCLEOSIDE TRIPHOSPHATE CATABOLIC PROCESS"	"GOBP PYRIMIDINE NUCLEOSIDE TRIPHOSPHATE METABOLIC PROCESS"	"GOBP PYRIMIDINE NUCLEOSIDE TRIPHOSPHATE BIOSYNTHETIC PROCESS"	"GOBP PURINE DEOXYRIBONUCLEOTIDE METABOLIC PROCESS"	"GOBP PURINE DEOXYRIBONUCLEOTIDE BIOSYNTHETIC PROCESS"	"GOBP PURINE DEOXYRIBONUCLEOTIDE CATABOLIC PROCESS"	"GOBP RIBONUCLEOSIDE MONOPHOSPHATE BIOSYNTHETIC PROCESS"	"GOBP DEOXYRIBONUCLEOSIDE MONOPHOSPHATE BIOSYNTHETIC PROCESS"	"GOBP RIBONUCLEOSIDE MONOPHOSPHATE CATABOLIC PROCESS"	"GOBP DEOXYRIBONUCLEOSIDE MONOPHOSPHATE CATABOLIC PROCESS"	"GOBP RIBONUCLEOSIDE MONOPHOSPHATE METABOLIC PROCESS"	"GOBP DEOXYRIBONUCLEOSIDE MONOPHOSPHATE METABOLIC PROCESS"	"GOBP NUCLEOSIDE CATABOLIC PROCESS"	"GOBP PURINE DEOXYRIBONUCLEOSIDE MONOPHOSPHATE METABOLIC PROCESS"	"GOBP PURINE DEOXYRIBONUCLEOSIDE MONOPHOSPHATE CATABOLIC PROCESS"	"GOBP PYRIMIDINE RIBONUCLEOSIDE MONOPHOSPHATE METABOLIC PROCESS"	"GOBP PYRIMIDINE DEOXYRIBONUCLEOSIDE MONOPHOSPHATE METABOLIC PROCESS"	"GOBP PYRIMIDINE DEOXYRIBONUCLEOSIDE MONOPHOSPHATE BIOSYNTHETIC PROCESS"	"GOBP RIBONUCLEOSIDE DIPHOSPHATE METABOLIC PROCESS"	"GOBP DEOXYRIBONUCLEOSIDE DIPHOSPHATE METABOLIC PROCESS"	"GOBP CYCLIC NUCLEOTIDE METABOLIC PROCESS"	"GOBP RIBONUCLEOSIDE DIPHOSPHATE BIOSYNTHETIC PROCESS"	"GOBP CYCLIC NUCLEOTIDE BIOSYNTHETIC PROCESS"	"GOBP RIBONUCLEOSIDE DIPHOSPHATE CATABOLIC PROCESS"	"GOBP PYRIMIDINE RIBONUCLEOSIDE DIPHOSPHATE METABOLIC PROCESS"	"GOBP RIBONUCLEOSIDE TRIPHOSPHATE METABOLIC PROCESS"	"GOBP DEOXYRIBONUCLEOSIDE TRIPHOSPHATE METABOLIC PROCESS"	"GOBP RIBONUCLEOSIDE TRIPHOSPHATE BIOSYNTHETIC PROCESS"	"GOBP DEOXYRIBONUCLEOSIDE TRIPHOSPHATE BIOSYNTHETIC PROCESS"	"GOBP DEOXYRIBONUCLEOSIDE TRIPHOSPHATE CATABOLIC PROCESS"	"GOBP PYRIMIDINE RIBONUCLEOSIDE TRIPHOSPHATE METABOLIC PROCESS"	"GOBP PYRIMIDINE RIBONUCLEOSIDE TRIPHOSPHATE BIOSYNTHETIC PROCESS"	"GOBP PYRIMIDINE DEOXYRIBONUCLEOSIDE TRIPHOSPHATE METABOLIC PROCESS"	"GOBP CYCLIC NUCLEOTIDE CATABOLIC PROCESS"	"GOBP PURINE DEOXYRIBONUCLEOSIDE TRIPHOSPHATE METABOLIC PROCESS"	"GOBP PYRIMIDINE RIBONUCLEOTIDE METABOLIC PROCESS"	"GOBP PYRIMIDINE DEOXYRIBONUCLEOTIDE METABOLIC PROCESS"	"GOBP PYRIMIDINE RIBONUCLEOTIDE BIOSYNTHETIC PROCESS"	"GOBP PYRIMIDINE DEOXYRIBONUCLEOTIDE BIOSYNTHETIC PROCESS"	"GOBP PYRIMIDINE RIBONUCLEOTIDE CATABOLIC PROCESS"	"GOBP NUCLEOTIDE SUGAR METABOLIC PROCESS"	"GOBP NUCLEOTIDE SUGAR BIOSYNTHETIC PROCESS"	"GOBP MENAQUINONE METABOLIC PROCESS"	"GOBP COBALAMIN METABOLIC PROCESS"	"GOBP ISOPENTENYL DIPHOSPHATE BIOSYNTHETIC PROCESS"	"GOBP GLYCOLIPID BIOSYNTHETIC PROCESS"	"GOBP PROTEIN LIPOYLATION"	"GOBP GLUCAN BIOSYNTHETIC PROCESS"	"GOBP 10 FORMYLTETRAHYDROFOLATE METABOLIC PROCESS"	"GOBP RIBONUCLEOTIDE CATABOLIC PROCESS"	"GOBP DEOXYRIBONUCLEOTIDE BIOSYNTHETIC PROCESS"	"GOBP RESPONSE TO TEMPERATURE STIMULUS"	"GOBP CELLULAR RESPONSE TO STARVATION"	"GOBP RESPONSE TO PH"	"GOBP MRNA TRANSCRIPTION"	"GOBP SNRNA TRANSCRIPTION"	"GOBP RRNA TRANSCRIPTION"	"GOBP TRNA TRANSCRIPTION"	"GOBP AMINE METABOLIC PROCESS"	"GOBP AMINE BIOSYNTHETIC PROCESS"	"GOBP AMINE CATABOLIC PROCESS"	"GOBP OLIGOSACCHARIDE METABOLIC PROCESS"	"GOBP OLIGOSACCHARIDE BIOSYNTHETIC PROCESS"	"GOBP OLIGOSACCHARIDE CATABOLIC PROCESS"	"GOBP RESPONSE TO RADIATION"	"GOBP PHOSPHOLIPID CATABOLIC PROCESS"	"GOBP FOLIC ACID CONTAINING COMPOUND BIOSYNTHETIC PROCESS"	"GOBP FOLIC ACID CONTAINING COMPOUND CATABOLIC PROCESS"	"GOBP TOXIN METABOLIC PROCESS"	"GOBP RESPONSE TO HEAT"	"GOBP RESPONSE TO COLD"	"GOBP RESPONSE TO XENOBIOTIC STIMULUS"	"GOBP RESPONSE TO UV"	"GOBP RESPONSE TO WATER DEPRIVATION"	"GOBP RESPONSE TO WATER"	"GOBP RESPONSE TO LIGHT STIMULUS"	"GOBP CARNITINE METABOLIC PROCESS"	"GOBP METHYLGLYOXAL METABOLIC PROCESS"	"GOBP PUTRESCINE METABOLIC PROCESS"	"GOBP PUTRESCINE BIOSYNTHETIC PROCESS"	"GOBP GAMMA AMINOBUTYRIC ACID METABOLIC PROCESS"	"GOBP RNA MODIFICATION"	"GOBP FERTILIZATION"	"GOBP DETECTION OF ABIOTIC STIMULUS"	"GOBP DETECTION OF LIGHT STIMULUS"	"GOBP DETECTION OF VISIBLE LIGHT"	"GOBP DETECTION OF BIOTIC STIMULUS"	"GOBP DETECTION OF VIRUS"	"GOBP RESPONSE TO SYMBIONT"	"GOBP RESPONSE TO WOUNDING"	"GOBP RESPONSE TO MECHANICAL STIMULUS"	"GOBP RESPONSE TO VIRUS"	"GOBP RESPONSE TO BACTERIUM"	"GOBP RESPONSE TO FUNGUS"	"GOBP RESPONSE TO ABIOTIC STIMULUS"	"GOBP RESPONSE TO GRAVITY"	"GOBP RESPONSE TO HERBICIDE"	"GOBP RESPONSE TO TOXIC SUBSTANCE"	"GOBP RESPONSE TO BLUE LIGHT"	"GOBP RESPONSE TO LIGHT INTENSITY"	"GOBP PHOTOPERIODISM"	"GOBP ENTRAINMENT OF CIRCADIAN CLOCK"	"GOBP UV PROTECTION"	"GOBP RESPONSE TO SALT STRESS"	"GOBP PHENYLPROPANOID METABOLIC PROCESS"	"GOBP CATECHOL CONTAINING COMPOUND METABOLIC PROCESS"	"GOBP CATECHOL CONTAINING COMPOUND BIOSYNTHETIC PROCESS"	"GOBP RESPONSE TO ENDOGENOUS STIMULUS"	"GOBP RESPONSE TO HORMONE"	"GOBP RESPONSE TO CARBOHYDRATE"	"GOBP RESPONSE TO FRUCTOSE"	"GOBP HORMONE MEDIATED SIGNALING PATHWAY"	"GOBP CARBOHYDRATE MEDIATED SIGNALING"	"GOBP REGULATION OF ASYMMETRIC CELL DIVISION"	"GOBP EMBRYO DEVELOPMENT"	"GOBP POST EMBRYONIC DEVELOPMENT"	"GOBP EMBRYO DEVELOPMENT ENDING IN BIRTH OR EGG HATCHING"	"GOBP AXIS SPECIFICATION"	"GOBP SPECIFICATION OF SYMMETRY"	"GOBP FLAVONOID METABOLIC PROCESS"	"GOBP ALKALOID METABOLIC PROCESS"	"GOBP ABSCISSION"	"GOBP EMBRYONIC PATTERN SPECIFICATION"	"GOBP POST EMBRYONIC ANIMAL MORPHOGENESIS"	"GOBP ANIMAL ORGAN MORPHOGENESIS"	"GOBP TISSUE DEVELOPMENT"	"GOBP NEGATIVE REGULATION OF BIOSYNTHETIC PROCESS"	"GOBP REGULATION OF CATABOLIC PROCESS"	"GOBP NEGATIVE REGULATION OF CATABOLIC PROCESS"	"GOBP POSITIVE REGULATION OF CATABOLIC PROCESS"	"GOBP EPIDERMAL CELL DIFFERENTIATION"	"GOBP HORMONE TRANSPORT"	"GOBP ANTERIOR POSTERIOR AXIS SPECIFICATION"	"GOBP DORSAL VENTRAL AXIS SPECIFICATION"	"GOBP ANTERIOR POSTERIOR PATTERN SPECIFICATION"	"GOBP DORSAL VENTRAL PATTERN FORMATION"	"GOBP PROXIMAL DISTAL PATTERN FORMATION"	"GOBP CELL CELL RECOGNITION"	"GOBP RESPONSE TO EXTRACELLULAR STIMULUS"	"GOBP CELLULAR WATER HOMEOSTASIS"	"GOBP OOCYTE DIFFERENTIATION"	"GOBP NEGATIVE REGULATION OF CELL FATE SPECIFICATION"	"GOBP GLIAL CELL DIFFERENTIATION"	"GOBP CARDIOBLAST DIFFERENTIATION"	"GOBP MEIOTIC CHROMOSOME CONDENSATION"	"GOBP RESPONSE TO INORGANIC SUBSTANCE"	"GOBP RESPONSE TO METAL ION"	"GOBP RESPONSE TO IRON ION"	"GOBP RESPONSE TO IRON II ION"	"GOBP RESPONSE TO MANGANESE ION"	"GOBP RESPONSE TO ZINC ION"	"GOBP SPECIFICATION OF ANIMAL ORGAN IDENTITY"	"GOBP REGULATION OF PROTON TRANSPORT"	"GOBP RESPONSE TO X RAY"	"GOBP BODY MORPHOGENESIS"	"GOBP EMBRYONIC BODY MORPHOGENESIS"	"GOBP SUGAR MEDIATED SIGNALING PATHWAY"	"GOBP RESPONSE TO OZONE"	"GOBP RESPONSE TO IONIZING RADIATION"	"GOBP MAINTENANCE OF DNA METHYLATION"	"GOBP RESPONSE TO UV B"	"GOBP RESPONSE TO UV C"	"GOBP RESPONSE TO LITHIUM ION"	"GOBP VASCULAR TRANSPORT"	"GOBP ESTABLISHMENT OR MAINTENANCE OF TRANSMEMBRANE ELECTROCHEMICAL GRADIENT"	"GOBP ENDOMEMBRANE SYSTEM ORGANIZATION"	"GOBP NADH DEHYDROGENASE COMPLEX ASSEMBLY"	"GOBP MULTICELLULAR ORGANISM AGING"	"GOBP RESPONSE TO SELENIUM ION"	"GOBP DETOXIFICATION OF COPPER ION"	"GOBP HEAT ACCLIMATION"	"GOBP RESPONSE TO LEAD ION"	"GOBP REGULATION OF HYDROGEN PEROXIDE METABOLIC PROCESS"	"GOBP MEMBRANE INVAGINATION"	"GOBP RESPONSE TO GAMMA RADIATION"	"GOBP REGULATION OF ANION CHANNEL ACTIVITY"	"GOBP COP9 SIGNALOSOME ASSEMBLY"	"GOBP HISTONE MONOUBIQUITINATION"	"GOBP FATTY ACID OMEGA OXIDATION"	"GOBP RESPONSE TO ACIDIC PH"	"GOBP HISTONE H3 K36 METHYLATION"	"GOBP REGULATION OF CELL FATE COMMITMENT"	"GOBP NEGATIVE REGULATION OF CELL FATE COMMITMENT"	"GOBP POSITIVE REGULATION OF CELL FATE COMMITMENT"	"GOBP CENTRIOLE CENTRIOLE COHESION"	"GOBP EXIT FROM MITOSIS"	"GOBP NEGATIVE REGULATION OF HEART RATE"	"GOBP POSITIVE REGULATION OF HEART RATE"	"GOBP MESENCHYMAL CELL PROLIFERATION"	"GOBP REGULATION OF MESENCHYMAL CELL PROLIFERATION"	"GOBP NEGATIVE REGULATION OF PEPTIDASE ACTIVITY"	"GOBP REGULATION OF SIGNALING RECEPTOR ACTIVITY"	"GOBP REGULATION OF GASTRULATION"	"GOBP INTERCELLULAR TRANSPORT"	"GOBP PROTEASOMAL PROTEIN CATABOLIC PROCESS"	"GOBP RNA SECONDARY STRUCTURE UNWINDING"	"GOBP REGULATION OF AUTOPHAGY"	"GOBP NEGATIVE REGULATION OF AUTOPHAGY"	"GOBP POSITIVE REGULATION OF AUTOPHAGY"	"GOBP REGULATION OF PHOSPHATIDYLINOSITOL BIOSYNTHETIC PROCESS"	"GOBP REGULATION OF PHOSPHOLIPASE ACTIVITY"	"GOBP POSITIVE REGULATION OF PHOSPHOLIPASE ACTIVITY"	"GOBP NEGATIVE REGULATION OF PHOSPHOLIPASE ACTIVITY"	"GOBP REGULATION OF CALCIUM ION TRANSPORT INTO CYTOSOL"	"GOBP NEGATIVE REGULATION OF CALCIUM ION TRANSPORT INTO CYTOSOL"	"GOBP POSITIVE REGULATION OF CALCIUM ION TRANSPORT INTO CYTOSOL"	"GOBP REGULATION OF TRANSPOSITION"	"GOBP REGULATION OF ACTIVATION OF JANUS KINASE ACTIVITY"	"GOBP POSITIVE REGULATION OF ACTIVATION OF JANUS KINASE ACTIVITY"	"GOBP REGULATION OF PLATELET ACTIVATION"	"GOBP NEGATIVE REGULATION OF PLATELET ACTIVATION"	"GOBP POSITIVE REGULATION OF PHOSPHORUS METABOLIC PROCESS"	"GOBP NEGATIVE REGULATION OF PHOSPHORUS METABOLIC PROCESS"	"GOBP REGULATION OF CELL CYCLE PROCESS"	"GOBP REGULATION OF CELLULAR KETONE METABOLIC PROCESS"	"GOBP REGULATION OF KETONE BIOSYNTHETIC PROCESS"	"GOBP REGULATION OF DOUBLE STRAND BREAK REPAIR VIA HOMOLOGOUS RECOMBINATION"	"GOBP POSITIVE REGULATION OF NUCLEAR CELL CYCLE DNA REPLICATION"	"GOBP POSITIVE REGULATION OF PLATELET ACTIVATION"	"GOBP VASCULAR ENDOTHELIAL GROWTH FACTOR PRODUCTION"	"GOBP POSITIVE REGULATION OF VASCULAR ENDOTHELIAL GROWTH FACTOR PRODUCTION"	"GOBP MIRNA METABOLIC PROCESS"	"GOBP MIRNA CATABOLIC PROCESS"	"GOBP REGULATION OF LAMELLIPODIUM ASSEMBLY"	"GOBP POSITIVE REGULATION OF LAMELLIPODIUM ASSEMBLY"	"GOBP NEGATIVE REGULATION OF LAMELLIPODIUM ASSEMBLY"	"GOBP REGULATION OF ENDOTHELIAL CELL MIGRATION"	"GOBP POSITIVE REGULATION OF ENDOTHELIAL CELL MIGRATION"	"GOBP REGULATION OF CYTOPLASMIC MRNA PROCESSING BODY ASSEMBLY"	"GOBP POSTTRANSCRIPTIONAL REGULATION OF GENE EXPRESSION"	"GOBP REGULATION OF CARDIAC MUSCLE ADAPTATION"	"GOBP POSITIVE REGULATION OF CARDIAC MUSCLE ADAPTATION"	"GOBP NEGATIVE REGULATION OF CARDIAC MUSCLE ADAPTATION"	"GOBP PROGRAMMED CELL DEATH INVOLVED IN CELL DEVELOPMENT"	"GOBP NEGATIVE REGULATION OF SCHWANN CELL PROLIFERATION"	"GOBP POSITIVE REGULATION OF GENE EXPRESSION"	"GOBP NEGATIVE REGULATION OF GENE EXPRESSION"	"GOBP REGULATION OF EPITHELIAL CELL MIGRATION"	"GOBP NEGATIVE REGULATION OF EPITHELIAL CELL MIGRATION"	"GOBP POSITIVE REGULATION OF EPITHELIAL CELL MIGRATION"	"GOBP REGULATION OF MITOCHONDRIAL FUSION"	"GOBP NEGATIVE REGULATION OF MITOCHONDRIAL FUSION"	"GOBP POSITIVE REGULATION OF ORGANELLE ORGANIZATION"	"GOBP NEGATIVE REGULATION OF ORGANELLE ORGANIZATION"	"GOBP REGULATION OF PLATELET DERIVED GROWTH FACTOR RECEPTOR SIGNALING PATHWAY"	"GOBP POSITIVE REGULATION OF PLATELET DERIVED GROWTH FACTOR RECEPTOR SIGNALING PATHWAY"	"GOBP NEGATIVE REGULATION OF PLATELET DERIVED GROWTH FACTOR RECEPTOR SIGNALING PATHWAY"	"GOBP CELL COMMUNICATION BY ELECTRICAL COUPLING"	"GOBP REGULATION OF CELL COMMUNICATION BY ELECTRICAL COUPLING"	"GOBP NEGATIVE REGULATION OF MUSCLE CELL APOPTOTIC PROCESS"	"GOBP MUSCLE CELL APOPTOTIC PROCESS"	"GOBP STRIATED MUSCLE CELL APOPTOTIC PROCESS"	"GOBP POSITIVE REGULATION OF MUSCLE CELL APOPTOTIC PROCESS"	"GOBP POSITIVE REGULATION OF STRIATED MUSCLE CELL APOPTOTIC PROCESS"	"GOBP NEGATIVE REGULATION OF STRIATED MUSCLE CELL APOPTOTIC PROCESS"	"GOBP ECTODERMAL CELL DIFFERENTIATION"	"GOBP EPITHELIAL STRUCTURE MAINTENANCE"	"GOBP REGULATION OF CELLULAR CARBOHYDRATE METABOLIC PROCESS"	"GOBP POSITIVE REGULATION OF CELLULAR CARBOHYDRATE METABOLIC PROCESS"	"GOBP REGULATION OF ALKALINE PHOSPHATASE ACTIVITY"	"GOBP POSITIVE REGULATION OF ALKALINE PHOSPHATASE ACTIVITY"	"GOBP NEGATIVE REGULATION OF NOREPINEPHRINE SECRETION"	"GOBP GANGLIOSIDE BIOSYNTHETIC PROCESS VIA LACTOSYLCERAMIDE"	"GOBP REGULATION OF COLLAGEN METABOLIC PROCESS"	"GOBP NEGATIVE REGULATION OF COLLAGEN METABOLIC PROCESS"	"GOBP POSITIVE REGULATION OF COLLAGEN METABOLIC PROCESS"	"GOBP REGULATION OF EXTRACELLULAR MATRIX DISASSEMBLY"	"GOBP NEGATIVE REGULATION OF EXTRACELLULAR MATRIX DISASSEMBLY"	"GOBP REGULATION OF EPITHELIAL TO MESENCHYMAL TRANSITION"	"GOBP POSITIVE REGULATION OF EPITHELIAL TO MESENCHYMAL TRANSITION"	"GOBP NEGATIVE REGULATION OF EPITHELIAL TO MESENCHYMAL TRANSITION"	"GOBP POSITIVE REGULATION OF CELL DEVELOPMENT"	"GOBP NEGATIVE REGULATION OF CELL DEVELOPMENT"	"GOBP POSITIVE REGULATION OF HYDROGEN PEROXIDE METABOLIC PROCESS"	"GOBP NEGATIVE REGULATION OF HYDROGEN PEROXIDE METABOLIC PROCESS"	"GOBP REGULATION OF HYDROGEN PEROXIDE BIOSYNTHETIC PROCESS"	"GOBP PROTEIN KINASE A SIGNALING"	"GOBP REGULATION OF PROTEIN KINASE A SIGNALING"	"GOBP POSITIVE REGULATION OF PROTEIN KINASE A SIGNALING"	"GOBP REGULATION OF MACROPHAGE DERIVED FOAM CELL DIFFERENTIATION"	"GOBP POSITIVE REGULATION OF MACROPHAGE DERIVED FOAM CELL DIFFERENTIATION"	"GOBP NEGATIVE REGULATION OF MACROPHAGE DERIVED FOAM CELL DIFFERENTIATION"	"GOBP REGULATION OF LONG CHAIN FATTY ACID IMPORT ACROSS PLASMA MEMBRANE"	"GOBP REGULATION OF NITRIC OXIDE MEDIATED SIGNAL TRANSDUCTION"	"GOBP POSITIVE REGULATION OF NITRIC OXIDE MEDIATED SIGNAL TRANSDUCTION"	"GOBP REGULATION OF CGMP MEDIATED SIGNALING"	"GOBP POSITIVE REGULATION OF CGMP MEDIATED SIGNALING"	"GOBP NEGATIVE REGULATION OF CGMP MEDIATED SIGNALING"	"GOBP REGULATION OF PLASMINOGEN ACTIVATION"	"GOBP POSITIVE REGULATION OF PLASMINOGEN ACTIVATION"	"GOBP NEGATIVE REGULATION OF PLASMINOGEN ACTIVATION"	"GOBP REGULATION OF MACROPHAGE CHEMOTAXIS"	"GOBP POSITIVE REGULATION OF MACROPHAGE CHEMOTAXIS"	"GOBP NEGATIVE REGULATION OF MACROPHAGE CHEMOTAXIS"	"GOBP FIBROBLAST MIGRATION"	"GOBP REGULATION OF FIBROBLAST MIGRATION"	"GOBP POSITIVE REGULATION OF FIBROBLAST MIGRATION"	"GOBP NEGATIVE REGULATION OF FIBROBLAST MIGRATION"	"GOBP POSITIVE REGULATION OF SODIUM ION TRANSPORT"	"GOBP NEGATIVE REGULATION OF SODIUM ION TRANSPORT"	"GOBP REGULATION OF CELL MORPHOGENESIS INVOLVED IN DIFFERENTIATION"	"GOBP POSITIVE REGULATION OF CELL MORPHOGENESIS INVOLVED IN DIFFERENTIATION"	"GOBP NEGATIVE REGULATION OF CELL MORPHOGENESIS INVOLVED IN DIFFERENTIATION"	"GOBP REGULATION OF MRNA EXPORT FROM NUCLEUS"	"GOBP REGULATION OF PEPTIDYL THREONINE PHOSPHORYLATION"	"GOBP POSITIVE REGULATION OF PEPTIDYL THREONINE PHOSPHORYLATION"	"GOBP NEGATIVE REGULATION OF PEPTIDYL THREONINE PHOSPHORYLATION"	"GOBP REGULATION OF TUMOR NECROSIS FACTOR MEDIATED SIGNALING PATHWAY"	"GOBP NEGATIVE REGULATION OF TUMOR NECROSIS FACTOR MEDIATED SIGNALING PATHWAY"	"GOBP REGULATION OF SYNAPTIC VESICLE PRIMING"	"GOBP REGULATION OF CELL SUBSTRATE ADHESION"	"GOBP POSITIVE REGULATION OF CELL SUBSTRATE ADHESION"	"GOBP NEGATIVE REGULATION OF CELL SUBSTRATE ADHESION"	"GOBP BRADYKININ CATABOLIC PROCESS"	"GOBP REGULATION OF HORMONE LEVELS"	"GOBP T CELL CHEMOTAXIS"	"GOBP REGULATION OF T CELL CHEMOTAXIS"	"GOBP REGULATION OF MITOCHONDRION ORGANIZATION"	"GOBP POSITIVE REGULATION OF MITOCHONDRION ORGANIZATION"	"GOBP NEGATIVE REGULATION OF MITOCHONDRION ORGANIZATION"	"GOBP NEGATIVE REGULATION OF CENTROSOME DUPLICATION"	"GOBP REGULATION OF GLUCOSE TRANSMEMBRANE TRANSPORT"	"GOBP POSITIVE REGULATION OF GLUCOSE TRANSMEMBRANE TRANSPORT"	"GOBP NEGATIVE REGULATION OF GLUCOSE TRANSMEMBRANE TRANSPORT"	"GOBP REGULATION OF MYOTUBE DIFFERENTIATION"	"GOBP POSITIVE REGULATION OF MYOTUBE DIFFERENTIATION"	"GOBP NEGATIVE REGULATION OF MYOTUBE DIFFERENTIATION"	"GOBP TELOMERE MAINTENANCE VIA TELOMERE LENGTHENING"	"GOBP REGULATION OF PROTEIN ADP RIBOSYLATION"	"GOBP REGULATION OF KERATINOCYTE PROLIFERATION"	"GOBP POSITIVE REGULATION OF KERATINOCYTE PROLIFERATION"	"GOBP NEGATIVE REGULATION OF KERATINOCYTE PROLIFERATION"	"GOBP RETINA LAYER FORMATION"	"GOBP REGULATION OF CHROMATIN ASSEMBLY"	"GOBP POSITIVE REGULATION OF PATHWAY RESTRICTED SMAD PROTEIN PHOSPHORYLATION"	"GOBP REGULATION OF TRIGLYCERIDE BIOSYNTHETIC PROCESS"	"GOBP POSITIVE REGULATION OF TRIGLYCERIDE BIOSYNTHETIC PROCESS"	"GOBP NEGATIVE REGULATION OF TRIGLYCERIDE BIOSYNTHETIC PROCESS"	"GOBP REGULATION OF CHOLESTEROL ESTERIFICATION"	"GOBP POSITIVE REGULATION OF CHOLESTEROL ESTERIFICATION"	"GOBP REGULATION OF CHOLESTEROL EFFLUX"	"GOBP POSITIVE REGULATION OF CHOLESTEROL EFFLUX"	"GOBP LIPID LOCALIZATION"	"GOBP CHOLESTEROL STORAGE"	"GOBP REGULATION OF CARDIAC MUSCLE CONTRACTION BY REGULATION OF THE RELEASE OF SEQUESTERED CALCIUM ION"	"GOBP REGULATION OF CARDIAC MUSCLE CONTRACTION BY CALCIUM ION SIGNALING"	"GOBP REGULATION OF LIPID STORAGE"	"GOBP POSITIVE REGULATION OF LIPID STORAGE"	"GOBP POSITIVE REGULATION OF CHOLESTEROL STORAGE"	"GOBP NEGATIVE REGULATION OF CHOLESTEROL STORAGE"	"GOBP NEGATIVE REGULATION OF LIPID STORAGE"	"GOBP REGULATION OF SEQUESTERING OF TRIGLYCERIDE"	"GOBP POSITIVE REGULATION OF SEQUESTERING OF TRIGLYCERIDE"	"GOBP NEGATIVE REGULATION OF SEQUESTERING OF TRIGLYCERIDE"	"GOBP POSITIVE REGULATION OF STEROID BIOSYNTHETIC PROCESS"	"GOBP REGULATION OF TRIGLYCERIDE CATABOLIC PROCESS"	"GOBP NEGATIVE REGULATION OF TRIGLYCERIDE CATABOLIC PROCESS"	"GOBP POSITIVE REGULATION OF TRIGLYCERIDE CATABOLIC PROCESS"	"GOBP REGULATION OF VERY LOW DENSITY LIPOPROTEIN PARTICLE REMODELING"	"GOBP REGULATION OF GLUCOSE METABOLIC PROCESS"	"GOBP POSITIVE REGULATION OF GLUCOSE METABOLIC PROCESS"	"GOBP REGULATION OF ISOMERASE ACTIVITY"	"GOBP REGULATION OF VERY LOW DENSITY LIPOPROTEIN PARTICLE CLEARANCE"	"GOBP POSITIVE REGULATION OF MITOCHONDRIAL MEMBRANE POTENTIAL"	"GOBP REGULATION OF INOSITOL PHOSPHATE BIOSYNTHETIC PROCESS"	"GOBP REGULATION OF PHOSPHATASE ACTIVITY"	"GOBP POSITIVE REGULATION OF PHOSPHATASE ACTIVITY"	"GOBP NEGATIVE REGULATION OF PHOSPHATASE ACTIVITY"	"GOBP CELLULAR COMPONENT ASSEMBLY INVOLVED IN MORPHOGENESIS"	"GOBP MACROPHAGE CYTOKINE PRODUCTION"	"GOBP NEGATIVE REGULATION OF MACROPHAGE CYTOKINE PRODUCTION"	"GOBP REGULATION OF NECROTIC CELL DEATH"	"GOBP POSITIVE REGULATION OF NECROTIC CELL DEATH"	"GOBP REGULATION OF CELL DEATH"	"GOBP POSITIVE REGULATION OF CELL DEATH"	"GOBP NEGATIVE REGULATION OF TRANSCRIPTION BY COMPETITIVE PROMOTER BINDING"	"GOBP NEGATIVE REGULATION OF CELL CYCLE PROCESS"	"GOBP POSITIVE REGULATION OF PEPTIDASE ACTIVITY"	"GOBP NEGATIVE REGULATION OF VITAMIN D BIOSYNTHETIC PROCESS"	"GOBP REGULATION OF METAL ION TRANSPORT"	"GOBP MAGNESIUM ION HOMEOSTASIS"	"GOBP CELLULAR MAGNESIUM ION HOMEOSTASIS"	"GOBP REGULATION OF GLUCAN BIOSYNTHETIC PROCESS"	"GOBP REGULATION OF PHOSPHATE TRANSPORT"	"GOBP REGULATION OF MICROTUBULE NUCLEATION"	"GOBP TRANSPORT ALONG MICROTUBULE"	"GOBP REGULATION OF NEURON PROJECTION DEVELOPMENT"	"GOBP POSITIVE REGULATION OF NEURON PROJECTION DEVELOPMENT"	"GOBP NEGATIVE REGULATION OF NEURON PROJECTION DEVELOPMENT"	"GOBP REGULATION OF HIGH DENSITY LIPOPROTEIN PARTICLE CLEARANCE"	"GOBP REGULATION OF LIPOPROTEIN PARTICLE CLEARANCE"	"GOBP NEGATIVE REGULATION OF LIPOPROTEIN PARTICLE CLEARANCE"	"GOBP POSITIVE REGULATION OF LIPOPROTEIN PARTICLE CLEARANCE"	"GOBP REGULATION OF LOW DENSITY LIPOPROTEIN PARTICLE CLEARANCE"	"GOBP NEGATIVE REGULATION OF LOW DENSITY LIPOPROTEIN PARTICLE CLEARANCE"	"GOBP REGULATION OF SMAD PROTEIN COMPLEX ASSEMBLY"	"GOBP NEGATIVE REGULATION OF SMAD PROTEIN COMPLEX ASSEMBLY"	"GOBP UBIQUITIN RECYCLING"	"GOBP FREE UBIQUITIN CHAIN POLYMERIZATION"	"GOBP RESPONSE TO AUDITORY STIMULUS"	"GOBP REGULATION OF TRANSLATIONAL INITIATION BY EIF2 ALPHA PHOSPHORYLATION"	"GOBP PROGRAMMED CELL DEATH"	"GOBP ASTROCYTE DEVELOPMENT"	"GOBP OLIGODENDROCYTE DEVELOPMENT"	"GOBP MICROGLIA DIFFERENTIATION"	"GOBP GLIAL CELL PROLIFERATION"	"GOBP SCHWANN CELL PROLIFERATION"	"GOBP PERIPHERAL NERVOUS SYSTEM AXON REGENERATION"	"GOBP REGULATION OF GLIOGENESIS"	"GOBP NEGATIVE REGULATION OF GLIOGENESIS"	"GOBP POSITIVE REGULATION OF GLIOGENESIS"	"GOBP NEUROBLAST DIFFERENTIATION"	"GOBP NEURAL CREST FORMATION"	"GOBP MESENCHYMAL CELL DEVELOPMENT"	"GOBP NEURAL CREST CELL DIFFERENTIATION"	"GOBP NEURAL CREST CELL FATE COMMITMENT"	"GOBP SCHWANN CELL DIFFERENTIATION"	"GOBP REGULATION OF NEURON MATURATION"	"GOBP SCHWANN CELL DEVELOPMENT"	"GOBP DOPAMINE SECRETION"	"GOBP GLUTAMATE SECRETION"	"GOBP REGULATION OF GLUTAMATE SECRETION"	"GOBP POSITIVE REGULATION OF GLUTAMATE SECRETION"	"GOBP NEGATIVE REGULATION OF GLUTAMATE SECRETION"	"GOBP GAMMA AMINOBUTYRIC ACID SECRETION"	"GOBP REGULATION OF GAMMA AMINOBUTYRIC ACID SECRETION"	"GOBP REGULATION OF SEROTONIN SECRETION"	"GOBP NEGATIVE REGULATION OF SEROTONIN SECRETION"	"GOBP PHOSPHATIDYLINOSITOL 3 KINASE SIGNALING"	"GOBP REGULATION OF PHOSPHATIDYLINOSITOL 3 KINASE SIGNALING"	"GOBP NEGATIVE REGULATION OF PHOSPHATIDYLINOSITOL 3 KINASE SIGNALING"	"GOBP POSITIVE REGULATION OF PHOSPHATIDYLINOSITOL 3 KINASE SIGNALING"	"GOBP RESPONSE TO ORGANIC CYCLIC COMPOUND"	"GOBP RESPONSE TO ISOQUINOLINE ALKALOID"	"GOBP RESPONSE TO PURINE CONTAINING COMPOUND"	"GOBP RESPONSE TO AMINE"	"GOBP SKELETAL MUSCLE SATELLITE CELL ACTIVATION"	"GOBP REGULATION OF SKELETAL MUSCLE CONTRACTION BY CALCIUM ION SIGNALING"	"GOBP SKELETAL MUSCLE ATROPHY"	"GOBP REGULATION OF SKELETAL MUSCLE ADAPTATION"	"GOBP NEGATIVE REGULATION OF MUSCLE HYPERTROPHY"	"GOBP POSITIVE REGULATION OF MUSCLE HYPERTROPHY"	"GOBP REGULATION OF MUSCLE HYPERTROPHY"	"GOBP POSITIVE REGULATION OF MUSCLE ADAPTATION"	"GOBP NEGATIVE REGULATION OF MUSCLE ADAPTATION"	"GOBP SMOOTH MUSCLE ADAPTATION"	"GOBP REGULATION OF SOMITOGENESIS"	"GOBP MUSCLE CELL MIGRATION"	"GOBP SKELETAL MUSCLE SATELLITE CELL DIFFERENTIATION"	"GOBP REGULATION OF SKELETAL MUSCLE CONTRACTION"	"GOBP TONIC SMOOTH MUSCLE CONTRACTION"	"GOBP PHASIC SMOOTH MUSCLE CONTRACTION"	"GOBP RESPONSE TO ACTIVITY"	"GOBP INTESTINE SMOOTH MUSCLE CONTRACTION"	"GOBP VASCULAR ASSOCIATED SMOOTH MUSCLE CONTRACTION"	"GOBP GASTRO INTESTINAL SYSTEM SMOOTH MUSCLE CONTRACTION"	"GOBP URINARY BLADDER SMOOTH MUSCLE CONTRACTION"	"GOBP URINARY TRACT SMOOTH MUSCLE CONTRACTION"	"GOBP RESPONSE TO MUSCLE ACTIVITY"	"GOBP RESPONSE TO INACTIVITY"	"GOBP STRIATED MUSCLE CELL PROLIFERATION"	"GOBP SKELETAL MUSCLE CELL PROLIFERATION"	"GOBP REGULATION OF SKELETAL MUSCLE CELL PROLIFERATION"	"GOBP SKELETAL MYOFIBRIL ASSEMBLY"	"GOBP RESPONSE TO MUSCLE INACTIVITY"	"GOBP RESPONSE TO STIMULUS INVOLVED IN REGULATION OF MUSCLE ADAPTATION"	"GOBP TRANSITION BETWEEN FAST AND SLOW FIBER"	"GOBP STRIATED MUSCLE ADAPTATION"	"GOBP MUSCLE ATROPHY"	"GOBP STRIATED MUSCLE ATROPHY"	"GOBP MUSCLE HYPERTROPHY"	"GOBP SATELLITE CELL ACTIVATION INVOLVED IN SKELETAL MUSCLE REGENERATION"	"GOBP MYOTUBE DIFFERENTIATION"	"GOBP MYOTUBE CELL DEVELOPMENT"	"GOBP MYOBLAST FUSION INVOLVED IN SKELETAL MUSCLE REGENERATION"	"GOBP MYOTUBE DIFFERENTIATION INVOLVED IN SKELETAL MUSCLE REGENERATION"	"GOBP SMOOTH MUSCLE CELL MIGRATION"	"GOBP POSITIVE REGULATION OF SMOOTH MUSCLE CELL MIGRATION"	"GOBP NEGATIVE REGULATION OF SMOOTH MUSCLE CELL MIGRATION"	"GOBP REGULATION OF LUNG BLOOD PRESSURE"	"GOBP HEPARAN SULFATE PROTEOGLYCAN BIOSYNTHETIC PROCESS"	"GOBP HEPARAN SULFATE PROTEOGLYCAN BIOSYNTHETIC PROCESS POLYSACCHARIDE CHAIN BIOSYNTHETIC PROCESS"	"GOBP HEPARAN SULFATE PROTEOGLYCAN BIOSYNTHETIC PROCESS ENZYMATIC MODIFICATION"	"GOBP DNA INTEGRATION"	"GOBP GAS TRANSPORT"	"GOBP CARBON DIOXIDE TRANSPORT"	"GOBP OXYGEN TRANSPORT"	"GOBP COPPER ION IMPORT"	"GOBP MAGNESIUM ION TRANSPORT"	"GOBP ORGANIC CATION TRANSPORT"	"GOBP QUATERNARY AMMONIUM GROUP TRANSPORT"	"GOBP INORGANIC ANION TRANSPORT"	"GOBP BICARBONATE TRANSPORT"	"GOBP IODIDE TRANSPORT"	"GOBP ORGANIC ANION TRANSPORT"	"GOBP HEXOSE PHOSPHATE TRANSPORT"	"GOBP MONOCARBOXYLIC ACID TRANSPORT"	"GOBP BILE ACID AND BILE SALT TRANSPORT"	"GOBP OXALOACETATE TRANSPORT"	"GOBP PROSTAGLANDIN TRANSPORT"	"GOBP TAURINE TRANSPORT"	"GOBP SIALIC ACID TRANSPORT"	"GOBP C4 DICARBOXYLATE TRANSPORT"	"GOBP ALPHA KETOGLUTARATE TRANSPORT"	"GOBP URATE TRANSPORT"	"GOBP ORGANOPHOSPHATE ESTER TRANSPORT"	"GOBP FRUCTOSE TRANSMEMBRANE TRANSPORT"	"GOBP NUCLEOTIDE SUGAR TRANSMEMBRANE TRANSPORT"	"GOBP POLYOL TRANSPORT"	"GOBP GLYCEROL TRANSPORT"	"GOBP ACIDIC AMINO ACID TRANSPORT"	"GOBP AROMATIC AMINO ACID TRANSPORT"	"GOBP BASIC AMINO ACID TRANSPORT"	"GOBP BRANCHED CHAIN AMINO ACID TRANSPORT"	"GOBP NEUTRAL AMINO ACID TRANSPORT"	"GOBP L AMINO ACID TRANSPORT"	"GOBP L ALANINE TRANSPORT"	"GOBP ASPARTATE TRANSMEMBRANE TRANSPORT"	"GOBP L CYSTINE TRANSPORT"	"GOBP GAMMA AMINOBUTYRIC ACID TRANSPORT"	"GOBP L GLUTAMATE TRANSMEMBRANE TRANSPORT"	"GOBP GLYCINE TRANSPORT"	"GOBP LEUCINE TRANSPORT"	"GOBP ORNITHINE TRANSPORT"	"GOBP PROLINE TRANSPORT"	"GOBP L SERINE TRANSPORT"	"GOBP TRYPTOPHAN TRANSPORT"	"GOBP PEPTIDE TRANSPORT"	"GOBP AMINE TRANSPORT"	"GOBP AMINO ACID BETAINE TRANSPORT"	"GOBP UREA TRANSPORT"	"GOBP MONOAMINE TRANSPORT"	"GOBP POLYAMINE TRANSPORT"	"GOBP ORGANIC ACID TRANSPORT"	"GOBP ORGANIC HYDROXY COMPOUND TRANSPORT"	"GOBP NUCLEOBASE TRANSPORT"	"GOBP PYRIMIDINE NUCLEOBASE TRANSPORT"	"GOBP NUCLEOSIDE TRANSPORT"	"GOBP PYRIMIDINE NUCLEOSIDE TRANSPORT"	"GOBP PURINE NUCLEOTIDE TRANSPORT"	"GOBP ADP TRANSPORT"	"GOBP ATP TRANSPORT"	"GOBP CHOLINE TRANSPORT"	"GOBP DOPAMINE TRANSPORT"	"GOBP NOREPINEPHRINE TRANSPORT"	"GOBP CARNITINE TRANSPORT"	"GOBP FOLIC ACID TRANSPORT"	"GOBP HEME TRANSPORT"	"GOBP THIAMINE TRANSPORT"	"GOBP COBALAMIN TRANSPORT"	"GOBP FATTY ACID TRANSPORT"	"GOBP LONG CHAIN FATTY ACID TRANSPORT"	"GOBP LONG CHAIN FATTY ACID IMPORT ACROSS PLASMA MEMBRANE"	"GOBP PHOSPHOLIPID TRANSPORT"	"GOBP AMINOPHOSPHOLIPID TRANSPORT"	"GOBP STEROL TRANSPORT"	"GOBP NUCLEOBASE CONTAINING COMPOUND TRANSPORT"	"GOBP COENZYME A METABOLIC PROCESS"	"GOBP COENZYME A BIOSYNTHETIC PROCESS"	"GOBP PANTOTHENATE METABOLIC PROCESS"	"GOBP FORMATE METABOLIC PROCESS"	"GOBP NUCLEOBASE CONTAINING SMALL MOLECULE INTERCONVERSION"	"GOBP DIADENOSINE POLYPHOSPHATE METABOLIC PROCESS"	"GOBP DIADENOSINE POLYPHOSPHATE CATABOLIC PROCESS"	"GOBP ENERGY DERIVATION BY OXIDATION OF ORGANIC COMPOUNDS"	"GOBP ATP SYNTHESIS COUPLED PROTON TRANSPORT"	"GOBP VIRAL PROCESS"	"GOBP LIPID CATABOLIC PROCESS"	"GOBP DETECTION OF TEMPERATURE STIMULUS"	"GOBP CELL GROWTH"	"GOBP VESICLE ORGANIZATION"	"GOBP CARBOHYDRATE BIOSYNTHETIC PROCESS"	"GOBP CARBOHYDRATE CATABOLIC PROCESS"	"GOBP ORGANIC ACID BIOSYNTHETIC PROCESS"	"GOBP ORGANIC ACID CATABOLIC PROCESS"	"GOBP RHODOPSIN MEDIATED SIGNALING PATHWAY"	"GOBP MRNA METABOLIC PROCESS"	"GOBP RRNA METABOLIC PROCESS"	"GOBP SNRNA METABOLIC PROCESS"	"GOBP SNO S RNA METABOLIC PROCESS"	"GOBP RRNA CATABOLIC PROCESS"	"GOBP TRNA CATABOLIC PROCESS"	"GOBP SYNAPTIC VESICLE EXOCYTOSIS"	"GOBP SYNAPTIC VESICLE DOCKING"	"GOBP SYNAPTIC VESICLE PRIMING"	"GOBP POLYPRENOL METABOLIC PROCESS"	"GOBP MONOTERPENOID METABOLIC PROCESS"	"GOBP DITERPENOID BIOSYNTHETIC PROCESS"	"GOBP TERPENOID BIOSYNTHETIC PROCESS"	"GOBP TERPENOID CATABOLIC PROCESS"	"GOBP STEROL METABOLIC PROCESS"	"GOBP STEROL BIOSYNTHETIC PROCESS"	"GOBP GLYCOSIDE METABOLIC PROCESS"	"GOBP GLYCOSIDE CATABOLIC PROCESS"	"GOBP SNRNA PROCESSING"	"GOBP SYNAPTIC VESICLE MATURATION"	"GOBP SYNAPTIC VESICLE UNCOATING"	"GOBP VESICLE MEDIATED TRANSPORT"	"GOBP ENDOSOMAL TRANSPORT"	"GOBP AXON CHOICE POINT RECOGNITION"	"GOBP AXON MIDLINE CHOICE POINT RECOGNITION"	"GOBP IRON SULFUR CLUSTER ASSEMBLY"	"GOBP TELOMERE CAPPING"	"GOBP MACROAUTOPHAGY"	"GOBP LYSOSOMAL MICROAUTOPHAGY"	"GOBP POSITIVE REGULATION OF MACROAUTOPHAGY"	"GOBP AUTOPHAGOSOME MEMBRANE DOCKING"	"GOBP REGULATION OF MACROAUTOPHAGY"	"GOBP NEGATIVE REGULATION OF MACROAUTOPHAGY"	"GOBP RNA INTERFERENCE"	"GOBP PREASSEMBLY OF GPI ANCHOR IN ER MEMBRANE"	"GOBP ATTACHMENT OF GPI ANCHOR TO PROTEIN"	"GOBP GAP JUNCTION ASSEMBLY"	"GOBP O GLYCAN PROCESSING"	"GOBP PHOSPHORYLATION"	"GOBP DEPHOSPHORYLATION"	"GOBP FEMALE MEIOSIS CHROMOSOME SEGREGATION"	"GOBP NEURON REMODELING"	"GOBP MORPHOGENESIS OF EMBRYONIC EPITHELIUM"	"GOBP CALCIUM INDEPENDENT CELL CELL ADHESION VIA PLASMA MEMBRANE CELL ADHESION MOLECULES"	"GOBP CALCIUM DEPENDENT CELL CELL ADHESION VIA PLASMA MEMBRANE CELL ADHESION MOLECULES"	"GOBP DENDRITE DEVELOPMENT"	"GOBP SOMATIC DIVERSIFICATION OF IMMUNOGLOBULINS"	"GOBP CELL MIGRATION"	"GOBP NEGATIVE REGULATION OF TRANSCRIPTION BY RNA POLYMERASE I"	"GOBP CYTOSOLIC TRANSPORT"	"GOBP PROTEIN PROCESSING"	"GOBP PROTEIN AUTOPROCESSING"	"GOBP BASE CONVERSION OR SUBSTITUTION EDITING"	"GOBP CYTIDINE TO URIDINE EDITING"	"GOBP MRNA MODIFICATION"	"GOBP PROTEIN IMPORT INTO PEROXISOME MATRIX"	"GOBP PEROXISOME FISSION"	"GOBP HISTONE MODIFICATION"	"GOBP HISTONE METHYLATION"	"GOBP HISTONE PHOSPHORYLATION"	"GOBP HISTONE UBIQUITINATION"	"GOBP HISTONE DEACETYLATION"	"GOBP HISTONE DEPHOSPHORYLATION"	"GOBP HISTONE DEUBIQUITINATION"	"GOBP NUCLEOSOME POSITIONING"	"GOBP RAC PROTEIN SIGNAL TRANSDUCTION"	"GOBP PROTEIN SUMOYLATION"	"GOBP PROTEIN DESUMOYLATION"	"GOBP POLY A PLUS MRNA EXPORT FROM NUCLEUS"	"GOBP CYTOCHROME COMPLEX ASSEMBLY"	"GOBP PROTEIN NITROSYLATION"	"GOBP PROTEIN IMPORT"	"GOBP RESPIRATORY CHAIN COMPLEX III ASSEMBLY"	"GOBP RESPONSE TO INSECTICIDE"	"GOBP PLASMA MEMBRANE PHOSPHOLIPID SCRAMBLING"	"GOBP STEM CELL DIVISION"	"GOBP CALCIUM ION REGULATED EXOCYTOSIS"	"GOBP REGULATION OF EXOCYTOSIS"	"GOBP REGULATION OF CALCIUM ION DEPENDENT EXOCYTOSIS"	"GOBP PEPTIDYL DIPHTHAMIDE BIOSYNTHETIC PROCESS FROM PEPTIDYL HISTIDINE"	"GOBP PEPTIDYL LYSINE HYDROXYLATION"	"GOBP N TERMINAL PEPTIDYL METHIONINE ACETYLATION"	"GOBP PEPTIDYL LYSINE METHYLATION"	"GOBP PEPTIDYL LYSINE TRIMETHYLATION"	"GOBP PEPTIDYL LYSINE MONOMETHYLATION"	"GOBP PEPTIDYL LYSINE DIMETHYLATION"	"GOBP PEPTIDYL LYSINE OXIDATION"	"GOBP PROTEIN POLYGLUTAMYLATION"	"GOBP PROTEIN C LINKED GLYCOSYLATION"	"GOBP PROTEIN HYDROXYLATION"	"GOBP PEPTIDE CROSS LINKING"	"GOBP PROTEIN OXIDATION"	"GOBP PEPTIDYL AMINO ACID MODIFICATION"	"GOBP PEPTIDYL ARGININE MODIFICATION"	"GOBP PEPTIDYL ASPARAGINE MODIFICATION"	"GOBP PEPTIDYL CYSTEINE MODIFICATION"	"GOBP PEPTIDYL GLUTAMIC ACID MODIFICATION"	"GOBP PEPTIDYL HISTIDINE MODIFICATION"	"GOBP PEPTIDYL LYSINE MODIFICATION"	"GOBP PEPTIDYL METHIONINE MODIFICATION"	"GOBP PEPTIDYL PROLINE MODIFICATION"	"GOBP PEPTIDYL SERINE MODIFICATION"	"GOBP PEPTIDYL THREONINE MODIFICATION"	"GOBP PEPTIDYL TYROSINE MODIFICATION"	"GOBP PEPTIDYL ARGININE METHYLATION"	"GOBP PEPTIDYL L CYSTEINE S PALMITOYLATION"	"GOBP PROTEIN O LINKED GLYCOSYLATION VIA SERINE"	"GOBP PROTEIN O LINKED GLYCOSYLATION VIA THREONINE"	"GOBP PROTEIN CHROMOPHORE LINKAGE"	"GOBP PROTEIN GERANYLGERANYLATION"	"GOBP PROTEIN PALMITOYLATION"	"GOBP PEPTIDYL GLUTAMINE METHYLATION"	"GOBP PEPTIDYL LYSINE ACETYLATION"	"GOBP PEPTIDYL PROLINE HYDROXYLATION TO 4 HYDROXY L PROLINE"	"GOBP C TERMINAL PROTEIN AMINO ACID MODIFICATION"	"GOBP ETHER METABOLIC PROCESS"	"GOBP PHENOL CONTAINING COMPOUND METABOLIC PROCESS"	"GOBP VIRAL LIFE CYCLE"	"GOBP VIRION ATTACHMENT TO HOST CELL"	"GOBP VIRION ASSEMBLY"	"GOBP VIRAL RELEASE FROM HOST CELL"	"GOBP VIRAL GENOME REPLICATION"	"GOBP VIRAL GENE EXPRESSION"	"GOBP VIRAL TRANSLATION"	"GOBP VIRAL PROTEIN PROCESSING"	"GOBP VIRAL TRANSCRIPTION"	"GOBP REPRODUCTIVE BEHAVIOR"	"GOBP NONRIBOSOMAL PEPTIDE BIOSYNTHETIC PROCESS"	"GOBP REGULATION OF LIPID METABOLIC PROCESS"	"GOBP REGULATION OF FATTY ACID METABOLIC PROCESS"	"GOBP REGULATION OF STEROID METABOLIC PROCESS"	"GOBP CYTOKINE MEDIATED SIGNALING PATHWAY"	"GOBP TRANSMISSION OF NERVE IMPULSE"	"GOBP NEURONAL ACTION POTENTIAL PROPAGATION"	"GOBP NEURONAL ACTION POTENTIAL"	"GOBP REGULATION OF VASOCONSTRICTION"	"GOBP PROPRIOCEPTION"	"GOBP SENSORY PERCEPTION OF PAIN"	"GOBP RESPONSE TO PHEROMONE"	"GOBP CITRULLINE BIOSYNTHETIC PROCESS"	"GOBP N ACETYLNEURAMINATE CATABOLIC PROCESS"	"GOBP FUCOSE CATABOLIC PROCESS"	"GOBP PENTOSE METABOLIC PROCESS"	"GOBP PENTOSE CATABOLIC PROCESS"	"GOBP PHENOL CONTAINING COMPOUND CATABOLIC PROCESS"	"GOBP DOLICHOL METABOLIC PROCESS"	"GOBP PYRIDINE NUCLEOTIDE METABOLIC PROCESS"	"GOBP PYRIDINE NUCLEOTIDE BIOSYNTHETIC PROCESS"	"GOBP FATTY ACID ELONGATION SATURATED FATTY ACID"	"GOBP ARACHIDONIC ACID METABOLIC PROCESS"	"GOBP LEUKOTRIENE BIOSYNTHETIC PROCESS"	"GOBP CYCLOOXYGENASE PATHWAY"	"GOBP LIPOXYGENASE PATHWAY"	"GOBP EPOXYGENASE P450 PATHWAY"	"GOBP GALACTOLIPID METABOLIC PROCESS"	"GOBP GALACTOLIPID BIOSYNTHETIC PROCESS"	"GOBP GLYCOLIPID CATABOLIC PROCESS"	"GOBP GALACTOSE CATABOLIC PROCESS"	"GOBP ALDITOL METABOLIC PROCESS"	"GOBP ALDITOL BIOSYNTHETIC PROCESS"	"GOBP ALDITOL CATABOLIC PROCESS"	"GOBP TRIGLYCERIDE BIOSYNTHETIC PROCESS"	"GOBP TRIGLYCERIDE CATABOLIC PROCESS"	"GOBP TRYPTOPHAN CATABOLIC PROCESS TO KYNURENINE"	"GOBP L METHIONINE SALVAGE FROM METHYLTHIOADENOSINE"	"GOBP PEPTIDYL PROLINE HYDROXYLATION"	"GOBP OXALATE TRANSPORT"	"GOBP CATECHOL CONTAINING COMPOUND CATABOLIC PROCESS"	"GOBP SHORT CHAIN FATTY ACID CATABOLIC PROCESS"	"GOBP UREA METABOLIC PROCESS"	"GOBP ORGANOPHOSPHATE METABOLIC PROCESS"	"GOBP GLYCOLYTIC FERMENTATION"	"GOBP GDP MANNOSE METABOLIC PROCESS"	"GOBP NAD METABOLIC PROCESS"	"GOBP DEOXYRIBOSE PHOSPHATE METABOLIC PROCESS"	"GOBP RIBOSE PHOSPHATE METABOLIC PROCESS"	"GOBP ALKANESULFONATE METABOLIC PROCESS"	"GOBP CHOLINE METABOLIC PROCESS"	"GOBP CALCIUM MEDIATED SIGNALING"	"GOBP B CELL MEDIATED IMMUNITY"	"GOBP CELLULAR HOMEOSTASIS"	"GOBP ANTIMICROBIAL HUMORAL RESPONSE"	"GOBP ANTIBACTERIAL HUMORAL RESPONSE"	"GOBP ANTIFUNGAL HUMORAL RESPONSE"	"GOBP NITROGEN UTILIZATION"	"GOBP SECONDARY METABOLIC PROCESS"	"GOBP POLYOL METABOLIC PROCESS"	"GOBP ONE CARBON COMPOUND TRANSPORT"	"GOBP PEPTIDE CROSS LINKING VIA CHONDROITIN 4 SULFATE GLYCOSAMINOGLYCAN"	"GOBP CYTOLYSIS"	"GOBP L ASCORBIC ACID METABOLIC PROCESS"	"GOBP PYRIMIDINE NUCLEOBASE BIOSYNTHETIC PROCESS"	"GOBP ANTIGEN PROCESSING AND PRESENTATION"	"GOBP ANTIGEN PROCESSING AND PRESENTATION OF ENDOGENOUS ANTIGEN"	"GOBP ANTIGEN PROCESSING AND PRESENTATION OF EXOGENOUS ANTIGEN"	"GOBP ANTIGEN PROCESSING AND PRESENTATION OF EXOGENOUS PEPTIDE ANTIGEN VIA MHC CLASS II"	"GOBP AXONAL TRANSPORT OF MITOCHONDRION"	"GOBP LIPID STORAGE"	"GOBP PEPTIDYL ARGININE METHYLATION TO ASYMMETRICAL DIMETHYL ARGININE"	"GOBP SECOND MESSENGER MEDIATED SIGNALING"	"GOBP CAMP MEDIATED SIGNALING"	"GOBP CGMP MEDIATED SIGNALING"	"GOBP CYCLIC NUCLEOTIDE MEDIATED SIGNALING"	"GOBP TRANSLESION SYNTHESIS"	"GOBP HEMOGLOBIN METABOLIC PROCESS"	"GOBP SPINAL CORD DEVELOPMENT"	"GOBP SPINAL CORD PATTERNING"	"GOBP VENTRAL SPINAL CORD INTERNEURON DIFFERENTIATION"	"GOBP CELL DIFFERENTIATION IN SPINAL CORD"	"GOBP DORSAL SPINAL CORD DEVELOPMENT"	"GOBP VENTRAL SPINAL CORD DEVELOPMENT"	"GOBP SPINAL CORD MOTOR NEURON CELL FATE SPECIFICATION"	"GOBP SPINAL CORD MOTOR NEURON DIFFERENTIATION"	"GOBP SOMATIC MOTOR NEURON DIFFERENTIATION"	"GOBP SPINAL CORD ASSOCIATION NEURON DIFFERENTIATION"	"GOBP SPINAL CORD OLIGODENDROCYTE CELL DIFFERENTIATION"	"GOBP NEURAL TUBE PATTERNING"	"GOBP CELL DIFFERENTIATION IN HINDBRAIN"	"GOBP CELL PROLIFERATION IN HINDBRAIN"	"GOBP CELL MIGRATION IN HINDBRAIN"	"GOBP DIENCEPHALON DEVELOPMENT"	"GOBP TELENCEPHALON DEVELOPMENT"	"GOBP CORPUS CALLOSUM MORPHOGENESIS"	"GOBP DENTATE GYRUS DEVELOPMENT"	"GOBP PALLIUM DEVELOPMENT"	"GOBP SUBPALLIUM DEVELOPMENT"	"GOBP CRANIAL NERVE DEVELOPMENT"	"GOBP RHOMBOMERE DEVELOPMENT"	"GOBP PONS DEVELOPMENT"	"GOBP OLFACTORY NERVE DEVELOPMENT"	"GOBP OPTIC NERVE DEVELOPMENT"	"GOBP TRIGEMINAL NERVE DEVELOPMENT"	"GOBP VESTIBULOCOCHLEAR NERVE DEVELOPMENT"	"GOBP HINDBRAIN MORPHOGENESIS"	"GOBP HINDBRAIN MATURATION"	"GOBP VENTRICULAR SYSTEM DEVELOPMENT"	"GOBP CRANIAL NERVE MORPHOGENESIS"	"GOBP CRANIAL NERVE FORMATION"	"GOBP CRANIAL NERVE STRUCTURAL ORGANIZATION"	"GOBP FACIAL NERVE MORPHOGENESIS"	"GOBP FACIAL NERVE STRUCTURAL ORGANIZATION"	"GOBP CENTRAL NERVOUS SYSTEM MATURATION"	"GOBP OPTIC NERVE MORPHOGENESIS"	"GOBP TRIGEMINAL NERVE MORPHOGENESIS"	"GOBP VESTIBULOCOCHLEAR NERVE MORPHOGENESIS"	"GOBP VESTIBULOCOCHLEAR NERVE FORMATION"	"GOBP LATERAL VENTRICLE DEVELOPMENT"	"GOBP NERVE DEVELOPMENT"	"GOBP CEREBELLAR PURKINJE CELL LAYER DEVELOPMENT"	"GOBP CEREBELLAR GRANULAR LAYER DEVELOPMENT"	"GOBP CEREBELLAR GRANULAR LAYER MORPHOGENESIS"	"GOBP CEREBELLAR GRANULAR LAYER FORMATION"	"GOBP CEREBELLAR PURKINJE CELL LAYER MORPHOGENESIS"	"GOBP CEREBELLAR PURKINJE CELL LAYER FORMATION"	"GOBP CEREBELLAR CORTEX DEVELOPMENT"	"GOBP CEREBELLAR CORTEX MORPHOGENESIS"	"GOBP CEREBELLAR CORTEX FORMATION"	"GOBP DEVELOPMENTAL MATURATION"	"GOBP STRIATUM DEVELOPMENT"	"GOBP LIMBIC SYSTEM DEVELOPMENT"	"GOBP SUBSTANTIA NIGRA DEVELOPMENT"	"GOBP AMYGDALA DEVELOPMENT"	"GOBP HIPPOCAMPUS DEVELOPMENT"	"GOBP GLIAL CELL FATE COMMITMENT"	"GOBP GLIAL CELL DEVELOPMENT"	"GOBP BRANCHIOMOTOR NEURON AXON GUIDANCE"	"GOBP THALAMUS DEVELOPMENT"	"GOBP CEREBRAL CORTEX CELL MIGRATION"	"GOBP CEREBRAL CORTEX REGIONALIZATION"	"GOBP FOREBRAIN DORSAL VENTRAL PATTERN FORMATION"	"GOBP CEREBRAL CORTEX RADIALLY ORIENTED CELL MIGRATION"	"GOBP CEREBRAL CORTEX TANGENTIAL MIGRATION"	"GOBP CELL MOTILITY INVOLVED IN CEREBRAL CORTEX RADIAL GLIA GUIDED MIGRATION"	"GOBP LAYER FORMATION IN CEREBRAL CORTEX"	"GOBP SUBSTRATE INDEPENDENT TELENCEPHALIC TANGENTIAL MIGRATION"	"GOBP INTERNEURON MIGRATION FROM THE SUBPALLIUM TO THE CORTEX"	"GOBP CELL PROLIFERATION IN FOREBRAIN"	"GOBP HYPOTHALAMUS DEVELOPMENT"	"GOBP HYPOTHALAMUS CELL MIGRATION"	"GOBP PYRAMIDAL NEURON DIFFERENTIATION"	"GOBP PYRAMIDAL NEURON DEVELOPMENT"	"GOBP FOREBRAIN RADIAL GLIAL CELL DIFFERENTIATION"	"GOBP FOREBRAIN VENTRICULAR ZONE PROGENITOR CELL DIVISION"	"GOBP FOREBRAIN REGIONALIZATION"	"GOBP FOREBRAIN GENERATION OF NEURONS"	"GOBP FOREBRAIN NEUROBLAST DIVISION"	"GOBP FOREBRAIN NEURON FATE COMMITMENT"	"GOBP FOREBRAIN NEURON DIFFERENTIATION"	"GOBP FOREBRAIN NEURON DEVELOPMENT"	"GOBP FOREBRAIN CELL MIGRATION"	"GOBP HYPOTHALAMUS GONADOTROPHIN RELEASING HORMONE NEURON DIFFERENTIATION"	"GOBP OLFACTORY BULB INTERNEURON DIFFERENTIATION"	"GOBP OLFACTORY BULB INTERNEURON DEVELOPMENT"	"GOBP CEREBRAL CORTEX GABAERGIC INTERNEURON DIFFERENTIATION"	"GOBP CEREBRAL CORTEX GABAERGIC INTERNEURON DEVELOPMENT"	"GOBP CEREBRAL CORTEX NEURON DIFFERENTIATION"	"GOBP ROSTROCAUDAL NEURAL TUBE PATTERNING"	"GOBP DORSAL VENTRAL NEURAL TUBE PATTERNING"	"GOBP SMOOTHENED SIGNALING PATHWAY INVOLVED IN VENTRAL SPINAL CORD PATTERNING"	"GOBP NEURAL TUBE DEVELOPMENT"	"GOBP HINDBRAIN RADIAL GLIA GUIDED CELL MIGRATION"	"GOBP HINDBRAIN TANGENTIAL CELL MIGRATION"	"GOBP REGULATION OF CEREBELLAR GRANULE CELL PRECURSOR PROLIFERATION"	"GOBP CEREBELLAR PURKINJE CELL GRANULE CELL PRECURSOR CELL SIGNALING INVOLVED IN REGULATION OF GRANULE CELL PRECURSOR CELL PROLIFERATION"	"GOBP POSITIVE REGULATION OF CEREBELLAR GRANULE CELL PRECURSOR PROLIFERATION"	"GOBP CENTRAL NERVOUS SYSTEM PROJECTION NEURON AXONOGENESIS"	"GOBP CENTRAL NERVOUS SYSTEM NEURON DIFFERENTIATION"	"GOBP CENTRAL NERVOUS SYSTEM NEURON DEVELOPMENT"	"GOBP CENTRAL NERVOUS SYSTEM NEURON AXONOGENESIS"	"GOBP CORTICOSPINAL TRACT MORPHOGENESIS"	"GOBP ANTERIOR COMMISSURE MORPHOGENESIS"	"GOBP TELENCEPHALON REGIONALIZATION"	"GOBP HYPOTHALAMUS CELL DIFFERENTIATION"	"GOBP PITUITARY GLAND DEVELOPMENT"	"GOBP ADENOHYPOPHYSIS DEVELOPMENT"	"GOBP CEREBRAL CORTEX DEVELOPMENT"	"GOBP OLFACTORY LOBE DEVELOPMENT"	"GOBP NEUROGENESIS"	"GOBP TANGENTIAL MIGRATION FROM THE SUBVENTRICULAR ZONE TO THE OLFACTORY BULB"	"GOBP TELENCEPHALON GLIAL CELL MIGRATION"	"GOBP METENCEPHALON DEVELOPMENT"	"GOBP CORPUS CALLOSUM DEVELOPMENT"	"GOBP REGULATION OF RHODOPSIN MEDIATED SIGNALING PATHWAY"	"GOBP CELL CYCLE PROCESS"	"GOBP MEMBRANE DOCKING"	"GOBP REGULATION OF CELL CELL ADHESION"	"GOBP NEGATIVE REGULATION OF CELL CELL ADHESION"	"GOBP POSITIVE REGULATION OF CELL CELL ADHESION"	"GOBP CELLULAR COMPONENT DISASSEMBLY"	"GOBP CELLULAR PROCESS INVOLVED IN REPRODUCTION IN MULTICELLULAR ORGANISM"	"GOBP PROTEIN MATURATION BY PROTEIN FOLDING"	"GOBP DIGESTIVE SYSTEM PROCESS"	"GOBP OVULATION CYCLE PROCESS"	"GOBP REGULATION OF ANATOMICAL STRUCTURE MORPHOGENESIS"	"GOBP REGULATION OF CELL MORPHOGENESIS"	"GOBP MAMMALIAN OOGENESIS STAGE"	"GOBP BIOLOGICAL ADHESION"	"GOBP GLAND MORPHOGENESIS"	"GOBP RIBONUCLEOPROTEIN COMPLEX BIOGENESIS"	"GOBP MEMBRANE TO MEMBRANE DOCKING"	"GOBP DNA STRAND ELONGATION"	"GOBP EXTRACELLULAR MATRIX DISASSEMBLY"	"GOBP ELECTRON TRANSPORT CHAIN"	"GOBP RESPIRATORY ELECTRON TRANSPORT CHAIN"	"GOBP SIGNAL TRANSDUCTION INVOLVED IN REGULATION OF GENE EXPRESSION"	"GOBP CD40 SIGNALING PATHWAY"	"GOBP NEURONAL SIGNAL TRANSDUCTION"	"GOBP POSITIVE REGULATION OF SIGNALING"	"GOBP NEGATIVE REGULATION OF SIGNALING"	"GOBP ADAPTATION OF SIGNALING PATHWAY"	"GOBP SIGNAL RELEASE"	"GOBP METAL ION TRANSPORT"	"GOBP CELLULAR ANION HOMEOSTASIS"	"GOBP CELLULAR MONOVALENT INORGANIC CATION HOMEOSTASIS"	"GOBP CELLULAR POTASSIUM ION HOMEOSTASIS"	"GOBP ESTABLISHMENT OF CELL POLARITY"	"GOBP MAINTENANCE OF CELL POLARITY"	"GOBP ACTIN FILAMENT BASED PROCESS"	"GOBP CELL PROJECTION ORGANIZATION"	"GOBP CELL PROJECTION ASSEMBLY"	"GOBP LAMELLIPODIUM ASSEMBLY"	"GOBP MICROVILLUS ASSEMBLY"	"GOBP ACTIN FILAMENT POLYMERIZATION"	"GOBP ACTIN FILAMENT DEPOLYMERIZATION"	"GOBP PARALLEL ACTIN FILAMENT BUNDLE ASSEMBLY"	"GOBP ACTIN MODIFICATION"	"GOBP ACTIN FILAMENT BASED MOVEMENT"	"GOBP INSULIN PROCESSING"	"GOBP INSULIN SECRETION"	"GOBP PROTEIN REPAIR"	"GOBP MYELOID CELL DIFFERENTIATION"	"GOBP REGULATION OF ENDOCYTOSIS"	"GOBP NATURAL KILLER CELL ACTIVATION"	"GOBP WATER HOMEOSTASIS"	"GOBP REGULATION OF WNT SIGNALING PATHWAY"	"GOBP SPHINGOLIPID BIOSYNTHETIC PROCESS"	"GOBP PROTEIN IMPORT INTO MITOCHONDRIAL MATRIX"	"GOBP REGULATION OF CELL ADHESION"	"GOBP PANCREATIC JUICE SECRETION"	"GOBP REGULATION OF PROTEOLYSIS"	"GOBP PROTEIN CATABOLIC PROCESS"	"GOBP PROTEOGLYCAN BIOSYNTHETIC PROCESS"	"GOBP PLATELET ACTIVATION"	"GOBP REGULATION OF DNA DEPENDENT DNA REPLICATION INITIATION"	"GOBP POSITIVE REGULATION OF WNT SIGNALING PATHWAY"	"GOBP NEGATIVE REGULATION OF WNT SIGNALING PATHWAY"	"GOBP NEURON DIFFERENTIATION"	"GOBP B CELL DIFFERENTIATION"	"GOBP NITRIC OXIDE TRANSPORT"	"GOBP COLLAGEN FIBRIL ORGANIZATION"	"GOBP HEPARAN SULFATE PROTEOGLYCAN METABOLIC PROCESS"	"GOBP HEPARIN METABOLIC PROCESS"	"GOBP DERMATAN SULFATE METABOLIC PROCESS"	"GOBP CHONDROITIN SULFATE BIOSYNTHETIC PROCESS"	"GOBP DERMATAN SULFATE BIOSYNTHETIC PROCESS"	"GOBP HEPARIN BIOSYNTHETIC PROCESS"	"GOBP HYALURONAN METABOLIC PROCESS"	"GOBP HYALURONAN BIOSYNTHETIC PROCESS"	"GOBP HYALURONAN CATABOLIC PROCESS"	"GOBP KERATINOCYTE DIFFERENTIATION"	"GOBP T CELL DIFFERENTIATION"	"GOBP MEGAKARYOCYTE DIFFERENTIATION"	"GOBP EOSINOPHIL DIFFERENTIATION"	"GOBP NEUTROPHIL DIFFERENTIATION"	"GOBP MONOCYTE DIFFERENTIATION"	"GOBP MACROPHAGE DIFFERENTIATION"	"GOBP MALE SEX DETERMINATION"	"GOBP SKELETAL MUSCLE THIN FILAMENT ASSEMBLY"	"GOBP AUTOPHAGY OF PEROXISOME"	"GOBP GROWTH HORMONE SECRETION"	"GOBP LIPID MODIFICATION"	"GOBP LIPID GLYCOSYLATION"	"GOBP CHROMOSOME CONDENSATION"	"GOBP APOPTOTIC CHROMOSOME CONDENSATION"	"GOBP MAINTENANCE OF GASTROINTESTINAL EPITHELIUM"	"GOBP REGULATION OF OSSIFICATION"	"GOBP NEGATIVE REGULATION OF OSSIFICATION"	"GOBP BONE MINERALIZATION"	"GOBP POSITIVE REGULATION OF CELL GROWTH"	"GOBP NEGATIVE REGULATION OF CELL GROWTH"	"GOBP POLY N ACETYLLACTOSAMINE METABOLIC PROCESS"	"GOBP OSTEOCLAST DIFFERENTIATION"	"GOBP MELANOCYTE DIFFERENTIATION"	"GOBP CELLULAR MONOVALENT INORGANIC ANION HOMEOSTASIS"	"GOBP TRANSEPITHELIAL CHLORIDE TRANSPORT"	"GOBP STABILIZATION OF MEMBRANE POTENTIAL"	"GOBP ADRENAL GLAND DEVELOPMENT"	"GOBP DNA DAMAGE RESPONSE SIGNAL TRANSDUCTION BY P53 CLASS MEDIATOR"	"GOBP FRUCTOSE 1 6 BISPHOSPHATE METABOLIC PROCESS"	"GOBP MEMBRANE DISASSEMBLY"	"GOBP PRODUCTION OF SIRNA INVOLVED IN RNA INTERFERENCE"	"GOBP SLEEP"	"GOBP PERISTALSIS"	"GOBP UBIQUITIN DEPENDENT ERAD PATHWAY"	"GOBP REGULATION OF COMPLEMENT ACTIVATION"	"GOBP REGULATION OF COMPLEMENT ACTIVATION CLASSICAL PATHWAY"	"GOBP REGULATION OF COMPLEMENT ACTIVATION ALTERNATIVE PATHWAY"	"GOBP TRNA METHYLATION"	"GOBP MATURATION OF SSU RRNA"	"GOBP FATTY ACID ELONGATION"	"GOBP REGULATION OF BONE MINERALIZATION"	"GOBP POSITIVE REGULATION OF BONE MINERALIZATION"	"GOBP NEGATIVE REGULATION OF BONE MINERALIZATION"	"GOBP REGULATION OF BMP SIGNALING PATHWAY"	"GOBP NEGATIVE REGULATION OF TRANSFORMING GROWTH FACTOR BETA RECEPTOR SIGNALING PATHWAY"	"GOBP POSITIVE REGULATION OF BMP SIGNALING PATHWAY"	"GOBP NEGATIVE REGULATION OF BMP SIGNALING PATHWAY"	"GOBP NEGATIVE REGULATION OF AXON EXTENSION"	"GOBP INTRACELLULAR ESTROGEN RECEPTOR SIGNALING PATHWAY"	"GOBP ANDROGEN RECEPTOR SIGNALING PATHWAY"	"GOBP INTRACELLULAR RECEPTOR SIGNALING PATHWAY"	"GOBP ADULT BEHAVIOR"	"GOBP MALE GENITALIA DEVELOPMENT"	"GOBP FEMALE GENITALIA DEVELOPMENT"	"GOBP COLLAGEN CATABOLIC PROCESS"	"GOBP NUCLEAR BODY ORGANIZATION"	"GOBP PML BODY ORGANIZATION"	"GOBP UBIQUITIN DEPENDENT SMAD PROTEIN CATABOLIC PROCESS"	"GOBP NEUTROPHIL CHEMOTAXIS"	"GOBP LEUKOCYTE CHEMOTAXIS"	"GOBP POLYKETIDE METABOLIC PROCESS"	"GOBP REGULATION OF CELLULAR PH"	"GOBP AMINOGLYCOSIDE ANTIBIOTIC METABOLIC PROCESS"	"GOBP REGULATION OF VITAMIN METABOLIC PROCESS"	"GOBP CYTOSKELETON DEPENDENT INTRACELLULAR TRANSPORT"	"GOBP OVULATION"	"GOBP SEQUESTERING OF TRIGLYCERIDE"	"GOBP REGULATION OF NUCLEOTIDE BIOSYNTHETIC PROCESS"	"GOBP NEGATIVE REGULATION OF NUCLEOTIDE BIOSYNTHETIC PROCESS"	"GOBP POSITIVE REGULATION OF NUCLEOTIDE BIOSYNTHETIC PROCESS"	"GOBP REGULATION OF ACTIN FILAMENT LENGTH"	"GOBP NEGATIVE REGULATION OF ACTIN FILAMENT DEPOLYMERIZATION"	"GOBP POSITIVE REGULATION OF ACTIN FILAMENT DEPOLYMERIZATION"	"GOBP NEGATIVE REGULATION OF ACTIN FILAMENT POLYMERIZATION"	"GOBP POSITIVE REGULATION OF ACTIN FILAMENT POLYMERIZATION"	"GOBP PROSTATE GLAND DEVELOPMENT"	"GOBP GRANULOCYTE DIFFERENTIATION"	"GOBP REGULATION OF GRANULOCYTE DIFFERENTIATION"	"GOBP NEGATIVE REGULATION OF GRANULOCYTE DIFFERENTIATION"	"GOBP POSITIVE REGULATION OF GRANULOCYTE DIFFERENTIATION"	"GOBP EPITHELIAL CELL DIFFERENTIATION"	"GOBP REGULATION OF EPITHELIAL CELL DIFFERENTIATION"	"GOBP NEGATIVE REGULATION OF EPITHELIAL CELL DIFFERENTIATION"	"GOBP POSITIVE REGULATION OF EPITHELIAL CELL DIFFERENTIATION"	"GOBP POLARIZED EPITHELIAL CELL DIFFERENTIATION"	"GOBP CORTICAL CYTOSKELETON ORGANIZATION"	"GOBP CORTICAL ACTIN CYTOSKELETON ORGANIZATION"	"GOBP THYROID GLAND DEVELOPMENT"	"GOBP MAMMARY GLAND DEVELOPMENT"	"GOBP REGULATION OF MYELOID DENDRITIC CELL ACTIVATION"	"GOBP REGULATION OF B CELL PROLIFERATION"	"GOBP NEGATIVE REGULATION OF B CELL PROLIFERATION"	"GOBP POSITIVE REGULATION OF B CELL PROLIFERATION"	"GOBP FOREBRAIN DEVELOPMENT"	"GOBP MIDBRAIN DEVELOPMENT"	"GOBP HINDBRAIN DEVELOPMENT"	"GOBP NOTOCHORD DEVELOPMENT"	"GOBP PARANODAL JUNCTION ASSEMBLY"	"GOBP OTIC VESICLE FORMATION"	"GOBP MIDBRAIN HINDBRAIN BOUNDARY DEVELOPMENT"	"GOBP REGULATION OF VASCULAR ENDOTHELIAL GROWTH FACTOR RECEPTOR SIGNALING PATHWAY"	"GOBP NEGATIVE REGULATION OF VASCULAR ENDOTHELIAL GROWTH FACTOR RECEPTOR SIGNALING PATHWAY"	"GOBP POSITIVE REGULATION OF VASCULAR ENDOTHELIAL GROWTH FACTOR RECEPTOR SIGNALING PATHWAY"	"GOBP ESTABLISHMENT OR MAINTENANCE OF CYTOSKELETON POLARITY"	"GOBP ASTRAL MICROTUBULE ORGANIZATION"	"GOBP ENDOPLASMIC RETICULUM UNFOLDED PROTEIN RESPONSE"	"GOBP RESPONSE TO CAFFEINE"	"GOBP PANCREAS DEVELOPMENT"	"GOBP EXOCRINE PANCREAS DEVELOPMENT"	"GOBP ENDOCRINE PANCREAS DEVELOPMENT"	"GOBP MICROTUBULE ORGANIZING CENTER ORGANIZATION"	"GOBP ACTOMYOSIN STRUCTURE ORGANIZATION"	"GOBP MYOSIN FILAMENT ORGANIZATION"	"GOBP GENE SILENCING BY RNA"	"GOBP DSRNA PROCESSING"	"GOBP PRIMARY MIRNA PROCESSING"	"GOBP PRE MIRNA PROCESSING"	"GOBP CHROMATIN REMODELING AT CENTROMERE"	"GOBP REGULATION OF HISTONE MODIFICATION"	"GOBP NEGATIVE REGULATION OF HISTONE MODIFICATION"	"GOBP POSITIVE REGULATION OF HISTONE MODIFICATION"	"GOBP REGULATION OF HISTONE METHYLATION"	"GOBP NEGATIVE REGULATION OF HISTONE METHYLATION"	"GOBP POSITIVE REGULATION OF HISTONE METHYLATION"	"GOBP REGULATION OF HISTONE DEACETYLATION"	"GOBP NEGATIVE REGULATION OF HISTONE DEACETYLATION"	"GOBP POSITIVE REGULATION OF HISTONE DEACETYLATION"	"GOBP EMBRYONIC CAMERA TYPE EYE DEVELOPMENT"	"GOBP POST EMBRYONIC CAMERA TYPE EYE DEVELOPMENT"	"GOBP NUCLEAR TRANSCRIBED MRNA CATABOLIC PROCESS DEADENYLATION INDEPENDENT DECAY"	"GOBP STRESS ACTIVATED PROTEIN KINASE SIGNALING CASCADE"	"GOBP REGENERATION"	"GOBP ANIMAL ORGAN REGENERATION"	"GOBP NEURON PROJECTION REGENERATION"	"GOBP MICROTUBULE POLYMERIZATION OR DEPOLYMERIZATION"	"GOBP REGULATION OF MICROTUBULE POLYMERIZATION OR DEPOLYMERIZATION"	"GOBP NEGATIVE REGULATION OF MICROTUBULE POLYMERIZATION OR DEPOLYMERIZATION"	"GOBP POSITIVE REGULATION OF MICROTUBULE POLYMERIZATION OR DEPOLYMERIZATION"	"GOBP REGULATION OF MICROTUBULE POLYMERIZATION"	"GOBP REGULATION OF MICROTUBULE DEPOLYMERIZATION"	"GOBP NEGATIVE REGULATION OF MICROTUBULE POLYMERIZATION"	"GOBP RRNA PSEUDOURIDINE SYNTHESIS"	"GOBP TRNA PSEUDOURIDINE SYNTHESIS"	"GOBP CYTOPLASMIC MICROTUBULE ORGANIZATION"	"GOBP RNA 3 END PROCESSING"	"GOBP MRNA 3 END PROCESSING"	"GOBP RRNA 3 END PROCESSING"	"GOBP DEVELOPMENTAL INDUCTION"	"GOBP REGULATION OF AXON DIAMETER"	"GOBP ANAPHASE PROMOTING COMPLEX DEPENDENT CATABOLIC PROCESS"	"GOBP SCF DEPENDENT PROTEASOMAL UBIQUITIN DEPENDENT PROTEIN CATABOLIC PROCESS"	"GOBP RRNA METHYLATION"	"GOBP PEPTIDE MODIFICATION"	"GOBP POSTTRANSLATIONAL PROTEIN TARGETING TO MEMBRANE TRANSLOCATION"	"GOBP PSEUDOPODIUM ORGANIZATION"	"GOBP POSITIVE REGULATION OF PSEUDOPODIUM ASSEMBLY"	"GOBP REGULATION OF CYCLASE ACTIVITY"	"GOBP POSITIVE REGULATION OF CYCLASE ACTIVITY"	"GOBP REGULATION OF GUANYLATE CYCLASE ACTIVITY"	"GOBP POSITIVE REGULATION OF GUANYLATE CYCLASE ACTIVITY"	"GOBP RETINAL GANGLION CELL AXON GUIDANCE"	"GOBP MEMBRANE PROTEIN INTRACELLULAR DOMAIN PROTEOLYSIS"	"GOBP LYMPHOCYTE COSTIMULATION"	"GOBP REPLICATION FORK PROCESSING"	"GOBP POSITIVE REGULATION OF CELLULAR BIOSYNTHETIC PROCESS"	"GOBP NEGATIVE REGULATION OF CELLULAR CATABOLIC PROCESS"	"GOBP NEGATIVE REGULATION OF PROTEIN CONTAINING COMPLEX ASSEMBLY"	"GOBP POSITIVE REGULATION OF PROTEIN CONTAINING COMPLEX ASSEMBLY"	"GOBP REGULATION OF VESICLE FUSION"	"GOBP POSITIVE REGULATION OF VESICLE FUSION"	"GOBP REGULATION OF CELL KILLING"	"GOBP NEGATIVE REGULATION OF CELL KILLING"	"GOBP POSITIVE REGULATION OF CELL KILLING"	"GOBP REGULATION OF CELL PROJECTION ORGANIZATION"	"GOBP NEGATIVE REGULATION OF CELL PROJECTION ORGANIZATION"	"GOBP POSITIVE REGULATION OF CELL PROJECTION ORGANIZATION"	"GOBP REGULATION OF DEFENSE RESPONSE"	"GOBP NEGATIVE REGULATION OF DEFENSE RESPONSE"	"GOBP POSITIVE REGULATION OF DEFENSE RESPONSE"	"GOBP N TERMINAL PROTEIN AMINO ACID MODIFICATION"	"GOBP NEGATIVE REGULATION OF PROSTAGLANDIN BIOSYNTHETIC PROCESS"	"GOBP POSITIVE REGULATION OF PROSTAGLANDIN BIOSYNTHETIC PROCESS"	"GOBP REGULATION OF PROTEIN MODIFICATION PROCESS"	"GOBP NEGATIVE REGULATION OF PROTEIN MODIFICATION PROCESS"	"GOBP POSITIVE REGULATION OF PROTEIN MODIFICATION PROCESS"	"GOBP KERATINIZATION"	"GOBP REGULATION OF MRNA 3 END PROCESSING"	"GOBP NEGATIVE REGULATION OF MRNA 3 END PROCESSING"	"GOBP POSITIVE REGULATION OF MRNA 3 END PROCESSING"	"GOBP NUCLEAR MEMBRANE REASSEMBLY"	"GOBP CHROMATIN DISASSEMBLY"	"GOBP PROTEIN CONTAINING COMPLEX LOCALIZATION"	"GOBP SUBTELOMERIC HETEROCHROMATIN ASSEMBLY"	"GOBP RUFFLE ORGANIZATION"	"GOBP ACTIN CYTOSKELETON REORGANIZATION"	"GOBP BRAIN DERIVED NEUROTROPHIC FACTOR RECEPTOR SIGNALING PATHWAY"	"GOBP DNA INTEGRITY CHECKPOINT SIGNALING"	"GOBP MITOTIC INTRA S DNA DAMAGE CHECKPOINT SIGNALING"	"GOBP MEMBRANE RAFT ORGANIZATION"	"GOBP HEMIDESMOSOME ASSEMBLY"	"GOBP ACTIVATION OF PHOSPHOLIPASE D ACTIVITY"	"GOBP REGULATION OF INOSITOL 1 4 5 TRISPHOSPHATE SENSITIVE CALCIUM RELEASE CHANNEL ACTIVITY"	"GOBP CELL SUBSTRATE ADHESION"	"GOBP REGULATION OF FEVER GENERATION"	"GOBP POSITIVE REGULATION OF FEVER GENERATION"	"GOBP RECEPTOR INTERNALIZATION"	"GOBP ZYMOGEN ACTIVATION"	"GOBP PLASMINOGEN ACTIVATION"	"GOBP KILLING OF CELLS OF ANOTHER ORGANISM"	"GOBP REGULATION OF MYELINATION"	"GOBP NEGATIVE REGULATION OF MYELINATION"	"GOBP POSITIVE REGULATION OF MYELINATION"	"GOBP REGULATION OF NERVOUS SYSTEM PROCESS"	"GOBP NEGATIVE REGULATION OF NERVOUS SYSTEM PROCESS"	"GOBP POSITIVE REGULATION OF NERVOUS SYSTEM PROCESS"	"GOBP REGULATION OF PROTEIN STABILITY"	"GOBP PROTEIN DESTABILIZATION"	"GOBP HEAT GENERATION"	"GOBP REGULATION OF HEAT GENERATION"	"GOBP POSITIVE REGULATION OF HEAT GENERATION"	"GOBP LIPOPOLYSACCHARIDE MEDIATED SIGNALING PATHWAY"	"GOBP REGULATION OF LIPOPOLYSACCHARIDE MEDIATED SIGNALING PATHWAY"	"GOBP NEGATIVE REGULATION OF LIPOPOLYSACCHARIDE MEDIATED SIGNALING PATHWAY"	"GOBP POSITIVE REGULATION OF LIPOPOLYSACCHARIDE MEDIATED SIGNALING PATHWAY"	"GOBP CELLULAR RESPONSE TO EXTRACELLULAR STIMULUS"	"GOBP CELLULAR RESPONSE TO NUTRIENT"	"GOBP PROTECTION FROM NON HOMOLOGOUS END JOINING AT TELOMERE"	"GOBP POSITIVE REGULATION OF SYNAPTIC PLASTICITY"	"GOBP TOR SIGNALING"	"GOBP REGULATION OF GLUCOCORTICOID METABOLIC PROCESS"	"GOBP NEGATIVE REGULATION OF GLUCOCORTICOID METABOLIC PROCESS"	"GOBP REGULATION OF GLUCOCORTICOID BIOSYNTHETIC PROCESS"	"GOBP REGULATION OF PROTEIN AUTOPHOSPHORYLATION"	"GOBP NEGATIVE REGULATION OF PROTEIN AUTOPHOSPHORYLATION"	"GOBP POSITIVE REGULATION OF PROTEIN AUTOPHOSPHORYLATION"	"GOBP CORTICOSTEROID RECEPTOR SIGNALING PATHWAY"	"GOBP RESPONSE TO CORTICOSTEROID"	"GOBP LOCOMOTION INVOLVED IN LOCOMOTORY BEHAVIOR"	"GOBP REGULATION OF FATTY ACID BETA OXIDATION"	"GOBP NEGATIVE REGULATION OF FATTY ACID BETA OXIDATION"	"GOBP POSITIVE REGULATION OF FATTY ACID BETA OXIDATION"	"GOBP REGULATION OF TOR SIGNALING"	"GOBP NEGATIVE REGULATION OF TOR SIGNALING"	"GOBP POSITIVE REGULATION OF TOR SIGNALING"	"GOBP ARF PROTEIN SIGNAL TRANSDUCTION"	"GOBP ISG15 PROTEIN CONJUGATION"	"GOBP POSITIVE REGULATION OF INSULIN SECRETION"	"GOBP RESPONSE TO COBALT ION"	"GOBP RESPONSE TO MAGNESIUM ION"	"GOBP MITOCHONDRIAL DNA METABOLIC PROCESS"	"GOBP CARDIOLIPIN METABOLIC PROCESS"	"GOBP CARDIOLIPIN BIOSYNTHETIC PROCESS"	"GOBP CILIARY BASAL BODY ORGANIZATION"	"GOBP POSITIVE REGULATION OF TRANSLATION IN RESPONSE TO STRESS"	"GOBP BLEB ASSEMBLY"	"GOBP REGULATION OF NUCLEASE ACTIVITY"	"GOBP REGULATION OF DEOXYRIBONUCLEASE ACTIVITY"	"GOBP REGULATION OF ENDODEOXYRIBONUCLEASE ACTIVITY"	"GOBP NEGATIVE REGULATION OF NUCLEASE ACTIVITY"	"GOBP POSITIVE REGULATION OF NUCLEASE ACTIVITY"	"GOBP POSITIVE REGULATION OF DEOXYRIBONUCLEASE ACTIVITY"	"GOBP NEGATIVE REGULATION OF NF KAPPAB TRANSCRIPTION FACTOR ACTIVITY"	"GOBP NEGATIVE REGULATION OF PROTEIN BINDING"	"GOBP POSITIVE REGULATION OF PROTEIN BINDING"	"GOBP RESPONSE TO FOOD"	"GOBP REGULATION OF RESPONSE TO FOOD"	"GOBP NEGATIVE REGULATION OF RESPONSE TO FOOD"	"GOBP REGULATION OF APPETITE"	"GOBP REGULATION OF RESPONSE TO EXTERNAL STIMULUS"	"GOBP NEGATIVE REGULATION OF RESPONSE TO EXTERNAL STIMULUS"	"GOBP POSITIVE REGULATION OF RESPONSE TO EXTERNAL STIMULUS"	"GOBP REGULATION OF RESPONSE TO EXTRACELLULAR STIMULUS"	"GOBP SEQUESTERING OF ZINC ION"	"GOBP ACTIVATION OF PROTEIN KINASE ACTIVITY"	"GOBP ACTIVATION OF PROTEIN KINASE B ACTIVITY"	"GOBP TRANSPOSITION"	"GOBP TRANSPOSITION RNA MEDIATED"	"GOBP TELOMERE ORGANIZATION"	"GOBP TELOMERE MAINTENANCE VIA SEMI CONSERVATIVE REPLICATION"	"GOBP REGULATION OF TELOMERE MAINTENANCE"	"GOBP NEGATIVE REGULATION OF TELOMERE MAINTENANCE"	"GOBP POSITIVE REGULATION OF TELOMERE MAINTENANCE"	"GOBP NEGATIVE REGULATION OF TELOMERE MAINTENANCE VIA TELOMERASE"	"GOBP RIBOFLAVIN TRANSPORT"	"GOBP REGULATION OF SYNAPTIC TRANSMISSION CHOLINERGIC"	"GOBP REGULATION OF SYNAPTIC TRANSMISSION DOPAMINERGIC"	"GOBP REGULATION OF SYNAPTIC TRANSMISSION GABAERGIC"	"GOBP NEGATIVE REGULATION OF SYNAPTIC TRANSMISSION GABAERGIC"	"GOBP POSITIVE REGULATION OF SYNAPTIC TRANSMISSION GABAERGIC"	"GOBP REGULATION OF ACTIN FILAMENT BUNDLE ASSEMBLY"	"GOBP NEGATIVE REGULATION OF ACTIN FILAMENT BUNDLE ASSEMBLY"	"GOBP POSITIVE REGULATION OF ACTIN FILAMENT BUNDLE ASSEMBLY"	"GOBP ACTIVATION OF STORE OPERATED CALCIUM CHANNEL ACTIVITY"	"GOBP REGULATION OF NUCLEOBASE CONTAINING COMPOUND TRANSPORT"	"GOBP POSITIVE REGULATION OF NUCLEOBASE CONTAINING COMPOUND TRANSPORT"	"GOBP SECRETORY GRANULE LOCALIZATION"	"GOBP METHYLATION"	"GOBP PURINE NUCLEOTIDE SALVAGE"	"GOBP GMP SALVAGE"	"GOBP IMP SALVAGE"	"GOBP REGULATION OF PROTEIN POLYMERIZATION"	"GOBP NEGATIVE REGULATION OF PROTEIN POLYMERIZATION"	"GOBP POSITIVE REGULATION OF PROTEIN POLYMERIZATION"	"GOBP GONADOTROPIN SECRETION"	"GOBP LUTEINIZING HORMONE SECRETION"	"GOBP REGULATION OF GONADOTROPIN SECRETION"	"GOBP NEGATIVE REGULATION OF GONADOTROPIN SECRETION"	"GOBP POSITIVE REGULATION OF GONADOTROPIN SECRETION"	"GOBP CENTRAL NERVOUS SYSTEM MYELIN MAINTENANCE"	"GOBP PERIPHERAL NERVOUS SYSTEM MYELIN MAINTENANCE"	"GOBP MYELIN ASSEMBLY"	"GOBP CENTRAL NERVOUS SYSTEM MYELIN FORMATION"	"GOBP AXON ENSHEATHMENT IN CENTRAL NERVOUS SYSTEM"	"GOBP REGULATION OF ICOSANOID SECRETION"	"GOBP REGULATION OF PROSTAGLANDIN SECRETION"	"GOBP ALANINE TRANSPORT"	"GOBP SERINE TRANSPORT"	"GOBP REGULATION OF CHONDROCYTE DIFFERENTIATION"	"GOBP NEGATIVE REGULATION OF CHONDROCYTE DIFFERENTIATION"	"GOBP POSITIVE REGULATION OF CHONDROCYTE DIFFERENTIATION"	"GOBP REGULATION OF ALDOSTERONE METABOLIC PROCESS"	"GOBP REGULATION OF HORMONE METABOLIC PROCESS"	"GOBP NEGATIVE REGULATION OF HORMONE METABOLIC PROCESS"	"GOBP POSITIVE REGULATION OF HORMONE METABOLIC PROCESS"	"GOBP NEGATIVE REGULATION OF HORMONE BIOSYNTHETIC PROCESS"	"GOBP RESPONSE TO FOLLICLE STIMULATING HORMONE"	"GOBP RESPONSE TO ESTRADIOL"	"GOBP OXYGEN HOMEOSTASIS"	"GOBP INTRACELLULAR LIPID TRANSPORT"	"GOBP INTRACELLULAR STEROL TRANSPORT"	"GOBP REGULATION OF LIPID TRANSPORT"	"GOBP NEGATIVE REGULATION OF LIPID TRANSPORT"	"GOBP POSITIVE REGULATION OF LIPID TRANSPORT"	"GOBP REGULATION OF STEROL TRANSPORT"	"GOBP NEGATIVE REGULATION OF STEROL TRANSPORT"	"GOBP POSITIVE REGULATION OF STEROL TRANSPORT"	"GOBP REGULATION OF INTRACELLULAR LIPID TRANSPORT"	"GOBP POSITIVE REGULATION OF INTRACELLULAR LIPID TRANSPORT"	"GOBP REGULATION OF INTRACELLULAR TRANSPORT"	"GOBP NEGATIVE REGULATION OF INTRACELLULAR TRANSPORT"	"GOBP POSITIVE REGULATION OF INTRACELLULAR TRANSPORT"	"GOBP DNA GEOMETRIC CHANGE"	"GOBP REGULATION OF TRANSPORTER ACTIVITY"	"GOBP NEGATIVE REGULATION OF TRANSPORTER ACTIVITY"	"GOBP POSITIVE REGULATION OF TRANSPORTER ACTIVITY"	"GOBP NEGATIVE REGULATION OF ION TRANSMEMBRANE TRANSPORTER ACTIVITY"	"GOBP REGULATION OF SODIUM PROTON ANTIPORTER ACTIVITY"	"GOBP REGULATION OF PHOSPHOLIPASE A2 ACTIVITY"	"GOBP POSITIVE REGULATION OF PHOSPHOLIPASE A2 ACTIVITY"	"GOBP REGULATION OF PROTEASOMAL UBIQUITIN DEPENDENT PROTEIN CATABOLIC PROCESS"	"GOBP NEGATIVE REGULATION OF PROTEASOMAL UBIQUITIN DEPENDENT PROTEIN CATABOLIC PROCESS"	"GOBP POSITIVE REGULATION OF PROTEASOMAL UBIQUITIN DEPENDENT PROTEIN CATABOLIC PROCESS"	"GOBP PROTEIN MODIFICATION BY SMALL PROTEIN CONJUGATION"	"GOBP ENDOCYTIC RECYCLING"	"GOBP REGULATION OF CYTOKINESIS"	"GOBP NEGATIVE REGULATION OF CYTOKINESIS"	"GOBP POSITIVE REGULATION OF CYTOKINESIS"	"GOBP ENDOPLASMIC RETICULUM CALCIUM ION HOMEOSTASIS"	"GOBP NEGATIVE REGULATION OF ENDOPLASMIC RETICULUM CALCIUM ION CONCENTRATION"	"GOBP NEGATIVE REGULATION OF TYPE I INTERFERON PRODUCTION"	"GOBP POSITIVE REGULATION OF TYPE I INTERFERON PRODUCTION"	"GOBP RAB PROTEIN SIGNAL TRANSDUCTION"	"GOBP REGULATION OF RAB PROTEIN SIGNAL TRANSDUCTION"	"GOBP RAL PROTEIN SIGNAL TRANSDUCTION"	"GOBP RAP PROTEIN SIGNAL TRANSDUCTION"	"GOBP CDC42 PROTEIN SIGNAL TRANSDUCTION"	"GOBP REGULATION OF CDC42 PROTEIN SIGNAL TRANSDUCTION"	"GOBP DETECTION OF MOLECULE OF BACTERIAL ORIGIN"	"GOBP RESPONSE TO BACTERIAL LIPOPROTEIN"	"GOBP RESPONSE TO PEPTIDOGLYCAN"	"GOBP RESPONSE TO MURAMYL DIPEPTIDE"	"GOBP MULTICELLULAR ORGANISM REPRODUCTION"	"GOBP CYTOKINETIC PROCESS"	"GOBP MAINTENANCE OF PROTEIN LOCATION IN CELL"	"GOBP ENDOSOME TRANSPORT VIA MULTIVESICULAR BODY SORTING PATHWAY"	"GOBP ENDOSOME TO LYSOSOME TRANSPORT VIA MULTIVESICULAR BODY SORTING PATHWAY"	"GOBP LATE ENDOSOME TO VACUOLE TRANSPORT VIA MULTIVESICULAR BODY SORTING PATHWAY"	"GOBP NEGATIVE REGULATION OF PHOSPHOPROTEIN PHOSPHATASE ACTIVITY"	"GOBP POSITIVE REGULATION OF PHOSPHOPROTEIN PHOSPHATASE ACTIVITY"	"GOBP SOMITE ROSTRAL CAUDAL AXIS SPECIFICATION"	"GOBP RESPONSE TO RETINOIC ACID"	"GOBP PROTEIN EXIT FROM ENDOPLASMIC RETICULUM"	"GOBP MICROVILLUS ORGANIZATION"	"GOBP REGULATION OF MICROVILLUS ORGANIZATION"	"GOBP REGULATION OF MICROVILLUS LENGTH"	"GOBP REGULATION OF MICROVILLUS ASSEMBLY"	"GOBP REGULATION OF CELLULAR COMPONENT SIZE"	"GOBP REGULATION OF CELL PROJECTION SIZE"	"GOBP MITOCHONDRIAL TRANSLATION"	"GOBP RESPONSE TO PROGESTERONE"	"GOBP RESPONSE TO VITAMIN K"	"GOBP PROTEIN TRANSPORT WITHIN LIPID BILAYER"	"GOBP CHEMOKINE PRODUCTION"	"GOBP GRANULOCYTE MACROPHAGE COLONY STIMULATING FACTOR PRODUCTION"	"GOBP TYPE I INTERFERON PRODUCTION"	"GOBP INTERFERON ALPHA PRODUCTION"	"GOBP INTERFERON BETA PRODUCTION"	"GOBP INTERFERON GAMMA PRODUCTION"	"GOBP INTERLEUKIN 1 ALPHA PRODUCTION"	"GOBP INTERLEUKIN 1 PRODUCTION"	"GOBP INTERLEUKIN 10 PRODUCTION"	"GOBP INTERLEUKIN 12 PRODUCTION"	"GOBP INTERLEUKIN 13 PRODUCTION"	"GOBP INTERLEUKIN 17 PRODUCTION"	"GOBP INTERLEUKIN 18 PRODUCTION"	"GOBP INTERLEUKIN 2 PRODUCTION"	"GOBP INTERLEUKIN 21 PRODUCTION"	"GOBP INTERLEUKIN 23 PRODUCTION"	"GOBP INTERLEUKIN 4 PRODUCTION"	"GOBP INTERLEUKIN 5 PRODUCTION"	"GOBP INTERLEUKIN 6 PRODUCTION"	"GOBP INTERLEUKIN 8 PRODUCTION"	"GOBP NEGATIVE REGULATION OF CHEMOKINE PRODUCTION"	"GOBP NEGATIVE REGULATION OF INTERFERON ALPHA PRODUCTION"	"GOBP NEGATIVE REGULATION OF INTERFERON BETA PRODUCTION"	"GOBP NEGATIVE REGULATION OF INTERFERON GAMMA PRODUCTION"	"GOBP NEGATIVE REGULATION OF INTERLEUKIN 1 ALPHA PRODUCTION"	"GOBP NEGATIVE REGULATION OF INTERLEUKIN 1 BETA PRODUCTION"	"GOBP NEGATIVE REGULATION OF INTERLEUKIN 1 PRODUCTION"	"GOBP NEGATIVE REGULATION OF INTERLEUKIN 10 PRODUCTION"	"GOBP NEGATIVE REGULATION OF INTERLEUKIN 12 PRODUCTION"	"GOBP NEGATIVE REGULATION OF INTERLEUKIN 13 PRODUCTION"	"GOBP NEGATIVE REGULATION OF INTERLEUKIN 17 PRODUCTION"	"GOBP NEGATIVE REGULATION OF INTERLEUKIN 18 PRODUCTION"	"GOBP NEGATIVE REGULATION OF INTERLEUKIN 2 PRODUCTION"	"GOBP NEGATIVE REGULATION OF INTERLEUKIN 4 PRODUCTION"	"GOBP NEGATIVE REGULATION OF INTERLEUKIN 5 PRODUCTION"	"GOBP NEGATIVE REGULATION OF INTERLEUKIN 6 PRODUCTION"	"GOBP NEGATIVE REGULATION OF INTERLEUKIN 8 PRODUCTION"	"GOBP POSITIVE REGULATION OF CHEMOKINE PRODUCTION"	"GOBP POSITIVE REGULATION OF INTERFERON ALPHA PRODUCTION"	"GOBP POSITIVE REGULATION OF INTERFERON BETA PRODUCTION"	"GOBP POSITIVE REGULATION OF INTERFERON GAMMA PRODUCTION"	"GOBP POSITIVE REGULATION OF INTERLEUKIN 1 ALPHA PRODUCTION"	"GOBP POSITIVE REGULATION OF INTERLEUKIN 1 BETA PRODUCTION"	"GOBP POSITIVE REGULATION OF INTERLEUKIN 1 PRODUCTION"	"GOBP POSITIVE REGULATION OF INTERLEUKIN 10 PRODUCTION"	"GOBP POSITIVE REGULATION OF INTERLEUKIN 12 PRODUCTION"	"GOBP POSITIVE REGULATION OF INTERLEUKIN 13 PRODUCTION"	"GOBP POSITIVE REGULATION OF INTERLEUKIN 17 PRODUCTION"	"GOBP POSITIVE REGULATION OF INTERLEUKIN 18 PRODUCTION"	"GOBP POSITIVE REGULATION OF INTERLEUKIN 2 PRODUCTION"	"GOBP POSITIVE REGULATION OF INTERLEUKIN 23 PRODUCTION"	"GOBP POSITIVE REGULATION OF INTERLEUKIN 4 PRODUCTION"	"GOBP POSITIVE REGULATION OF INTERLEUKIN 5 PRODUCTION"	"GOBP POSITIVE REGULATION OF INTERLEUKIN 6 PRODUCTION"	"GOBP POSITIVE REGULATION OF INTERLEUKIN 8 PRODUCTION"	"GOBP MAST CELL CYTOKINE PRODUCTION"	"GOBP REGULATION OF MONOOXYGENASE ACTIVITY"	"GOBP NEGATIVE REGULATION OF MONOOXYGENASE ACTIVITY"	"GOBP POSITIVE REGULATION OF MONOOXYGENASE ACTIVITY"	"GOBP DNA METHYLATION ON CYTOSINE"	"GOBP NEGATIVE REGULATION OF ATP DEPENDENT ACTIVITY"	"GOBP POSITIVE REGULATION OF ATP DEPENDENT ACTIVITY"	"GOBP BILE ACID SECRETION"	"GOBP REGULATION OF DNA TEMPLATED TRANSCRIPTION ELONGATION"	"GOBP NEGATIVE REGULATION OF DNA TEMPLATED TRANSCRIPTION ELONGATION"	"GOBP POSITIVE REGULATION OF DNA TEMPLATED TRANSCRIPTION ELONGATION"	"GOBP MONOCARBOXYLIC ACID METABOLIC PROCESS"	"GOBP RIBOSOME DISASSEMBLY"	"GOBP NEGATIVE REGULATION OF CREB TRANSCRIPTION FACTOR ACTIVITY"	"GOBP POSITIVE REGULATION OF CREB TRANSCRIPTION FACTOR ACTIVITY"	"GOBP LOW DENSITY LIPOPROTEIN RECEPTOR PARTICLE METABOLIC PROCESS"	"GOBP RECEPTOR CATABOLIC PROCESS"	"GOBP LACRIMAL GLAND DEVELOPMENT"	"GOBP NEGATIVE REGULATION OF EPINEPHRINE SECRETION"	"GOBP REGULATION OF NATURAL KILLER CELL ACTIVATION"	"GOBP NEGATIVE REGULATION OF NATURAL KILLER CELL ACTIVATION"	"GOBP POSITIVE REGULATION OF NATURAL KILLER CELL ACTIVATION"	"GOBP POSITIVE REGULATION OF NATURAL KILLER CELL PROLIFERATION"	"GOBP REGULATION OF NATURAL KILLER CELL DIFFERENTIATION"	"GOBP POSITIVE REGULATION OF NATURAL KILLER CELL DIFFERENTIATION"	"GOBP REGULATION OF CD4 POSITIVE CD25 POSITIVE ALPHA BETA REGULATORY T CELL DIFFERENTIATION"	"GOBP GLOMERULUS DEVELOPMENT"	"GOBP GLOMERULAR BASEMENT MEMBRANE DEVELOPMENT"	"GOBP REGULATION OF CELLULAR PH REDUCTION"	"GOBP POSITIVE REGULATION OF CELLULAR PH REDUCTION"	"GOBP RESPONSE TO INSULIN"	"GOBP CELLULAR RESPONSE TO INSULIN STIMULUS"	"GOBP CELLULAR RESPONSE TO HORMONE STIMULUS"	"GOBP REGULATION OF ESTABLISHMENT OR MAINTENANCE OF CELL POLARITY"	"GOBP REGULATION OF PROTEIN LOCALIZATION"	"GOBP REGULATION OF POLYSACCHARIDE METABOLIC PROCESS"	"GOBP REGULATION OF MICROTUBULE BASED PROCESS"	"GOBP REGULATION OF ORGANIC ACID TRANSPORT"	"GOBP NEGATIVE REGULATION OF ORGANIC ACID TRANSPORT"	"GOBP POSITIVE REGULATION OF ORGANIC ACID TRANSPORT"	"GOBP NEGATIVE REGULATION OF VIRAL TRANSCRIPTION"	"GOBP NEUROTROPHIN PRODUCTION"	"GOBP TRANSFORMING GROWTH FACTOR BETA1 PRODUCTION"	"GOBP TRANSFORMING GROWTH FACTOR BETA2 PRODUCTION"	"GOBP REGULATION OF TRANSFORMING GROWTH FACTOR BETA1 PRODUCTION"	"GOBP NEGATIVE REGULATION OF TRANSFORMING GROWTH FACTOR BETA1 PRODUCTION"	"GOBP POSITIVE REGULATION OF TRANSFORMING GROWTH FACTOR BETA1 PRODUCTION"	"GOBP CIRCADIAN REGULATION OF GENE EXPRESSION"	"GOBP ACTIVIN RECEPTOR SIGNALING PATHWAY"	"GOBP REGULATION OF ACTIVIN RECEPTOR SIGNALING PATHWAY"	"GOBP NEGATIVE REGULATION OF ACTIVIN RECEPTOR SIGNALING PATHWAY"	"GOBP POSITIVE REGULATION OF ACTIVIN RECEPTOR SIGNALING PATHWAY"	"GOBP REGULATION OF SUPEROXIDE ANION GENERATION"	"GOBP SECRETION BY TISSUE"	"GOBP INOSITOL TRISPHOSPHATE METABOLIC PROCESS"	"GOBP INOSITOL PHOSPHATE BIOSYNTHETIC PROCESS"	"GOBP INOSITOL TRISPHOSPHATE BIOSYNTHETIC PROCESS"	"GOBP REGULATION OF INOSITOL TRISPHOSPHATE BIOSYNTHETIC PROCESS"	"GOBP POSITIVE REGULATION OF INOSITOL TRISPHOSPHATE BIOSYNTHETIC PROCESS"	"GOBP COLLAGEN METABOLIC PROCESS"	"GOBP COLLAGEN BIOSYNTHETIC PROCESS"	"GOBP POSITIVE REGULATION OF TRANSCRIPTION ELONGATION FROM RNA POLYMERASE II PROMOTER"	"GOBP REGULATION OF ACTIN FILAMENT BASED PROCESS"	"GOBP PROTEIN CONTAINING COMPLEX DISASSEMBLY"	"GOBP PROTEIN DNA COMPLEX DISASSEMBLY"	"GOBP RIBONUCLEOPROTEIN COMPLEX DISASSEMBLY"	"GOBP CELLULAR COMPONENT MORPHOGENESIS"	"GOBP CELL PART MORPHOGENESIS"	"GOBP MUSCLE CELL PROLIFERATION"	"GOBP REGULATION OF MAST CELL ACTIVATION"	"GOBP NEGATIVE REGULATION OF MAST CELL ACTIVATION"	"GOBP POSITIVE REGULATION OF MAST CELL ACTIVATION"	"GOBP REGULATION OF MAST CELL ACTIVATION INVOLVED IN IMMUNE RESPONSE"	"GOBP NEGATIVE REGULATION OF MAST CELL ACTIVATION INVOLVED IN IMMUNE RESPONSE"	"GOBP POSITIVE REGULATION OF MAST CELL ACTIVATION INVOLVED IN IMMUNE RESPONSE"	"GOBP TETRAPYRROLE METABOLIC PROCESS"	"GOBP TETRAPYRROLE BIOSYNTHETIC PROCESS"	"GOBP TETRAPYRROLE CATABOLIC PROCESS"	"GOBP MYELOID CELL APOPTOTIC PROCESS"	"GOBP REGULATION OF MYELOID CELL APOPTOTIC PROCESS"	"GOBP NEGATIVE REGULATION OF MYELOID CELL APOPTOTIC PROCESS"	"GOBP POSITIVE REGULATION OF MYELOID CELL APOPTOTIC PROCESS"	"GOBP REGULATION OF ORGANELLE ORGANIZATION"	"GOBP REGULATION OF CHROMOSOME ORGANIZATION"	"GOBP REGULATION OF MITOTIC SISTER CHROMATID SEGREGATION"	"GOBP CELLULAR PIGMENTATION"	"GOBP T CELL DIFFERENTIATION IN THYMUS"	"GOBP IMMATURE T CELL PROLIFERATION"	"GOBP REGULATION OF T CELL DIFFERENTIATION IN THYMUS"	"GOBP REGULATION OF IMMATURE T CELL PROLIFERATION"	"GOBP NEGATIVE REGULATION OF T CELL DIFFERENTIATION IN THYMUS"	"GOBP POSITIVE REGULATION OF T CELL DIFFERENTIATION IN THYMUS"	"GOBP POSITIVE REGULATION OF IMMATURE T CELL PROLIFERATION"	"GOBP MITOCHONDRIAL RESPIRATORY CHAIN COMPLEX ASSEMBLY"	"GOBP NEGATIVE REGULATION OF RNA SPLICING"	"GOBP POSITIVE REGULATION OF RNA SPLICING"	"GOBP REGULATION OF HISTONE PHOSPHORYLATION"	"GOBP NEGATIVE REGULATION OF HISTONE PHOSPHORYLATION"	"GOBP POSITIVE REGULATION OF HISTONE PHOSPHORYLATION"	"GOBP POSITIVE REGULATION OF GLUCOKINASE ACTIVITY"	"GOBP REGULATION OF PEPTIDYL SERINE PHOSPHORYLATION"	"GOBP NEGATIVE REGULATION OF PEPTIDYL SERINE PHOSPHORYLATION"	"GOBP POSITIVE REGULATION OF PEPTIDYL SERINE PHOSPHORYLATION"	"GOBP REGULATION OF PEPTIDYL SERINE PHOSPHORYLATION OF STAT PROTEIN"	"GOBP REGULATION OF INTRACELLULAR STEROID HORMONE RECEPTOR SIGNALING PATHWAY"	"GOBP NEGATIVE REGULATION OF INTRACELLULAR STEROID HORMONE RECEPTOR SIGNALING PATHWAY"	"GOBP POSITIVE REGULATION OF INTRACELLULAR STEROID HORMONE RECEPTOR SIGNALING PATHWAY"	"GOBP REGULATION OF INTRACELLULAR ESTROGEN RECEPTOR SIGNALING PATHWAY"	"GOBP NEGATIVE REGULATION OF INTRACELLULAR ESTROGEN RECEPTOR SIGNALING PATHWAY"	"GOBP V D J RECOMBINATION"	"GOBP IMMUNOGLOBULIN V D J RECOMBINATION"	"GOBP REGULATION OF INTRACELLULAR PROTEIN TRANSPORT"	"GOBP HISTONE H3 K9 DEMETHYLATION"	"GOBP REGULATION OF HISTONE UBIQUITINATION"	"GOBP POSITIVE REGULATION OF HISTONE UBIQUITINATION"	"GOBP RESPONSE TO VITAMIN A"	"GOBP RESPONSE TO HYDROPEROXIDE"	"GOBP RESPONSE TO VITAMIN E"	"GOBP RESPONSE TO ATP"	"GOBP MEIOTIC CYTOKINESIS"	"GOBP TUMOR NECROSIS FACTOR MEDIATED SIGNALING PATHWAY"	"GOBP LEPTIN MEDIATED SIGNALING PATHWAY"	"GOBP ADIPONECTIN ACTIVATED SIGNALING PATHWAY"	"GOBP IRON IMPORT INTO CELL"	"GOBP REGULATION OF PROTEIN SUMOYLATION"	"GOBP NEGATIVE REGULATION OF PROTEIN SUMOYLATION"	"GOBP POSITIVE REGULATION OF PROTEIN SUMOYLATION"	"GOBP REGULATION OF CELLULAR AMINE METABOLIC PROCESS"	"GOBP NEGATIVE REGULATION OF CELLULAR AMINE METABOLIC PROCESS"	"GOBP POSITIVE REGULATION OF CELLULAR AMINE METABOLIC PROCESS"	"GOBP REGULATION OF NUCLEAR CELL CYCLE DNA REPLICATION"	"GOBP RESPONSE TO VITAMIN"	"GOBP ACTIN MYOSIN FILAMENT SLIDING"	"GOBP CELL PROLIFERATION IN MIDBRAIN"	"GOBP RESPONSE TO VITAMIN D"	"GOBP T TUBULE ORGANIZATION"	"GOBP SECRETION OF LYSOSOMAL ENZYMES"	"GOBP MEIOTIC CELL CYCLE CHECKPOINT SIGNALING"	"GOBP MITOTIC DNA REPLICATION CHECKPOINT SIGNALING"	"GOBP LEYDIG CELL DIFFERENTIATION"	"GOBP CHOLESTEROL EFFLUX"	"GOBP S ADENOSYLMETHIONINE CYCLE"	"GOBP SECRETORY GRANULE ORGANIZATION"	"GOBP PROTEIN LOCALIZATION TO ORGANELLE"	"GOBP GAS HOMEOSTASIS"	"GOBP CARBOHYDRATE HOMEOSTASIS"	"GOBP FLOOR PLATE DEVELOPMENT"	"GOBP HISTONE H2A UBIQUITINATION"	"GOBP HISTONE H2B UBIQUITINATION"	"GOBP FATTY ACID BETA OXIDATION USING ACYL COA DEHYDROGENASE"	"GOBP FATTY ACID BETA OXIDATION USING ACYL COA OXIDASE"	"GOBP CELLULAR RESPONSE TO STRESS"	"GOBP MULTICELLULAR ORGANISMAL RESPONSE TO STRESS"	"GOBP UNSATURATED FATTY ACID METABOLIC PROCESS"	"GOBP REGULATION OF WATER LOSS VIA SKIN"	"GOBP ANTERIOR POSTERIOR AXON GUIDANCE"	"GOBP TRANSFERRIN TRANSPORT"	"GOBP RESPONSE TO TESTOSTERONE"	"GOBP RESPONSE TO L ASCORBIC ACID"	"GOBP MAMMARY GLAND EPITHELIAL CELL PROLIFERATION"	"GOBP REGULATION OF MAMMARY GLAND EPITHELIAL CELL PROLIFERATION"	"GOBP POSITIVE REGULATION OF MAMMARY GLAND EPITHELIAL CELL PROLIFERATION"	"GOBP NEGATIVE REGULATION OF DOPAMINE SECRETION"	"GOBP POSITIVE REGULATION OF DOPAMINE SECRETION"	"GOBP NEGATIVE REGULATION OF CATECHOLAMINE SECRETION"	"GOBP POSITIVE REGULATION OF CATECHOLAMINE SECRETION"	"GOBP MITOCHONDRIAL PROTON TRANSPORTING ATP SYNTHASE COMPLEX ASSEMBLY"	"GOBP MITOCHONDRIAL CYTOCHROME C OXIDASE ASSEMBLY"	"GOBP MEMBRANE PROTEIN PROTEOLYSIS"	"GOBP INTEGRIN ACTIVATION"	"GOBP REGULATION OF INTEGRIN ACTIVATION"	"GOBP POSITIVE REGULATION OF INTEGRIN ACTIVATION"	"GOBP CELL ADHESION MEDIATED BY INTEGRIN"	"GOBP REGULATION OF CELL ADHESION MEDIATED BY INTEGRIN"	"GOBP NEGATIVE REGULATION OF CELL ADHESION MEDIATED BY INTEGRIN"	"GOBP POSITIVE REGULATION OF CELL ADHESION MEDIATED BY INTEGRIN"	"GOBP CELL CELL ADHESION MEDIATED BY INTEGRIN"	"GOBP REGULATION OF CELL CELL ADHESION MEDIATED BY INTEGRIN"	"GOBP POSITIVE REGULATION OF CELL CELL ADHESION MEDIATED BY INTEGRIN"	"GOBP NEGATIVE REGULATION OF KINASE ACTIVITY"	"GOBP POSITIVE REGULATION OF KINASE ACTIVITY"	"GOBP NUCLEOTIDE EXCISION REPAIR DNA INCISION"	"GOBP REGULATION OF LUTEINIZING HORMONE SECRETION"	"GOBP OSTEOBLAST PROLIFERATION"	"GOBP REGULATION OF OSTEOBLAST PROLIFERATION"	"GOBP NEGATIVE REGULATION OF OSTEOBLAST PROLIFERATION"	"GOBP POSITIVE REGULATION OF OSTEOBLAST PROLIFERATION"	"GOBP PHOSPHOLIPID EFFLUX"	"GOBP RESPONSE TO GLUCAGON"	"GOBP REGULATION OF NAD P H OXIDASE ACTIVITY"	"GOBP POSITIVE REGULATION OF NAD P H OXIDASE ACTIVITY"	"GOBP NUCLEOSIDE BISPHOSPHATE METABOLIC PROCESS"	"GOBP NUCLEOSIDE BISPHOSPHATE BIOSYNTHETIC PROCESS"	"GOBP NUCLEOSIDE BISPHOSPHATE CATABOLIC PROCESS"	"GOBP P BODY ASSEMBLY"	"GOBP RESPONSE TO LIPID"	"GOBP ENDOSOMAL VESICLE FUSION"	"GOBP STRESS GRANULE ASSEMBLY"	"GOBP PROTEIN LOCALIZATION TO GOLGI APPARATUS"	"GOBP ESTABLISHMENT OF SISTER CHROMATID COHESION"	"GOBP MAINTENANCE OF SISTER CHROMATID COHESION"	"GOBP REGULATION OF MAINTENANCE OF SISTER CHROMATID COHESION"	"GOBP POSITIVE REGULATION OF MAINTENANCE OF SISTER CHROMATID COHESION"	"GOBP RESPONSE TO CYTOKINE"	"GOBP ERYTHROCYTE HOMEOSTASIS"	"GOBP REGULATION OF TISSUE REMODELING"	"GOBP NEGATIVE REGULATION OF TISSUE REMODELING"	"GOBP POSITIVE REGULATION OF TISSUE REMODELING"	"GOBP HOMOTYPIC CELL CELL ADHESION"	"GOBP REGULATION OF HOMOTYPIC CELL CELL ADHESION"	"GOBP NEGATIVE REGULATION OF HOMOTYPIC CELL CELL ADHESION"	"GOBP POSITIVE REGULATION OF HOMOTYPIC CELL CELL ADHESION"	"GOBP HETEROTYPIC CELL CELL ADHESION"	"GOBP REGULATION OF HETEROTYPIC CELL CELL ADHESION"	"GOBP POSITIVE REGULATION OF HETEROTYPIC CELL CELL ADHESION"	"GOBP REGULATION OF TOLL LIKE RECEPTOR SIGNALING PATHWAY"	"GOBP NEGATIVE REGULATION OF TOLL LIKE RECEPTOR SIGNALING PATHWAY"	"GOBP POSITIVE REGULATION OF TOLL LIKE RECEPTOR SIGNALING PATHWAY"	"GOBP TOLL LIKE RECEPTOR 2 SIGNALING PATHWAY"	"GOBP REGULATION OF TOLL LIKE RECEPTOR 2 SIGNALING PATHWAY"	"GOBP NEGATIVE REGULATION OF TOLL LIKE RECEPTOR 2 SIGNALING PATHWAY"	"GOBP POSITIVE REGULATION OF TOLL LIKE RECEPTOR 2 SIGNALING PATHWAY"	"GOBP TOLL LIKE RECEPTOR 3 SIGNALING PATHWAY"	"GOBP REGULATION OF TOLL LIKE RECEPTOR 3 SIGNALING PATHWAY"	"GOBP POSITIVE REGULATION OF TOLL LIKE RECEPTOR 3 SIGNALING PATHWAY"	"GOBP TOLL LIKE RECEPTOR 4 SIGNALING PATHWAY"	"GOBP REGULATION OF TOLL LIKE RECEPTOR 4 SIGNALING PATHWAY"	"GOBP NEGATIVE REGULATION OF TOLL LIKE RECEPTOR 4 SIGNALING PATHWAY"	"GOBP POSITIVE REGULATION OF TOLL LIKE RECEPTOR 4 SIGNALING PATHWAY"	"GOBP TOLL LIKE RECEPTOR 7 SIGNALING PATHWAY"	"GOBP REGULATION OF TOLL LIKE RECEPTOR 7 SIGNALING PATHWAY"	"GOBP TOLL LIKE RECEPTOR 8 SIGNALING PATHWAY"	"GOBP TOLL LIKE RECEPTOR 9 SIGNALING PATHWAY"	"GOBP REGULATION OF TOLL LIKE RECEPTOR 9 SIGNALING PATHWAY"	"GOBP POSITIVE REGULATION OF TOLL LIKE RECEPTOR 9 SIGNALING PATHWAY"	"GOBP ACYLGLYCEROL TRANSPORT"	"GOBP RESPONSE TO OLEIC ACID"	"GOBP LIPID TRANSLOCATION"	"GOBP AMYLOID BETA FORMATION"	"GOBP PROTEIN HEXAMERIZATION"	"GOBP CARBOHYDRATE TRANSMEMBRANE TRANSPORT"	"GOBP ION TRANSMEMBRANE TRANSPORT"	"GOBP TRNA THIO MODIFICATION"	"GOBP MACROPHAGE FUSION"	"GOBP REGULATION OF MACROPHAGE FUSION"	"GOBP NEGATIVE REGULATION OF SYNCYTIUM FORMATION BY PLASMA MEMBRANE FUSION"	"GOBP REGULATION OF TRANSCRIPTION ELONGATION FROM RNA POLYMERASE II PROMOTER"	"GOBP REGULATION OF CELLULAR AMIDE METABOLIC PROCESS"	"GOBP NEGATIVE REGULATION OF CELLULAR AMIDE METABOLIC PROCESS"	"GOBP POSITIVE REGULATION OF CELLULAR AMIDE METABOLIC PROCESS"	"GOBP NEGATIVE REGULATION OF GTPASE ACTIVITY"	"GOBP RESPONSE TO MONOSACCHARIDE"	"GOBP RESPONSE TO DISACCHARIDE"	"GOBP PRIMARY ALCOHOL METABOLIC PROCESS"	"GOBP PRIMARY ALCOHOL BIOSYNTHETIC PROCESS"	"GOBP PRIMARY ALCOHOL CATABOLIC PROCESS"	"GOBP DIOL METABOLIC PROCESS"	"GOBP DIOL BIOSYNTHETIC PROCESS"	"GOBP ARP2 3 COMPLEX MEDIATED ACTIN NUCLEATION"	"GOBP REGULATION OF ARP2 3 COMPLEX MEDIATED ACTIN NUCLEATION"	"GOBP NEGATIVE REGULATION OF ARP2 3 COMPLEX MEDIATED ACTIN NUCLEATION"	"GOBP CELL JUNCTION ASSEMBLY"	"GOBP CELL JUNCTION ORGANIZATION"	"GOBP CELL JUNCTION MAINTENANCE"	"GOBP ADHERENS JUNCTION ORGANIZATION"	"GOBP ADHERENS JUNCTION ASSEMBLY"	"GOBP ADHERENS JUNCTION MAINTENANCE"	"GOBP RESPONSE TO TYPE I INTERFERON"	"GOBP RESPONSE TO INTERFERON GAMMA"	"GOBP TYPE III INTERFERON PRODUCTION"	"GOBP GLIAL CELL APOPTOTIC PROCESS"	"GOBP REGULATION OF GLIAL CELL APOPTOTIC PROCESS"	"GOBP NEGATIVE REGULATION OF GLIAL CELL APOPTOTIC PROCESS"	"GOBP NAD BIOSYNTHESIS VIA NICOTINAMIDE RIBOSIDE SALVAGE PATHWAY"	"GOBP PROTEIN CONTAINING COMPLEX REMODELING"	"GOBP TRIGLYCERIDE RICH LIPOPROTEIN PARTICLE REMODELING"	"GOBP LOW DENSITY LIPOPROTEIN PARTICLE REMODELING"	"GOBP HIGH DENSITY LIPOPROTEIN PARTICLE REMODELING"	"GOBP VERY LOW DENSITY LIPOPROTEIN PARTICLE ASSEMBLY"	"GOBP HIGH DENSITY LIPOPROTEIN PARTICLE ASSEMBLY"	"GOBP PLASMA LIPOPROTEIN PARTICLE CLEARANCE"	"GOBP LOW DENSITY LIPOPROTEIN PARTICLE CLEARANCE"	"GOBP HIGH DENSITY LIPOPROTEIN PARTICLE CLEARANCE"	"GOBP LIPID DROPLET ORGANIZATION"	"GOBP SMOOTH MUSCLE CELL APOPTOTIC PROCESS"	"GOBP NEGATIVE REGULATION OF SMOOTH MUSCLE CELL APOPTOTIC PROCESS"	"GOBP POSITIVE REGULATION OF SMOOTH MUSCLE CELL APOPTOTIC PROCESS"	"GOBP PROTEIN LOCALIZATION TO CELL SURFACE"	"GOBP NUCLEOBASE CONTAINING SMALL MOLECULE BIOSYNTHETIC PROCESS"	"GOBP RESPONSE TO FLUID SHEAR STRESS"	"GOBP NUCLEAR TRANSCRIBED MRNA CATABOLIC PROCESS EXONUCLEOLYTIC 3 5"	"GOBP STEROID ESTERIFICATION"	"GOBP LIPID OXIDATION"	"GOBP SUBSTRATE ADHESION DEPENDENT CELL SPREADING"	"GOBP VERY LOW DENSITY LIPOPROTEIN PARTICLE CLEARANCE"	"GOBP MICROTUBULE ANCHORING"	"GOBP MICROTUBULE ANCHORING AT CENTROSOME"	"GOBP NCRNA PROCESSING"	"GOBP U4 SNRNA 3 END PROCESSING"	"GOBP PROTEIN LOCALIZATION TO PHAGOPHORE ASSEMBLY SITE"	"GOBP EARLY ENDOSOME TO GOLGI TRANSPORT"	"GOBP LATE ENDOSOME TO GOLGI TRANSPORT"	"GOBP PROTEIN LOCALIZATION TO CHROMOSOME"	"GOBP PROTEIN LOCALIZATION TO NUCLEUS"	"GOBP TOOTH MINERALIZATION"	"GOBP CENTROMERE COMPLEX ASSEMBLY"	"GOBP PIRNA METABOLIC PROCESS"	"GOBP CELLULAR RESPONSE TO HEAT"	"GOBP RESPONSE TO TUMOR NECROSIS FACTOR"	"GOBP CELLULAR RESPONSE TO REACTIVE OXYGEN SPECIES"	"GOBP RESPONSE TO LAMINAR FLUID SHEAR STRESS"	"GOBP CELLULAR RESPONSE TO UNFOLDED PROTEIN"	"GOBP DE NOVO NAD BIOSYNTHETIC PROCESS"	"GOBP CELLULAR CARBOHYDRATE BIOSYNTHETIC PROCESS"	"GOBP PHOSPHATIDYLCHOLINE CATABOLIC PROCESS"	"GOBP CELLULAR RESPONSE TO UV"	"GOBP CELLULAR MACROMOLECULE BIOSYNTHETIC PROCESS"	"GOBP CORTISOL METABOLIC PROCESS"	"GOBP CORTISOL BIOSYNTHETIC PROCESS"	"GOBP RETINOIC ACID CATABOLIC PROCESS"	"GOBP NUCLEOBASE CONTAINING SMALL MOLECULE CATABOLIC PROCESS"	"GOBP NCRNA METABOLIC PROCESS"	"GOBP NCRNA CATABOLIC PROCESS"	"GOBP RESPONSE TO PROSTAGLANDIN"	"GOBP RESPONSE TO PROSTAGLANDIN E"	"GOBP RESPONSE TO GONADOTROPIN"	"GOBP RESPONSE TO LUTEINIZING HORMONE"	"GOBP HISTONE H3 K4 DEMETHYLATION"	"GOBP HISTONE H3 K4 DEMETHYLATION TRIMETHYL H3 K4 SPECIFIC"	"GOBP DNA REPLICATION DEPENDENT CHROMATIN ORGANIZATION"	"GOBP DNA REPLICATION INDEPENDENT CHROMATIN ORGANIZATION"	"GOBP PIECEMEAL MICROAUTOPHAGY OF THE NUCLEUS"	"GOBP NUCLEOSOME ORGANIZATION"	"GOBP CELLULAR HORMONE METABOLIC PROCESS"	"GOBP IRON ION TRANSMEMBRANE TRANSPORT"	"GOBP REGULATION OF IRON ION TRANSPORT"	"GOBP REGULATION OF IRON ION TRANSMEMBRANE TRANSPORT"	"GOBP REGULATION OF TRANSMEMBRANE TRANSPORT"	"GOBP NEGATIVE REGULATION OF TRANSMEMBRANE TRANSPORT"	"GOBP POSITIVE REGULATION OF TRANSMEMBRANE TRANSPORT"	"GOBP REGULATION OF ION TRANSMEMBRANE TRANSPORT"	"GOBP NEGATIVE REGULATION OF ION TRANSMEMBRANE TRANSPORT"	"GOBP POSITIVE REGULATION OF ION TRANSMEMBRANE TRANSPORT"	"GOBP HISTONE H4 K20 METHYLATION"	"GOBP HISTONE H4 K20 TRIMETHYLATION"	"GOBP RESPONSE TO HISTAMINE"	"GOBP HISTONE ARGININE METHYLATION"	"GOBP PROTEIN FOLDING IN ENDOPLASMIC RETICULUM"	"GOBP RESPONSE TO ENDOPLASMIC RETICULUM STRESS"	"GOBP MITOCHONDRIAL PROTEIN PROCESSING"	"GOBP PEPTIDYL LYSINE DEACETYLATION"	"GOBP SOMATIC STEM CELL POPULATION MAINTENANCE"	"GOBP REGULATION OF RAC PROTEIN SIGNAL TRANSDUCTION"	"GOBP POSITIVE REGULATION OF RAC PROTEIN SIGNAL TRANSDUCTION"	"GOBP REGULATION OF RHO PROTEIN SIGNAL TRANSDUCTION"	"GOBP NEGATIVE REGULATION OF RHO PROTEIN SIGNAL TRANSDUCTION"	"GOBP POSITIVE REGULATION OF RHO PROTEIN SIGNAL TRANSDUCTION"	"GOBP SPERM EGG RECOGNITION"	"GOBP EMBRYONIC HEART TUBE DEVELOPMENT"	"GOBP CARDIOCYTE DIFFERENTIATION"	"GOBP POSITIVE REGULATION OF HISTONE ACETYLATION"	"GOBP NEGATIVE REGULATION OF HISTONE ACETYLATION"	"GOBP AXONEME ASSEMBLY"	"GOBP MAINTENANCE OF APICAL BASAL CELL POLARITY"	"GOBP SPERM DNA CONDENSATION"	"GOBP SPERMATOGENESIS EXCHANGE OF CHROMOSOMAL PROTEINS"	"GOBP RESPONSE TO NICOTINE"	"GOBP BEHAVIORAL RESPONSE TO NICOTINE"	"GOBP APPENDAGE MORPHOGENESIS"	"GOBP GENITALIA MORPHOGENESIS"	"GOBP EMBRYONIC APPENDAGE MORPHOGENESIS"	"GOBP EMBRYONIC FORELIMB MORPHOGENESIS"	"GOBP EMBRYONIC HINDLIMB MORPHOGENESIS"	"GOBP FORELIMB MORPHOGENESIS"	"GOBP HINDLIMB MORPHOGENESIS"	"GOBP TUBE FORMATION"	"GOBP REGULATION OF TUBE SIZE"	"GOBP EMBRYONIC HEMOPOIESIS"	"GOBP ECTOPIC GERM CELL PROGRAMMED CELL DEATH"	"GOBP TUBE MORPHOGENESIS"	"GOBP PEPTIDYL ARGININE N METHYLATION"	"GOBP SYNAPTIC TRANSMISSION GLUTAMATERGIC"	"GOBP MULTICELLULAR ORGANISM GROWTH"	"GOBP ORGAN GROWTH"	"GOBP PROTEIN MANNOSYLATION"	"GOBP PROTEIN O LINKED MANNOSYLATION"	"GOBP ENDOCRINE SYSTEM DEVELOPMENT"	"GOBP EXOCRINE SYSTEM DEVELOPMENT"	"GOBP MIRNA LOADING ONTO RISC INVOLVED IN GENE SILENCING BY MIRNA"	"GOBP SEGMENTATION"	"GOBP TUBE DEVELOPMENT"	"GOBP REGULATION OF DEPHOSPHORYLATION"	"GOBP REGULATION OF PROTEIN DEPHOSPHORYLATION"	"GOBP NEGATIVE REGULATION OF DEPHOSPHORYLATION"	"GOBP POSITIVE REGULATION OF DEPHOSPHORYLATION"	"GOBP POSITIVE REGULATION OF PROTEIN DEPHOSPHORYLATION"	"GOBP NEGATIVE REGULATION OF PROTEIN DEPHOSPHORYLATION"	"GOBP WOUND HEALING SPREADING OF EPIDERMAL CELLS"	"GOBP HAIR CELL DIFFERENTIATION"	"GOBP HIPPO SIGNALING"	"GOBP REGULATION OF HIPPO SIGNALING"	"GOBP NEGATIVE REGULATION OF HIPPO SIGNALING"	"GOBP POSITIVE REGULATION OF HIPPO SIGNALING"	"GOBP PEPTIDYL TYROSINE DEPHOSPHORYLATION"	"GOBP LONG CHAIN FATTY ACYL COA METABOLIC PROCESS"	"GOBP FATTY ACYL COA METABOLIC PROCESS"	"GOBP LONG CHAIN FATTY ACYL COA BIOSYNTHETIC PROCESS"	"GOBP CELLULAR TRIGLYCERIDE HOMEOSTASIS"	"GOBP PEROXISOME PROLIFERATOR ACTIVATED RECEPTOR SIGNALING PATHWAY"	"GOBP REGULATION OF PEROXISOME PROLIFERATOR ACTIVATED RECEPTOR SIGNALING PATHWAY"	"GOBP POSITIVE REGULATION OF PEROXISOME PROLIFERATOR ACTIVATED RECEPTOR SIGNALING PATHWAY"	"GOBP PROTEIN LOCALIZATION TO MICROTUBULE"	"GOBP STEROL IMPORT"	"GOBP THIOESTER METABOLIC PROCESS"	"GOBP THIOESTER BIOSYNTHETIC PROCESS"	"GOBP ROUNDABOUT SIGNALING PATHWAY"	"GOBP HISTONE SERINE PHOSPHORYLATION"	"GOBP HISTONE THREONINE PHOSPHORYLATION"	"GOBP PROTEIN LOCALIZATION TO SYNAPSE"	"GOBP AUTOCRINE SIGNALING"	"GOBP EXTRACELLULAR MATRIX CELL SIGNALING"	"GOBP COPPER ION TRANSMEMBRANE TRANSPORT"	"GOBP PHOSPHATE ION TRANSMEMBRANE TRANSPORT"	"GOBP MAINTENANCE OF PROTEIN LOCALIZATION IN ENDOPLASMIC RETICULUM"	"GOBP DIPEPTIDE TRANSMEMBRANE TRANSPORT"	"GOBP TRIPEPTIDE TRANSMEMBRANE TRANSPORT"	"GOBP RESPONSE TO INTERFERON ALPHA"	"GOBP RESPONSE TO INTERFERON BETA"	"GOBP CELLULAR RESPONSE TO INTERFERON ALPHA"	"GOBP CELLULAR RESPONSE TO INTERFERON BETA"	"GOBP VESICLE CARGO LOADING"	"GOBP VITAMIN TRANSMEMBRANE TRANSPORT"	"GOBP DETERMINATION OF PANCREATIC LEFT RIGHT ASYMMETRY"	"GOBP POSITIVE REGULATION OF VASCULAR WOUND HEALING"	"GOBP GASTRIC MOTILITY"	"GOBP SNARE COMPLEX ASSEMBLY"	"GOBP METANEPHRIC PART OF URETERIC BUD DEVELOPMENT"	"GOBP REGULATION OF MYOSIN LIGHT CHAIN PHOSPHATASE ACTIVITY"	"GOBP NEGATIVE REGULATION OF MYOSIN LIGHT CHAIN PHOSPHATASE ACTIVITY"	"GOBP DNA DEALKYLATION"	"GOBP OXIDATIVE DNA DEMETHYLATION"	"GOBP OXIDATIVE RNA DEMETHYLATION"	"GOBP HISTONE H2A MONOUBIQUITINATION"	"GOBP PROTEIN K29 LINKED UBIQUITINATION"	"GOBP MONOUBIQUITINATED PROTEIN DEUBIQUITINATION"	"GOBP PROTEIN K29 LINKED DEUBIQUITINATION"	"GOBP PROLINE TRANSMEMBRANE TRANSPORT"	"GOBP REGULATION OF SNARE COMPLEX ASSEMBLY"	"GOBP REGULATION OF CHROMATIN BINDING"	"GOBP NEGATIVE REGULATION OF CHROMATIN BINDING"	"GOBP POSITIVE REGULATION OF CHROMATIN BINDING"	"GOBP REGULATION OF KIDNEY SIZE"	"GOBP NON CANONICAL WNT SIGNALING PATHWAY"	"GOBP SEQUESTERING OF EXTRACELLULAR LIGAND FROM RECEPTOR"	"GOBP SEQUESTERING OF BMP IN EXTRACELLULAR MATRIX"	"GOBP CALCIUM MEDIATED SIGNALING USING INTRACELLULAR CALCIUM SOURCE"	"GOBP G PROTEIN COUPLED PURINERGIC RECEPTOR SIGNALING PATHWAY"	"GOBP G PROTEIN COUPLED PURINERGIC NUCLEOTIDE RECEPTOR SIGNALING PATHWAY"	"GOBP PURINERGIC NUCLEOTIDE RECEPTOR SIGNALING PATHWAY"	"GOBP PROTEIN DEGLUTAMYLATION"	"GOBP C TERMINAL PROTEIN DEGLUTAMYLATION"	"GOBP PROTEIN SIDE CHAIN DEGLUTAMYLATION"	"GOBP STRESS GRANULE DISASSEMBLY"	"GOBP RECEPTOR TRANSACTIVATION"	"GOBP CERAMIDE TRANSPORT"	"GOBP BONE MINERALIZATION INVOLVED IN BONE MATURATION"	"GOBP MAINTENANCE OF BLOOD BRAIN BARRIER"	"GOBP RESPONSE TO STILBENOID"	"GOBP ENTRY OF BACTERIUM INTO HOST CELL"	"GOBP MULTICELLULAR ORGANISMAL SIGNALING"	"GOBP EXPLORATION BEHAVIOR"	"GOBP LOCOMOTORY EXPLORATION BEHAVIOR"	"GOBP INTERLEUKIN 18 MEDIATED SIGNALING PATHWAY"	"GOBP TRIF DEPENDENT TOLL LIKE RECEPTOR SIGNALING PATHWAY"	"GOBP MITOCHONDRIAL PROTEIN CATABOLIC PROCESS"	"GOBP MONOCYTE EXTRAVASATION"	"GOBP HEMATOPOIETIC STEM CELL MIGRATION"	"GOBP CD4 POSITIVE ALPHA BETA T CELL ACTIVATION"	"GOBP INTRACILIARY RETROGRADE TRANSPORT"	"GOBP INTERLEUKIN 15 MEDIATED SIGNALING PATHWAY"	"GOBP SODIUM ION TRANSMEMBRANE TRANSPORT"	"GOBP COMMON MYELOID PROGENITOR CELL PROLIFERATION"	"GOBP RESPONSE TO HEPATOCYTE GROWTH FACTOR"	"GOBP HEPATIC STELLATE CELL ACTIVATION"	"GOBP INTRACILIARY TRANSPORT INVOLVED IN CILIUM ASSEMBLY"	"GOBP CD4 POSITIVE ALPHA BETA T CELL PROLIFERATION"	"GOBP CD8 POSITIVE ALPHA BETA T CELL PROLIFERATION"	"GOBP CD4 POSITIVE ALPHA BETA T CELL CYTOKINE PRODUCTION"	"GOBP T HELPER 1 CELL CYTOKINE PRODUCTION"	"GOBP T HELPER 2 CELL CYTOKINE PRODUCTION"	"GOBP NATURAL KILLER CELL CHEMOTAXIS"	"GOBP REGULATION OF LYSOSOMAL LUMEN PH"	"GOBP B CELL CHEMOTAXIS"	"GOBP ENDOTHELIAL CELL CHEMOTAXIS"	"GOBP INTERLEUKIN 4 MEDIATED SIGNALING PATHWAY"	"GOBP INSULIN SECRETION INVOLVED IN CELLULAR RESPONSE TO GLUCOSE STIMULUS"	"GOBP POSITIVE REGULATION OF INSULIN SECRETION INVOLVED IN CELLULAR RESPONSE TO GLUCOSE STIMULUS"	"GOBP CELL MIGRATION INVOLVED IN KIDNEY DEVELOPMENT"	"GOBP CELL MIGRATION INVOLVED IN METANEPHROS DEVELOPMENT"	"GOBP PLATELET DERIVED GROWTH FACTOR RECEPTOR ALPHA SIGNALING PATHWAY"	"GOBP PLATELET DERIVED GROWTH FACTOR RECEPTOR BETA SIGNALING PATHWAY"	"GOBP NEGATIVE REGULATION OF MITOCHONDRIAL MEMBRANE PERMEABILITY"	"GOBP REGULATION OF URINE VOLUME"	"GOBP POSITIVE REGULATION OF URINE VOLUME"	"GOBP NEGATIVE REGULATION OF URINE VOLUME"	"GOBP RENAL SODIUM EXCRETION"	"GOBP POSITIVE REGULATION OF RENAL SODIUM EXCRETION"	"GOBP MODULATION OF PROCESS OF ANOTHER ORGANISM"	"GOBP HOMOLOGOUS RECOMBINATION"	"GOBP PHOTORECEPTOR CELL OUTER SEGMENT ORGANIZATION"	"GOBP EPITHELIAL CELL DIFFERENTIATION INVOLVED IN KIDNEY DEVELOPMENT"	"GOBP MEGAKARYOCYTE DEVELOPMENT"	"GOBP GLIAL CELL DERIVED NEUROTROPHIC FACTOR RECEPTOR SIGNALING PATHWAY"	"GOBP RESPONSE TO POTASSIUM ION"	"GOBP CELLULAR RESPONSE TO POTASSIUM ION"	"GOBP PROTEIN K11 LINKED DEUBIQUITINATION"	"GOBP NUCLEOTIDE BINDING DOMAIN LEUCINE RICH REPEAT CONTAINING RECEPTOR SIGNALING PATHWAY"	"GOBP LACTATE TRANSMEMBRANE TRANSPORT"	"GOBP NAIL DEVELOPMENT"	"GOBP AMACRINE CELL DIFFERENTIATION"	"GOBP ENTEROENDOCRINE CELL DIFFERENTIATION"	"GOBP VASCULAR ASSOCIATED SMOOTH MUSCLE CELL DIFFERENTIATION"	"GOBP RESPONSE TO IMMOBILIZATION STRESS"	"GOBP AORTA DEVELOPMENT"	"GOBP ASCENDING AORTA DEVELOPMENT"	"GOBP DORSAL AORTA DEVELOPMENT"	"GOBP AORTA MORPHOGENESIS"	"GOBP DORSAL AORTA MORPHOGENESIS"	"GOBP SKELETAL MUSCLE CELL DIFFERENTIATION"	"GOBP CELLULAR RESPONSE TO VASCULAR ENDOTHELIAL GROWTH FACTOR STIMULUS"	"GOBP RNA IMPORT INTO MITOCHONDRION"	"GOBP STEROID HORMONE SECRETION"	"GOBP CORTICOSTEROID HORMONE SECRETION"	"GOBP MINERALOCORTICOID SECRETION"	"GOBP GLUCOCORTICOID SECRETION"	"GOBP COPI COATED VESICLE BUDDING"	"GOBP CARDIOLIPIN ACYL CHAIN REMODELING"	"GOBP RESPONSE TO TOPOLOGICALLY INCORRECT PROTEIN"	"GOBP CELLULAR RESPONSE TO TOPOLOGICALLY INCORRECT PROTEIN"	"GOBP PEPTIDYL THREONINE DEPHOSPHORYLATION"	"GOBP AGGREPHAGY"	"GOBP ENDODERMAL CELL DIFFERENTIATION"	"GOBP CHONDROCYTE PROLIFERATION"	"GOBP TENDON DEVELOPMENT"	"GOBP RESPONSE TO MUSCLE STRETCH"	"GOBP DETECTION OF MUSCLE STRETCH"	"GOBP TETRAHYDROFOLATE INTERCONVERSION"	"GOBP POSITIVE REGULATION OF TRANSCRIPTION FROM RNA POLYMERASE II PROMOTER IN RESPONSE TO STRESS"	"GOBP RESPONSE TO MACROPHAGE COLONY STIMULATING FACTOR"	"GOBP PROTEIN LOCALIZATION TO ENDOSOME"	"GOBP RESPONSE TO INTERLEUKIN 3"	"GOBP RESPONSE TO ERYTHROPOIETIN"	"GOBP LIMB JOINT MORPHOGENESIS"	"GOBP OSTEOCLAST DEVELOPMENT"	"GOBP CD8 POSITIVE ALPHA BETA T CELL ACTIVATION"	"GOBP FUCOSYLATION"	"GOBP PROTEIN O LINKED FUCOSYLATION"	"GOBP DIRECT OSSIFICATION"	"GOBP REPLACEMENT OSSIFICATION"	"GOBP CLEAVAGE FURROW FORMATION"	"GOBP POSITIVE REGULATION OF TRANSCRIPTION FROM RNA POLYMERASE II PROMOTER IN RESPONSE TO OXIDATIVE STRESS"	"GOBP PHOSPHATIDYLINOSITOL 3 PHOSPHATE BIOSYNTHETIC PROCESS"	"GOBP GERM CELL PROLIFERATION"	"GOBP LEUKOTRIENE B4 CATABOLIC PROCESS"	"GOBP LEUKOTRIENE B4 METABOLIC PROCESS"	"GOBP ALPHA LINOLENIC ACID METABOLIC PROCESS"	"GOBP MEDIUM CHAIN FATTY ACYL COA METABOLIC PROCESS"	"GOBP FATTY ACYL COA CATABOLIC PROCESS"	"GOBP RESPONSE TO PLATELET DERIVED GROWTH FACTOR"	"GOBP HISTONE H3 K9 DIMETHYLATION"	"GOBP HISTONE H3 K9 TRIMETHYLATION"	"GOBP PHOSPHATIDYLGLYCEROL ACYL CHAIN REMODELING"	"GOBP PHOSPHATIDYLINOSITOL ACYL CHAIN REMODELING"	"GOBP PHOSPHATIDYLSERINE ACYL CHAIN REMODELING"	"GOBP PHOSPHATIDYLCHOLINE ACYL CHAIN REMODELING"	"GOBP PHOSPHATIDYLETHANOLAMINE ACYL CHAIN REMODELING"	"GOBP OUTER DYNEIN ARM ASSEMBLY"	"GOBP INNER DYNEIN ARM ASSEMBLY"	"GOBP PHENOTYPIC SWITCHING"	"GOBP GRANULOCYTE ACTIVATION"	"GOBP MULTIVESICULAR BODY ORGANIZATION"	"GOBP RNA CAPPING"	"GOBP RNA GUANINE N7 METHYLATION"	"GOBP PEPTIDYL SERINE AUTOPHOSPHORYLATION"	"GOBP CELLULAR RESPONSE TO INCREASED OXYGEN LEVELS"	"GOBP RESPONSE TO INCREASED OXYGEN LEVELS"	"GOBP INTERSTRAND CROSS LINK REPAIR"	"GOBP MACROPHAGE COLONY STIMULATING FACTOR PRODUCTION"	"GOBP ATRIOVENTRICULAR CANAL DEVELOPMENT"	"GOBP LYMPH VESSEL MORPHOGENESIS"	"GOBP RESPONSE TO STEROL"	"GOBP CELLULAR RESPONSE TO STEROL"	"GOBP VASCULAR ENDOTHELIAL GROWTH FACTOR RECEPTOR 2 SIGNALING PATHWAY"	"GOBP DENDRITIC CELL MIGRATION"	"GOBP FAS SIGNALING PATHWAY"	"GOBP POST ANAL TAIL MORPHOGENESIS"	"GOBP PLATELET MORPHOGENESIS"	"GOBP HISTONE H2A K119 MONOUBIQUITINATION"	"GOBP TRANSFORMING GROWTH FACTOR BETA ACTIVATION"	"GOBP TRANSCRIPTION FACTOR CATABOLIC PROCESS"	"GOBP SODIUM ION EXPORT ACROSS PLASMA MEMBRANE"	"GOBP HISTONE CITRULLINATION"	"GOBP MAINTENANCE OF LENS TRANSPARENCY"	"GOBP CALCIUM IMPORT INTO THE MITOCHONDRION"	"GOBP MYOFIBROBLAST DIFFERENTIATION"	"GOBP TRAIL ACTIVATED APOPTOTIC SIGNALING PATHWAY"	"GOBP SYNAPTIC VESICLE RECYCLING"	"GOBP SYNAPTIC VESICLE RECYCLING VIA ENDOSOME"	"GOBP CELL DEATH IN RESPONSE TO OXIDATIVE STRESS"	"GOBP CELL DEATH IN RESPONSE TO HYDROGEN PEROXIDE"	"GOBP NEURON DEATH IN RESPONSE TO OXIDATIVE STRESS"	"GOBP NEURON DEATH IN RESPONSE TO HYDROGEN PEROXIDE"	"GOBP NEURON INTRINSIC APOPTOTIC SIGNALING PATHWAY IN RESPONSE TO OXIDATIVE STRESS"	"GOBP INTRINSIC APOPTOTIC SIGNALING PATHWAY IN RESPONSE TO HYDROGEN PEROXIDE"	"GOBP REGULATION OF TRANSLATION IN RESPONSE TO ENDOPLASMIC RETICULUM STRESS"	"GOBP REGULATION OF TRANSLATION INITIATION IN RESPONSE TO ENDOPLASMIC RETICULUM STRESS"	"GOBP POSITIVE REGULATION OF TRANSLATION IN RESPONSE TO ENDOPLASMIC RETICULUM STRESS"	"GOBP IRE1 MEDIATED UNFOLDED PROTEIN RESPONSE"	"GOBP PERK MEDIATED UNFOLDED PROTEIN RESPONSE"	"GOBP ATF6 MEDIATED UNFOLDED PROTEIN RESPONSE"	"GOBP ERAD PATHWAY"	"GOBP PROTEIN DEMANNOSYLATION"	"GOBP PARACRINE SIGNALING"	"GOBP G PROTEIN COUPLED OPIOID RECEPTOR SIGNALING PATHWAY"	"GOBP NETRIN ACTIVATED SIGNALING PATHWAY"	"GOBP REELIN MEDIATED SIGNALING PATHWAY"	"GOBP APOLIPOPROTEIN A I MEDIATED SIGNALING PATHWAY"	"GOBP NON CANONICAL WNT SIGNALING PATHWAY VIA MAPK CASCADE"	"GOBP POSITIVE REGULATION OF ENDOTHELIAL CELL CHEMOTAXIS BY VEGF ACTIVATED VASCULAR ENDOTHELIAL GROWTH FACTOR RECEPTOR SIGNALING PATHWAY"	"GOBP SIGNAL TRANSDUCTION IN ABSENCE OF LIGAND"	"GOBP NIK NF KAPPAB SIGNALING"	"GOBP COLLAGEN ACTIVATED TYROSINE KINASE RECEPTOR SIGNALING PATHWAY"	"GOBP COLLAGEN ACTIVATED SIGNALING PATHWAY"	"GOBP P38MAPK CASCADE"	"GOBP PEPTIDYL TYROSINE AUTOPHOSPHORYLATION"	"GOBP VASCULAR ENDOTHELIAL GROWTH FACTOR SIGNALING PATHWAY"	"GOBP POSITIVE REGULATION OF CELL MIGRATION BY VASCULAR ENDOTHELIAL GROWTH FACTOR SIGNALING PATHWAY"	"GOBP NODAL SIGNALING PATHWAY"	"GOBP FC RECEPTOR SIGNALING PATHWAY"	"GOBP FC GAMMA RECEPTOR SIGNALING PATHWAY"	"GOBP FC EPSILON RECEPTOR SIGNALING PATHWAY"	"GOBP INTERLEUKIN 2 MEDIATED SIGNALING PATHWAY"	"GOBP ERBB SIGNALING PATHWAY"	"GOBP ERBB2 SIGNALING PATHWAY"	"GOBP MACROPHAGE COLONY STIMULATING FACTOR SIGNALING PATHWAY"	"GOBP CHEMOKINE C X C MOTIF LIGAND 12 SIGNALING PATHWAY"	"GOBP THROMBOPOIETIN MEDIATED SIGNALING PATHWAY"	"GOBP ONCOSTATIN M MEDIATED SIGNALING PATHWAY"	"GOBP ANGIOTENSIN ACTIVATED SIGNALING PATHWAY"	"GOBP SOMATOSTATIN RECEPTOR SIGNALING PATHWAY"	"GOBP CANNABINOID SIGNALING PATHWAY"	"GOBP NEUROTROPHIN SIGNALING PATHWAY"	"GOBP NERVE GROWTH FACTOR SIGNALING PATHWAY"	"GOBP BILE ACID SIGNALING PATHWAY"	"GOBP TORC1 SIGNALING"	"GOBP TORC2 SIGNALING"	"GOBP CYTOPLASMIC PATTERN RECOGNITION RECEPTOR SIGNALING PATHWAY IN RESPONSE TO VIRUS"	"GOBP RIG I SIGNALING PATHWAY"	"GOBP MDA 5 SIGNALING PATHWAY"	"GOBP REGULATION OF VIRAL INDUCED CYTOPLASMIC PATTERN RECOGNITION RECEPTOR SIGNALING PATHWAY"	"GOBP NEGATIVE REGULATION OF VIRAL INDUCED CYTOPLASMIC PATTERN RECOGNITION RECEPTOR SIGNALING PATHWAY"	"GOBP REGULATION OF MDA 5 SIGNALING PATHWAY"	"GOBP REGULATION OF RIG I SIGNALING PATHWAY"	"GOBP NEGATIVE REGULATION OF RIG I SIGNALING PATHWAY"	"GOBP MEMBRANE FUSION INVOLVED IN VIRAL ENTRY INTO HOST CELL"	"GOBP SINGLE STRANDED VIRAL RNA REPLICATION VIA DOUBLE STRANDED DNA INTERMEDIATE"	"GOBP VIRAL RNA GENOME REPLICATION"	"GOBP ESTABLISHMENT OF MITOTIC SPINDLE LOCALIZATION"	"GOBP GROWTH"	"GOBP REGULATION OF GROWTH"	"GOBP REGULATION OF GROWTH RATE"	"GOBP LOCOMOTION"	"GOBP NEGATIVE REGULATION OF LOCOMOTION"	"GOBP REGULATION OF MULTICELLULAR ORGANISM GROWTH"	"GOBP NEGATIVE REGULATION OF MULTICELLULAR ORGANISM GROWTH"	"GOBP EMBRYONIC CLEAVAGE"	"GOBP POSITIVE REGULATION OF LOCOMOTION"	"GOBP POSITIVE REGULATION OF MULTICELLULAR ORGANISM GROWTH"	"GOBP POSITIVE REGULATION OF EMBRYONIC DEVELOPMENT"	"GOBP REGULATION OF MEIOTIC NUCLEAR DIVISION"	"GOBP REGULATION OF GENE EXPRESSION EPIGENETIC"	"GOBP SNRNA MODIFICATION"	"GOBP RNA MEDIATED GENE SILENCING BY INHIBITION OF TRANSLATION"	"GOBP REGULATION OF DEVELOPMENT HETEROCHRONIC"	"GOBP REGULATION OF FIBROBLAST GROWTH FACTOR RECEPTOR SIGNALING PATHWAY"	"GOBP NEGATIVE REGULATION OF FIBROBLAST GROWTH FACTOR RECEPTOR SIGNALING PATHWAY"	"GOBP DNA ENDOREDUPLICATION"	"GOBP PROTEIN REFOLDING"	"GOBP FLUID TRANSPORT"	"GOBP EPITHELIAL FLUID TRANSPORT"	"GOBP OLFACTORY BEHAVIOR"	"GOBP WOUND HEALING"	"GOBP GLIOGENESIS"	"GOBP REGULATION OF CATECHOLAMINE METABOLIC PROCESS"	"GOBP INTRACILIARY TRANSPORT"	"GOBP CELL MIGRATION INVOLVED IN GASTRULATION"	"GOBP T HELPER 1 TYPE IMMUNE RESPONSE"	"GOBP TYPE 2 IMMUNE RESPONSE"	"GOBP T CELL PROLIFERATION"	"GOBP B CELL PROLIFERATION"	"GOBP POSITIVE REGULATION OF T CELL PROLIFERATION"	"GOBP POSITIVE REGULATION OF ACTIVATED T CELL PROLIFERATION"	"GOBP T CELL ACTIVATION"	"GOBP B CELL ACTIVATION"	"GOBP MACROPHAGE ACTIVATION"	"GOBP MONOCYTE ACTIVATION"	"GOBP ENDOTHELIAL CELL ACTIVATION"	"GOBP REGULATION OF CELL POPULATION PROLIFERATION"	"GOBP REGULATION OF T CELL PROLIFERATION"	"GOBP NEGATIVE REGULATION OF T CELL PROLIFERATION"	"GOBP NEUROTRANSMITTER METABOLIC PROCESS"	"GOBP NEUROTRANSMITTER CATABOLIC PROCESS"	"GOBP NEUROTRANSMITTER BIOSYNTHETIC PROCESS"	"GOBP MEIOTIC DNA DOUBLE STRAND BREAK FORMATION"	"GOBP RETROGRADE TRANSPORT ENDOSOME TO GOLGI"	"GOBP STRAND INVASION"	"GOBP CELLULAR RESPONSE TO GLUCOSE STARVATION"	"GOBP LIPOPROTEIN METABOLIC PROCESS"	"GOBP LIPOPROTEIN BIOSYNTHETIC PROCESS"	"GOBP LIPOPROTEIN CATABOLIC PROCESS"	"GOBP REGULATION OF PROTEIN CATABOLIC PROCESS"	"GOBP NEGATIVE REGULATION OF PROTEIN CATABOLIC PROCESS"	"GOBP XENOBIOTIC CATABOLIC PROCESS"	"GOBP CELLULAR KETONE METABOLIC PROCESS"	"GOBP KETONE BIOSYNTHETIC PROCESS"	"GOBP KETONE CATABOLIC PROCESS"	"GOBP CELLULAR MODIFIED AMINO ACID CATABOLIC PROCESS"	"GOBP RESPONSE TO COCAINE"	"GOBP TISSUE REGENERATION"	"GOBP ESTABLISHMENT OF PLANAR POLARITY OF EMBRYONIC EPITHELIUM"	"GOBP RIBOSOME BIOGENESIS"	"GOBP RIBOSOME ASSEMBLY"	"GOBP MATURE RIBOSOME ASSEMBLY"	"GOBP DNA PROTECTION"	"GOBP PROTECTION FROM NATURAL KILLER CELL MEDIATED CYTOTOXICITY"	"GOBP RIBOSOMAL LARGE SUBUNIT BIOGENESIS"	"GOBP RIBOSOMAL SMALL SUBUNIT BIOGENESIS"	"GOBP ERROR PRONE TRANSLESION SYNTHESIS"	"GOBP PURINE NUCLEOSIDE METABOLIC PROCESS"	"GOBP MOLTING CYCLE"	"GOBP REGULATION OF FATTY ACID BIOSYNTHETIC PROCESS"	"GOBP NEGATIVE REGULATION OF PROTEIN IMPORT INTO NUCLEUS"	"GOBP VASOCONSTRICTION"	"GOBP VASODILATION"	"GOBP NEGATIVE REGULATION OF PHOSPHORYLATION"	"GOBP TAXIS"	"GOBP KERATAN SULFATE METABOLIC PROCESS"	"GOBP VITAMIN D METABOLIC PROCESS"	"GOBP FAT SOLUBLE VITAMIN BIOSYNTHETIC PROCESS"	"GOBP FAT SOLUBLE VITAMIN CATABOLIC PROCESS"	"GOBP WATER SOLUBLE VITAMIN BIOSYNTHETIC PROCESS"	"GOBP VITAMIN D BIOSYNTHETIC PROCESS"	"GOBP VITAMIN K METABOLIC PROCESS"	"GOBP REGULATION OF MEMBRANE POTENTIAL"	"GOBP CELLULAR MODIFIED AMINO ACID BIOSYNTHETIC PROCESS"	"GOBP THYROID HORMONE METABOLIC PROCESS"	"GOBP CRISTAE FORMATION"	"GOBP NOREPINEPHRINE METABOLIC PROCESS"	"GOBP DOPAMINE BIOSYNTHETIC PROCESS"	"GOBP DOPAMINE METABOLIC PROCESS"	"GOBP NOREPINEPHRINE BIOSYNTHETIC PROCESS"	"GOBP SEROTONIN METABOLIC PROCESS"	"GOBP INDOLE CONTAINING COMPOUND METABOLIC PROCESS"	"GOBP INDOLE CONTAINING COMPOUND BIOSYNTHETIC PROCESS"	"GOBP ETHANOLAMINE CONTAINING COMPOUND METABOLIC PROCESS"	"GOBP PIGMENT METABOLIC PROCESS"	"GOBP HORMONE METABOLIC PROCESS"	"GOBP HORMONE BIOSYNTHETIC PROCESS"	"GOBP HORMONE CATABOLIC PROCESS"	"GOBP PROGESTERONE METABOLIC PROCESS"	"GOBP PURINE NUCLEOSIDE BIOSYNTHETIC PROCESS"	"GOBP RIBONUCLEOSIDE CATABOLIC PROCESS"	"GOBP PHOTORECEPTOR CELL DEVELOPMENT"	"GOBP EYE PHOTORECEPTOR CELL DEVELOPMENT"	"GOBP EAR MORPHOGENESIS"	"GOBP INNER EAR MORPHOGENESIS"	"GOBP OUTER EAR MORPHOGENESIS"	"GOBP MIDDLE EAR MORPHOGENESIS"	"GOBP ODONTOGENESIS OF DENTIN CONTAINING TOOTH"	"GOBP ODONTOGENESIS"	"GOBP REGULATION OF ODONTOGENESIS"	"GOBP POSITIVE REGULATION OF ODONTOGENESIS"	"GOBP REGULATION OF ODONTOGENESIS OF DENTIN CONTAINING TOOTH"	"GOBP MECHANORECEPTOR DIFFERENTIATION"	"GOBP INNER EAR AUDITORY RECEPTOR CELL DIFFERENTIATION"	"GOBP GAMMA DELTA T CELL DIFFERENTIATION"	"GOBP DETECTION OF BACTERIAL LIPOPROTEIN"	"GOBP SERINE PHOSPHORYLATION OF STAT PROTEIN"	"GOBP POSITIVE REGULATION OF TYROSINE PHOSPHORYLATION OF STAT PROTEIN"	"GOBP NEGATIVE REGULATION OF TYROSINE PHOSPHORYLATION OF STAT PROTEIN"	"GOBP BENZENE CONTAINING COMPOUND METABOLIC PROCESS"	"GOBP HYPEROSMOTIC SALINITY RESPONSE"	"GOBP HEMOGLOBIN BIOSYNTHETIC PROCESS"	"GOBP RESPONSE TO HYDROGEN PEROXIDE"	"GOBP NEURON MATURATION"	"GOBP SUPEROXIDE ANION GENERATION"	"GOBP PTERIDINE CONTAINING COMPOUND METABOLIC PROCESS"	"GOBP PTERIDINE CONTAINING COMPOUND BIOSYNTHETIC PROCESS"	"GOBP RETINOL METABOLIC PROCESS"	"GOBP RETINOIC ACID METABOLIC PROCESS"	"GOBP RETINAL METABOLIC PROCESS"	"GOBP ANTIGEN PROCESSING AND PRESENTATION OF EXOGENOUS PEPTIDE ANTIGEN VIA MHC CLASS I"	"GOBP HOMEOSTATIC PROCESS"	"GOBP RESPONSE TO STARVATION"	"GOBP FEAR RESPONSE"	"GOBP REGULATION OF HAIR CYCLE"	"GOBP ANAGEN"	"GOBP REGULATION OF CELL FATE SPECIFICATION"	"GOBP REGULATION OF MESODERMAL CELL FATE SPECIFICATION"	"GOBP RETINAL CONE CELL DIFFERENTIATION"	"GOBP MUSCLE CELL DIFFERENTIATION"	"GOBP MUSCLE CELL FATE COMMITMENT"	"GOBP OVULATION CYCLE"	"GOBP SPERM EJACULATION"	"GOBP THIAMINE CONTAINING COMPOUND METABOLIC PROCESS"	"GOBP FLAVIN CONTAINING COMPOUND METABOLIC PROCESS"	"GOBP FIBRINOLYSIS"	"GOBP EMBRYONIC DIGIT MORPHOGENESIS"	"GOBP DEFENSE RESPONSE TO BACTERIUM"	"GOBP HYDROGEN PEROXIDE METABOLIC PROCESS"	"GOBP HYDROGEN PEROXIDE CATABOLIC PROCESS"	"GOBP CIRCADIAN SLEEP WAKE CYCLE"	"GOBP CIRCADIAN SLEEP WAKE CYCLE REM SLEEP"	"GOBP CIRCADIAN SLEEP WAKE CYCLE NON REM SLEEP"	"GOBP REGULATION OF CIRCADIAN SLEEP WAKE CYCLE"	"GOBP REGULATION OF CIRCADIAN RHYTHM"	"GOBP POSITIVE REGULATION OF CIRCADIAN RHYTHM"	"GOBP NEGATIVE REGULATION OF CIRCADIAN RHYTHM"	"GOBP EATING BEHAVIOR"	"GOBP DRINKING BEHAVIOR"	"GOBP LONG CHAIN FATTY ACID CATABOLIC PROCESS"	"GOBP LONG CHAIN FATTY ACID BIOSYNTHETIC PROCESS"	"GOBP VERY LONG CHAIN FATTY ACID CATABOLIC PROCESS"	"GOBP REGULATION OF SULFUR METABOLIC PROCESS"	"GOBP NUCLEOSOME MOBILIZATION"	"GOBP SIGNAL TRANSDUCTION IN RESPONSE TO DNA DAMAGE"	"GOBP INTRINSIC APOPTOTIC SIGNALING PATHWAY IN RESPONSE TO DNA DAMAGE BY P53 CLASS MEDIATOR"	"GOBP DNA DAMAGE RESPONSE SIGNAL TRANSDUCTION RESULTING IN TRANSCRIPTION"	"GOBP ATP SYNTHESIS COUPLED ELECTRON TRANSPORT"	"GOBP MITOCHONDRIAL ATP SYNTHESIS COUPLED PROTON TRANSPORT"	"GOBP TRNA 3 END PROCESSING"	"GOBP NUCLEOLAR LARGE RRNA TRANSCRIPTION BY RNA POLYMERASE I"	"GOBP 5S CLASS RRNA TRANSCRIPTION BY RNA POLYMERASE III"	"GOBP SNRNA TRANSCRIPTION BY RNA POLYMERASE II"	"GOBP SNRNA TRANSCRIPTION BY RNA POLYMERASE III"	"GOBP VITAMIN B6 METABOLIC PROCESS"	"GOBP AMIDE TRANSPORT"	"GOBP XENOBIOTIC TRANSPORT"	"GOBP TRIPEPTIDE TRANSPORT"	"GOBP D AMINO ACID TRANSPORT"	"GOBP ACTIVATION OF JANUS KINASE ACTIVITY"	"GOBP AMYLOID PRECURSOR PROTEIN METABOLIC PROCESS"	"GOBP AMYLOID PRECURSOR PROTEIN BIOSYNTHETIC PROCESS"	"GOBP NEGATIVE REGULATION OF AMYLOID PRECURSOR PROTEIN BIOSYNTHETIC PROCESS"	"GOBP POSITIVE REGULATION OF AMYLOID PRECURSOR PROTEIN BIOSYNTHETIC PROCESS"	"GOBP AMYLOID PRECURSOR PROTEIN CATABOLIC PROCESS"	"GOBP SEQUESTERING OF ACTIN MONOMERS"	"GOBP CYTOPLASMIC SEQUESTERING OF TRANSCRIPTION FACTOR"	"GOBP REGULATION OF GOLGI TO PLASMA MEMBRANE PROTEIN TRANSPORT"	"GOBP NEGATIVE REGULATION OF GOLGI TO PLASMA MEMBRANE PROTEIN TRANSPORT"	"GOBP POSITIVE REGULATION OF GOLGI TO PLASMA MEMBRANE PROTEIN TRANSPORT"	"GOBP GOLGI TO PLASMA MEMBRANE PROTEIN TRANSPORT"	"GOBP CAMERA TYPE EYE DEVELOPMENT"	"GOBP MYELOID DENDRITIC CELL DIFFERENTIATION"	"GOBP T CELL HOMEOSTASIS"	"GOBP REGULATION OF MACROPHAGE ACTIVATION"	"GOBP NEGATIVE REGULATION OF MACROPHAGE ACTIVATION"	"GOBP POSITIVE REGULATION OF MACROPHAGE ACTIVATION"	"GOBP AMINO ACID ACTIVATION"	"GOBP PEPTIDE BIOSYNTHETIC PROCESS"	"GOBP DNA METHYLATION INVOLVED IN GAMETE GENERATION"	"GOBP PENILE ERECTION"	"GOBP POSITIVE REGULATION OF CATALYTIC ACTIVITY"	"GOBP NEGATIVE REGULATION OF CATALYTIC ACTIVITY"	"GOBP REGULATION OF GTPASE ACTIVITY"	"GOBP AMINO ACID IMPORT"	"GOBP CELLULAR METABOLIC COMPOUND SALVAGE"	"GOBP PURINE CONTAINING COMPOUND SALVAGE"	"GOBP AMINO ACID SALVAGE"	"GOBP RECEPTOR METABOLIC PROCESS"	"GOBP RECEPTOR CLUSTERING"	"GOBP REGULATION OF VASCULAR PERMEABILITY"	"GOBP NEGATIVE REGULATION OF VASCULAR PERMEABILITY"	"GOBP POSITIVE REGULATION OF VASCULAR PERMEABILITY"	"GOBP POSITIVE REGULATION OF I KAPPAB KINASE NF KAPPAB SIGNALING"	"GOBP NEGATIVE REGULATION OF I KAPPAB KINASE NF KAPPAB SIGNALING"	"GOBP SNO S RNA PROCESSING"	"GOBP STRESS FIBER ASSEMBLY"	"GOBP INDUCTION OF BACTERIAL AGGLUTINATION"	"GOBP PROTEASOME MEDIATED UBIQUITIN DEPENDENT PROTEIN CATABOLIC PROCESS"	"GOBP UBIQUITIN DEPENDENT PROTEIN CATABOLIC PROCESS VIA THE MULTIVESICULAR BODY SORTING PATHWAY"	"GOBP PEPTIDE CATABOLIC PROCESS"	"GOBP NUCLEOTIDE SALVAGE"	"GOBP NUCLEOSIDE SALVAGE"	"GOBP RESPONSE TO LEUCINE"	"GOBP MYELIN MAINTENANCE"	"GOBP NEGATIVE REGULATION OF PROTEIN CONTAINING COMPLEX DISASSEMBLY"	"GOBP POSITIVE REGULATION OF PROTEIN CONTAINING COMPLEX DISASSEMBLY"	"GOBP REGULATION OF PROTEIN CONTAINING COMPLEX DISASSEMBLY"	"GOBP TELOMERE MAINTENANCE IN RESPONSE TO DNA DAMAGE"	"GOBP PROTEASOME ASSEMBLY"	"GOBP ERYTHROCYTE MATURATION"	"GOBP SODIUM INDEPENDENT ORGANIC ANION TRANSPORT"	"GOBP REGULATION OF PROTEIN CONTAINING COMPLEX ASSEMBLY"	"GOBP REGULATION OF CARBOHYDRATE BIOSYNTHETIC PROCESS"	"GOBP REGULATION OF POTASSIUM ION TRANSPORT"	"GOBP NEGATIVE REGULATION OF POTASSIUM ION TRANSPORT"	"GOBP POSITIVE REGULATION OF POTASSIUM ION TRANSPORT"	"GOBP REGULATION OF ION TRANSPORT"	"GOBP POSITIVE REGULATION OF ION TRANSPORT"	"GOBP NEGATIVE REGULATION OF ION TRANSPORT"	"GOBP ANOIKIS"	"GOBP APOPTOTIC CELL CLEARANCE"	"GOBP RESPONSE TO ALKALOID"	"GOBP APICAL JUNCTION ASSEMBLY"	"GOBP LEUKOCYTE DEGRANULATION"	"GOBP REGULATION OF LEUKOCYTE DEGRANULATION"	"GOBP NEGATIVE REGULATION OF LEUKOCYTE DEGRANULATION"	"GOBP POSITIVE REGULATION OF LEUKOCYTE DEGRANULATION"	"GOBP NEGATIVE REGULATION OF MAST CELL DEGRANULATION"	"GOBP EOSINOPHIL ACTIVATION"	"GOBP NEUTROPHIL DEGRANULATION"	"GOBP REGULATION OF NEUTROPHIL DEGRANULATION"	"GOBP NATURAL KILLER CELL DEGRANULATION"	"GOBP PROTEIN TRANSPORT TO VACUOLE INVOLVED IN UBIQUITIN DEPENDENT PROTEIN CATABOLIC PROCESS VIA THE MULTIVESICULAR BODY SORTING PATHWAY"	"GOBP RESPONSE TO DSRNA"	"GOBP ENUCLEATE ERYTHROCYTE DIFFERENTIATION"	"GOBP CD4 POSITIVE ALPHA BETA T CELL DIFFERENTIATION"	"GOBP POSITIVE T CELL SELECTION"	"GOBP CD4 POSITIVE OR CD8 POSITIVE ALPHA BETA T CELL LINEAGE COMMITMENT"	"GOBP REGULATION OF CD4 POSITIVE ALPHA BETA T CELL DIFFERENTIATION"	"GOBP NEGATIVE REGULATION OF CD4 POSITIVE ALPHA BETA T CELL DIFFERENTIATION"	"GOBP POSITIVE REGULATION OF CD4 POSITIVE ALPHA BETA T CELL DIFFERENTIATION"	"GOBP CD8 POSITIVE ALPHA BETA T CELL DIFFERENTIATION"	"GOBP REGULATION OF CD8 POSITIVE ALPHA BETA T CELL DIFFERENTIATION"	"GOBP POSITIVE REGULATION OF CD8 POSITIVE ALPHA BETA T CELL DIFFERENTIATION"	"GOBP POSITIVE REGULATION OF MEMORY T CELL DIFFERENTIATION"	"GOBP NEGATIVE T CELL SELECTION"	"GOBP MYCOTOXIN METABOLIC PROCESS"	"GOBP POSITIVE REGULATION OF DNA BINDING"	"GOBP NEGATIVE REGULATION OF DNA BINDING"	"GOBP REGULATION OF PROTEIN BINDING"	"GOBP CORTISOL SECRETION"	"GOBP STEROID HORMONE MEDIATED SIGNALING PATHWAY"	"GOBP SKELETAL MUSCLE TISSUE REGENERATION"	"GOBP REGULATION OF MAP KINASE ACTIVITY"	"GOBP POSITIVE REGULATION OF MAP KINASE ACTIVITY"	"GOBP NEGATIVE REGULATION OF MAP KINASE ACTIVITY"	"GOBP NEGATIVE REGULATION OF MAPK CASCADE"	"GOBP POSITIVE REGULATION OF MAPK CASCADE"	"GOBP POSITIVE REGULATION OF SKELETAL MUSCLE TISSUE REGENERATION"	"GOBP REGULATION OF SKELETAL MUSCLE TISSUE REGENERATION"	"GOBP NEGATIVE REGULATION OF DNA BINDING TRANSCRIPTION FACTOR ACTIVITY"	"GOBP RESPONSE TO PEPTIDE HORMONE"	"GOBP RESPONSE TO CORTICOTROPIN RELEASING HORMONE"	"GOBP REGULATION OF SECONDARY METABOLIC PROCESS"	"GOBP REGULATION OF CELLULAR RESPIRATION"	"GOBP REGULATION OF ATP DEPENDENT ACTIVITY"	"GOBP REGULATION OF GENERATION OF PRECURSOR METABOLITES AND ENERGY"	"GOBP REGULATION OF CARBOHYDRATE CATABOLIC PROCESS"	"GOBP REGULATION OF CELLULAR CARBOHYDRATE CATABOLIC PROCESS"	"GOBP PIGMENTATION"	"GOBP PIGMENT METABOLIC PROCESS INVOLVED IN PIGMENTATION"	"GOBP PIGMENT ACCUMULATION"	"GOBP REGULATION OF RNA SPLICING"	"GOBP HISTONE EXCHANGE"	"GOBP RNA STABILIZATION"	"GOBP PROTEIN KINASE B SIGNALING"	"GOBP MUSCLE ADAPTATION"	"GOBP SKELETAL MUSCLE ADAPTATION"	"GOBP REGULATION OF MUSCLE ADAPTATION"	"GOBP MITOCHONDRIAL DNA REPAIR"	"GOBP REGULATION OF JUN KINASE ACTIVITY"	"GOBP POSITIVE REGULATION OF JUN KINASE ACTIVITY"	"GOBP NEGATIVE REGULATION OF JUN KINASE ACTIVITY"	"GOBP REGULATION OF DNA DAMAGE RESPONSE SIGNAL TRANSDUCTION BY P53 CLASS MEDIATOR"	"GOBP POSITIVE REGULATION OF DNA DAMAGE RESPONSE SIGNAL TRANSDUCTION BY P53 CLASS MEDIATOR"	"GOBP NEGATIVE REGULATION OF DNA DAMAGE RESPONSE SIGNAL TRANSDUCTION BY P53 CLASS MEDIATOR"	"GOBP NEGATIVE REGULATION OF NEURON APOPTOTIC PROCESS"	"GOBP POSITIVE REGULATION OF NEURON APOPTOTIC PROCESS"	"GOBP BLOOD VESSEL ENDOTHELIAL CELL MIGRATION"	"GOBP POSITIVE REGULATION OF BLOOD VESSEL ENDOTHELIAL CELL MIGRATION"	"GOBP NEGATIVE REGULATION OF BLOOD VESSEL ENDOTHELIAL CELL MIGRATION"	"GOBP ENDOTHELIAL CELL MIGRATION"	"GOBP PROTEIN ACYLATION"	"GOBP POSITIVE REGULATION OF GTPASE ACTIVITY"	"GOBP REGULATION OF LIPID KINASE ACTIVITY"	"GOBP REGULATION OF PHOSPHATIDYLINOSITOL 3 KINASE ACTIVITY"	"GOBP NEGATIVE REGULATION OF PHOSPHATIDYLINOSITOL 3 KINASE ACTIVITY"	"GOBP REGULATION OF TRANSLATION IN RESPONSE TO STRESS"	"GOBP REGULATION OF TRANSLATIONAL INITIATION IN RESPONSE TO STRESS"	"GOBP REGULATION OF INSULIN LIKE GROWTH FACTOR RECEPTOR SIGNALING PATHWAY"	"GOBP POSITIVE REGULATION OF INSULIN LIKE GROWTH FACTOR RECEPTOR SIGNALING PATHWAY"	"GOBP NEGATIVE REGULATION OF INSULIN LIKE GROWTH FACTOR RECEPTOR SIGNALING PATHWAY"	"GOBP MAINTENANCE OF DNA REPEAT ELEMENTS"	"GOBP PEROXISOMAL TRANSPORT"	"GOBP REGULATION OF RESPIRATORY GASEOUS EXCHANGE"	"GOBP EAR DEVELOPMENT"	"GOBP NOSE DEVELOPMENT"	"GOBP TONGUE DEVELOPMENT"	"GOBP TONGUE MORPHOGENESIS"	"GOBP SKIN DEVELOPMENT"	"GOBP SKIN MORPHOGENESIS"	"GOBP CELLULAR AMIDE METABOLIC PROCESS"	"GOBP AMIDE BIOSYNTHETIC PROCESS"	"GOBP ASTROCYTE CELL MIGRATION"	"GOBP KERATINOCYTE PROLIFERATION"	"GOBP REGULATION OF TRANSCRIPTION FROM RNA POLYMERASE II PROMOTER IN RESPONSE TO OXIDATIVE STRESS"	"GOBP REGULATION OF DNA TEMPLATED TRANSCRIPTION IN RESPONSE TO STRESS"	"GOBP RESPONSE TO ESTROGEN"	"GOBP NCRNA 3 END PROCESSING"	"GOBP RNA POLYADENYLATION"	"GOBP MODIFICATION DEPENDENT MACROMOLECULE CATABOLIC PROCESS"	"GOBP POLYADENYLATION DEPENDENT RNA CATABOLIC PROCESS"	"GOBP INOSITOL PHOSPHATE METABOLIC PROCESS"	"GOBP DICARBOXYLIC ACID METABOLIC PROCESS"	"GOBP DICARBOXYLIC ACID CATABOLIC PROCESS"	"GOBP DICARBOXYLIC ACID BIOSYNTHETIC PROCESS"	"GOBP LINOLEIC ACID METABOLIC PROCESS"	"GOBP ENGULFMENT OF APOPTOTIC CELL"	"GOBP MITOCHONDRIAL FRAGMENTATION INVOLVED IN APOPTOTIC PROCESS"	"GOBP RECOGNITION OF APOPTOTIC CELL"	"GOBP REGULATION OF PHOSPHOPROTEIN PHOSPHATASE ACTIVITY"	"GOBP POST TRANSLATIONAL PROTEIN MODIFICATION"	"GOBP REVERSE CHOLESTEROL TRANSPORT"	"GOBP DEDIFFERENTIATION"	"GOBP REGULATION OF BIOLOGICAL PROCESS INVOLVED IN SYMBIOTIC INTERACTION"	"GOBP NEGATIVE REGULATION BY HOST OF VIRAL TRANSCRIPTION"	"GOBP POSITIVE REGULATION BY HOST OF VIRAL TRANSCRIPTION"	"GOBP EXONUCLEOLYTIC CATABOLISM OF DEADENYLATED MRNA"	"GOBP OSSIFICATION INVOLVED IN BONE REMODELING"	"GOBP PROTEIN CONTAINING COMPLEX ORGANIZATION"	"GOBP REGULATION OF CAMP MEDIATED SIGNALING"	"GOBP POSITIVE REGULATION OF CAMP MEDIATED SIGNALING"	"GOBP NEGATIVE REGULATION OF CAMP MEDIATED SIGNALING"	"GOBP CELLULAR COMPONENT MAINTENANCE"	"GOBP HISTONE H3 ACETYLATION"	"GOBP HISTONE H4 ACETYLATION"	"GOBP HISTONE H2A ACETYLATION"	"GOBP HISTONE H3 K9 ACETYLATION"	"GOBP HISTONE H4 K5 ACETYLATION"	"GOBP HISTONE H4 K12 ACETYLATION"	"GOBP HISTONE H4 K16 ACETYLATION"	"GOBP HISTONE H4 R3 METHYLATION"	"GOBP REGULATION OF DNA METHYLATION"	"GOBP REGULATION OF SYSTEM PROCESS"	"GOBP REGULATION OF DIGESTIVE SYSTEM PROCESS"	"GOBP REGULATION OF ENDOCRINE PROCESS"	"GOBP REGULATION OF EXCRETION"	"GOBP REGULATION OF RESPIRATORY SYSTEM PROCESS"	"GOBP REGULATION OF ANION TRANSPORT"	"GOBP REGULATION OF CELLULAR COMPONENT BIOGENESIS"	"GOBP REGULATION OF VACUOLE ORGANIZATION"	"GOBP POSITIVE REGULATION OF CELLULAR COMPONENT BIOGENESIS"	"GOBP POSITIVE REGULATION OF VACUOLE ORGANIZATION"	"GOBP MEMBRANE BIOGENESIS"	"GOBP NEGATIVE REGULATION OF MOLECULAR FUNCTION"	"GOBP POSITIVE REGULATION OF MOLECULAR FUNCTION"	"GOBP HISTONE H3 K14 ACETYLATION"	"GOBP DE NOVO AMP BIOSYNTHETIC PROCESS"	"GOBP AMP SALVAGE"	"GOBP LIPID DIGESTION"	"GOBP CELLULAR LIPID CATABOLIC PROCESS"	"GOBP CELLULAR POLYSACCHARIDE CATABOLIC PROCESS"	"GOBP CELLULAR LIPID METABOLIC PROCESS"	"GOBP CELLULAR PROTEIN CATABOLIC PROCESS"	"GOBP CELLULAR CARBOHYDRATE METABOLIC PROCESS"	"GOBP CELLULAR NITROGEN COMPOUND CATABOLIC PROCESS"	"GOBP SULFUR COMPOUND BIOSYNTHETIC PROCESS"	"GOBP SULFUR COMPOUND CATABOLIC PROCESS"	"GOBP CELLULAR CARBOHYDRATE CATABOLIC PROCESS"	"GOBP SMALL MOLECULE METABOLIC PROCESS"	"GOBP SMALL MOLECULE CATABOLIC PROCESS"	"GOBP SMALL MOLECULE BIOSYNTHETIC PROCESS"	"GOBP PROTEIN K27 LINKED UBIQUITINATION"	"GOBP CELLULAR RESPONSE TO LEPTIN STIMULUS"	"GOBP RESPONSE TO LEPTIN"	"GOBP CELL CELL ADHESION MEDIATED BY CADHERIN"	"GOBP CANONICAL WNT SIGNALING PATHWAY INVOLVED IN OSTEOBLAST DIFFERENTIATION"	"GOBP CANONICAL WNT SIGNALING PATHWAY INVOLVED IN REGULATION OF CELL PROLIFERATION"	"GOBP SODIUM DEPENDENT PHOSPHATE TRANSPORT"	"GOBP TYPE B PANCREATIC CELL PROLIFERATION"	"GOBP FIBROBLAST APOPTOTIC PROCESS"	"GOBP MACROPINOCYTOSIS"	"GOBP PROTEIN LOCALIZATION TO CYTOSKELETON"	"GOBP GLUCOSE IMPORT IN RESPONSE TO INSULIN STIMULUS"	"GOBP NEGATIVE REGULATION OF PROTEIN KINASE ACTIVITY BY REGULATION OF PROTEIN PHOSPHORYLATION"	"GOBP BIOLOGICAL PROCESS INVOLVED IN SYMBIOTIC INTERACTION"	"GOBP ADHESION OF SYMBIONT TO HOST"	"GOBP ENTRY INTO HOST"	"GOBP TRANSLOCATION OF MOLECULES INTO HOST"	"GOBP BIOLOGICAL PROCESS INVOLVED IN INTERSPECIES INTERACTION BETWEEN ORGANISMS"	"GOBP MOTILE CILIUM ASSEMBLY"	"GOBP REGULATION OF MITOCHONDRIAL MRNA STABILITY"	"GOBP SECONDARY METABOLITE BIOSYNTHETIC PROCESS"	"GOBP RELAXATION OF SMOOTH MUSCLE"	"GOBP 2FE 2S CLUSTER ASSEMBLY"	"GOBP HISTONE H3 K4 DIMETHYLATION"	"GOBP ADHESION OF SYMBIONT TO HOST CELL"	"GOBP TOOTH ERUPTION"	"GOBP MULTI ORGANISM REPRODUCTIVE PROCESS"	"GOBP MULTI MULTICELLULAR ORGANISM PROCESS"	"GOBP DNA METHYLATION OR DEMETHYLATION"	"GOBP PROTEIN TRANSMEMBRANE IMPORT INTO INTRACELLULAR ORGANELLE"	"GOBP RESPONSE TO HUMAN CHORIONIC GONADOTROPIN"	"GOBP CELL CYCLE PHASE TRANSITION"	"GOBP MEIOTIC CELL CYCLE PHASE TRANSITION"	"GOBP MITOTIC CELL CYCLE PHASE TRANSITION"	"GOBP MITOTIC DNA INTEGRITY CHECKPOINT SIGNALING"	"GOBP CILIUM ORGANIZATION"	"GOBP METAPHASE ANAPHASE TRANSITION OF CELL CYCLE"	"GOBP CELL CYCLE DNA REPLICATION"	"GOBP MODULATION BY HOST OF VIRAL PROCESS"	"GOBP SUPPRESSION OF VIRAL RELEASE BY HOST"	"GOBP NEGATIVE REGULATION BY HOST OF VIRAL PROCESS"	"GOBP POSITIVE REGULATION BY HOST OF VIRAL PROCESS"	"GOBP AUTOPHAGY OF NUCLEUS"	"GOBP LATE NUCLEOPHAGY"	"GOBP G QUADRUPLEX DNA UNWINDING"	"GOBP MITOTIC G2 M TRANSITION CHECKPOINT"	"GOBP MITOTIC G1 S TRANSITION CHECKPOINT SIGNALING"	"GOBP MODULATION BY HOST OF VIRAL GENOME REPLICATION"	"GOBP NEGATIVE REGULATION BY HOST OF VIRAL GENOME REPLICATION"	"GOBP POSITIVE REGULATION BY HOST OF VIRAL GENOME REPLICATION"	"GOBP ACTOMYOSIN CONTRACTILE RING ORGANIZATION"	"GOBP CELL CYCLE G2 M PHASE TRANSITION"	"GOBP CELL CYCLE G1 S PHASE TRANSITION"	"GOBP BIOLOGICAL PHASE"	"GOBP ESTROUS CYCLE"	"GOBP HAIR CYCLE PHASE"	"GOBP PLASMA MEMBRANE RAFT ASSEMBLY"	"GOBP PLASMA MEMBRANE RAFT ORGANIZATION"	"GOBP LIPOPROTEIN LOCALIZATION"	"GOBP DOUBLE STRAND BREAK REPAIR VIA SINGLE STRAND ANNEALING"	"GOBP DOUBLE STRAND BREAK REPAIR VIA SYNTHESIS DEPENDENT STRAND ANNEALING"	"GOBP DNA DEPENDENT DNA REPLICATION MAINTENANCE OF FIDELITY"	"GOBP DNA DEAMINATION"	"GOBP DEPYRIMIDINATION"	"GOBP ACTIN NUCLEATION"	"GOBP GLYCEROLIPID BIOSYNTHETIC PROCESS"	"GOBP G0 TO G1 TRANSITION"	"GOBP PLASMA MEMBRANE FUSION"	"GOBP PROTEIN INSERTION INTO MITOCHONDRIAL INNER MEMBRANE"	"GOBP PROTEIN IMPORT INTO PEROXISOME MEMBRANE"	"GOBP PROTEIN INSERTION INTO ER MEMBRANE"	"GOBP PROTEIN INSERTION INTO ER MEMBRANE BY STOP TRANSFER MEMBRANE ANCHOR SEQUENCE"	"GOBP PROTEIN RETENTION IN GOLGI APPARATUS"	"GOBP CONSTITUTIVE SECRETORY PATHWAY"	"GOBP REGULATED EXOCYTOSIS"	"GOBP TRANSCYTOSIS"	"GOBP T CELL SELECTION"	"GOBP POSITIVE THYMIC T CELL SELECTION"	"GOBP THYMIC T CELL SELECTION"	"GOBP T HELPER 1 CELL DIFFERENTIATION"	"GOBP T HELPER 2 CELL DIFFERENTIATION"	"GOBP REGULATORY T CELL DIFFERENTIATION"	"GOBP REGULATION OF VIRAL GENOME REPLICATION"	"GOBP POSITIVE REGULATION OF VIRAL GENOME REPLICATION"	"GOBP NEGATIVE REGULATION OF VIRAL GENOME REPLICATION"	"GOBP INNATE IMMUNE RESPONSE"	"GOBP REGULATION OF INNATE IMMUNE RESPONSE"	"GOBP POSITIVE REGULATION OF INNATE IMMUNE RESPONSE"	"GOBP INTERMEDIATE FILAMENT BASED PROCESS"	"GOBP INTERMEDIATE FILAMENT ORGANIZATION"	"GOBP INTERMEDIATE FILAMENT BUNDLE ASSEMBLY"	"GOBP INTEGRIN BIOSYNTHETIC PROCESS"	"GOBP REGULATION OF INTEGRIN BIOSYNTHETIC PROCESS"	"GOBP PROTEIN NEDDYLATION"	"GOBP AZOLE TRANSMEMBRANE TRANSPORT"	"GOBP CELLULAR EXTRAVASATION"	"GOBP REGULATION OF BONE RESORPTION"	"GOBP MEIOTIC CHROMOSOME SEGREGATION"	"GOBP DEVELOPMENT OF SECONDARY SEXUAL CHARACTERISTICS"	"GOBP DEVELOPMENT OF PRIMARY SEXUAL CHARACTERISTICS"	"GOBP HOMOLOGOUS CHROMOSOME SEGREGATION"	"GOBP NEURONAL ION CHANNEL CLUSTERING"	"GOBP CLUSTERING OF VOLTAGE GATED SODIUM CHANNELS"	"GOBP CELL FATE COMMITMENT"	"GOBP APICAL PROTEIN LOCALIZATION"	"GOBP ESTABLISHMENT OF PROTEIN LOCALIZATION"	"GOBP MAINTENANCE OF PROTEIN LOCATION"	"GOBP REGULATION OF CIRCADIAN SLEEP WAKE CYCLE NON REM SLEEP"	"GOBP REGULATION OF ISOTYPE SWITCHING"	"GOBP ESTABLISHMENT OF EPITHELIAL CELL APICAL BASAL POLARITY"	"GOBP SARCOMERE ORGANIZATION"	"GOBP CELL CELL JUNCTION ORGANIZATION"	"GOBP CELL CELL JUNCTION MAINTENANCE"	"GOBP EXTERNAL ENCAPSULATING STRUCTURE ORGANIZATION"	"GOBP MRNA CIS SPLICING VIA SPLICEOSOME"	"GOBP LATE ENDOSOME TO VACUOLE TRANSPORT"	"GOBP CELLULAR RESPIRATION"	"GOBP FARNESYL DIPHOSPHATE METABOLIC PROCESS"	"GOBP MHC CLASS I BIOSYNTHETIC PROCESS"	"GOBP MHC CLASS II BIOSYNTHETIC PROCESS"	"GOBP POSITIVE REGULATION OF MHC CLASS I BIOSYNTHETIC PROCESS"	"GOBP NEGATIVE REGULATION OF MHC CLASS II BIOSYNTHETIC PROCESS"	"GOBP POSITIVE REGULATION OF MHC CLASS II BIOSYNTHETIC PROCESS"	"GOBP FAT CELL DIFFERENTIATION"	"GOBP MYOBLAST DIFFERENTIATION"	"GOBP BONE RESORPTION"	"GOBP CELL REDOX HOMEOSTASIS"	"GOBP RESPONSE TO ETHANOL"	"GOBP RESPONSE TO ETHER"	"GOBP LOCOMOTOR RHYTHM"	"GOBP PHOTORECEPTOR CELL MAINTENANCE"	"GOBP REGULATION OF CHOLESTEROL BIOSYNTHETIC PROCESS"	"GOBP POSITIVE REGULATION OF CHOLESTEROL BIOSYNTHETIC PROCESS"	"GOBP MAST CELL ACTIVATION"	"GOBP REGULATION OF B CELL DIFFERENTIATION"	"GOBP NEGATIVE REGULATION OF B CELL DIFFERENTIATION"	"GOBP POSITIVE REGULATION OF B CELL DIFFERENTIATION"	"GOBP REGULATION OF T CELL DIFFERENTIATION"	"GOBP NEGATIVE REGULATION OF T CELL DIFFERENTIATION"	"GOBP REGULATION OF GAMMA DELTA T CELL DIFFERENTIATION"	"GOBP POSITIVE REGULATION OF GAMMA DELTA T CELL DIFFERENTIATION"	"GOBP NEGATIVE REGULATION OF REGULATORY T CELL DIFFERENTIATION"	"GOBP POSITIVE REGULATION OF REGULATORY T CELL DIFFERENTIATION"	"GOBP REGULATION OF CELL DIFFERENTIATION"	"GOBP NEGATIVE REGULATION OF CELL DIFFERENTIATION"	"GOBP POSITIVE REGULATION OF CELL DIFFERENTIATION"	"GOBP REGULATION OF FAT CELL DIFFERENTIATION"	"GOBP NEGATIVE REGULATION OF FAT CELL DIFFERENTIATION"	"GOBP POSITIVE REGULATION OF FAT CELL DIFFERENTIATION"	"GOBP REGULATION OF ENDOTHELIAL CELL DIFFERENTIATION"	"GOBP NEGATIVE REGULATION OF ENDOTHELIAL CELL DIFFERENTIATION"	"GOBP POSITIVE REGULATION OF ENDOTHELIAL CELL DIFFERENTIATION"	"GOBP POSITIVE REGULATION OF EPIDERMAL CELL DIFFERENTIATION"	"GOBP REGULATION OF INNER EAR AUDITORY RECEPTOR CELL DIFFERENTIATION"	"GOBP REGULATION OF KERATINOCYTE DIFFERENTIATION"	"GOBP NEGATIVE REGULATION OF KERATINOCYTE DIFFERENTIATION"	"GOBP POSITIVE REGULATION OF KERATINOCYTE DIFFERENTIATION"	"GOBP REGULATION OF LYMPHOCYTE DIFFERENTIATION"	"GOBP NEGATIVE REGULATION OF LYMPHOCYTE DIFFERENTIATION"	"GOBP POSITIVE REGULATION OF LYMPHOCYTE DIFFERENTIATION"	"GOBP REGULATION OF T HELPER CELL DIFFERENTIATION"	"GOBP NEGATIVE REGULATION OF T HELPER CELL DIFFERENTIATION"	"GOBP POSITIVE REGULATION OF T HELPER CELL DIFFERENTIATION"	"GOBP REGULATION OF T HELPER 1 CELL DIFFERENTIATION"	"GOBP POSITIVE REGULATION OF T HELPER 1 CELL DIFFERENTIATION"	"GOBP REGULATION OF T HELPER 2 CELL DIFFERENTIATION"	"GOBP POSITIVE REGULATION OF T HELPER 2 CELL DIFFERENTIATION"	"GOBP REGULATION OF MELANOCYTE DIFFERENTIATION"	"GOBP POSITIVE REGULATION OF MELANOCYTE DIFFERENTIATION"	"GOBP REGULATION OF MYELOID CELL DIFFERENTIATION"	"GOBP NEGATIVE REGULATION OF MYELOID CELL DIFFERENTIATION"	"GOBP POSITIVE REGULATION OF MYELOID CELL DIFFERENTIATION"	"GOBP REGULATION OF ERYTHROCYTE DIFFERENTIATION"	"GOBP NEGATIVE REGULATION OF ERYTHROCYTE DIFFERENTIATION"	"GOBP POSITIVE REGULATION OF ERYTHROCYTE DIFFERENTIATION"	"GOBP REGULATION OF MACROPHAGE DIFFERENTIATION"	"GOBP NEGATIVE REGULATION OF MACROPHAGE DIFFERENTIATION"	"GOBP POSITIVE REGULATION OF MACROPHAGE DIFFERENTIATION"	"GOBP REGULATION OF MEGAKARYOCYTE DIFFERENTIATION"	"GOBP NEGATIVE REGULATION OF MEGAKARYOCYTE DIFFERENTIATION"	"GOBP POSITIVE REGULATION OF MEGAKARYOCYTE DIFFERENTIATION"	"GOBP REGULATION OF MONOCYTE DIFFERENTIATION"	"GOBP NEGATIVE REGULATION OF MONOCYTE DIFFERENTIATION"	"GOBP POSITIVE REGULATION OF MONOCYTE DIFFERENTIATION"	"GOBP REGULATION OF MYOBLAST DIFFERENTIATION"	"GOBP NEGATIVE REGULATION OF MYOBLAST DIFFERENTIATION"	"GOBP POSITIVE REGULATION OF MYOBLAST DIFFERENTIATION"	"GOBP REGULATION OF NEURON DIFFERENTIATION"	"GOBP NEGATIVE REGULATION OF NEURON DIFFERENTIATION"	"GOBP POSITIVE REGULATION OF NEURON DIFFERENTIATION"	"GOBP REGULATION OF OSTEOBLAST DIFFERENTIATION"	"GOBP NEGATIVE REGULATION OF OSTEOBLAST DIFFERENTIATION"	"GOBP POSITIVE REGULATION OF OSTEOBLAST DIFFERENTIATION"	"GOBP REGULATION OF OSTEOCLAST DIFFERENTIATION"	"GOBP NEGATIVE REGULATION OF OSTEOCLAST DIFFERENTIATION"	"GOBP POSITIVE REGULATION OF OSTEOCLAST DIFFERENTIATION"	"GOBP REGULATION OF EPIDERMIS DEVELOPMENT"	"GOBP NEGATIVE REGULATION OF EPIDERMIS DEVELOPMENT"	"GOBP POSITIVE REGULATION OF EPIDERMIS DEVELOPMENT"	"GOBP REGULATION OF GLIAL CELL DIFFERENTIATION"	"GOBP NEGATIVE REGULATION OF GLIAL CELL DIFFERENTIATION"	"GOBP POSITIVE REGULATION OF GLIAL CELL DIFFERENTIATION"	"GOBP NEGATIVE REGULATION OF FATTY ACID BIOSYNTHETIC PROCESS"	"GOBP NEGATIVE REGULATION OF GLUCONEOGENESIS"	"GOBP POSITIVE REGULATION OF GLUCONEOGENESIS"	"GOBP POSITIVE REGULATION OF FATTY ACID BIOSYNTHETIC PROCESS"	"GOBP POSITIVE REGULATION OF CILIUM ASSEMBLY"	"GOBP POSITIVE REGULATION OF TRANSLATION"	"GOBP RESPIRATORY BURST"	"GOBP POSITIVE REGULATION OF PROTEIN CATABOLIC PROCESS"	"GOBP NEGATIVE REGULATION OF CYCLIN DEPENDENT PROTEIN SERINE THREONINE KINASE ACTIVITY"	"GOBP NEGATIVE REGULATION OF DNA REPAIR"	"GOBP POSITIVE REGULATION OF DNA REPAIR"	"GOBP POSITIVE REGULATION OF DNA REPLICATION"	"GOBP POSITIVE REGULATION OF EPIDERMAL GROWTH FACTOR ACTIVATED RECEPTOR ACTIVITY"	"GOBP POSITIVE REGULATION OF FIBROBLAST GROWTH FACTOR RECEPTOR SIGNALING PATHWAY"	"GOBP NEGATIVE REGULATION OF G PROTEIN COUPLED RECEPTOR SIGNALING PATHWAY"	"GOBP POSITIVE REGULATION OF G PROTEIN COUPLED RECEPTOR SIGNALING PATHWAY"	"GOBP NEGATIVE REGULATION OF NOTCH SIGNALING PATHWAY"	"GOBP POSITIVE REGULATION OF NOTCH SIGNALING PATHWAY"	"GOBP NEGATIVE REGULATION OF ACTION POTENTIAL"	"GOBP POSITIVE REGULATION OF ACTION POTENTIAL"	"GOBP REGULATION OF ADENYLATE CYCLASE ACTIVITY"	"GOBP POSITIVE REGULATION OF ADENYLATE CYCLASE ACTIVITY"	"GOBP POSITIVE REGULATION OF AXON EXTENSION"	"GOBP NEGATIVE REGULATION OF BLOOD PRESSURE"	"GOBP POSITIVE REGULATION OF BLOOD PRESSURE"	"GOBP POSITIVE REGULATION OF OSSIFICATION"	"GOBP POSITIVE REGULATION OF BONE RESORPTION"	"GOBP POSITIVE REGULATION OF CELL ADHESION"	"GOBP NEGATIVE REGULATION OF CELL CYCLE"	"GOBP POSITIVE REGULATION OF CELL CYCLE"	"GOBP NEGATIVE REGULATION OF CELL SIZE"	"GOBP POSITIVE REGULATION OF CELL SIZE"	"GOBP NEGATIVE REGULATION OF CELL VOLUME"	"GOBP NEGATIVE REGULATION OF ENDOCYTOSIS"	"GOBP POSITIVE REGULATION OF ENDOCYTOSIS"	"GOBP NEGATIVE REGULATION OF GENE EXPRESSION EPIGENETIC"	"GOBP EPIGENETIC MAINTENANCE OF CHROMATIN IN TRANSCRIPTION COMPETENT CONFORMATION"	"GOBP NEGATIVE REGULATION OF GLYCOLYTIC PROCESS"	"GOBP POSITIVE REGULATION OF GLYCOLYTIC PROCESS"	"GOBP NEGATIVE REGULATION OF INNATE IMMUNE RESPONSE"	"GOBP NEGATIVE REGULATION OF ISOTYPE SWITCHING"	"GOBP POSITIVE REGULATION OF ISOTYPE SWITCHING"	"GOBP NEGATIVE REGULATION OF LIPID METABOLIC PROCESS"	"GOBP POSITIVE REGULATION OF LIPID METABOLIC PROCESS"	"GOBP NEGATIVE REGULATION OF MEIOTIC NUCLEAR DIVISION"	"GOBP POSITIVE REGULATION OF MEIOTIC NUCLEAR DIVISION"	"GOBP NEGATIVE REGULATION OF MEMBRANE POTENTIAL"	"GOBP POSITIVE REGULATION OF MEMBRANE POTENTIAL"	"GOBP POSITIVE REGULATION OF MITOTIC NUCLEAR DIVISION"	"GOBP PH REDUCTION"	"GOBP PH ELEVATION"	"GOBP REGULATION OF PROTEIN KINASE ACTIVITY"	"GOBP POSITIVE REGULATION OF PROTEIN KINASE ACTIVITY"	"GOBP NEGATIVE REGULATION OF PROTEOLYSIS"	"GOBP POSITIVE REGULATION OF PROTEOLYSIS"	"GOBP NEGATIVE REGULATION OF SINGLE STRANDED VIRAL RNA REPLICATION VIA DOUBLE STRANDED DNA INTERMEDIATE"	"GOBP NEGATIVE REGULATION OF SISTER CHROMATID COHESION"	"GOBP POSITIVE REGULATION OF SISTER CHROMATID COHESION"	"GOBP NEGATIVE REGULATION OF SMOOTHENED SIGNALING PATHWAY"	"GOBP POSITIVE REGULATION OF SMOOTHENED SIGNALING PATHWAY"	"GOBP REGULATION OF RNA POLYMERASE II TRANSCRIPTION PREINITIATION COMPLEX ASSEMBLY"	"GOBP POSITIVE REGULATION OF RNA POLYMERASE II TRANSCRIPTION PREINITIATION COMPLEX ASSEMBLY"	"GOBP NEGATIVE REGULATION OF TRANSLATIONAL ELONGATION"	"GOBP NEGATIVE REGULATION OF VASOCONSTRICTION"	"GOBP POSITIVE REGULATION OF VASOCONSTRICTION"	"GOBP NEGATIVE REGULATION OF DNA RECOMBINATION"	"GOBP POSITIVE REGULATION OF DNA RECOMBINATION"	"GOBP NEGATIVE REGULATION OF CARBOHYDRATE METABOLIC PROCESS"	"GOBP POSITIVE REGULATION OF CARBOHYDRATE METABOLIC PROCESS"	"GOBP POSITIVE REGULATION OF CATECHOLAMINE METABOLIC PROCESS"	"GOBP NEGATIVE REGULATION OF COMPLEMENT ACTIVATION"	"GOBP POSITIVE REGULATION OF COMPLEMENT ACTIVATION"	"GOBP NEGATIVE REGULATION OF EXOCYTOSIS"	"GOBP POSITIVE REGULATION OF EXOCYTOSIS"	"GOBP NEGATIVE REGULATION OF FATTY ACID METABOLIC PROCESS"	"GOBP POSITIVE REGULATION OF FATTY ACID METABOLIC PROCESS"	"GOBP REGULATION OF FEMALE RECEPTIVITY"	"GOBP NEGATIVE REGULATION OF GROWTH"	"GOBP POSITIVE REGULATION OF GROWTH"	"GOBP NEGATIVE REGULATION OF MITOTIC CELL CYCLE"	"GOBP POSITIVE REGULATION OF MITOTIC CELL CYCLE"	"GOBP NEGATIVE REGULATION OF MUSCLE CONTRACTION"	"GOBP POSITIVE REGULATION OF MUSCLE CONTRACTION"	"GOBP NEGATIVE REGULATION OF NUCLEOBASE CONTAINING COMPOUND METABOLIC PROCESS"	"GOBP POSITIVE REGULATION OF NUCLEOBASE CONTAINING COMPOUND METABOLIC PROCESS"	"GOBP POSITIVE REGULATION OF CIRCADIAN SLEEP WAKE CYCLE SLEEP"	"GOBP NEGATIVE REGULATION OF STEROID METABOLIC PROCESS"	"GOBP POSITIVE REGULATION OF STEROID METABOLIC PROCESS"	"GOBP POSITIVE REGULATION OF TRANSCRIPTION BY RNA POLYMERASE I"	"GOBP POSITIVE REGULATION OF TRANSCRIPTION BY RNA POLYMERASE II"	"GOBP POSITIVE REGULATION OF TRANSCRIPTION BY RNA POLYMERASE III"	"GOBP NEGATIVE REGULATION OF TRANSLATIONAL INITIATION"	"GOBP POSITIVE REGULATION OF TRANSLATIONAL INITIATION"	"GOBP POSITIVE REGULATION OF NATURAL KILLER CELL MEDIATED CYTOTOXICITY"	"GOBP NEGATIVE REGULATION OF CALCIUM ION DEPENDENT EXOCYTOSIS"	"GOBP POSITIVE REGULATION OF CALCIUM ION DEPENDENT EXOCYTOSIS"	"GOBP NEGATIVE REGULATION OF NUCLEOTIDE METABOLIC PROCESS"	"GOBP POSITIVE REGULATION OF NUCLEOTIDE METABOLIC PROCESS"	"GOBP NEGATIVE REGULATION OF SMOOTH MUSCLE CONTRACTION"	"GOBP POSITIVE REGULATION OF SMOOTH MUSCLE CONTRACTION"	"GOBP NEGATIVE REGULATION OF STRIATED MUSCLE CONTRACTION"	"GOBP POSITIVE REGULATION OF STRIATED MUSCLE CONTRACTION"	"GOBP CARBON CATABOLITE REGULATION OF TRANSCRIPTION"	"GOBP REGULATION OF EMBRYONIC DEVELOPMENT"	"GOBP NEGATIVE REGULATION OF ACTIVATED T CELL PROLIFERATION"	"GOBP REGULATION OF TRANSCRIPTION BY GLUCOSE"	"GOBP ADP METABOLIC PROCESS"	"GOBP AMP METABOLIC PROCESS"	"GOBP ATP METABOLIC PROCESS"	"GOBP GMP METABOLIC PROCESS"	"GOBP GTP METABOLIC PROCESS"	"GOBP IMP METABOLIC PROCESS"	"GOBP UMP CATABOLIC PROCESS"	"GOBP UTP METABOLIC PROCESS"	"GOBP DAMP METABOLIC PROCESS"	"GOBP CAMP METABOLIC PROCESS"	"GOBP CGMP METABOLIC PROCESS"	"GOBP DTMP METABOLIC PROCESS"	"GOBP DTTP METABOLIC PROCESS"	"GOBP DUMP METABOLIC PROCESS"	"GOBP DUMP CATABOLIC PROCESS"	"GOBP ADENOSINE METABOLIC PROCESS"	"GOBP CYTIDINE METABOLIC PROCESS"	"GOBP GUANINE METABOLIC PROCESS"	"GOBP INOSINE METABOLIC PROCESS"	"GOBP NUCLEOBASE BIOSYNTHETIC PROCESS"	"GOBP NUCLEOBASE CATABOLIC PROCESS"	"GOBP DEOXYRIBONUCLEOSIDE CATABOLIC PROCESS"	"GOBP PURINE DEOXYRIBONUCLEOSIDE METABOLIC PROCESS"	"GOBP PYRIMIDINE DEOXYRIBONUCLEOSIDE METABOLIC PROCESS"	"GOBP PURINE RIBONUCLEOSIDE METABOLIC PROCESS"	"GOBP PURINE RIBONUCLEOSIDE CATABOLIC PROCESS"	"GOBP PYRIMIDINE NUCLEOSIDE CATABOLIC PROCESS"	"GOBP NEGATIVE REGULATION OF VITAMIN METABOLIC PROCESS"	"GOBP TETRAHYDROBIOPTERIN METABOLIC PROCESS"	"GOBP PIGMENT BIOSYNTHETIC PROCESS"	"GOBP ALCOHOL CATABOLIC PROCESS"	"GOBP ALCOHOL BIOSYNTHETIC PROCESS"	"GOBP POLYOL BIOSYNTHETIC PROCESS"	"GOBP POLYOL CATABOLIC PROCESS"	"GOBP ALDEHYDE BIOSYNTHETIC PROCESS"	"GOBP ALDEHYDE CATABOLIC PROCESS"	"GOBP PHENOL CONTAINING COMPOUND BIOSYNTHETIC PROCESS"	"GOBP REGULATION OF FATTY ACID OXIDATION"	"GOBP POSITIVE REGULATION OF FATTY ACID OXIDATION"	"GOBP NEGATIVE REGULATION OF FATTY ACID OXIDATION"	"GOBP GLUCOSE IMPORT"	"GOBP REGULATION OF GLUCOSE IMPORT"	"GOBP NEGATIVE REGULATION OF GLUCOSE IMPORT"	"GOBP POSITIVE REGULATION OF GLUCOSE IMPORT"	"GOBP REGULATION OF JNK CASCADE"	"GOBP NEGATIVE REGULATION OF JNK CASCADE"	"GOBP POSITIVE REGULATION OF JNK CASCADE"	"GOBP PHOSPHATIDYLETHANOLAMINE METABOLIC PROCESS"	"GOBP DIACYLGLYCEROL METABOLIC PROCESS"	"GOBP CDP DIACYLGLYCEROL METABOLIC PROCESS"	"GOBP AMINO SUGAR CATABOLIC PROCESS"	"GOBP AMINO SUGAR BIOSYNTHETIC PROCESS"	"GOBP MONOSACCHARIDE BIOSYNTHETIC PROCESS"	"GOBP MONOSACCHARIDE CATABOLIC PROCESS"	"GOBP DEOXYRIBOSE PHOSPHATE CATABOLIC PROCESS"	"GOBP RIBOSE PHOSPHATE BIOSYNTHETIC PROCESS"	"GOBP 5 PHOSPHORIBOSE 1 DIPHOSPHATE METABOLIC PROCESS"	"GOBP URATE METABOLIC PROCESS"	"GOBP NEGATIVE REGULATION OF RECEPTOR SIGNALING PATHWAY VIA JAK STAT"	"GOBP ORGANOPHOSPHATE CATABOLIC PROCESS"	"GOBP ICOSANOID BIOSYNTHETIC PROCESS"	"GOBP PROSTANOID BIOSYNTHETIC PROCESS"	"GOBP SHORT CHAIN FATTY ACID METABOLIC PROCESS"	"GOBP NEUTRAL LIPID BIOSYNTHETIC PROCESS"	"GOBP NEUTRAL LIPID CATABOLIC PROCESS"	"GOBP MONOACYLGLYCEROL METABOLIC PROCESS"	"GOBP MEMBRANE LIPID CATABOLIC PROCESS"	"GOBP MEMBRANE LIPID BIOSYNTHETIC PROCESS"	"GOBP PLATELET ACTIVATING FACTOR METABOLIC PROCESS"	"GOBP PHOSPHATIDYLCHOLINE METABOLIC PROCESS"	"GOBP PHOSPHATIDYLGLYCEROL METABOLIC PROCESS"	"GOBP PHOSPHATIDIC ACID METABOLIC PROCESS"	"GOBP GLYCEROPHOSPHOLIPID BIOSYNTHETIC PROCESS"	"GOBP GLYCEROPHOSPHOLIPID CATABOLIC PROCESS"	"GOBP GLYCOSYLCERAMIDE BIOSYNTHETIC PROCESS"	"GOBP GLYCOSYLCERAMIDE CATABOLIC PROCESS"	"GOBP GLYCEROLIPID METABOLIC PROCESS"	"GOBP GLYOXYLATE METABOLIC PROCESS"	"GOBP PHOSPHATIDYLINOSITOL METABOLIC PROCESS"	"GOBP S ADENOSYLMETHIONINE METABOLIC PROCESS"	"GOBP PROTOPORPHYRINOGEN IX METABOLIC PROCESS"	"GOBP GLYCEROLIPID CATABOLIC PROCESS"	"GOBP SPHINGOSINE BIOSYNTHETIC PROCESS"	"GOBP CERAMIDE BIOSYNTHETIC PROCESS"	"GOBP CERAMIDE CATABOLIC PROCESS"	"GOBP SPHINGOID METABOLIC PROCESS"	"GOBP PHOTORECEPTOR CELL DIFFERENTIATION"	"GOBP REGULATION OF PHOTORECEPTOR CELL DIFFERENTIATION"	"GOBP SALIVA SECRETION"	"GOBP DEVELOPMENT OF SECONDARY FEMALE SEXUAL CHARACTERISTICS"	"GOBP DEVELOPMENT OF PRIMARY FEMALE SEXUAL CHARACTERISTICS"	"GOBP RETINAL ROD CELL DEVELOPMENT"	"GOBP REGULATION OF RAS PROTEIN SIGNAL TRANSDUCTION"	"GOBP REGULATION OF VIRAL ENTRY INTO HOST CELL"	"GOBP NEGATIVE REGULATION OF VIRAL ENTRY INTO HOST CELL"	"GOBP REGULATION OF CENTRIOLE REPLICATION"	"GOBP NEGATIVE REGULATION OF CENTRIOLE REPLICATION"	"GOBP POSITIVE REGULATION OF CENTRIOLE REPLICATION"	"GOBP REGULATION OF MITOTIC CENTROSOME SEPARATION"	"GOBP REGULATION OF CENTROSOME CYCLE"	"GOBP XENOBIOTIC EXPORT"	"GOBP REGULATION OF ORGAN GROWTH"	"GOBP NEGATIVE REGULATION OF ORGAN GROWTH"	"GOBP POSITIVE REGULATION OF ORGAN GROWTH"	"GOBP REGULATION OF INSULIN RECEPTOR SIGNALING PATHWAY"	"GOBP GAMMA DELTA T CELL ACTIVATION"	"GOBP ALPHA BETA T CELL ACTIVATION"	"GOBP ALPHA BETA T CELL DIFFERENTIATION"	"GOBP ALPHA BETA T CELL PROLIFERATION"	"GOBP REGULATION OF ALPHA BETA T CELL ACTIVATION"	"GOBP POSITIVE REGULATION OF ALPHA BETA T CELL ACTIVATION"	"GOBP NEGATIVE REGULATION OF ALPHA BETA T CELL ACTIVATION"	"GOBP REGULATION OF ALPHA BETA T CELL DIFFERENTIATION"	"GOBP POSITIVE REGULATION OF ALPHA BETA T CELL DIFFERENTIATION"	"GOBP NEGATIVE REGULATION OF ALPHA BETA T CELL DIFFERENTIATION"	"GOBP POSITIVE REGULATION OF ALPHA BETA T CELL PROLIFERATION"	"GOBP NEGATIVE REGULATION OF ALPHA BETA T CELL PROLIFERATION"	"GOBP REGULATION OF GAMMA DELTA T CELL ACTIVATION"	"GOBP POSITIVE REGULATION OF GAMMA DELTA T CELL ACTIVATION"	"GOBP LYMPHOCYTE ACTIVATION"	"GOBP TETRAHYDROFOLATE METABOLIC PROCESS"	"GOBP TETRAHYDROFOLATE BIOSYNTHETIC PROCESS"	"GOBP FOLIC ACID METABOLIC PROCESS"	"GOBP FEMALE SEX DIFFERENTIATION"	"GOBP MALE SEX DIFFERENTIATION"	"GOBP RETINAL CELL PROGRAMMED CELL DEATH"	"GOBP RESPONSE TO ANTIBIOTIC"	"GOBP RESPONSE TO ARSENIC CONTAINING SUBSTANCE"	"GOBP RESPONSE TO CADMIUM ION"	"GOBP RESPONSE TO COPPER ION"	"GOBP RESPONSE TO MERCURY ION"	"GOBP DECIDUALIZATION"	"GOBP GDP METABOLIC PROCESS"	"GOBP MUSCLE CELL CELLULAR HOMEOSTASIS"	"GOBP ACID SECRETION"	"GOBP REGULATION BY VIRUS OF VIRAL PROTEIN LEVELS IN HOST CELL"	"GOBP NON LYTIC VIRAL RELEASE"	"GOBP VIRAL BUDDING"	"GOBP PROTEIN AUTOPHOSPHORYLATION"	"GOBP REGULATION OF VIRAL TRANSCRIPTION"	"GOBP MICROTUBULE POLYMERIZATION"	"GOBP TRANSPORT OF VIRUS"	"GOBP RECEPTOR MEDIATED VIRION ATTACHMENT TO HOST CELL"	"GOBP REGULATION OF NUCLEOCYTOPLASMIC TRANSPORT"	"GOBP NEGATIVE REGULATION OF NUCLEOCYTOPLASMIC TRANSPORT"	"GOBP POSITIVE REGULATION OF NUCLEOCYTOPLASMIC TRANSPORT"	"GOBP REGULATION OF PROTEIN EXPORT FROM NUCLEUS"	"GOBP NEGATIVE REGULATION OF PROTEIN EXPORT FROM NUCLEUS"	"GOBP POSITIVE REGULATION OF PROTEIN EXPORT FROM NUCLEUS"	"GOBP REGULATION OF RNA EXPORT FROM NUCLEUS"	"GOBP POSITIVE REGULATION OF RNA EXPORT FROM NUCLEUS"	"GOBP LIPID PHOSPHORYLATION"	"GOBP CARBOHYDRATE PHOSPHORYLATION"	"GOBP GLYCOLIPID TRANSPORT"	"GOBP PHOSPHOLIPID DEPHOSPHORYLATION"	"GOBP FILOPODIUM ASSEMBLY"	"GOBP BONE REMODELING"	"GOBP REGULATION OF BONE REMODELING"	"GOBP NEGATIVE REGULATION OF BONE REMODELING"	"GOBP PHOSPHATIDYLINOSITOL PHOSPHATE BIOSYNTHETIC PROCESS"	"GOBP PHOSPHATIDYLINOSITOL DEPHOSPHORYLATION"	"GOBP QUINOLINATE METABOLIC PROCESS"	"GOBP REGULATION OF SALIVA SECRETION"	"GOBP REGULATION OF HORMONE SECRETION"	"GOBP FOLLICLE STIMULATING HORMONE SECRETION"	"GOBP REGULATION OF HORMONE BIOSYNTHETIC PROCESS"	"GOBP POSITIVE REGULATION OF HORMONE BIOSYNTHETIC PROCESS"	"GOBP POSITIVE REGULATION OF HORMONE SECRETION"	"GOBP NEGATIVE REGULATION OF HORMONE SECRETION"	"GOBP POSITIVE REGULATION OF LIPID BIOSYNTHETIC PROCESS"	"GOBP REGULATION OF LIPID BIOSYNTHETIC PROCESS"	"GOBP RESPONSE TO CYCLOHEXIMIDE"	"GOBP REGULATION OF MITOCHONDRIAL MEMBRANE PERMEABILITY"	"GOBP SECRETION"	"GOBP INTRACELLULAR TRANSPORT"	"GOBP CELLULAR TRANSITION METAL ION HOMEOSTASIS"	"GOBP NEGATIVE REGULATION OF NEUROTRANSMITTER SECRETION"	"GOBP PORE COMPLEX ASSEMBLY"	"GOBP NUCLEOTIDE PHOSPHORYLATION"	"GOBP NUCLEOSIDE MONOPHOSPHATE PHOSPHORYLATION"	"GOBP CARBOXYLIC ACID TRANSPORT"	"GOBP FATTY ACYL COA BIOSYNTHETIC PROCESS"	"GOBP KETONE BODY BIOSYNTHETIC PROCESS"	"GOBP REGULATION OF HEMOGLOBIN BIOSYNTHETIC PROCESS"	"GOBP REGULATION OF RESPONSE TO OSMOTIC STRESS"	"GOBP VESICLE TRANSPORT ALONG MICROTUBULE"	"GOBP ANTIGEN PROCESSING AND PRESENTATION OF PEPTIDE ANTIGEN"	"GOBP ANTIGEN PROCESSING AND PRESENTATION OF LIPID ANTIGEN VIA MHC CLASS IB"	"GOBP ANTIGEN PROCESSING AND PRESENTATION ENDOGENOUS LIPID ANTIGEN VIA MHC CLASS IB"	"GOBP PLATELET DERIVED GROWTH FACTOR RECEPTOR SIGNALING PATHWAY"	"GOBP INSULIN LIKE GROWTH FACTOR RECEPTOR SIGNALING PATHWAY"	"GOBP VASCULAR ENDOTHELIAL GROWTH FACTOR RECEPTOR SIGNALING PATHWAY"	"GOBP NEUROTROPHIN TRK RECEPTOR SIGNALING PATHWAY"	"GOBP HEPATOCYTE GROWTH FACTOR RECEPTOR SIGNALING PATHWAY"	"GOBP EPHRIN RECEPTOR SIGNALING PATHWAY"	"GOBP INOSITOL PHOSPHATE MEDIATED SIGNALING"	"GOBP INOSITOL LIPID MEDIATED SIGNALING"	"GOBP REGULATION OF MRNA SPLICING VIA SPLICEOSOME"	"GOBP NEGATIVE REGULATION OF MRNA SPLICING VIA SPLICEOSOME"	"GOBP POSITIVE REGULATION OF MRNA SPLICING VIA SPLICEOSOME"	"GOBP FOCAL ADHESION ASSEMBLY"	"GOBP EMBRYONIC EYE MORPHOGENESIS"	"GOBP POST EMBRYONIC EYE MORPHOGENESIS"	"GOBP DEVELOPMENTAL PIGMENTATION"	"GOBP EYE PIGMENTATION"	"GOBP POSITIVE REGULATION OF DEVELOPMENTAL PIGMENTATION"	"GOBP AUTOPHAGIC CELL DEATH"	"GOBP SOMATIC STEM CELL DIVISION"	"GOBP ASTROCYTE ACTIVATION"	"GOBP FIBROBLAST PROLIFERATION"	"GOBP POSITIVE REGULATION OF FIBROBLAST PROLIFERATION"	"GOBP NEGATIVE REGULATION OF FIBROBLAST PROLIFERATION"	"GOBP BEHAVIORAL RESPONSE TO COCAINE"	"GOBP BEHAVIORAL RESPONSE TO ETHANOL"	"GOBP REGULATION OF SYNAPTIC PLASTICITY"	"GOBP REGULATION OF NEURONAL SYNAPTIC PLASTICITY"	"GOBP REGULATION OF LONG TERM NEURONAL SYNAPTIC PLASTICITY"	"GOBP POSITIVE REGULATION OF LONG TERM NEURONAL SYNAPTIC PLASTICITY"	"GOBP REGULATION OF SHORT TERM NEURONAL SYNAPTIC PLASTICITY"	"GOBP GOLGI VESICLE TRANSPORT"	"GOBP GOLGI VESICLE BUDDING"	"GOBP VESICLE TARGETING TO FROM OR WITHIN GOLGI"	"GOBP VESICLE TARGETING ROUGH ER TO CIS GOLGI"	"GOBP PLASMA MEMBRANE TO ENDOSOME TRANSPORT"	"GOBP MALE GAMETE GENERATION"	"GOBP SPERM CAPACITATION"	"GOBP EPINEPHRINE TRANSPORT"	"GOBP EPINEPHRINE SECRETION"	"GOBP NOREPINEPHRINE SECRETION"	"GOBP EOSINOPHIL CHEMOTAXIS"	"GOBP MACROPHAGE CHEMOTAXIS"	"GOBP LYMPHOCYTE CHEMOTAXIS"	"GOBP ELASTIC FIBER ASSEMBLY"	"GOBP SNORNA LOCALIZATION"	"GOBP REGULATION OF RECEPTOR MEDIATED ENDOCYTOSIS"	"GOBP POSITIVE REGULATION OF RECEPTOR MEDIATED ENDOCYTOSIS"	"GOBP NEGATIVE REGULATION OF RECEPTOR MEDIATED ENDOCYTOSIS"	"GOBP DETERMINATION OF DORSAL VENTRAL ASYMMETRY"	"GOBP RESPONSE TO PAIN"	"GOBP BEHAVIORAL RESPONSE TO PAIN"	"GOBP CLATHRIN COAT ASSEMBLY"	"GOBP VESICLE DOCKING"	"GOBP VESICLE FUSION WITH GOLGI APPARATUS"	"GOBP ORGANELLE FUSION"	"GOBP ORGANELLE FISSION"	"GOBP LUNG ALVEOLUS DEVELOPMENT"	"GOBP ISOTYPE SWITCHING TO IGA ISOTYPES"	"GOBP ISOTYPE SWITCHING TO IGG ISOTYPES"	"GOBP REGULATION OF ISOTYPE SWITCHING TO IGE ISOTYPES"	"GOBP POSITIVE REGULATION OF ISOTYPE SWITCHING TO IGA ISOTYPES"	"GOBP POSITIVE REGULATION OF ISOTYPE SWITCHING TO IGG ISOTYPES"	"GOBP ORGANELLE INHERITANCE"	"GOBP MITOCHONDRION DISTRIBUTION"	"GOBP INTRACELLULAR DISTRIBUTION OF MITOCHONDRIA"	"GOBP AXIAL MESODERM DEVELOPMENT"	"GOBP MESODERM MORPHOGENESIS"	"GOBP MESODERMAL CELL DIFFERENTIATION"	"GOBP PARAXIAL MESODERM DEVELOPMENT"	"GOBP PARAXIAL MESODERM MORPHOGENESIS"	"GOBP PARAXIAL MESODERM FORMATION"	"GOBP LATERAL MESODERM DEVELOPMENT"	"GOBP MESENDODERM DEVELOPMENT"	"GOBP RETINOIC ACID RECEPTOR SIGNALING PATHWAY"	"GOBP REGULATION OF RETINOIC ACID RECEPTOR SIGNALING PATHWAY"	"GOBP POSITIVE REGULATION OF RETINOIC ACID RECEPTOR SIGNALING PATHWAY"	"GOBP NEGATIVE REGULATION OF RETINOIC ACID RECEPTOR SIGNALING PATHWAY"	"GOBP ENDOSOMAL LUMEN ACIDIFICATION"	"GOBP CELL MATURATION"	"GOBP OOGENESIS"	"GOBP REPLICATION FORK PROTECTION"	"GOBP AUTONOMIC NERVOUS SYSTEM DEVELOPMENT"	"GOBP ENTERIC NERVOUS SYSTEM DEVELOPMENT"	"GOBP SYMPATHETIC NERVOUS SYSTEM DEVELOPMENT"	"GOBP PARASYMPATHETIC NERVOUS SYSTEM DEVELOPMENT"	"GOBP SYNAPTIC VESICLE TRANSPORT"	"GOBP MAINTENANCE OF ANIMAL ORGAN IDENTITY"	"GOBP SYNAPTIC VESICLE MEMBRANE ORGANIZATION"	"GOBP RHYTHMIC PROCESS"	"GOBP BLOOD VESSEL MORPHOGENESIS"	"GOBP SPERMATID DIFFERENTIATION"	"GOBP POSITIVE REGULATION OF BEHAVIOR"	"GOBP NEGATIVE REGULATION OF BEHAVIOR"	"GOBP POSITIVE REGULATION OF VIRAL PROCESS"	"GOBP NEGATIVE REGULATION OF VIRAL PROCESS"	"GOBP ANATOMICAL STRUCTURE ARRANGEMENT"	"GOBP LYMPH NODE DEVELOPMENT"	"GOBP SPLEEN DEVELOPMENT"	"GOBP MUCOSA ASSOCIATED LYMPHOID TISSUE DEVELOPMENT"	"GOBP THYMUS DEVELOPMENT"	"GOBP BONE MARROW DEVELOPMENT"	"GOBP RESPONSE TO STEROID HORMONE"	"GOBP DIGESTIVE TRACT MORPHOGENESIS"	"GOBP REGULATION OF PINOCYTOSIS"	"GOBP POSITIVE REGULATION OF PINOCYTOSIS"	"GOBP NEGATIVE REGULATION OF PINOCYTOSIS"	"GOBP EMBRYONIC DIGESTIVE TRACT MORPHOGENESIS"	"GOBP EMBRYONIC ORGAN MORPHOGENESIS"	"GOBP POST EMBRYONIC ANIMAL ORGAN MORPHOGENESIS"	"GOBP EMBRYONIC DIGESTIVE TRACT DEVELOPMENT"	"GOBP EMBRYONIC ORGAN DEVELOPMENT"	"GOBP POST EMBRYONIC ANIMAL ORGAN DEVELOPMENT"	"GOBP NOTOCHORD MORPHOGENESIS"	"GOBP NEGATIVE REGULATION OF RESPONSE TO STIMULUS"	"GOBP DEVELOPMENTAL CELL GROWTH"	"GOBP DEVELOPMENTAL GROWTH"	"GOBP EYE MORPHOGENESIS"	"GOBP CAMERA TYPE EYE MORPHOGENESIS"	"GOBP EMBRYONIC CAMERA TYPE EYE MORPHOGENESIS"	"GOBP EMBRYONIC MORPHOGENESIS"	"GOBP MYOBLAST FATE COMMITMENT"	"GOBP SKELETAL MUSCLE TISSUE GROWTH"	"GOBP REGULATION OF SKELETAL MUSCLE TISSUE GROWTH"	"GOBP POSITIVE REGULATION OF SKELETAL MUSCLE TISSUE GROWTH"	"GOBP REGULATION OF MUSCLE ORGAN DEVELOPMENT"	"GOBP NEGATIVE REGULATION OF MUSCLE ORGAN DEVELOPMENT"	"GOBP REGULATION OF DEVELOPMENTAL GROWTH"	"GOBP POSITIVE REGULATION OF DEVELOPMENTAL GROWTH"	"GOBP NEGATIVE REGULATION OF DEVELOPMENTAL GROWTH"	"GOBP REGULATION OF SKELETAL MUSCLE TISSUE DEVELOPMENT"	"GOBP POSITIVE REGULATION OF SKELETAL MUSCLE TISSUE DEVELOPMENT"	"GOBP MUSCLE ORGAN MORPHOGENESIS"	"GOBP ANIMAL ORGAN FORMATION"	"GOBP ANATOMICAL STRUCTURE FORMATION INVOLVED IN MORPHOGENESIS"	"GOBP SMOOTH MUSCLE CELL PROLIFERATION"	"GOBP POSITIVE REGULATION OF SMOOTH MUSCLE CELL PROLIFERATION"	"GOBP NEGATIVE REGULATION OF SMOOTH MUSCLE CELL PROLIFERATION"	"GOBP NEURON FATE COMMITMENT"	"GOBP NEURON FATE DETERMINATION"	"GOBP NEURON FATE SPECIFICATION"	"GOBP NEURON DEVELOPMENT"	"GOBP CELL MORPHOGENESIS INVOLVED IN NEURON DIFFERENTIATION"	"GOBP COLLATERAL SPROUTING"	"GOBP COLLATERAL SPROUTING IN ABSENCE OF INJURY"	"GOBP REGULATION OF COLLATERAL SPROUTING"	"GOBP NEGATIVE REGULATION OF COLLATERAL SPROUTING"	"GOBP POSITIVE REGULATION OF COLLATERAL SPROUTING"	"GOBP AXON EXTENSION"	"GOBP RESPONSE TO AXON INJURY"	"GOBP EMBRYONIC CRANIAL SKELETON MORPHOGENESIS"	"GOBP EMBRYONIC NEUROCRANIUM MORPHOGENESIS"	"GOBP EMBRYONIC VISCEROCRANIUM MORPHOGENESIS"	"GOBP EMBRYONIC SKELETAL SYSTEM MORPHOGENESIS"	"GOBP SKELETAL SYSTEM MORPHOGENESIS"	"GOBP EMBRYONIC SKELETAL SYSTEM DEVELOPMENT"	"GOBP ASTROCYTE DIFFERENTIATION"	"GOBP OLIGODENDROCYTE DIFFERENTIATION"	"GOBP REGULATION OF ASTROCYTE DIFFERENTIATION"	"GOBP POSITIVE REGULATION OF ASTROCYTE DIFFERENTIATION"	"GOBP NEGATIVE REGULATION OF ASTROCYTE DIFFERENTIATION"	"GOBP REGULATION OF OLIGODENDROCYTE DIFFERENTIATION"	"GOBP POSITIVE REGULATION OF OLIGODENDROCYTE DIFFERENTIATION"	"GOBP NEGATIVE REGULATION OF OLIGODENDROCYTE DIFFERENTIATION"	"GOBP TISSUE MORPHOGENESIS"	"GOBP EPIDERMIS MORPHOGENESIS"	"GOBP GLAND DEVELOPMENT"	"GOBP SEBACEOUS GLAND DEVELOPMENT"	"GOBP APPENDAGE DEVELOPMENT"	"GOBP CARDIAC MUSCLE TISSUE DEVELOPMENT"	"GOBP REGULATION OF SKELETAL MUSCLE FIBER DEVELOPMENT"	"GOBP POSITIVE REGULATION OF SKELETAL MUSCLE FIBER DEVELOPMENT"	"GOBP SMOOTH MUSCLE TISSUE DEVELOPMENT"	"GOBP SEMICIRCULAR CANAL MORPHOGENESIS"	"GOBP PIGMENT GRANULE ORGANIZATION"	"GOBP BRANCHING MORPHOGENESIS OF AN EPITHELIAL TUBE"	"GOBP BRANCHING MORPHOGENESIS OF A NERVE"	"GOBP PIGMENT GRANULE MATURATION"	"GOBP MESENCHYMAL CELL DIFFERENTIATION"	"GOBP TISSUE REMODELING"	"GOBP MAINTENANCE OF PRESYNAPTIC ACTIVE ZONE STRUCTURE"	"GOBP CALCIUM ION REGULATED EXOCYTOSIS OF NEUROTRANSMITTER"	"GOBP PRONEPHROS DEVELOPMENT"	"GOBP ANIMAL ORGAN MATURATION"	"GOBP GENITALIA DEVELOPMENT"	"GOBP DENDRITE MORPHOGENESIS"	"GOBP REGULATION OF DENDRITE MORPHOGENESIS"	"GOBP POSITIVE REGULATION OF HAIR FOLLICLE MATURATION"	"GOBP HAIR FOLLICLE MATURATION"	"GOBP ERYTHROCYTE DEVELOPMENT"	"GOBP OTOLITH DEVELOPMENT"	"GOBP POSITIVE REGULATION OF AXON EXTENSION INVOLVED IN AXON GUIDANCE"	"GOBP NEGATIVE REGULATION OF AXON EXTENSION INVOLVED IN AXON GUIDANCE"	"GOBP ARTERY MORPHOGENESIS"	"GOBP VENOUS BLOOD VESSEL MORPHOGENESIS"	"GOBP FOREBRAIN MORPHOGENESIS"	"GOBP BRAIN MORPHOGENESIS"	"GOBP NEURAL NUCLEUS DEVELOPMENT"	"GOBP FORMATION OF ANATOMICAL BOUNDARY"	"GOBP LEUKEMIA INHIBITORY FACTOR SIGNALING PATHWAY"	"GOBP STEM CELL DIFFERENTIATION"	"GOBP STEM CELL FATE COMMITMENT"	"GOBP MULTICELLULAR ORGANISMAL HOMEOSTASIS"	"GOBP HOMEOSTASIS OF NUMBER OF CELLS"	"GOBP HOMEOSTASIS OF NUMBER OF CELLS WITHIN A TISSUE"	"GOBP CHEMICAL HOMEOSTASIS WITHIN A TISSUE"	"GOBP CHEMICAL HOMEOSTASIS"	"GOBP SENSORY SYSTEM DEVELOPMENT"	"GOBP PERIPHERAL NERVOUS SYSTEM NEURON DIFFERENTIATION"	"GOBP CHROMOSOME LOCALIZATION"	"GOBP 3 PHOSPHOADENOSINE 5 PHOSPHOSULFATE METABOLIC PROCESS"	"GOBP 3 PHOSPHOADENOSINE 5 PHOSPHOSULFATE BIOSYNTHETIC PROCESS"	"GOBP CATECHOLAMINE SECRETION"	"GOBP AMYLOID BETA METABOLIC PROCESS"	"GOBP ARACHIDONIC ACID SECRETION"	"GOBP CHONDROITIN SULFATE PROTEOGLYCAN BIOSYNTHETIC PROCESS"	"GOBP CHONDROITIN SULFATE PROTEOGLYCAN METABOLIC PROCESS"	"GOBP DERMATAN SULFATE PROTEOGLYCAN METABOLIC PROCESS"	"GOBP HYDROGEN PEROXIDE BIOSYNTHETIC PROCESS"	"GOBP HOMOCYSTEINE METABOLIC PROCESS"	"GOBP EPITHELIAL CELL PROLIFERATION"	"GOBP POSITIVE REGULATION OF EPITHELIAL CELL PROLIFERATION"	"GOBP NEGATIVE REGULATION OF EPITHELIAL CELL PROLIFERATION"	"GOBP REGULATION OF MRNA PROCESSING"	"GOBP POSITIVE REGULATION OF MRNA PROCESSING"	"GOBP NEGATIVE REGULATION OF MRNA PROCESSING"	"GOBP NEGATIVE REGULATION OF DEFENSE RESPONSE TO VIRUS"	"GOBP REGULATION OF DEFENSE RESPONSE TO VIRUS"	"GOBP REGULATION OF DEFENSE RESPONSE TO VIRUS BY HOST"	"GOBP REGULATION OF PROTEIN SECRETION"	"GOBP NEGATIVE REGULATION OF PROTEIN SECRETION"	"GOBP POSITIVE REGULATION OF PROTEIN SECRETION"	"GOBP REGULATION OF INFLAMMATORY RESPONSE"	"GOBP NEGATIVE REGULATION OF INFLAMMATORY RESPONSE"	"GOBP POSITIVE REGULATION OF INFLAMMATORY RESPONSE"	"GOBP REGULATION OF PEPTIDYL TYROSINE PHOSPHORYLATION"	"GOBP POSITIVE REGULATION OF PEPTIDYL TYROSINE PHOSPHORYLATION"	"GOBP NEGATIVE REGULATION OF PEPTIDYL TYROSINE PHOSPHORYLATION"	"GOBP REGULATION OF LIPOPROTEIN METABOLIC PROCESS"	"GOBP NEGATIVE REGULATION OF LIPOPROTEIN METABOLIC PROCESS"	"GOBP REGULATION OF PHAGOCYTOSIS"	"GOBP NEGATIVE REGULATION OF PHAGOCYTOSIS"	"GOBP POSITIVE REGULATION OF PHAGOCYTOSIS"	"GOBP REGULATION OF NEUROGENESIS"	"GOBP POSITIVE REGULATION OF NEUROGENESIS"	"GOBP REGULATION OF AXONOGENESIS"	"GOBP NEGATIVE REGULATION OF AXONOGENESIS"	"GOBP POSITIVE REGULATION OF AXONOGENESIS"	"GOBP REGULATION OF DENDRITE DEVELOPMENT"	"GOBP NEGATIVE REGULATION OF DENDRITE MORPHOGENESIS"	"GOBP POSITIVE REGULATION OF DENDRITE MORPHOGENESIS"	"GOBP REGULATION OF IMMUNE RESPONSE"	"GOBP NEGATIVE REGULATION OF IMMUNE RESPONSE"	"GOBP POSITIVE REGULATION OF IMMUNE RESPONSE"	"GOBP RNA DESTABILIZATION"	"GOBP REGULATION OF VIRAL PROCESS"	"GOBP REGULATION OF BEHAVIOR"	"GOBP REGULATION OF INSULIN SECRETION"	"GOBP ACTIVATED T CELL PROLIFERATION"	"GOBP ION HOMEOSTASIS"	"GOBP CIRCADIAN SLEEP WAKE CYCLE SLEEP"	"GOBP REGULATION OF SYNAPSE STRUCTURE OR ACTIVITY"	"GOBP NEGATIVE REGULATION OF SYNAPTIC TRANSMISSION"	"GOBP POSITIVE REGULATION OF SYNAPTIC TRANSMISSION"	"GOBP SYNAPSE ORGANIZATION"	"GOBP REGULATION OF STEROID BIOSYNTHETIC PROCESS"	"GOBP REGULATION OF ACYL COA BIOSYNTHETIC PROCESS"	"GOBP REGULATION OF COAGULATION"	"GOBP NEGATIVE REGULATION OF COAGULATION"	"GOBP POSITIVE REGULATION OF COAGULATION"	"GOBP PROTEIN STABILIZATION"	"GOBP DEFENSE RESPONSE TO GRAM NEGATIVE BACTERIUM"	"GOBP DEFENSE RESPONSE TO GRAM POSITIVE BACTERIUM"	"GOBP DEFENSE RESPONSE TO FUNGUS"	"GOBP PROGESTERONE RECEPTOR SIGNALING PATHWAY"	"GOBP REGULATION OF CALCIUM MEDIATED SIGNALING"	"GOBP NEGATIVE REGULATION OF CALCIUM MEDIATED SIGNALING"	"GOBP POSITIVE REGULATION OF CALCIUM MEDIATED SIGNALING"	"GOBP ANTIGEN RECEPTOR MEDIATED SIGNALING PATHWAY"	"GOBP T CELL RECEPTOR SIGNALING PATHWAY"	"GOBP B CELL RECEPTOR SIGNALING PATHWAY"	"GOBP REGULATION OF ANTIGEN RECEPTOR MEDIATED SIGNALING PATHWAY"	"GOBP REGULATION OF B CELL RECEPTOR SIGNALING PATHWAY"	"GOBP REGULATION OF T CELL RECEPTOR SIGNALING PATHWAY"	"GOBP POSITIVE REGULATION OF ANTIGEN RECEPTOR MEDIATED SIGNALING PATHWAY"	"GOBP NEGATIVE REGULATION OF ANTIGEN RECEPTOR MEDIATED SIGNALING PATHWAY"	"GOBP NEGATIVE REGULATION OF B CELL RECEPTOR SIGNALING PATHWAY"	"GOBP NEGATIVE REGULATION OF T CELL RECEPTOR SIGNALING PATHWAY"	"GOBP POSITIVE REGULATION OF B CELL RECEPTOR SIGNALING PATHWAY"	"GOBP POSITIVE REGULATION OF T CELL RECEPTOR SIGNALING PATHWAY"	"GOBP REGULATION OF T CELL ACTIVATION"	"GOBP REGULATION OF B CELL ACTIVATION"	"GOBP REGULATION OF CELL ACTIVATION"	"GOBP NEGATIVE REGULATION OF CELL ACTIVATION"	"GOBP POSITIVE REGULATION OF CELL ACTIVATION"	"GOBP NEGATIVE REGULATION OF B CELL ACTIVATION"	"GOBP POSITIVE REGULATION OF B CELL ACTIVATION"	"GOBP WHITE FAT CELL DIFFERENTIATION"	"GOBP BROWN FAT CELL DIFFERENTIATION"	"GOBP NERVOUS SYSTEM PROCESS"	"GOBP REGULATION OF BODY FLUID LEVELS"	"GOBP MULTICELLULAR ORGANISMAL MOVEMENT"	"GOBP VOLUNTARY MUSCULOSKELETAL MOVEMENT"	"GOBP NEUROMUSCULAR PROCESS CONTROLLING POSTURE"	"GOBP NEUROMUSCULAR PROCESS CONTROLLING BALANCE"	"GOBP ENDOCRINE PROCESS"	"GOBP COGNITION"	"GOBP INTESTINAL ABSORPTION"	"GOBP LEUKOCYTE MIGRATION"	"GOBP LEUKOCYTE TETHERING OR ROLLING"	"GOBP DIAPEDESIS"	"GOBP NEUROMUSCULAR PROCESS"	"GOBP DETECTION OF STIMULUS INVOLVED IN SENSORY PERCEPTION"	"GOBP SENSORY PERCEPTION OF TASTE"	"GOBP DETECTION OF MECHANICAL STIMULUS INVOLVED IN SENSORY PERCEPTION OF SOUND"	"GOBP DETECTION OF CHEMICAL STIMULUS INVOLVED IN SENSORY PERCEPTION OF TASTE"	"GOBP SENSORY PERCEPTION OF BITTER TASTE"	"GOBP SENSORY PERCEPTION OF SOUR TASTE"	"GOBP SENSORY PERCEPTION OF SWEET TASTE"	"GOBP SENSORY PERCEPTION OF UMAMI TASTE"	"GOBP POSITIVE CHEMOTAXIS"	"GOBP NEGATIVE CHEMOTAXIS"	"GOBP REGULATION OF CHEMOTAXIS"	"GOBP POSITIVE REGULATION OF CHEMOTAXIS"	"GOBP NEGATIVE REGULATION OF CHEMOTAXIS"	"GOBP REGULATION OF POSITIVE CHEMOTAXIS"	"GOBP INDUCTION OF POSITIVE CHEMOTAXIS"	"GOBP PIGMENT CELL DIFFERENTIATION"	"GOBP REGULATION OF PIGMENT CELL DIFFERENTIATION"	"GOBP SENSORY PERCEPTION OF TEMPERATURE STIMULUS"	"GOBP SENSORY PERCEPTION OF LIGHT STIMULUS"	"GOBP SENSORY PERCEPTION OF MECHANICAL STIMULUS"	"GOBP THERMOCEPTION"	"GOBP EQUILIBRIOCEPTION"	"GOBP DETECTION OF TEMPERATURE STIMULUS INVOLVED IN SENSORY PERCEPTION"	"GOBP DETECTION OF LIGHT STIMULUS INVOLVED IN SENSORY PERCEPTION"	"GOBP DETECTION OF TEMPERATURE STIMULUS INVOLVED IN SENSORY PERCEPTION OF PAIN"	"GOBP DETECTION OF MECHANICAL STIMULUS INVOLVED IN SENSORY PERCEPTION OF PAIN"	"GOBP DETECTION OF MECHANICAL STIMULUS INVOLVED IN SENSORY PERCEPTION"	"GOBP DETECTION OF MECHANICAL STIMULUS"	"GOBP REGULATION OF LIPID CATABOLIC PROCESS"	"GOBP NEGATIVE REGULATION OF LIPID CATABOLIC PROCESS"	"GOBP POSITIVE REGULATION OF LIPID CATABOLIC PROCESS"	"GOBP REGULATION OF NITRIC OXIDE SYNTHASE ACTIVITY"	"GOBP POSITIVE REGULATION OF NITRIC OXIDE SYNTHASE ACTIVITY"	"GOBP NEGATIVE REGULATION OF NITRIC OXIDE SYNTHASE ACTIVITY"	"GOBP REGULATION OF LIPOPROTEIN LIPASE ACTIVITY"	"GOBP NEGATIVE REGULATION OF LIPOPROTEIN LIPASE ACTIVITY"	"GOBP MICROTUBULE SEVERING"	"GOBP ACTIN FILAMENT SEVERING"	"GOBP BARBED END ACTIN FILAMENT CAPPING"	"GOBP CHIASMA ASSEMBLY"	"GOBP MRNA TRANSPORT"	"GOBP RRNA TRANSPORT"	"GOBP SNRNA TRANSPORT"	"GOBP TRNA TRANSPORT"	"GOBP REGULATION OF MEMBRANE PROTEIN ECTODOMAIN PROTEOLYSIS"	"GOBP POSITIVE REGULATION OF MEMBRANE PROTEIN ECTODOMAIN PROTEOLYSIS"	"GOBP NEGATIVE REGULATION OF MEMBRANE PROTEIN ECTODOMAIN PROTEOLYSIS"	"GOBP REGULATION OF SECRETION"	"GOBP POSITIVE REGULATION OF SECRETION"	"GOBP NEGATIVE REGULATION OF SECRETION"	"GOBP REGULATION OF TRANSPORT"	"GOBP POSITIVE REGULATION OF TRANSPORT"	"GOBP NEGATIVE REGULATION OF TRANSPORT"	"GOBP REGULATION OF DNA METABOLIC PROCESS"	"GOBP NEGATIVE REGULATION OF DNA METABOLIC PROCESS"	"GOBP POSITIVE REGULATION OF DNA METABOLIC PROCESS"	"GOBP NEGATIVE REGULATION OF LIPID BIOSYNTHETIC PROCESS"	"GOBP REGULATION OF SMALL GTPASE MEDIATED SIGNAL TRANSDUCTION"	"GOBP POSITIVE REGULATION OF SMALL GTPASE MEDIATED SIGNAL TRANSDUCTION"	"GOBP NEGATIVE REGULATION OF SMALL GTPASE MEDIATED SIGNAL TRANSDUCTION"	"GOBP CHAPERONE COFACTOR DEPENDENT PROTEIN REFOLDING"	"GOBP REGULATION OF DNA BINDING TRANSCRIPTION FACTOR ACTIVITY"	"GOBP POSITIVE REGULATION OF DNA BINDING TRANSCRIPTION FACTOR ACTIVITY"	"GOBP POSITIVE REGULATION OF NF KAPPAB TRANSCRIPTION FACTOR ACTIVITY"	"GOBP NEGATIVE REGULATION OF DEVELOPMENTAL PROCESS"	"GOBP POSITIVE REGULATION OF DEVELOPMENTAL PROCESS"	"GOBP REGULATION OF HELICASE ACTIVITY"	"GOBP POSITIVE REGULATION OF HELICASE ACTIVITY"	"GOBP NEGATIVE REGULATION OF HELICASE ACTIVITY"	"GOBP REGULATION OF BINDING"	"GOBP POSITIVE REGULATION OF BINDING"	"GOBP NEGATIVE REGULATION OF BINDING"	"GOBP REGULATION OF DNA BINDING"	"GOBP DNA LIGATION INVOLVED IN DNA REPAIR"	"GOBP REGULATION OF DNA LIGATION"	"GOBP POSITIVE REGULATION OF DNA LIGATION"	"GOBP HEPOXILIN METABOLIC PROCESS"	"GOBP RNA POLYMERASE II PREINITIATION COMPLEX ASSEMBLY"	"GOBP SYNAPTIC ASSEMBLY AT NEUROMUSCULAR JUNCTION"	"GOBP REGULATION OF ACTIN NUCLEATION"	"GOBP NEGATIVE REGULATION OF ACTIN NUCLEATION"	"GOBP POSITIVE REGULATION OF ACTIN NUCLEATION"	"GOBP NEGATIVE REGULATION OF CELLULAR COMPONENT ORGANIZATION"	"GOBP POSITIVE REGULATION OF CELLULAR COMPONENT ORGANIZATION"	"GOBP CHAPERONE MEDIATED PROTEIN COMPLEX ASSEMBLY"	"GOBP NK T CELL ACTIVATION"	"GOBP REGULATION OF NK T CELL ACTIVATION"	"GOBP POSITIVE REGULATION OF NK T CELL ACTIVATION"	"GOBP REGULATION OF NK T CELL DIFFERENTIATION"	"GOBP REGULATION OF NK T CELL PROLIFERATION"	"GOBP SMOOTH MUSCLE CELL DIFFERENTIATION"	"GOBP STRIATED MUSCLE CELL DIFFERENTIATION"	"GOBP REGULATION OF MUSCLE CELL DIFFERENTIATION"	"GOBP NEGATIVE REGULATION OF MUSCLE CELL DIFFERENTIATION"	"GOBP POSITIVE REGULATION OF MUSCLE CELL DIFFERENTIATION"	"GOBP REGULATION OF SMOOTH MUSCLE CELL DIFFERENTIATION"	"GOBP NEGATIVE REGULATION OF SMOOTH MUSCLE CELL DIFFERENTIATION"	"GOBP POSITIVE REGULATION OF SMOOTH MUSCLE CELL DIFFERENTIATION"	"GOBP REGULATION OF STRIATED MUSCLE CELL DIFFERENTIATION"	"GOBP NEGATIVE REGULATION OF STRIATED MUSCLE CELL DIFFERENTIATION"	"GOBP POSITIVE REGULATION OF STRIATED MUSCLE CELL DIFFERENTIATION"	"GOBP GLUCOSE 6 PHOSPHATE METABOLIC PROCESS"	"GOBP NUCLEAR EXPORT"	"GOBP NUCLEAR TRANSPORT"	"GOBP IMPORT INTO NUCLEUS"	"GOBP REGULATION OF PHOSPHORUS METABOLIC PROCESS"	"GOBP VITAMIN TRANSPORT"	"GOBP PROSTHETIC GROUP METABOLIC PROCESS"	"GOBP PROTEIN INSERTION INTO MEMBRANE"	"GOBP SEQUESTERING OF CALCIUM ION"	"GOBP CARTILAGE DEVELOPMENT"	"GOBP CYTOPLASMIC SEQUESTERING OF PROTEIN"	"GOBP SPINDLE ASSEMBLY"	"GOBP SPINDLE ELONGATION"	"GOBP MAINTENANCE OF LOCATION"	"GOBP ESTABLISHMENT OF RNA LOCALIZATION"	"GOBP SEQUESTERING OF METAL ION"	"GOBP POSITIVE REGULATION OF MULTICELLULAR ORGANISMAL PROCESS"	"GOBP NEGATIVE REGULATION OF MULTICELLULAR ORGANISMAL PROCESS"	"GOBP POSITIVE REGULATION OF PROTEIN METABOLIC PROCESS"	"GOBP NEGATIVE REGULATION OF PROTEIN METABOLIC PROCESS"	"GOBP REGULATION OF LYMPHOCYTE ACTIVATION"	"GOBP NEGATIVE REGULATION OF LYMPHOCYTE ACTIVATION"	"GOBP POSITIVE REGULATION OF RNA METABOLIC PROCESS"	"GOBP SPINDLE MIDZONE ASSEMBLY"	"GOBP MITOTIC SPINDLE MIDZONE ASSEMBLY"	"GOBP PROTEIN POLYMERIZATION"	"GOBP PROTEIN COMPLEX OLIGOMERIZATION"	"GOBP PROTEIN HOMOOLIGOMERIZATION"	"GOBP PROTEIN DEPOLYMERIZATION"	"GOBP PROTEIN TETRAMERIZATION"	"GOBP REGULATION OF CELLULAR COMPONENT MOVEMENT"	"GOBP CHROMOSOME ORGANIZATION"	"GOBP REGULATION OF RELEASE OF SEQUESTERED CALCIUM ION INTO CYTOSOL"	"GOBP POSITIVE REGULATION OF RELEASE OF SEQUESTERED CALCIUM ION INTO CYTOSOL"	"GOBP POSITIVE REGULATION OF SEQUESTERING OF CALCIUM ION"	"GOBP PROTEIN HOMOTETRAMERIZATION"	"GOBP PROTEIN HETEROTETRAMERIZATION"	"GOBP PROTEIN HETEROOLIGOMERIZATION"	"GOBP NUCLEAR PORE COMPLEX ASSEMBLY"	"GOBP ESTABLISHMENT OF SPINDLE ORIENTATION"	"GOBP ESTABLISHMENT OF MEIOTIC SPINDLE LOCALIZATION"	"GOBP CENTROSOME DUPLICATION"	"GOBP CENTROSOME SEPARATION"	"GOBP CELL DIVISION"	"GOBP REGULATION OF CELL DIVISION"	"GOBP CHROMOSOME SEPARATION"	"GOBP CHROMOSOME MOVEMENT TOWARDS SPINDLE POLE"	"GOBP MEIOTIC CHROMOSOME SEPARATION"	"GOBP METAPHASE PLATE CONGRESSION"	"GOBP ATTACHMENT OF MITOTIC SPINDLE MICROTUBULES TO KINETOCHORE"	"GOBP MEIOTIC CELL CYCLE"	"GOBP REGULATION OF HYDROLASE ACTIVITY"	"GOBP REGULATION OF TRANSFERASE ACTIVITY"	"GOBP REGULATION OF LYASE ACTIVITY"	"GOBP REGULATION OF LIGASE ACTIVITY"	"GOBP REGULATION OF OXIDOREDUCTASE ACTIVITY"	"GOBP REGULATION OF CYCLIC NUCLEOTIDE PHOSPHODIESTERASE ACTIVITY"	"GOBP POSITIVE REGULATION OF CYCLIC NUCLEOTIDE PHOSPHODIESTERASE ACTIVITY"	"GOBP NEGATIVE REGULATION OF CYCLIC NUCLEOTIDE PHOSPHODIESTERASE ACTIVITY"	"GOBP POSITIVE REGULATION OF HYDROLASE ACTIVITY"	"GOBP NEGATIVE REGULATION OF HYDROLASE ACTIVITY"	"GOBP POSITIVE REGULATION OF TRANSFERASE ACTIVITY"	"GOBP NEGATIVE REGULATION OF TRANSFERASE ACTIVITY"	"GOBP POSITIVE REGULATION OF LYASE ACTIVITY"	"GOBP NEGATIVE REGULATION OF LYASE ACTIVITY"	"GOBP POSITIVE REGULATION OF LIGASE ACTIVITY"	"GOBP POSITIVE REGULATION OF OXIDOREDUCTASE ACTIVITY"	"GOBP NEGATIVE REGULATION OF OXIDOREDUCTASE ACTIVITY"	"GOBP KINETOCHORE ASSEMBLY"	"GOBP KINETOCHORE ORGANIZATION"	"GOBP RESPONSE TO MINERALOCORTICOID"	"GOBP REGULATION OF NEUROTROPHIN TRK RECEPTOR SIGNALING PATHWAY"	"GOBP POSITIVE REGULATION OF NEUROTROPHIN TRK RECEPTOR SIGNALING PATHWAY"	"GOBP NEURON APOPTOTIC PROCESS"	"GOBP RESPONSE TO NITROSATIVE STRESS"	"GOBP DETOXIFICATION OF NITROGEN COMPOUND"	"GOBP RESPONSE TO CORTICOSTERONE"	"GOBP RESPONSE TO CORTISOL"	"GOBP MICROTUBULE NUCLEATION BY MICROTUBULE ORGANIZING CENTER"	"GOBP REGULATION OF UBIQUITIN PROTEIN TRANSFERASE ACTIVITY"	"GOBP POSITIVE REGULATION OF UBIQUITIN PROTEIN TRANSFERASE ACTIVITY"	"GOBP NEGATIVE REGULATION OF UBIQUITIN PROTEIN TRANSFERASE ACTIVITY"	"GOBP REGULATION OF MEIOTIC CELL CYCLE"	"GOBP POSITIVE REGULATION OF MEIOTIC CELL CYCLE"	"GOBP NEGATIVE REGULATION OF MEIOTIC CELL CYCLE"	"GOBP MYOBLAST PROLIFERATION"	"GOBP MYOBLAST MIGRATION"	"GOBP MAINTENANCE OF PROTEIN LOCATION IN NUCLEUS"	"GOBP CORTICOTROPIN SECRETION"	"GOBP REGULATION OF CORTICOTROPIN SECRETION"	"GOBP REGULATION OF CYTOSOLIC CALCIUM ION CONCENTRATION"	"GOBP NEGATIVE REGULATION OF CYTOSOLIC CALCIUM ION CONCENTRATION"	"GOBP POSITIVE REGULATION OF CYTOSOLIC CALCIUM ION CONCENTRATION INVOLVED IN PHOSPHOLIPASE C ACTIVATING G PROTEIN COUPLED SIGNALING PATHWAY"	"GOBP REGULATION OF FILOPODIUM ASSEMBLY"	"GOBP NEGATIVE REGULATION OF FILOPODIUM ASSEMBLY"	"GOBP POSITIVE REGULATION OF FILOPODIUM ASSEMBLY"	"GOBP REGULATION OF CYTOSKELETON ORGANIZATION"	"GOBP NEGATIVE REGULATION OF CYTOSKELETON ORGANIZATION"	"GOBP POSITIVE REGULATION OF CYTOSKELETON ORGANIZATION"	"GOBP POSITIVE REGULATION OF STRESS FIBER ASSEMBLY"	"GOBP ELASTIN METABOLIC PROCESS"	"GOBP KERATINOCYTE MIGRATION"	"GOBP REGULATION OF KERATINOCYTE MIGRATION"	"GOBP FLAVONE METABOLIC PROCESS"	"GOBP MITOCHONDRIAL CALCIUM ION HOMEOSTASIS"	"GOBP POSITIVE REGULATION OF MITOCHONDRIAL CALCIUM ION CONCENTRATION"	"GOBP HISTONE H3 K9 METHYLATION"	"GOBP HISTONE H3 K4 METHYLATION"	"GOBP REGULATION OF HISTONE H3 K4 METHYLATION"	"GOBP REGULATION OF HISTONE H3 K9 METHYLATION"	"GOBP POSITIVE REGULATION OF HISTONE H3 K4 METHYLATION"	"GOBP NEGATIVE REGULATION OF HISTONE H3 K4 METHYLATION"	"GOBP NEGATIVE REGULATION OF HISTONE H3 K9 METHYLATION"	"GOBP POSITIVE REGULATION OF HISTONE H3 K9 METHYLATION"	"GOBP REGULATION OF NEUROTRANSMITTER UPTAKE"	"GOBP POSITIVE REGULATION OF NEUROTRANSMITTER UPTAKE"	"GOBP REGULATION OF DOPAMINE UPTAKE INVOLVED IN SYNAPTIC TRANSMISSION"	"GOBP REGULATION OF NEUROTRANSMITTER TRANSPORT"	"GOBP NEGATIVE REGULATION OF NEUROTRANSMITTER TRANSPORT"	"GOBP POSITIVE REGULATION OF NEUROTRANSMITTER TRANSPORT"	"GOBP RESPONSE TO CAMP"	"GOBP RESPONSE TO CALCIUM ION"	"GOBP RESPONSE TO FOLIC ACID"	"GOBP RESPONSE TO METHYLMERCURY"	"GOBP RESPONSE TO HYDROSTATIC PRESSURE"	"GOBP EXOCYST LOCALIZATION"	"GOBP RESPONSE TO ELECTRICAL STIMULUS"	"GOBP PROTEIN MATURATION"	"GOBP DETECTION OF STIMULUS"	"GOBP HISTAMINE TRANSPORT"	"GOBP SEROTONIN UPTAKE"	"GOBP NOREPINEPHRINE UPTAKE"	"GOBP ACTIN FILAMENT NETWORK FORMATION"	"GOBP ORGANELLE LOCALIZATION"	"GOBP ENDOPLASMIC RETICULUM LOCALIZATION"	"GOBP GOLGI LOCALIZATION"	"GOBP MITOCHONDRION LOCALIZATION"	"GOBP NUCLEUS LOCALIZATION"	"GOBP VESICLE LOCALIZATION"	"GOBP MAINTENANCE OF LOCATION IN CELL"	"GOBP SPINDLE LOCALIZATION"	"GOBP ESTABLISHMENT OF MITOCHONDRION LOCALIZATION"	"GOBP ESTABLISHMENT OF ORGANELLE LOCALIZATION"	"GOBP MAINTENANCE OF ORGANELLE LOCATION"	"GOBP ESTABLISHMENT OF CENTROSOME LOCALIZATION"	"GOBP MAINTENANCE OF CENTROSOME LOCATION"	"GOBP MEMBRANE RAFT LOCALIZATION"	"GOBP LOCALIZATION WITHIN MEMBRANE"	"GOBP MEMBRANE DISRUPTION IN ANOTHER ORGANISM"	"GOBP ESTABLISHMENT OF GOLGI LOCALIZATION"	"GOBP POINTED END ACTIN FILAMENT CAPPING"	"GOBP BIOLOGICAL PROCESS INVOLVED IN INTERACTION WITH HOST"	"GOBP BIOLOGICAL PROCESS INVOLVED IN INTERACTION WITH SYMBIONT"	"GOBP BIOLOGICAL PROCESS INVOLVED IN INTRASPECIES INTERACTION BETWEEN ORGANISMS"	"GOBP REGULATION OF KILLING OF CELLS OF ANOTHER ORGANISM"	"GOBP POSITIVE REGULATION OF KILLING OF CELLS OF ANOTHER ORGANISM"	"GOBP PROTEIN DE ADP RIBOSYLATION"	"GOBP REGULATION OF CELL CYCLE"	"GOBP MEIOTIC SISTER CHROMATID COHESION CENTROMERIC"	"GOBP ACTIN CROSSLINK FORMATION"	"GOBP NITRIC OXIDE SYNTHASE BIOSYNTHETIC PROCESS"	"GOBP POSITIVE REGULATION OF NITRIC OXIDE SYNTHASE BIOSYNTHETIC PROCESS"	"GOBP RESPONSE TO REDOX STATE"	"GOBP POSITIVE REGULATION OF CELL DIVISION"	"GOBP NEGATIVE REGULATION OF CELL DIVISION"	"GOBP REGULATION OF NUCLEAR DIVISION"	"GOBP NEGATIVE REGULATION OF NUCLEAR DIVISION"	"GOBP POSITIVE REGULATION OF NUCLEAR DIVISION"	"GOBP RESPONSE TO MISFOLDED PROTEIN"	"GOBP MEDIUM CHAIN FATTY ACID METABOLIC PROCESS"	"GOBP MEDIUM CHAIN FATTY ACID BIOSYNTHETIC PROCESS"	"GOBP MEDIUM CHAIN FATTY ACID CATABOLIC PROCESS"	"GOBP REGULATION OF HAIR FOLLICLE DEVELOPMENT"	"GOBP POSITIVE REGULATION OF HAIR FOLLICLE DEVELOPMENT"	"GOBP NEGATIVE REGULATION OF HAIR FOLLICLE DEVELOPMENT"	"GOBP REGULATION OF SYNAPSE STRUCTURAL PLASTICITY"	"GOBP CYTOLYSIS BY HOST OF SYMBIONT CELLS"	"GOBP MODULATION BY HOST OF SYMBIONT PROCESS"	"GOBP PROTEIN AUTOUBIQUITINATION"	"GOBP KILLING BY HOST OF SYMBIONT CELLS"	"GOBP PIGMENT GRANULE LOCALIZATION"	"GOBP REGULATION OF MITOCHONDRIAL MEMBRANE POTENTIAL"	"GOBP MITOCHONDRIAL DEPOLARIZATION"	"GOBP REGULATION OF CARDIOBLAST DIFFERENTIATION"	"GOBP POSITIVE REGULATION OF CARDIOBLAST DIFFERENTIATION"	"GOBP POSITIVE REGULATION OF FOCAL ADHESION ASSEMBLY"	"GOBP POSITIVE REGULATION OF PROTEIN KINASE B SIGNALING"	"GOBP NEGATIVE REGULATION OF PROTEIN KINASE B SIGNALING"	"GOBP MEMBRANE DEPOLARIZATION"	"GOBP POSITIVE REGULATION OF MITOCHONDRIAL DEPOLARIZATION"	"GOBP ESTABLISHMENT OF PIGMENT GRANULE LOCALIZATION"	"GOBP REGULATION OF FIBRINOLYSIS"	"GOBP NEGATIVE REGULATION OF FIBRINOLYSIS"	"GOBP SULFATION"	"GOBP REGULATION OF CALCIUM ION TRANSPORT"	"GOBP NEGATIVE REGULATION OF CALCIUM ION TRANSPORT"	"GOBP POSITIVE REGULATION OF CALCIUM ION TRANSPORT"	"GOBP REGULATION OF SENSORY PERCEPTION"	"GOBP SYNAPTIC TRANSMISSION GABAERGIC"	"GOBP AMINO ACID NEUROTRANSMITTER REUPTAKE"	"GOBP CATECHOLAMINE UPTAKE INVOLVED IN SYNAPTIC TRANSMISSION"	"GOBP GLUTAMATE REUPTAKE"	"GOBP NEGATIVE REGULATION OF AMINE TRANSPORT"	"GOBP POSITIVE REGULATION OF AMINE TRANSPORT"	"GOBP REGULATION OF AMINO ACID TRANSPORT"	"GOBP NEGATIVE REGULATION OF AMINO ACID TRANSPORT"	"GOBP POSITIVE REGULATION OF AMINO ACID TRANSPORT"	"GOBP REGULATION OF NERVOUS SYSTEM DEVELOPMENT"	"GOBP NEGATIVE REGULATION OF NERVOUS SYSTEM DEVELOPMENT"	"GOBP POSITIVE REGULATION OF NERVOUS SYSTEM DEVELOPMENT"	"GOBP REGULATION OF SYNAPSE ASSEMBLY"	"GOBP NEGATIVE REGULATION OF SYNAPSE ASSEMBLY"	"GOBP POSITIVE REGULATION OF SYNAPSE ASSEMBLY"	"GOBP REGULATION OF SYNAPTIC TRANSMISSION GLUTAMATERGIC"	"GOBP NEGATIVE REGULATION OF SYNAPTIC TRANSMISSION GLUTAMATERGIC"	"GOBP POSITIVE REGULATION OF SYNAPTIC TRANSMISSION GLUTAMATERGIC"	"GOBP REGULATION OF TRANSMISSION OF NERVE IMPULSE"	"GOBP NEGATIVE REGULATION OF TRANSMISSION OF NERVE IMPULSE"	"GOBP POSITIVE REGULATION OF TRANSMISSION OF NERVE IMPULSE"	"GOBP REGULATION OF TELOMERASE ACTIVITY"	"GOBP POSITIVE REGULATION OF TELOMERASE ACTIVITY"	"GOBP NEGATIVE REGULATION OF TELOMERASE ACTIVITY"	"GOBP REGULATION OF CHROMOSOME SEGREGATION"	"GOBP POSITIVE REGULATION OF CHROMOSOME SEGREGATION"	"GOBP POSITIVE REGULATION OF ATTACHMENT OF SPINDLE MICROTUBULES TO KINETOCHORE"	"GOBP REGULATION OF ATTACHMENT OF SPINDLE MICROTUBULES TO KINETOCHORE"	"GOBP MODULATION BY HOST OF SYMBIONT CATALYTIC ACTIVITY"	"GOBP REGULATION OF PEPTIDASE ACTIVITY"	"GOBP ALDITOL PHOSPHATE METABOLIC PROCESS"	"GOBP MONOACYLGLYCEROL CATABOLIC PROCESS"	"GOBP FLAVONOID GLUCURONIDATION"	"GOBP XENOBIOTIC GLUCURONIDATION"	"GOBP MUSCLE CELL DEVELOPMENT"	"GOBP STRIATED MUSCLE CELL DEVELOPMENT"	"GOBP CARDIAC MYOFIBRIL ASSEMBLY"	"GOBP CARDIAC CELL DEVELOPMENT"	"GOBP CARDIAC MUSCLE CELL DIFFERENTIATION"	"GOBP CARDIAC MUSCLE TISSUE MORPHOGENESIS"	"GOBP ATRIAL CARDIAC MUSCLE TISSUE MORPHOGENESIS"	"GOBP VENTRICULAR CARDIAC MUSCLE TISSUE MORPHOGENESIS"	"GOBP VENTRICULAR CARDIAC MUSCLE CELL DIFFERENTIATION"	"GOBP VENTRICULAR CARDIAC MUSCLE CELL DEVELOPMENT"	"GOBP NEGATIVE REGULATION OF CARDIAC MUSCLE TISSUE GROWTH"	"GOBP REGULATION OF CARDIAC MUSCLE TISSUE DEVELOPMENT"	"GOBP NEUROBLAST DIVISION"	"GOBP ASYMMETRIC NEUROBLAST DIVISION"	"GOBP METAL ION HOMEOSTASIS"	"GOBP MONOVALENT INORGANIC CATION HOMEOSTASIS"	"GOBP ZINC ION HOMEOSTASIS"	"GOBP COPPER ION HOMEOSTASIS"	"GOBP IRON ION HOMEOSTASIS"	"GOBP POTASSIUM ION HOMEOSTASIS"	"GOBP TRANSITION METAL ION HOMEOSTASIS"	"GOBP SODIUM ION HOMEOSTASIS"	"GOBP ANION HOMEOSTASIS"	"GOBP MONOVALENT INORGANIC ANION HOMEOSTASIS"	"GOBP TRANSMEMBRANE TRANSPORT"	"GOBP NUCLEOBASE CONTAINING SMALL MOLECULE METABOLIC PROCESS"	"GOBP LIPID HOMEOSTASIS"	"GOBP FATTY ACID HOMEOSTASIS"	"GOBP ACYLGLYCEROL HOMEOSTASIS"	"GOBP PHOSPHOLIPID HOMEOSTASIS"	"GOBP STEROL HOMEOSTASIS"	"GOBP RESPONSE TO HYPEROXIA"	"GOBP REGULATION OF CARDIAC MUSCLE CONTRACTION"	"GOBP NEGATIVE REGULATION OF CARDIAC MUSCLE CONTRACTION"	"GOBP RELAXATION OF CARDIAC MUSCLE"	"GOBP DIGESTIVE SYSTEM DEVELOPMENT"	"GOBP L PROLINE BIOSYNTHETIC PROCESS"	"GOBP REFLEX"	"GOBP SERTOLI CELL DIFFERENTIATION"	"GOBP SERTOLI CELL DEVELOPMENT"	"GOBP SYNAPTIC TRANSMISSION GLYCINERGIC"	"GOBP RIGHTING REFLEX"	"GOBP PARATHYROID GLAND DEVELOPMENT"	"GOBP RADIAL GLIAL CELL DIFFERENTIATION"	"GOBP BERGMANN GLIAL CELL DIFFERENTIATION"	"GOBP ROOF OF MOUTH DEVELOPMENT"	"GOBP HARD PALATE DEVELOPMENT"	"GOBP SOFT PALATE DEVELOPMENT"	"GOBP CONVERGENT EXTENSION"	"GOBP CONVERGENT EXTENSION INVOLVED IN GASTRULATION"	"GOBP CONVERGENT EXTENSION INVOLVED IN AXIS ELONGATION"	"GOBP CONVERGENT EXTENSION INVOLVED IN ORGANOGENESIS"	"GOBP ANATOMICAL STRUCTURE REGRESSION"	"GOBP PHARYNGEAL SYSTEM DEVELOPMENT"	"GOBP CARDIAC MUSCLE CELL PROLIFERATION"	"GOBP PERICARDIUM DEVELOPMENT"	"GOBP RETINA DEVELOPMENT IN CAMERA TYPE EYE"	"GOBP RETINA MORPHOGENESIS IN CAMERA TYPE EYE"	"GOBP REGULATION OF CARDIAC MUSCLE CELL PROLIFERATION"	"GOBP NEGATIVE REGULATION OF CARDIAC MUSCLE CELL PROLIFERATION"	"GOBP POSITIVE REGULATION OF CARDIAC MUSCLE CELL PROLIFERATION"	"GOBP REGULATION OF ACROSOME REACTION"	"GOBP CARDIAC MUSCLE CONTRACTION"	"GOBP REGULATION OF PROTEIN GLYCOSYLATION"	"GOBP POSITIVE REGULATION OF PROTEIN GLYCOSYLATION"	"GOBP NEUROFILAMENT CYTOSKELETON ORGANIZATION"	"GOBP POSITIVE REGULATION OF EPITHELIAL CELL PROLIFERATION INVOLVED IN WOUND HEALING"	"GOBP ANGIOGENESIS INVOLVED IN WOUND HEALING"	"GOBP MAMMARY GLAND INVOLUTION"	"GOBP EMBRYONIC RETINA MORPHOGENESIS IN CAMERA TYPE EYE"	"GOBP UTERUS DEVELOPMENT"	"GOBP OVIDUCT DEVELOPMENT"	"GOBP VAGINA DEVELOPMENT"	"GOBP CANONICAL WNT SIGNALING PATHWAY"	"GOBP MICTURITION"	"GOBP SYNAPSE MATURATION"	"GOBP REGULATION OF RESTING MEMBRANE POTENTIAL"	"GOBP REGULATION OF POSTSYNAPTIC MEMBRANE POTENTIAL"	"GOBP INHIBITORY POSTSYNAPTIC POTENTIAL"	"GOBP MEMBRANE HYPERPOLARIZATION"	"GOBP RELAXATION OF VASCULAR ASSOCIATED SMOOTH MUSCLE"	"GOBP AUDITORY RECEPTOR CELL DEVELOPMENT"	"GOBP INNER EAR RECEPTOR CELL DEVELOPMENT"	"GOBP INNER EAR RECEPTOR CELL FATE COMMITMENT"	"GOBP INNER EAR RECEPTOR CELL STEREOCILIUM ORGANIZATION"	"GOBP POSITIVE REGULATION OF GROWTH HORMONE SECRETION"	"GOBP PREPULSE INHIBITION"	"GOBP MATERNAL PROCESS INVOLVED IN FEMALE PREGNANCY"	"GOBP EMBRYONIC PROCESS INVOLVED IN FEMALE PREGNANCY"	"GOBP MATERNAL PROCESS INVOLVED IN PARTURITION"	"GOBP REGULATION OF SYNCYTIUM FORMATION BY PLASMA MEMBRANE FUSION"	"GOBP POSITIVE REGULATION OF SYNCYTIUM FORMATION BY PLASMA MEMBRANE FUSION"	"GOBP POSITIVE REGULATION OF POSTTRANSCRIPTIONAL GENE SILENCING"	"GOBP NEGATIVE REGULATION OF POSTTRANSCRIPTIONAL GENE SILENCING"	"GOBP PLATELET DENSE GRANULE ORGANIZATION"	"GOBP PHOSPHOLIPASE C ACTIVATING DOPAMINE RECEPTOR SIGNALING PATHWAY"	"GOBP REGULATION OF DOPAMINE RECEPTOR SIGNALING PATHWAY"	"GOBP POSITIVE REGULATION OF DOPAMINE RECEPTOR SIGNALING PATHWAY"	"GOBP LIMB BUD FORMATION"	"GOBP MALE MATING BEHAVIOR"	"GOBP REGULATION OF LIPASE ACTIVITY"	"GOBP NEGATIVE REGULATION OF LIPASE ACTIVITY"	"GOBP POSITIVE REGULATION OF LIPASE ACTIVITY"	"GOBP REGULATION OF NUCLEAR TRANSCRIBED MRNA POLY A TAIL SHORTENING"	"GOBP PRIMITIVE HEMOPOIESIS"	"GOBP DEFINITIVE HEMOPOIESIS"	"GOBP HEMATOPOIETIC STEM CELL DIFFERENTIATION"	"GOBP CAMERA TYPE EYE PHOTORECEPTOR CELL DIFFERENTIATION"	"GOBP RETINAL ROD CELL DIFFERENTIATION"	"GOBP MESENCHYMAL TO EPITHELIAL TRANSITION"	"GOBP DELAMINATION"	"GOBP DETECTION OF CELL DENSITY"	"GOBP ANATOMICAL STRUCTURE HOMEOSTASIS"	"GOBP REGULATION OF GLIAL CELL PROLIFERATION"	"GOBP POSITIVE REGULATION OF GLIAL CELL PROLIFERATION"	"GOBP NEGATIVE REGULATION OF GLIAL CELL PROLIFERATION"	"GOBP REGULATION OF FEEDING BEHAVIOR"	"GOBP REGULATION OF RESPIRATORY BURST"	"GOBP NEGATIVE REGULATION OF RESPIRATORY BURST INVOLVED IN INFLAMMATORY RESPONSE"	"GOBP POSITIVE REGULATION OF RESPIRATORY BURST"	"GOBP NEGATIVE REGULATION OF RESPIRATORY BURST"	"GOBP EMBRYONIC SKELETAL JOINT MORPHOGENESIS"	"GOBP REGULATION OF CELL DEVELOPMENT"	"GOBP EPITHELIAL CILIUM MOVEMENT INVOLVED IN DETERMINATION OF LEFT RIGHT ASYMMETRY"	"GOBP TRANSDIFFERENTIATION"	"GOBP LONG TERM SYNAPTIC POTENTIATION"	"GOBP LONG TERM SYNAPTIC DEPRESSION"	"GOBP REGULATION OF CILIUM BEAT FREQUENCY INVOLVED IN CILIARY MOTILITY"	"GOBP REGULATION OF SARCOMERE ORGANIZATION"	"GOBP POSITIVE REGULATION OF SARCOMERE ORGANIZATION"	"GOBP REGULATION OF PHOSPHATIDYLINOSITOL DEPHOSPHORYLATION"	"GOBP REGULATION OF MEMBRANE REPOLARIZATION"	"GOBP ELASTIN CATABOLIC PROCESS"	"GOBP REGULATION OF BLOOD VESSEL REMODELING"	"GOBP REGULATION OF RYANODINE SENSITIVE CALCIUM RELEASE CHANNEL ACTIVITY"	"GOBP NEGATIVE REGULATION OF RYANODINE SENSITIVE CALCIUM RELEASE CHANNEL ACTIVITY"	"GOBP POSITIVE REGULATION OF RYANODINE SENSITIVE CALCIUM RELEASE CHANNEL ACTIVITY"	"GOBP CARDIAC EPITHELIAL TO MESENCHYMAL TRANSITION"	"GOBP DEFINITIVE ERYTHROCYTE DIFFERENTIATION"	"GOBP HEAD DEVELOPMENT"	"GOBP HEAD MORPHOGENESIS"	"GOBP FACE DEVELOPMENT"	"GOBP CELL CHEMOTAXIS"	"GOBP REGULATION OF RESPONSE TO INTERFERON GAMMA"	"GOBP NEGATIVE REGULATION OF RESPONSE TO INTERFERON GAMMA"	"GOBP POSITIVE REGULATION OF RESPONSE TO INTERFERON GAMMA"	"GOBP INTERFERON GAMMA MEDIATED SIGNALING PATHWAY"	"GOBP REGULATION OF TYPE I INTERFERON MEDIATED SIGNALING PATHWAY"	"GOBP NEGATIVE REGULATION OF TYPE I INTERFERON MEDIATED SIGNALING PATHWAY"	"GOBP POSITIVE REGULATION OF TYPE I INTERFERON MEDIATED SIGNALING PATHWAY"	"GOBP REGULATION OF CELLULAR LOCALIZATION"	"GOBP TRABECULA FORMATION"	"GOBP BONE TRABECULA FORMATION"	"GOBP HEART TRABECULA FORMATION"	"GOBP BONE DEVELOPMENT"	"GOBP BONE MORPHOGENESIS"	"GOBP ENDOCHONDRAL BONE MORPHOGENESIS"	"GOBP CARTILAGE DEVELOPMENT INVOLVED IN ENDOCHONDRAL BONE MORPHOGENESIS"	"GOBP CELL ADHESION MOLECULE PRODUCTION"	"GOBP NEGATIVE REGULATION OF CELL ADHESION MOLECULE PRODUCTION"	"GOBP POSITIVE REGULATION OF CELL ADHESION MOLECULE PRODUCTION"	"GOBP RESPONSE TO AMMONIUM ION"	"GOBP CRANIAL SUTURE MORPHOGENESIS"	"GOBP REGULATION OF FC RECEPTOR MEDIATED STIMULATORY SIGNALING PATHWAY"	"GOBP POSITIVE REGULATION OF FC RECEPTOR MEDIATED STIMULATORY SIGNALING PATHWAY"	"GOBP REGULATION OF ATRIAL CARDIAC MUSCLE CELL MEMBRANE DEPOLARIZATION"	"GOBP REGULATION OF ATRIAL CARDIAC MUSCLE CELL MEMBRANE REPOLARIZATION"	"GOBP REGULATION OF VENTRICULAR CARDIAC MUSCLE CELL MEMBRANE DEPOLARIZATION"	"GOBP MAST CELL DIFFERENTIATION"	"GOBP CARDIAC MUSCLE CELL MYOBLAST DIFFERENTIATION"	"GOBP REGULATION OF DNA STRAND ELONGATION"	"GOBP INNERVATION"	"GOBP AXONOGENESIS INVOLVED IN INNERVATION"	"GOBP PATHWAY RESTRICTED SMAD PROTEIN PHOSPHORYLATION"	"GOBP REGULATION OF SMAD PROTEIN SIGNAL TRANSDUCTION"	"GOBP POSITIVE REGULATION OF SMAD PROTEIN SIGNAL TRANSDUCTION"	"GOBP NEGATIVE REGULATION OF SMAD PROTEIN SIGNAL TRANSDUCTION"	"GOBP NEGATIVE REGULATION OF PATHWAY RESTRICTED SMAD PROTEIN PHOSPHORYLATION"	"GOBP SMAD PROTEIN SIGNAL TRANSDUCTION"	"GOBP GROWTH HORMONE RECEPTOR SIGNALING PATHWAY VIA JAK STAT"	"GOBP REGULATION OF GROWTH HORMONE RECEPTOR SIGNALING PATHWAY"	"GOBP CYTOSOLIC CALCIUM ION TRANSPORT"	"GOBP CALCIUM ION TRANSPORT INTO CYTOSOL"	"GOBP REGULATION OF PENILE ERECTION"	"GOBP POSITIVE REGULATION OF PENILE ERECTION"	"GOBP CARDIAC SEPTUM MORPHOGENESIS"	"GOBP VENTRICULAR SEPTUM MORPHOGENESIS"	"GOBP ATRIAL SEPTUM MORPHOGENESIS"	"GOBP AORTA SMOOTH MUSCLE TISSUE MORPHOGENESIS"	"GOBP RESPONSE TO GROWTH HORMONE"	"GOBP HEART GROWTH"	"GOBP REGULATION OF HEART GROWTH"	"GOBP POSITIVE REGULATION OF HEART GROWTH"	"GOBP LUNG MORPHOGENESIS"	"GOBP LUNG VASCULATURE DEVELOPMENT"	"GOBP LUNG EPITHELIUM DEVELOPMENT"	"GOBP EPITHELIUM DEVELOPMENT"	"GOBP LUNG SACCULE DEVELOPMENT"	"GOBP BRONCHUS DEVELOPMENT"	"GOBP BRONCHIOLE DEVELOPMENT"	"GOBP LUNG GROWTH"	"GOBP TRACHEA DEVELOPMENT"	"GOBP TRACHEA MORPHOGENESIS"	"GOBP TRACHEA FORMATION"	"GOBP EPITHELIAL TUBE BRANCHING INVOLVED IN LUNG MORPHOGENESIS"	"GOBP BRANCHING INVOLVED IN PROSTATE GLAND MORPHOGENESIS"	"GOBP MAMMARY GLAND MORPHOGENESIS"	"GOBP BRANCHING INVOLVED IN MAMMARY GLAND DUCT MORPHOGENESIS"	"GOBP BRANCHING INVOLVED IN SALIVARY GLAND MORPHOGENESIS"	"GOBP BUD ELONGATION INVOLVED IN LUNG BRANCHING"	"GOBP POSITIVE REGULATION OF CARDIAC MUSCLE CONTRACTION"	"GOBP REGULATION OF GASTRIC ACID SECRETION"	"GOBP NEGATIVE REGULATION OF GASTRIC ACID SECRETION"	"GOBP POSITIVE REGULATION OF DIGESTIVE SYSTEM PROCESS"	"GOBP NEGATIVE REGULATION OF DIGESTIVE SYSTEM PROCESS"	"GOBP LUNG LOBE DEVELOPMENT"	"GOBP PREVENTION OF POLYSPERMY"	"GOBP ACROSOMAL VESICLE EXOCYTOSIS"	"GOBP LUNG CELL DIFFERENTIATION"	"GOBP LOBAR BRONCHUS EPITHELIUM DEVELOPMENT"	"GOBP LOBAR BRONCHUS DEVELOPMENT"	"GOBP LUNG ASSOCIATED MESENCHYME DEVELOPMENT"	"GOBP MESENCHYME DEVELOPMENT"	"GOBP REGULATION OF CELL PROJECTION ASSEMBLY"	"GOBP POSITIVE REGULATION OF EPITHELIAL CELL PROLIFERATION INVOLVED IN LUNG MORPHOGENESIS"	"GOBP EPITHELIAL CELL PROLIFERATION INVOLVED IN LUNG MORPHOGENESIS"	"GOBP TYPE I PNEUMOCYTE DIFFERENTIATION"	"GOBP PROSTATE GLAND MORPHOGENESIS"	"GOBP PROSTATIC BUD FORMATION"	"GOBP PROSTATE GLANDULAR ACINUS DEVELOPMENT"	"GOBP PROSTATE GLANDULAR ACINUS MORPHOGENESIS"	"GOBP TRACHEA CARTILAGE DEVELOPMENT"	"GOBP CARTILAGE MORPHOGENESIS"	"GOBP MUSCLE TISSUE DEVELOPMENT"	"GOBP SKELETAL MUSCLE ORGAN DEVELOPMENT"	"GOBP DIAPHRAGM DEVELOPMENT"	"GOBP RESPIRATORY SYSTEM DEVELOPMENT"	"GOBP NEGATIVE REGULATION OF NECROTIC CELL DEATH"	"GOBP NEGATIVE REGULATION OF CELL DEATH"	"GOBP REGULATION OF VITAMIN D BIOSYNTHETIC PROCESS"	"GOBP REGULATION OF CALCIDIOL 1 MONOOXYGENASE ACTIVITY"	"GOBP DEVELOPMENTAL GROWTH INVOLVED IN MORPHOGENESIS"	"GOBP APOPTOTIC PROCESS INVOLVED IN MORPHOGENESIS"	"GOBP EPITHELIAL TUBE MORPHOGENESIS"	"GOBP NEUROEPITHELIAL CELL DIFFERENTIATION"	"GOBP MORPHOGENESIS OF AN EPITHELIAL FOLD"	"GOBP MORPHOGENESIS OF AN EPITHELIAL BUD"	"GOBP CELL FATE SPECIFICATION INVOLVED IN PATTERN SPECIFICATION"	"GOBP INTESTINAL EPITHELIAL CELL DIFFERENTIATION"	"GOBP INTESTINAL EPITHELIAL CELL DEVELOPMENT"	"GOBP CELL FATE COMMITMENT INVOLVED IN PATTERN SPECIFICATION"	"GOBP MULTICELLULAR ORGANISMAL IRON ION HOMEOSTASIS"	"GOBP CHONDROBLAST DIFFERENTIATION"	"GOBP MAMMARY GLAND FORMATION"	"GOBP DICHOTOMOUS SUBDIVISION OF AN EPITHELIAL TERMINAL UNIT"	"GOBP LATERAL SPROUTING FROM AN EPITHELIUM"	"GOBP BRANCH ELONGATION OF AN EPITHELIUM"	"GOBP MAMMARY GLAND DUCT MORPHOGENESIS"	"GOBP TUBE LUMEN CAVITATION"	"GOBP ADIPOSE TISSUE DEVELOPMENT"	"GOBP FAT PAD DEVELOPMENT"	"GOBP REGULATION OF CHROMOSOME CONDENSATION"	"GOBP REGULATION OF VESICLE MEDIATED TRANSPORT"	"GOBP REGULATION OF ER TO GOLGI VESICLE MEDIATED TRANSPORT"	"GOBP REGULATION OF MICROTUBULE BASED MOVEMENT"	"GOBP NEGATIVE REGULATION OF TRANSCRIPTION INITIATION FROM RNA POLYMERASE II PROMOTER"	"GOBP MESENCHYMAL EPITHELIAL CELL SIGNALING"	"GOBP MAMMARY GLAND EPITHELIAL CELL DIFFERENTIATION"	"GOBP EPITHELIAL CELL PROLIFERATION INVOLVED IN SALIVARY GLAND MORPHOGENESIS"	"GOBP DICHOTOMOUS SUBDIVISION OF TERMINAL UNITS INVOLVED IN SALIVARY GLAND BRANCHING"	"GOBP EMBRYONIC PLACENTA MORPHOGENESIS"	"GOBP BRANCHING INVOLVED IN LABYRINTHINE LAYER MORPHOGENESIS"	"GOBP PLACENTA BLOOD VESSEL DEVELOPMENT"	"GOBP URETERIC BUD FORMATION"	"GOBP URETERIC BUD ELONGATION"	"GOBP BRANCH ELONGATION INVOLVED IN URETERIC BUD BRANCHING"	"GOBP EPITHELIAL MESENCHYMAL CELL SIGNALING"	"GOBP REGULATION OF PROSTATIC BUD FORMATION"	"GOBP REGULATION OF BRANCHING INVOLVED IN PROSTATE GLAND MORPHOGENESIS"	"GOBP REGULATION OF MORPHOGENESIS OF A BRANCHING STRUCTURE"	"GOBP REGULATION OF BRANCHING INVOLVED IN SALIVARY GLAND MORPHOGENESIS"	"GOBP REGULATION OF PHOSPHOLIPID CATABOLIC PROCESS"	"GOBP REGULATION OF RIBONUCLEASE ACTIVITY"	"GOBP CELL DIFFERENTIATION INVOLVED IN EMBRYONIC PLACENTA DEVELOPMENT"	"GOBP TROPHOBLAST GIANT CELL DIFFERENTIATION"	"GOBP CHORIO ALLANTOIC FUSION"	"GOBP LABYRINTHINE LAYER DEVELOPMENT"	"GOBP LABYRINTHINE LAYER MORPHOGENESIS"	"GOBP LABYRINTHINE LAYER BLOOD VESSEL DEVELOPMENT"	"GOBP CHORION DEVELOPMENT"	"GOBP CHORIONIC TROPHOBLAST CELL DIFFERENTIATION"	"GOBP INTESTINAL EPITHELIAL STRUCTURE MAINTENANCE"	"GOBP PROSTATE GLAND GROWTH"	"GOBP EPITHELIAL CELL DIFFERENTIATION INVOLVED IN PROSTATE GLAND DEVELOPMENT"	"GOBP MAMMARY GLAND BRANCHING INVOLVED IN PREGNANCY"	"GOBP PARENTAL BEHAVIOR"	"GOBP MAMMARY GLAND ALVEOLUS DEVELOPMENT"	"GOBP REGULATION OF MAST CELL CHEMOTAXIS"	"GOBP POSITIVE REGULATION OF MAST CELL CHEMOTAXIS"	"GOBP REGULATION OF RESPONSE TO CYTOKINE STIMULUS"	"GOBP POSITIVE REGULATION OF RESPONSE TO CYTOKINE STIMULUS"	"GOBP NEGATIVE REGULATION OF RESPONSE TO CYTOKINE STIMULUS"	"GOBP REGULATION OF ANDROGEN RECEPTOR SIGNALING PATHWAY"	"GOBP NEGATIVE REGULATION OF ANDROGEN RECEPTOR SIGNALING PATHWAY"	"GOBP EPITHELIAL CELL PROLIFERATION INVOLVED IN PROSTATE GLAND DEVELOPMENT"	"GOBP NEGATIVE REGULATION OF EPITHELIAL CELL PROLIFERATION INVOLVED IN PROSTATE GLAND DEVELOPMENT"	"GOBP HAIR FOLLICLE PLACODE FORMATION"	"GOBP CELL FATE COMMITMENT INVOLVED IN FORMATION OF PRIMARY GERM LAYER"	"GOBP REGULATION OF CANONICAL WNT SIGNALING PATHWAY"	"GOBP SMOOTHENED SIGNALING PATHWAY INVOLVED IN DORSAL VENTRAL NEURAL TUBE PATTERNING"	"GOBP LYMPHATIC ENDOTHELIAL CELL DIFFERENTIATION"	"GOBP BLOOD VESSEL ENDOTHELIAL CELL DIFFERENTIATION"	"GOBP ENDOTHELIAL CELL FATE COMMITMENT"	"GOBP ARTERY DEVELOPMENT"	"GOBP VENOUS BLOOD VESSEL DEVELOPMENT"	"GOBP ARTERIAL ENDOTHELIAL CELL DIFFERENTIATION"	"GOBP ESTABLISHMENT OF BLOOD BRAIN BARRIER"	"GOBP SEMICIRCULAR CANAL DEVELOPMENT"	"GOBP NEURAL PLATE PATTERN SPECIFICATION"	"GOBP NEURAL PLATE REGIONALIZATION"	"GOBP EMBRYONIC CAMERA TYPE EYE FORMATION"	"GOBP POSITIVE REGULATION OF MACROPHAGE CYTOKINE PRODUCTION"	"GOBP CARDIAC CELL FATE COMMITMENT"	"GOBP HEART FORMATION"	"GOBP MESENCHYMAL CELL PROLIFERATION INVOLVED IN LUNG DEVELOPMENT"	"GOBP CARDIAC PACEMAKER CELL DIFFERENTIATION"	"GOBP SINOATRIAL NODE CELL DIFFERENTIATION"	"GOBP CARDIAC MUSCLE CELL FATE COMMITMENT"	"GOBP SINOATRIAL NODE CELL DEVELOPMENT"	"GOBP CARDIAC VASCULAR SMOOTH MUSCLE CELL DIFFERENTIATION"	"GOBP ENDOCARDIAL CELL DIFFERENTIATION"	"GOBP REGULATION OF GENE SILENCING BY RNA"	"GOBP EMBRYONIC HEART TUBE LEFT RIGHT PATTERN FORMATION"	"GOBP LEFT RIGHT PATTERN FORMATION"	"GOBP CELL MIGRATION INVOLVED IN HEART DEVELOPMENT"	"GOBP CORONARY VASCULATURE DEVELOPMENT"	"GOBP CORONARY VASCULATURE MORPHOGENESIS"	"GOBP ANGIOGENESIS INVOLVED IN CORONARY VASCULAR MORPHOGENESIS"	"GOBP VASCULOGENESIS INVOLVED IN CORONARY VASCULAR MORPHOGENESIS"	"GOBP CORONARY ARTERY MORPHOGENESIS"	"GOBP ENDOCRINE HORMONE SECRETION"	"GOBP KIDNEY MORPHOGENESIS"	"GOBP DENDRITIC SPINE DEVELOPMENT"	"GOBP DENDRITIC SPINE MORPHOGENESIS"	"GOBP REGULATION OF DENDRITIC SPINE DEVELOPMENT"	"GOBP POSITIVE REGULATION OF DENDRITIC SPINE DEVELOPMENT"	"GOBP NEGATIVE REGULATION OF DENDRITIC SPINE DEVELOPMENT"	"GOBP REGULATION OF DENDRITIC SPINE MORPHOGENESIS"	"GOBP NEGATIVE REGULATION OF DENDRITIC SPINE MORPHOGENESIS"	"GOBP POSITIVE REGULATION OF DENDRITIC SPINE MORPHOGENESIS"	"GOBP PATTERN SPECIFICATION INVOLVED IN KIDNEY DEVELOPMENT"	"GOBP CELL DIFFERENTIATION INVOLVED IN KIDNEY DEVELOPMENT"	"GOBP HEPATICOBILIARY SYSTEM DEVELOPMENT"	"GOBP COMMON BILE DUCT DEVELOPMENT"	"GOBP REGULATION OF MRNA CATABOLIC PROCESS"	"GOBP MEMBRANE ORGANIZATION"	"GOBP MEMBRANE FUSION"	"GOBP CARDIAC MUSCLE TISSUE REGENERATION"	"GOBP ESTABLISHMENT OF ENDOTHELIAL BARRIER"	"GOBP EYELID DEVELOPMENT IN CAMERA TYPE EYE"	"GOBP REGULATION OF CARTILAGE DEVELOPMENT"	"GOBP POSITIVE REGULATION OF CARTILAGE DEVELOPMENT"	"GOBP NEGATIVE REGULATION OF CARTILAGE DEVELOPMENT"	"GOBP UTERUS MORPHOGENESIS"	"GOBP REGULATION OF WOUND HEALING"	"GOBP VASCULAR WOUND HEALING"	"GOBP REGULATION OF VASCULAR WOUND HEALING"	"GOBP NEGATIVE REGULATION OF VASCULAR WOUND HEALING"	"GOBP NEGATIVE REGULATION OF WOUND HEALING"	"GOBP REGULATION OF BRANCHING INVOLVED IN LUNG MORPHOGENESIS"	"GOBP REGULATION OF CELL GROWTH INVOLVED IN CARDIAC MUSCLE CELL DEVELOPMENT"	"GOBP POSITIVE REGULATION OF CELL GROWTH INVOLVED IN CARDIAC MUSCLE CELL DEVELOPMENT"	"GOBP NEGATIVE REGULATION OF CELL GROWTH INVOLVED IN CARDIAC MUSCLE CELL DEVELOPMENT"	"GOBP SOMITE DEVELOPMENT"	"GOBP MUSCLE STRUCTURE DEVELOPMENT"	"GOBP IRIS MORPHOGENESIS"	"GOBP CHAPERONE MEDIATED PROTEIN FOLDING"	"GOBP POSITIVE REGULATION OF MYELOID LEUKOCYTE CYTOKINE PRODUCTION INVOLVED IN IMMUNE RESPONSE"	"GOBP MYELOID LEUKOCYTE CYTOKINE PRODUCTION"	"GOBP REGULATION OF HISTONE H3 K27 METHYLATION"	"GOBP NEGATIVE REGULATION OF HISTONE H3 K27 METHYLATION"	"GOBP POSITIVE REGULATION OF HISTONE H3 K27 METHYLATION"	"GOBP REGULATION OF SEQUESTERING OF ZINC ION"	"GOBP REGULATION OF PHOSPHOLIPID TRANSLOCATION"	"GOBP POSITIVE REGULATION OF PHOSPHOLIPID TRANSLOCATION"	"GOBP REGULATION OF PROTEIN TYROSINE KINASE ACTIVITY"	"GOBP POSITIVE REGULATION OF PROTEIN TYROSINE KINASE ACTIVITY"	"GOBP NEGATIVE REGULATION OF PROTEIN TYROSINE KINASE ACTIVITY"	"GOBP NEUROENDOCRINE CELL DIFFERENTIATION"	"GOBP REGULATION OF PROTEASOMAL PROTEIN CATABOLIC PROCESS"	"GOBP LUNG SECRETORY CELL DIFFERENTIATION"	"GOBP PULMONARY ARTERY MORPHOGENESIS"	"GOBP 3 UTR MEDIATED MRNA DESTABILIZATION"	"GOBP REGULATION OF INSULIN SECRETION INVOLVED IN CELLULAR RESPONSE TO GLUCOSE STIMULUS"	"GOBP NEGATIVE REGULATION OF INSULIN SECRETION INVOLVED IN CELLULAR RESPONSE TO GLUCOSE STIMULUS"	"GOBP MAMMARY GLAND EPITHELIUM DEVELOPMENT"	"GOBP REGULATION OF CHONDROCYTE DEVELOPMENT"	"GOBP FUNGIFORM PAPILLA DEVELOPMENT"	"GOBP FUNGIFORM PAPILLA MORPHOGENESIS"	"GOBP REGULATION OF MESONEPHROS DEVELOPMENT"	"GOBP ESTABLISHMENT OR MAINTENANCE OF BIPOLAR CELL POLARITY"	"GOBP RETINA VASCULATURE DEVELOPMENT IN CAMERA TYPE EYE"	"GOBP RETINA VASCULATURE MORPHOGENESIS IN CAMERA TYPE EYE"	"GOBP SMOOTH MUSCLE CELL MATRIX ADHESION"	"GOBP CORNEA DEVELOPMENT IN CAMERA TYPE EYE"	"GOBP RETINAL BLOOD VESSEL MORPHOGENESIS"	"GOBP CARDIAC NEURAL CREST CELL DIFFERENTIATION INVOLVED IN HEART DEVELOPMENT"	"GOBP CARDIAC NEURAL CREST CELL DEVELOPMENT INVOLVED IN OUTFLOW TRACT MORPHOGENESIS"	"GOBP CELL SURFACE RECEPTOR SIGNALING PATHWAY INVOLVED IN HEART DEVELOPMENT"	"GOBP BMP SIGNALING PATHWAY INVOLVED IN HEART DEVELOPMENT"	"GOBP NOTCH SIGNALING INVOLVED IN HEART DEVELOPMENT"	"GOBP CANONICAL WNT SIGNALING PATHWAY INVOLVED IN HEART DEVELOPMENT"	"GOBP CANONICAL WNT SIGNALING PATHWAY INVOLVED IN CARDIAC MUSCLE CELL FATE COMMITMENT"	"GOBP CELL PROLIFERATION INVOLVED IN HEART MORPHOGENESIS"	"GOBP RENAL TUBULE DEVELOPMENT"	"GOBP CARDIAC CONDUCTION"	"GOBP ESTABLISHMENT OR MAINTENANCE OF MONOPOLAR CELL POLARITY"	"GOBP CELL ADHESION INVOLVED IN HEART MORPHOGENESIS"	"GOBP NEURAL PRECURSOR CELL PROLIFERATION"	"GOBP WNT PROTEIN SECRETION"	"GOBP POSITIVE REGULATION OF TRIGLYCERIDE LIPASE ACTIVITY"	"GOBP TESTOSTERONE BIOSYNTHETIC PROCESS"	"GOBP TRABECULA MORPHOGENESIS"	"GOBP HEART TRABECULA MORPHOGENESIS"	"GOBP REGULATION OF EXTENT OF CELL GROWTH"	"GOBP REGULATION OF TRANSCRIPTION FROM RNA POLYMERASE II PROMOTER IN RESPONSE TO HYPOXIA"	"GOBP POSITIVE REGULATION OF TRANSCRIPTION FROM RNA POLYMERASE II PROMOTER IN RESPONSE TO HYPOXIA"	"GOBP BONE TRABECULA MORPHOGENESIS"	"GOBP RENAL SYSTEM VASCULATURE DEVELOPMENT"	"GOBP RENAL SYSTEM VASCULATURE MORPHOGENESIS"	"GOBP CONNECTIVE TISSUE DEVELOPMENT"	"GOBP TROPHOBLAST CELL MIGRATION"	"GOBP REPRODUCTIVE SYSTEM DEVELOPMENT"	"GOBP PROTEIN LOCALIZATION TO LYSOSOME"	"GOBP REGULATION OF TYPE B PANCREATIC CELL PROLIFERATION"	"GOBP T FOLLICULAR HELPER CELL DIFFERENTIATION"	"GOBP HEMATOPOIETIC STEM CELL HOMEOSTASIS"	"GOBP CENTRIOLE ELONGATION"	"GOBP PROTEIN LOCALIZATION TO CILIUM"	"GOBP MYELOID CELL DEVELOPMENT"	"GOBP MACROPHAGE PROLIFERATION"	"GOBP MICROGLIAL CELL PROLIFERATION"	"GOBP HINDGUT DEVELOPMENT"	"GOBP GLUTAMATE SECRETION NEUROTRANSMISSION"	"GOBP GANGLION DEVELOPMENT"	"GOBP SYMPATHETIC GANGLION DEVELOPMENT"	"GOBP CRANIAL GANGLION DEVELOPMENT"	"GOBP TRIGEMINAL GANGLION DEVELOPMENT"	"GOBP AXON DEVELOPMENT"	"GOBP ACTIN FILAMENT BUNDLE ORGANIZATION"	"GOBP CALCIUM ION TRANSMEMBRANE TRANSPORT VIA HIGH VOLTAGE GATED CALCIUM CHANNEL"	"GOBP CALCIUM ACTIVATED PHOSPHOLIPID SCRAMBLING"	"GOBP GLYCOLYTIC PROCESS THROUGH FRUCTOSE 6 PHOSPHATE"	"GOBP PHARYNGEAL ARCH ARTERY MORPHOGENESIS"	"GOBP REGULATION OF PROTEIN COMPLEX STABILITY"	"GOBP CYTOSKELETON DEPENDENT CYTOKINESIS"	"GOBP CENP A CONTAINING CHROMATIN ORGANIZATION"	"GOBP CHEMOREPULSION OF AXON"	"GOBP HISTONE H3 K9 MODIFICATION"	"GOBP MITOCHONDRIAL RIBOSOME ASSEMBLY"	"GOBP SPONTANEOUS NEUROTRANSMITTER SECRETION"	"GOBP CHAPERONE MEDIATED AUTOPHAGY"	"GOBP RETICULOPHAGY"	"GOBP LIPOPHAGY"	"GOBP MITOCHONDRIAL ACETYL COA BIOSYNTHETIC PROCESS FROM PYRUVATE"	"GOBP PARKIN MEDIATED STIMULATION OF MITOPHAGY IN RESPONSE TO MITOCHONDRIAL DEPOLARIZATION"	"GOBP LEUKOTRIENE SIGNALING PATHWAY"	"GOBP MOTOR LEARNING"	"GOBP MOTOR BEHAVIOR"	"GOBP LEUKOCYTE ADHESION TO VASCULAR ENDOTHELIAL CELL"	"GOBP LEUKOCYTE ADHESION TO ARTERIAL ENDOTHELIAL CELL"	"GOBP ANTIFUNGAL INNATE IMMUNE RESPONSE"	"GOBP ENDOPLASMIC RETICULUM PLASMA MEMBRANE TETHERING"	"GOBP TELOMERIC D LOOP DISASSEMBLY"	"GOBP MICROTUBULE ORGANIZING CENTER LOCALIZATION"	"GOBP ANTIMICROBIAL HUMORAL IMMUNE RESPONSE MEDIATED BY ANTIMICROBIAL PEPTIDE"	"GOBP REGULATION OF ASTROCYTE ACTIVATION"	"GOBP NEGATIVE REGULATION OF ASTROCYTE ACTIVATION"	"GOBP AUTOPHAGOSOME LYSOSOME FUSION"	"GOBP SELECTIVE AUTOPHAGY"	"GOBP PROCESS UTILIZING AUTOPHAGIC MECHANISM"	"GOBP REGULATION OF PROTEIN K48 LINKED UBIQUITINATION"	"GOBP ESTABLISHMENT OF PROTEIN LOCALIZATION TO PLASMA MEMBRANE"	"GOBP MIDBODY ABSCISSION"	"GOBP ESTABLISHMENT OF LEFT RIGHT ASYMMETRY"	"GOBP MEIOSIS I CELL CYCLE PROCESS"	"GOBP MEIOSIS II CELL CYCLE PROCESS"	"GOBP SECONDARY PALATE DEVELOPMENT"	"GOBP REGULATION OF SMALL MOLECULE METABOLIC PROCESS"	"GOBP POSITIVE REGULATION OF SMALL MOLECULE METABOLIC PROCESS"	"GOBP NEGATIVE REGULATION OF SMALL MOLECULE METABOLIC PROCESS"	"GOBP REGULATION OF STRESS GRANULE ASSEMBLY"	"GOBP REGULATION OF CARDIAC EPITHELIAL TO MESENCHYMAL TRANSITION"	"GOBP POSITIVE REGULATION OF CARDIAC EPITHELIAL TO MESENCHYMAL TRANSITION"	"GOBP STOMACH DEVELOPMENT"	"GOBP REGULATION OF PROGRAMMED NECROTIC CELL DEATH"	"GOBP NEGATIVE REGULATION OF PROGRAMMED NECROTIC CELL DEATH"	"GOBP POSITIVE REGULATION OF PROGRAMMED NECROTIC CELL DEATH"	"GOBP REGULATION OF MITOCHONDRIAL GENE EXPRESSION"	"GOBP DETECTION OF STIMULUS INVOLVED IN SENSORY PERCEPTION OF PAIN"	"GOBP R LOOP DISASSEMBLY"	"GOBP CELLULAR RESPONSE TO CHEMICAL STRESS"	"GOBP REGULATION OF PATTERN RECOGNITION RECEPTOR SIGNALING PATHWAY"	"GOBP POSITIVE REGULATION OF PATTERN RECOGNITION RECEPTOR SIGNALING PATHWAY"	"GOBP PROTEIN LOCALIZATION TO POSTSYNAPSE"	"GOBP INTRACELLULAR PROTEIN TRANSMEMBRANE TRANSPORT"	"GOBP PROTEIN DNA COMPLEX ASSEMBLY"	"GOBP PROTEIN LIPID COMPLEX ASSEMBLY"	"GOBP NEURON CELLULAR HOMEOSTASIS"	"GOBP INTRINSIC APOPTOTIC SIGNALING PATHWAY IN RESPONSE TO ENDOPLASMIC RETICULUM STRESS"	"GOBP PROTON TRANSPORTING V TYPE ATPASE COMPLEX ASSEMBLY"	"GOBP PROTON TRANSPORTING TWO SECTOR ATPASE COMPLEX ASSEMBLY"	"GOBP VACUOLAR PROTON TRANSPORTING V TYPE ATPASE COMPLEX ASSEMBLY"	"GOBP HISTONE LYSINE DEMETHYLATION"	"GOBP GLYCOSYLATION"	"GOBP UBIQUITIN DEPENDENT ENDOCYTOSIS"	"GOBP REGULATION OF GLUCAGON SECRETION"	"GOBP REGULATION OF CHEMOKINE MEDIATED SIGNALING PATHWAY"	"GOBP NEGATIVE REGULATION OF CHEMOKINE MEDIATED SIGNALING PATHWAY"	"GOBP INTERLEUKIN 6 MEDIATED SIGNALING PATHWAY"	"GOBP REGULATION OF INTERLEUKIN 6 MEDIATED SIGNALING PATHWAY"	"GOBP INTERLEUKIN 27 MEDIATED SIGNALING PATHWAY"	"GOBP CILIARY NEUROTROPHIC FACTOR MEDIATED SIGNALING PATHWAY"	"GOBP MITOCHONDRIAL TRANSLATIONAL ELONGATION"	"GOBP TRNA AMINOACYLATION FOR MITOCHONDRIAL PROTEIN TRANSLATION"	"GOBP POSITIVE REGULATION OF MITOCHONDRIAL TRANSLATION"	"GOBP RESPONSE TO UV A"	"GOBP SYNAPTIC VESICLE BUDDING"	"GOBP REGULATION OF ADIPONECTIN SECRETION"	"GOBP ENAMEL MINERALIZATION"	"GOBP REGULATION OF TOOTH MINERALIZATION"	"GOBP POSITIVE REGULATION OF TOOTH MINERALIZATION"	"GOBP REGULATION OF ENAMEL MINERALIZATION"	"GOBP POSITIVE REGULATION OF ENAMEL MINERALIZATION"	"GOBP KYNURENINE METABOLIC PROCESS"	"GOBP CHROMOSOME ORGANIZATION INVOLVED IN MEIOTIC CELL CYCLE"	"GOBP SYNAPTONEMAL COMPLEX ORGANIZATION"	"GOBP PROTEIN LOCALIZATION TO CHROMOSOME TELOMERIC REGION"	"GOBP ESTABLISHMENT OF PROTEIN LOCALIZATION TO CHROMOSOME"	"GOBP ESTABLISHMENT OF PROTEIN LOCALIZATION TO TELOMERE"	"GOBP REGULATION OF ESTABLISHMENT OF PROTEIN LOCALIZATION"	"GOBP REGULATION OF ESTABLISHMENT OF PROTEIN LOCALIZATION TO CHROMOSOME"	"GOBP PROTEIN TRIMERIZATION"	"GOBP PROTEIN POLY ADP RIBOSYLATION"	"GOBP PROTEIN AUTO ADP RIBOSYLATION"	"GOBP LYMPHOCYTE APOPTOTIC PROCESS"	"GOBP REGULATION OF LYMPHOCYTE APOPTOTIC PROCESS"	"GOBP NEGATIVE REGULATION OF LYMPHOCYTE APOPTOTIC PROCESS"	"GOBP POSITIVE REGULATION OF LYMPHOCYTE APOPTOTIC PROCESS"	"GOBP T CELL APOPTOTIC PROCESS"	"GOBP REGULATION OF T CELL APOPTOTIC PROCESS"	"GOBP NEGATIVE REGULATION OF T CELL APOPTOTIC PROCESS"	"GOBP POSITIVE REGULATION OF T CELL APOPTOTIC PROCESS"	"GOBP THYMOCYTE APOPTOTIC PROCESS"	"GOBP REGULATION OF THYMOCYTE APOPTOTIC PROCESS"	"GOBP NEGATIVE REGULATION OF THYMOCYTE APOPTOTIC PROCESS"	"GOBP ACTIN MEDIATED CELL CONTRACTION"	"GOBP MUCUS SECRETION"	"GOBP REGULATION OF MUCUS SECRETION"	"GOBP POSITIVE REGULATION OF MUCUS SECRETION"	"GOBP PEPTIDYL SERINE DEPHOSPHORYLATION"	"GOBP NECROTIC CELL DEATH"	"GOBP CORNIFICATION"	"GOBP PYROPTOSIS"	"GOBP EXTRACELLULAR MATRIX CONSTITUENT SECRETION"	"GOBP AXONEMAL DYNEIN COMPLEX ASSEMBLY"	"GOBP N ACYLETHANOLAMINE METABOLIC PROCESS"	"GOBP N ACYLPHOSPHATIDYLETHANOLAMINE METABOLIC PROCESS"	"GOBP RENAL ABSORPTION"	"GOBP RENAL SODIUM ION ABSORPTION"	"GOBP SARCOPLASMIC RETICULUM CALCIUM ION TRANSPORT"	"GOBP CELLULAR RESPONSE TO HYDROGEN PEROXIDE"	"GOBP REGULATION OF STRESS ACTIVATED PROTEIN KINASE SIGNALING CASCADE"	"GOBP NEGATIVE REGULATION OF STRESS ACTIVATED PROTEIN KINASE SIGNALING CASCADE"	"GOBP POSITIVE REGULATION OF STRESS ACTIVATED PROTEIN KINASE SIGNALING CASCADE"	"GOBP RESPONSE TO CGMP"	"GOBP LENS FIBER CELL DIFFERENTIATION"	"GOBP LENS FIBER CELL DEVELOPMENT"	"GOBP LENS FIBER CELL MORPHOGENESIS"	"GOBP G1 TO G0 TRANSITION"	"GOBP G1 TO G0 TRANSITION INVOLVED IN CELL DIFFERENTIATION"	"GOBP REGULATION OF G0 TO G1 TRANSITION"	"GOBP NEGATIVE REGULATION OF G0 TO G1 TRANSITION"	"GOBP POSITIVE REGULATION OF G0 TO G1 TRANSITION"	"GOBP THYROID HORMONE TRANSPORT"	"GOBP FAT CELL PROLIFERATION"	"GOBP REGULATION OF FAT CELL PROLIFERATION"	"GOBP NEGATIVE REGULATION OF FAT CELL PROLIFERATION"	"GOBP ACTIN POLYMERIZATION DEPENDENT CELL MOTILITY"	"GOBP HEPATOCYTE DIFFERENTIATION"	"GOBP ERK1 AND ERK2 CASCADE"	"GOBP NEGATIVE REGULATION OF ERK1 AND ERK2 CASCADE"	"GOBP POSITIVE REGULATION OF ERK1 AND ERK2 CASCADE"	"GOBP DNA CYTOSINE DEAMINATION"	"GOBP RESPONSE TO LIPOTEICHOIC ACID"	"GOBP CELLULAR RESPONSE TO COLD"	"GOBP REGULATION OF NUCLEOTIDE BINDING OLIGOMERIZATION DOMAIN CONTAINING SIGNALING PATHWAY"	"GOBP POSITIVE REGULATION OF NUCLEOTIDE BINDING OLIGOMERIZATION DOMAIN CONTAINING SIGNALING PATHWAY"	"GOBP NUCLEOTIDE BINDING OLIGOMERIZATION DOMAIN CONTAINING 1 SIGNALING PATHWAY"	"GOBP NUCLEOTIDE BINDING OLIGOMERIZATION DOMAIN CONTAINING 2 SIGNALING PATHWAY"	"GOBP REGULATION OF NUCLEOTIDE BINDING OLIGOMERIZATION DOMAIN CONTAINING 2 SIGNALING PATHWAY"	"GOBP POSITIVE REGULATION OF NUCLEOTIDE BINDING OLIGOMERIZATION DOMAIN CONTAINING 2 SIGNALING PATHWAY"	"GOBP OLIGODENDROCYTE PROGENITOR PROLIFERATION"	"GOBP PROLACTIN SECRETION"	"GOBP UTERINE SMOOTH MUSCLE CONTRACTION"	"GOBP POSITIVE REGULATION OF UTERINE SMOOTH MUSCLE CONTRACTION"	"GOBP RRNA BASE METHYLATION"	"GOBP RESPONSE TO OXYGEN LEVELS"	"GOBP LEUKOCYTE AGGREGATION"	"GOBP MONOCYTE AGGREGATION"	"GOBP THROMBIN ACTIVATED RECEPTOR SIGNALING PATHWAY"	"GOBP INTERLEUKIN 1 MEDIATED SIGNALING PATHWAY"	"GOBP REGULATION OF MICROTUBULE CYTOSKELETON ORGANIZATION"	"GOBP CALCIUM ION IMPORT"	"GOBP TRNA THREONYLCARBAMOYLADENOSINE METABOLIC PROCESS"	"GOBP PLATELET AGGREGATION"	"GOBP PROTEIN KINASE C SIGNALING"	"GOBP PROTEIN K63 LINKED UBIQUITINATION"	"GOBP HISTONE H2A K63 LINKED UBIQUITINATION"	"GOBP PROTEIN K63 LINKED DEUBIQUITINATION"	"GOBP RESPONSE TO FATTY ACID"	"GOBP HISTONE H3 K36 DEMETHYLATION"	"GOBP RESPONSE TO INTERLEUKIN 1"	"GOBP VITAMIN D RECEPTOR SIGNALING PATHWAY"	"GOBP REGULATION OF VITAMIN D RECEPTOR SIGNALING PATHWAY"	"GOBP POSITIVE REGULATION OF VITAMIN D RECEPTOR SIGNALING PATHWAY"	"GOBP REGULATION OF NEURON PROJECTION REGENERATION"	"GOBP NEGATIVE REGULATION OF NEURON PROJECTION REGENERATION"	"GOBP POSITIVE REGULATION OF NEURON PROJECTION REGENERATION"	"GOBP CADMIUM ION TRANSMEMBRANE TRANSPORT"	"GOBP MITOCHONDRION MORPHOGENESIS"	"GOBP PROTEIN LOCALIZATION TO MITOCHONDRION"	"GOBP CELL CELL ADHESION INVOLVED IN GASTRULATION"	"GOBP CALCIUM ION TRANSMEMBRANE TRANSPORT"	"GOBP DENDRITE SELF AVOIDANCE"	"GOBP CENTROMERIC SISTER CHROMATID COHESION"	"GOBP TRANSEPITHELIAL TRANSPORT"	"GOBP VITAMIN D3 METABOLIC PROCESS"	"GOBP PROTEIN MODIFICATION BY SMALL PROTEIN REMOVAL"	"GOBP PROTEIN MODIFICATION BY SMALL PROTEIN CONJUGATION OR REMOVAL"	"GOBP LEUKOCYTE PROLIFERATION"	"GOBP MAST CELL PROLIFERATION"	"GOBP REGULATION OF LEUKOCYTE PROLIFERATION"	"GOBP NEGATIVE REGULATION OF LEUKOCYTE PROLIFERATION"	"GOBP POSITIVE REGULATION OF LEUKOCYTE PROLIFERATION"	"GOBP RESPONSE TO INTERLEUKIN 2"	"GOBP RESPONSE TO INTERLEUKIN 4"	"GOBP RESPONSE TO INTERLEUKIN 12"	"GOBP RESPONSE TO INTERLEUKIN 15"	"GOBP RESPONSE TO INTERLEUKIN 18"	"GOBP RESPONSE TO CHOLESTEROL"	"GOBP CELLULAR MACROMOLECULE LOCALIZATION"	"GOBP HISTONE H3 K27 METHYLATION"	"GOBP RESPONSE TO INTERLEUKIN 6"	"GOBP L ASPARTATE TRANSMEMBRANE TRANSPORT"	"GOBP D ASPARTATE IMPORT ACROSS PLASMA MEMBRANE"	"GOBP PHOSPHATIDYLSERINE EXPOSURE ON APOPTOTIC CELL SURFACE"	"GOBP HYDROGEN SULFIDE METABOLIC PROCESS"	"GOBP HYDROGEN SULFIDE BIOSYNTHETIC PROCESS"	"GOBP PHOSPHORYLATION OF RNA POLYMERASE II C TERMINAL DOMAIN"	"GOBP HETEROCHROMATIN ORGANIZATION"	"GOBP BASEMENT MEMBRANE ASSEMBLY"	"GOBP CAVEOLA ASSEMBLY"	"GOBP DEHYDROASCORBIC ACID TRANSPORT"	"GOBP METAL ION EXPORT"	"GOBP INCLUSION BODY ASSEMBLY"	"GOBP AGGRESOME ASSEMBLY"	"GOBP RESPONSE TO GROWTH FACTOR"	"GOBP RESPONSE TO EPIDERMAL GROWTH FACTOR"	"GOBP REGULATION OF BILE ACID BIOSYNTHETIC PROCESS"	"GOBP REGULATION OF PROTEIN EXIT FROM ENDOPLASMIC RETICULUM"	"GOBP NEGATIVE REGULATION OF PROTEIN EXIT FROM ENDOPLASMIC RETICULUM"	"GOBP POSITIVE REGULATION OF PROTEIN EXIT FROM ENDOPLASMIC RETICULUM"	"GOBP REGULATION OF GLYCOGEN METABOLIC PROCESS"	"GOBP NEGATIVE REGULATION OF GLYCOGEN METABOLIC PROCESS"	"GOBP POSITIVE REGULATION OF GLYCOGEN METABOLIC PROCESS"	"GOBP TRANSCRIPTION PREINITIATION COMPLEX ASSEMBLY"	"GOBP UV DAMAGE EXCISION REPAIR"	"GOBP REGULATION OF PRODUCTION OF SMALL RNA INVOLVED IN GENE SILENCING BY RNA"	"GOBP SMALL RNA LOADING ONTO RISC"	"GOBP ORGANELLE ASSEMBLY"	"GOBP HISTONE H3 DEACETYLATION"	"GOBP HISTONE H4 DEACETYLATION"	"GOBP CRD MEDIATED MRNA STABILIZATION"	"GOBP 3 UTR MEDIATED MRNA STABILIZATION"	"GOBP PROTEIN K48 LINKED UBIQUITINATION"	"GOBP DEPHOSPHORYLATION OF RNA POLYMERASE II C TERMINAL DOMAIN"	"GOBP NEUTROPHIL MEDIATED CYTOTOXICITY"	"GOBP NEUTROPHIL MEDIATED KILLING OF SYMBIONT CELL"	"GOBP NEUTROPHIL MEDIATED KILLING OF GRAM NEGATIVE BACTERIUM"	"GOBP REGULATION OF NEUTROPHIL MEDIATED CYTOTOXICITY"	"GOBP PROTEIN LOCALIZATION TO ENDOPLASMIC RETICULUM"	"GOBP PROTEIN LOCALIZATION TO ENDOPLASMIC RETICULUM EXIT SITE"	"GOBP BONE MATURATION"	"GOBP PROTEIN K11 LINKED UBIQUITINATION"	"GOBP LEFT RIGHT AXIS SPECIFICATION"	"GOBP ERROR FREE TRANSLESION SYNTHESIS"	"GOBP DEMETHYLATION"	"GOBP OXIDATIVE DEMETHYLATION"	"GOBP NADPH OXIDATION"	"GOBP NEURON DEATH"	"GOBP RNA SURVEILLANCE"	"GOBP NUCLEAR NCRNA SURVEILLANCE"	"GOBP HISTONE MRNA CATABOLIC PROCESS"	"GOBP POLYADENYLATION DEPENDENT SNORNA 3 END PROCESSING"	"GOBP REGULATION OF PHOSPHOLIPID BIOSYNTHETIC PROCESS"	"GOBP POSITIVE REGULATION OF PHOSPHOLIPID BIOSYNTHETIC PROCESS"	"GOBP RNA 3 URIDYLATION"	"GOBP DNA CONFORMATION CHANGE"	"GOBP RESPONSE TO PARATHYROID HORMONE"	"GOBP PROTEIN K48 LINKED DEUBIQUITINATION"	"GOBP RESOLUTION OF RECOMBINATION INTERMEDIATES"	"GOBP RIBONUCLEOPROTEIN COMPLEX LOCALIZATION"	"GOBP PROTEIN LOCALIZATION TO CHROMATIN"	"GOBP ESTABLISHMENT OF PROTEIN LOCALIZATION TO CHROMATIN"	"GOBP CELLULAR RESPONSE TO ABIOTIC STIMULUS"	"GOBP CELLULAR RESPONSE TO BIOTIC STIMULUS"	"GOBP CELLULAR RESPONSE TO MOLECULE OF BACTERIAL ORIGIN"	"GOBP CELLULAR RESPONSE TO BACTERIAL LIPOPROTEIN"	"GOBP CELLULAR RESPONSE TO PEPTIDOGLYCAN"	"GOBP CELLULAR RESPONSE TO MURAMYL DIPEPTIDE"	"GOBP CELLULAR RESPONSE TO ACID CHEMICAL"	"GOBP CELLULAR RESPONSE TO LEUCINE"	"GOBP CELLULAR RESPONSE TO ANTIBIOTIC"	"GOBP CELLULAR RESPONSE TO INORGANIC SUBSTANCE"	"GOBP CELLULAR RESPONSE TO AMMONIUM ION"	"GOBP CELLULAR RESPONSE TO ARSENIC CONTAINING SUBSTANCE"	"GOBP CELLULAR RESPONSE TO ELECTRICAL STIMULUS"	"GOBP CELLULAR RESPONSE TO MECHANICAL STIMULUS"	"GOBP CELLULAR RESPONSE TO CADMIUM ION"	"GOBP CELLULAR RESPONSE TO CALCIUM ION"	"GOBP CELLULAR RESPONSE TO COPPER ION"	"GOBP CELLULAR RESPONSE TO IRON ION"	"GOBP CELLULAR RESPONSE TO LITHIUM ION"	"GOBP CELLULAR RESPONSE TO MAGNESIUM ION"	"GOBP CELLULAR RESPONSE TO MANGANESE ION"	"GOBP CELLULAR RESPONSE TO ZINC ION"	"GOBP CELLULAR RESPONSE TO VITAMIN"	"GOBP CELLULAR RESPONSE TO RETINOIC ACID"	"GOBP CELLULAR RESPONSE TO VITAMIN D"	"GOBP CELLULAR RESPONSE TO ALKALOID"	"GOBP CELLULAR RESPONSE TO CAFFEINE"	"GOBP CELLULAR RESPONSE TO COCAINE"	"GOBP CELLULAR RESPONSE TO NICOTINE"	"GOBP CELLULAR RESPONSE TO ATP"	"GOBP CELLULAR RESPONSE TO CAMP"	"GOBP CELLULAR RESPONSE TO CARBOHYDRATE STIMULUS"	"GOBP SKELETAL MUSCLE ACETYLCHOLINE GATED CHANNEL CLUSTERING"	"GOBP CELLULAR RESPONSE TO INTERFERON GAMMA"	"GOBP CELLULAR RESPONSE TO INTERLEUKIN 1"	"GOBP CELLULAR RESPONSE TO DSRNA"	"GOBP CELLULAR RESPONSE TO EXOGENOUS DSRNA"	"GOBP CELLULAR RESPONSE TO ETHANOL"	"GOBP CELLULAR RESPONSE TO ETHER"	"GOBP CELLULAR RESPONSE TO GONADOTROPIN STIMULUS"	"GOBP CELLULAR RESPONSE TO FOLLICLE STIMULATING HORMONE STIMULUS"	"GOBP CELLULAR RESPONSE TO PARATHYROID HORMONE STIMULUS"	"GOBP CELLULAR RESPONSE TO PEPTIDE HORMONE STIMULUS"	"GOBP CELLULAR RESPONSE TO GLUCAGON STIMULUS"	"GOBP CELLULAR RESPONSE TO GROWTH HORMONE STIMULUS"	"GOBP CELLULAR RESPONSE TO PROSTAGLANDIN STIMULUS"	"GOBP CELLULAR RESPONSE TO PROSTAGLANDIN E STIMULUS"	"GOBP CELLULAR RESPONSE TO STEROID HORMONE STIMULUS"	"GOBP CELLULAR RESPONSE TO CORTICOSTEROID STIMULUS"	"GOBP CELLULAR RESPONSE TO MINERALOCORTICOID STIMULUS"	"GOBP CELLULAR RESPONSE TO ESTROGEN STIMULUS"	"GOBP CELLULAR RESPONSE TO ESTRADIOL STIMULUS"	"GOBP CELLULAR RESPONSE TO PROGESTERONE STIMULUS"	"GOBP CELLULAR RESPONSE TO TESTOSTERONE STIMULUS"	"GOBP CELLULAR RESPONSE TO LIPID"	"GOBP CELLULAR RESPONSE TO CHOLESTEROL"	"GOBP CELLULAR RESPONSE TO FATTY ACID"	"GOBP CELLULAR RESPONSE TO LIPOPROTEIN PARTICLE STIMULUS"	"GOBP CELLULAR RESPONSE TO LOW DENSITY LIPOPROTEIN PARTICLE STIMULUS"	"GOBP CELLULAR RESPONSE TO ORGANIC CYCLIC COMPOUND"	"GOBP CELLULAR RESPONSE TO PURINE CONTAINING COMPOUND"	"GOBP CELLULAR RESPONSE TO HISTAMINE"	"GOBP MANGANESE ION TRANSMEMBRANE TRANSPORT"	"GOBP SUCCINATE TRANSMEMBRANE TRANSPORT"	"GOBP HEMATOPOIETIC STEM CELL PROLIFERATION"	"GOBP REGULATION OF HISTONE H3 K14 ACETYLATION"	"GOBP CELLULAR RESPONSE TO HYDROPEROXIDE"	"GOBP CELLULAR RESPONSE TO OXYGEN RADICAL"	"GOBP CELLULAR RESPONSE TO OXYGEN LEVELS"	"GOBP CELLULAR RESPONSE TO HYPEROXIA"	"GOBP PROTEIN LOCALIZATION TO CHROMOSOME CENTROMERIC REGION"	"GOBP CELLULAR RESPONSE TO WATER STIMULUS"	"GOBP CELLULAR RESPONSE TO XENOBIOTIC STIMULUS"	"GOBP CELLULAR RESPONSE TO PH"	"GOBP CELLULAR RESPONSE TO ACIDIC PH"	"GOBP CELLULAR RESPONSE TO OSMOTIC STRESS"	"GOBP CELLULAR RESPONSE TO SALT STRESS"	"GOBP CELLULAR HYPEROSMOTIC RESPONSE"	"GOBP CELLULAR HYPEROSMOTIC SALINITY RESPONSE"	"GOBP CELLULAR HYPOTONIC RESPONSE"	"GOBP CELLULAR RESPONSE TO RADIATION"	"GOBP CELLULAR RESPONSE TO IONIZING RADIATION"	"GOBP CELLULAR RESPONSE TO GAMMA RADIATION"	"GOBP CELLULAR RESPONSE TO X RAY"	"GOBP CELLULAR RESPONSE TO LIGHT STIMULUS"	"GOBP CELLULAR RESPONSE TO LIGHT INTENSITY"	"GOBP CELLULAR RESPONSE TO UV A"	"GOBP CELLULAR RESPONSE TO UV B"	"GOBP CELLULAR RESPONSE TO UV C"	"GOBP CELLULAR RESPONSE TO ENDOGENOUS STIMULUS"	"GOBP CELLULAR RESPONSE TO EXTERNAL STIMULUS"	"GOBP CELLULAR RESPONSE TO FLUID SHEAR STRESS"	"GOBP CELLULAR RESPONSE TO LAMINAR FLUID SHEAR STRESS"	"GOBP CELLULAR RESPONSE TO NITROSATIVE STRESS"	"GOBP CELLULAR RESPONSE TO STEROL DEPLETION"	"GOBP CELLULAR RESPONSE TO TEMPERATURE STIMULUS"	"GOBP RESPONSE TO HEPARIN"	"GOBP CELLULAR RESPONSE TO HEPARIN"	"GOBP GENOMIC IMPRINTING"	"GOBP SEMAPHORIN PLEXIN SIGNALING PATHWAY"	"GOBP DOPAMINERGIC NEURON DIFFERENTIATION"	"GOBP DIPHOSPHOINOSITOL POLYPHOSPHATE METABOLIC PROCESS"	"GOBP INOSITOL PHOSPHATE CATABOLIC PROCESS"	"GOBP RESPONSE TO DEXAMETHASONE"	"GOBP CELLULAR RESPONSE TO DEXAMETHASONE STIMULUS"	"GOBP HISTONE H3 K27 DEMETHYLATION"	"GOBP RESPONSE TO TRANSFORMING GROWTH FACTOR BETA"	"GOBP PROTEIN UFMYLATION"	"GOBP ZINC ION IMPORT ACROSS PLASMA MEMBRANE"	"GOBP LYMPHOCYTE AGGREGATION"	"GOBP OTIC VESICLE DEVELOPMENT"	"GOBP OTIC VESICLE MORPHOGENESIS"	"GOBP TRANSFORMING GROWTH FACTOR BETA PRODUCTION"	"GOBP MONOCYTE CHEMOTACTIC PROTEIN 1 PRODUCTION"	"GOBP MACROPHAGE INFLAMMATORY PROTEIN 1 ALPHA PRODUCTION"	"GOBP CHEMOKINE C C MOTIF LIGAND 5 PRODUCTION"	"GOBP GRANULOCYTE COLONY STIMULATING FACTOR PRODUCTION"	"GOBP GRANULOCYTE CHEMOTAXIS"	"GOBP REGULATION OF GRANULOCYTE CHEMOTAXIS"	"GOBP NEGATIVE REGULATION OF GRANULOCYTE CHEMOTAXIS"	"GOBP POSITIVE REGULATION OF GRANULOCYTE CHEMOTAXIS"	"GOBP VOCALIZATION BEHAVIOR"	"GOBP NEGATIVE REGULATION OF TRANSFORMING GROWTH FACTOR BETA PRODUCTION"	"GOBP POSITIVE REGULATION OF TRANSFORMING GROWTH FACTOR BETA PRODUCTION"	"GOBP NEGATIVE REGULATION OF MONOCYTE CHEMOTACTIC PROTEIN 1 PRODUCTION"	"GOBP POSITIVE REGULATION OF MONOCYTE CHEMOTACTIC PROTEIN 1 PRODUCTION"	"GOBP NEGATIVE REGULATION OF CHEMOKINE C C MOTIF LIGAND 5 PRODUCTION"	"GOBP POSITIVE REGULATION OF CHEMOKINE C C MOTIF LIGAND 5 PRODUCTION"	"GOBP SMOOTH MUSCLE CELL CHEMOTAXIS"	"GOBP REGULATION OF SMOOTH MUSCLE CELL CHEMOTAXIS"	"GOBP MONONUCLEAR CELL MIGRATION"	"GOBP REGULATION OF MONONUCLEAR CELL MIGRATION"	"GOBP NEGATIVE REGULATION OF MONONUCLEAR CELL MIGRATION"	"GOBP POSITIVE REGULATION OF MONONUCLEAR CELL MIGRATION"	"GOBP COMMISSURAL NEURON AXON GUIDANCE"	"GOBP RESPONSE TO INDOLE 3 METHANOL"	"GOBP CELLULAR RESPONSE TO INDOLE 3 METHANOL"	"GOBP ORGANISM EMERGENCE FROM PROTECTIVE STRUCTURE"	"GOBP PROTEIN LOCALIZATION TO EXTRACELLULAR REGION"	"GOBP MAINTENANCE OF PROTEIN LOCATION IN EXTRACELLULAR REGION"	"GOBP ANATOMICAL STRUCTURE MATURATION"	"GOBP ECTODERMAL PLACODE DEVELOPMENT"	"GOBP NITROGEN COMPOUND TRANSPORT"	"GOBP TUMOR NECROSIS FACTOR SUPERFAMILY CYTOKINE PRODUCTION"	"GOBP BASEMENT MEMBRANE ORGANIZATION"	"GOBP ER ASSOCIATED MISFOLDED PROTEIN CATABOLIC PROCESS"	"GOBP ICOSANOID TRANSPORT"	"GOBP LEUKOTRIENE TRANSPORT"	"GOBP RESPONSE TO DIACYL BACTERIAL LIPOPEPTIDE"	"GOBP RESPONSE TO NITRIC OXIDE"	"GOBP NUCLEAR MEMBRANE ORGANIZATION"	"GOBP RESPONSE TO BMP"	"GOBP RESPONSE TO FIBROBLAST GROWTH FACTOR"	"GOBP ENDOPLASMIC RETICULUM TUBULAR NETWORK ORGANIZATION"	"GOBP PODOSOME ASSEMBLY"	"GOBP REGULATION OF PODOSOME ASSEMBLY"	"GOBP POSITIVE REGULATION OF PODOSOME ASSEMBLY"	"GOBP PROTEIN TRANSMEMBRANE TRANSPORT"	"GOBP TAIL ANCHORED MEMBRANE PROTEIN INSERTION INTO ER MEMBRANE"	"GOBP PROTEIN DNA COMPLEX SUBUNIT ORGANIZATION"	"GOBP PROTEIN LIPID COMPLEX SUBUNIT ORGANIZATION"	"GOBP RIBONUCLEOPROTEIN COMPLEX SUBUNIT ORGANIZATION"	"GOBP TRIGLYCERIDE RICH LIPOPROTEIN PARTICLE CLEARANCE"	"GOBP CELL PROLIFERATION IN BONE MARROW"	"GOBP APOPTOTIC PROCESS IN BONE MARROW CELL"	"GOBP TNFSF11 MEDIATED SIGNALING PATHWAY"	"GOBP POSITIVE REGULATION OF CELL PROLIFERATION IN BONE MARROW"	"GOBP REGULATION OF APOPTOTIC PROCESS IN BONE MARROW CELL"	"GOBP RESPONSE TO CATECHOLAMINE"	"GOBP RESPONSE TO EPINEPHRINE"	"GOBP CELLULAR RESPONSE TO EPINEPHRINE STIMULUS"	"GOBP ADRENERGIC RECEPTOR SIGNALING PATHWAY"	"GOBP NEGATIVE REGULATION OF ADENYLATE CYCLASE ACTIVATING ADRENERGIC RECEPTOR SIGNALING PATHWAY"	"GOBP ADENYLATE CYCLASE ACTIVATING ADRENERGIC RECEPTOR SIGNALING PATHWAY"	"GOBP LEUKOCYTE APOPTOTIC PROCESS"	"GOBP MACROPHAGE APOPTOTIC PROCESS"	"GOBP ODONTOBLAST DIFFERENTIATION"	"GOBP PROTEIN LOCALIZATION TO ADHERENS JUNCTION"	"GOBP DNA BIOSYNTHETIC PROCESS"	"GOBP REGULATION OF PROTEIN SERINE THREONINE KINASE ACTIVITY"	"GOBP NEGATIVE REGULATION OF PROTEIN SERINE THREONINE KINASE ACTIVITY"	"GOBP POSITIVE REGULATION OF PROTEIN SERINE THREONINE KINASE ACTIVITY"	"GOBP DETERMINATION OF DIGESTIVE TRACT LEFT RIGHT ASYMMETRY"	"GOBP DETERMINATION OF LIVER LEFT RIGHT ASYMMETRY"	"GOBP UREA TRANSMEMBRANE TRANSPORT"	"GOBP COHESIN LOADING"	"GOBP ENDOCANNABINOID SIGNALING PATHWAY"	"GOBP PROTEIN DEUBIQUITINATION INVOLVED IN UBIQUITIN DEPENDENT PROTEIN CATABOLIC PROCESS"	"GOBP EXTRACELLULAR EXOSOME ASSEMBLY"	"GOBP MULTIVESICULAR BODY SORTING PATHWAY"	"GOBP NEPHRON DEVELOPMENT"	"GOBP MESANGIAL CELL DIFFERENTIATION"	"GOBP NEPHRON EPITHELIUM DEVELOPMENT"	"GOBP GLOMERULAR EPITHELIUM DEVELOPMENT"	"GOBP PROXIMAL TUBULE DEVELOPMENT"	"GOBP DISTAL TUBULE DEVELOPMENT"	"GOBP NEPHRON MORPHOGENESIS"	"GOBP RENAL VESICLE FORMATION"	"GOBP MESENCHYMAL STEM CELL MAINTENANCE INVOLVED IN NEPHRON MORPHOGENESIS"	"GOBP COLLECTING DUCT DEVELOPMENT"	"GOBP PROXIMAL DISTAL PATTERN FORMATION INVOLVED IN NEPHRON DEVELOPMENT"	"GOBP COMMA SHAPED BODY MORPHOGENESIS"	"GOBP S SHAPED BODY MORPHOGENESIS"	"GOBP LOOP OF HENLE DEVELOPMENT"	"GOBP KIDNEY EPITHELIUM DEVELOPMENT"	"GOBP KIDNEY MESENCHYME DEVELOPMENT"	"GOBP METANEPHRIC MESENCHYME DEVELOPMENT"	"GOBP NEPHRON TUBULE FORMATION"	"GOBP RENAL VESICLE DEVELOPMENT"	"GOBP STEM CELL PROLIFERATION"	"GOBP REGULATION OF STEM CELL PROLIFERATION"	"GOBP GLOMERULUS MORPHOGENESIS"	"GOBP GLOMERULUS VASCULATURE MORPHOGENESIS"	"GOBP GLOMERULAR MESANGIUM DEVELOPMENT"	"GOBP GLOMERULAR MESANGIAL CELL PROLIFERATION"	"GOBP CELL PROLIFERATION INVOLVED IN KIDNEY DEVELOPMENT"	"GOBP POSITIVE REGULATION OF GLOMERULAR MESANGIAL CELL PROLIFERATION"	"GOBP MESENCHYME MORPHOGENESIS"	"GOBP MESANGIAL CELL DEVELOPMENT"	"GOBP GLOMERULAR MESANGIAL CELL DEVELOPMENT"	"GOBP EPITHELIAL CELL FATE COMMITMENT"	"GOBP NEPHRON TUBULE EPITHELIAL CELL DIFFERENTIATION"	"GOBP MESENCHYMAL CELL DIFFERENTIATION INVOLVED IN KIDNEY DEVELOPMENT"	"GOBP METANEPHRIC MESENCHYMAL CELL DIFFERENTIATION"	"GOBP METANEPHRIC TUBULE DEVELOPMENT"	"GOBP MESONEPHRIC TUBULE MORPHOGENESIS"	"GOBP MESONEPHRIC TUBULE FORMATION"	"GOBP METANEPHRIC TUBULE MORPHOGENESIS"	"GOBP METANEPHRIC TUBULE FORMATION"	"GOBP EPITHELIAL TUBE FORMATION"	"GOBP NEPHRIC DUCT DEVELOPMENT"	"GOBP MESONEPHRIC DUCT DEVELOPMENT"	"GOBP NEPHRIC DUCT MORPHOGENESIS"	"GOBP NEPHRIC DUCT FORMATION"	"GOBP URETER DEVELOPMENT"	"GOBP URETER MORPHOGENESIS"	"GOBP NEGATIVE REGULATION OF MESENCHYMAL CELL PROLIFERATION"	"GOBP CELL DIFFERENTIATION INVOLVED IN METANEPHROS DEVELOPMENT"	"GOBP CELL PROLIFERATION INVOLVED IN METANEPHROS DEVELOPMENT"	"GOBP METANEPHRIC COLLECTING DUCT DEVELOPMENT"	"GOBP METANEPHRIC EPITHELIUM DEVELOPMENT"	"GOBP METANEPHRIC NEPHRON DEVELOPMENT"	"GOBP REGULATION OF METANEPHROS DEVELOPMENT"	"GOBP METANEPHRIC GLOMERULAR MESANGIUM DEVELOPMENT"	"GOBP METANEPHRIC GLOMERULUS DEVELOPMENT"	"GOBP METANEPHRIC DISTAL TUBULE DEVELOPMENT"	"GOBP METANEPHRIC GLOMERULUS VASCULATURE DEVELOPMENT"	"GOBP METANEPHRIC NEPHRON TUBULE EPITHELIAL CELL DIFFERENTIATION"	"GOBP METANEPHRIC NEPHRON MORPHOGENESIS"	"GOBP METANEPHRIC NEPHRON TUBULE MORPHOGENESIS"	"GOBP METANEPHRIC RENAL VESICLE MORPHOGENESIS"	"GOBP METANEPHRIC S SHAPED BODY MORPHOGENESIS"	"GOBP GLOMERULAR EPITHELIAL CELL DEVELOPMENT"	"GOBP GLOMERULAR EPITHELIAL CELL DIFFERENTIATION"	"GOBP VESICLE UNCOATING"	"GOBP MONOCARBOXYLIC ACID CATABOLIC PROCESS"	"GOBP MONOCARBOXYLIC ACID BIOSYNTHETIC PROCESS"	"GOBP SIGNAL TRANSDUCTION BY P53 CLASS MEDIATOR"	"GOBP INTRINSIC APOPTOTIC SIGNALING PATHWAY BY P53 CLASS MEDIATOR"	"GOBP MODIFIED AMINO ACID TRANSPORT"	"GOBP RESCUE OF STALLED RIBOSOME"	"GOBP SULFUR COMPOUND TRANSPORT"	"GOBP TRICARBOXYLIC ACID METABOLIC PROCESS"	"GOBP CIRCULATORY SYSTEM DEVELOPMENT"	"GOBP PROTEIN ACTIVATION CASCADE"	"GOBP ORGANELLE TRANSPORT ALONG MICROTUBULE"	"GOBP MINUS END DIRECTED ORGANELLE TRANSPORT ALONG MICROTUBULE"	"GOBP PLUS END DIRECTED ORGANELLE TRANSPORT ALONG MICROTUBULE"	"GOBP MICROTUBULE ANCHORING AT MICROTUBULE ORGANIZING CENTER"	"GOBP RESPONSE TO CELL CYCLE CHECKPOINT SIGNALING"	"GOBP AMMONIUM TRANSMEMBRANE TRANSPORT"	"GOBP MESENCHYMAL STEM CELL DIFFERENTIATION"	"GOBP EMBRYONIC SKELETAL JOINT DEVELOPMENT"	"GOBP CELLULAR TRIVALENT INORGANIC ANION HOMEOSTASIS"	"GOBP TRIVALENT INORGANIC ANION HOMEOSTASIS"	"GOBP DIVALENT INORGANIC CATION HOMEOSTASIS"	"GOBP SEMINIFEROUS TUBULE DEVELOPMENT"	"GOBP PURINE CONTAINING COMPOUND METABOLIC PROCESS"	"GOBP PURINE CONTAINING COMPOUND BIOSYNTHETIC PROCESS"	"GOBP PURINE CONTAINING COMPOUND CATABOLIC PROCESS"	"GOBP PYRIDINE CONTAINING COMPOUND METABOLIC PROCESS"	"GOBP PYRIDINE CONTAINING COMPOUND BIOSYNTHETIC PROCESS"	"GOBP PYRIDINE CONTAINING COMPOUND CATABOLIC PROCESS"	"GOBP PYRIMIDINE CONTAINING COMPOUND METABOLIC PROCESS"	"GOBP PYRIMIDINE CONTAINING COMPOUND BIOSYNTHETIC PROCESS"	"GOBP PYRIMIDINE CONTAINING COMPOUND CATABOLIC PROCESS"	"GOBP PURINE CONTAINING COMPOUND TRANSMEMBRANE TRANSPORT"	"GOBP PYRIMIDINE CONTAINING COMPOUND TRANSMEMBRANE TRANSPORT"	"GOBP FIBROBLAST ACTIVATION"	"GOBP T HELPER 17 TYPE IMMUNE RESPONSE"	"GOBP T HELPER 17 CELL DIFFERENTIATION"	"GOBP T HELPER 17 CELL LINEAGE COMMITMENT"	"GOBP TERMINAL BUTTON ORGANIZATION"	"GOBP CHEMOKINE C X C MOTIF LIGAND 1 PRODUCTION"	"GOBP CHEMOKINE C X C MOTIF LIGAND 2 PRODUCTION"	"GOBP LIVER MORPHOGENESIS"	"GOBP ENDOTHELIAL CELL APOPTOTIC PROCESS"	"GOBP NEUROTRANSMITTER GATED ION CHANNEL CLUSTERING"	"GOBP CLATHRIN DEPENDENT ENDOCYTOSIS"	"GOBP CAVEOLIN MEDIATED ENDOCYTOSIS"	"GOBP OXYGEN METABOLIC PROCESS"	"GOBP REACTIVE OXYGEN SPECIES METABOLIC PROCESS"	"GOBP ESTABLISHMENT OF PROTEIN LOCALIZATION TO ORGANELLE"	"GOBP MAINTENANCE OF PROTEIN LOCALIZATION IN ORGANELLE"	"GOBP ESTABLISHMENT OF PROTEIN LOCALIZATION TO ENDOPLASMIC RETICULUM"	"GOBP MAINTENANCE OF PROTEIN LOCATION IN MITOCHONDRION"	"GOBP PROTEIN LOCALIZATION TO PLASMA MEMBRANE"	"GOBP PROTEIN LOCALIZATION TO VACUOLE"	"GOBP ESTABLISHMENT OF PROTEIN LOCALIZATION TO VACUOLE"	"GOBP NEUTROPHIL EXTRAVASATION"	"GOBP LAMELLIPODIUM MORPHOGENESIS"	"GOBP MULTINUCLEAR OSTEOCLAST DIFFERENTIATION"	"GOBP OSTEOCLAST FUSION"	"GOBP LYMPHOCYTE MIGRATION"	"GOBP EOSINOPHIL MIGRATION"	"GOBP T CELL MIGRATION"	"GOBP THYMOCYTE MIGRATION"	"GOBP T CELL EXTRAVASATION"	"GOBP PROTEIN LOCALIZATION TO CELL CORTEX"	"GOBP RESPONSE TO SORBITOL"	"GOBP RESPONSE TO HYDROXYUREA"	"GOBP RESPONSE TO ACTINOMYCIN D"	"GOBP RESPONSE TO CISPLATIN"	"GOBP RESPONSE TO STAUROSPORINE"	"GOBP POSITIVE REGULATION BY SYMBIONT OF ENTRY INTO HOST"	"GOBP ENDOCYTOSIS INVOLVED IN VIRAL ENTRY INTO HOST CELL"	"GOBP IRES DEPENDENT VIRAL TRANSLATIONAL INITIATION"	"GOBP VIRAL TRANSLATIONAL TERMINATION REINITIATION"	"GOBP INTRACELLULAR TRANSPORT OF VIRUS"	"GOBP MRNA METHYLATION"	"GOBP REGULATION OF RESPONSE TO STRESS"	"GOBP REGULATION OF CELLULAR RESPONSE TO STRESS"	"GOBP AMINO ACID HOMEOSTASIS"	"GOBP REGULATION OF FERTILIZATION"	"GOBP REGULATION OF NITRIC OXIDE METABOLIC PROCESS"	"GOBP LYTIC VACUOLE ORGANIZATION"	"GOBP HISTONE H3 K4 TRIMETHYLATION"	"GOBP PROTEIN K6 LINKED UBIQUITINATION"	"GOBP EXTRACELLULAR MATRIX ASSEMBLY"	"GOBP CARDIAC MUSCLE CELL ACTION POTENTIAL"	"GOBP CARDIAC MUSCLE CELL ACTION POTENTIAL INVOLVED IN CONTRACTION"	"GOBP CARDIAC MUSCLE CELL CONTRACTION"	"GOBP VENTRICULAR CARDIAC MUSCLE CELL ACTION POTENTIAL"	"GOBP MEMBRANE REPOLARIZATION"	"GOBP MEMBRANE DEPOLARIZATION DURING ACTION POTENTIAL"	"GOBP MEMBRANE REPOLARIZATION DURING ACTION POTENTIAL"	"GOBP MEMBRANE DEPOLARIZATION DURING CARDIAC MUSCLE CELL ACTION POTENTIAL"	"GOBP MEMBRANE REPOLARIZATION DURING CARDIAC MUSCLE CELL ACTION POTENTIAL"	"GOBP SA NODE CELL TO ATRIAL CARDIAC MUSCLE CELL SIGNALING"	"GOBP CELL CELL SIGNALING INVOLVED IN CARDIAC CONDUCTION"	"GOBP ADENYLATE CYCLASE ACTIVATING ADRENERGIC RECEPTOR SIGNALING PATHWAY INVOLVED IN HEART PROCESS"	"GOBP ATRIAL CARDIAC MUSCLE CELL TO AV NODE CELL SIGNALING"	"GOBP AV NODE CELL TO BUNDLE OF HIS CELL SIGNALING"	"GOBP BUNDLE OF HIS CELL TO PURKINJE MYOCYTE SIGNALING"	"GOBP PURKINJE MYOCYTE TO VENTRICULAR CARDIAC MUSCLE CELL SIGNALING"	"GOBP REGULATION OF CARDIAC MUSCLE CELL MEMBRANE POTENTIAL"	"GOBP CARDIAC MUSCLE CELL CARDIAC MUSCLE CELL ADHESION"	"GOBP MEMBRANE DEPOLARIZATION DURING AV NODE CELL ACTION POTENTIAL"	"GOBP MEMBRANE DEPOLARIZATION DURING SA NODE CELL ACTION POTENTIAL"	"GOBP CELL COMMUNICATION BY ELECTRICAL COUPLING INVOLVED IN CARDIAC CONDUCTION"	"GOBP CELL COMMUNICATION INVOLVED IN CARDIAC CONDUCTION"	"GOBP AV NODE CELL TO BUNDLE OF HIS CELL COMMUNICATION"	"GOBP BUNDLE OF HIS CELL TO PURKINJE MYOCYTE COMMUNICATION"	"GOBP SA NODE CELL TO ATRIAL CARDIAC MUSCLE CELL COMMUNICATION"	"GOBP REGULATION OF HEART RATE BY CARDIAC CONDUCTION"	"GOBP ENDOTHELIN RECEPTOR SIGNALING PATHWAY"	"GOBP G PROTEIN COUPLED RECEPTOR SIGNALING PATHWAY INVOLVED IN HEART PROCESS"	"GOBP L HISTIDINE TRANSMEMBRANE TRANSPORT"	"GOBP AMINO ACID IMPORT ACROSS PLASMA MEMBRANE"	"GOBP PRIMITIVE STREAK FORMATION"	"GOBP REGULATION OF NEUTROPHIL CHEMOTAXIS"	"GOBP REGULATION OF MONOCYTE CHEMOTAXIS"	"GOBP POSITIVE REGULATION OF MONOCYTE CHEMOTAXIS"	"GOBP NEGATIVE REGULATION OF MONOCYTE CHEMOTAXIS"	"GOBP REGULATION OF STEROID HORMONE BIOSYNTHETIC PROCESS"	"GOBP POSITIVE REGULATION OF STEROID HORMONE BIOSYNTHETIC PROCESS"	"GOBP REGULATION OF PROTEIN KINASE C SIGNALING"	"GOBP POSITIVE REGULATION OF PROTEIN KINASE C SIGNALING"	"GOBP TUBULIN DEACETYLATION"	"GOBP POSITIVE REGULATION OF DEACETYLASE ACTIVITY"	"GOBP REGULATION OF CELL MIGRATION INVOLVED IN SPROUTING ANGIOGENESIS"	"GOBP POSITIVE REGULATION OF CELL MIGRATION INVOLVED IN SPROUTING ANGIOGENESIS"	"GOBP NEGATIVE REGULATION OF CELL MIGRATION INVOLVED IN SPROUTING ANGIOGENESIS"	"GOBP POSITIVE REGULATION OF MICROTUBULE NUCLEATION"	"GOBP REGULATION OF ANATOMICAL STRUCTURE SIZE"	"GOBP POSITIVE REGULATION OF CELL CYCLE PROCESS"	"GOBP REGULATION OF RIBOSOME BIOGENESIS"	"GOBP NEGATIVE REGULATION OF RIBOSOME BIOGENESIS"	"GOBP RELAXATION OF MUSCLE"	"GOBP FOAM CELL DIFFERENTIATION"	"GOBP REGULATION OF INCLUSION BODY ASSEMBLY"	"GOBP NEGATIVE REGULATION OF INCLUSION BODY ASSEMBLY"	"GOBP REGULATION OF PROTEIN DEUBIQUITINATION"	"GOBP REGULATION OF PEPTIDE TRANSPORT"	"GOBP NEGATIVE REGULATION OF CANONICAL WNT SIGNALING PATHWAY"	"GOBP POSITIVE REGULATION OF EXTRACELLULAR MATRIX DISASSEMBLY"	"GOBP REGULATION OF TRANSMEMBRANE RECEPTOR PROTEIN SERINE THREONINE KINASE SIGNALING PATHWAY"	"GOBP POSITIVE REGULATION OF TRANSMEMBRANE RECEPTOR PROTEIN SERINE THREONINE KINASE SIGNALING PATHWAY"	"GOBP NEGATIVE REGULATION OF TRANSMEMBRANE RECEPTOR PROTEIN SERINE THREONINE KINASE SIGNALING PATHWAY"	"GOBP COCHLEA DEVELOPMENT"	"GOBP COCHLEA MORPHOGENESIS"	"GOBP COPII COATED VESICLE CARGO LOADING"	"GOBP COPII COATED VESICLE BUDDING"	"GOBP C 5 METHYLATION OF CYTOSINE"	"GOBP RECEPTOR MEDIATED ENDOCYTOSIS INVOLVED IN CHOLESTEROL TRANSPORT"	"GOBP VESICLE MEDIATED CHOLESTEROL TRANSPORT"	"GOBP REGULATION OF SYNAPSE MATURATION"	"GOBP POSITIVE REGULATION OF SYNAPSE MATURATION"	"GOBP TISSUE MIGRATION"	"GOBP MESENCHYME MIGRATION"	"GOBP EPITHELIAL CELL CELL ADHESION"	"GOBP REGULATION OF MITOCHONDRIAL FISSION"	"GOBP POSITIVE REGULATION OF MITOCHONDRIAL FISSION"	"GOBP MEMBRANE FISSION"	"GOBP ESTABLISHMENT OF PROTEIN LOCALIZATION TO MEMBRANE"	"GOBP ESTABLISHMENT OF PROTEIN LOCALIZATION TO MITOCHONDRIAL MEMBRANE"	"GOBP REGULATION OF SPHINGOLIPID BIOSYNTHETIC PROCESS"	"GOBP POSITIVE REGULATION OF SPHINGOLIPID BIOSYNTHETIC PROCESS"	"GOBP NEGATIVE REGULATION OF SPHINGOLIPID BIOSYNTHETIC PROCESS"	"GOBP CELLULAR SPHINGOLIPID HOMEOSTASIS"	"GOBP ENDOPLASMIC RETICULUM MEMBRANE ORGANIZATION"	"GOBP GOLGI TO LYSOSOME TRANSPORT"	"GOBP GOLGI RIBBON FORMATION"	"GOBP ESTABLISHMENT OF EPITHELIAL CELL POLARITY"	"GOBP GOLGI DISASSEMBLY"	"GOBP REGULATION OF SPINDLE ASSEMBLY"	"GOBP ORGANELLE MEMBRANE FUSION"	"GOBP REGULATION OF ESTABLISHMENT OF PLANAR POLARITY"	"GOBP ESTABLISHMENT OF PLANAR POLARITY INVOLVED IN NEURAL TUBE CLOSURE"	"GOBP PLANAR CELL POLARITY PATHWAY INVOLVED IN NEURAL TUBE CLOSURE"	"GOBP REGULATION OF CHOLESTEROL METABOLIC PROCESS"	"GOBP REGULATION OF KIDNEY DEVELOPMENT"	"GOBP POSITIVE REGULATION OF KIDNEY DEVELOPMENT"	"GOBP NEGATIVE REGULATION OF KIDNEY DEVELOPMENT"	"GOBP REGULATION OF PANCREATIC JUICE SECRETION"	"GOBP REGULATION OF BRANCHING INVOLVED IN URETERIC BUD MORPHOGENESIS"	"GOBP REGULATION OF GLOMERULUS DEVELOPMENT"	"GOBP REGULATION OF RELEASE OF CYTOCHROME C FROM MITOCHONDRIA"	"GOBP POSITIVE REGULATION OF RELEASE OF CYTOCHROME C FROM MITOCHONDRIA"	"GOBP NEGATIVE REGULATION OF RELEASE OF CYTOCHROME C FROM MITOCHONDRIA"	"GOBP POSITIVE REGULATION OF CHOLESTEROL METABOLIC PROCESS"	"GOBP NEGATIVE REGULATION OF CHOLESTEROL METABOLIC PROCESS"	"GOBP REGULATION OF TRIGLYCERIDE METABOLIC PROCESS"	"GOBP POSITIVE REGULATION OF TRIGLYCERIDE METABOLIC PROCESS"	"GOBP NEGATIVE REGULATION OF TRIGLYCERIDE METABOLIC PROCESS"	"GOBP POSITIVE REGULATION OF LIPID KINASE ACTIVITY"	"GOBP NEGATIVE REGULATION OF LIPID KINASE ACTIVITY"	"GOBP CHROMOSOME LOCALIZATION TO NUCLEAR ENVELOPE INVOLVED IN HOMOLOGOUS CHROMOSOME SEGREGATION"	"GOBP REGULATION OF SPINDLE ORGANIZATION"	"GOBP REGULATION OF CENTROMERE COMPLEX ASSEMBLY"	"GOBP REGULATION OF METAPHASE PLATE CONGRESSION"	"GOBP REGULATION OF ARACHIDONIC ACID SECRETION"	"GOBP REGULATION OF HISTONE H4 ACETYLATION"	"GOBP POSITIVE REGULATION OF HISTONE H4 ACETYLATION"	"GOBP NEGATIVE REGULATION OF HISTONE H4 ACETYLATION"	"GOBP REGULATION OF MUSCLE SYSTEM PROCESS"	"GOBP REGULATION OF RETINAL GANGLION CELL AXON GUIDANCE"	"GOBP POSITIVE REGULATION OF INCLUSION BODY ASSEMBLY"	"GOBP POSITIVE REGULATION OF CANONICAL WNT SIGNALING PATHWAY"	"GOBP REGULATION OF MITOTIC CELL CYCLE SPINDLE ASSEMBLY CHECKPOINT"	"GOBP POSITIVE REGULATION OF MITOTIC CELL CYCLE SPINDLE ASSEMBLY CHECKPOINT"	"GOBP FIBROBLAST GROWTH FACTOR PRODUCTION"	"GOBP NEGATIVE REGULATION OF FIBROBLAST GROWTH FACTOR PRODUCTION"	"GOBP REGULATION OF CALCIUM ION IMPORT"	"GOBP POSITIVE REGULATION OF CALCIUM ION IMPORT"	"GOBP NEGATIVE REGULATION OF CALCIUM ION IMPORT"	"GOBP REGULATION OF CELLULAR RESPONSE TO GROWTH FACTOR STIMULUS"	"GOBP NEGATIVE REGULATION OF CELLULAR RESPONSE TO GROWTH FACTOR STIMULUS"	"GOBP REGULATION OF MITOCHONDRIAL DNA REPLICATION"	"GOBP POSITIVE REGULATION OF WOUND HEALING"	"GOBP NUCLEIC ACID PHOSPHODIESTER BOND HYDROLYSIS"	"GOBP MEIOTIC SPINDLE ASSEMBLY"	"GOBP MITOTIC SPINDLE ASSEMBLY"	"GOBP REGULATION OF DNA METHYLATION DEPENDENT HETEROCHROMATIN ASSEMBLY"	"GOBP POSITIVE REGULATION OF DNA METHYLATION DEPENDENT HETEROCHROMATIN ASSEMBLY"	"GOBP REGULATION OF PROTEIN DEACETYLATION"	"GOBP POSITIVE REGULATION OF PROTEIN DEACETYLATION"	"GOBP REGULATION OF PROTEIN TARGETING TO MEMBRANE"	"GOBP POSITIVE REGULATION OF PROTEIN TARGETING TO MEMBRANE"	"GOBP NEGATIVE REGULATION OF PROTEIN TARGETING TO MEMBRANE"	"GOBP POSITIVE REGULATION OF INTRACELLULAR PROTEIN TRANSPORT"	"GOBP NEGATIVE REGULATION OF INTRACELLULAR PROTEIN TRANSPORT"	"GOBP REGULATION OF SUPEROXIDE METABOLIC PROCESS"	"GOBP NEGATIVE REGULATION OF OXIDATIVE PHOSPHORYLATION"	"GOBP REGULATION OF LOCOMOTION INVOLVED IN LOCOMOTORY BEHAVIOR"	"GOBP REGULATION OF DNA DEPENDENT DNA REPLICATION"	"GOBP REGULATION OF PLATELET AGGREGATION"	"GOBP REGULATION OF BROWN FAT CELL DIFFERENTIATION"	"GOBP POSITIVE REGULATION OF BROWN FAT CELL DIFFERENTIATION"	"GOBP REGULATION OF CELL AGING"	"GOBP POSITIVE REGULATION OF CELL AGING"	"GOBP NEGATIVE REGULATION OF CELL AGING"	"GOBP NEGATIVE REGULATION OF CHOLESTEROL EFFLUX"	"GOBP REGULATION OF HEART INDUCTION"	"GOBP PHAGOSOME MATURATION"	"GOBP PHAGOSOME ACIDIFICATION"	"GOBP PHAGOSOME LYSOSOME FUSION"	"GOBP NEGATIVE REGULATION OF EXCITATORY POSTSYNAPTIC POTENTIAL"	"GOBP CELLULAR SENESCENCE"	"GOBP REPLICATIVE SENESCENCE"	"GOBP STRESS INDUCED PREMATURE SENESCENCE"	"GOBP ORGANOPHOSPHATE BIOSYNTHETIC PROCESS"	"GOBP ACTIVATION OF MEIOSIS"	"GOBP PROTEIN LOCALIZATION TO NUCLEAR ENVELOPE"	"GOBP GLUTAMATE HOMEOSTASIS"	"GOBP CATECHOLAMINE UPTAKE"	"GOBP ENDOCARDIAL CUSHION TO MESENCHYMAL TRANSITION"	"GOBP RNA PHOSPHODIESTER BOND HYDROLYSIS"	"GOBP RNA PHOSPHODIESTER BOND HYDROLYSIS ENDONUCLEOLYTIC"	"GOBP RNA PHOSPHODIESTER BOND HYDROLYSIS EXONUCLEOLYTIC"	"GOBP EPIBOLY"	"GOBP SPHINGOLIPID MEDIATED SIGNALING PATHWAY"	"GOBP GLOMERULAR VISCERAL EPITHELIAL CELL MIGRATION"	"GOBP ACTIN FILAMENT REORGANIZATION"	"GOBP ESTABLISHMENT OF ENDOTHELIAL INTESTINAL BARRIER"	"GOBP REGULATION OF MEMBRANE PERMEABILITY"	"GOBP INFLAMMATORY RESPONSE TO WOUNDING"	"GOBP SENSORY ORGAN MORPHOGENESIS"	"GOBP UBIQUITIN INDEPENDENT PROTEIN CATABOLIC PROCESS VIA THE MULTIVESICULAR BODY SORTING PATHWAY"	"GOBP ACTIVATION OF GTPASE ACTIVITY"	"GOBP MICROGLIAL CELL MEDIATED CYTOTOXICITY"	"GOBP MITOCHONDRIAL TRNA PROCESSING"	"GOBP MODULATION OF AGE RELATED BEHAVIORAL DECLINE"	"GOBP RESPONSE TO OXYGEN GLUCOSE DEPRIVATION"	"GOBP CELLULAR RESPONSE TO OXYGEN GLUCOSE DEPRIVATION"	"GOBP TELOMERIC LOOP DISASSEMBLY"	"GOBP WALKING BEHAVIOR"	"GOBP CEREBROSPINAL FLUID CIRCULATION"	"GOBP SCARNA LOCALIZATION TO CAJAL BODY"	"GOBP TELOMERASE RNA LOCALIZATION"	"GOBP ENDOTHELIAL CELL MATRIX ADHESION"	"GOBP REVERSIBLE DIFFERENTIATION"	"GOBP CELL DIFFERENTIATION INVOLVED IN PHENOTYPIC SWITCHING"	"GOBP IMMUNOLOGICAL MEMORY PROCESS"	"GOBP IMMUNOLOGICAL MEMORY FORMATION PROCESS"	"GOBP REGULATION OF PLASMA LIPOPROTEIN PARTICLE LEVELS"	"GOBP ENERGY HOMEOSTASIS"	"GOBP RESPONSE TO GRANULOCYTE MACROPHAGE COLONY STIMULATING FACTOR"	"GOBP RENAL PROTEIN ABSORPTION"	"GOBP LYMPHOCYTE MIGRATION INTO LYMPHOID ORGANS"	"GOBP DENDRITIC CELL DIFFERENTIATION"	"GOBP MATURE CONVENTIONAL DENDRITIC CELL DIFFERENTIATION"	"GOBP REGULATION OF MEMBRANE LIPID DISTRIBUTION"	"GOBP PROTEIN LINEAR POLYUBIQUITINATION"	"GOBP DENDRITIC CELL APOPTOTIC PROCESS"	"GOBP MOTOR NEURON APOPTOTIC PROCESS"	"GOBP TYPE B PANCREATIC CELL APOPTOTIC PROCESS"	"GOBP L KYNURENINE METABOLIC PROCESS"	"GOBP DENDRITIC SPINE MAINTENANCE"	"GOBP NCRNA EXPORT FROM NUCLEUS"	"GOBP ANTERIOR HEAD DEVELOPMENT"	"GOBP RESPONSE TO THYROID HORMONE"	"GOBP CELLULAR RESPONSE TO THYROID HORMONE STIMULUS"	"GOBP RESPONSE TO THYROXINE"	"GOBP DUCTUS ARTERIOSUS CLOSURE"	"GOBP VASCULAR ASSOCIATED SMOOTH MUSCLE CELL DEVELOPMENT"	"GOBP PRESYNAPTIC MEMBRANE ORGANIZATION"	"GOBP SYNAPTIC VESICLE CLUSTERING"	"GOBP CRANIOFACIAL SUTURE MORPHOGENESIS"	"GOBP POSTSYNAPTIC MEMBRANE ASSEMBLY"	"GOBP AMPA GLUTAMATE RECEPTOR CLUSTERING"	"GOBP GEPHYRIN CLUSTERING INVOLVED IN POSTSYNAPTIC DENSITY ASSEMBLY"	"GOBP POSTSYNAPTIC DENSITY PROTEIN 95 CLUSTERING"	"GOBP RECEPTOR LOCALIZATION TO SYNAPSE"	"GOBP NEURONAL STEM CELL POPULATION MAINTENANCE"	"GOBP POSITIVE REGULATION OF INHIBITORY POSTSYNAPTIC POTENTIAL"	"GOBP MESENCHYMAL CELL APOPTOTIC PROCESS"	"GOBP GABAERGIC NEURON DIFFERENTIATION"	"GOBP AMMONIUM ION METABOLIC PROCESS"	"GOBP MESENCHYMAL STEM CELL PROLIFERATION"	"GOBP EPOXIDE METABOLIC PROCESS"	"GOBP RUFFLE ASSEMBLY"	"GOBP AMELOGENESIS"	"GOBP DENTINOGENESIS"	"GOBP APOPTOTIC SIGNALING PATHWAY"	"GOBP EXTRINSIC APOPTOTIC SIGNALING PATHWAY"	"GOBP INTRINSIC APOPTOTIC SIGNALING PATHWAY"	"GOBP EXECUTION PHASE OF APOPTOSIS"	"GOBP HISTONE H3 K36 TRIMETHYLATION"	"GOBP NEGATIVE REGULATION OF TRANSCRIPTION FROM RNA POLYMERASE II PROMOTER IN RESPONSE TO STRESS"	"GOBP ACTIVATION OF CYSTEINE TYPE ENDOPEPTIDASE ACTIVITY"	"GOBP RENAL FILTRATION"	"GOBP RESPONSE TO GONADOTROPIN RELEASING HORMONE"	"GOBP LYSOSOMAL MEMBRANE ORGANIZATION"	"GOBP CELLULAR RESPONSE TO TOXIC SUBSTANCE"	"GOBP CHROMOSOME ATTACHMENT TO THE NUCLEAR ENVELOPE"	"GOBP HEMATOPOIETIC STEM CELL MIGRATION TO BONE MARROW"	"GOBP AMYLOID BETA CLEARANCE"	"GOBP MITOCHONDRIAL RESPIRASOME ASSEMBLY"	"GOBP RENAL TUBULAR SECRETION"	"GOBP SELF PROTEOLYSIS"	"GOBP OMEGA HYDROXYLASE P450 PATHWAY"	"GOBP COMPLEMENT DEPENDENT CYTOTOXICITY"	"GOBP KERATINOCYTE APOPTOTIC PROCESS"	"GOBP HEPATOCYTE APOPTOTIC PROCESS"	"GOBP XMP METABOLIC PROCESS"	"GOBP PROGRAMMED NECROTIC CELL DEATH"	"GOBP RESPONSE TO ALCOHOL"	"GOBP CELLULAR RESPONSE TO ALCOHOL"	"GOBP PLASMA MEMBRANE TUBULATION"	"GOBP MELANOCYTE PROLIFERATION"	"GOBP ZYMOGEN INHIBITION"	"GOBP MITOCHONDRIAL OUTER MEMBRANE PERMEABILIZATION"	"GOBP NEUTROPHIL CLEARANCE"	"GOBP AUTOPHAGOSOME MATURATION"	"GOBP PRENYLATION"	"GOBP CHORIONIC TROPHOBLAST CELL PROLIFERATION"	"GOBP RESPONSE TO INTERLEUKIN 17"	"GOBP HYPOXIA INDUCIBLE FACTOR 1ALPHA SIGNALING PATHWAY"	"GOBP LIVER REGENERATION"	"GOBP PROTEIN MATURATION BY IRON SULFUR CLUSTER TRANSFER"	"GOBP SUPRAMOLECULAR FIBER ORGANIZATION"	"GOBP UBIQUITIN DEPENDENT GLYCOPROTEIN ERAD PATHWAY"	"GOBP PROGRAMMED CELL DEATH IN RESPONSE TO REACTIVE OXYGEN SPECIES"	"GOBP MOTOR NEURON MIGRATION"	"GOBP SYNAPTIC VESICLE LOCALIZATION"	"GOBP DENDRITE EXTENSION"	"GOBP NEURON PROJECTION GUIDANCE"	"GOBP REGULATION OF VESICLE SIZE"	"GOBP PROTEIN LOCALIZATION TO NON MOTILE CILIUM"	"GOBP RECEPTOR LOCALIZATION TO NON MOTILE CILIUM"	"GOBP STRESS RESPONSE TO METAL ION"	"GOBP MANNOSYLATION"	"GOBP SIALYLATION"	"GOBP NECROPTOTIC SIGNALING PATHWAY"	"GOBP MYELOID LEUKOCYTE MIGRATION"	"GOBP GRANULOCYTE MIGRATION"	"GOBP MAST CELL MIGRATION"	"GOBP SEQUESTERING OF IRON ION"	"GOBP LAMELLIPODIUM ORGANIZATION"	"GOBP POTASSIUM ION EXPORT ACROSS PLASMA MEMBRANE"	"GOBP L ARGININE IMPORT ACROSS PLASMA MEMBRANE"	"GOBP CALCITONIN FAMILY RECEPTOR SIGNALING PATHWAY"	"GOBP AMYLIN RECEPTOR SIGNALING PATHWAY"	"GOBP DOUBLE STRAND BREAK REPAIR VIA CLASSICAL NONHOMOLOGOUS END JOINING"	"GOBP HISTONE H3 K4 MONOMETHYLATION"	"GOBP RECEPTOR SIGNALING PATHWAY VIA STAT"	"GOBP CONNECTIVE TISSUE REPLACEMENT"	"GOBP CALCINEURIN MEDIATED SIGNALING"	"GOBP SPERM MOTILITY"	"GOBP DE NOVO CENTRIOLE ASSEMBLY"	"GOBP SKELETAL MUSCLE FIBER DIFFERENTIATION"	"GOBP HISTONE H3 K27 TRIMETHYLATION"	"GOBP CENTRIOLE ASSEMBLY"	"GOBP DEFENSE RESPONSE TO OTHER ORGANISM"	"GOBP DETECTION OF OTHER ORGANISM"	"GOBP DETECTION OF EXTERNAL BIOTIC STIMULUS"	"GOBP CELLULAR RESPONSE TO VIRUS"	"GOBP OBSERVATIONAL LEARNING"	"GOBP LEARNED VOCALIZATION BEHAVIOR OR VOCAL LEARNING"	"GOBP CELL CELL ADHESION"	"GOBP CATION TRANSMEMBRANE TRANSPORT"	"GOBP ANION TRANSMEMBRANE TRANSPORT"	"GOBP IMPORT INTO CELL"	"GOBP INORGANIC ION TRANSMEMBRANE TRANSPORT"	"GOBP INORGANIC ANION TRANSMEMBRANE TRANSPORT"	"GOBP REGULATION OF SYNAPTIC VESICLE CYCLE"	"GOBP REGULATION OF NEUROTRANSMITTER RECEPTOR LOCALIZATION TO POSTSYNAPTIC SPECIALIZATION MEMBRANE"	"GOBP POSTSYNAPTIC SPECIALIZATION ASSEMBLY"	"GOBP NEUROTRANSMITTER LOADING INTO SYNAPTIC VESICLE"	"GOBP CARBOHYDRATE IMPORT ACROSS PLASMA MEMBRANE"	"GOBP GLUCOSE IMPORT ACROSS PLASMA MEMBRANE"	"GOBP IRON ION IMPORT ACROSS PLASMA MEMBRANE"	"GOBP L GLUTAMATE IMPORT ACROSS PLASMA MEMBRANE"	"GOBP LEUCINE IMPORT ACROSS PLASMA MEMBRANE"	"GOBP SODIUM ION IMPORT ACROSS PLASMA MEMBRANE"	"GOBP MAINTENANCE OF CELL NUMBER"	"GOBP MACROMOLECULE DEACYLATION"	"GOBP MACROMOLECULE DEPALMITOYLATION"	"GOBP POSITIVE REGULATION OF THE FORCE OF HEART CONTRACTION"	"GOBP IMPORT ACROSS PLASMA MEMBRANE"	"GOBP CELL CELL ADHESION VIA PLASMA MEMBRANE ADHESION MOLECULES"	"GOBP CELL AGGREGATION"	"GOBP BONE CELL DEVELOPMENT"	"GOBP DETOXIFICATION"	"GOBP RESPONSE TO INTERLEUKIN 7"	"GOBP SKIN EPIDERMIS DEVELOPMENT"	"GOBP POSITIVE REGULATION OF MITOPHAGY IN RESPONSE TO MITOCHONDRIAL DEPOLARIZATION"	"GOBP RESPONSE TO MITOCHONDRIAL DEPOLARISATION"	"GOBP NCRNA TRANSCRIPTION"	"GOBP MRNA CLEAVAGE INVOLVED IN MRNA PROCESSING"	"GOBP XENOPHAGY"	"GOBP MRNA DESTABILIZATION MEDIATED GENE SILENCING"	"GOBP REGULATION OF RENAL SYSTEM PROCESS"	"GOBP NEUROTRANSMITTER REUPTAKE"	"GOBP NUCLEAR CHROMOSOME SEGREGATION"	"GOBP SPONTANEOUS SYNAPTIC TRANSMISSION"	"GOBP MODULATION OF EXCITATORY POSTSYNAPTIC POTENTIAL"	"GOBP FOLATE TRANSMEMBRANE TRANSPORT"	"GOBP PROTEIN TRANSPORT ALONG MICROTUBULE"	"GOBP INTESTINAL LIPID ABSORPTION"	"GOBP BONE GROWTH"	"GOBP CELLULAR OXIDANT DETOXIFICATION"	"GOBP VESICLE MEDIATED TRANSPORT TO THE PLASMA MEMBRANE"	"GOBP NEUROTRANSMITTER RECEPTOR TRANSPORT TO PLASMA MEMBRANE"	"GOBP MAINTENANCE OF POSTSYNAPTIC SPECIALIZATION STRUCTURE"	"GOBP SYNAPSE PRUNING"	"GOBP POSTSYNAPTIC NEUROTRANSMITTER RECEPTOR INTERNALIZATION"	"GOBP MODIFICATION OF POSTSYNAPTIC ACTIN CYTOSKELETON"	"GOBP NEUROTRANSMITTER RECEPTOR TRANSPORT ENDOSOME TO POSTSYNAPTIC MEMBRANE"	"GOBP REGULATION OF ACTION POTENTIAL"	"GOBP REGULATION OF CARDIAC MUSCLE CELL ACTION POTENTIAL"	"GOBP REGULATION OF MEMBRANE DEPOLARIZATION DURING ACTION POTENTIAL"	"GOBP REGULATION OF MEMBRANE REPOLARIZATION DURING ACTION POTENTIAL"	"GOBP REGULATION OF NEURONAL ACTION POTENTIAL"	"GOBP REGULATION OF CARDIAC MUSCLE CELL ACTION POTENTIAL INVOLVED IN REGULATION OF CONTRACTION"	"GOBP REGULATION OF VENTRICULAR CARDIAC MUSCLE CELL ACTION POTENTIAL"	"GOBP MEMBRANE REPOLARIZATION DURING ATRIAL CARDIAC MUSCLE CELL ACTION POTENTIAL"	"GOBP MEMBRANE REPOLARIZATION DURING VENTRICULAR CARDIAC MUSCLE CELL ACTION POTENTIAL"	"GOBP RETROGRADE TRANS SYNAPTIC SIGNALING"	"GOBP RETROGRADE TRANS SYNAPTIC SIGNALING BY LIPID"	"GOBP POSTSYNAPTIC SIGNAL TRANSDUCTION"	"GOBP VESICLE MEDIATED TRANSPORT BETWEEN ENDOSOMAL COMPARTMENTS"	"GOBP AXONAL TRANSPORT"	"GOBP DENDRITIC TRANSPORT"	"GOBP ANTEROGRADE DENDRITIC TRANSPORT"	"GOBP NEUROTRANSMITTER RECEPTOR TRANSPORT POSTSYNAPTIC ENDOSOME TO LYSOSOME"	"GOBP RECEPTOR DIFFUSION TRAPPING"	"GOBP ANTEROGRADE AXONAL TRANSPORT OF MITOCHONDRION"	"GOBP REGULATION OF POSTSYNAPTIC NEUROTRANSMITTER RECEPTOR ACTIVITY"	"GOBP ANTEROGRADE DENDRITIC TRANSPORT OF NEUROTRANSMITTER RECEPTOR COMPLEX"	"GOBP POSTSYNAPTIC ACTIN CYTOSKELETON ORGANIZATION"	"GOBP EXCITATORY CHEMICAL SYNAPTIC TRANSMISSION"	"GOBP VESICLE MEDIATED TRANSPORT IN SYNAPSE"	"GOBP CALMODULIN DEPENDENT KINASE SIGNALING PATHWAY"	"GOBP MODIFICATION OF POSTSYNAPTIC STRUCTURE"	"GOBP VESICLE TETHERING"	"GOBP SPHINGOLIPID TRANSLOCATION"	"GOBP VESICLE TETHERING TO GOLGI"	"GOBP POSTSYNAPSE ASSEMBLY"	"GOBP REGULATION OF POSTSYNAPTIC MEMBRANE NEUROTRANSMITTER RECEPTOR LEVELS"	"GOBP POSTSYNAPTIC SPECIALIZATION ORGANIZATION"	"GOBP MICROTUBULE BASED TRANSPORT"	"GOBP TRNA 5 END PROCESSING"	"GOBP REGULATION OF POSTSYNAPTIC NEUROTRANSMITTER RECEPTOR INTERNALIZATION"	"GOBP REGULATION OF POSTSYNAPTIC SPECIALIZATION ASSEMBLY"	"GOBP REGULATION OF MODIFICATION OF POSTSYNAPTIC STRUCTURE"	"GOBP POSTSYNAPTIC MODULATION OF CHEMICAL SYNAPTIC TRANSMISSION"	"GOBP PRESYNAPTIC MODULATION OF CHEMICAL SYNAPTIC TRANSMISSION"	"GOBP PRESYNAPSE ORGANIZATION"	"GOBP POSTSYNAPSE ORGANIZATION"	"GOBP REGULATION OF PRESYNAPSE ORGANIZATION"	"GOBP REGULATION OF POSTSYNAPSE ORGANIZATION"	"GOBP REGULATION OF TRANS SYNAPTIC SIGNALING"	"GOBP POSTSYNAPTIC CYTOSKELETON ORGANIZATION"	"GOBP VESICLE FUSION TO PLASMA MEMBRANE"	"GOBP REGULATION OF PRESYNAPTIC MEMBRANE POTENTIAL"	"GOBP REGULATION OF PRESYNAPTIC CYTOSOLIC CALCIUM ION CONCENTRATION"	"GOBP SYNAPTIC VESICLE CYTOSKELETAL TRANSPORT"	"GOBP ACTIN FILAMENT BASED TRANSPORT"	"GOBP VESICLE CYTOSKELETAL TRAFFICKING"	"GOBP PRESYNAPTIC DENSE CORE VESICLE EXOCYTOSIS"	"GOBP POSTSYNAPSE TO NUCLEUS SIGNALING PATHWAY"	"GOBP SYNAPTIC VESICLE ENDOSOMAL PROCESSING"	"GOBP SYNAPTIC SIGNALING"	"GOBP TRANS SYNAPTIC SIGNALING BY LIPID"	"GOBP TRANS SYNAPTIC SIGNALING BY TRANS SYNAPTIC COMPLEX"	"GOBP REGULATION OF TRANSLATION AT SYNAPSE MODULATING SYNAPTIC TRANSMISSION"	"GOBP TRANS SYNAPTIC SIGNALING MODULATING SYNAPTIC TRANSMISSION"	"GOBP MAINTENANCE OF SYNAPSE STRUCTURE"	"GOBP SYNAPTIC MEMBRANE ADHESION"	"GOBP MODIFICATION OF SYNAPTIC STRUCTURE"	"GOBP CHEMICAL SYNAPTIC TRANSMISSION POSTSYNAPTIC"	"GOBP REGULATION OF POSTSYNAPTIC CYTOSOLIC CALCIUM ION CONCENTRATION"	"GOBP INORGANIC ION IMPORT ACROSS PLASMA MEMBRANE"	"GOBP NEUROTRANSMITTER RECEPTOR INTERNALIZATION"	"GOBP REGULATION OF NEUROTRANSMITTER RECEPTOR ACTIVITY"	"GOBP PROTEIN LOCALIZATION TO AXON"	"GOBP CARDIAC MUSCLE CELL MEMBRANE REPOLARIZATION"	"GOBP REGULATION OF CARDIAC MUSCLE CELL MEMBRANE REPOLARIZATION"	"GOBP ATRIAL CARDIAC MUSCLE CELL MEMBRANE REPOLARIZATION"	"GOBP VENTRICULAR CARDIAC MUSCLE CELL MEMBRANE REPOLARIZATION"	"GOBP NEUROTRANSMITTER RECEPTOR TRANSPORT"	"GOBP ENDOSOME TO PLASMA MEMBRANE PROTEIN TRANSPORT"	"GOBP AXO DENDRITIC PROTEIN TRANSPORT"	"GOBP NEUROTRANSMITTER RECEPTOR LOCALIZATION TO POSTSYNAPTIC SPECIALIZATION MEMBRANE"	"GOBP VASCULAR ENDOTHELIAL CELL PROLIFERATION"	"GOBP MITOTIC NUCLEAR MEMBRANE ORGANIZATION"	"GOBP INTESTINAL HEXOSE ABSORPTION"	"GOBP REGULATION OF INFLAMMATORY RESPONSE TO WOUNDING"	"GOBP NEURON PROJECTION ORGANIZATION"	"GOBP PROTEIN MATURATION BY 4FE 4S CLUSTER TRANSFER"	"GOBP REGULATION OF CELLULAR RESPONSE TO OSMOTIC STRESS"	"GOBP REGULATION OF CALCINEURIN MEDIATED SIGNALING"	"GOBP NEGATIVE REGULATION OF CALCINEURIN MEDIATED SIGNALING"	"GOBP POSITIVE REGULATION OF CALCINEURIN MEDIATED SIGNALING"	"GOBP REGULATION OF ADENYLATE CYCLASE ACTIVATING G PROTEIN COUPLED RECEPTOR SIGNALING PATHWAY"	"GOBP NEGATIVE REGULATION OF ADENYLATE CYCLASE ACTIVATING G PROTEIN COUPLED RECEPTOR SIGNALING PATHWAY"	"GOBP AMINOACYL TRNA METABOLISM INVOLVED IN TRANSLATIONAL FIDELITY"	"GOBP REGULATION OF GLUTAMATE RECEPTOR CLUSTERING"	"GOBP PROTEIN DNA COVALENT CROSS LINKING REPAIR"	"GOBP PURINE RIBONUCLEOTIDE SALVAGE"	"GOBP REGULATION OF ACTOMYOSIN STRUCTURE ORGANIZATION"	"GOBP CARDIAC MUSCLE MYOBLAST PROLIFERATION"	"GOBP REGULATION OF ACTIN FILAMENT ORGANIZATION"	"GOBP HIPPOCAMPAL NEURON APOPTOTIC PROCESS"	"GOBP CELLULAR DETOXIFICATION OF ALDEHYDE"	"GOBP CELLULAR RESPONSE TO ALDEHYDE"	"GOBP MRNA ALTERNATIVE POLYADENYLATION"	"GOBP POSITIVE REGULATION OF ANIMAL ORGAN MORPHOGENESIS"	"GOBP REGULATION OF LIPID TRANSPORTER ACTIVITY"	"GOBP BIOMINERALIZATION"	"GOBP REGULATION OF BIOMINERALIZATION"	"GOBP NEGATIVE REGULATION OF BIOMINERALIZATION"	"GOBP POSITIVE REGULATION OF BIOMINERALIZATION"	"GOBP RNA DECAPPING"	"GOBP METHYLGUANOSINE CAP DECAPPING"	"GOBP INTERMEMBRANE LIPID TRANSFER"	"GOBP NEGATIVE REGULATION OF PLASMA MEMBRANE BOUNDED CELL PROJECTION ASSEMBLY"	"GOBP POSITIVE REGULATION OF PLASMA MEMBRANE BOUNDED CELL PROJECTION ASSEMBLY"	"GOBP REGULATION OF MACROPHAGE PROLIFERATION"	"GOBP POSITIVE REGULATION OF COLD INDUCED THERMOGENESIS"	"GOBP NEGATIVE REGULATION OF COLD INDUCED THERMOGENESIS"	"GOBP STEROID HORMONE BIOSYNTHETIC PROCESS"	"GOBP REGULATION OF FOCAL ADHESION DISASSEMBLY"	"GOBP REGULATION OF BILE ACID SECRETION"	"GOBP TIGHT JUNCTION ORGANIZATION"	"GOBP MUCOCILIARY CLEARANCE"	"GOBP HYDROCARBON METABOLIC PROCESS"	"GOBP OLEFINIC COMPOUND METABOLIC PROCESS"	"GOBP OLEFINIC COMPOUND BIOSYNTHETIC PROCESS"	"GOBP REGULATION OF PIGMENTATION"	"GOBP SPERM FLAGELLUM ASSEMBLY"	"GOBP SPERM MITOCHONDRIAL SHEATH ASSEMBLY"	"GOBP MITOTIC NUCLEAR DIVISION"	"GOBP MITOCHONDRIAL ADP TRANSMEMBRANE TRANSPORT"	"GOBP EXOCYTIC PROCESS"	"GOBP LIPID DROPLET FORMATION"	"GOBP CELLULAR RESPONSE TO OXIDISED LOW DENSITY LIPOPROTEIN PARTICLE STIMULUS"	"GOBP MITOCHONDRIAL GENE EXPRESSION"	"GOBP NEURON PROJECTION ARBORIZATION"	"GOBP DENDRITE ARBORIZATION"	"GOBP EXTRACELLULAR VESICLE BIOGENESIS"	"GOBP EXPORT ACROSS PLASMA MEMBRANE"	"GOBP POSITIVE REGULATION OF LYMPHOCYTE CHEMOTAXIS"	"GOBP OLIGOPEPTIDE IMPORT ACROSS PLASMA MEMBRANE"	"GOBP REGULATION OF LONG CHAIN FATTY ACID IMPORT INTO CELL"	"GOBP PRESYNAPTIC ENDOCYTOSIS"	"GOBP PROTEIN MONO ADP RIBOSYLATION"	"GOBP AMINOPHOSPHOLIPID TRANSLOCATION"	"GOBP EXPORT FROM CELL"	"GOBP LIPID EXPORT FROM CELL"	"GOBP LIPID IMPORT INTO CELL"	"GOBP CYCLIC GMP AMP TRANSMEMBRANE IMPORT ACROSS PLASMA MEMBRANE"	"GOBP ANTIVIRAL INNATE IMMUNE RESPONSE"	"GOBP SIGNALING RECEPTOR LIGAND PRECURSOR PROCESSING"	"GOBP INTEGRATED STRESS RESPONSE SIGNALING"	"GOBP GRANZYME MEDIATED PROGRAMMED CELL DEATH SIGNALING PATHWAY"	"GOBP DEFENSE RESPONSE TO SYMBIONT"	"GOBP UBIQUITIN DEPENDENT PROTEIN CATABOLIC PROCESS VIA THE C END DEGRON RULE PATHWAY"	"GOBP INFLAMMASOME COMPLEX ASSEMBLY"	"GOBP NON MEMBRANE BOUNDED ORGANELLE ASSEMBLY"	"GOBP FACULTATIVE HETEROCHROMATIN ASSEMBLY"	"GOBP CONSTITUTIVE HETEROCHROMATIN ASSEMBLY"	"GOBP REGULATION OF SPONTANEOUS SYNAPTIC TRANSMISSION"	"GOBP REGULATION OF NEURON PROJECTION ARBORIZATION"	"GOBP POSITIVE REGULATION OF NEURON PROJECTION ARBORIZATION"	"GOBP REGULATION OF DEACETYLASE ACTIVITY"	"GOBP NEUROINFLAMMATORY RESPONSE"	"GOBP POSITIVE REGULATION OF NEUROINFLAMMATORY RESPONSE"	"GOBP NEGATIVE REGULATION OF NEUROINFLAMMATORY RESPONSE"	"GOBP AMYLOID BETA CLEARANCE BY TRANSCYTOSIS"	"GOBP AMYLOID BETA CLEARANCE BY CELLULAR CATABOLIC PROCESS"	"GOBP NEURON GLIAL CELL SIGNALING"	"GOBP PROTEIN LOCALIZATION TO CELL CELL JUNCTION"	"GOBP CELL SUBSTRATE JUNCTION ORGANIZATION"	"GOBP REGULATION OF CELL SUBSTRATE JUNCTION ORGANIZATION"	"GOBP POSITIVE REGULATION OF CELL SUBSTRATE JUNCTION ORGANIZATION"	"GOBP NEGATIVE REGULATION OF CELL SUBSTRATE JUNCTION ORGANIZATION"	"GOBP CELL JUNCTION DISASSEMBLY"	"GOBP REGULATION OF PHOSPHATIDYLCHOLINE METABOLIC PROCESS"	"GOBP CELL CELL SIGNALING BY WNT"	"GOBP POSITIVE REGULATION OF DENDRITE DEVELOPMENT"	"GOBP NEGATIVE REGULATION OF CYTOKINE PRODUCTION INVOLVED IN INFLAMMATORY RESPONSE"	"GOBP POSITIVE REGULATION OF CYTOKINE PRODUCTION INVOLVED IN INFLAMMATORY RESPONSE"	"GOBP REGULATION OF PROTEIN KINASE C ACTIVITY"	"GOBP REGULATION OF SUBSTRATE ADHESION DEPENDENT CELL SPREADING"	"GOBP POSITIVE REGULATION OF SUBSTRATE ADHESION DEPENDENT CELL SPREADING"	"GOBP REGULATION OF RUFFLE ASSEMBLY"	"GOBP NEGATIVE REGULATION OF RUFFLE ASSEMBLY"	"GOBP POSITIVE REGULATION OF RUFFLE ASSEMBLY"	"GOBP REGULATION OF CELLULAR RESPONSE TO HEAT"	"GOBP REGULATION OF CELLULAR RESPONSE TO HYPOXIA"	"GOBP NEGATIVE REGULATION OF CELLULAR RESPONSE TO HYPOXIA"	"GOBP REGULATION OF PROTEIN K63 LINKED UBIQUITINATION"	"GOBP NEGATIVE REGULATION OF PROTEIN K63 LINKED UBIQUITINATION"	"GOBP NEGATIVE REGULATION OF CERAMIDE BIOSYNTHETIC PROCESS"	"GOBP REGULATION OF CELLULAR RESPONSE TO INSULIN STIMULUS"	"GOBP NEGATIVE REGULATION OF CELLULAR RESPONSE TO INSULIN STIMULUS"	"GOBP POSITIVE REGULATION OF CELLULAR RESPONSE TO INSULIN STIMULUS"	"GOBP POSITIVE REGULATION OF G1 S TRANSITION OF MITOTIC CELL CYCLE"	"GOBP REGULATION OF ENDOPLASMIC RETICULUM UNFOLDED PROTEIN RESPONSE"	"GOBP NEGATIVE REGULATION OF ENDOPLASMIC RETICULUM UNFOLDED PROTEIN RESPONSE"	"GOBP POSITIVE REGULATION OF ENDOPLASMIC RETICULUM UNFOLDED PROTEIN RESPONSE"	"GOBP REGULATION OF NODAL SIGNALING PATHWAY"	"GOBP NEGATIVE REGULATION OF NODAL SIGNALING PATHWAY"	"GOBP REGULATION OF HISTONE H3 K9 TRIMETHYLATION"	"GOBP NEGATIVE REGULATION OF HISTONE H3 K9 TRIMETHYLATION"	"GOBP EXTRACELLULAR REGULATION OF SIGNAL TRANSDUCTION"	"GOBP REGULATION OF EXECUTION PHASE OF APOPTOSIS"	"GOBP NEGATIVE REGULATION OF EXECUTION PHASE OF APOPTOSIS"	"GOBP POSITIVE REGULATION OF EXECUTION PHASE OF APOPTOSIS"	"GOBP REGULATION OF RECEPTOR BINDING"	"GOBP NEGATIVE REGULATION OF RECEPTOR BINDING"	"GOBP POSITIVE REGULATION OF RECEPTOR BINDING"	"GOBP REGULATION OF HYALURONAN BIOSYNTHETIC PROCESS"	"GOBP REGULATION OF NODAL SIGNALING PATHWAY INVOLVED IN DETERMINATION OF LEFT RIGHT ASYMMETRY"	"GOBP REGULATION OF DEFENSE RESPONSE TO FUNGUS"	"GOBP REGULATION OF NUCLEAR TRANSCRIBED MRNA CATABOLIC PROCESS DEADENYLATION DEPENDENT DECAY"	"GOBP NEGATIVE REGULATION OF NUCLEAR TRANSCRIBED MRNA CATABOLIC PROCESS DEADENYLATION DEPENDENT DECAY"	"GOBP POSITIVE REGULATION OF NUCLEAR TRANSCRIBED MRNA CATABOLIC PROCESS DEADENYLATION DEPENDENT DECAY"	"GOBP REGULATION OF BONE MINERALIZATION INVOLVED IN BONE MATURATION"	"GOBP REGULATION OF PROTEIN LOCALIZATION TO NUCLEUS"	"GOBP NEGATIVE REGULATION OF PROTEIN LOCALIZATION TO NUCLEUS"	"GOBP POSITIVE REGULATION OF PROTEIN LOCALIZATION TO NUCLEUS"	"GOBP REGULATION OF OOCYTE MATURATION"	"GOBP REGULATION OF AMYLOID BETA CLEARANCE"	"GOBP NEGATIVE REGULATION OF AMYLOID BETA CLEARANCE"	"GOBP POSITIVE REGULATION OF AMYLOID BETA CLEARANCE"	"GOBP NEGATIVE REGULATION OF NLRP3 INFLAMMASOME COMPLEX ASSEMBLY"	"GOBP POSITIVE REGULATION OF NLRP3 INFLAMMASOME COMPLEX ASSEMBLY"	"GOBP REGULATION OF PHENOTYPIC SWITCHING"	"GOBP REGULATION OF SYNAPTIC VESICLE ENDOCYTOSIS"	"GOBP POSITIVE REGULATION OF SYNAPTIC VESICLE ENDOCYTOSIS"	"GOBP POSITIVE REGULATION OF RIG I SIGNALING PATHWAY"	"GOBP REGULATION OF CYTOPLASMIC TRANSLATIONAL ELONGATION"	"GOBP REGULATION OF DNA DIRECTED DNA POLYMERASE ACTIVITY"	"GOBP REGULATION OF LONG TERM SYNAPTIC POTENTIATION"	"GOBP NEGATIVE REGULATION OF LONG TERM SYNAPTIC POTENTIATION"	"GOBP POSITIVE REGULATION OF LONG TERM SYNAPTIC POTENTIATION"	"GOBP REGULATION OF PHOSPHOLIPASE C ACTIVITY"	"GOBP REGULATION OF MRNA POLYADENYLATION"	"GOBP NEGATIVE REGULATION OF SECONDARY METABOLITE BIOSYNTHETIC PROCESS"	"GOBP POSITIVE REGULATION OF SECONDARY METABOLITE BIOSYNTHETIC PROCESS"	"GOBP NEGATIVE REGULATION OF CELLULAR RESPONSE TO OXIDATIVE STRESS"	"GOBP REGULATION OF DEFENSE RESPONSE TO BACTERIUM"	"GOBP NEGATIVE REGULATION OF DEFENSE RESPONSE TO BACTERIUM"	"GOBP POSITIVE REGULATION OF DEFENSE RESPONSE TO BACTERIUM"	"GOBP REGULATION OF GLUTAMATE RECEPTOR SIGNALING PATHWAY"	"GOBP REGULATION OF LONG TERM SYNAPTIC DEPRESSION"	"GOBP POSITIVE REGULATION OF LONG TERM SYNAPTIC DEPRESSION"	"GOBP REGULATION OF PHOSPHOLIPASE C ACTIVATING G PROTEIN COUPLED RECEPTOR SIGNALING PATHWAY"	"GOBP REGULATION OF P38MAPK CASCADE"	"GOBP POSITIVE REGULATION OF P38MAPK CASCADE"	"GOBP POSITIVE REGULATION OF VASCULAR ENDOTHELIAL GROWTH FACTOR SIGNALING PATHWAY"	"GOBP REGULATION OF MEMBRANE DEPOLARIZATION DURING CARDIAC MUSCLE CELL ACTION POTENTIAL"	"GOBP MITOCHONDRIAL RNA MODIFICATION"	"GOBP REGULATION OF POTASSIUM ION TRANSMEMBRANE TRANSPORTER ACTIVITY"	"GOBP POSITIVE REGULATION OF POTASSIUM ION TRANSMEMBRANE TRANSPORTER ACTIVITY"	"GOBP REGULATION OF CALCIUM ION TRANSMEMBRANE TRANSPORTER ACTIVITY"	"GOBP POSITIVE REGULATION OF CALCIUM ION TRANSMEMBRANE TRANSPORTER ACTIVITY"	"GOBP REGULATION OF MITOCHONDRIAL OUTER MEMBRANE PERMEABILIZATION INVOLVED IN APOPTOTIC SIGNALING PATHWAY"	"GOBP NEGATIVE REGULATION OF MITOCHONDRIAL OUTER MEMBRANE PERMEABILIZATION INVOLVED IN APOPTOTIC SIGNALING PATHWAY"	"GOBP POSITIVE REGULATION OF MITOCHONDRIAL OUTER MEMBRANE PERMEABILIZATION INVOLVED IN APOPTOTIC SIGNALING PATHWAY"	"GOBP REGULATION OF RESPONSE TO REACTIVE OXYGEN SPECIES"	"GOBP NEGATIVE REGULATION OF RESPONSE TO REACTIVE OXYGEN SPECIES"	"GOBP POSITIVE REGULATION OF RESPONSE TO REACTIVE OXYGEN SPECIES"	"GOBP GLUCOSAMINE CONTAINING COMPOUND METABOLIC PROCESS"	"GOBP GLUCOSAMINE CONTAINING COMPOUND CATABOLIC PROCESS"	"GOBP REGULATION OF RELAXATION OF MUSCLE"	"GOBP NEGATIVE REGULATION OF RELAXATION OF MUSCLE"	"GOBP REGULATION OF AUTOPHAGOSOME MATURATION"	"GOBP NEGATIVE REGULATION OF AUTOPHAGOSOME MATURATION"	"GOBP POSITIVE REGULATION OF AUTOPHAGOSOME MATURATION"	"GOBP NEGATIVE REGULATION OF SIGNAL TRANSDUCTION IN ABSENCE OF LIGAND"	"GOBP CARBOHYDRATE DERIVATIVE METABOLIC PROCESS"	"GOBP CARBOHYDRATE DERIVATIVE CATABOLIC PROCESS"	"GOBP CARBOHYDRATE DERIVATIVE BIOSYNTHETIC PROCESS"	"GOBP INSULIN METABOLIC PROCESS"	"GOBP PRIMARY AMINO COMPOUND METABOLIC PROCESS"	"GOBP PRIMARY AMINO COMPOUND BIOSYNTHETIC PROCESS"	"GOBP NEGATIVE REGULATION OF TROPHOBLAST CELL MIGRATION"	"GOBP POSITIVE REGULATION OF TROPHOBLAST CELL MIGRATION"	"GOBP NEURAL CREST CELL MIGRATION INVOLVED IN AUTONOMIC NERVOUS SYSTEM DEVELOPMENT"	"GOBP REGULATION OF ERBB SIGNALING PATHWAY"	"GOBP NEGATIVE REGULATION OF ERBB SIGNALING PATHWAY"	"GOBP POSITIVE REGULATION OF ERBB SIGNALING PATHWAY"	"GOBP REGULATION OF EXTRACELLULAR MATRIX ASSEMBLY"	"GOBP POSITIVE REGULATION OF EXTRACELLULAR MATRIX ASSEMBLY"	"GOBP REGULATION OF TRANSCRIPTION FROM RNA POLYMERASE II PROMOTER INVOLVED IN HEART DEVELOPMENT"	"GOBP NEGATIVE REGULATION OF NEURON DEATH"	"GOBP POSITIVE REGULATION OF NEURON DEATH"	"GOBP REGULATION OF NIK NF KAPPAB SIGNALING"	"GOBP NEGATIVE REGULATION OF NIK NF KAPPAB SIGNALING"	"GOBP POSITIVE REGULATION OF NIK NF KAPPAB SIGNALING"	"GOBP POSITIVE REGULATION OF TRANSCRIPTION FROM RNA POLYMERASE II PROMOTER INVOLVED IN HEART DEVELOPMENT"	"GOBP CARBOHYDRATE DERIVATIVE TRANSPORT"	"GOBP NUCLEOSIDE PHOSPHATE CATABOLIC PROCESS"	"GOBP NUCLEOSIDE PHOSPHATE BIOSYNTHETIC PROCESS"	"GOBP REGULATION OF HYDROGEN PEROXIDE MEDIATED PROGRAMMED CELL DEATH"	"GOBP NEGATIVE REGULATION OF HYDROGEN PEROXIDE MEDIATED PROGRAMMED CELL DEATH"	"GOBP POSITIVE REGULATION OF HYDROGEN PEROXIDE MEDIATED PROGRAMMED CELL DEATH"	"GOBP REGULATION OF FLAGELLATED SPERM MOTILITY"	"GOBP REGULATION OF STORE OPERATED CALCIUM CHANNEL ACTIVITY"	"GOBP POSITIVE REGULATION OF STORE OPERATED CALCIUM CHANNEL ACTIVITY"	"GOBP REGULATION OF VASCULATURE DEVELOPMENT"	"GOBP NEGATIVE REGULATION OF VASCULATURE DEVELOPMENT"	"GOBP ORGANIC CYCLIC COMPOUND CATABOLIC PROCESS"	"GOBP ACETATE ESTER TRANSPORT"	"GOBP NEGATIVE REGULATION OF POTASSIUM ION TRANSMEMBRANE TRANSPORT"	"GOBP REGULATION OF VOLTAGE GATED CALCIUM CHANNEL ACTIVITY"	"GOBP NEGATIVE REGULATION OF VOLTAGE GATED CALCIUM CHANNEL ACTIVITY"	"GOBP POSITIVE REGULATION OF VOLTAGE GATED CALCIUM CHANNEL ACTIVITY"	"GOBP REGULATION OF TRANSFORMING GROWTH FACTOR BETA ACTIVATION"	"GOBP REGULATION OF TETRAPYRROLE METABOLIC PROCESS"	"GOBP PYRUVATE TRANSMEMBRANE TRANSPORT"	"GOBP REGULATION OF LYMPHANGIOGENESIS"	"GOBP ETHER BIOSYNTHETIC PROCESS"	"GOBP REGULATION OF ENDOTHELIAL TUBE MORPHOGENESIS"	"GOBP POSITIVE REGULATION OF TRANSCRIPTION FROM RNA POLYMERASE II PROMOTER INVOLVED IN CELLULAR RESPONSE TO CHEMICAL STIMULUS"	"GOBP ICOSANOID CATABOLIC PROCESS"	"GOBP REGULATION OF MITOPHAGY"	"GOBP NEGATIVE REGULATION OF MITOPHAGY"	"GOBP POSITIVE REGULATION OF MITOPHAGY"	"GOBP REGULATION OF HEMATOPOIETIC PROGENITOR CELL DIFFERENTIATION"	"GOBP NEGATIVE REGULATION OF HEMATOPOIETIC PROGENITOR CELL DIFFERENTIATION"	"GOBP POSITIVE REGULATION OF HEMATOPOIETIC PROGENITOR CELL DIFFERENTIATION"	"GOBP REGULATION OF DNA DEMETHYLATION"	"GOBP POSITIVE REGULATION OF DNA DEMETHYLATION"	"GOBP CHANGES TO DNA METHYLATION INVOLVED IN EMBRYO DEVELOPMENT"	"GOBP REGULATION OF ENDOTHELIAL CELL DEVELOPMENT"	"GOBP POSITIVE REGULATION OF ENDOTHELIAL CELL DEVELOPMENT"	"GOBP RESPONSE TO CAMPTOTHECIN"	"GOBP ORGANONITROGEN COMPOUND CATABOLIC PROCESS"	"GOBP ORGANONITROGEN COMPOUND BIOSYNTHETIC PROCESS"	"GOBP FATTY ACID DERIVATIVE METABOLIC PROCESS"	"GOBP FATTY ACID DERIVATIVE CATABOLIC PROCESS"	"GOBP FATTY ACID DERIVATIVE BIOSYNTHETIC PROCESS"	"GOBP ALPHA AMINO ACID METABOLIC PROCESS"	"GOBP ALPHA AMINO ACID CATABOLIC PROCESS"	"GOBP REGULATION OF VESICLE TRANSPORT ALONG MICROTUBULE"	"GOBP ORGANIC HYDROXY COMPOUND METABOLIC PROCESS"	"GOBP ORGANIC HYDROXY COMPOUND CATABOLIC PROCESS"	"GOBP ORGANIC HYDROXY COMPOUND BIOSYNTHETIC PROCESS"	"GOBP REGULATION OF SMOOTHENED SIGNALING PATHWAY INVOLVED IN DORSAL VENTRAL NEURAL TUBE PATTERNING"	"GOBP NEGATIVE REGULATION OF SMOOTHENED SIGNALING PATHWAY INVOLVED IN DORSAL VENTRAL NEURAL TUBE PATTERNING"	"GOBP REGULATION OF LYMPHOCYTE CHEMOTAXIS"	"GOBP REGULATION OF SYNAPTIC VESICLE MEMBRANE ORGANIZATION"	"GOBP NUCLEOSIDE TRANSMEMBRANE TRANSPORT"	"GOBP RESPONSE TO PEPTIDE"	"GOBP CELLULAR RESPONSE TO PEPTIDE"	"GOBP RESPONSE TO KETONE"	"GOBP CELLULAR RESPONSE TO KETONE"	"GOBP GLYCOSIDE TRANSPORT"	"GOBP GLYCOSYL COMPOUND METABOLIC PROCESS"	"GOBP GLYCOSYL COMPOUND CATABOLIC PROCESS"	"GOBP GLYCOSYL COMPOUND BIOSYNTHETIC PROCESS"	"GOBP CALCIUM ION EXPORT"	"GOBP QUINONE METABOLIC PROCESS"	"GOBP QUINONE CATABOLIC PROCESS"	"GOBP REGULATION OF SUPEROXIDE DISMUTASE ACTIVITY"	"GOBP REGULATION OF MITOTIC SPINDLE ASSEMBLY"	"GOBP IRON COORDINATION ENTITY TRANSPORT"	"GOBP NUCLEOTIDE TRANSMEMBRANE TRANSPORT"	"GOBP RESPONSE TO NITROGEN COMPOUND"	"GOBP CELLULAR RESPONSE TO NITROGEN COMPOUND"	"GOBP RESPONSE TO OXYGEN CONTAINING COMPOUND"	"GOBP CELLULAR RESPONSE TO OXYGEN CONTAINING COMPOUND"	"GOBP REGULATION OF CELL PROLIFERATION INVOLVED IN KIDNEY DEVELOPMENT"	"GOBP NEGATIVE REGULATION OF CELL PROLIFERATION INVOLVED IN KIDNEY DEVELOPMENT"	"GOBP POSITIVE REGULATION OF CELL PROLIFERATION INVOLVED IN KIDNEY DEVELOPMENT"	"GOBP REGULATION OF HISTONE DEACETYLASE ACTIVITY"	"GOBP POSITIVE REGULATION OF HISTONE DEACETYLASE ACTIVITY"	"GOBP POSITIVE REGULATION OF PLATELET AGGREGATION"	"GOBP REGULATION OF MYOBLAST FUSION"	"GOBP POSITIVE REGULATION OF MYOBLAST FUSION"	"GOBP LEUKOTRIENE D4 METABOLIC PROCESS"	"GOBP REGULATION OF SIGNAL TRANSDUCTION BY P53 CLASS MEDIATOR"	"GOBP NEGATIVE REGULATION OF SIGNAL TRANSDUCTION BY P53 CLASS MEDIATOR"	"GOBP POSITIVE REGULATION OF SIGNAL TRANSDUCTION BY P53 CLASS MEDIATOR"	"GOBP NEGATIVE REGULATION OF PROTEASOMAL PROTEIN CATABOLIC PROCESS"	"GOBP REGULATION OF TRANSCRIPTION OF NUCLEOLAR LARGE RRNA BY RNA POLYMERASE I"	"GOBP POSITIVE REGULATION OF TRANSCRIPTION OF NUCLEOLAR LARGE RRNA BY RNA POLYMERASE I"	"GOBP REGULATION OF HIGH VOLTAGE GATED CALCIUM CHANNEL ACTIVITY"	"GOBP NEGATIVE REGULATION OF HIGH VOLTAGE GATED CALCIUM CHANNEL ACTIVITY"	"GOBP REGULATION OF CELL COMMUNICATION BY ELECTRICAL COUPLING INVOLVED IN CARDIAC CONDUCTION"	"GOBP NEGATIVE REGULATION OF CELLULAR RESPIRATION"	"GOBP POSITIVE REGULATION OF CELLULAR RESPIRATION"	"GOBP NEGATIVE REGULATION OF MUSCLE TISSUE DEVELOPMENT"	"GOBP POSITIVE REGULATION OF MUSCLE TISSUE DEVELOPMENT"	"GOBP REGULATION OF POST TRANSLATIONAL PROTEIN MODIFICATION"	"GOBP REGULATION OF PROTEIN DEPOLYMERIZATION"	"GOBP POSITIVE REGULATION OF PROTEIN DEPOLYMERIZATION"	"GOBP REGULATION OF CELL JUNCTION ASSEMBLY"	"GOBP NEGATIVE REGULATION OF CELL JUNCTION ASSEMBLY"	"GOBP POSITIVE REGULATION OF CELL JUNCTION ASSEMBLY"	"GOBP REGULATION OF ATPASE COUPLED CALCIUM TRANSMEMBRANE TRANSPORTER ACTIVITY"	"GOBP NEGATIVE REGULATION OF ATPASE COUPLED CALCIUM TRANSMEMBRANE TRANSPORTER ACTIVITY"	"GOBP POSITIVE REGULATION OF ATPASE COUPLED CALCIUM TRANSMEMBRANE TRANSPORTER ACTIVITY"	"GOBP REGULATION OF RELAXATION OF CARDIAC MUSCLE"	"GOBP DENSE CORE GRANULE TRANSPORT"	"GOBP REGULATION OF CELL CYCLE CHECKPOINT"	"GOBP NEGATIVE REGULATION OF CELL CYCLE CHECKPOINT"	"GOBP POSITIVE REGULATION OF CELL CYCLE CHECKPOINT"	"GOBP REGULATION OF INWARD RECTIFIER POTASSIUM CHANNEL ACTIVITY"	"GOBP REGULATION OF PROTEIN ACETYLATION"	"GOBP NEGATIVE REGULATION OF PROTEIN ACETYLATION"	"GOBP POSITIVE REGULATION OF PROTEIN ACETYLATION"	"GOBP REGULATION OF CELL CYCLE PHASE TRANSITION"	"GOBP NEGATIVE REGULATION OF CELL CYCLE PHASE TRANSITION"	"GOBP POSITIVE REGULATION OF CELL CYCLE PHASE TRANSITION"	"GOBP REGULATION OF MITOTIC CELL CYCLE PHASE TRANSITION"	"GOBP NEGATIVE REGULATION OF MITOTIC CELL CYCLE PHASE TRANSITION"	"GOBP POSITIVE REGULATION OF MITOTIC CELL CYCLE PHASE TRANSITION"	"GOBP REGULATION OF MEIOTIC CELL CYCLE PHASE TRANSITION"	"GOBP POSITIVE REGULATION OF MEIOTIC CELL CYCLE PHASE TRANSITION"	"GOBP TOXIN TRANSPORT"	"GOBP FATTY ACID TRANSMEMBRANE TRANSPORT"	"GOBP POSITIVE REGULATION OF AMYLOID BETA FORMATION"	"GOBP REGULATION OF CILIUM ASSEMBLY"	"GOBP NEGATIVE REGULATION OF CILIUM ASSEMBLY"	"GOBP REGULATION OF CILIUM DEPENDENT CELL MOTILITY"	"GOBP REGULATION OF NADP METABOLIC PROCESS"	"GOBP REGULATION OF HEMATOPOIETIC STEM CELL PROLIFERATION"	"GOBP POSITIVE REGULATION OF HEMATOPOIETIC STEM CELL PROLIFERATION"	"GOBP REGULATION OF HEMATOPOIETIC STEM CELL DIFFERENTIATION"	"GOBP REGULATION OF EXTRINSIC APOPTOTIC SIGNALING PATHWAY VIA DEATH DOMAIN RECEPTORS"	"GOBP NEGATIVE REGULATION OF EXTRINSIC APOPTOTIC SIGNALING PATHWAY VIA DEATH DOMAIN RECEPTORS"	"GOBP POSITIVE REGULATION OF EXTRINSIC APOPTOTIC SIGNALING PATHWAY VIA DEATH DOMAIN RECEPTORS"	"GOBP POLYAMINE TRANSMEMBRANE TRANSPORT"	"GOBP RESPONSE TO L GLUTAMATE"	"GOBP RESPONSE TO SALT"	"GOBP CELLULAR RESPONSE TO SALT"	"GOBP NEGATIVE REGULATION OF PEPTIDYL CYSTEINE S NITROSYLATION"	"GOBP NEGATIVE REGULATION OF METAPHASE ANAPHASE TRANSITION OF CELL CYCLE"	"GOBP POSITIVE REGULATION OF METAPHASE ANAPHASE TRANSITION OF CELL CYCLE"	"GOBP REGULATION OF LEUKOCYTE DIFFERENTIATION"	"GOBP REGULATION OF MITOCHONDRIAL MEMBRANE PERMEABILITY INVOLVED IN APOPTOTIC PROCESS"	"GOBP NEGATIVE REGULATION OF MITOCHONDRIAL MEMBRANE PERMEABILITY INVOLVED IN APOPTOTIC PROCESS"	"GOBP REGULATION OF ORGANELLE ASSEMBLY"	"GOBP NEGATIVE REGULATION OF ORGANELLE ASSEMBLY"	"GOBP POSITIVE REGULATION OF ORGANELLE ASSEMBLY"	"GOBP REGULATION OF DNA DAMAGE RESPONSE SIGNAL TRANSDUCTION BY P53 CLASS MEDIATOR RESULTING IN TRANSCRIPTION OF P21 CLASS MEDIATOR"	"GOBP REGULATION OF INTRINSIC APOPTOTIC SIGNALING PATHWAY IN RESPONSE TO DNA DAMAGE BY P53 CLASS MEDIATOR"	"GOBP CELLULAR RESPONSE TO REACTIVE NITROGEN SPECIES"	"GOBP REGULATION OF OXIDATIVE STRESS INDUCED INTRINSIC APOPTOTIC SIGNALING PATHWAY"	"GOBP NEGATIVE REGULATION OF OXIDATIVE STRESS INDUCED INTRINSIC APOPTOTIC SIGNALING PATHWAY"	"GOBP POSITIVE REGULATION OF OXIDATIVE STRESS INDUCED INTRINSIC APOPTOTIC SIGNALING PATHWAY"	"GOBP REGULATION OF INTRINSIC APOPTOTIC SIGNALING PATHWAY IN RESPONSE TO OSMOTIC STRESS"	"GOBP NEGATIVE REGULATION OF INTRINSIC APOPTOTIC SIGNALING PATHWAY IN RESPONSE TO OSMOTIC STRESS"	"GOBP KETONE BODY METABOLIC PROCESS"	"GOBP REGULATION OF INTRINSIC APOPTOTIC SIGNALING PATHWAY IN RESPONSE TO DNA DAMAGE"	"GOBP NEGATIVE REGULATION OF INTRINSIC APOPTOTIC SIGNALING PATHWAY IN RESPONSE TO DNA DAMAGE"	"GOBP POSITIVE REGULATION OF INTRINSIC APOPTOTIC SIGNALING PATHWAY IN RESPONSE TO DNA DAMAGE"	"GOBP REGULATION OF ENDOPLASMIC RETICULUM STRESS INDUCED INTRINSIC APOPTOTIC SIGNALING PATHWAY"	"GOBP NEGATIVE REGULATION OF ENDOPLASMIC RETICULUM STRESS INDUCED INTRINSIC APOPTOTIC SIGNALING PATHWAY"	"GOBP POSITIVE REGULATION OF ENDOPLASMIC RETICULUM STRESS INDUCED INTRINSIC APOPTOTIC SIGNALING PATHWAY"	"GOBP REGULATION OF INTRINSIC APOPTOTIC SIGNALING PATHWAY BY P53 CLASS MEDIATOR"	"GOBP NEGATIVE REGULATION OF INTRINSIC APOPTOTIC SIGNALING PATHWAY BY P53 CLASS MEDIATOR"	"GOBP POSITIVE REGULATION OF INTRINSIC APOPTOTIC SIGNALING PATHWAY BY P53 CLASS MEDIATOR"	"GOBP REGULATION OF DELAYED RECTIFIER POTASSIUM CHANNEL ACTIVITY"	"GOBP NEGATIVE REGULATION OF DELAYED RECTIFIER POTASSIUM CHANNEL ACTIVITY"	"GOBP APOPTOTIC PROCESS INVOLVED IN BLOOD VESSEL MORPHOGENESIS"	"GOBP REGULATION OF POLYAMINE TRANSMEMBRANE TRANSPORT"	"GOBP REGULATION OF CHROMATIN ORGANIZATION"	"GOBP NEURON PROJECTION EXTENSION INVOLVED IN NEURON PROJECTION GUIDANCE"	"GOBP SEMAPHORIN PLEXIN SIGNALING PATHWAY INVOLVED IN NEURON PROJECTION GUIDANCE"	"GOBP CELL CYCLE DNA REPLICATION INITIATION"	"GOBP REGULATION OF SODIUM ION TRANSMEMBRANE TRANSPORT"	"GOBP NEGATIVE REGULATION OF SODIUM ION TRANSMEMBRANE TRANSPORT"	"GOBP POSITIVE REGULATION OF SODIUM ION TRANSMEMBRANE TRANSPORT"	"GOBP POSITIVE REGULATION OF APOPTOTIC PROCESS INVOLVED IN MORPHOGENESIS"	"GOBP NEGATIVE REGULATION OF RNA CATABOLIC PROCESS"	"GOBP NEGATIVE REGULATION OF MRNA CATABOLIC PROCESS"	"GOBP CERAMIDE 1 PHOSPHATE TRANSPORT"	"GOBP MITOTIC CYTOKINETIC PROCESS"	"GOBP REGULATION OF MITOTIC CYTOKINESIS"	"GOBP PROTEIN LOCALIZATION TO CELL JUNCTION"	"GOBP REGULATION OF MRNA BINDING"	"GOBP NEGATIVE REGULATION OF STEM CELL POPULATION MAINTENANCE"	"GOBP POSITIVE REGULATION OF STEM CELL POPULATION MAINTENANCE"	"GOBP POSITIVE REGULATION OF MESENCHYMAL STEM CELL PROLIFERATION"	"GOBP REGULATION OF PROTEIN LOCALIZATION TO SYNAPSE"	"GOBP POSITIVE REGULATION OF PROTEIN LOCALIZATION TO SYNAPSE"	"GOBP L ALPHA AMINO ACID TRANSMEMBRANE TRANSPORT"	"GOBP CHLORIDE TRANSMEMBRANE TRANSPORT"	"GOBP REGULATION OF PROTEIN AUTOUBIQUITINATION"	"GOBP REGULATION OF APOPTOTIC DNA FRAGMENTATION"	"GOBP POSITIVE REGULATION OF APOPTOTIC DNA FRAGMENTATION"	"GOBP REGULATION OF ORGANELLE TRANSPORT ALONG MICROTUBULE"	"GOBP POSITIVE REGULATION OF PROTEIN K63 LINKED UBIQUITINATION"	"GOBP REGULATION OF PROTEIN MONOUBIQUITINATION"	"GOBP POSITIVE REGULATION OF PROTEIN MONOUBIQUITINATION"	"GOBP REGULATION OF INTRACELLULAR SIGNAL TRANSDUCTION"	"GOBP NEGATIVE REGULATION OF INTRACELLULAR SIGNAL TRANSDUCTION"	"GOBP POSITIVE REGULATION OF INTRACELLULAR SIGNAL TRANSDUCTION"	"GOBP REGULATION OF CELLULAR RESPONSE TO VASCULAR ENDOTHELIAL GROWTH FACTOR STIMULUS"	"GOBP NEGATIVE REGULATION OF CELLULAR RESPONSE TO VASCULAR ENDOTHELIAL GROWTH FACTOR STIMULUS"	"GOBP REGULATION OF NEUTROPHIL ACTIVATION"	"GOBP NEGATIVE REGULATION OF NEUTROPHIL ACTIVATION"	"GOBP POSITIVE REGULATION OF NEUTROPHIL ACTIVATION"	"GOBP PROTEIN LOCALIZATION TO NUCLEOLUS"	"GOBP REGULATION OF SERINE TYPE PEPTIDASE ACTIVITY"	"GOBP NEGATIVE REGULATION OF SERINE TYPE PEPTIDASE ACTIVITY"	"GOBP PROTON TRANSMEMBRANE TRANSPORT"	"GOBP ACYL CARNITINE TRANSMEMBRANE TRANSPORT"	"GOBP RESPONSE TO FLUORIDE"	"GOBP REGULATION OF NEUTROPHIL MIGRATION"	"GOBP NEGATIVE REGULATION OF NEUTROPHIL MIGRATION"	"GOBP POSITIVE REGULATION OF NEUTROPHIL MIGRATION"	"GOBP TERTIARY ALCOHOL METABOLIC PROCESS"	"GOBP SECONDARY ALCOHOL METABOLIC PROCESS"	"GOBP CALCIUM ION IMPORT INTO CYTOSOL"	"GOBP REGULATION OF AXON GUIDANCE"	"GOBP REGULATION OF RECEPTOR LOCALIZATION TO SYNAPSE"	"GOBP MITOCHONDRIAL OUTER MEMBRANE PERMEABILIZATION INVOLVED IN PROGRAMMED CELL DEATH"	"GOBP REGULATION OF NEUROBLAST PROLIFERATION"	"GOBP NEGATIVE REGULATION OF CHONDROCYTE PROLIFERATION"	"GOBP POSITIVE REGULATION OF CHONDROCYTE PROLIFERATION"	"GOBP APOPTOTIC PROCESS INVOLVED IN DEVELOPMENT"	"GOBP REGULATION OF LAMELLIPODIUM ORGANIZATION"	"GOBP NEGATIVE REGULATION OF LAMELLIPODIUM ORGANIZATION"	"GOBP POSITIVE REGULATION OF LAMELLIPODIUM ORGANIZATION"	"GOBP REGULATION OF LENS FIBER CELL DIFFERENTIATION"	"GOBP NEGATIVE REGULATION OF LENS FIBER CELL DIFFERENTIATION"	"GOBP REGULATION OF CELL CYCLE G2 M PHASE TRANSITION"	"GOBP NEGATIVE REGULATION OF CELL CYCLE G2 M PHASE TRANSITION"	"GOBP POSITIVE REGULATION OF CELL CYCLE G2 M PHASE TRANSITION"	"GOBP LATE ENDOSOME TO LYSOSOME TRANSPORT"	"GOBP REGULATION OF SYNAPTIC VESICLE TRANSPORT"	"GOBP REGULATION OF CELL CYCLE G1 S PHASE TRANSITION"	"GOBP NEGATIVE REGULATION OF CELL CYCLE G1 S PHASE TRANSITION"	"GOBP POSITIVE REGULATION OF CELL CYCLE G1 S PHASE TRANSITION"	"GOBP NEGATIVE REGULATION OF PROTEIN LOCALIZATION TO MICROTUBULE"	"GOBP MICROTUBULE CYTOSKELETON ORGANIZATION INVOLVED IN MITOSIS"	"GOBP REGULATION OF NON MOTILE CILIUM ASSEMBLY"	"GOBP POSITIVE REGULATION OF NON MOTILE CILIUM ASSEMBLY"	"GOBP REGULATION OF RESPONSE TO OXIDATIVE STRESS"	"GOBP NEGATIVE REGULATION OF RESPONSE TO OXIDATIVE STRESS"	"GOBP POSITIVE REGULATION OF RESPONSE TO OXIDATIVE STRESS"	"GOBP REGULATION OF MIRNA TRANSCRIPTION"	"GOBP NEGATIVE REGULATION OF MIRNA TRANSCRIPTION"	"GOBP POSITIVE REGULATION OF MIRNA TRANSCRIPTION"	"GOBP NEGATIVE REGULATION OF AUTOPHAGOSOME ASSEMBLY"	"GOBP REGULATION OF SUPRAMOLECULAR FIBER ORGANIZATION"	"GOBP NEGATIVE REGULATION OF SUPRAMOLECULAR FIBER ORGANIZATION"	"GOBP POSITIVE REGULATION OF SUPRAMOLECULAR FIBER ORGANIZATION"	"GOBP REGULATION OF PROTEIN POLYUBIQUITINATION"	"GOBP NEGATIVE REGULATION OF PROTEIN POLYUBIQUITINATION"	"GOBP POSITIVE REGULATION OF PROTEIN POLYUBIQUITINATION"	"GOBP REGULATION OF ALCOHOL BIOSYNTHETIC PROCESS"	"GOBP NEGATIVE REGULATION OF ALCOHOL BIOSYNTHETIC PROCESS"	"GOBP POSITIVE REGULATION OF ALCOHOL BIOSYNTHETIC PROCESS"	"GOBP PROTEIN LOCALIZATION TO EARLY ENDOSOME"	"GOBP REGULATION OF TAU PROTEIN KINASE ACTIVITY"	"GOBP POSITIVE REGULATION OF TAU PROTEIN KINASE ACTIVITY"	"GOBP REGULATION OF DENDRITIC SPINE MAINTENANCE"	"GOBP REGULATION OF MITOCHONDRIAL ELECTRON TRANSPORT NADH TO UBIQUINONE"	"GOBP REGULATION OF ASPARTIC TYPE ENDOPEPTIDASE ACTIVITY INVOLVED IN AMYLOID PRECURSOR PROTEIN CATABOLIC PROCESS"	"GOBP POSITIVE REGULATION OF PROTEIN LOCALIZATION TO EARLY ENDOSOME"	"GOBP MITOTIC DNA REPLICATION"	"GOBP REGULATION OF AMYLOID PRECURSOR PROTEIN CATABOLIC PROCESS"	"GOBP NEGATIVE REGULATION OF AMYLOID PRECURSOR PROTEIN CATABOLIC PROCESS"	"GOBP POSITIVE REGULATION OF AMYLOID PRECURSOR PROTEIN CATABOLIC PROCESS"	"GOBP POSITIVE REGULATION OF PROTEIN DEUBIQUITINATION"	"GOBP ORGANELLE DISASSEMBLY"	"GOBP REGULATION OF BONE DEVELOPMENT"	"GOBP REGULATION OF GLYCOPROTEIN METABOLIC PROCESS"	"GOBP NEGATIVE REGULATION OF GLYCOPROTEIN METABOLIC PROCESS"	"GOBP POSITIVE REGULATION OF GLYCOPROTEIN METABOLIC PROCESS"	"GOBP REGULATION OF RNA POLYMERASE II REGULATORY REGION SEQUENCE SPECIFIC DNA BINDING"	"GOBP NEGATIVE REGULATION OF RNA POLYMERASE II REGULATORY REGION SEQUENCE SPECIFIC DNA BINDING"	"GOBP REGULATION OF OPSONIZATION"	"GOBP POSITIVE REGULATION OF OPSONIZATION"	"GOBP REGULATION OF RESPONSE TO WOUNDING"	"GOBP NEGATIVE REGULATION OF RESPONSE TO WOUNDING"	"GOBP POSITIVE REGULATION OF RESPONSE TO WOUNDING"	"GOBP NEGATIVE REGULATION OF LEUKOCYTE CELL CELL ADHESION"	"GOBP POSITIVE REGULATION OF LEUKOCYTE CELL CELL ADHESION"	"GOBP PROTEIN LOCALIZATION TO MEMBRANE RAFT"	"GOBP MEIOTIC CELL CYCLE PROCESS"	"GOBP MITOTIC CELL CYCLE PROCESS"	"GOBP NEGATIVE REGULATION OF PROTEOLYSIS INVOLVED IN CELLULAR PROTEIN CATABOLIC PROCESS"	"GOBP POSITIVE REGULATION OF PROTEOLYSIS INVOLVED IN CELLULAR PROTEIN CATABOLIC PROCESS"	"GOBP REGULATION OF EXTRACELLULAR MATRIX ORGANIZATION"	"GOBP NEGATIVE REGULATION OF EXTRACELLULAR MATRIX ORGANIZATION"	"GOBP POSITIVE REGULATION OF EXTRACELLULAR MATRIX ORGANIZATION"	"GOBP REGULATION OF PROTEIN LIPIDATION"	"GOBP REGULATION OF ER ASSOCIATED UBIQUITIN DEPENDENT PROTEIN CATABOLIC PROCESS"	"GOBP POSITIVE REGULATION OF ER ASSOCIATED UBIQUITIN DEPENDENT PROTEIN CATABOLIC PROCESS"	"GOBP REGULATION OF PROTEIN LOCALIZATION TO PLASMA MEMBRANE"	"GOBP PROTEIN LOCALIZATION TO CONDENSED CHROMOSOME"	"GOBP REGULATION OF ACTIN FILAMENT BASED MOVEMENT"	"GOBP REGULATION OF TRAIL ACTIVATED APOPTOTIC SIGNALING PATHWAY"	"GOBP MONONUCLEAR CELL DIFFERENTIATION"	"GOBP REGULATION OF AUTOPHAGY OF MITOCHONDRION"	"GOBP NEGATIVE REGULATION OF AUTOPHAGY OF MITOCHONDRION"	"GOBP REGULATION OF CALCIUM ION TRANSMEMBRANE TRANSPORT"	"GOBP NEGATIVE REGULATION OF CALCIUM ION TRANSMEMBRANE TRANSPORT"	"GOBP REGULATION OF OXIDATIVE STRESS INDUCED CELL DEATH"	"GOBP NEGATIVE REGULATION OF OXIDATIVE STRESS INDUCED CELL DEATH"	"GOBP NEGATIVE REGULATION OF OXIDATIVE STRESS INDUCED NEURON DEATH"	"GOBP POSITIVE REGULATION OF OXIDATIVE STRESS INDUCED CELL DEATH"	"GOBP NEGATIVE REGULATION OF PROTEIN TARGETING TO MITOCHONDRION"	"GOBP POSITIVE REGULATION OF OXIDATIVE STRESS INDUCED NEURON DEATH"	"GOBP REGULATION OF ENDODERMAL CELL DIFFERENTIATION"	"GOBP MELANOSOME ASSEMBLY"	"GOBP REGULATION OF LEUKOCYTE TETHERING OR ROLLING"	"GOBP POSITIVE REGULATION OF LEUKOCYTE TETHERING OR ROLLING"	"GOBP MULTI CILIATED EPITHELIAL CELL DIFFERENTIATION"	"GOBP POSITIVE REGULATION OF TUMOR NECROSIS FACTOR MEDIATED SIGNALING PATHWAY"	"GOBP REGULATION OF POTASSIUM ION IMPORT"	"GOBP POSITIVE REGULATION OF POTASSIUM ION IMPORT ACROSS PLASMA MEMBRANE"	"GOBP NEGATIVE REGULATION OF HYPOXIA INDUCED INTRINSIC APOPTOTIC SIGNALING PATHWAY"	"GOBP REGULATION OF HEXOKINASE ACTIVITY"	"GOBP NEGATIVE REGULATION OF HEXOKINASE ACTIVITY"	"GOBP POSITIVE REGULATION OF HEXOKINASE ACTIVITY"	"GOBP REGULATION OF REGULATED SECRETORY PATHWAY"	"GOBP NEGATIVE REGULATION OF REGULATED SECRETORY PATHWAY"	"GOBP POSITIVE REGULATION OF REGULATED SECRETORY PATHWAY"	"GOBP REGULATION OF MRNA METABOLIC PROCESS"	"GOBP NEGATIVE REGULATION OF MRNA METABOLIC PROCESS"	"GOBP POSITIVE REGULATION OF MRNA METABOLIC PROCESS"	"GOBP REGULATION OF PROTEIN MATURATION"	"GOBP NEGATIVE REGULATION OF PROTEIN MATURATION"	"GOBP POSITIVE REGULATION OF PROTEIN MATURATION"	"GOBP REGULATION OF PROTEIN MODIFICATION BY SMALL PROTEIN CONJUGATION OR REMOVAL"	"GOBP NEGATIVE REGULATION OF PROTEIN MODIFICATION BY SMALL PROTEIN CONJUGATION OR REMOVAL"	"GOBP POSITIVE REGULATION OF PROTEIN MODIFICATION BY SMALL PROTEIN CONJUGATION OR REMOVAL"	"GOBP REGULATION OF PROTEIN FOLDING"	"GOBP NEGATIVE REGULATION OF BICELLULAR TIGHT JUNCTION ASSEMBLY"	"GOBP POSITIVE REGULATION OF BICELLULAR TIGHT JUNCTION ASSEMBLY"	"GOBP RESPONSE TO DOPAMINE"	"GOBP REGULATION OF GOLGI ORGANIZATION"	"GOBP PROTEIN LOCALIZATION TO BASOLATERAL PLASMA MEMBRANE"	"GOBP REGULATION OF CELLULAR PROTEIN CATABOLIC PROCESS"	"GOBP NEGATIVE REGULATION OF CELLULAR PROTEIN CATABOLIC PROCESS"	"GOBP POSITIVE REGULATION OF CELLULAR PROTEIN CATABOLIC PROCESS"	"GOBP REGULATION OF FEAR RESPONSE"	"GOBP REGULATION OF ENDOPLASMIC RETICULUM TUBULAR NETWORK ORGANIZATION"	"GOBP NEGATIVE REGULATION OF OXIDATIVE STRESS INDUCED NEURON INTRINSIC APOPTOTIC SIGNALING PATHWAY"	"GOBP REGULATION OF HOMOPHILIC CELL ADHESION"	"GOBP REGULATION OF ADHERENS JUNCTION ORGANIZATION"	"GOBP L LYSINE TRANSMEMBRANE TRANSPORT"	"GOBP PROTEIN LOCALIZATION TO NUCLEAR BODY"	"GOBP REACTIVE OXYGEN SPECIES BIOSYNTHETIC PROCESS"	"GOBP RESPONSE TO BILE ACID"	"GOBP CELLULAR RESPONSE TO BILE ACID"	"GOBP RESPONSE TO GLYCOSIDE"	"GOBP REGULATION OF SYNAPTIC VESICLE RECYCLING"	"GOBP POSITIVE REGULATION OF SYNAPTIC VESICLE RECYCLING"	"GOBP REGULATION OF REACTIVE OXYGEN SPECIES BIOSYNTHETIC PROCESS"	"GOBP NEGATIVE REGULATION OF REACTIVE OXYGEN SPECIES BIOSYNTHETIC PROCESS"	"GOBP POSITIVE REGULATION OF REACTIVE OXYGEN SPECIES BIOSYNTHETIC PROCESS"	"GOBP REGULATION OF CELL MATURATION"	"GOBP NEGATIVE REGULATION OF CELL MATURATION"	"GOBP POSITIVE REGULATION OF CELL MATURATION"	"GOBP PROTEIN LOCALIZATION TO CILIARY MEMBRANE"	"GOBP LIPOSACCHARIDE METABOLIC PROCESS"	"GOBP MUCOPOLYSACCHARIDE METABOLIC PROCESS"	"GOBP ENDOPLASMIC RETICULUM TO CYTOSOL TRANSPORT"	"GOBP RELEASE OF SEQUESTERED CALCIUM ION INTO CYTOSOL BY ENDOPLASMIC RETICULUM"	"GOBP REGULATION OF BLOOD CIRCULATION"	"GOBP NEGATIVE REGULATION OF BLOOD CIRCULATION"	"GOBP POSITIVE REGULATION OF BLOOD CIRCULATION"	"GOBP REGULATION OF MEMBRANE TUBULATION"	"GOBP REGULATION OF PROTEIN TARGETING"	"GOBP REGULATION OF EXOSOMAL SECRETION"	"GOBP POSITIVE REGULATION OF EXOSOMAL SECRETION"	"GOBP PROTEIN LOCALIZATION TO PHOTORECEPTOR OUTER SEGMENT"	"GOBP NEGATIVE REGULATION OF TUMOR NECROSIS FACTOR SUPERFAMILY CYTOKINE PRODUCTION"	"GOBP POSITIVE REGULATION OF TUMOR NECROSIS FACTOR SUPERFAMILY CYTOKINE PRODUCTION"	"GOBP REGULATION OF PROTEIN LOCALIZATION TO CILIUM"	"GOBP POSITIVE REGULATION OF PROTEIN LOCALIZATION TO CILIUM"	"GOBP NEGATIVE REGULATION OF RESPONSE TO ENDOPLASMIC RETICULUM STRESS"	"GOBP REGULATION OF ATP METABOLIC PROCESS"	"GOBP NEGATIVE REGULATION OF ATP METABOLIC PROCESS"	"GOBP POSITIVE REGULATION OF ATP METABOLIC PROCESS"	"GOBP NEGATIVE REGULATION OF BLOOD VESSEL ENDOTHELIAL CELL PROLIFERATION INVOLVED IN SPROUTING ANGIOGENESIS"	"GOBP POSITIVE REGULATION OF BLOOD VESSEL ENDOTHELIAL CELL PROLIFERATION INVOLVED IN SPROUTING ANGIOGENESIS"	"GOBP REGULATION OF HISTAMINE SECRETION BY MAST CELL"	"GOBP REGULATION OF GAP JUNCTION ASSEMBLY"	"GOBP POSITIVE REGULATION OF GAP JUNCTION ASSEMBLY"	"GOBP POSITIVE REGULATION OF AUTOPHAGY OF MITOCHONDRION"	"GOBP PROTEIN LOCALIZATION TO CYTOPLASMIC STRESS GRANULE"	"GOBP REGULATION OF PROTEIN TYROSINE PHOSPHATASE ACTIVITY"	"GOBP REGULATION OF DNA CATABOLIC PROCESS"	"GOBP POSITIVE REGULATION OF DNA CATABOLIC PROCESS"	"GOBP REGULATION OF CYTOPLASMIC TRANSPORT"	"GOBP POSITIVE REGULATION OF CYTOPLASMIC TRANSPORT"	"GOBP REGULATION OF COMPLEMENT DEPENDENT CYTOTOXICITY"	"GOBP REGULATION OF SPROUTING ANGIOGENESIS"	"GOBP NEGATIVE REGULATION OF SPROUTING ANGIOGENESIS"	"GOBP POSITIVE REGULATION OF SPROUTING ANGIOGENESIS"	"GOBP REGULATION OF WOUND HEALING SPREADING OF EPIDERMAL CELLS"	"GOBP POSITIVE REGULATION OF WOUND HEALING SPREADING OF EPIDERMAL CELLS"	"GOBP REGULATION OF HEMOPOIESIS"	"GOBP NEGATIVE REGULATION OF HEMOPOIESIS"	"GOBP POSITIVE REGULATION OF HEMOPOIESIS"	"GOBP REGULATION OF AEROBIC RESPIRATION"	"GOBP REGULATION OF I KAPPAB PHOSPHORYLATION"	"GOBP POSITIVE REGULATION OF I KAPPAB PHOSPHORYLATION"	"GOBP POSITIVE REGULATION OF CENTRIOLE ELONGATION"	"GOBP REGULATION OF PHOSPHOLIPID METABOLIC PROCESS"	"GOBP NEGATIVE REGULATION OF PHOSPHOLIPID METABOLIC PROCESS"	"GOBP POSITIVE REGULATION OF PHOSPHOLIPID METABOLIC PROCESS"	"GOBP REGULATION OF PLASMA MEMBRANE ORGANIZATION"	"GOBP REGULATION OF ESTABLISHMENT OF PROTEIN LOCALIZATION TO MITOCHONDRION"	"GOBP NEGATIVE REGULATION OF ESTABLISHMENT OF PROTEIN LOCALIZATION TO MITOCHONDRION"	"GOBP POSITIVE REGULATION OF ESTABLISHMENT OF PROTEIN LOCALIZATION TO MITOCHONDRION"	"GOBP NEGATIVE REGULATION OF P38MAPK CASCADE"	"GOBP REGULATION OF POTASSIUM ION EXPORT ACROSS PLASMA MEMBRANE"	"GOBP REGULATION OF CARDIAC CONDUCTION"	"GOBP REGULATION OF AMINO ACID TRANSMEMBRANE TRANSPORT"	"GOBP GUANINE NUCLEOTIDE TRANSMEMBRANE TRANSPORT"	"GOBP NEGATIVE REGULATION OF ANION TRANSPORT"	"GOBP POSITIVE REGULATION OF ANION TRANSPORT"	"GOBP REGULATION OF INORGANIC ANION TRANSMEMBRANE TRANSPORT"	"GOBP NEGATIVE REGULATION OF PRODUCTION OF MIRNAS INVOLVED IN GENE SILENCING BY MIRNA"	"GOBP POSITIVE REGULATION OF PRODUCTION OF MIRNAS INVOLVED IN GENE SILENCING BY MIRNA"	"GOBP NEGATIVE REGULATION OF VOLTAGE GATED POTASSIUM CHANNEL ACTIVITY"	"GOBP POSITIVE REGULATION OF VOLTAGE GATED POTASSIUM CHANNEL ACTIVITY"	"GOBP ORGANIC ACID TRANSMEMBRANE TRANSPORT"	"GOBP L ARGININE TRANSMEMBRANE TRANSPORT"	"GOBP NEGATIVE REGULATION OF PROTEIN LOCALIZATION"	"GOBP POSITIVE REGULATION OF PROTEIN LOCALIZATION"	"GOBP RESPONSE TO ARSENITE ION"	"GOBP REGULATION OF CELLULAR RESPONSE TO TRANSFORMING GROWTH FACTOR BETA STIMULUS"	"GOBP NEGATIVE REGULATION OF CELLULAR RESPONSE TO TRANSFORMING GROWTH FACTOR BETA STIMULUS"	"GOBP POSITIVE REGULATION OF CELLULAR RESPONSE TO TRANSFORMING GROWTH FACTOR BETA STIMULUS"	"GOBP REGULATION OF DENDRITE EXTENSION"	"GOBP EXTRAEMBRYONIC MEMBRANE DEVELOPMENT"	"GOBP REGULATION OF IRE1 MEDIATED UNFOLDED PROTEIN RESPONSE"	"GOBP NEGATIVE REGULATION OF IRE1 MEDIATED UNFOLDED PROTEIN RESPONSE"	"GOBP POSITIVE REGULATION OF IRE1 MEDIATED UNFOLDED PROTEIN RESPONSE"	"GOBP REGULATION OF PERK MEDIATED UNFOLDED PROTEIN RESPONSE"	"GOBP NEGATIVE REGULATION OF PERK MEDIATED UNFOLDED PROTEIN RESPONSE"	"GOBP NEGATIVE REGULATION OF VIRAL LIFE CYCLE"	"GOBP POSITIVE REGULATION OF VIRAL LIFE CYCLE"	"GOBP REGULATION OF RECEPTOR CLUSTERING"	"GOBP POSITIVE REGULATION OF RECEPTOR CLUSTERING"	"GOBP NEGATIVE REGULATION OF ENDOPLASMIC RETICULUM STRESS INDUCED EIF2 ALPHA PHOSPHORYLATION"	"GOBP REGULATION OF DNA PRIMASE ACTIVITY"	"GOBP RESPONSE TO SODIUM ARSENITE"	"GOBP CELLULAR RESPONSE TO SODIUM ARSENITE"	"GOBP REGULATION OF TORC2 SIGNALING"	"GOBP REGULATION OF HEPATOCYTE APOPTOTIC PROCESS"	"GOBP NEGATIVE REGULATION OF HEPATOCYTE APOPTOTIC PROCESS"	"GOBP REGULATION OF ANION TRANSMEMBRANE TRANSPORT"	"GOBP NEGATIVE REGULATION OF ANION TRANSMEMBRANE TRANSPORT"	"GOBP POSITIVE REGULATION OF ANION TRANSMEMBRANE TRANSPORT"	"GOBP REGULATION OF CELLULAR RESPONSE TO MACROPHAGE COLONY STIMULATING FACTOR STIMULUS"	"GOBP REGULATION OF GLIAL CELL MIGRATION"	"GOBP POSITIVE REGULATION OF GLIAL CELL MIGRATION"	"GOBP REGULATION OF MICROGLIAL CELL ACTIVATION"	"GOBP NEGATIVE REGULATION OF MICROGLIAL CELL ACTIVATION"	"GOBP POSITIVE REGULATION OF MICROGLIAL CELL ACTIVATION"	"GOBP REGULATION OF NON MEMBRANE SPANNING PROTEIN TYROSINE KINASE ACTIVITY"	"GOBP REGULATION OF EATING BEHAVIOR"	"GOBP RESPONSE TO THYROGLOBULIN TRIIODOTHYRONINE"	"GOBP POSITIVE REGULATION OF VASCULATURE DEVELOPMENT"	"GOBP EPITHELIAL CELL APOPTOTIC PROCESS"	"GOBP REGULATION OF COLLAGEN FIBRIL ORGANIZATION"	"GOBP REGULATION OF CYCLIN DEPENDENT PROTEIN KINASE ACTIVITY"	"GOBP POSITIVE REGULATION OF CYCLIN DEPENDENT PROTEIN KINASE ACTIVITY"	"GOBP REGULATION OF EPITHELIAL CELL APOPTOTIC PROCESS"	"GOBP NEGATIVE REGULATION OF EPITHELIAL CELL APOPTOTIC PROCESS"	"GOBP POSITIVE REGULATION OF EPITHELIAL CELL APOPTOTIC PROCESS"	"GOBP RESPONSE TO ALDOSTERONE"	"GOBP REGULATION OF CATION TRANSMEMBRANE TRANSPORT"	"GOBP REGULATION OF AUTOPHAGIC CELL DEATH"	"GOBP MICROGLIAL CELL MIGRATION"	"GOBP REGULATION OF RETROGRADE PROTEIN TRANSPORT ER TO CYTOSOL"	"GOBP AXONEMAL CENTRAL APPARATUS ASSEMBLY"	"GOBP REGULATION OF ADIPOSE TISSUE DEVELOPMENT"	"GOBP POSITIVE REGULATION OF ADIPOSE TISSUE DEVELOPMENT"	"GOBP NEGATIVE REGULATION OF MEMBRANE DEPOLARIZATION"	"GOBP POSITIVE REGULATION OF MEMBRANE DEPOLARIZATION"	"GOBP PERICYTE CELL DIFFERENTIATION"	"GOBP REGULATION OF BILE ACID METABOLIC PROCESS"	"GOBP POSITIVE REGULATION OF BASEMENT MEMBRANE ASSEMBLY INVOLVED IN EMBRYONIC BODY MORPHOGENESIS"	"GOBP NEGATIVE REGULATION OF TORC1 SIGNALING"	"GOBP POSITIVE REGULATION OF TORC1 SIGNALING"	"GOBP REGULATION OF ERAD PATHWAY"	"GOBP NEGATIVE REGULATION OF ERAD PATHWAY"	"GOBP POSITIVE REGULATION OF ERAD PATHWAY"	"GOBP POSITIVE REGULATION OF GASTRO INTESTINAL SYSTEM SMOOTH MUSCLE CONTRACTION"	"GOBP RESPONSE TO FORSKOLIN"	"GOBP REGULATION OF DOPAMINERGIC NEURON DIFFERENTIATION"	"GOBP REGULATION OF PROTEIN CATABOLIC PROCESS IN THE VACUOLE"	"GOBP POSITIVE REGULATION OF PROTEIN CATABOLIC PROCESS IN THE VACUOLE"	"GOBP REGULATION OF TELOMERE CAPPING"	"GOBP NEGATIVE REGULATION OF TELOMERE CAPPING"	"GOBP POSITIVE REGULATION OF TELOMERE CAPPING"	"GOBP REGULATION OF TELOMERE MAINTENANCE VIA TELOMERE LENGTHENING"	"GOBP NEGATIVE REGULATION OF TELOMERE MAINTENANCE VIA TELOMERE LENGTHENING"	"GOBP POSITIVE REGULATION OF TELOMERE MAINTENANCE VIA TELOMERE LENGTHENING"	"GOBP REGULATION OF PROTEIN LOCALIZATION TO CELL PERIPHERY"	"GOBP NEGATIVE REGULATION OF PROTEIN LOCALIZATION TO CELL PERIPHERY"	"GOBP POSITIVE REGULATION OF PROTEIN LOCALIZATION TO CELL PERIPHERY"	"GOBP ENDOPLASMIC RETICULUM MANNOSE TRIMMING"	"GOBP RESPONSE TO L PHENYLALANINE DERIVATIVE"	"GOBP REGULATION OF NEUROMUSCULAR JUNCTION DEVELOPMENT"	"GOBP NEGATIVE REGULATION OF NITRIC OXIDE METABOLIC PROCESS"	"GOBP POSITIVE REGULATION OF NITRIC OXIDE METABOLIC PROCESS"	"GOBP REGULATION OF XENOPHAGY"	"GOBP REGULATION OF GTP BINDING"	"GOBP POSITIVE REGULATION OF CALCIUM ION TRANSMEMBRANE TRANSPORT"	"GOBP NEGATIVE REGULATION OF TUBULIN DEACETYLATION"	"GOBP REGULATION OF T CIRCLE FORMATION"	"GOBP FOLATE IMPORT ACROSS PLASMA MEMBRANE"	"GOBP REGULATION OF MATRIX METALLOPEPTIDASE SECRETION"	"GOBP REGULATION OF INTESTINAL ABSORPTION"	"GOBP PROTEIN LOCALIZATION TO CILIARY TRANSITION ZONE"	"GOBP REGULATION OF LIPOPHAGY"	"GOBP REGULATION OF MICROTUBULE BINDING"	"GOBP POSITIVE REGULATION OF MICROTUBULE BINDING"	"GOBP RESPONSE TO GLYCOPROTEIN"	"GOBP REGULATION OF PROTEIN IMPORT"	"GOBP POSITIVE REGULATION OF PROTEIN IMPORT"	"GOBP RESPONSE TO PHORBOL 13 ACETATE 12 MYRISTATE"	"GOBP RESPONSE TO AMYLOID BETA"	"GOBP CELLULAR RESPONSE TO AMYLOID BETA"	"GOBP REGULATION OF UBIQUITIN PROTEIN LIGASE ACTIVITY"	"GOBP NEGATIVE REGULATION OF UBIQUITIN PROTEIN LIGASE ACTIVITY"	"GOBP POSITIVE REGULATION OF UBIQUITIN PROTEIN LIGASE ACTIVITY"	"GOBP REGULATION OF SOMATIC STEM CELL POPULATION MAINTENANCE"	"GOBP NEGATIVE REGULATION OF SOMATIC STEM CELL POPULATION MAINTENANCE"	"GOBP REGULATION OF METALLOENDOPEPTIDASE ACTIVITY"	"GOBP NEGATIVE REGULATION OF METALLOENDOPEPTIDASE ACTIVITY"	"GOBP POSITIVE REGULATION OF METALLOENDOPEPTIDASE ACTIVITY"	"GOBP REGULATION OF CYTOPLASMIC TRANSLATIONAL INITIATION"	"GOBP NEGATIVE REGULATION OF VASCULAR ASSOCIATED SMOOTH MUSCLE CELL PROLIFERATION"	"GOBP POSITIVE REGULATION OF VASCULAR ASSOCIATED SMOOTH MUSCLE CELL PROLIFERATION"	"GOBP REGULATION OF CHAPERONE MEDIATED AUTOPHAGY"	"GOBP REGULATION OF INTESTINAL LIPID ABSORPTION"	"GOBP REGULATION OF ELECTRON TRANSFER ACTIVITY"	"GOBP VASCULAR ASSOCIATED SMOOTH MUSCLE CELL MIGRATION"	"GOBP NEGATIVE REGULATION OF APOPTOTIC PROCESS INVOLVED IN DEVELOPMENT"	"GOBP POSITIVE REGULATION OF APOPTOTIC PROCESS INVOLVED IN DEVELOPMENT"	"GOBP REGULATION OF APOPTOTIC PROCESS INVOLVED IN DEVELOPMENT"	"GOBP REGULATION OF PROTEIN LOCALIZATION TO NUCLEOLUS"	"GOBP NEGATIVE REGULATION OF VASCULAR ASSOCIATED SMOOTH MUSCLE CELL MIGRATION"	"GOBP POSITIVE REGULATION OF VASCULAR ASSOCIATED SMOOTH MUSCLE CELL MIGRATION"	"GOBP REGULATION OF PROTEIN LOCALIZATION TO CELL CORTEX"	"GOBP POSITIVE REGULATION OF PROTEIN LOCALIZATION TO CELL CORTEX"	"GOBP REGULATION OF PROTEIN LOCALIZATION TO CENTROSOME"	"GOBP POSITIVE REGULATION OF PROTEIN LOCALIZATION TO CENTROSOME"	"GOBP POSITIVE REGULATION OF NMDA GLUTAMATE RECEPTOR ACTIVITY"	"GOBP REGULATION OF CORE PROMOTER BINDING"	"GOBP REGULATION OF PROTEIN LOCALIZATION TO CHROMOSOME TELOMERIC REGION"	"GOBP REGULATION OF CELL CHEMOTAXIS TO FIBROBLAST GROWTH FACTOR"	"GOBP POSITIVE REGULATION OF ESTABLISHMENT OF PROTEIN LOCALIZATION TO TELOMERE"	"GOBP EXCITATORY SYNAPSE ASSEMBLY"	"GOBP INHIBITORY SYNAPSE ASSEMBLY"	"GOBP POSITIVE REGULATION OF TELOMERASE RNA LOCALIZATION TO CAJAL BODY"	"GOBP CRANIAL SKELETAL SYSTEM DEVELOPMENT"	"GOBP REGULATION OF EXCITATORY SYNAPSE ASSEMBLY"	"GOBP REGULATION OF RECEPTOR SIGNALING PATHWAY VIA STAT"	"GOBP NEGATIVE REGULATION OF RECEPTOR SIGNALING PATHWAY VIA STAT"	"GOBP POSITIVE REGULATION OF RECEPTOR SIGNALING PATHWAY VIA STAT"	"GOBP ESCRT COMPLEX DISASSEMBLY"	"GOBP POSITIVE REGULATION OF ENDOTHELIAL CELL MATRIX ADHESION VIA FIBRONECTIN"	"GOBP REGULATION OF AUTOPHAGY OF MITOCHONDRION IN RESPONSE TO MITOCHONDRIAL DEPOLARIZATION"	"GOBP INTERNEURON MIGRATION"	"GOBP MIDBRAIN DOPAMINERGIC NEURON DIFFERENTIATION"	"GOBP NEGATIVE REGULATION OF ESTABLISHMENT OF PROTEIN LOCALIZATION"	"GOBP POSITIVE REGULATION OF ESTABLISHMENT OF PROTEIN LOCALIZATION"	"GOBP WNT SIGNALING PATHWAY INVOLVED IN MIDBRAIN DOPAMINERGIC NEURON DIFFERENTIATION"	"GOBP REGULATION OF MIDBRAIN DOPAMINERGIC NEURON DIFFERENTIATION"	"GOBP BRUSH BORDER ASSEMBLY"	"GOBP REGULATION OF LEUKOCYTE ADHESION TO VASCULAR ENDOTHELIAL CELL"	"GOBP NEGATIVE REGULATION OF LEUKOCYTE ADHESION TO VASCULAR ENDOTHELIAL CELL"	"GOBP POSITIVE REGULATION OF LEUKOCYTE ADHESION TO VASCULAR ENDOTHELIAL CELL"	"GOBP REGULATION OF LEUKOCYTE ADHESION TO ARTERIAL ENDOTHELIAL CELL"	"GOBP REGULATION OF EPITHELIAL TO MESENCHYMAL TRANSITION INVOLVED IN ENDOCARDIAL CUSHION FORMATION"	"GOBP POSITIVE REGULATION OF EPITHELIAL TO MESENCHYMAL TRANSITION INVOLVED IN ENDOCARDIAL CUSHION FORMATION"	"GOBP REGULATION OF MEMBRANE REPOLARIZATION DURING VENTRICULAR CARDIAC MUSCLE CELL ACTION POTENTIAL"	"GOBP REGULATION OF MEMBRANE REPOLARIZATION DURING CARDIAC MUSCLE CELL ACTION POTENTIAL"	"GOBP REGULATION OF ANTIFUNGAL INNATE IMMUNE RESPONSE"	"GOBP AUTOPHAGOSOME ORGANIZATION"	"GOBP REGULATION OF METALLOPEPTIDASE ACTIVITY"	"GOBP NEGATIVE REGULATION OF METALLOPEPTIDASE ACTIVITY"	"GOBP POSITIVE REGULATION OF METALLOPEPTIDASE ACTIVITY"	"GOBP REGULATION OF VASCULAR ASSOCIATED SMOOTH MUSCLE CELL DIFFERENTIATION"	"GOBP NEGATIVE REGULATION OF VASCULAR ASSOCIATED SMOOTH MUSCLE CELL DIFFERENTIATION"	"GOBP POSITIVE REGULATION OF VASCULAR ASSOCIATED SMOOTH MUSCLE CELL DIFFERENTIATION"	"GOBP REGULATION OF GUANYL NUCLEOTIDE EXCHANGE FACTOR ACTIVITY"	"GOBP NEGATIVE REGULATION OF GUANYL NUCLEOTIDE EXCHANGE FACTOR ACTIVITY"	"GOBP CELL SURFACE RECEPTOR SIGNALING PATHWAY INVOLVED IN CELL CELL SIGNALING"	"GOBP REGULATION OF GLUCOSYLCERAMIDASE ACTIVITY"	"GOBP RESPONSE TO ACETYLCHOLINE"	"GOBP LYSOSOMAL PROTEIN CATABOLIC PROCESS"	"GOBP REGULATION OF VOLTAGE GATED SODIUM CHANNEL ACTIVITY"	"GOBP REGULATION OF MEMBRANE INVAGINATION"	"GOBP REGULATION OF LYSOSOMAL PROTEIN CATABOLIC PROCESS"	"GOBP POSITIVE REGULATION OF DOUBLE STRAND BREAK REPAIR VIA HOMOLOGOUS RECOMBINATION"	"GOBP REGULATION OF VASCULAR ASSOCIATED SMOOTH MUSCLE CELL DEDIFFERENTIATION"	"GOBP REGULATION OF CONNECTIVE TISSUE REPLACEMENT"	"GOBP POSITIVE REGULATION OF CONNECTIVE TISSUE REPLACEMENT"	"GOBP REGULATION OF CARDIOCYTE DIFFERENTIATION"	"GOBP NEGATIVE REGULATION OF CARDIOCYTE DIFFERENTIATION"	"GOBP POSITIVE REGULATION OF CARDIOCYTE DIFFERENTIATION"	"GOBP REGULATION OF RNA BINDING"	"GOBP POSITIVE REGULATION OF RNA BINDING"	"GOBP REGULATION OF MODIFICATION OF SYNAPTIC STRUCTURE"	"GOBP REGULATION OF ASPARTIC TYPE PEPTIDASE ACTIVITY"	"GOBP POSITIVE REGULATION OF ASPARTIC TYPE PEPTIDASE ACTIVITY"	"GOBP NEGATIVE REGULATION OF CHROMATIN ORGANIZATION"	"GOBP POSITIVE REGULATION OF CHROMATIN ORGANIZATION"	"GOBP POSITIVE REGULATION OF EPITHELIAL TUBE FORMATION"	"GOBP REGULATION OF RETROGRADE TRANSPORT ENDOSOME TO GOLGI"	"GOBP VASCULAR ASSOCIATED SMOOTH MUSCLE CELL APOPTOTIC PROCESS"	"GOBP SEMI LUNAR VALVE DEVELOPMENT"	"GOBP TELOMERASE HOLOENZYME COMPLEX ASSEMBLY"	"GOBP REGULATION OF MORPHOGENESIS OF AN EPITHELIUM"	"GOBP NEGATIVE REGULATION OF MORPHOGENESIS OF AN EPITHELIUM"	"GOBP POSITIVE REGULATION OF MORPHOGENESIS OF AN EPITHELIUM"	"GOBP REGULATION OF SNRNA TRANSCRIPTION BY RNA POLYMERASE II"	"GOBP PROTEIN LOCALIZATION TO PRESYNAPSE"	"GOBP REGULATION OF MITOCHONDRIAL ATP SYNTHESIS COUPLED ELECTRON TRANSPORT"	"GOBP REGULATION OF FC GAMMA RECEPTOR SIGNALING PATHWAY INVOLVED IN PHAGOCYTOSIS"	"GOBP REGULATION OF LYMPHOID PROGENITOR CELL DIFFERENTIATION"	"GOBP NEGATIVE REGULATION OF VASCULAR ASSOCIATED SMOOTH MUSCLE CELL APOPTOTIC PROCESS"	"GOBP POSITIVE REGULATION OF VASCULAR ASSOCIATED SMOOTH MUSCLE CELL APOPTOTIC PROCESS"	"GOBP REGULATION OF DNA DUPLEX UNWINDING"	"GOBP REGULATION OF PROTEIN LOCALIZATION TO MEMBRANE"	"GOBP NEGATIVE REGULATION OF PROTEIN LOCALIZATION TO MEMBRANE"	"GOBP POSITIVE REGULATION OF PROTEIN LOCALIZATION TO MEMBRANE"	"GOBP PROTEIN LOCALIZATION TO MICROTUBULE ORGANIZING CENTER"	"GOBP NON MOTILE CILIUM ASSEMBLY"	"GOBP POSITIVE REGULATION OF FERTILIZATION"	"GOBP MACROPHAGE MIGRATION"	"GOBP REGULATION OF MACROPHAGE MIGRATION"	"GOBP NEGATIVE REGULATION OF MACROPHAGE MIGRATION"	"GOBP POSITIVE REGULATION OF MACROPHAGE MIGRATION"	"GOBP NEGATIVE REGULATION OF VASCULAR ENDOTHELIAL CELL PROLIFERATION"	"GOBP POSITIVE REGULATION OF VASCULAR ENDOTHELIAL CELL PROLIFERATION"	"GOBP NEGATIVE REGULATION OF LOW DENSITY LIPOPROTEIN RECEPTOR ACTIVITY"	"GOBP POSITIVE REGULATION OF LOW DENSITY LIPOPROTEIN RECEPTOR ACTIVITY"	"GOBP REGULATION OF RECEPTOR MEDIATED ENDOCYTOSIS INVOLVED IN CHOLESTEROL TRANSPORT"	"GOBP REGULATION OF BLOOD BRAIN BARRIER PERMEABILITY"	"GOBP POSITIVE REGULATION OF BLOOD BRAIN BARRIER PERMEABILITY"	"GOBP POSITIVE REGULATION OF MIRNA MEDIATED GENE SILENCING BY INHIBITION OF TRANSLATION"	"GOBP REGULATION OF PROTEIN LOCALIZATION TO CHROMATIN"	"GOBP REGULATION OF ARTERY MORPHOGENESIS"	"GOBP REGULATION OF CALCIUM ION IMPORT ACROSS PLASMA MEMBRANE"	"GOBP REGULATION OF PROTEIN LOCALIZATION TO ENDOSOME"	"GOBP REGULATION OF LYSOSOME ORGANIZATION"	"GOBP NEGATIVE REGULATION OF MEMBRANE PERMEABILITY"	"GOBP POSITIVE REGULATION OF MEMBRANE PERMEABILITY"	"GOBP PROTEIN LOCALIZATION TO PERINUCLEAR REGION OF CYTOPLASM"	"GOBP PROTEIN LOCALIZATION TO MICROTUBULE END"	"GOBP REGULATION OF ENDOSOME TO PLASMA MEMBRANE PROTEIN TRANSPORT"	"GOBP REGULATION OF MESODERMAL CELL DIFFERENTIATION"	"GOBP REGULATION OF DNA HELICASE ACTIVITY"	"GOBP REGULATION OF ANAPHASE PROMOTING COMPLEX DEPENDENT CATABOLIC PROCESS"	"GOBP NEGATIVE REGULATION OF SYNAPSE ORGANIZATION"	"GOBP REGULATION OF CHROMOSOME SEPARATION"	"GOBP POSITIVE REGULATION OF CHROMOSOME SEPARATION"	"GOBP POSITIVE REGULATION OF CHROMOSOME CONDENSATION"	"GOBP POSITIVE REGULATION OF SPINDLE ASSEMBLY"	"GOBP REGULATION OF 3 UTR MEDIATED MRNA STABILIZATION"	"GOBP POSITIVE REGULATION OF 3 UTR MEDIATED MRNA STABILIZATION"	"GOBP REGULATION OF POSTSYNAPTIC DENSITY ORGANIZATION"	"GOBP REGULATION OF RESPONSE TO ENDOPLASMIC RETICULUM STRESS"	"GOBP POSITIVE REGULATION OF RESPONSE TO ENDOPLASMIC RETICULUM STRESS"	"GOBP REGULATION OF AMYLOID FIBRIL FORMATION"	"GOBP NEGATIVE REGULATION OF AMYLOID FIBRIL FORMATION"	"GOBP REGULATION OF CALCIUM ION EXPORT ACROSS PLASMA MEMBRANE"	"GOBP REGULATION OF GERM CELL PROLIFERATION"	"GOBP REGULATION OF GONAD DEVELOPMENT"	"GOBP POSITIVE REGULATION OF GONAD DEVELOPMENT"	"GOBP REGULATION OF LIPID LOCALIZATION"	"GOBP NEGATIVE REGULATION OF LIPID LOCALIZATION"	"GOBP POSITIVE REGULATION OF LIPID LOCALIZATION"	"GOBP AMYLOID FIBRIL FORMATION"	"GOBP RETINAL CELL APOPTOTIC PROCESS"	"GOBP CALCIUM ION EXPORT ACROSS PLASMA MEMBRANE"	"GOBP CALCIUM ION IMPORT INTO SARCOPLASMIC RETICULUM"	"GOBP ANTEROGRADE NEURONAL DENSE CORE VESICLE TRANSPORT"	"GOBP ACTIVATION OF PROTEIN KINASE C ACTIVITY"	"GOBP RESPONSE TO NERVE GROWTH FACTOR"	"GOBP RIBOSOME ASSOCIATED UBIQUITIN DEPENDENT PROTEIN CATABOLIC PROCESS"	"GOBP NEURON PROJECTION EXTENSION"	"GOBP INTRINSIC APOPTOTIC SIGNALING PATHWAY IN RESPONSE TO HYPOXIA"	"GOBP HISTONE H2A PHOSPHORYLATION"	"GOBP PROTEIN LOCALIZATION TO SITE OF DOUBLE STRAND BREAK"	"GOBP PROTEIN LOCALIZATION TO NUCLEOPLASM"	"GOBP CELLULAR RESPONSE TO LEUCINE STARVATION"	"GOBP PEPTIDYL TYROSINE DEPHOSPHORYLATION INVOLVED IN INACTIVATION OF PROTEIN KINASE ACTIVITY"	"GOBP NEUTROPHIL MIGRATION"	"GOBP CELLULAR RESPONSE TO INSULIN LIKE GROWTH FACTOR STIMULUS"	"GOBP GAP JUNCTION MEDIATED INTERCELLULAR TRANSPORT"	"GOBP LIPID TRANSPORT ACROSS BLOOD BRAIN BARRIER"	"GOBP HYALOID VASCULAR PLEXUS REGRESSION"	"GOBP EMBRYONIC BRAIN DEVELOPMENT"	"GOBP ADRENOMEDULLIN RECEPTOR SIGNALING PATHWAY"	"GOBP REPLICATION BORN DOUBLE STRAND BREAK REPAIR VIA SISTER CHROMATID EXCHANGE"	"GOBP CELLULAR RESPONSE TO BRAIN DERIVED NEUROTROPHIC FACTOR STIMULUS"	"GOBP POSITIVE REGULATION OF TRANSCRIPTION FROM RNA POLYMERASE II PROMOTER IN RESPONSE TO ENDOPLASMIC RETICULUM STRESS"	"GOBP MITOCHONDRION ENDOPLASMIC RETICULUM MEMBRANE TETHERING"	"GOBP MRNA PSEUDOURIDINE SYNTHESIS"	"GOBP DENSE CORE GRANULE EXOCYTOSIS"	"GOBP PIRNA BIOSYNTHETIC PROCESS"	"GOBP NEURON PROJECTION MAINTENANCE"	"GOBP MITOCHONDRIAL TRANSMEMBRANE TRANSPORT"	"GOBP PROTEIN POLYUFMYLATION"	"GOBP UDP N ACETYLGLUCOSAMINE TRANSMEMBRANE TRANSPORT"	"GOBP POTASSIUM ION IMPORT ACROSS PLASMA MEMBRANE"	"GOBP NUCLEOLAR CHROMATIN ORGANIZATION"	"GOBP PRESYNAPTIC ACTIVE ZONE ORGANIZATION"	"GOBP PROTEIN SIALYLATION"	"GOBP RESPONSE TO ANGIOTENSIN"	"GOBP PROTEIN LOCALIZATION TO CELL PERIPHERY"	"GOBP DORSAL ROOT GANGLION DEVELOPMENT"	"GOBP LIGAND GATED ION CHANNEL SIGNALING PATHWAY"	"GOBP RESPONSE TO LEUKEMIA INHIBITORY FACTOR"	"GOBP RESPONSE TO ODORANT"	"GOBP RESPONSE TO LECTIN"	"GOBP ADAPTIVE THERMOGENESIS"	"GOBP VACUOLAR LOCALIZATION"	"GOBP RESPONSE TO CHEMOKINE"	"GOBP VASCULAR ASSOCIATED SMOOTH MUSCLE CELL PROLIFERATION"	"GOBP DOUBLE STRAND BREAK REPAIR INVOLVED IN MEIOTIC RECOMBINATION"	"GOBP RESPONSE TO AMINO ACID STARVATION"	"GOBP XENOBIOTIC TRANSPORT ACROSS BLOOD BRAIN BARRIER"	"GOBP REGULATION OF DNA DAMAGE CHECKPOINT"	"GOBP NEGATIVE REGULATION OF DNA DAMAGE CHECKPOINT"	"GOBP REGULATION OF PROTEIN LOCALIZATION TO CELL SURFACE"	"GOBP NEGATIVE REGULATION OF PROTEIN LOCALIZATION TO CELL SURFACE"	"GOBP POSITIVE REGULATION OF PROTEIN LOCALIZATION TO CELL SURFACE"	"GOBP REGULATION OF MALE GONAD DEVELOPMENT"	"GOBP REGULATION OF MULTICELLULAR ORGANISMAL DEVELOPMENT"	"GOBP REGULATION OF ANIMAL ORGAN MORPHOGENESIS"	"GOBP REGULATION OF STEM CELL DIVISION"	"GOBP REGULATION OF STEM CELL POPULATION MAINTENANCE"	"GOBP NEGATIVE REGULATION OF DOUBLE STRAND BREAK REPAIR VIA HOMOLOGOUS RECOMBINATION"	"GOBP REGULATION OF CELL CELL ADHESION MEDIATED BY CADHERIN"	"GOBP NEGATIVE REGULATION OF CELL CELL ADHESION MEDIATED BY CADHERIN"	"GOBP POSITIVE REGULATION OF CELL CELL ADHESION MEDIATED BY CADHERIN"	"GOBP REGULATION OF NON CANONICAL WNT SIGNALING PATHWAY"	"GOBP NEGATIVE REGULATION OF NON CANONICAL WNT SIGNALING PATHWAY"	"GOBP POSITIVE REGULATION OF NON CANONICAL WNT SIGNALING PATHWAY"	"GOBP REGULATION OF UBIQUITIN DEPENDENT PROTEIN CATABOLIC PROCESS"	"GOBP NEGATIVE REGULATION OF UBIQUITIN DEPENDENT PROTEIN CATABOLIC PROCESS"	"GOBP POSITIVE REGULATION OF UBIQUITIN DEPENDENT PROTEIN CATABOLIC PROCESS"	"GOBP REGULATION OF TYPE B PANCREATIC CELL DEVELOPMENT"	"GOBP REGULATION OF WNT SIGNALING PATHWAY PLANAR CELL POLARITY PATHWAY"	"GOBP POSITIVE REGULATION OF WNT SIGNALING PATHWAY PLANAR CELL POLARITY PATHWAY"	"GOBP NEGATIVE REGULATION OF DNA DEPENDENT DNA REPLICATION"	"GOBP POSITIVE REGULATION OF DNA DEPENDENT DNA REPLICATION"	"GOBP REGULATION OF LEUKOCYTE APOPTOTIC PROCESS"	"GOBP NEGATIVE REGULATION OF LEUKOCYTE APOPTOTIC PROCESS"	"GOBP POSITIVE REGULATION OF LEUKOCYTE APOPTOTIC PROCESS"	"GOBP REGULATION OF MACROPHAGE APOPTOTIC PROCESS"	"GOBP NEGATIVE REGULATION OF MACROPHAGE APOPTOTIC PROCESS"	"GOBP REGULATION OF CELLULAR MACROMOLECULE BIOSYNTHETIC PROCESS"	"GOBP NEGATIVE REGULATION OF CELLULAR MACROMOLECULE BIOSYNTHETIC PROCESS"	"GOBP REGULATION OF CYSTEINE TYPE ENDOPEPTIDASE ACTIVITY"	"GOBP NEGATIVE REGULATION OF CYSTEINE TYPE ENDOPEPTIDASE ACTIVITY"	"GOBP REGULATION OF SODIUM DEPENDENT PHOSPHATE TRANSPORT"	"GOBP REGULATION OF REMOVAL OF SUPEROXIDE RADICALS"	"GOBP NEGATIVE REGULATION OF CELL PROLIFERATION INVOLVED IN HEART MORPHOGENESIS"	"GOBP POSITIVE REGULATION OF CELL PROLIFERATION INVOLVED IN HEART MORPHOGENESIS"	"GOBP REGULATION OF DNA TEMPLATED TRANSCRIPTION INITIATION"	"GOBP NEGATIVE REGULATION OF DNA TEMPLATED TRANSCRIPTION INITIATION"	"GOBP POSITIVE REGULATION OF DNA TEMPLATED TRANSCRIPTION INITIATION"	"GOBP REGULATION OF UBIQUITIN SPECIFIC PROTEASE ACTIVITY"	"GOBP REGULATION OF PEPTIDYL CYSTEINE S NITROSYLATION"	"GOBP NEGATIVE REGULATION OF DENDRITE DEVELOPMENT"	"GOBP REGULATION OF BRANCHING MORPHOGENESIS OF A NERVE"	"GOBP REGULATION OF NEURAL PRECURSOR CELL PROLIFERATION"	"GOBP NEGATIVE REGULATION OF NEURAL PRECURSOR CELL PROLIFERATION"	"GOBP POSITIVE REGULATION OF NEURAL PRECURSOR CELL PROLIFERATION"	"GOBP REGULATION OF FATTY ACID TRANSPORT"	"GOBP NEGATIVE REGULATION OF FATTY ACID TRANSPORT"	"GOBP POSITIVE REGULATION OF FATTY ACID TRANSPORT"	"GOBP REGULATION OF FEMALE GONAD DEVELOPMENT"	"GOBP REGULATION OF ANOIKIS"	"GOBP POSITIVE REGULATION OF ANOIKIS"	"GOBP REGULATION OF RRNA PROCESSING"	"GOBP POSITIVE REGULATION OF RRNA PROCESSING"	"GOBP REGULATION OF REPRODUCTIVE PROCESS"	"GOBP NEGATIVE REGULATION OF REPRODUCTIVE PROCESS"	"GOBP POSITIVE REGULATION OF REPRODUCTIVE PROCESS"	"GOBP REGULATION OF ACTIN CYTOSKELETON REORGANIZATION"	"GOBP POSITIVE REGULATION OF ACTIN CYTOSKELETON REORGANIZATION"	"GOBP NEGATIVE REGULATION OF FEEDING BEHAVIOR"	"GOBP POSITIVE REGULATION OF FEEDING BEHAVIOR"	"GOBP NEGATIVE REGULATION OF FIBROBLAST APOPTOTIC PROCESS"	"GOBP POSITIVE REGULATION OF FIBROBLAST APOPTOTIC PROCESS"	"GOBP NEGATIVE REGULATION OF SIGNALING RECEPTOR ACTIVITY"	"GOBP POSITIVE REGULATION OF SIGNALING RECEPTOR ACTIVITY"	"GOBP REGULATION OF DNA BIOSYNTHETIC PROCESS"	"GOBP NEGATIVE REGULATION OF DNA BIOSYNTHETIC PROCESS"	"GOBP POSITIVE REGULATION OF MYOBLAST PROLIFERATION"	"GOBP REGULATION OF MYOBLAST PROLIFERATION"	"GOBP REGULATION OF RHO DEPENDENT PROTEIN SERINE THREONINE KINASE ACTIVITY"	"GOBP REGULATION OF SYNAPTIC VESICLE EXOCYTOSIS"	"GOBP NEGATIVE REGULATION OF SYNAPTIC VESICLE EXOCYTOSIS"	"GOBP POSITIVE REGULATION OF SYNAPTIC VESICLE EXOCYTOSIS"	"GOBP REGULATION OF NMDA RECEPTOR ACTIVITY"	"GOBP REGULATION OF AMPA RECEPTOR ACTIVITY"	"GOBP REGULATION OF T HELPER 17 TYPE IMMUNE RESPONSE"	"GOBP NEGATIVE REGULATION OF T HELPER 17 TYPE IMMUNE RESPONSE"	"GOBP POSITIVE REGULATION OF T HELPER 17 TYPE IMMUNE RESPONSE"	"GOBP REGULATION OF T HELPER 17 CELL DIFFERENTIATION"	"GOBP POSITIVE REGULATION OF T HELPER 17 CELL DIFFERENTIATION"	"GOBP REGULATION OF GLUCOCORTICOID RECEPTOR SIGNALING PATHWAY"	"GOBP REGULATION OF T HELPER 17 CELL LINEAGE COMMITMENT"	"GOBP POSITIVE REGULATION OF CHEMOKINE C X C MOTIF LIGAND 1 PRODUCTION"	"GOBP NEGATIVE REGULATION OF CHEMOKINE C X C MOTIF LIGAND 2 PRODUCTION"	"GOBP POSITIVE REGULATION OF CHEMOKINE C X C MOTIF LIGAND 2 PRODUCTION"	"GOBP POSITIVE REGULATION OF ACROSOME REACTION"	"GOBP REGULATION OF HEPATOCYTE PROLIFERATION"	"GOBP POSITIVE REGULATION OF HEPATOCYTE PROLIFERATION"	"GOBP REGULATION OF CD40 SIGNALING PATHWAY"	"GOBP NEGATIVE REGULATION OF ENDOTHELIAL CELL APOPTOTIC PROCESS"	"GOBP POSITIVE REGULATION OF ENDOTHELIAL CELL APOPTOTIC PROCESS"	"GOBP REGULATION OF OVARIAN FOLLICLE DEVELOPMENT"	"GOBP REGULATION OF BINDING OF SPERM TO ZONA PELLUCIDA"	"GOBP REGULATION OF CLATHRIN DEPENDENT ENDOCYTOSIS"	"GOBP POSITIVE REGULATION OF CLATHRIN DEPENDENT ENDOCYTOSIS"	"GOBP REGULATION OF DNA TOPOISOMERASE ATP HYDROLYZING ACTIVITY"	"GOBP REGULATION OF REACTIVE OXYGEN SPECIES METABOLIC PROCESS"	"GOBP NEGATIVE REGULATION OF REACTIVE OXYGEN SPECIES METABOLIC PROCESS"	"GOBP POSITIVE REGULATION OF REACTIVE OXYGEN SPECIES METABOLIC PROCESS"	"GOBP REGULATION OF MESODERM DEVELOPMENT"	"GOBP REGULATION OF NEUTROPHIL EXTRAVASATION"	"GOBP POSITIVE REGULATION OF NEUTROPHIL EXTRAVASATION"	"GOBP REGULATION OF LAMELLIPODIUM MORPHOGENESIS"	"GOBP POSITIVE REGULATION OF LAMELLIPODIUM MORPHOGENESIS"	"GOBP REGULATION OF LYMPHOCYTE MIGRATION"	"GOBP NEGATIVE REGULATION OF LYMPHOCYTE MIGRATION"	"GOBP POSITIVE REGULATION OF LYMPHOCYTE MIGRATION"	"GOBP REGULATION OF T CELL MIGRATION"	"GOBP NEGATIVE REGULATION OF T CELL MIGRATION"	"GOBP POSITIVE REGULATION OF T CELL MIGRATION"	"GOBP REGULATION OF T CELL EXTRAVASATION"	"GOBP REGULATION OF EOSINOPHIL MIGRATION"	"GOBP REGULATION OF APOPTOTIC CELL CLEARANCE"	"GOBP POSITIVE REGULATION OF APOPTOTIC CELL CLEARANCE"	"GOBP REGULATION OF PROTEIN NEDDYLATION"	"GOBP POSITIVE REGULATION OF PROTEIN NEDDYLATION"	"GOBP REGULATION OF MONOCYTE EXTRAVASATION"	"GOBP POSITIVE REGULATION OF EXCITATORY POSTSYNAPTIC POTENTIAL"	"GOBP REGULATION OF GLYCOGEN STARCH SYNTHASE ACTIVITY"	"GOBP POSITIVE REGULATION OF GLYCOGEN STARCH SYNTHASE ACTIVITY"	"GOBP REGULATION OF CAMP DEPENDENT PROTEIN KINASE ACTIVITY"	"GOBP NEGATIVE REGULATION OF CAMP DEPENDENT PROTEIN KINASE ACTIVITY"	"GOBP POSITIVE REGULATION OF CAMP DEPENDENT PROTEIN KINASE ACTIVITY"	"GOBP REGULATION OF HEPATIC STELLATE CELL ACTIVATION"	"GOBP REGULATION OF NATURAL KILLER CELL CHEMOTAXIS"	"GOBP POSITIVE REGULATION OF NATURAL KILLER CELL CHEMOTAXIS"	"GOBP POSITIVE REGULATION OF BLOOD VESSEL REMODELING"	"GOBP REGULATION OF DENDRITIC CELL CHEMOTAXIS"	"GOBP REGULATION OF CD4 POSITIVE ALPHA BETA T CELL ACTIVATION"	"GOBP NEGATIVE REGULATION OF CD4 POSITIVE ALPHA BETA T CELL ACTIVATION"	"GOBP POSITIVE REGULATION OF CD4 POSITIVE ALPHA BETA T CELL ACTIVATION"	"GOBP REGULATION OF T CELL COSTIMULATION"	"GOBP REGULATION OF ENTRY OF BACTERIUM INTO HOST CELL"	"GOBP POSITIVE REGULATION OF GASTRULATION"	"GOBP POSITIVE REGULATION OF T HELPER 2 CELL CYTOKINE PRODUCTION"	"GOBP NEGATIVE REGULATION OF CD4 POSITIVE ALPHA BETA T CELL PROLIFERATION"	"GOBP POSITIVE REGULATION OF CD4 POSITIVE ALPHA BETA T CELL PROLIFERATION"	"GOBP POSITIVE REGULATION OF DNA BIOSYNTHETIC PROCESS"	"GOBP REGULATION OF PLATELET DERIVED GROWTH FACTOR RECEPTOR BETA SIGNALING PATHWAY"	"GOBP POSITIVE REGULATION OF ARP2 3 COMPLEX MEDIATED ACTIN NUCLEATION"	"GOBP REGULATION OF THYROID HORMONE GENERATION"	"GOBP POSITIVE REGULATION OF HISTONE H3 K9 ACETYLATION"	"GOBP REGULATION OF HISTONE H4 K16 ACETYLATION"	"GOBP REGULATION OF NUCLEAR TRANSCRIBED MRNA CATABOLIC PROCESS NONSENSE MEDIATED DECAY"	"GOBP NEGATIVE REGULATION OF NUCLEAR TRANSCRIBED MRNA CATABOLIC PROCESS NONSENSE MEDIATED DECAY"	"GOBP REGULATION OF MIRNA CATABOLIC PROCESS"	"GOBP POSITIVE REGULATION OF MIRNA CATABOLIC PROCESS"	"GOBP REGULATION OF MIRNA METABOLIC PROCESS"	"GOBP POSITIVE REGULATION OF MIRNA METABOLIC PROCESS"	"GOBP REGULATION OF SREBP SIGNALING PATHWAY"	"GOBP REGULATION OF EARLY ENDOSOME TO LATE ENDOSOME TRANSPORT"	"GOBP POSITIVE REGULATION OF EARLY ENDOSOME TO LATE ENDOSOME TRANSPORT"	"GOBP REGULATION OF RECEPTOR CATABOLIC PROCESS"	"GOBP POSITIVE REGULATION OF RECEPTOR CATABOLIC PROCESS"	"GOBP NEGATIVE REGULATION OF STEM CELL PROLIFERATION"	"GOBP POSITIVE REGULATION OF STEM CELL PROLIFERATION"	"GOBP POSITIVE REGULATION OF SODIUM ION TRANSMEMBRANE TRANSPORTER ACTIVITY"	"GOBP REGULATION OF GENETIC IMPRINTING"	"GOBP REGULATION OF INTERLEUKIN 1 MEDIATED SIGNALING PATHWAY"	"GOBP NEGATIVE REGULATION OF INTERLEUKIN 1 MEDIATED SIGNALING PATHWAY"	"GOBP NEGATIVE REGULATION OF DENDRITIC CELL APOPTOTIC PROCESS"	"GOBP REGULATION OF MOTOR NEURON APOPTOTIC PROCESS"	"GOBP NEGATIVE REGULATION OF TYPE B PANCREATIC CELL APOPTOTIC PROCESS"	"GOBP REGULATION OF TRANSCRIPTION REGULATORY REGION DNA BINDING"	"GOBP NEGATIVE REGULATION OF TRANSCRIPTION REGULATORY REGION DNA BINDING"	"GOBP POSITIVE REGULATION OF TRANSCRIPTION REGULATORY REGION DNA BINDING"	"GOBP REGULATION OF EPITHELIAL CELL DIFFERENTIATION INVOLVED IN KIDNEY DEVELOPMENT"	"GOBP POSITIVE REGULATION OF EPITHELIAL CELL DIFFERENTIATION INVOLVED IN KIDNEY DEVELOPMENT"	"GOBP REGULATION OF CARDIAC VASCULAR SMOOTH MUSCLE CELL DIFFERENTIATION"	"GOBP REGULATION OF CARDIAC MUSCLE CELL DIFFERENTIATION"	"GOBP NEGATIVE REGULATION OF CARDIAC MUSCLE CELL DIFFERENTIATION"	"GOBP POSITIVE REGULATION OF CARDIAC MUSCLE CELL DIFFERENTIATION"	"GOBP REGULATION OF STEM CELL DIFFERENTIATION"	"GOBP NEGATIVE REGULATION OF STEM CELL DIFFERENTIATION"	"GOBP POSITIVE REGULATION OF STEM CELL DIFFERENTIATION"	"GOBP REGULATION OF MESENCHYMAL STEM CELL DIFFERENTIATION"	"GOBP REGULATION OF PEPTIDYL LYSINE ACETYLATION"	"GOBP NEGATIVE REGULATION OF PEPTIDYL LYSINE ACETYLATION"	"GOBP POSITIVE REGULATION OF PEPTIDYL LYSINE ACETYLATION"	"GOBP REGULATION OF CYTOPLASMIC TRANSLATION"	"GOBP NEGATIVE REGULATION OF CYTOPLASMIC TRANSLATION"	"GOBP POSITIVE REGULATION OF CYTOPLASMIC TRANSLATION"	"GOBP NEGATIVE REGULATION OF CELLULAR SENESCENCE"	"GOBP REGULATION OF DOUBLE STRAND BREAK REPAIR"	"GOBP POSITIVE REGULATION OF DOUBLE STRAND BREAK REPAIR"	"GOBP REGULATION OF EPITHELIAL CELL PROLIFERATION INVOLVED IN LUNG MORPHOGENESIS"	"GOBP REGULATION OF SYNAPTIC VESICLE CLUSTERING"	"GOBP REGULATION OF BICELLULAR TIGHT JUNCTION ASSEMBLY"	"GOBP NEGATIVE REGULATION OF ANOIKIS"	"GOBP REGULATION OF BARBED END ACTIN FILAMENT CAPPING"	"GOBP NEGATIVE REGULATION OF MYOBLAST PROLIFERATION"	"GOBP REGULATION OF HEART MORPHOGENESIS"	"GOBP REGULATION OF STEROID HORMONE SECRETION"	"GOBP POSITIVE REGULATION OF STEROID HORMONE SECRETION"	"GOBP POSITIVE REGULATION OF CORTICOSTEROID HORMONE SECRETION"	"GOBP REGULATION OF GLUCOCORTICOID SECRETION"	"GOBP POSITIVE REGULATION OF AMPA RECEPTOR ACTIVITY"	"GOBP REGULATION OF PRO B CELL DIFFERENTIATION"	"GOBP REGULATION OF FOREBRAIN NEURON DIFFERENTIATION"	"GOBP REGULATION OF SKELETAL MUSCLE CELL DIFFERENTIATION"	"GOBP NEGATIVE REGULATION OF SKELETAL MUSCLE CELL DIFFERENTIATION"	"GOBP POSITIVE REGULATION OF SKELETAL MUSCLE CELL DIFFERENTIATION"	"GOBP REGULATION OF RESPONSE TO DNA DAMAGE STIMULUS"	"GOBP NEGATIVE REGULATION OF RESPONSE TO DNA DAMAGE STIMULUS"	"GOBP POSITIVE REGULATION OF RESPONSE TO DNA DAMAGE STIMULUS"	"GOBP REGULATION OF ENDOTHELIAL CELL CHEMOTAXIS"	"GOBP NEGATIVE REGULATION OF ENDOTHELIAL CELL CHEMOTAXIS"	"GOBP POSITIVE REGULATION OF ENDOTHELIAL CELL CHEMOTAXIS"	"GOBP REGULATION OF DOUBLE STRAND BREAK REPAIR VIA NONHOMOLOGOUS END JOINING"	"GOBP NEGATIVE REGULATION OF DOUBLE STRAND BREAK REPAIR VIA NONHOMOLOGOUS END JOINING"	"GOBP POSITIVE REGULATION OF DOUBLE STRAND BREAK REPAIR VIA NONHOMOLOGOUS END JOINING"	"GOBP REGULATION OF INTEGRIN MEDIATED SIGNALING PATHWAY"	"GOBP POSITIVE REGULATION OF INTEGRIN MEDIATED SIGNALING PATHWAY"	"GOBP NEGATIVE REGULATION OF MESENCHYMAL CELL APOPTOTIC PROCESS"	"GOBP POSITIVE REGULATION OF CYSTEINE TYPE ENDOPEPTIDASE ACTIVITY"	"GOBP REACTIVE NITROGEN SPECIES METABOLIC PROCESS"	"GOBP REGULATION OF ENDOCYTIC RECYCLING"	"GOBP POSITIVE REGULATION OF ENDOCYTIC RECYCLING"	"GOBP REGULATION OF PHOSPHOLIPID TRANSPORT"	"GOBP REGULATION OF HISTONE H2B UBIQUITINATION"	"GOBP REGULATION OF ATP BIOSYNTHETIC PROCESS"	"GOBP NEGATIVE REGULATION OF ATP BIOSYNTHETIC PROCESS"	"GOBP POSITIVE REGULATION OF ATP BIOSYNTHETIC PROCESS"	"GOBP REGULATION OF CD8 POSITIVE ALPHA BETA T CELL ACTIVATION"	"GOBP NEGATIVE REGULATION OF CD8 POSITIVE ALPHA BETA T CELL ACTIVATION"	"GOBP POSITIVE REGULATION OF CD8 POSITIVE ALPHA BETA T CELL ACTIVATION"	"GOBP REGULATION OF T CELL ACTIVATION VIA T CELL RECEPTOR CONTACT WITH ANTIGEN BOUND TO MHC MOLECULE ON ANTIGEN PRESENTING CELL"	"GOBP REGULATION OF DENDRITIC CELL DIFFERENTIATION"	"GOBP NEGATIVE REGULATION OF DENDRITIC CELL DIFFERENTIATION"	"GOBP POSITIVE REGULATION OF DENDRITIC CELL DIFFERENTIATION"	"GOBP REGULATION OF OSTEOCLAST DEVELOPMENT"	"GOBP NEGATIVE REGULATION OF OSTEOCLAST DEVELOPMENT"	"GOBP REGULATION OF VASCULOGENESIS"	"GOBP POSITIVE REGULATION OF VASCULOGENESIS"	"GOBP REGULATION OF NEURON MIGRATION"	"GOBP NEGATIVE REGULATION OF NEURON MIGRATION"	"GOBP POSITIVE REGULATION OF NEURON MIGRATION"	"GOBP REGULATION OF CHLORIDE TRANSPORT"	"GOBP REGULATION OF APOPTOTIC SIGNALING PATHWAY"	"GOBP NEGATIVE REGULATION OF APOPTOTIC SIGNALING PATHWAY"	"GOBP POSITIVE REGULATION OF APOPTOTIC SIGNALING PATHWAY"	"GOBP REGULATION OF EXTRINSIC APOPTOTIC SIGNALING PATHWAY"	"GOBP NEGATIVE REGULATION OF EXTRINSIC APOPTOTIC SIGNALING PATHWAY"	"GOBP POSITIVE REGULATION OF EXTRINSIC APOPTOTIC SIGNALING PATHWAY"	"GOBP REGULATION OF EXTRINSIC APOPTOTIC SIGNALING PATHWAY IN ABSENCE OF LIGAND"	"GOBP POSITIVE REGULATION OF EXTRINSIC APOPTOTIC SIGNALING PATHWAY IN ABSENCE OF LIGAND"	"GOBP REGULATION OF INTRINSIC APOPTOTIC SIGNALING PATHWAY"	"GOBP NEGATIVE REGULATION OF INTRINSIC APOPTOTIC SIGNALING PATHWAY"	"GOBP POSITIVE REGULATION OF INTRINSIC APOPTOTIC SIGNALING PATHWAY"	"GOBP REGULATION OF PHOSPHATIDYLCHOLINE BIOSYNTHETIC PROCESS"	"GOBP NEGATIVE REGULATION OF CHROMOSOME ORGANIZATION"	"GOBP POSITIVE REGULATION OF CHROMOSOME ORGANIZATION"	"GOBP REGULATION OF STORE OPERATED CALCIUM ENTRY"	"GOBP REGULATION OF CATION CHANNEL ACTIVITY"	"GOBP NEGATIVE REGULATION OF CATION CHANNEL ACTIVITY"	"GOBP POSITIVE REGULATION OF CATION CHANNEL ACTIVITY"	"GOBP REGULATION OF CYSTEINE TYPE ENDOPEPTIDASE ACTIVITY INVOLVED IN APOPTOTIC SIGNALING PATHWAY"	"GOBP NEGATIVE REGULATION OF CYSTEINE TYPE ENDOPEPTIDASE ACTIVITY INVOLVED IN APOPTOTIC SIGNALING PATHWAY"	"GOBP POSITIVE REGULATION OF CYSTEINE TYPE ENDOPEPTIDASE ACTIVITY INVOLVED IN APOPTOTIC SIGNALING PATHWAY"	"GOBP REGULATION OF CYSTEINE TYPE ENDOPEPTIDASE ACTIVITY INVOLVED IN EXECUTION PHASE OF APOPTOSIS"	"GOBP REGULATION OF UNSATURATED FATTY ACID BIOSYNTHETIC PROCESS"	"GOBP POSITIVE REGULATION OF UNSATURATED FATTY ACID BIOSYNTHETIC PROCESS"	"GOBP REGULATION OF CAVEOLIN MEDIATED ENDOCYTOSIS"	"GOBP MALONYL COA METABOLIC PROCESS"	"GOBP LIPOXIN METABOLIC PROCESS"
[truncated: 25,390,201 more chars]
