# Supplementary material for: Identification of disulfidptosis in esophageal squamous cell carcinoma based on single-cell and bulk RNA-seq data to predict prognosis and treatment response
Source: Front Immunol. 2025 Apr 15;16:1567793. doi: 10.3389/fimmu.2025.1567793 (PMC12037556; doi:10.3389/fimmu.2025.1567793)
Supplement: Supplementary file 1 [file Presentation1.zip › Prognostic signature and immune microenvironment/bulk_gsva/SupplementaryTable_ssgsea KEGG gsva.txt]

sample	KEGG N GLYCAN BIOSYNTHESIS	KEGG OTHER GLYCAN DEGRADATION	KEGG O GLYCAN BIOSYNTHESIS	KEGG GLYCOSAMINOGLYCAN DEGRADATION	KEGG GLYCOSAMINOGLYCAN BIOSYNTHESIS KERATAN SULFATE	KEGG GLYCEROLIPID METABOLISM	KEGG GLYCOSYLPHOSPHATIDYLINOSITOL GPI ANCHOR BIOSYNTHESIS	KEGG GLYCEROPHOSPHOLIPID METABOLISM	KEGG ETHER LIPID METABOLISM	KEGG ARACHIDONIC ACID METABOLISM	KEGG LINOLEIC ACID METABOLISM	KEGG ALPHA LINOLENIC ACID METABOLISM	KEGG SPHINGOLIPID METABOLISM	KEGG GLYCOSPHINGOLIPID BIOSYNTHESIS LACTO AND NEOLACTO SERIES	KEGG GLYCOSPHINGOLIPID BIOSYNTHESIS GLOBO SERIES	KEGG GLYCOSPHINGOLIPID BIOSYNTHESIS GANGLIO SERIES	KEGG RIBOFLAVIN METABOLISM	KEGG NICOTINATE AND NICOTINAMIDE METABOLISM	KEGG PANTOTHENATE AND COA BIOSYNTHESIS	KEGG AMINOACYL TRNA BIOSYNTHESIS	KEGG BASAL TRANSCRIPTION FACTORS	KEGG NON HOMOLOGOUS END JOINING	KEGG SNARE INTERACTIONS IN VESICULAR TRANSPORT	KEGG LYSOSOME	KEGG CARDIAC MUSCLE CONTRACTION	KEGG RENIN ANGIOTENSIN SYSTEM	KEGG CIRCADIAN RHYTHM MAMMAL	KEGG TASTE TRANSDUCTION	KEGG PROXIMAL TUBULE BICARBONATE RECLAMATION	KEGG PATHOGENIC ESCHERICHIA COLI INFECTION	KEGG SYSTEMIC LUPUS ERYTHEMATOSUS	KEGG PRIMARY IMMUNODEFICIENCY	KEGG HYPERTROPHIC CARDIOMYOPATHY HCM	KEGG ARRHYTHMOGENIC RIGHT VENTRICULAR CARDIOMYOPATHY ARVC	KEGG DILATED CARDIOMYOPATHY	KEGG GLYCOLYSIS GLUCONEOGENESIS	KEGG CITRATE CYCLE TCA CYCLE	KEGG PENTOSE PHOSPHATE PATHWAY	KEGG PENTOSE AND GLUCURONATE INTERCONVERSIONS	KEGG FRUCTOSE AND MANNOSE METABOLISM	KEGG GALACTOSE METABOLISM	KEGG ASCORBATE AND ALDARATE METABOLISM	KEGG FATTY ACID METABOLISM	KEGG STEROID BIOSYNTHESIS	KEGG PRIMARY BILE ACID BIOSYNTHESIS	KEGG STEROID HORMONE BIOSYNTHESIS	KEGG OXIDATIVE PHOSPHORYLATION	KEGG PURINE METABOLISM	KEGG PYRIMIDINE METABOLISM
GSM1296956	0.202067044572124	0.179191100447146	0.0545921928372909	0.1969353479131	0.0590518407494791	0.0301436098645106	0.0802251487432444	0.0900482843643071	0.148013655164749	0.00956965777696278	-0.120256523275224	0.00788788470297087	0.173079369160966	-0.0679459361784169	0.119762931031175	0.139020905600092	0.106256961671228	0.136000282308117	-0.0248821221780687	0.277437383760704	0.202476635081272	0.146111564486026	0.224795384316896	0.264380543754289	0.171621581101288	0.102568069106898	0.202011106105231	-0.199590276919891	0.0867688268505226	0.379730987684859	0.42990811311849	0.191307151058406	0.0706943820150926	0.124348738000478	0.0658302379904388	0.203353826080542	0.330079906048908	0.219912765503904	0.00722691399263135	0.131632959529253	0.146400974961611	0.0694230049545876	0.237071362239542	0.298695711685474	0.026275966014894	-0.111952190418137	0.434953158272967	0.133819361077834	0.215749661742087
GSM1296958	0.217699973702861	0.112375905892306	0.032778800154398	0.160585549818775	0.144850748158188	0.0663518116000635	0.121948273551038	0.12165620796498	0.112470419479128	0.0706574820087731	-0.0648224698147672	-0.00800795753572626	0.139711647495538	0.050377506482971	0.0898890721651512	0.0619633432425129	0.127223906266873	0.0756561020896689	-0.017108701064838	0.321332885782983	0.236750726475855	0.123016676830075	0.185974440884336	0.234891875057388	0.15877516532761	0.0270285459108172	0.129524215504305	-0.213985273515082	0.126147495547892	0.374377202807276	0.355163344595747	0.0257404460416716	0.00867129164346584	0.0777468779080856	-0.00613301083606342	0.230339883748811	0.334910879379946	0.274367217991232	0.164525014843844	0.208800337518405	0.193746989578378	0.193763103214492	0.207086063466382	0.32429279049896	-0.0392870135030099	0.0146337063460723	0.449233192931788	0.148201573069676	0.267287425798432
GSM1296960	0.216263343653691	0.134558566887935	0.0405104617450437	0.171665742689086	0.120535473416911	0.0586360744556673	0.119129448704991	0.106555615805374	0.0939204425061605	-0.0260144590993901	-0.198095924459128	-0.135086917873002	0.124728841376497	0.0125062735427013	0.100731395333614	0.136659791653748	0.086575361286587	0.0743496098141191	-0.0464517946619766	0.313235597409364	0.260438820170839	0.12054822497298	0.217449043367187	0.245033198571894	0.166625979443946	0.0426620539750725	0.182040517946511	-0.226780786642056	0.106312301920498	0.381560311172779	0.370777455090203	0.0396129778410686	0.0647226924785113	0.133224980908997	0.0468183184842373	0.178957748561027	0.303209988241441	0.240214322876826	0.110649347493646	0.17374628385067	0.155888698278419	0.146368453575966	0.173477814714716	0.251905965650218	-0.0514646859919369	-0.0689837334195671	0.419234415708994	0.15381422372306	0.265284912817512
GSM1296962	0.27292024562533	0.132514854467742	0.020753841889546	0.159382547801262	0.103392041527192	0.0617091403283833	0.172486479429605	0.127838728273049	0.169928068917536	-0.0127559611538193	-0.191406318354813	-0.00530983548923397	0.150447141245215	-0.0268865412990845	0.0874446291613576	0.161289521421048	0.151219711141324	0.0796498396897412	-0.0131751005980946	0.284674214157916	0.213863769899406	0.150359792100256	0.197675642702913	0.235240612402792	0.144322872834393	-0.0013527558783507	0.184140617347227	-0.210787967857073	0.106785307085227	0.343587913121488	0.369709469787862	-0.0907080756601644	0.0718534776753361	0.145330891282694	0.0542533105054377	0.170986719081811	0.26427145858968	0.207258981263063	0.0149756324052985	0.13744680143362	0.146084947382725	-0.0121446954387275	0.186493263814879	0.251721587353503	-0.0344233758047458	-0.154148820521532	0.400603228548605	0.137972349369769	0.231530417206386
GSM1296964	0.210550378787005	0.140810408462836	0.0653993855180004	0.159594762684633	0.142689393950702	0.0593311543656526	0.130678858815086	0.117277371348458	0.113736145052009	0.0245119063879126	-0.0578250349706999	-0.0386157840830521	0.144938905154851	0.044767696196058	0.146188680054988	0.0842013436599541	0.12708104716286	0.133434439639767	0.0276349100901494	0.303356649656752	0.249940827985101	0.148824618811175	0.204852014446302	0.248948879232199	0.164237053456757	0.0195952212170232	0.171324347752583	-0.228499601422169	0.0967468086438606	0.375605529084293	0.35477022328526	0.0233452680369566	0.0261439171628408	0.0893201292831535	0.0149828764294239	0.20665870995343	0.312014487220537	0.228280529043467	0.146710099843906	0.158388338465237	0.167625575548649	0.161383935445098	0.218240177676037	0.275598704488017	-0.0434524080555939	-0.0100873135905986	0.436585981763511	0.149648401414353	0.255754593958888
GSM1296966	0.248491409459563	0.202164363170439	-0.0105123264449441	0.16730867203892	0.0945608885271029	0.0509922347250642	0.145497856272461	0.0938556567529118	0.118301787717182	-0.0358896349810952	-0.189126076675037	-0.055658972862376	0.13572704302867	-0.00991499614478968	0.111129680710673	0.134543791897798	0.121591299616407	0.112067136455182	-0.0259041639924611	0.327414532417627	0.243568193321662	0.14517305722475	0.225865240520411	0.258181988336509	0.15838099749006	0.0509273358300429	0.145884421573609	-0.142768729412539	0.115333343327907	0.377945332832253	0.397188127336143	0.161294494427882	0.0190419489171933	0.084014668746362	0.0136517229409561	0.207478645032202	0.311654795230027	0.257829169646197	-0.0161501768692357	0.165860069051821	0.186405568120916	0.0256895602298898	0.218718444292987	0.251826451609005	-0.0474380944352489	-0.103364894662369	0.433548260215423	0.138568677928351	0.238333332530407
GSM1296968	0.229301063924645	0.134592058605662	0.0193470723591869	0.157283297169506	0.125366281649165	0.0791904692368361	0.136802241050216	0.124645667495344	0.120459794026525	0.0414535508764497	-0.100577430700706	-0.0155210671039819	0.149614507118794	0.00520476283534312	0.15590330948786	0.154410082395356	0.114672591094948	0.0742161079727316	-0.0337465512608637	0.262868802751596	0.201295499543291	0.127546279044263	0.19866874580891	0.24820454919034	0.17176957526716	0.0918938083935381	0.131807554291781	-0.218630615099491	0.11322451601204	0.376743907473897	0.379555853175417	0.0394569059480802	0.0564334766399411	0.118986602784028	0.0470595025512912	0.233817293760294	0.310099066508177	0.242863022978113	0.1978728992049	0.185779907899694	0.178032123850764	0.26210228408827	0.211103588133767	0.292773500831545	-0.00176274723935116	0.0105009460239435	0.433802022659289	0.131007791134507	0.226903393381182
GSM1296970	0.213396507396524	0.14636325169096	0.00977721077218806	0.147006137985619	0.071228101318564	0.0350225913153963	0.113264136089677	0.100834479930749	0.121540607092843	-0.0452528801024058	-0.20525163386927	-0.0632201438993321	0.137571518803353	-0.0336603973707126	0.0893393113063419	0.132519616593031	0.0895120128744866	0.0898363864309582	-0.0353148113744089	0.279329427543456	0.226803301212344	0.148499668240247	0.222698393343336	0.24412549399049	0.158960328422153	0.0323034515465076	0.161190361199367	-0.236644893709791	0.120182951563128	0.37847043918947	0.37980836833448	0.0361155812394599	0.0550645375634671	0.121923257116729	0.0493400169941694	0.17431259647847	0.303173046745655	0.259542754365143	-0.0108469776983334	0.134683390563561	0.164776854294045	0.0321607804411025	0.205112854321112	0.233169534535517	-0.00483473886724449	-0.156648049710745	0.423644641621975	0.15261838101527	0.236190951905331
GSM1296972	0.198814791542859	0.188572455882877	0.057263760790057	0.165416639735179	0.101619709790596	0.056844790845516	0.0826618867575799	0.106077893411649	0.0915824100211	0.0711525439787753	-0.089984257171492	-0.036840599629929	0.154605221500853	0.0524289495089941	0.120233673559342	0.129576435616255	0.103147707634705	0.134162375926448	-0.02725832561798	0.293605525485159	0.221592040781421	0.138790267880521	0.213150947769354	0.259594836280767	0.153073364693182	0.0420794534576457	0.155199105232937	-0.222001032791643	0.108083415610627	0.388727979597822	0.367772421328106	0.0849798647444637	0.0171389625267426	0.087845247418896	0.019426955011367	0.236190045304106	0.308122543868567	0.266018657639853	0.201663134843785	0.191876444809203	0.201914345514512	0.195218463335666	0.229011690582272	0.301375236383208	0.0378945207120815	0.0427526579757784	0.439459121163099	0.134677546368907	0.242538071032838
GSM1296974	0.202248628095545	0.191084711702747	0.0377243255842605	0.170862643445668	0.088704864591021	0.0420257733755145	0.0599115607436409	0.0958614167363017	0.159936058424928	0.0403558241063966	-0.137244516283722	-0.00564033877356464	0.136522017740629	-0.0325083755454502	0.123518696631378	0.189743665844948	0.0947031742630274	0.126222473741799	-0.0423567414189383	0.283532280849014	0.203084242001303	0.131531813486031	0.208422184293623	0.266592611964253	0.162051067504011	0.0888993926192867	0.135619606301636	-0.228534976440166	0.136816045722621	0.398329531707283	0.399279401710599	0.136424460052822	0.058695454798775	0.108920430592843	0.0447169858522414	0.202779024597967	0.295544768621058	0.229364490071071	-0.0131940734150719	0.193653618305966	0.16903790275152	-0.0160878929424825	0.182079668161786	0.231340938597858	0.0470538033745939	-0.0765590084984862	0.420121180207291	0.141262481817741	0.241109824625592
GSM1296976	0.219801569120853	0.149582490944775	0.0638880423579669	0.160402760259769	0.152524390410774	0.0633104743738987	0.132198067595176	0.0850576737934405	0.0913869921029719	-0.00891248068183562	-0.152866261402843	-0.102308612248786	0.183239972428095	0.0151591344627177	0.114438286612408	0.18421183419106	0.139289323205993	0.0727723637503933	0.0287201911034945	0.297411404361656	0.247309857021639	0.181776220024373	0.193066804341625	0.253508115724577	0.15223548702145	0.0414678041092549	0.221960970075298	-0.248468401046482	0.0942482345215024	0.378175971621121	0.365906372630414	-0.0457622239549321	0.0308658978710637	0.104602931937109	0.0107052288613791	0.207335629048165	0.326548593892549	0.277713717873972	0.15555875640151	0.203141391397826	0.200349164606811	0.153585780954777	0.187120615233347	0.266395980337143	-0.0176483452769106	-0.02031039645304	0.433349831450478	0.157178697097395	0.250185458191276
GSM1296978	0.183805697519544	0.128531907319707	0.0499675407079028	0.152528219406233	0.0947214778119152	0.0267974197727888	0.118659623015435	0.0850439893105391	0.0977592748983956	-0.0198138054883089	-0.151337475949592	-0.0692755370103884	0.131203071350881	-0.028715502072708	0.0806465079796715	0.151871861204015	0.105992331356436	0.0821538165991808	-0.0546408518664667	0.291563997777141	0.224683307971417	0.175009374058145	0.243716993807293	0.238024404692719	0.151616873164565	0.0209088703161095	0.219131849649793	-0.228589933773789	0.111703058527976	0.389754668934621	0.385220821879109	0.0705894253836375	0.048646713886781	0.104242999814414	0.0336506831244631	0.196122960282346	0.281773449196233	0.25259444437456	-0.0265951586338269	0.191143444841936	0.180170352778494	-0.0482451175016599	0.164850210232693	0.319730875973124	-0.0438384661385863	-0.130026757342596	0.415092919453479	0.134121824159034	0.238493452405398
GSM1296980	0.216769836688015	0.102680680276302	0.0668157559948191	0.165280623367084	0.0753786144711574	0.0492231626597553	0.132416132701601	0.117506186544522	0.127782375267917	0.0748028084701567	-0.0536699541940745	0.00797830581893882	0.166226985124667	0.041472914593259	0.119830926127808	0.0819183448211365	0.111993704989996	0.0650646813325438	-0.0384425525719	0.297929384075808	0.208872061792967	0.119023250708198	0.186440666518648	0.233408796955291	0.156795031430634	0.0392079626533592	0.181640056747701	-0.217350849877196	0.126933556774108	0.379752276856987	0.372356289389671	0.0268683599666762	0.00847064872685723	0.0935724735426132	-0.00184251206917879	0.219303200737736	0.319832655798887	0.263613331413853	0.189430944864822	0.19914654451181	0.183996104474326	0.214704540237801	0.198241985635605	0.347697906062295	0.0253358357952223	0.0233353485402566	0.428923337794324	0.119487615942771	0.235191411848864
GSM1296982	0.208026835203266	0.17747946009542	0.0690536338061139	0.207648156583711	0.143559136810993	0.0734126978843968	0.0695714744708345	0.125050723714842	0.150914595250733	0.0562889861407167	-0.0949497616512333	0.00613160510455498	0.138057318169813	0.0324228999335736	0.151787881394332	0.176648528324387	0.123175230816977	0.095901281021937	-0.0443077717930091	0.246331167204954	0.196654894187717	0.09087695833094	0.213066038507392	0.263590183997857	0.192760160409389	0.0683326723837405	0.286005309828504	-0.2054726598504	0.115928194744463	0.388973767784252	0.360589657146357	0.0736367975833623	0.111635216127161	0.164395464835643	0.098920268410856	0.21569696620228	0.309073109852213	0.219280934579154	0.162684803973484	0.152148079948457	0.16353808386285	0.199736170360049	0.245970249577269	0.301292918759963	0.0320556077333464	0.0110401961057649	0.440358443793254	0.115624996964572	0.187197316005608
GSM1296984	0.221927421082024	0.147390857936425	0.0583356983046004	0.220012643072592	0.146933069858243	0.0643306930742209	0.0746632252988686	0.0724214049986002	0.107423694057739	0.0266609752476809	-0.160396271049637	-0.0819253462554723	0.148376020542021	0.00655556998081175	0.146241262491236	0.192166525853039	0.11074962893299	0.0994881718262938	-0.0395393896095925	0.255530441657874	0.187016587560914	0.155822944116623	0.213035714906031	0.264744417910256	0.182407443096703	0.102529830406989	0.244023354162137	-0.224999374323913	0.112973101459638	0.398379649128804	0.375765365353296	0.0489758685624379	0.101701275288819	0.163843193078092	0.0869735526996005	0.192091708791023	0.308278466008008	0.235900341079556	0.0280083379356076	0.161761458573703	0.159472824704716	0.0736166264965087	0.173866600438882	0.276711963232032	0.0200417353327996	-0.0675470112888647	0.431266159221501	0.137463875009021	0.216761561369816
GSM1296986	0.234360438016048	0.147900245785662	0.0478239068147701	0.152677846680451	0.129851254863679	0.0377772825387692	0.106698205915075	0.0695890893264222	0.0953077469457299	-0.00859005024651427	-0.201847955455491	-0.0541083236493603	0.119746472867324	-0.0309183222694332	0.0800126342007309	0.179834042000141	0.125650470968946	0.0938690140107351	-0.0134698160216112	0.318616989530031	0.22067160488956	0.155435133276862	0.229111124391865	0.255318717819633	0.168090780936286	0.0341650223260879	0.153976624273731	-0.217053937309571	0.0892242887841896	0.379651181967131	0.360476346770801	0.0498429179188961	0.0452093289759916	0.108143799593785	0.0364870893662089	0.189711876720764	0.287576128771343	0.255696924162026	0.0416766184916399	0.159195426064147	0.169561460958474	0.0634710557942258	0.180210227534347	0.280227388349584	-0.0102111357371261	-0.0602353959787627	0.430292213414763	0.137005937637383	0.232336131636953
GSM1296988	0.219439317794137	0.171450750993887	0.0560902354005429	0.216173976229917	0.0975372935374046	0.0603255282627589	0.135535440706948	0.100904811939132	0.118078337919235	0.0245633537500839	-0.120500961138902	-0.0327055082094872	0.149650721771815	0.0275773728551605	0.102461768691893	0.128174430647239	0.120384519998618	0.0883531629874947	-0.0107173850809042	0.296380820670189	0.230945060756903	0.164271810974662	0.205789316832487	0.260833903468834	0.144446547948978	0.0366290424398475	0.0935191273535741	-0.2339819416442	0.109686264297992	0.38354336241072	0.361619487796841	-0.0275862257387383	0.0203602772090342	0.0868196553767783	0.00554062367174705	0.188986486807479	0.306747097946178	0.259118913087143	0.0660277052646856	0.201606804209942	0.200130940978664	0.0322404864657446	0.15688797884722	0.312577014732205	0.0390819298457875	-0.0355996252689521	0.420357301795541	0.154920717052615	0.259270877880093
GSM1296990	0.204011092824052	0.168906810089317	0.069316924051991	0.198014975380239	0.088833569684874	0.0377047887926094	0.0817431976476801	0.0922655833639374	0.138951756288441	0.0102941196851803	-0.129678515092836	-0.00208540320386776	0.140483052617868	-0.00208566706025295	0.108948035213326	0.177369417359336	0.133942761247294	0.109244164857484	-0.0128545110510681	0.294113611306112	0.208569393505921	0.128376393993776	0.206817894110377	0.255869725978953	0.175115369751846	0.0681980813657899	0.18115213586916	-0.232529144583809	0.138914498357693	0.396225275418696	0.357988187406277	-0.0225334687671927	0.0987033334283415	0.161234445558226	0.0886947922544564	0.217779168366042	0.303288797128865	0.246767990473185	0.144354835578654	0.230704856526618	0.178075415040685	0.181822825007266	0.191805463189136	0.295982479452989	0.0531917088927354	0.000998488294649658	0.414972775119547	0.13689951498033	0.228269731377599
GSM1296992	0.217645545741997	0.180794953388048	0.0289879084334102	0.166919146184854	0.143419715650637	0.0462788960073279	0.0948839491346933	0.10534333534126	0.142885926716408	0.0269045910371935	-0.11557259204147	-0.0226170269244143	0.132701540600531	-0.0155674816629927	0.119896350885354	0.148812742217133	0.146203131736323	0.113472896815188	-0.0331908487044918	0.282323517849025	0.225178044258545	0.144653318173492	0.208735386971764	0.266444001590544	0.151978034229126	0.0860245091910113	0.121038906815004	-0.20846193694372	0.124054103459843	0.388322129358901	0.385629320914097	0.0685680959214556	0.0396530639921673	0.100322863696424	0.0300408539330903	0.209486044586863	0.32734830786896	0.225896430452978	0.176819230951525	0.175902108497199	0.158318640059397	0.198117985912149	0.197125797057043	0.287337703751481	-0.00444071938401641	-0.0101392404152337	0.420716857023904	0.135143629182994	0.228548676662231
GSM1296994	0.207094226614785	0.111288134122128	0.0559620420007024	0.120528381870231	0.0838140157395652	0.0597045700469574	0.129859821838155	0.107907643679489	0.129294674925355	0.0704733077247068	-0.103697766713985	0.00923572338240371	0.142616469804567	0.0386805057902734	0.0886061782770665	0.0618198597980307	0.0886277992182135	0.131050471259466	0.0166571913756258	0.322134979563932	0.233256921295064	0.172401642985001	0.19534254795183	0.224442597393147	0.164573627926805	0.0833123586217063	0.0860148129137579	-0.237542417576583	0.142892023143832	0.375728806769033	0.371544280339468	-0.000900149504976904	0.0373509291125218	0.0930627260542561	0.022391990794406	0.226552275210421	0.329254599525124	0.237594570036802	0.03154619549628	0.192434853325516	0.183031116801729	0.0320767838342053	0.201206752889779	0.309957029429006	-0.01405721866954	-0.0836013889563874	0.424381515334876	0.135732680901729	0.248590541414735
GSM1296996	0.205265959435798	0.13326857021284	0.00549397544575169	0.0943917218623829	0.0458895325135575	0.0134903216961001	0.110287697753027	0.0996259829344124	0.111430815959432	0.00625457818839455	-0.146082480156658	0.00464432946993556	0.143202167276707	-0.0361016557622536	0.0426445037360212	0.10632398288564	0.145549718106447	0.0598153409078317	-0.0595981094924349	0.264556035799241	0.244752557625312	0.139732941594255	0.188396802086713	0.235165675058175	0.175753834053183	0.0135284777320904	0.209633217754676	-0.198647813096024	0.111329724340711	0.356588447553885	0.368379159282877	0.0259282784267227	0.0722733861732772	0.132281596193898	0.0508591289755864	0.170633366782355	0.284846506999131	0.176555147222381	0.0211436431676476	0.119117653776676	0.106637771947202	0.0867484559555839	0.206315568969665	0.266664767042443	0.00506030630043221	-0.111374443740871	0.413894205731887	0.119230823807697	0.206830856363546
GSM1296998	0.183729527032273	0.111275968948485	-0.00389464009916956	0.119270618626949	0.0676199128994541	0.02076270867966	0.10917143176234	0.102100870110034	0.116869396397145	0.014496052224395	-0.113893057510178	0.0102078863913234	0.131817859003531	-0.0333400307473804	0.0734789151449759	0.128573787513876	0.116779786636252	0.0960531115781315	-0.0613398170526907	0.280926052141241	0.224227149573877	0.103081072710051	0.234951518262881	0.230976991875599	0.163065806773486	0.0600491156894071	0.17933382046146	-0.20269002036412	0.109254879210998	0.383834257712009	0.372160954946722	0.0101490598117684	0.046936850507092	0.0939537493087042	0.0313124101759527	0.205147365375927	0.295523679670569	0.256167276729148	-0.000168765146725866	0.193959135696692	0.178123820865784	0.0275179066901345	0.154201148703324	0.283250941757724	0.0062505837225534	-0.0613666290867287	0.41544585644301	0.135323426247847	0.226371194570432
GSM1297000	0.224855133104752	0.125447577125435	0.0382182207210835	0.111652656767401	0.0771826574277704	0.0474318833741485	0.0895975793120439	0.11387891354583	0.116529012442056	-0.0124584447338103	-0.137648387797292	-0.023122900040991	0.116727823146415	0.0279920367240792	0.100231031427978	0.148536221088833	0.151122732251668	0.0986475991614822	-0.0820396977409256	0.256043429886037	0.192379932936301	0.112230559821256	0.198595099974917	0.226604075282753	0.143429703251782	0.0174444867212369	0.191843340820052	-0.16135620603319	0.109600850957739	0.363854006983108	0.401691896473974	0.0314988099080519	0.0404937920643984	0.118425242558915	0.0372484525542892	0.173505520801367	0.274672350494345	0.206212003126944	-0.0163203194331197	0.14461457566631	0.14677069382107	-0.00595370677660446	0.193242485030326	0.262634026443878	-0.065827380890025	-0.129218181885935	0.406213797000621	0.146493642521114	0.241673951819464
GSM1297002	0.209384475952818	0.106092533747125	0.0159819503440259	0.125200353379993	0.115601738082432	0.0386623623930569	0.0830085166910696	0.0993837701522345	0.106036948629614	0.0235164509701155	-0.104816546175324	-0.0551159856974027	0.149994053533827	0.00385911177830216	0.106589192032677	0.136007709595721	0.119318222015299	0.0866575878892811	-0.0131432323668497	0.337184568978797	0.231649090897111	0.164080297040976	0.191577790988178	0.235979320691785	0.152026907872298	0.0611869741400977	0.146245451986018	-0.154685977485247	0.123753052874214	0.35026263324005	0.352544851437888	-0.00428436418394178	0.00919682590231922	0.0673316554833965	-0.00887048701376169	0.199416790342349	0.313500298042258	0.195992632336577	0.0823721970256283	0.161863164321139	0.137434098760206	0.0615053037637622	0.188914796063563	0.29417240587967	-0.0350034643859365	-0.0421398521729636	0.413926518842298	0.154287068282384	0.255235709605311
GSM1297004	0.21477925106653	0.109295862387715	0.0261677949560329	0.139095941850517	0.153533504166398	0.0754054804150805	0.097034254205756	0.120594947197608	0.108904578478902	0.0543639558498895	-0.0822779744861898	-0.0187214570810519	0.141826870997905	0.025740284408121	0.17209782044193	0.159438005262013	0.133029712481113	0.105154695485249	-0.0620131718863312	0.263429295340348	0.193240417007765	0.104941601183618	0.195983166966681	0.243418975780414	0.167466475833857	0.0689888354541384	0.116521057956354	-0.203801685102888	0.115989565276188	0.379426621434951	0.382403231436544	0.0401684625611239	0.0329334307159897	0.0936075785083811	0.0249786984287183	0.221808070996679	0.305242126630176	0.240957780912664	0.170952219966333	0.195348025563584	0.167110553861553	0.217468507396472	0.177432553333387	0.302743031563748	-0.0398711848223791	0.0258431263930348	0.42892838399129	0.128647529947432	0.223909238294875
GSM1297006	0.230279111682799	0.187857081158719	0.0481220478211442	0.181970119708494	0.121696508365503	0.0495049813061524	0.120830001860066	0.0954946401585264	0.10414939245271	-0.0164316919536775	-0.16610257920793	-0.0242372718510565	0.123088115416733	-0.0360436727135706	0.0719933576321643	0.13662187791881	0.0947714944359457	0.0801873463102325	-0.078863483129638	0.270655416845193	0.215485191540959	0.115500698585585	0.212046013721297	0.247287836615199	0.162359440635174	0.0751036486117217	0.143018427178561	-0.196081672564779	0.142829622185494	0.357155559295127	0.358936090906117	-0.0229261925531234	0.0429774157867317	0.101176291411268	0.0238683923097026	0.172927228292578	0.297822528691475	0.212818644390802	-0.0110251921681532	0.149050975703797	0.181751533775962	0.0169658030561998	0.142264363606614	0.224764131314422	-0.000372229235337448	-0.0789955132154787	0.398349938478132	0.143458752154312	0.238662723313569
GSM1297008	0.204567498847469	0.134348313203875	0.0422558785353912	0.152121358641367	0.125655448359072	0.0432292745924329	0.102244857394569	0.107294947183325	0.146532694222654	0.019696199869496	-0.120034842115897	0.000947137831251573	0.144121174178193	-0.0211758400665189	0.0590382957777534	0.103080981104679	0.10863541785723	0.0783403174578934	-0.0649249508009331	0.271143313004728	0.209727422548333	0.0883664221816029	0.217760834510033	0.238602068110207	0.170035445053807	0.0599411518575817	0.177571028512824	-0.232569475356342	0.115925686249548	0.374587187745866	0.355012212304978	-0.00801535939925613	0.0690648303492084	0.132176898877745	0.0569215632693988	0.192884776111512	0.30196419645618	0.201193403708751	0.116986922387759	0.160458420876802	0.162113212436015	0.17746210676304	0.183793843373954	0.245703336761412	0.0429266323489358	-0.0252206457449271	0.42795045028981	0.124473244440285	0.207806773973853
GSM1297010	0.210418116504432	0.101207408717605	0.00171439205568303	0.090706974683943	0.0975633262996897	0.078592052729543	0.112893305187362	0.122521683185341	0.137354490136278	0.0311455202281632	-0.095528431030822	0.0235448611080429	0.111871497861216	0.0118475450461734	0.0831722865061479	0.0809331018839803	0.115990378867996	0.113618658283739	-0.0330913368693581	0.299853415740834	0.225559565762256	0.0985271063938637	0.195729259525807	0.215709237442242	0.185881999886343	0.0467890503700409	0.176348817619622	-0.161087369884674	0.130623771676828	0.374501615576998	0.342300131478864	-0.0363434406584825	0.0480961535243794	0.123502274961232	0.0365801839257371	0.226937931154966	0.306828698446167	0.239776735541968	0.139044380497241	0.186573339189665	0.164919483395699	0.217612383685083	0.204242417379095	0.320435510045212	-0.00238294523655888	-0.0357685236362442	0.424031676476285	0.122884130745407	0.203761501499923
GSM1297012	0.215083135436677	0.124206543987444	0.0274995939482335	0.139190556929433	0.0893944591654742	0.0714627148993894	0.107037516850701	0.125234481558302	0.101069972902417	-0.00302805240151691	-0.164732872802262	-0.0797025523191078	0.144321989727738	-0.0213250331309666	0.0997541182070393	0.146577040945408	0.149705397070006	0.111755092957619	-0.0475635083207482	0.27404767242705	0.231784990496574	0.132913868369998	0.216717263578105	0.249249125178657	0.177736802248781	0.0762334950666324	0.178418767512203	-0.203908588895723	0.116263830075366	0.379824335356728	0.364347289913446	0.0324786462484218	0.0666440690816299	0.119169887387322	0.0553166689716166	0.223366411894771	0.283177108198183	0.27752193474191	0.110785698924922	0.179766328699808	0.184053434040758	0.207660086959542	0.209489319208956	0.303452127559337	-0.064839311210591	-0.0343135097421549	0.424812443624186	0.138405736289107	0.244635314469246
GSM1297014	0.218930584701931	0.131307778776151	0.0205100689191914	0.161703409513141	0.132786747357907	0.0525547683965092	0.119019835193073	0.0829514344559417	0.0933807219908245	-0.026498974254184	-0.184005611365937	-0.0816709803480007	0.145235363880867	-0.0185016310832237	0.118233841980539	0.151627603106275	0.145397898743128	0.0472660934698412	-0.0535906927721347	0.270371586183203	0.220707139054924	0.0991960173740433	0.22457277515434	0.254455114036332	0.165751998834764	0.0870473930548087	0.215442121136904	-0.241110912962315	0.0813568924453467	0.400041277441501	0.375656791934209	0.0601676448961263	0.0665621496456821	0.123440214184802	0.0523573752574195	0.185416637741318	0.310907705315191	0.230657622909171	-0.00986540950982014	0.172668696640628	0.158575492842469	0.0347563788767076	0.165786918549091	0.234664273305403	-0.0432137190690701	-0.123997838242436	0.426271438346079	0.12182850844081	0.211329897171165
GSM1297016	0.226160165371808	0.167414313016815	0.0572298516876969	0.212372187160266	0.152469343018784	0.0499739266686756	0.0765735929933204	0.0879446948284459	0.143729838162729	0.0462244552303487	-0.125434479716349	-0.00769693314141999	0.145219886361155	-0.00451983550764478	0.128050723807141	0.185274061983185	0.12589563329393	0.126802435937431	-0.0441943576393098	0.254572153247639	0.211385780811681	0.116043453631476	0.209073920162052	0.264406553124722	0.184886049058875	0.121209506197649	0.196756215230417	-0.234616356715252	0.142177133598811	0.383122074694072	0.37896628575136	-0.00808467360719218	0.121235343557543	0.184717433651259	0.116017850869335	0.19743018122138	0.314127506472961	0.220812006850083	0.128114891749135	0.170249231492893	0.12893060177681	0.183999449889176	0.211650391053628	0.251378477748584	0.0480592920353934	-0.0172051069585747	0.421035373829188	0.135741989341297	0.211957069019183
GSM1297018	0.202391967047345	0.0706503608895195	0.0160552846868473	0.114260306348667	0.114417973492551	0.071733655945653	0.139832529774738	0.142626456415032	0.12702894530982	0.0551397574220663	-0.0524031505367866	0.0243651374046243	0.116521297431181	-0.0049577324878085	0.125438891612375	0.134505739292784	0.126281971892854	0.103621667860022	-0.0996456078295475	0.297611533814841	0.210227915219243	0.0956305618936788	0.215405428591031	0.210293884943692	0.158643001481878	0.0648278069237557	0.0798758943080917	-0.149303007781182	0.115078467314221	0.331906765282394	0.366776642045377	-0.0445458473861723	0.0109260659133154	0.0525220590381464	-0.000457559007518104	0.221452287189738	0.330038417848418	0.24648133412323	0.233855323286375	0.192951064273979	0.155910942032694	0.27983124035934	0.198810202413273	0.254764214461434	-0.0512041970258261	0.00273710411485679	0.422043430078813	0.149212726353852	0.251632565733353
GSM1297020	0.221325434087743	0.159707036501769	0.0573374575304656	0.177244705077097	0.0737504766204043	0.0345212614999228	0.0624937657388314	0.088963073287269	0.166704534634512	0.00129817129858147	-0.148922172937045	0.00804683778673216	0.134165454804757	-0.0684844690534731	0.146098731617734	0.169742008551502	0.110114461986184	0.0968069768262367	-0.0586729953142726	0.254690485344472	0.180734345593803	0.168781050984335	0.218875593325614	0.271796921962915	0.176878004535321	0.136452641363357	0.189702877929455	-0.237618208577029	0.0999457290685598	0.401659388809096	0.393485928154684	0.100260479840527	0.111784772341841	0.166178682134159	0.0977290459022923	0.169356848625924	0.290090700971137	0.189643907202162	-0.0160088381772938	0.12395588700114	0.116425093890561	0.0636384238723102	0.177222140455524	0.214271560852356	0.00823114201724376	-0.124747567266558	0.403242063186366	0.12220778166642	0.204249512108833
GSM1297022	0.241195716022717	0.113236994610012	-0.0273383203782459	0.104516133954087	-0.0119008935559707	0.0556769514694495	0.0960936989687486	0.119081274379366	0.1080666318464	-0.0177693238088869	-0.114268240317315	0.0466381346362071	0.105805003510298	-0.0562458051038642	0.0596495084257705	0.083048531297822	0.137568105687418	0.0287603403658349	-0.0643020404033323	0.286342683360121	0.238132514969049	0.168466658935896	0.193241544216663	0.19318821869792	0.155249105574944	-0.00703380351023622	0.080941095178659	-0.149360929724887	0.0620232372175291	0.329056010441214	0.40957166074637	0.0154277499591427	0.0387724237477149	0.107406103426415	0.0357719016623935	0.170154259590344	0.259866662781522	0.192297372942861	0.0277133846696229	0.147993953674891	0.118018591673967	0.0550294550720581	0.195982000123225	0.264653748625707	-0.0654276814535559	-0.143323147368033	0.405816731827348	0.152818276355004	0.240763309191753
GSM1297024	0.211069745810236	0.109160729085065	0.0153569998543157	0.100674125795318	0.0418030309291332	0.0337108599296128	0.0874891711875958	0.0847356875890136	0.127703698823394	-0.0122424722092813	-0.111343343686388	0.0274076854952402	0.101495276317075	-0.0730298304663133	0.0822208308215102	0.149100265056422	0.0859161654367672	0.0647440894117251	-0.0727440254298877	0.239874975732198	0.200384029057029	0.108486209943255	0.206407152535782	0.218160392316236	0.173397082372844	0.0614259836942994	0.213434573432543	-0.194716692101879	0.101922198252081	0.364794533734632	0.398532978074666	-0.0134011317483496	0.0870089759157476	0.163989572968988	0.074924643805283	0.185475606840345	0.266515304746233	0.173658497797929	-0.00771759076548768	0.129025961087998	0.11923255311671	0.0500905675077747	0.177417841042283	0.198132740980013	-0.0724680434967147	-0.144823615509767	0.404707693451845	0.135686874585798	0.215980355785168
GSM1297026	0.183304268241329	0.145876125785549	0.0418622853687056	0.156105588562358	0.108191268997414	0.0400317277495173	0.0928656628332011	0.0886292024483528	0.11787402686647	0.0379118344313568	-0.134663206171275	-0.00704903046625969	0.136579753589088	-0.0151109252778427	0.0998550570016348	0.153243478882627	0.121043523445165	0.113932456464478	-0.0472953096703806	0.243100712384462	0.181842111221668	0.127669569149261	0.239155307159767	0.252208154122179	0.181136884775281	0.101752771982743	0.182791832368392	-0.223381677663792	0.1474566246269	0.385179490941135	0.373118885484232	0.0164864006775403	0.0864809447323165	0.127179094031719	0.0736288848036182	0.213693116511515	0.300898537132503	0.213588806268086	0.0106874826809085	0.181143104579279	0.145582575255054	0.0751991900689316	0.185170451681157	0.251223696973583	0.0167681389424658	-0.0510582577986002	0.425231869314617	0.111742115814339	0.197258466790402
GSM1297028	0.232670258713632	0.118372167357642	0.0637780248633036	0.188328297576477	0.205815982447707	0.0768730968800733	0.0970335920122433	0.104693352984007	0.103317433753014	0.0170623980084548	-0.176972252537417	-0.0696778902224137	0.156814643106719	0.0571138912757554	0.16085872211623	0.207751783010617	0.125420238851316	0.121933680882154	-0.0167407886811041	0.275020416327953	0.213677030255128	0.127377507483064	0.215823976620634	0.249555980309598	0.172512701475057	0.083900782109325	0.176200725368998	-0.242434818531401	0.0962726664716131	0.392634869364248	0.34308556228604	-0.057216467968101	0.0779365883527267	0.130356272791112	0.0598570774170852	0.193066067449674	0.295478694623578	0.214733373861128	0.143659696469375	0.183563564826513	0.186030470972843	0.199732694689268	0.175974114727715	0.236932161163908	0.00352318127744854	0.0042775676766559	0.415673734538182	0.142393052949386	0.230610708009004
GSM1297030	0.191671400008	0.124211753374917	0.0351477515049455	0.201576478647293	0.111242859778995	0.0498318644758477	0.119143169077409	0.100248206153179	0.114596428250949	0.026171335867899	-0.127868983326934	-0.0198537945713155	0.148710493637011	0.031264149767927	0.0851335461367559	0.0991361818591688	0.142428669198996	0.0625041982891089	-0.0555989699874036	0.290190556723944	0.203764047257428	0.146524744967563	0.215449195450294	0.243961845263288	0.150014316160569	0.0565910037261441	0.177848509957347	-0.261593490364426	0.107012331960947	0.39787919803583	0.349502021629079	0.0244071759372781	0.0430377283573006	0.107521664073039	0.0267783574510008	0.201212976523805	0.290380826299692	0.227830140026137	0.0118313496540799	0.203985250013544	0.203502772811408	0.0107289481833567	0.189551669774311	0.29534276632159	-0.014575630986584	-0.0886593154491246	0.420670824598794	0.14376196816992	0.243410608273814
GSM1297032	0.215064164005359	0.14056457418255	0.0137068858321773	0.155014373071976	0.0275002748884143	0.0380120280213739	0.102027991998859	0.101004243765361	0.120417130199655	-0.0362892297461207	-0.135342693688355	0.0528903259268195	0.116958944624753	-0.0833440880276049	0.0894318541283838	0.139044703256705	0.123429418754268	0.0593860028654412	-0.0958771457091705	0.2563853296663	0.193871882902553	0.128848855378586	0.211641513208712	0.231062560476305	0.182643050473708	0.0734736724854711	0.150992859587644	-0.120240440579445	0.0699518124342831	0.365415675554931	0.355593659323023	-0.0298631725329005	0.104391117468615	0.174721414741576	0.0866363261092111	0.135665219088064	0.246510930846811	0.167619769192114	-0.0239300821083801	0.110916442190527	0.0993909298451648	0.0541188960152554	0.167436167681781	0.235405634880103	0.0100027065687286	-0.166565354580857	0.39320986392946	0.119426834252124	0.174652600255526
GSM1297034	0.235654353839401	0.0902271196904636	-0.0240371753404797	0.104098971230514	0.079133978770595	0.0392314659276146	0.112741146956758	0.0811817142073236	0.107586602274277	-0.0589253085298157	-0.214428085327675	-0.0147794053440144	0.125563496405197	-0.0234912945210204	0.013527782530784	0.093539134810408	0.149651107185359	0.0634145109146893	-0.0660761681768807	0.288674291315563	0.236474008083573	0.132139195656826	0.214504012047041	0.202306796065767	0.161259583623954	0.00552118603474953	0.170428601220888	-0.223613657488707	0.0862396167031939	0.327748675138763	0.367864430628997	-0.0571503998981707	0.0663225364387327	0.143790517353181	0.0562128080536665	0.123131144683338	0.273694569684953	0.146703544966316	0.0285228505564364	0.0803149382391469	0.0994311066068001	0.0378161237170186	0.188326031689323	0.220761883940142	-0.0445259630785759	-0.169568515437533	0.409300084357449	0.142924449705771	0.216654070216713
GSM1297036	0.215197293045424	0.0854482830962702	0.0696592916784246	0.128199533086922	0.0928562797829535	0.0740047058758793	0.0960798278068673	0.114734716457367	0.109172138383973	0.00899012774171351	-0.121955818753527	-0.040238270033708	0.148762291780355	0.0208652595202101	0.115648236840922	0.134583873129065	0.133433658431842	0.0630528655091279	-0.0217731116176648	0.278305579427236	0.202780676576873	0.11378114896085	0.190862514415388	0.224787283475975	0.169276146565397	0.101698608123681	0.218551569721126	-0.191203857509302	0.114445196451392	0.391481678607839	0.338469521296601	-0.0536275845530876	0.0696960505640409	0.133183800434739	0.0557765262785823	0.218287100637124	0.301372391437403	0.241179279373351	0.180905344131045	0.184056521705321	0.170456815917712	0.187984586513965	0.156961495982949	0.263506425281912	-0.0432555310788774	-0.0103030802325638	0.415857089276738	0.121912815282203	0.20522218732342
GSM1297038	0.203872682050417	0.162968093246599	0.0991932861416099	0.194713369591515	0.0630788011754908	0.0603918609531081	0.130075632949109	0.127481758805908	0.141514317155584	0.0686911079992778	-0.035868785716915	-0.0295985044376667	0.133283516212969	0.0600646192584383	0.184540081386398	0.138916676941419	0.127074269264367	0.150587282687015	-0.0243219352089932	0.293776582124433	0.221288621386126	0.16445032474783	0.197993798710515	0.254784726413096	0.146186814609924	0.0250454985413433	0.170265007322001	-0.208967853284019	0.127013187217914	0.365322950559924	0.373847121874828	0.0617788163514044	-0.00145557587340676	0.0530561025334372	-0.0145302053083385	0.244366690580147	0.317955350931289	0.27541582821886	0.187898936448851	0.18629058602151	0.180578625064078	0.203748705358079	0.23643338776005	0.267162348528323	-0.0164254414526858	0.0145140849719547	0.433713752201464	0.140956148660695	0.243626206686438
GSM1297040	0.221370843386126	0.0915572622648121	0.00340645070573181	0.175601677273635	0.145637095663581	0.0764779296680912	0.0931902672269676	0.116283614765322	0.141252769479346	0.0464573746632743	-0.0838874090685764	0.0409359997500307	0.140824495995804	0.00836352677580024	0.146851067061641	0.118070290382921	0.111119306210596	0.0831860858758708	-0.0481791914714928	0.29575437464855	0.216212708030653	0.128758450782072	0.20103398999758	0.226213970846511	0.181208064735168	0.0831130517618819	0.14085842962697	-0.2315974827385	0.0865568531981476	0.37884836282335	0.377652676651727	-0.0192436674293601	0.0677858733239306	0.12611937446202	0.0630591930556584	0.209371175754407	0.319395761790304	0.233968497453974	0.192451431007344	0.182358705271529	0.175084015173247	0.269348385864682	0.186725645620621	0.262798661330517	-0.056324306280752	0.00126259230859651	0.435832817563471	0.143703594471028	0.240194990099334
GSM1297042	0.205756813166008	0.0966396785346165	0.0473531670432712	0.119312332618504	0.0776042381507155	0.0618213801212616	0.105195116875341	0.131941312582358	0.131824851172012	0.0191818145862062	-0.114992007570613	-0.00211279838851207	0.0936238772368834	-0.0506860920465721	0.0961245659840759	0.11106823538693	0.146710997840959	0.0804545922889743	-0.0992620266978753	0.298537385677298	0.178131300189634	0.0978836170583245	0.22510632972012	0.222299215524168	0.175382688494384	0.0367165134154863	0.140747554119104	-0.161549409488496	0.140548311272928	0.360961140709662	0.368172162867792	-0.0423007517900252	0.0591148982888175	0.117153520534688	0.0508054797896421	0.216071420445935	0.294131153690811	0.225650595639805	0.171569919421715	0.183057756009892	0.155941627184987	0.236845781044547	0.193149690707081	0.282936910348159	-0.0224752339867913	0.00379182828760368	0.4133738514485	0.137887157312636	0.225148726867732
GSM1297044	0.225000667914136	0.128643371446925	0.0854986413625647	0.168451675105208	0.147853515271333	0.0491345451852908	0.0891338251558844	0.0926455123508238	0.111222311621887	0.00721471921284781	-0.102271103403254	-0.0335184677723803	0.142044556751782	0.0282026728460493	0.14585204106574	0.183248314897121	0.124996961838793	0.0769540756668231	-0.0139371992450468	0.30837622303945	0.206623816275627	0.0919322221458496	0.203050380309147	0.256497826594088	0.177405901461508	0.0402516437000526	0.162519398509741	-0.193105432919375	0.100515354722179	0.372976174707742	0.393977150134647	0.0520860107420918	0.0508332653290333	0.110851184694813	0.0406376742284945	0.223050176866662	0.314084469328176	0.247652601754744	0.17997819171412	0.175958226904741	0.169756511710226	0.22814257701178	0.206815176111891	0.24108853727941	0.00449705998435508	0.0120903740585615	0.440184995994076	0.132180014641284	0.224533529545204
GSM1297046	0.211759206632953	0.100467640583741	0.0602168773464259	0.20102704234748	0.107160995198347	0.0646440209704737	0.10901403973986	0.10454965929919	0.144623111973622	0.0391180401812502	-0.0989252744458739	-0.0157435180955158	0.148069285306763	0.00690352370244311	0.118825494530185	0.110169341888314	0.0949578332920515	0.0790735855659699	-0.0356163449627116	0.298845520981976	0.216399018999084	0.143243409386206	0.201789691378576	0.233471845853099	0.166716791669977	0.0929129484931506	0.172267737318005	-0.230223994962169	0.14613447403137	0.397031838008016	0.355760583754187	0.00223675716564632	0.0422345257747878	0.109083451901765	0.0308960746377098	0.208789401787598	0.343057067628719	0.230713406859955	0.156838820580307	0.204618717307272	0.17950903014166	0.171499509752487	0.182792047289964	0.324633862640883	0.0134119408570293	-0.00941302850960522	0.42749990700466	0.142827583555178	0.250219627198141
GSM1297048	0.224290039307946	0.137508568667018	0.0394579331497999	0.142395688553638	0.123743355980783	0.0471940173468823	0.104108959491671	0.102520930329485	0.14232021174143	0.0455873451368436	-0.074615385572687	-0.0122670295930885	0.134960177012328	0.0189622523151823	0.120515874068637	0.155201628387619	0.119887031946465	0.143594504241625	-0.0339315500179689	0.288379897114129	0.17270975388409	0.105611010292226	0.203262104666981	0.251448148768713	0.178998010804512	0.10702005047523	0.148681531304728	-0.189770780349995	0.139048161660277	0.385797005730406	0.39953591440705	0.144833063929061	0.081973834487329	0.136160637842892	0.076270417694256	0.228416768221792	0.302738989084771	0.218636975021141	0.12412583753965	0.154572671262514	0.14728912196303	0.186423883672045	0.210398908384911	0.260180587623747	0.0237483971735636	0.00334876120732849	0.426639157699288	0.129396096540473	0.226781874701727
GSM1297050	0.199215719304812	0.099631393910537	0.0904168275076024	0.194097431777065	0.0766772127154263	0.061839272183221	0.0836814045988894	0.107971837582675	0.133222815041518	0.0559239849864685	-0.0370559186740594	0.000876933233301123	0.120023404197067	-0.0299794910164366	0.122796100714246	0.121728239568813	0.0860257639035945	0.0894623579852398	-0.0782313867198776	0.254653561268743	0.176335947949843	0.122952461721142	0.198110794430965	0.241460013503289	0.187078522469057	0.0510281970526229	0.2080891439291	-0.214826577260201	0.136208740954704	0.374933767526844	0.389731576931298	0.023177012689191	0.119445055702028	0.167408515536406	0.104069245677306	0.215991302194221	0.304294474914235	0.179400710536724	0.235377971502184	0.129314237988757	0.128748167393806	0.334874908161461	0.226127125449671	0.14331380657671	0.0274392676734627	0.0696923938298213	0.422070488681445	0.131120779295478	0.202435322428527
GSM1297052	0.220373706032668	0.145386102740221	0.0903217251682643	0.177757372633846	0.136011117272869	0.0595352424869544	0.0920478618710152	0.0783965095833089	0.106521137125593	-0.0193533568313626	-0.165361468277556	-0.0726020757011151	0.141069482925009	0.00637907068386161	0.134152883522019	0.194850609488299	0.13756738743082	0.0850159300803677	-0.013649703131239	0.276815018656294	0.196623443659002	0.125073116775257	0.218963163872529	0.261531653091493	0.162715099884859	0.0981391792857787	0.170646300680946	-0.267783601887265	0.1098257945948	0.395825207774346	0.373011020891261	-0.00706384084710161	0.0689626548772585	0.13297527228401	0.0549131202390157	0.2152426297751	0.305809155093474	0.237567851247371	0.177711569413311	0.193255146741693	0.160720951436642	0.213005769115706	0.178484728449119	0.281173649572415	-0.0154456887810819	-0.0149235968001852	0.418587479117349	0.138004259000786	0.23824285159021
GSM1297054	0.207855398325643	0.121561506747267	0.0668770270526102	0.152312323470824	0.130833891133579	0.0526439227045252	0.0903849706444302	0.123391453153842	0.131393674388847	0.0186815247419585	-0.0666112071827817	0.00525288270731364	0.140651305486892	0.0373233734058053	0.101905476232311	0.129987065910893	0.110871368873028	0.0822360878192985	-0.0619924623574493	0.261594082386488	0.213779684715422	0.099078241070303	0.224274217101489	0.248352635788364	0.155081726017852	0.0564624192624049	0.181398479504783	-0.201455030163778	0.118016597885872	0.382294879483687	0.361789792156476	0.00419161188905838	0.0456666505178591	0.104011388232666	0.0209220551326277	0.199229116635815	0.297005226802545	0.235679414313907	0.0911380589469804	0.180869525261142	0.160337099558806	0.1304388691886	0.173633683215797	0.283295621147717	0.00550041232127258	-0.0156211854214935	0.410829433926508	0.117254119979603	0.224644492152763
GSM1297056	0.224968022830169	0.149851797887911	0.0546692509975877	0.180957732929075	0.137835714176257	0.0665204725244735	0.067582079490129	0.102079992449175	0.127566658091735	0.0599566708633858	-0.132832987918171	-0.0253283106622793	0.142044018760092	0.00893129695340183	0.141217486308484	0.197041880189278	0.136680653393582	0.125397593844687	-0.0525370825840699	0.280039542373802	0.201334527307471	0.11405231654472	0.21215321424901	0.25466948979478	0.164925573313953	0.120095010680769	0.166023032270407	-0.214165854615988	0.088749233591056	0.369211976671514	0.374148024804946	0.0470739962571845	0.0742535599116689	0.133982705292243	0.0743293699014492	0.192769856331672	0.307055647990212	0.216156260692528	0.163739897891395	0.166794906354822	0.148930197322458	0.243253255391418	0.190775091462276	0.232749826968622	0.0128006551362365	0.023925325624657	0.421882761896917	0.129035467401643	0.211463759487506
GSM1297058	0.216100933366648	0.109348988670811	0.0289108844662773	0.151837134063488	0.0851740246312824	0.0397231107146119	0.108559320297839	0.101235234294372	0.12411990046611	0.00238481658669141	-0.100330325571636	0.0199756783914542	0.141882675725734	-0.00909889755235655	0.0306710573436807	0.114887948917647	0.0771220315887963	0.0993514679072544	-0.0631983795673314	0.270977668525204	0.207485341542297	0.152126562235818	0.22964475059514	0.215984207743578	0.162395975535025	0.0904047695583076	0.198616211294813	-0.230140095801699	0.0905433344288222	0.378850552694955	0.356458950608093	-0.0320191997259686	0.0719646319468225	0.123789279658844	0.0477951461058847	0.195139067846522	0.309228856066063	0.242278929701098	-0.0108945620123939	0.187036966346941	0.184492897297652	0.0430186475444066	0.151206011780446	0.310819239649906	-0.0171400715544125	-0.0864079130543068	0.408885008846262	0.145325718235491	0.246351695592049
GSM1297060	0.212431647842671	0.0751424904743312	0.0538776303831778	0.120575347684101	0.17652358628157	0.084695599645384	0.126327160915927	0.137092852122114	0.109119277886319	0.0296304558753981	-0.131290814752273	-0.0120142939939281	0.13861214884137	0.00780391767254525	0.11512885734748	0.135399387807707	0.10504301763794	0.074454446270326	-0.050968927962104	0.276111160743524	0.202621933569631	0.123350188048395	0.203165545379428	0.228288476753721	0.156511677254367	0.0701023672295692	0.129324728686795	-0.184981524504444	0.13257906337995	0.377284365647649	0.356576100613562	-0.0489696959553753	0.0374950971742265	0.100130529700267	0.0282819769102161	0.239099513952536	0.304244308162021	0.266304560885345	0.18302321053965	0.195723853645641	0.164763189500324	0.253294140291618	0.191830673647974	0.250536918096401	-0.0455283787567681	0.00855526756340574	0.416390674192601	0.133336708059248	0.228478959021395
GSM1297062	0.20061009400566	0.0986785145154049	0.0302385739015846	0.169708244040066	0.195608430151348	0.0953787202973628	0.11153660211942	0.135565351361488	0.128564780391183	0.05122717164309	-0.0699525804540542	-0.0101156558727663	0.140680260099693	0.0434113568530732	0.144899445193151	0.13761434357903	0.120757254302402	0.101696714943013	-0.0754842343783109	0.270408071911999	0.200421410766576	0.0653305186171824	0.192449944153771	0.22553347840757	0.178878689609387	0.122589368911648	0.168954716917782	-0.163452257218203	0.120275296024266	0.372811384357263	0.361905691702422	-0.0284152203131556	0.0657477373278442	0.120575047972591	0.0587554633735331	0.234435342699561	0.323074360170743	0.242926745652728	0.196513957836579	0.1780600190172	0.166382210026873	0.270389988129932	0.204350778277906	0.300321103812199	0.00594397747935602	0.0105552216015659	0.427394442250904	0.140802136794063	0.23914561827643
GSM1297064	0.223030944505292	0.136835401341802	0.085255134115985	0.165119688392332	0.114661384703677	0.062700314384865	0.0803023237878092	0.104412204273771	0.142683685518157	0.0164675379532486	-0.10222348592447	-0.0136257840598031	0.153199233483845	-0.00367258799156981	0.10968599115352	0.163318977493245	0.127630059803891	0.103225664033063	-0.0595478334267484	0.286475009976635	0.196162692953465	0.0989608868778988	0.224994118674186	0.253460932998413	0.15579876101918	0.0708090030202928	0.138904869586542	-0.20190165865409	0.0907995289864396	0.384396428586381	0.400736017212864	0.115806893704816	0.0635398051662271	0.112479867593668	0.0526322177381803	0.193275065272206	0.324034079720789	0.214619224495621	0.163900309302953	0.152369134905664	0.15918158199761	0.224866378655049	0.206272540222882	0.222928796996425	-0.0189512948349403	-0.042243453256122	0.417488806539842	0.138598429670901	0.23219684953498
GSM1297066	0.233411312756419	0.150220867222599	0.00302144385040117	0.114541259262505	0.111037670479549	0.096047732587796	0.121124851028572	0.0907192204578786	0.0687379194820993	-0.0353321641035602	-0.213603768479067	-0.084556811856526	0.158800394691331	-0.0369855658588972	0.0951067958879964	0.142296190027315	0.11830198478711	0.109926579298312	-0.0405764042077209	0.313963199693696	0.236371809793453	0.146843285039066	0.207364226588547	0.232023559969338	0.156448500200234	0.0703701605337875	0.180328171029149	-0.195626260789409	0.122277763277543	0.371942467118898	0.354276524836824	0.0258839542383043	0.030424431443297	0.084096799714743	0.0146072202452315	0.223586439810237	0.314301528911587	0.258307537327426	0.0106786515319798	0.19425777663417	0.185430868210891	0.0426187455410517	0.200005138055689	0.299455141786778	-0.0677418251350083	-0.121163430352438	0.43745873806376	0.161528858119762	0.267294435589467
GSM1297068	0.215128516604709	0.0939234000604693	0.0760729622187932	0.185971545977183	0.0869083733996136	0.0616182084502374	0.10626616343548	0.114822592050071	0.144518956277462	0.0414193743134979	-0.105466007672565	0.0173347210768027	0.152283240636599	-0.0303068906989201	0.131832600457251	0.132941414535324	0.146441555318015	0.12611328866654	-0.0320874736369654	0.235199845895326	0.193233011345944	0.0854379286120614	0.198614405509814	0.231191569230364	0.161923259100754	0.110773408193603	0.182547482445129	-0.181089332120911	0.106548942745899	0.378672874030987	0.374406657048129	0.0426061192848226	0.0672364745635942	0.126015431442586	0.0561908073267427	0.222705338785324	0.294041383193481	0.241903416754529	0.155863138363461	0.16742680190686	0.134177595219391	0.263029914814048	0.205048627146344	0.286298855951587	-0.00288204664833739	0.0216349396648277	0.413469776294006	0.116389493844243	0.19302888965647
GSM1297070	0.216501033986167	0.121031181431238	0.108851258115805	0.163363513164398	0.150970538961673	0.0570105317055302	0.101508821042056	0.10462268393282	0.146633825251057	0.0229989156373543	-0.0885238719940022	0.0236045029464827	0.135915680420434	-0.00801670279987221	0.0905724163558354	0.185307225503262	0.127091648495117	0.098547487825473	-0.0308206986525109	0.266877616099081	0.208461934266019	0.140035653844051	0.201578673770815	0.229892496637669	0.169454787012324	0.0920478997489211	0.210741456856142	-0.250800314229997	0.120761921280166	0.389592686833829	0.383361396138026	-0.0244527698079191	0.0816539992204203	0.137860977690784	0.0676817386609334	0.20969429989457	0.309906265354614	0.234696097259176	0.192420562470854	0.185466156945897	0.170110435392551	0.241883497767922	0.18274897193365	0.294839298407563	-0.0112940779218378	-0.00743252207166233	0.409475081265478	0.148633269812609	0.249116297139688
GSM1297072	0.188481099166851	0.131068204151702	0.0132108841243203	0.162407341464744	0.116832049671808	0.0493664883544898	0.147056241680913	0.130562599319081	0.132233603958443	0.0590075478472545	-0.0709019213788466	0.0401926173413765	0.139115682140614	0.0614875498117982	0.0816225654228817	0.0872179961748042	0.102091829878245	0.0781224632177456	-0.105478047502924	0.255457466220511	0.215630627081952	0.116708216437815	0.232714957662539	0.231232146694372	0.152180384293588	0.0638954249168417	0.135092386479272	-0.200903870614784	0.129754540654061	0.380057997312534	0.323605358885178	-0.0485892306544689	0.039280295410246	0.095161257960396	0.0261044199052141	0.20509617608298	0.287195691199638	0.227769203895703	0.0926846384179989	0.203936780709972	0.183795155645554	0.120377467806716	0.140772032525718	0.269561220178983	-0.0478505889768099	-0.0318173723993083	0.394895698660274	0.130152504003147	0.223691625320959
GSM1297074	0.24974733692214	0.202605383597716	0.00252180169895113	0.133479490366062	0.106732041828002	0.0423192600325039	0.146373007425686	0.109849320624181	0.130848606935428	-0.00184171551808142	-0.19498979727824	-0.0128219783664086	0.136855942026654	-0.00717088125659633	0.117303861056696	0.142185768035833	0.111057146789695	0.0681633373494935	-0.0989186433206716	0.270342918584567	0.194492678493562	0.118072691155195	0.195812349002244	0.231527636792091	0.159841348147052	0.0029392331290014	0.18270591774395	-0.210937928556001	0.125052209691397	0.341033127970251	0.365472818554736	-0.0718155210844647	0.0655607773896439	0.129383225579889	0.0467676587873038	0.164590246738735	0.268109083163291	0.183624230186227	-0.017862720102268	0.120030107460811	0.130725478211259	0.00652378231734778	0.211057992154892	0.215257196932828	0.0244565367318426	-0.108350478830963	0.412344050934702	0.127697209024039	0.204063925116724
GSM1297076	0.208631298257761	0.117733703908707	0.0726738109634632	0.157860555328725	0.121942904304918	0.100505377567114	0.094461690497814	0.130450719929069	0.113945670219553	0.0873920247888761	-0.0341789235546926	0.0516259514061442	0.158863845510323	0.0441613679533893	0.131425332581501	0.128661030253885	0.126742676440298	0.0913424511026871	-0.0203055148654747	0.261783447168122	0.225067196855008	0.158824023098789	0.203495898287718	0.231649904409877	0.165093781643568	0.0689914946734366	0.179437688068967	-0.266054768418309	0.115085576754767	0.368548828130985	0.303000891690313	-0.0293430118330231	0.029677719160466	0.092466892682714	0.0115655640146015	0.231815086267749	0.325425122652014	0.252348127111296	0.214002607848171	0.223387479367862	0.23411977156961	0.221766952288776	0.218694859579717	0.30433650835487	-0.0248501506938801	0.0243404569478766	0.456638913922927	0.156251454353434	0.262879389445123
GSM1297078	0.218934461834974	0.151607454282931	0.00612721858280247	0.168570713324052	0.119213450861527	0.0660907464348706	0.114200237411393	0.105426105215954	0.105655192658128	0.00825233204472262	-0.132502473186506	-0.0332180390136175	0.15753705203908	-0.0169597537636562	0.122298389769322	0.165718367242226	0.105104953118549	0.111665830205587	0.0144665859790137	0.302511661119913	0.253510770219707	0.153318129373693	0.210023558756588	0.249661168624648	0.168370898964904	0.0553599480339833	0.188145327854386	-0.282640767177149	0.112276215447431	0.376551758308013	0.33153647924474	0.0157135168564243	0.0524293185322623	0.105563881689397	0.033659839954052	0.199967483809655	0.324320547733563	0.261812725666277	0.0973898601591736	0.197876295172576	0.212311077030185	0.0925671187881813	0.199124404165222	0.275329274795429	-0.0228230540077124	-0.01494617013713	0.457271468386182	0.168752087758284	0.279416681317657
GSM1297080	0.242956788581483	0.166359053675531	0.0565283556325726	0.172965115920861	0.164939420923034	0.0888996112555835	0.12168524259746	0.105876340922535	0.113930592128593	0.046414470366184	-0.134075760711286	-0.00040724319996762	0.151761365618474	-0.0158022679766455	0.14055791489282	0.181437272474245	0.0992418781942078	0.117958216688336	0.00405450327991125	0.29254095428928	0.239143630427878	0.158657038676106	0.21068449129086	0.243735959214762	0.166079696800348	0.0663748332497977	0.16165592461614	-0.281647957543942	0.109566609769182	0.358341848433794	0.335560810799835	0.000649819046087558	0.0445895713534224	0.0979485000438113	0.0267436643694271	0.22092056667193	0.325518533720942	0.2432495750704	0.172392512961107	0.196892274435135	0.227743926664108	0.200885400808887	0.212729239155612	0.244837631058322	0.0559598849190323	0.0208944586677825	0.454251651533355	0.157074140159653	0.267202912886785
GSM1297082	0.217493950558569	0.168930164493201	0.0396905002516286	0.182643363637712	0.126587220106119	0.0801251722737865	0.109499566773264	0.116833291491111	0.116930027561373	0.0698836147227509	-0.0691196569388776	-0.0201094703789247	0.156153986781096	0.00771906695914619	0.142930927714889	0.13057926074051	0.122967842465988	0.147462087524999	-0.00372379692873572	0.275108664263027	0.228470673646092	0.122742274343597	0.215337654677753	0.259887387923716	0.166259226487498	0.0914006631627719	0.166961513163639	-0.267925914753788	0.11579486678439	0.373046899679247	0.35369101326673	0.149982810152152	0.0370075183969052	0.0911391125083505	0.0210345158485225	0.220223063312351	0.310651484858789	0.233894492834952	0.0835698357033872	0.198033760193138	0.20665600852391	0.0898223837876398	0.238045486084593	0.268031086341718	0.0567953175017192	-0.019705829371832	0.454546531816984	0.157694725125306	0.264542879637375
GSM1297084	0.203998307412012	0.162894828497823	0.0092671400021365	0.173439670309446	0.0701879916934776	0.0719500165417113	0.113637053432816	0.102732540802926	0.0965225512647224	0.0289241279117959	-0.18385189640901	-0.0417380025530358	0.16845576191159	0.000687246622342646	0.0783483171686413	0.154565772062235	0.0825372987088513	0.109692680992562	-0.010083187157918	0.289771355740041	0.208206940478996	0.141298571173325	0.235202195324679	0.250487532839214	0.159073644045443	0.0774613609692294	0.124402231166141	-0.302821653919689	0.0910032319488756	0.386522978476144	0.343257046444546	0.0447225631416971	0.0292707907010957	0.0906928053543092	0.0160028494802422	0.210482512599184	0.326680589182828	0.280011903165877	0.0178375304033055	0.235198497907833	0.246825376432896	-0.0241868492524461	0.159172264961298	0.291248047595535	0.012707990735917	-0.106171220071136	0.433942583805482	0.152485998507463	0.264766304532386
GSM1297086	0.225304130077125	0.159475396136597	-0.00440299507740941	0.160962936385583	0.0863827888518627	0.0763694479874884	0.10344566320267	0.0951854922884227	0.0778540140171888	0.0282417914803767	-0.177261244312024	-0.0699305528203166	0.176411640389743	-0.0241022644041352	0.131958944450195	0.150434928559656	0.121204677701574	0.0965536797616505	0.0201180844070856	0.320494152195808	0.263732465232368	0.139856303908248	0.209721303262182	0.259429480633159	0.161561779864279	0.0584803339078786	0.108350279679536	-0.273679332369417	0.120687687812506	0.359210547669241	0.333486196009595	0.0953196417201606	0.0119478061833621	0.0892158923618825	0.00552791755084961	0.179009546362732	0.335713256739408	0.23984849588216	0.168818359337453	0.17326422104231	0.186675694280633	0.124414997479976	0.203300773373694	0.246783336633727	-0.0136970124253752	-0.0165283418424927	0.457662653226619	0.164650855989836	0.278026687159155
GSM1297088	0.218677593471131	0.186754085073174	0.0439814709833096	0.142567366082475	0.103875536931452	0.0810081269619706	0.0977243840422777	0.119681678776274	0.108488144819646	0.0656064742706003	-0.0790852683677561	-0.00495806492294836	0.177040614130757	-0.0114348872010012	0.137777309055807	0.0961040104831965	0.104332183080746	0.109814331138093	-0.0414788009614661	0.312942915420823	0.232355054866881	0.176649332436447	0.21511516781603	0.254353121328019	0.148259861239702	0.0478093140592771	0.158303972920431	-0.282448319372898	0.126272638794633	0.357899700063575	0.329618658311992	0.116855663034959	-0.00846859177118356	0.0609423833590189	-0.0182220778153261	0.226127651033578	0.332993367897569	0.282158586858767	0.166167376090245	0.221532099411262	0.246989526665905	0.134283878086066	0.213560774311504	0.266155011438902	-0.00174811366280741	-0.000850826223489072	0.445669704097592	0.157317619250233	0.269340917971155
GSM1297090	0.220598168897772	0.145548316825253	-0.0387698822730886	0.174821261018671	0.0972618611028793	0.0824962475129244	0.141206590959127	0.0846603471415039	0.0637487511837791	0.0464258293274243	-0.173978994736874	-0.0801266560404314	0.161026647009937	-0.0333572839463786	0.141990019987707	0.105318305730644	0.105887691239843	0.12118446440467	-0.00982937867032392	0.317092481324482	0.23869154430951	0.133770546004295	0.216179147390038	0.25580481811227	0.155881647485146	0.0911207955751747	0.142555163662393	-0.263329726159111	0.152297199221777	0.351075213334263	0.333734701729913	0.0911502985591478	0.0171527981198222	0.0808942630011167	0.0128797780510434	0.207597744373195	0.328677224961562	0.270356013991923	0.11138566717977	0.19392068589084	0.209153607093876	0.083955268885137	0.191719759407392	0.287047181426406	-0.00100975001616768	-0.0474221121853266	0.452018723432169	0.159282523858172	0.283618267550044
GSM1297092	0.246050936153536	0.201385913070551	0.00493869356527143	0.160940383232633	0.0953076445397064	0.0914965386572859	0.126479385665531	0.100388115243953	0.121343260612661	0.00351477236377341	-0.201587710177008	-0.045191926356541	0.187894269042614	-0.0396932731374728	0.113357990547655	0.11183186527017	0.136287231512987	0.125932853022423	0.0121994783219353	0.314150959413772	0.250608511791595	0.182961819842227	0.21093343886951	0.240457520710689	0.144469288225531	-0.0436736121910115	0.168446217334204	-0.27314091218009	0.107831771058116	0.309568408862056	0.331551431348075	-0.0113509605690759	0.0328497093868829	0.0996521638108214	0.0236609929248694	0.179725233396869	0.287741674014493	0.245214993192871	0.0303310724097118	0.151705010777998	0.183416558740914	0.0121691924370805	0.241147209054817	0.177052973433797	0.00409061239396902	-0.0627686223364574	0.442568815289361	0.175491447774812	0.267682078573217
GSM1297094	0.220354241024744	0.184183807463085	0.0203527042130178	0.193473211404113	0.122400178952209	0.0999276480211008	0.0960009279975527	0.10435734974487	0.132432980494065	0.0633445713740425	-0.135804548096324	0.00271472842787176	0.165762996608472	-0.0139653944310664	0.144942525660456	0.157740865586214	0.11166643976619	0.146599298743743	0.0387297753002111	0.277415305288658	0.221907095247284	0.160890024490113	0.221907214685978	0.27544862026335	0.169353403565704	0.0968691747522318	0.173317256798642	-0.273458216560313	0.140658673638935	0.374059718742369	0.357774447151121	0.0376615071760336	0.0511935727631534	0.117490711147639	0.0411113626509963	0.222950085605447	0.340413639885229	0.239150669056308	0.0956634698683423	0.184472821130894	0.190382225698124	0.0941916087273015	0.241915250893029	0.26266791889445	0.0561930812295535	-0.01564376130515	0.461242807254228	0.159266954702278	0.265725780461124
GSM1297096	0.234385611396693	0.157556622623445	0.0293594490796819	0.179414511904808	0.129634125853733	0.0884054938411532	0.0943461979273548	0.0990249263263903	0.0769063700969684	-0.00760617964619723	-0.217996263169399	-0.0743879044490951	0.162126742930437	-0.0235185934935536	0.0973149951840668	0.159145928466799	0.102966911816137	0.0888921103154226	0.00616690724054335	0.305501488781196	0.255561027366307	0.178287406936669	0.227155858557881	0.242183941633304	0.157461406573462	0.0580152245900528	0.179038219127444	-0.300088596897428	0.109655419038441	0.397382884148637	0.312134849139812	-0.0241002083178645	0.0470480880077735	0.116094791732578	0.0273732414897552	0.177766869968558	0.324532516946443	0.256834721816575	0.0485926977007314	0.197505826670974	0.20715768491183	-0.0413577020584815	0.180011633824838	0.330116841993885	-0.0355956082602842	-0.0760401920420631	0.434994152443475	0.176224039514865	0.286495967618499
GSM1297098	0.255050572610416	0.150698597256189	0.00990678366400223	0.18372622993061	0.172231129142996	0.10136864422121	0.113152720636012	0.110303665796731	0.0978084616508853	0.0447342681915333	-0.167205751459434	-0.0726220507039339	0.161268031490358	-0.00821521203787252	0.166127033420313	0.183054497618486	0.11977620319431	0.138757361539329	0.00557616527260746	0.318546794380649	0.228456400053984	0.124689945267425	0.190547802085257	0.255745163285391	0.160066275237915	0.0959836170831043	0.133548879543998	-0.292107740537844	0.130572403110442	0.341925496140715	0.344492039969243	0.089138817379707	0.0011850055619591	0.0577123379561276	-0.0149554854336505	0.212056149620151	0.353918786778343	0.281075530312946	0.206685702926868	0.189657940746543	0.19832285591832	0.18532207668786	0.222493198096585	0.269257641218912	-0.00524233755456283	-0.017785940182968	0.467158443896434	0.164919101368195	0.27814850050239
GSM1297100	0.23196991821361	0.15497545477268	0.021058484796997	0.154572036796283	0.0801998868584477	0.0789785417689312	0.113161765237334	0.114710351096784	0.129698289780718	0.0396008425662286	-0.108743026403986	-0.00676488839343215	0.159880045256394	-0.005909984882825	0.123980653400406	0.0995272134768196	0.116520678337828	0.0972038683408384	-0.0289371916371758	0.315054377362027	0.246453497027884	0.165188932141344	0.203620773830778	0.253696179808084	0.162851109055674	0.0811551855543815	0.156466285356638	-0.266646832658243	0.119582490971411	0.363462610222467	0.354418152866369	0.0670117506159158	0.0191902146499199	0.0761798030780063	0.00643435954580873	0.231027925433439	0.330694734311674	0.257426076653034	0.206503628598722	0.187736328430572	0.175079796225582	0.215402373220935	0.247012495564567	0.271142629328518	-0.021246534478989	0.00377380640531195	0.458491811037153	0.150490633021461	0.258789884277888
GSM1297102	0.220515450744854	0.162872586092099	0.0314592072429936	0.181369725205604	0.136925160392232	0.0863092154817438	0.11468544260991	0.126432591818381	0.128224306653114	0.051536330372191	-0.141813552596811	-0.00898736432623422	0.144173750064146	-0.01355832172274	0.123491135235034	0.146891112998789	0.111969647961271	0.113566236014975	-0.0185146121870595	0.297774506643302	0.243932375479741	0.171710685861882	0.224136137701916	0.255593738459618	0.163497989732155	0.111612116384766	0.139652171256953	-0.303988454875986	0.107995962929649	0.374696631011523	0.338767825937449	0.0616010588144463	0.046996737024114	0.105307711243278	0.0246145205424496	0.219056397133142	0.325701673207528	0.262472129263445	0.22934494740132	0.227618673229716	0.228013078780631	0.232500756109306	0.207525876522519	0.229605372440183	0.0184598817758413	0.00800734236561822	0.44661694101969	0.151956986908749	0.256874015046529
GSM1297104	0.24119766433693	0.13160356290833	0.0400338882061671	0.162714226638865	0.121090389532708	0.0889111924318612	0.138859897952757	0.119623094953463	0.111871904500814	0.0228854244451792	-0.157546560799521	-0.0285260339134243	0.143810522484769	-0.0012016786530107	0.139217089539213	0.169715683508593	0.0867505880393435	0.113807087468491	-0.0166357999682464	0.30723986671404	0.263776521629845	0.163045715911037	0.217933179636473	0.251686864545821	0.164169727065406	0.0926337665654005	0.196326303859945	-0.300753808217072	0.10892610276024	0.372333398584272	0.324082438045162	-0.00432327807576724	0.0494136954757681	0.111396327565374	0.0270857617450667	0.197755469369574	0.316553031315126	0.282836393874079	0.110206337346961	0.22011275537662	0.194893469323036	0.0967028752536867	0.197533996245339	0.272893005059821	-0.0150946801870126	-0.0227280218236045	0.452497194180276	0.169676829582737	0.269890121980239
GSM1297106	0.213446250508835	0.136049172610311	-0.0254883763302614	0.134875862294607	0.048456829764046	0.0673241632242892	0.0978556669937427	0.0917827328250322	0.0610720983261639	-0.00962945075529091	-0.248792421469909	-0.0833165501241907	0.1201664291953	-0.0636153271090266	0.0922868456909475	0.110241574325984	0.109303527730638	0.0962878121215306	-0.0427537034366123	0.296297247496852	0.242367459923673	0.215986676084607	0.219362270299519	0.214456825992413	0.15089895784014	0.0686108462880731	0.108911642314703	-0.276421749250975	0.0789556098715165	0.334849167909128	0.349383239928551	0.10791259364687	0.00993045958528006	0.0608119146444703	0.00284651448012394	0.173930470359723	0.315385251772647	0.240540148958863	0.0199937294491428	0.155576257614096	0.158170728160616	-0.0127510729155899	0.19334365708535	0.191846195646859	-0.00627165638041717	-0.13486071198589	0.4348342613722	0.16079119921709	0.255500983938124
GSM1297108	0.208742454365316	0.113805094447175	-0.00115318252472297	0.169991154086076	0.085898103144557	0.078200851231598	0.115671189366721	0.130586746376504	0.129641860705891	0.104758763467625	-0.0312011012861841	0.0382919784155733	0.15914887435914	0.0454626038315201	0.087463713151252	0.0516283716538374	0.111665275216048	0.11668266560624	-0.00712895735882435	0.309810156711594	0.244976334937399	0.137257590837945	0.201977255457345	0.231221733792643	0.154281359956396	0.118117454922791	0.12953663170884	-0.278276837353497	0.152241390163849	0.350853795030286	0.320052293348728	0.0609383036829733	-0.00855982637499547	0.0409925325441275	-0.0258375149700544	0.210336546195532	0.344815873158364	0.276173389308404	0.189623371684981	0.21436803180005	0.206608014421127	0.18182263321229	0.209972954469011	0.254347109186325	-0.00829408779761283	0.0216342943971411	0.460133965403047	0.169962660203453	0.293696636345091
GSM1297110	0.212639141853111	0.12741272567962	0.0122915228739229	0.161119014202904	0.16540665023526	0.085913460596087	0.099851492747042	0.119226672120333	0.104588665335403	0.0808051720081029	-0.074352516113006	-0.0195515999168994	0.180513101869875	0.0174653142546658	0.172110501029683	0.122854208863357	0.135854103996223	0.0978571012788885	0.00422595368952587	0.272216799565005	0.239551961531029	0.146327227544488	0.217395307770134	0.249577457347687	0.151119129389362	0.0747871383045048	0.153492953458916	-0.287427251196701	0.11322496229325	0.370581461751878	0.307100540539071	0.0409153318607894	-0.00239153945876856	0.0678729880208866	-0.0168656380154361	0.217208152988839	0.331923731151605	0.256536033242497	0.189742310821077	0.20342837843967	0.17708055566242	0.197240130985797	0.228545895918394	0.326657141460379	-0.0215848268107201	-0.00335250862089864	0.460007543828304	0.153974810903963	0.255328747703717
GSM1297112	0.202419234834782	0.132041019019397	-0.0246585728996087	0.154203893444515	0.0778939127802471	0.0535446011437134	0.158415180448718	0.0950553612151244	0.0848026102285682	-0.00760732004040134	-0.209792859042097	-0.05239642382972	0.132814857917647	-0.0303840406120228	0.131391172319815	0.141784196125853	0.0620702268638792	0.0972183991842739	0.0137772849568366	0.317716663291152	0.258461579499348	0.19336919729046	0.231376671923872	0.238725742838606	0.169183944180077	0.0218196241942153	0.178736148332515	-0.279274971392845	0.126754046673773	0.379269985701461	0.318981762462998	-0.0174924783272068	0.0176134715835194	0.0891977806362708	0.00235240383315978	0.194561607935296	0.30773898844682	0.216767006897503	-0.0213490462519306	0.171372215250314	0.208297780391191	-0.0219528413028977	0.189904694557848	0.202676249572876	-0.0540578704627113	-0.107183437061985	0.461725252273049	0.160038493698541	0.274966876416673
GSM1297114	0.244962218804072	0.174529880814359	0.000848957793774516	0.189314096623837	0.0680409850189905	0.0744801448192263	0.091380739711691	0.082233961842968	0.0894974012522254	-0.00879236077431396	-0.205026578884335	-0.0361328700305421	0.151355156355334	-0.0280601384908285	0.107541325274162	0.112872887489548	0.156983153167716	0.122394042895539	0.000466126355393381	0.363626353557928	0.23484649958751	0.16720278611492	0.216699640573117	0.236340200816732	0.14149039141183	-0.0202676502205945	0.111084594166724	-0.221312077482751	0.103402608581817	0.33307659046004	0.346917901128281	0.144561448973359	0.00252345994252066	0.0863342595775614	-0.00346733030430331	0.187651038069081	0.325846215181687	0.241610309355425	-0.00350780755988386	0.170508438483835	0.192260178390704	0.014230219723354	0.217102296489524	0.147509560307298	-0.00825123210941009	-0.124101493952726	0.451062051189687	0.176839401967943	0.277786832889574
GSM1297116	0.202847812066305	0.151842974305421	-0.00150711040855142	0.171319003115632	0.0766854341343808	0.0819787306974624	0.0914765587981778	0.120360360529807	0.129704719422867	0.119264822592129	-0.0757824546175315	0.0341958884226037	0.149429734508484	-0.0176576336879733	0.113836356395126	0.0926094567420113	0.112798318784415	0.107586446206258	-0.0167020572044589	0.305580396990242	0.210273471985306	0.163324251801456	0.184213110840488	0.244278517178409	0.158114286783664	0.101741115697683	0.118693114093473	-0.271830826166481	0.13300728253028	0.35751029135953	0.349535558885925	0.118486790790321	0.0181010683144054	0.082796863205386	0.0102098232107846	0.208414901181008	0.317835415371901	0.299688909945334	0.167215878139774	0.216405389620891	0.210181392183433	0.152397891794901	0.188984710027982	0.239744416720372	0.0217440869561755	-0.00891247706908035	0.438873530448811	0.155942193568168	0.264480789745254
GSM1297118	0.205699846765994	0.182486399427455	-0.011789420849775	0.182778098576717	0.0764940840570148	0.0923068091076602	0.0769447033739717	0.130537063084209	0.136305887702329	0.0838282822352972	-0.100460495173538	0.0497030326409986	0.148479125170642	-0.00784494314560611	0.138634024509864	0.139060110818861	0.119092828740796	0.116876300299094	-0.023884036291155	0.299916037250597	0.202708491479382	0.174889815441364	0.193676480353496	0.269045321940366	0.164361571137769	0.0787818113954282	0.149315829034808	-0.2645217169621	0.0994821451726671	0.361989829643064	0.35577285761498	0.117548220488887	0.0347754970307898	0.104489341867904	0.0293563100336204	0.226580223390495	0.322032898489984	0.282427274491917	0.161801355618856	0.223108365543946	0.240056283460007	0.160992326597782	0.18888630152003	0.273040218357216	0.0254433160255717	0.000211961464947099	0.439005893057886	0.148640882517305	0.251979909968577
GSM1297120	0.236543087713844	0.180680567728189	0.0121705680384151	0.18612777298803	0.060779603555796	0.087507202992447	0.135531080164843	0.132096264346859	0.091170594327937	0.0641220063073156	-0.0768392394313578	0.00494096487328757	0.152660184909791	0.010857589218243	0.099431980693068	0.113356600144802	0.0981647129212466	0.0723297180070373	-0.0639330376892827	0.311445357707134	0.214743888195831	0.168533099915526	0.228262975424739	0.250852132727884	0.162998778731986	0.0517326452970478	0.178173824978673	-0.267067766830762	0.120641128811075	0.351601208816666	0.275054900684615	-0.0190326832812678	0.0247762277423686	0.0923966682890882	0.0037775932390207	0.208747322599068	0.307160506298759	0.274392557946536	0.0377845962703454	0.224747742525245	0.264125939446062	-0.00276765769929221	0.160000984873769	0.234995364370532	-0.0205499461833505	-0.0535695334939693	0.44305757871466	0.160455839802387	0.279707496997424
GSM1297122	0.2255218626909	0.146166303922577	0.0631251039147605	0.198781781514972	0.107489307644825	0.0756477489799595	0.113779349283501	0.119171061137935	0.094408714423899	0.0552195961720568	-0.0577279472141594	-0.00386828311242476	0.140681685200269	0.0625932317252662	0.164866785854335	0.138380164952773	0.111051561119792	0.0996405461597303	-0.0221231428716929	0.341810505045563	0.23181831702551	0.187482413017173	0.2007385150121	0.247661459753481	0.161593179779662	0.0666052170509834	0.143183123130297	-0.268529548573152	0.111575847281838	0.3752002280372	0.333980405202524	0.0288875875793654	0.0317086497589881	0.0853405628518819	0.00954365927077612	0.190923860913541	0.317616869151347	0.212964279782738	0.107735118418339	0.196628733979014	0.241967529930195	0.0744198329495596	0.175847427781369	0.266499461321233	0.0267694417074526	-0.0246208661052936	0.447138817551234	0.154379107971315	0.269675764858474
GSM1297124	0.218177556808205	0.184825768437293	0.0517003697870195	0.211355527638795	0.144143969518575	0.0855855346787687	0.0861507329357259	0.107021161727893	0.112631085463037	0.0549324098239555	-0.0989723618092901	-0.0133693041103608	0.176653764822886	0.0201344439486988	0.154588649565626	0.179429637815368	0.105509085791436	0.125866293928465	0.0207767332730751	0.265856316460132	0.205364718049122	0.121439740026047	0.229746290659012	0.262646534344024	0.161099895745344	0.0873127512518962	0.170798658174689	-0.286921450382087	0.115870902545253	0.374901245606386	0.305632570764448	0.0375919769651403	0.0531526247708058	0.108610632727381	0.0361910837201302	0.204425888892196	0.302580090471258	0.222521817999646	0.0469784884722077	0.194457130579385	0.231552661752822	0.06627889324947	0.221730471928156	0.279871387931923	0.0230025419138966	-0.0748631038590536	0.44513194753065	0.146186429146089	0.24560175643464
GSM1297126	0.243886533532082	0.0964572531193381	0.0257342829337554	0.117518061551465	0.183434529872495	0.0709908789765253	0.119837690390798	0.119757523259474	0.092544343111945	0.0345881697015279	-0.104482537050694	-0.0304639139011461	0.15404079902269	0.0409763825800264	0.130674471951153	0.102171233415093	0.136312348458842	0.0858947073937775	-0.00810853858511193	0.314235616268747	0.234291816220361	0.145929049109699	0.164065384824361	0.203856557791307	0.181023890035864	0.0186641440023259	0.170231020180108	-0.266679561662633	0.109229152943393	0.339028564197187	0.286432726892867	-0.065647275279522	0.0117731589131719	0.0776992102570453	-0.0154881041807823	0.221868444688246	0.333825145875232	0.270649457665015	0.197100163400446	0.215609419521347	0.206658634949187	0.189705581878435	0.218964186174689	0.27735791910839	-0.0200207302434486	-0.0303434009539457	0.462177886525907	0.16351789068335	0.277915778305057
GSM1297128	0.215360169591745	0.177657946291926	-0.0177422112937306	0.170404193094976	0.1518159861092	0.104599598326296	0.122363794952579	0.108698677801938	0.0974262881289446	0.0258939699687435	-0.160353844198178	-0.0730437897814309	0.140610860283209	-0.00605313491504339	0.135653689330947	0.112999694405228	0.108023799492057	0.129918588936042	0.0173073854425238	0.300527513666833	0.236262784028075	0.163097575504048	0.217385977301596	0.269854393873561	0.165507766029325	0.0475099193334299	0.166018322761264	-0.270671161544177	0.138860126291254	0.345632324139826	0.358110252058621	0.133787064303181	0.0200078876869902	0.0735013032669336	-0.00097236336556212	0.194004752051916	0.319872240419131	0.231079674161523	0.00506970119653322	0.190083501029347	0.192477731715468	-0.0296625158675441	0.204958063293033	0.276534985814161	0.0157715446836269	-0.0965289063795147	0.460355152471872	0.163570501854373	0.271017497594751
GSM1297130	0.188410175081715	0.104845602816351	0.0248765048915287	0.137545335103117	0.101832161717546	0.0712032649146686	0.108979796744933	0.120890419703261	0.0924335790597332	0.0343035171592188	-0.118978549645315	-0.00537950933601882	0.159987332280429	0.00643223877143558	0.0740786676554202	0.0506975068710514	0.0718914283281206	0.0934239461491522	0.0351539267950433	0.306941530332819	0.24331400227593	0.188132325534809	0.237287334191457	0.243307165211564	0.178971718292785	0.0521307367226144	0.170584644932094	-0.275782245983665	0.1149280978049	0.385282723095237	0.305375468786251	-0.0333744626770929	0.0169811272610944	0.0727989789374509	-0.0030472790137437	0.208274285512325	0.314685575029546	0.254140231866477	0.0195064576053794	0.228664432528707	0.228303987831639	-0.00419270341396648	0.183511907292067	0.274504823033477	-0.0439834344912463	-0.0507013343345112	0.459334583349809	0.157948583607264	0.269776124956408
GSM1297132	0.196885549807619	0.128472771165946	-0.0570147488060599	0.104277654884713	0.0403100361321986	0.0541136073069504	0.0581305809479092	0.107823520717935	0.0646462072143005	0.0190212497572184	-0.0983225318467977	0.0455784621662225	0.0656514312317114	-0.0506565083350241	0.0165424473691795	0.0228859209330847	0.0309825939418967	0.0773586223690577	-0.0913985688369319	0.267155426661657	0.186907693703764	0.147840103872096	0.227739810411341	0.210715228815055	0.179652675050157	0.0378838813549933	0.176287305509105	-0.209118970551413	0.10329560644258	0.346263672678983	0.351512548554415	0.0176320869805204	0.0465790670788459	0.110006870056447	0.0376043969621311	0.169756231706915	0.246353794788345	0.17887939385721	-0.0231323484289098	0.117987873372944	0.174244324117832	0.00827727311727495	0.196517052439675	0.191586484005106	-0.0389696679724351	-0.154617959894728	0.427453088473511	0.131173603207184	0.225283789164091
GSM1297134	0.22298836730987	0.16201863970235	0.0216916648338883	0.148852662600655	0.0699191381978891	0.0727197568965949	0.118914210127777	0.109388685954016	0.07058000028153	-0.0190096168608159	-0.158953413519501	-0.0403978724676218	0.122356262933982	-0.0273461586118218	0.0909913530761937	0.122584858147673	0.055506891384626	0.108608524332409	-0.056594654480722	0.295108452156697	0.202725765002733	0.169138362222067	0.207471620436317	0.223457617796836	0.176353414639988	0.0717007938712773	0.158625625275568	-0.262087816804655	0.115682983824112	0.357422639465152	0.32684953773611	-0.0195251552570013	0.0425696826035	0.0956606425208139	0.0215361842443457	0.237763690629283	0.312596774890994	0.294812481742612	0.193960803699312	0.223144774167555	0.235656500498186	0.206113639458823	0.205568119749877	0.187356103729983	-0.00837147001419195	-0.0301571318381781	0.445010706713038	0.167978019425039	0.276509283325877
GSM1297136	0.208279366473909	0.0562723904305998	-0.00892263970748989	0.121332361092123	0.0557245201716917	0.0767975363924258	0.0883162999012967	0.130864365501721	0.0764602762046543	-0.012622718131347	-0.0942606094700563	0.0130314316832112	0.101254572691316	0.00856467780502717	0.0823987091481181	0.0768739560611411	0.0389412294837434	0.0648504471026435	-0.0334213523767939	0.264725715367333	0.205518249045253	0.15453394716474	0.209046633011565	0.198172637506769	0.183188181872848	-0.0131739618996191	0.243957815566337	-0.17972237782134	0.136276450112135	0.367863318571807	0.312751317943405	-0.0530525810290473	0.0281423063570842	0.0989242480354761	0.0206887048318794	0.209073326957888	0.268566180027218	0.245242703946013	0.0280468020026281	0.18848756795755	0.209299986882665	-0.00627540043584494	0.158030848562655	0.308342945629273	-0.0972015869459869	-0.093336571152002	0.432882520512695	0.139474897285382	0.249761890736059
GSM1297138	0.203677939418038	0.0655964569478463	-0.0471335143739338	0.105626667321846	0.0123839356271235	0.0714206775856524	0.0519236671761014	0.120186523915084	0.0663358132809139	0.0102640717429702	-0.0909704376347337	0.0789858318648666	0.0873874576167732	-0.031559540594404	0.0382157892165381	0.0178302814363007	0.0797210672762971	0.0332617296644343	-0.0778367719259892	0.253791440076614	0.202976911145444	0.142794168127357	0.169455470368697	0.176841499557902	0.169435274582425	0.0581308418622405	0.112362713718395	-0.135961195414399	0.0741836828103325	0.318107136747418	0.340033523962516	-0.0440879367520491	0.0292014337828529	0.104704181553616	0.0249591805204598	0.162298903275616	0.245988427001545	0.178935313252079	0.0635347974215668	0.12988731196363	0.134700327194905	0.0683897618372751	0.178279081448311	0.234310240842814	-0.0454982296384968	-0.152383678840502	0.419705847520702	0.133645472556932	0.23517600852043
GSM1297140	0.246962501210975	0.122961321171619	-0.0248415934957346	0.139783729100165	0.135997120337237	0.0926274777389111	0.15878345260904	0.138738115110309	0.10914965224442	0.046259922012616	-0.0677711460231407	0.0513754848288788	0.142562801123176	0.0349373495611577	0.129951447351843	0.086668477077092	0.106289707113871	0.0807112105408955	-0.0331839919131472	0.314528797639028	0.230467350070039	0.204883652232427	0.183829176943992	0.19892838506586	0.171395325686403	0.0506744480014033	0.0546320318295188	-0.231650257875307	0.119020485011068	0.33410370356799	0.324508903356413	-0.0739724973018435	-0.0162984847662238	0.0517449509249382	-0.0254703853232079	0.228729661131645	0.346326649449128	0.260643631142194	0.219029268829419	0.206726150542705	0.22297416442338	0.233781986024773	0.217885380297008	0.295429240474471	-0.0182361464570552	-0.0326900242025559	0.45446715106603	0.169612610058193	0.291477018316154
GSM1297142	0.212787220341485	0.158984679226563	0.0106960360750372	0.161755310273689	0.123324866888766	0.0735231415722222	0.0724314471585788	0.109515115269007	0.115514576276855	0.104781645170267	-0.074215191264396	0.065685679608501	0.169901429681322	-0.0318657783364696	0.0888009272253484	0.144865240245447	0.0990789768817405	0.0705354156356915	-0.0596252014210896	0.296221795429662	0.200963941818864	0.152219313272541	0.202652571793007	0.25137827509525	0.191358486803232	0.0819807867506075	0.146424435465857	-0.264481476422187	0.113956436469288	0.344188817737848	0.319433667230111	0.140913238376982	0.0615015163675322	0.114598395894424	0.0620487662851602	0.229186285204925	0.327892153740039	0.256341169904217	0.191164357917704	0.231332797782825	0.210814418143836	0.198766446796467	0.212540308033149	0.235244908827065	0.0352366164812816	-0.0141819769483064	0.438997079831254	0.157191788430771	0.241905089113131
GSM1297144	0.206661533087313	0.135225441395509	0.0423689838059013	0.176195841243392	0.13910787648765	0.116690698091466	0.120261560338962	0.154609131538134	0.127962034304784	0.139413127475383	0.0281930705147442	0.100100280363575	0.168409120181026	0.0379970518673123	0.0849557332481449	0.0641498949811313	0.104734733757251	0.0766407594402468	-0.0407004182439564	0.307475800366589	0.208529434226233	0.162724403511459	0.206309377121505	0.254468453106859	0.174969586599279	0.071633916698884	0.169117590907142	-0.257909520159643	0.133468428290893	0.350241768144706	0.313477455738854	0.077824060866423	-0.012200124349042	0.0568720702252835	-0.0190030790041153	0.238537091373874	0.340174928578728	0.278560799511042	0.198463062249098	0.229914779819463	0.253116647698621	0.197930602547385	0.223780221105886	0.294678080049445	-0.0169496815214389	0.00315629016046883	0.453279036869506	0.140742904181209	0.261126835664689
GSM1297146	0.226790438525975	0.122299110995444	-0.00471032519833058	0.100905455602873	0.0514623933866136	0.0840868988283748	0.131087817084906	0.13804694974352	0.102810633962903	0.0472472873575224	-0.0380821566870862	0.00325747350383285	0.17814782042165	0.0342511913778505	0.0931456143797971	0.04895778208727	0.121580092863225	0.0884613840729224	-0.0635926255934626	0.314459438952734	0.231407847615278	0.21497071114954	0.219295391741005	0.237286084196807	0.156380084557791	0.0665696553361293	0.16997467296107	-0.239780176680938	0.109896747740517	0.346714845403587	0.35103142977992	0.0563303294368721	-0.0395406033240598	0.0255408291439836	-0.042908182798763	0.224684855416658	0.329611790926331	0.282591416455334	0.0859207005408504	0.209288355507771	0.23511670209473	0.0339761434318496	0.217920467443796	0.295338613149113	-0.00260797812094723	-0.0256522493893828	0.45968804407507	0.154816183497665	0.280352245932972
GSM1297148	0.241183563949456	0.15824084758039	-0.00354952002765745	0.155230339532861	0.066834784055964	0.0519061410735002	0.140844937448663	0.0868971564160015	0.0441205923067807	-0.0193507883986187	-0.243535411207258	-0.0826116269107886	0.138312733455827	-0.00128146060801919	0.0735652696512994	0.157067911764908	0.0959607156230304	0.0716429043642011	-0.0617935294407558	0.321039751254708	0.222436058437426	0.176277725458795	0.201611447088684	0.252612103100991	0.163022246274095	-0.0119224009089183	0.13566456172891	-0.310928491753096	0.129226037886548	0.342718797120715	0.377898781206724	0.106015934000675	0.0287380113023912	0.102188199755091	0.0251082937758899	0.158424024704245	0.32093076665425	0.272462508616921	-0.000784167808855015	0.156713114868873	0.202373827422814	-0.0884001486136165	0.154006670756241	0.206849201775252	-0.00429654656431015	-0.185682586573403	0.428666376534263	0.175339660849877	0.285886428231428
GSM1297150	0.244615999664817	0.222436797988141	0.0685355482992494	0.232616137619846	0.143200127918756	0.0890437941242266	0.0968398266382633	0.120990441437263	0.122997288012931	0.0778992148329346	-0.105012315234165	-0.00149088821048087	0.187491145056207	0.0363705636967602	0.175205817325112	0.162365450426148	0.0980365618763674	0.108041715547061	0.0258626425412215	0.273745543202282	0.189737839513925	0.134160055823005	0.207263255009546	0.293176755621521	0.158718528586806	0.138471695443508	0.209785340395423	-0.247847359688992	0.0849725741635518	0.359410534235114	0.369654020809387	0.161655481470581	0.0358404837994994	0.0812589271561304	0.0237620261293317	0.2284923528194	0.319902113134418	0.281416852173417	0.185605182535028	0.221865037068669	0.22196985342916	0.202107776412352	0.224050678057903	0.259984062212078	0.0246878798422444	0.0128181458642935	0.449129736318019	0.151231494433283	0.253830634516447
GSM1297152	0.215299638191174	0.200979821830676	0.0284346254222855	0.164101398967008	0.0531955368020161	0.0952399904940903	0.0867576824424674	0.15187760628795	0.145537662577637	0.0708517675566154	-0.0152375890625849	0.106344096648548	0.185492905145044	0.00339312773455723	0.0968462255038403	0.0794008373728417	0.0707466511576468	0.075892241536368	-0.0427023630112931	0.24319624414478	0.163691014912261	0.133920914034333	0.198468588170244	0.248570788351826	0.182957988079065	0.0615989303844807	0.165589000524916	-0.194314986243188	0.0848922334205289	0.345572120000855	0.295130534997339	-0.0191638636179047	0.0658019994529193	0.12587185680026	0.0626770788662749	0.236253918067758	0.296452603178385	0.23201218289356	0.123812909266062	0.192049905210466	0.215558080265205	0.162476392332862	0.215706968289142	0.265805795834115	-0.0138292865942984	-0.0277691690106365	0.431021497788846	0.119443285792134	0.201040787767314
GSM1297154	0.238145176443095	0.0984056066517166	-0.0261742036717117	0.0571591794594239	0.106302429628036	0.0807547487659299	0.0960137603400923	0.112210823856342	0.0554031540554949	0.00997431537674276	-0.0973736183275433	0.0119775034551225	0.114103825993805	0.0124448227140319	0.102492004198683	0.0928891381023691	0.0701017767694416	0.0752548009756847	-0.0341773788422638	0.268675820564413	0.230566496640788	0.147596075903892	0.178068143577223	0.192629635556677	0.158871533079553	-0.0152320101133376	0.208855759001335	-0.207985155683221	0.080232258811041	0.312839937278215	0.35560141170076	0.0131037405104499	0.0126564224155101	0.097064246338022	-0.00344751903564838	0.198167115744464	0.287949313652793	0.208072661883024	0.020849763474688	0.185003867628178	0.155650990083667	0.0518635057837403	0.229386108079076	0.276026879932436	-0.0585280518618678	-0.104106699639428	0.433072882491058	0.145466409055023	0.252073328897921
GSM1297156	0.227812813242774	0.169415252575285	0.0261577796411602	0.128981259311961	0.225853278240774	0.116552964264419	0.113756214972019	0.136444556156337	0.0748956832012341	0.0250163440361459	-0.127923055658429	-0.0428642901817958	0.15848468706697	0.0216187541986171	0.150412252026608	0.127942457945995	0.128862742742017	0.116511198715232	-0.0365379339972136	0.302336929704471	0.236574973529631	0.148733011847772	0.198843916582411	0.237383177089667	0.165173335560319	-0.0147189953826177	0.17770838010975	-0.263169029567678	0.106563450978756	0.348719219479378	0.322203035577899	-0.0909286574165436	0.0152157043203098	0.0727890105796494	-0.000975836114023581	0.229604937518983	0.336840609793288	0.26384704271095	0.205393860421473	0.203197398577258	0.219590593986831	0.215354411182883	0.238479491471102	0.306833363860727	-0.0608733509784468	-0.0359746682183162	0.448062652993652	0.164850239054014	0.267081805318774
GSM1297158	0.212136774286386	0.129926889962873	0.0293068919323345	0.132491758179885	0.161372575125803	0.0940128065438378	0.0488980086996206	0.139834665674769	0.0833321841458926	0.0400764449399986	-0.0275367141404512	0.0974598649871386	0.102522247563025	0.0477189277628756	0.104430377758482	0.092394528320688	0.0698778136365371	0.0833442840900356	-0.0736709592023402	0.242908407346027	0.178851240063582	0.0995224809464391	0.197553277957432	0.20589422118921	0.166327676680582	0.0104139686006047	0.231067771540357	-0.193458376372953	0.103950352802831	0.34190585663476	0.31627847388377	-0.0321537219158749	0.0435772352234116	0.103920238307412	0.0429441166628245	0.212621074023175	0.248705672784064	0.214133765027049	0.164289879619086	0.178023167873807	0.178892070327328	0.206928371811145	0.170593398174783	0.257924985616916	-0.0804264411527255	-0.0125309292771595	0.415170455223919	0.115829569913197	0.190702630647365
GSM1297160	0.260986773590918	0.164604808226141	0.0263645240087547	0.193077465736458	0.128644364332441	0.0659426931868389	0.0979243503219224	0.0980516226953851	0.0807395189610702	-0.0536463993111165	-0.194538636984607	-0.0476612735584202	0.136888180501645	-0.0227326932242352	0.130773115459332	0.141149960176521	0.0474356456700236	0.0520654679344828	-0.0528663347730408	0.298075375194839	0.21464423287944	0.14957991779653	0.221656399849368	0.2287892658746	0.166357314223587	0.0332449476991054	0.12795261477843	-0.269834047922517	0.0894918542179398	0.356093206740098	0.341985506001565	-0.00988186049414576	0.0644281682285693	0.122660241694277	0.0332650617536944	0.181605463456237	0.318209364990491	0.233249498971769	0.118148995115699	0.164209050493828	0.220781143684429	0.0993680650625281	0.170412480083105	0.225925963732073	-0.0486697032451996	-0.119681246187416	0.43699080938749	0.181819138661421	0.2862379055553
GSM1297162	0.216477876270099	0.13179474758689	-0.0218338319582823	0.108549059472149	0.0652635670818137	0.0624659341959416	0.0964353775572281	0.102863350004458	0.0859319785554635	0.0197217995508872	-0.101404218368775	0.0152957780091321	0.118898485764141	-0.0151045140752349	0.062828689006947	0.0413438633112519	0.0534119356016179	0.071830744337624	-0.0691617564465564	0.30531861535127	0.238231258929894	0.212106761557429	0.219611981296307	0.227181132304917	0.151430826508752	0.0460450309734624	0.19709898886139	-0.251883435103086	0.104917478059343	0.349185403740506	0.331419785769236	-0.024346553099701	0.00712605766688138	0.0734258780538955	-0.00807495379204411	0.178752313560017	0.303153096433744	0.222816073161686	-0.00862169084627323	0.152321696929881	0.188861718392708	-0.0132135894566994	0.185628355903423	0.251058516774485	-0.0704794111890634	-0.0938858724145881	0.438780985738299	0.152495229450513	0.272723547078445
GSM1297164	0.218475141772295	0.195735452587771	0.00963796015351825	0.172520708047832	0.123731664937097	0.0607649705558807	0.0825102410136954	0.0959967234998806	0.0935549947393557	0.00820433977266353	-0.169395190854477	-0.0176082452914605	0.128733579410761	-0.0308462584816373	0.127226661038079	0.137523948500018	0.0551983839860253	0.107916021860742	-0.021539554348366	0.265245346823822	0.222020098613721	0.157356301976549	0.207044689053073	0.254391459697194	0.162532279232166	0.0790270811337481	0.152201374833394	-0.253272529599085	0.0922777359462338	0.355713188088716	0.353225587179518	0.0641903417707747	0.03990847483128	0.0899949093091224	0.026631418581686	0.199668223021216	0.304471800537307	0.218576190460835	0.0065046629130905	0.174270944229447	0.183160833710666	0.0155230742376293	0.198803047928255	0.237491520965737	0.0206848228797556	-0.108499970879745	0.438558494426738	0.151863567466942	0.252892251198637
GSM1297166	0.218698277259141	0.167985733603017	0.0339562962763728	0.185532369032873	0.134941824110693	0.0696614718289203	0.103196160449583	0.115929074830464	0.114577532373311	0.0347709070609278	-0.085659507964953	0.0332748147026792	0.144166645585962	0.00125120407357235	0.127520286211159	0.116425945400968	0.0810095331744028	0.0897815640243487	-0.0451936322723628	0.265828005176985	0.229789935723567	0.160925700375974	0.220142516674922	0.253188444080433	0.169769271999631	0.0651629106218565	0.161770039182947	-0.259878282095709	0.100900569110984	0.367405222422184	0.330616491652218	0.0573140330424774	0.0271631677174202	0.0831904227499107	0.013476676677556	0.191776140400799	0.298052339446911	0.216250059383348	0.123385557871986	0.198473907063969	0.21411188421256	0.126815702850804	0.164537081701778	0.195881455784899	0.0447229123658647	0.000333725535652475	0.44499118755911	0.144718664759316	0.24888618184169
GSM1297168	0.246550713355238	0.152521605359001	0.0483646848285895	0.192364870372774	0.147384936667659	0.0742165603991307	0.0873461723366923	0.104215552255343	0.103344219805682	0.0150108835869489	-0.157521829016224	-0.020765912713321	0.140286683140134	-0.000543808160689601	0.140105166473546	0.179744771889953	0.0692452992660074	0.12285884074964	0.00896948822714706	0.325994004545015	0.234838551118312	0.17274919423064	0.222777191263993	0.239745641199107	0.163784092049533	0.0701420610586716	0.153751314465692	-0.2988236709228	0.10573300167423	0.368449856736493	0.342525133776822	0.0170938512087503	0.0482325309156324	0.0970477738770447	0.0216293836276581	0.175526237285535	0.322019646007772	0.238226870414033	0.0896258527211899	0.177272315012344	0.205051972560768	0.0951289489032545	0.189306657908289	0.26655502199826	0.00265583225071582	-0.0834732778536933	0.446994077595525	0.187337589856487	0.292422481251358
GSM1297170	0.221182146887316	0.197731002609291	0.0755217469197724	0.157355384767882	0.129179791656251	0.0570593060597065	0.107554100379987	0.102367037028106	0.113657556735832	0.0556476285973633	-0.0743139860604847	0.0119595171066131	0.146018853628428	0.0230731485485682	0.148070940686757	0.167459890362952	0.0870022454254906	0.0809646457750271	0.0245535420237573	0.285803848720437	0.233273153014561	0.142679165979184	0.213737627192793	0.256656492532654	0.162022859077288	0.0901670897819037	0.156531300700832	-0.293689592259989	0.113027932906008	0.362261589555717	0.346086569424911	-0.00978905011681079	0.0342175521858762	0.0896863902273463	0.0211093781427001	0.199489158363509	0.316810342674327	0.217777492329855	0.174377580730467	0.182550300271861	0.218176593355581	0.189241071144482	0.217210761923329	0.195570801397078	0.0326291323617405	0.0150440760009065	0.44291792349065	0.156623120092419	0.269147750656079
GSM1297172	0.226957415014856	0.156100177205516	0.0219170235616506	0.168230352166376	0.0648918715231031	0.055906995502432	0.137144026354015	0.0913188359370379	0.082892717421823	0.0514175335234026	-0.137406245663645	-0.0374266798049691	0.149538920170679	-0.0221142621861771	0.0910701594371947	0.144353087737253	0.102145593876031	0.124485119592828	-0.0192744925394155	0.31249011697538	0.232628522395509	0.207430395610349	0.221458501169519	0.247526245710153	0.160368226436402	0.0253747051396349	0.166210192644772	-0.292108708201897	0.101021686567192	0.364108182733933	0.327759916641922	0.0738358210437893	0.0280757054892367	0.0889798420890263	0.0166515149325587	0.213712852692659	0.340469213692285	0.286452399440507	0.079704972048571	0.228384298290153	0.224402639637319	0.0374463075633425	0.17360551475322	0.271443474582762	-0.0231481938460248	-0.111669167494472	0.436933382721872	0.172481548106279	0.29727079576033
GSM1297174	0.238222041605112	0.117307046431287	-0.0237902995914142	0.145365254570957	0.0519540872533501	0.081181836782812	0.141006379918515	0.0996006831770549	0.127320648003071	0.0346275602404393	-0.136965971489792	0.0702788831298487	0.129274538464886	-0.0348058617411278	0.108361410762687	0.0867536324667916	0.12711243586885	0.091096720873222	-0.0444667315117599	0.317229542170882	0.243263404346997	0.15995805482963	0.194209758602778	0.221614537790727	0.162730719633528	0.0650257075785102	0.0626649169104453	-0.234543781056981	0.0824591662771269	0.355137311680733	0.321846917722161	0.0305988086763308	-0.00894553480146807	0.0691737765599316	0.000391227403672891	0.178957868487674	0.276707776445158	0.24908811846115	0.0198995701481876	0.163396239897264	0.172106270889376	-0.0633343624798541	0.181298495912727	0.251139517149156	-0.00259673325975978	-0.131511521743633	0.453032693665809	0.189347267452616	0.296070422742952
GSM1297176	0.223035610842567	0.196082112395803	0.000437844319991096	0.199368468688187	0.0914901430896229	0.0652594933343034	0.0661550962084957	0.0894402063634463	0.117767601438006	0.0818954371754197	-0.131623583483006	0.00177598908009964	0.149516336874891	-0.0371531228733416	0.155580984790334	0.160862440967425	0.0909751226343215	0.120192369806208	-0.0479883238034034	0.291421767557678	0.226521068544268	0.179056774891372	0.212687534005901	0.273505932479252	0.17304400314928	0.165415827089049	0.156234082970802	-0.286273559949725	0.108799990108732	0.369595714762342	0.353475195023992	0.141219613907049	0.0685846930479608	0.124378338624954	0.062170900883642	0.203356494988155	0.299387185694215	0.25191946469354	0.020794794596985	0.18678449005772	0.224987983715372	0.00498967037751944	0.2011777596569	0.192341152120546	0.0451781981177429	-0.0697828213473341	0.446240204813973	0.149380097206445	0.251113230024141
GSM1297178	0.214865033490974	0.202828308444735	0.0133905555588683	0.202745007615018	0.0654223746497223	0.0744126708103844	0.0996076181533356	0.0960283625722146	0.124427824755355	0.0705621282544215	-0.137080955042768	0.000411902716433071	0.152640709171995	-0.0624700519536491	0.124767089720142	0.138900304863595	0.106920157038132	0.0886153386511299	-0.036846571746294	0.274383334641776	0.2098564854319	0.14752254198147	0.220712022180569	0.282498252465199	0.173429320571368	0.11611559160335	0.181149828401463	-0.286039629528519	0.110560734210212	0.36692351690663	0.358591369317204	0.183196262403406	0.0581389419970577	0.111432254557988	0.0609674286499324	0.180450150866954	0.30384239626934	0.250821719435483	0.0188189609247395	0.181866693528461	0.204255002295388	-0.014735737170107	0.183860273042088	0.238974531907403	0.0579368290792723	-0.106474375539118	0.440273045237988	0.160547439422172	0.260572315537787
GSM1297180	0.232789747679703	0.143236400215402	0.0267528682784948	0.109280523618973	0.109692006217279	0.0749298847938244	0.149146349471486	0.10541100437828	0.0758211270230691	-0.014981267913485	-0.178278427149299	-0.0620331004337096	0.13066500429825	-0.0423701132866642	0.128914333253991	0.149710551564037	0.145180878344538	0.0723701160281858	0.0340532925182836	0.331996920319226	0.266729999813489	0.184486378738276	0.217882955183062	0.239210082185761	0.145311374810858	0.0533114800405846	0.160940995118255	-0.276611286983046	0.102479555902534	0.345450095005765	0.329103094982719	0.0193668034882176	-0.0302705802629741	0.0526585215720141	-0.0318956752599071	0.209481362791966	0.354041051431641	0.280176185445886	0.156579871131165	0.199848191506632	0.19773968380994	0.126672086439729	0.217224696637158	0.305890444396925	-0.0315085763719872	-0.0169324524799385	0.473121693043821	0.167559267183419	0.276094249906468
GSM1297182	0.198837778205622	0.144012869232387	0.0236578770216728	0.177573671384011	0.127702098697545	0.0817509843864097	0.094672400327481	0.100824711441027	0.0892154848943686	0.0419709660445362	-0.12471331040622	-0.0462796758974774	0.172191350571928	-0.00967394492065841	0.132377029798232	0.143345359654589	0.0744172512175245	0.0958211320502345	0.0285791971138694	0.291867648899797	0.255769870954532	0.151977146974357	0.221518605349243	0.255480462297347	0.16353039265539	0.0848081897099058	0.197960362351748	-0.288099392330671	0.105613883889424	0.382899973094256	0.3090312712941	0.0244192273587041	0.0220074544753148	0.0812400311475213	0.00371058919504693	0.215119792347943	0.332609528758177	0.264326372890246	0.0142872529779577	0.228693065017579	0.21452909302052	-0.0325376250281954	0.202130713941041	0.285424934788906	0.0455604464515439	-0.0644075569395954	0.46189358210874	0.167889640330858	0.274848937082417
GSM1297184	0.234310017630766	0.175635408787815	0.0187896874480021	0.160881357300833	0.129855788463701	0.0484293422399554	0.112388284122673	0.0741910896033738	0.0906546592262635	-0.0107512002180249	-0.229604502523736	-0.112737471708048	0.152383436040633	-0.0205697078991824	0.128145096963961	0.158139151716242	0.115214589934115	0.133131993228213	-0.00528716672009084	0.310142002683257	0.251778509338298	0.150900541605613	0.215360956737629	0.25862975228133	0.158243274944496	0.133326185974523	0.137709418693905	-0.313914914867794	0.0827152034964589	0.356508877463068	0.339434639439078	0.0406815818177277	0.034535884277429	0.096086038106823	0.020817802372015	0.162760607563028	0.311812366860107	0.201505424054875	0.0656083524056496	0.149939992471886	0.195500241828204	0.0523534640976447	0.192607667122668	0.193573656974486	0.00133398496209632	-0.151285826547796	0.451447237556794	0.177663102904132	0.287641776651051
GSM1297186	0.232411943669276	0.178139460335155	0.0194470865690004	0.199926053807018	0.172790396658639	0.0808415631118687	0.0624805103335347	0.0789645798316275	0.098571146074703	0.0478586820656035	-0.156695391080274	-0.0630258682255459	0.162572596158973	-0.00728818928865364	0.181874778047986	0.189633700738845	0.0721993336900109	0.125116567224585	-0.021276898654298	0.260589161121161	0.229617781680294	0.126239682706048	0.214325791636052	0.268449871658122	0.166422978723891	0.135446289870184	0.163285860486615	-0.2908955870382	0.0622369745874935	0.362278406437428	0.348589608292003	0.147615106438064	0.048177408117059	0.107355934322149	0.037507512371238	0.182450781707507	0.281882677661205	0.214151214199916	0.125987375141996	0.157068953467283	0.18387823862825	0.118463640478511	0.204022600114389	0.211690800119021	0.0450997861425141	-0.0535724713402231	0.446635993438742	0.145554826737094	0.238397087684774
GSM1297188	0.21966212142135	0.178033619155367	0.00100624170943169	0.195326700651212	0.141593966571415	0.0815089610006273	0.113032252911092	0.117764009683733	0.121631517717709	0.0387805971196373	-0.14615784477915	-0.0184440238296945	0.165108990874602	0.0257022288323876	0.112267303379164	0.116754475941246	0.0783970596891941	0.0790384811437319	-0.0201078955447444	0.262992262078866	0.241955589236086	0.152547537485554	0.22909091794484	0.256228545798387	0.15318277210909	0.060886557748833	0.140027871007604	-0.308636919723953	0.0945617446616085	0.38295132428842	0.279785513453828	0.000495589637150095	0.0165439559787128	0.0791784690964477	0.00386370420774867	0.170672415054135	0.294317731750892	0.262030594165783	0.0462790927885943	0.200736102163966	0.227915001563757	-0.00643879260911894	0.191241450800608	0.258403621057941	0.0141240753791931	-0.112947354236898	0.445989143904875	0.15167518347391	0.267797567951762
GSM1297190	0.235126679598041	0.14509256465901	0.00354216561962998	0.145253775970582	0.134751520192613	0.0716537570975626	0.13266885621808	0.103059733072319	0.105047864576981	0.0421867185524451	-0.0849867330008778	-0.044320257246846	0.167884073014833	0.0344612318632912	0.122268915501232	0.160437881867139	0.130763204042671	0.0805594518026287	-0.0111348626907251	0.308342344655278	0.263287352136361	0.179707344743435	0.196778039129674	0.247373431504595	0.147913559404682	0.00815043131572476	0.167615992963222	-0.30103872363307	0.103341529920161	0.363386809914616	0.321583026444619	0.023139069423681	-0.00731034968604816	0.0764595052658666	-0.0221639027830894	0.213550087092363	0.342538352694182	0.274418683865875	0.163819747632442	0.195203433516029	0.21633387570877	0.124075227344921	0.221220803689424	0.262701001129142	-0.0609903871555644	0.00341090119927243	0.459965674458876	0.172163749587353	0.294741817415887
GSM1297192	0.233253833810656	0.182765796512736	0.0417380216211417	0.20112888122609	0.13730169497723	0.0911717763427592	0.121162362547804	0.119546446357297	0.0894894974861272	0.0482042007137933	-0.129585967732322	-0.0366754794637816	0.167262451241943	0.0132511093130314	0.13725097638413	0.185335608739655	0.103647354407316	0.0864259109014956	-0.0233706408558381	0.283518851619393	0.237126143427772	0.138670124610011	0.220810038398001	0.268369405098654	0.151784735897069	0.0561320576828973	0.147822702005666	-0.276300031867445	0.111330505565289	0.371894786248159	0.3095448860898	0.0197251383627178	0.0264847645293589	0.096311503830825	0.00937872624893713	0.196259541444213	0.315418713561111	0.238625422637856	0.178899636422635	0.187670881423891	0.190676444930932	0.164652893470153	0.191612407873904	0.303613102160291	-0.00437841143905114	-0.00179071716916429	0.45304890992195	0.153077511452337	0.259152190926704
GSM1297194	0.230053072091562	0.159782773612096	0.0328258638037101	0.168580787910657	0.111026626909191	0.0666963657877455	0.110178276264161	0.0844071713477317	0.0790849111105253	0.0206167580538161	-0.19302757623187	-0.0480633175506043	0.149002886062531	-0.0614955510420467	0.115304797729237	0.146976831063536	0.122066709041464	0.140666150035286	0.0119596384851392	0.268390920364532	0.231745164263177	0.145573698866218	0.223510424034468	0.264811499123154	0.164641013913885	0.106975759977197	0.204446714349881	-0.292272316713753	0.08308813216934	0.357468113868008	0.328837035487291	0.0896552158484753	0.0814277444170905	0.151965625623425	0.0709045666777426	0.193914757261183	0.303312715859187	0.240299472702661	0.0298368670581657	0.159592483076159	0.185852668378888	0.0268588131388704	0.231846721625844	0.203074208281726	0.0389716903271522	-0.12068538992779	0.449082606315275	0.15907422711997	0.258492614387293
GSM1297196	0.244838602215656	0.20736354727604	0.02989163061882	0.178448496920669	0.0809554109731828	0.0744745635821119	0.122085153568227	0.0904315850933112	0.0680635871054042	0.0254626207625408	-0.164262876196428	-0.0332451286911915	0.159984607299692	-0.0323859432816598	0.117970810374336	0.15132720888435	0.123713659767055	0.130709534177673	-0.0400766124010378	0.27538595937762	0.211674121023824	0.169653014937471	0.218779117574922	0.283461425249742	0.14907076564813	0.0930573696263525	0.148891534462753	-0.262017116608927	0.0637997669229492	0.36079816930759	0.384807914595893	0.214334507616332	0.0117798149441998	0.0664452557874898	0.00172939857277449	0.200169810545942	0.347693462949966	0.269903094814165	0.12286542659656	0.209919674171121	0.236901182078004	0.126420313793439	0.204470281987378	0.229105954102725	0.105530637000467	-0.0329633794183116	0.441827825420304	0.156433332474242	0.26379378020607
GSM1297198	0.225809030059221	0.107397457180768	0.0195459977528105	0.153652899852218	0.102767355717422	0.0731372324784104	0.112377676050445	0.117889370854564	0.094965014732932	0.0426377295373249	-0.132036420416697	0.00212916996860613	0.15021515761263	-0.00980888806120082	0.133249022435346	0.181213232264262	0.100242818066212	0.102211912202365	-0.00564330849134345	0.337073550165064	0.239259519962836	0.181656904085129	0.203272928984852	0.225382592767323	0.163977524294971	0.0543748555852579	0.163512448633879	-0.308915818931581	0.120922383754023	0.388046861472564	0.326131692196932	-0.00445460130699768	-0.00643737824670364	0.0693949326720924	-0.0184855535850157	0.220626433965641	0.351849461580966	0.274516471876598	0.178543989683352	0.234963565531261	0.231115343474452	0.17050066528176	0.204222439161239	0.250644820212577	-0.00277963913571705	-0.00873462407464194	0.449602972475538	0.170835576717283	0.290247646364918
GSM1297200	0.200896057072054	0.15247151002548	-0.00120502184694768	0.18714184464062	0.109476673869647	0.0872372351665119	0.0715717806851093	0.11352991779418	0.105826755251645	0.0824726227569455	-0.0688890733129781	-0.00108596101355179	0.197616637265576	0.0141812824639146	0.136783488526413	0.125498025859046	0.099658335848567	0.13617225140597	-0.0045707242386096	0.280012765755959	0.221629614810957	0.13890157635666	0.20840349978953	0.259767854049581	0.162071604016914	0.12928321989793	0.169644738700959	-0.270222761080338	0.107173713167141	0.382575059966769	0.346720451468412	0.098756417981903	0.0169743483723057	0.083917989766762	0.00733141092291395	0.214996695529925	0.316634860376839	0.254007153544102	0.133473193718385	0.209504747451241	0.214105486807071	0.116839703206193	0.194526898389663	0.272342728349145	0.0732086095830822	0.0127621773070074	0.452083797247798	0.152601154727952	0.252726300610568
GSM1297202	0.21967455590137	0.163347160992326	0.0174295288968396	0.203367642757239	0.0662487880143755	0.0762972562497289	0.0995651823000722	0.0938816260298933	0.0659867725308106	0.00167330732376753	-0.174999453017985	-0.0552392540486963	0.144964733819595	-0.0568369884687825	0.0767359808838966	0.140910381537392	0.0830772340935212	0.12459735855866	-0.0739761602059915	0.291223757243479	0.231593371859956	0.160066647767418	0.210659995354243	0.251627748064036	0.172258844053928	0.055593127101731	0.142750615128412	-0.305696016722649	0.111007353790176	0.378696193495386	0.34968659696233	0.0959946357155932	0.0503519000426336	0.105267327381726	0.0277220686577765	0.189115481961981	0.292150128472523	0.264659257565804	-0.00837530752930032	0.197944828398299	0.238523138429134	-0.0487481214949721	0.18440113162786	0.283760543749264	0.020868360380232	-0.112462131441568	0.440081636166836	0.165217434067593	0.290113545750173
GSM1297204	0.215921700383376	0.197922645100139	0.00228323398012285	0.193607721494378	0.0414845110304529	0.0549466379453453	0.0993143010177125	0.0948156721301727	0.133935146189224	0.0532220669059336	-0.111185296738094	0.0111742134139793	0.180955005138715	-0.0608991062273925	0.121476221937	0.0984798515165482	0.107805198251037	0.134572921665398	-0.0474189664149658	0.273523066794191	0.220242083230733	0.160970237596242	0.221865519320797	0.274957998129112	0.167686626214634	0.0990909495101142	0.159960482915984	-0.268493682892831	0.0764381601814131	0.384423862806933	0.349863619587056	0.106280662476065	0.0301149546626161	0.0883592224391629	0.0270450832374189	0.193138958568526	0.294267557912835	0.279881465335455	0.0166398250655376	0.206372627358699	0.221065251573238	-0.0469714329452744	0.154562681896712	0.250922799334924	0.0251156870654235	-0.0669286409469705	0.450412870388401	0.142200102862007	0.240535970566755
GSM1297206	0.18807193307262	0.202861623760035	-0.0257730757539515	0.16745755227002	0.0390908846848238	0.0702764084643239	0.0974106033628347	0.0901255970736005	0.104044791500463	0.0535567434246055	-0.103963138669184	-0.0290565092996869	0.14672243052653	-0.0676222958692052	0.131694070532973	0.102255744213745	0.0913801912439747	0.111880207913353	-0.0330571193586053	0.299787961157782	0.220041749709331	0.179384927489915	0.214817541359216	0.28289906048685	0.161101841996098	0.0621156734914979	0.133718236713059	-0.277192713849884	0.112760842186508	0.363263133821831	0.359878220740617	0.174234395477487	0.0142707333046726	0.0701446627145667	0.0110471883175064	0.188917727797554	0.305225279187675	0.280953703832836	0.0430431377284944	0.198037953443844	0.217930337623914	0.0265039532294104	0.184020625482333	0.222680229516292	0.0409619058273338	-0.0482010869414662	0.450069631862422	0.147706479357651	0.245974473720293
GSM1297208	0.205592556791333	0.168068339394944	0.0382901027860566	0.199798281040044	0.0560056040314421	0.0517354041609184	0.1053601705356	0.100943713602503	0.0803000933733826	0.0558473544901902	-0.1076190357452	-0.0530199123469982	0.142645656553813	0.000843181556218384	0.0908694962088893	0.0654015948750538	0.0838280660135583	0.102838003242652	-0.0464560507483593	0.305205632988219	0.213282826376016	0.161429862968316	0.211217755471932	0.257693511666231	0.16931074598655	0.0832810382784504	0.146607756745256	-0.259025291606317	0.121894467745504	0.371077915440645	0.362016846067026	0.13378976058934	0.00777760435383006	0.0708082869047276	-0.00166646720325901	0.197451196511264	0.312474102999343	0.277518514567388	0.118854595988205	0.213681040268719	0.22967734458099	0.049096596736849	0.176264516320612	0.269582392435281	-0.0137752327977573	-0.0566254454437051	0.443476326927363	0.166185509408117	0.290306594844185
GSM1297210	0.243192163005546	0.19206693576876	0.00370503259419014	0.166314479977046	0.0605285054955369	0.0821590996472177	0.127777464140751	0.110381554864033	0.0894214915293505	0.0813804568273927	-0.0883772310231066	0.0290413052466537	0.144068674494345	-0.0296390088606511	0.0665726067310668	0.12405521787397	0.0938256666797456	0.0941720166344715	-0.0845239973374164	0.276292697090578	0.231563228761702	0.151496890967435	0.217257023746261	0.255469705101524	0.161990764921667	0.0772783712348865	0.175640876625687	-0.278313529440105	0.100000431260316	0.351903948326249	0.336891475439791	0.0693189996697502	0.0103925627355797	0.0763394591094213	0.00298228006154211	0.196443895683376	0.302095892795411	0.270000897381277	0.100288613627037	0.218451618375939	0.244294023968656	0.0612252099761196	0.164715263657596	0.266646827072185	-0.0394425391361584	-0.0525395604007485	0.439146032627818	0.167182536175112	0.277174145675658
GSM1297212	0.224613028014832	0.169459164818352	0.0134220355524848	0.170480964561755	0.13211381977296	0.0711107002162921	0.0872728431850056	0.112803789174718	0.145254296463495	0.0587499461995921	-0.118642304109906	0.0186861087888595	0.157872866615801	-0.0325945006098918	0.155458310701887	0.179968571955416	0.116458640091424	0.12755399715481	-0.0196202545297669	0.248323624119702	0.209296124345156	0.144753013925353	0.198027292351822	0.265220168341814	0.161462733035602	0.0761140800499526	0.207885209104157	-0.273152308078941	0.0844563687093031	0.371031056178647	0.355084309135583	0.155567768805793	0.0396111474656955	0.0902901786444966	0.0262484451064769	0.186698127428173	0.293996513187471	0.212208501874671	0.0924542891169231	0.170820557997208	0.192386312513948	0.0717399166618166	0.215761158070133	0.253985734768441	0.0144027635762324	-0.0106199087693678	0.450549707167636	0.148313884979612	0.246856916041314
GSM1297214	0.206134589788177	0.157004544389047	0.018231801216522	0.14866410038256	0.136448841947665	0.0871428386719812	0.103207814088045	0.100898078310886	0.0682467099868009	0.0268200672516722	-0.15261661126391	-0.0076268238621304	0.148641452228187	-0.0324034726541149	0.11425563776981	0.155760547715396	0.0987196952394122	0.119953222790078	-0.012238353444857	0.279877321453084	0.242435620805528	0.178264894496242	0.224140238591019	0.251473900038187	0.159481306466517	0.077376026089325	0.161962539273626	-0.274339784430145	0.093097933593984	0.382700295188493	0.322863092101388	0.00371946589772894	0.0366823718734183	0.0924851505358609	0.0208405298998304	0.230561164283259	0.326787015746207	0.281203189154231	0.187464686987628	0.22889594184692	0.212523942809553	0.208683501433102	0.222459237631541	0.283937493878419	0.0347777482642937	0.0117097674254016	0.450423958886965	0.15539964091753	0.263911960627427
GSM1297216	0.213428472999007	0.134593539556981	0.0414805592394805	0.164324936461102	0.175027086559312	0.0872267608917567	0.0927178598909513	0.120573178584806	0.103157586415208	0.072029403032786	-0.0957253120243219	0.00295350874832057	0.159751670160228	0.0430573336625497	0.169140120818355	0.14562242135745	0.0980490691451829	0.084483245255072	-0.0247455284343592	0.269037568986074	0.230857557129111	0.136249105304066	0.198023572439036	0.232620584478114	0.177916154877194	0.0626207032791432	0.162932774539971	-0.262702020956547	0.103337078961228	0.37419323381902	0.323767103209314	0.0200086379616262	0.046749433145502	0.106654886976912	0.0297332683974759	0.20069173497759	0.307189485558784	0.24920627572649	0.17634887408688	0.196227107593191	0.214441470142201	0.176977298911862	0.191578025126654	0.243927530282328	-0.034669189779513	-0.0186145262405176	0.447532933659501	0.149960512126663	0.264694825782822
GSM1297218	0.217549119659729	0.124848784127515	0.0208490436523094	0.159100224552815	0.142067448068312	0.0891729592465751	0.128573296080163	0.122753242259539	0.108553289280245	0.0766398734421337	-0.0467550988048069	0.019461635242147	0.1724420275776	0.0289535151862748	0.130076134951624	0.12264597197445	0.10147505029805	0.11709964930848	0.0549537953510435	0.280154697960312	0.24564246712792	0.120031561103732	0.200805988562676	0.244612560427302	0.183829712595709	0.0639561597207808	0.160099252683071	-0.290054480283634	0.127778372943425	0.368443510701978	0.33441426121363	0.0466408526973202	0.0180260176592758	0.0742802755933204	-0.00213640511283392	0.20876494625047	0.322201562410765	0.251471477967405	0.173059782462182	0.194144392522043	0.221379195515502	0.177324118558587	0.217224103244567	0.295547948156927	-0.00329830948740769	0.0168544809871436	0.462405301817887	0.159498640672076	0.274922226067177
GSM1297220	0.19980175085857	0.175737830552983	0.0337935579514556	0.218052966176541	0.0337839417271983	0.110624588660782	0.105318772294067	0.107794237799542	0.11147693670358	0.0994832905503582	-0.0199192049317657	0.0229379908080308	0.159475713823074	0.0304997276197715	0.133678136999517	0.0923762333814747	0.10562635047806	0.115921493328384	-0.031294380151379	0.305213852715418	0.21346772492643	0.155690071519697	0.203700950460078	0.267289560099342	0.168212063676654	0.0522428366434344	0.110056233175802	-0.261208437690859	0.0921616240104303	0.380416460700938	0.331243433629606	0.000287407190649864	0.0333403420827838	0.107563960814384	0.0363998511559915	0.211987319954024	0.313658000583541	0.285308350086013	0.208323368685556	0.219684631301464	0.240423975452718	0.214514923109349	0.192690482601211	0.312215955481635	0.0812806306254062	0.0169150682676552	0.445332018099711	0.164907647805782	0.270573924755954
GSM1297222	0.200900111460923	0.0834175378906481	-0.0550349198209732	0.0779529521110594	-0.0576647426775848	0.0713665445540164	0.077550541538104	0.0997314309499914	0.0666688064231915	-0.0132732513946169	-0.119334067214666	0.0333984361577922	0.0988616751962213	-0.0517304827175577	0.0257747749974294	0.0168318994970889	0.128340271987994	0.0730803458941007	0.0027885697853064	0.33418318822525	0.244445927529303	0.224597159498235	0.181725729801935	0.176017965731713	0.165056020516666	0.0705985563575565	-0.00509541641961964	-0.0134576809634543	0.0730134641456947	0.322032762683088	0.349664193118021	-0.0282676682354675	-0.0617204487609395	0.00842020823220748	-0.0657121468465964	0.167014258244403	0.306112096239972	0.242700782761433	0.0257753681130937	0.181049940116609	0.187965604085696	-0.0127434974092334	0.163788020162464	0.164870391552153	-0.038521226559642	-0.122848687863968	0.44228956047164	0.157990089851024	0.263902789137285
GSM1297224	0.224935119439301	0.181866056423991	-0.00921083401974398	0.141445523176221	0.0179377681607131	0.0460324002907024	0.0944473527672294	0.102902473153413	0.0936547098002753	0.0102572126473926	-0.155018407609268	-0.0477334150192559	0.141271129674366	-0.0429942454204545	0.108468309574486	0.115527568875195	0.0662444413721038	0.0720783139427452	-0.0586388455286247	0.285130030702764	0.188923174473693	0.15644026029043	0.211559010822307	0.254228118987901	0.174089028781427	0.0864279299265058	0.148323977062858	-0.239626082509349	0.108558678082524	0.375859750808621	0.336036656956573	0.0585188467836205	0.0400810251477275	0.102256117143984	0.0283076022525393	0.173755179824822	0.289493864199321	0.228162209491252	0.0714126432830701	0.161092675551382	0.212390246729293	0.0545153700987265	0.142453531209578	0.199895337299314	-0.0167406747385124	-0.101348244237311	0.435703318446266	0.14374593203679	0.248470762036289
GSM1297226	0.205309848591513	0.0880401778464549	-0.00323714864231482	0.117990388409401	-0.056758370590922	0.0747499172729433	0.105895596359995	0.128126233059163	0.0887179464617271	0.0410548434280639	-0.0891963940487207	0.0523034205875537	0.0988127921203207	-0.035723829351667	0.0299613341068415	-0.00111153389630812	0.0638326441878877	0.0296367954455857	-0.0664921722815322	0.314702603583156	0.213321422046809	0.178308361599513	0.199124969980563	0.190559439116147	0.164444430622413	0.0499432884461646	0.140582491124715	-0.208735159607776	0.156549916663187	0.33572247014997	0.307446477946458	0.00452254260196506	0.000467946472751511	0.0669618754761449	-0.00115978652297933	0.244167997663944	0.29060345963854	0.292983521374747	0.119989463456247	0.212434900089999	0.237598447498797	0.121538696598278	0.125097838754392	0.24672209324737	-0.0599324246411521	-0.0677861920447343	0.426214332431328	0.148069240054187	0.259573076604676
GSM1297228	0.205693561028857	0.146533324898498	0.0629376335616777	0.146318515532407	0.12341272539488	0.100071922830537	0.0967102795226693	0.147683152996037	0.100493163364247	0.0259172835145829	-0.110309216760235	0.00842092413900347	0.13913208803288	0.0201107337096073	0.151270230602674	0.171861462290691	0.129669586346219	0.134251350351924	-0.0190406253685327	0.285450869750376	0.218130041209618	0.161555710561527	0.209905848910812	0.237723293269868	0.16621331641696	0.0272223688284948	0.174709703812	-0.26351468959221	0.110434964184489	0.365951077660785	0.328133409379652	-0.0157155947183891	0.0337216832936532	0.0938144524657006	0.0139781368094183	0.243283615372406	0.344057907515481	0.276813538405194	0.192547491875965	0.223367253059044	0.21454349373029	0.219855118448904	0.21123024298081	0.308915559665754	-0.0245814611431014	-0.00382796023437031	0.454155964202386	0.150728145745375	0.258498883699319
GSM1297230	0.230519022392554	0.150747377173455	0.0400505446376662	0.148138906464546	0.121545220886731	0.0998304055757449	0.105947765965688	0.128648838716431	0.112213149638197	0.0485521039492796	-0.097013147703488	0.0349535052645535	0.151536769402484	0.00392259484103207	0.152955226306817	0.119705554659592	0.108633764411398	0.0883030526364738	-0.00608062299958477	0.29535775831651	0.199496209427604	0.144691919324569	0.210929701078602	0.258624414066626	0.16318638594903	0.00440721099060054	0.187852190832328	-0.241903368847787	0.117812377867789	0.353206749529349	0.333107104011171	-0.0356524687033887	0.0137281808976227	0.0741520052072716	-0.00100303847425836	0.238948203347325	0.328185815715465	0.253961477610392	0.175003319135869	0.206530646754907	0.211136419296396	0.169267175346074	0.220713888835384	0.300293143882769	-0.0227621729599273	0.00549211269772846	0.459225960766689	0.154402540385461	0.27300124062396
GSM1297232	0.218910445577047	0.116864122291728	0.0106100292920262	0.112650584516246	0.199825809904843	0.102266106802949	0.119634984173869	0.138007421700934	0.101310220776127	0.0702873706072136	-0.0460200443789094	0.00659590724357476	0.152492144791358	0.062627573530812	0.134457483392923	0.0824117022986492	0.0977509925359773	0.157089919699597	-0.00113986860076088	0.306408690549662	0.233435590142382	0.150562878583654	0.184955092322402	0.220985646112695	0.163574963722447	0.0469167581905083	0.12979212085462	-0.255818057863647	0.133166540166026	0.350535631386265	0.298016035202206	-0.0215630724040448	-0.0108337704985144	0.0567142449218735	-0.0311590876528819	0.235822878472982	0.364093175573678	0.263051997416622	0.1726899040753	0.198719395373151	0.218278889871558	0.188379429380562	0.242735785806711	0.279396452198593	0.0169226058342057	0.0290359096712379	0.472865417025483	0.165181760696432	0.275578214334197
GSM1297234	0.238650052838378	0.17422486527721	0.0264057070842485	0.190009627949809	0.119781696001968	0.0952619932778407	0.114063234324027	0.130439332680319	0.102903870826077	0.0314587539224537	-0.118356750125283	0.0219351535726521	0.14526956807279	-0.0110967968581809	0.170926627741522	0.169850142222784	0.110504476238701	0.0952874820288877	-0.027268431551463	0.297721091032314	0.197467311453664	0.126008522545625	0.221134632505972	0.258588204515249	0.164214926923752	0.0841359122038537	0.207535490521647	-0.208405679788223	0.0967006612809374	0.365865093876503	0.32756642745548	0.0230544057577273	0.0388238713193164	0.114209894011337	0.0236718440107326	0.218879310406453	0.302366656086756	0.278564935092827	0.171620008573667	0.238804361865948	0.218560091796438	0.17548166068323	0.204402739266068	0.249621097012684	-0.00717524327080589	-0.00873870099094485	0.445170174357417	0.163399383903744	0.270290771709627
GSM1297236	0.218260708889735	0.167373214309859	0.00487313505222331	0.158498011196063	0.170870551170534	0.0950724872354331	0.0973371826805625	0.119488286111517	0.117800077208743	0.0434668630519951	-0.120021791313324	-0.0236219571917971	0.142357834021147	-0.00510549088270544	0.151283817230247	0.145043015342213	0.0676663472935844	0.132987275567533	0.00295563874478231	0.297343136095019	0.193138026085271	0.151808660002857	0.21804208245692	0.265080846263332	0.167478579067476	0.110066298427178	0.153547160854849	-0.264377326220048	0.0991165294621654	0.371739404945443	0.365372402736185	0.138329001845159	0.0288565321771717	0.0766815563740675	0.00985219086964995	0.196578804850894	0.321331825978076	0.246071009988874	0.132078531726411	0.199615059902939	0.233253181604734	0.145094950488535	0.201169488639254	0.304294111091545	0.0229230995680949	0.00584518014583775	0.446824870336446	0.153698086569082	0.266418431131728
GSM1297238	0.203670302112628	0.132726446221363	-0.0157242686692625	0.182251624600534	0.134067146482255	0.0666751376167182	0.104642033492939	0.10718717799881	0.0666117367723622	0.0507871800169561	-0.0504294002073516	0.0225654241524659	0.155666418679514	0.0537492711145198	0.110264063018614	0.0850389674389256	0.0868523153272084	0.0424769104067647	-0.0251211428483396	0.332826486302855	0.232679851090785	0.148865532608101	0.201871149020159	0.23554991434651	0.185482205075569	0.01907957707213	0.183178372526838	-0.227352874481559	0.13776523254842	0.349736626471032	0.353392482850431	-0.0408015944509836	-0.00973173024584263	0.0538120187430239	-0.0146400297273127	0.226752133096834	0.344582597632444	0.251086639852865	0.171147074214594	0.196582513372109	0.239362132686722	0.153664931773959	0.217621481381741	0.323575277770671	0.0310583474978724	-0.00592534239875907	0.467982022105361	0.159407296425984	0.284312960155313
GSM1297240	0.234640964017543	0.134025568587815	-0.0169064664311996	0.164109363505758	0.142865563055118	0.0600261662571234	0.081363489331795	0.0812995740700806	0.0776693727615076	-0.0143154308845539	-0.13732248597291	-0.0535206826160946	0.116724720145979	-0.0268620223631465	0.0768661091771994	0.0783452151571427	0.0331667672190631	0.0471976729699837	-0.0432303921377847	0.319036342706316	0.22581594515241	0.169403020784002	0.182972257633968	0.219707279821424	0.191118580467739	0.051354912076822	0.11790954232952	-0.228100760428933	0.137845485368306	0.365038931834558	0.353542520301327	0.0359251189849125	0.0118371193588476	0.0809311574231965	0.00118524017097154	0.208827009034639	0.321638602034635	0.238998226883941	0.0295371957789118	0.193711992065327	0.237840145277429	-0.0178029325212215	0.175453857016809	0.195354752978923	-0.0143674670698741	-0.110089791462353	0.450899131158919	0.181737703062561	0.302551977800419
GSM1297242	0.176535965040931	0.0762552319341262	0.025996338769252	0.146599928213866	0.0168639462570817	0.0835892541836465	0.0302703563713045	0.127336603673198	0.0955390125519329	0.128021302576831	0.142039197210657	0.114821132393182	0.153789913818362	0.0938555074494789	0.0695531940897724	-0.0161379254088074	0.0826415150174642	0.0672487970845972	-0.0743569879405863	0.231778175180046	0.130640954379258	0.103406690724456	0.229305294472261	0.234329389174894	0.182489484984409	0.0540667537933707	0.228996051111707	-0.146742445694962	0.108281161208119	0.353478950883774	0.346549085059867	0.122486392622438	-0.0113857269849122	0.0472539411553131	-0.0168228002304463	0.260935236584415	0.302135404144046	0.247366024487308	0.163000617340532	0.205850156767203	0.251776614417935	0.182573859843262	0.20671351722704	0.257748051270338	0.0513608314000018	0.036881152426287	0.448946665255011	0.113965692354825	0.220272859981993
GSM1297244	0.173768011345919	0.0630724062149495	0.00353058143627586	0.0817589011202341	0.0686672607971522	0.0734762973439327	0.0379824485664943	0.117521969653373	0.09731049684426	0.04739818686708	-0.0347962751676986	0.0547442595851547	0.129309939390679	0.036950962580428	0.0585795124005526	0.00168215064769856	0.0596759653193794	0.0735526213534777	-0.0717952314034762	0.254958396305298	0.181020031220336	0.131394448516196	0.21396354119883	0.206257110545038	0.189712350853774	0.0237710862421207	0.19751252043751	-0.175511749487666	0.133884702143158	0.361085531436096	0.319342892879285	-0.0232000727760657	0.00730128590388665	0.0679684310081601	0.00461698373628821	0.233205449467967	0.271969403104284	0.236007446733324	-0.0231430992971404	0.194416577752444	0.237432420213542	-0.0489108219985683	0.141212715726214	0.277351180170243	-0.0620201927737897	-0.110006610435264	0.442812441042932	0.129876679852781	0.23616592489863
GSM1297246	0.2072894797858	0.0857761559138688	-0.0136676595517241	0.123415866020949	0.117203727152969	0.0878685718825726	0.0344767015497302	0.121412334975235	0.0801089469491474	0.0647052927824943	-0.035022440835107	0.0558517922317461	0.117089918167061	0.0320805204811302	0.0887021362612856	0.0240041157578758	0.0510866633517476	0.0670578695924535	-0.0828553338043478	0.258325781560314	0.15354022762352	0.073487819182489	0.173705380800544	0.203833500271198	0.190766860896655	0.0146717481819411	0.179438697507863	-0.161406685768077	0.119004571076417	0.350192599397861	0.354119932186003	0.0928552393317383	0.0112407181520695	0.0654525837109464	0.0162601817557212	0.237121594756059	0.282357710400126	0.231258924014089	0.193308021425925	0.190426249890068	0.219048517068435	0.194224498258733	0.19950516021759	0.229310915406298	0.0143805065196015	0.0010564690562032	0.434109884924511	0.133601627265967	0.242148144360484
GSM1297248	0.170056890912076	0.088669447730205	-0.00650227808630282	0.15848295212834	0.064128390295202	0.061759090111336	0.0504006785324484	0.117887063866161	0.0649682509134443	0.0964197268911905	0.0203576642836156	0.0616208594069909	0.113515597241785	0.0636410889516408	0.0586526790984423	-0.0138779145233172	0.0326611578735417	0.0810485010365602	-0.0994245811394173	0.264020932693266	0.132072928469228	0.181937411040384	0.204869543034875	0.202046838989819	0.201326484130876	0.0303519867552722	0.143057444055407	-0.162808117106703	0.11619954804316	0.3419817193466	0.309263890599134	-0.0497957312503839	0.0129207266068	0.0563155290259896	0.0110160442124399	0.233332560881085	0.287654649530405	0.238829874998997	0.0151687285558263	0.193938920285534	0.249855494921056	-0.00340528041349215	0.153876285186667	0.221834932471868	-0.0223425609253589	-0.0310694331721413	0.440624864771558	0.128985787837035	0.234709701697488
GSM1297250	0.195056434991624	0.188706374876725	0.0168887934272357	0.211370233367552	0.0996549219882059	0.0936687790022055	0.0699056723818084	0.114340199688158	0.120481522820618	0.0736679597517344	-0.0641346670668155	0.0545371194911219	0.15380312828056	-0.0222189259080953	0.179897914559618	0.129442368884144	0.0560386955453618	0.0929950400944195	-0.0826764387386785	0.273080519268071	0.171774813972414	0.119978540585282	0.202174315130991	0.26401431089286	0.225352869547565	0.0500179317683672	0.223583239616921	-0.244756676723114	0.153396847062075	0.349030438539922	0.366450214026085	0.0601641787594582	0.112524017608056	0.141084507858188	0.100504457835291	0.247206712574185	0.33085688698619	0.238258953462015	-0.0106267103272141	0.184754546225633	0.240342459377291	0.00429955212237601	0.252018297877054	0.158271290054604	0.0300841307415604	-0.0669031169867585	0.46257646292309	0.16351699515888	0.251631006941176
GSM1297252	0.224989048442698	0.143719926082178	0.0518625005997367	0.16821406443402	0.136680243371453	0.119829094443533	0.110852224380369	0.135920490151165	0.0791555811527575	0.0238275726022103	-0.11652271798684	-0.00641411838240133	0.139162537768353	-0.0137537157870417	0.130009990050554	0.12548416149801	0.0670750896306267	0.0640602442139345	-0.078264268283232	0.277118606763017	0.18980759856432	0.146690760340275	0.188669378645269	0.260534157101939	0.203086280576295	0.0987397459005674	0.184873650857679	-0.232616521663945	0.128458675756672	0.363569290191518	0.375162431029399	0.0243292480183423	0.073801737719401	0.128459039741294	0.0696242935807582	0.246600048327115	0.308580642249078	0.249924185376748	0.218452285414627	0.183763545320687	0.201176314934574	0.254507658578857	0.248220309322909	0.265517225510957	-0.0509925500523572	-0.00815187882546205	0.463144523998893	0.145132928482198	0.236783306550042
GSM1297254	0.187113160399474	0.0575867214280991	-0.0068861003708822	0.136384542962514	0.059771547885598	0.0784767946870628	0.0579452944195322	0.129740724026145	0.0777392196090624	0.0289834554348216	-0.0231745579526452	0.054435003952744	0.109715023871901	0.0168409453830085	0.0567408274303397	0.00347650310313752	0.0502652214396332	0.0230029578054244	-0.0699250161510529	0.268950607989209	0.190758093782188	0.148335555833486	0.221015792544819	0.209306046070976	0.181556080418961	0.0160928930353467	0.184976927759448	-0.173045667174811	0.127127995663492	0.370298615686739	0.344357045840448	-0.0244113848697428	0.00346080078768784	0.0707835745783726	-0.00144927531488558	0.232705799272969	0.290362670238299	0.243887788638011	-0.0265403600856961	0.204862753383966	0.241357325193975	-0.0633444075702493	0.148591576578941	0.287848376342697	-0.0906346002031032	-0.106140618208122	0.438106096879956	0.135647041120001	0.229865453879391
GSM1297256	0.216199823253096	0.0849545060973783	-0.0286517895302924	0.150996940820073	0.023449200370504	0.0464195897479635	0.0932408529055028	0.112410468429264	0.0436853458093298	-0.0125274620048253	-0.128237003171516	0.0227085187584932	0.0946490916825477	-0.0465749899729859	0.0476425449378938	0.0318716269794256	0.033359238671879	0.0524427769249081	-0.0134618085953438	0.318257933080546	0.204575813512747	0.188086480023289	0.202254646036947	0.215212014234766	0.201535501877523	0.0230631000735136	0.178147061167717	-0.169562705531472	0.11788655836392	0.34180631549494	0.336338326494068	-0.0554849917774782	0.00593003764175941	0.0669294257030711	-6.72858881308842e-05	0.220440290923587	0.325005858189387	0.261171611057595	-0.0176404389162941	0.182851708247645	0.225006557809069	-0.0363736119039532	0.196989280713242	0.20891574766106	-0.0757771221702985	-0.111432842010057	0.459415903481336	0.15670758582319	0.265886904264597
GSM1297258	0.236046695967875	0.181108545869957	0.0415099321851408	0.162713770801728	0.170083157788254	0.0863306255601217	0.0833779458545248	0.114132830553766	0.103201478553418	0.0343186251732656	-0.12994576088508	-0.0145242889185788	0.138101286312998	-0.00159916291263122	0.15181473299927	0.160069793192257	0.0831598458535303	0.116002021886985	-0.0428725518823185	0.283934506578828	0.208283827612615	0.142509531449337	0.215469341663673	0.276313677996823	0.183426503276821	0.0987802573809949	0.14461232014456	-0.239404196246949	0.116809006206205	0.378484845872947	0.388307486893697	0.139850728384744	0.0398429944626	0.0916448600310111	0.0283932337478675	0.253203272773665	0.327332471697261	0.275120287906281	0.181779061633302	0.201459361768684	0.230712287589257	0.189904812840873	0.230953040375188	0.243501788725808	0.034652285059677	0.0109044856760042	0.461050323799376	0.154420166853987	0.271813966621803
GSM1297260	0.172261437932942	0.0855326371102934	-0.0178243737593747	0.12522901933161	0.0497004503451731	0.0977224069183726	0.0570744588606121	0.146416687074635	0.114780268324139	0.0721169738857381	0.0494107576879842	0.0728172907021984	0.120814609432926	-0.00343953024500283	0.114233654351616	0.0496697533269691	0.0446798294587906	0.0902343341779995	-0.0745476160465262	0.262633965400833	0.169357630613972	0.160331715904878	0.175348396648473	0.210688094445407	0.191527814006761	0.0204114469279671	0.163990325362417	-0.155341124475725	0.120847596746156	0.321281220531402	0.34477509185795	0.0144205115568479	0.00865769624692258	0.0494764375113223	0.00298007439037798	0.240339742419321	0.297333504162581	0.209598381642814	0.181918726310842	0.180179537649953	0.200213382539865	0.211730095887851	0.225730944225224	0.201696832085194	-0.022583027079631	0.0318559068753248	0.440813901366413	0.132386256395008	0.237237008854348
GSM1297262	0.203010714055792	0.129758315389021	-0.0660360935971152	0.143015208144133	0.0219002091223146	0.0794649837218567	0.101697948388762	0.133858577978897	0.0926552242503252	0.0877991708103401	-0.0222482663538303	0.0770517902916369	0.153954448435081	0.0165073896821286	0.062179227325037	-0.0282584296334718	0.0726677479348337	0.111706695900288	-0.024649341097467	0.317668654948082	0.210137799719095	0.151174326622886	0.204577756035551	0.220050823714146	0.190359206505533	0.0353197503829539	0.0801555585379082	-0.208428541827463	0.160561344643424	0.34045197226454	0.300781978083055	-0.0528612594426621	-0.0200331872372352	0.0341242431279133	-0.0259416594708233	0.230903389032616	0.327058379784773	0.253904867917315	0.187735943357249	0.222350358631007	0.23923045487138	0.180586008864435	0.211471990658351	0.270687816522278	0.0103749364119742	0.00887161708025175	0.46113868159445	0.139904081499438	0.274350650603531
GSM1297264	0.286455082102535	0.206294726241963	0.00858817024415536	0.24159097935948	0.155822081701524	0.0968786640115406	0.114664053658383	0.113735340736933	0.0815239129249273	-0.00498131391928702	-0.199783920664419	-0.0459507242578295	0.157207107035559	-0.0297963149273372	0.158998947799506	0.180868679696851	0.0813548747037533	0.103136838026997	-0.0102105599113331	0.308592822543098	0.211318475469124	0.158034673913096	0.250146960476828	0.263927496208211	0.164091366897409	0.117703829116321	0.152451413955139	-0.261428001669735	0.0415140651906248	0.352292490260132	0.366035425012557	-0.0275557118961639	0.0120538375893659	0.0388407189582017	0.000115180321512542	0.212541416914038	0.304938499044479	0.307980862366956	0.164210125493127	0.210357201309548	0.23949506771047	0.146217415165866	0.208834696023576	0.197136185585081	0.0147083184630671	-0.0447151787244181	0.448627325039692	0.181795617299614	0.292998201055967
GSM1297266	0.223886795446391	0.137554445643034	0.00987687234628678	0.140401848150912	0.100494454155341	0.0639276384950252	0.116090629544316	0.1108364023193	0.0996608304866784	0.0167403269224254	-0.144486005344207	0.00557982852793612	0.14490156156143	-0.0131504773097546	0.131181187962504	0.1705191318667	0.105586092140187	0.0639781880728733	-0.0238528039787939	0.29101151165503	0.205486363030208	0.174539463332266	0.190721380619666	0.229230863646377	0.19190858602617	0.0167821654140299	0.154592199861227	-0.247934546688456	0.112816456746946	0.360757781669922	0.296150185988804	-0.080946705220253	0.0360284249940192	0.117725831838868	0.0336041038980823	0.187294858652992	0.297284346367867	0.256266187361755	0.14862520409713	0.186481635803801	0.225593621683625	0.107133675731783	0.146208140463052	0.238499669590265	-0.040788817354472	-0.066458373288957	0.443341331015385	0.178943963627936	0.290870200621099
GSM1297268	0.227835214810899	0.109969557185726	0.00282996314407198	0.11693608393179	0.111106013324141	0.0878313946855682	0.0799036784440552	0.124747491662224	0.063805282431364	0.0505768859802119	-0.0231808862702224	0.0293960405595951	0.129187982927014	0.0678902696900724	0.119198944005093	0.0489129068725235	0.063747770172808	0.0792418066979443	-0.0583170676513328	0.248477679537711	0.189153223400331	0.074496801013827	0.187363951116433	0.210510164147366	0.191362561041795	1.32752405466297e-05	0.178121730196482	-0.173100172033372	0.0898143258312088	0.335181810970391	0.26477493594069	-0.0519654727626253	0.0150114890152904	0.0892541659616301	0.0044286676847118	0.220007373900709	0.289188289277737	0.238218805462337	0.188473843279922	0.198731523434081	0.207514985574431	0.170066301822011	0.156658741046686	0.282017422089679	-0.0649630286442044	-0.0144285627252561	0.431514910698639	0.14224081182931	0.24863069741631
GSM1297270	0.21698925552617	0.172374955577179	-0.00068931967313593	0.188173099616601	0.129426728296957	0.0949480397648672	0.0772410647268534	0.141342552274262	0.124350216844465	0.135722916564737	-0.013538441030459	0.112106061776451	0.123644600386221	0.0067234135448793	0.0774822294007964	0.127416154390505	0.106358480788447	0.0917800940393764	-0.052757735976201	0.292634768404981	0.176562900386478	0.141706881864413	0.223273741136057	0.241941265849324	0.187187491355992	0.0975921331093932	0.1296461699281	-0.211829418342961	0.0955171463193987	0.341068912849006	0.364622190064557	0.0931923363542084	0.0411740675201463	0.0881000844728221	0.0531704962672985	0.201969526010228	0.330514844852283	0.256451475490364	0.201643427980585	0.204715270323283	0.194331246977715	0.210113999265468	0.212383328693823	0.274404024679443	0.0665998424704841	-0.0094909328330376	0.432504739220982	0.162097340816532	0.26727476325147
GSM1297272	0.215824780619213	0.167670121841913	-0.00636732678761623	0.153472872357277	0.18717448099103	0.10067254710675	0.0800814557150878	0.126056859347815	0.0599256756836309	0.0970692021481632	-0.0831839266578772	0.00730948138695823	0.152063177190293	0.0167119612235449	0.111964139632855	0.106887492798952	0.081999447760149	0.0835601855286305	-0.0753260881905359	0.295175973876372	0.179652797765671	0.131129517373369	0.20329915394741	0.253189579702496	0.186437147497353	0.0667779364896323	0.156534850075852	-0.221684860852043	0.10778410723066	0.350449239309825	0.346626481624562	0.101728549507566	0.020964750250285	0.0876396153874571	0.0195614831662781	0.210231285725951	0.313839862541698	0.238518896022789	0.176097987702277	0.206517199930729	0.218972526001991	0.202443930169462	0.192465475502084	0.238478952608329	0.026830131630884	-0.0387426388279514	0.430639640521575	0.144681224185795	0.251723328834154
GSM1297274	0.202244398935211	0.140944585675352	0.0132357969904021	0.139864148007485	0.0880561451347454	0.0892655185824577	0.0869832524524443	0.122165523386452	0.0917589491966434	0.0598286356031869	-0.0649216014510484	-0.00660667017161019	0.149165714776729	0.0765046636723124	0.154582953213447	0.0781329420198266	0.10069395455595	0.104351802737766	-0.0222152663310804	0.310927844830455	0.218816547830663	0.154358503292343	0.217417600208801	0.25196447661514	0.178552174677481	0.047692035403008	0.193489297203072	-0.238582939400596	0.118301230811675	0.360459612186846	0.318025546364871	-0.0137945494206834	-0.0107351677845223	0.0676729129510506	-0.0182028278511711	0.236350857188014	0.316410026938202	0.265103413330504	0.173413271859937	0.211240885145838	0.242191361147247	0.177606858302735	0.191507200048787	0.259378426150537	-0.0489805052677768	-0.03683866439999	0.455250231462143	0.147736318851491	0.265202946101215
GSM1297276	0.204312259805435	0.101795996117937	-0.0261310405900817	0.160811301066681	0.0149535445398735	0.0744911002063204	0.0316508651349623	0.0997653359979932	0.0753364467842259	0.0644458671548307	-0.136113891421692	0.0271708164649684	0.103575121917386	-0.0757535499122138	0.000225069800723453	0.0244244828241199	0.1069778777597	0.0608070279370105	-0.0736886501190548	0.297726188664787	0.192860032809091	0.138596309920935	0.198744393345311	0.21269847034485	0.190239939942186	-0.00801310032347236	0.0945508729223614	-0.196849036291861	0.0948040259388365	0.347889399983813	0.402623263077567	0.139965870682257	0.0439301897706211	0.107201097343738	0.0478631100984687	0.215474809988353	0.302854343812498	0.253029434590788	0.147074199632753	0.175923054418639	0.160979225702399	0.21438177289576	0.236365034555339	0.230374257129357	-0.00956393659086502	-0.0620207719025995	0.436009472493135	0.154966089460191	0.254541903315018
GSM1297278	0.227280243660278	0.140601516687161	-0.0171241104130732	0.165787383548112	0.133539049325552	0.0941561308895486	0.0701487602384707	0.13972341999696	0.0688373489178003	0.0362645894888725	-0.0719310311738403	0.0067847822900857	0.115818103334548	0.0296221970737987	0.108224064446082	0.0885042680001034	0.101365094348071	0.0684972353737235	-0.0463604295074338	0.292208548273272	0.187165734235562	0.10387935727184	0.198611544064893	0.220752476580577	0.180131871905289	0.0178856215549835	0.167394930749409	-0.159335059456186	0.066911026185488	0.337391150275266	0.309481957626678	-0.0534328684812505	-0.00351340282363802	0.0798018221089483	-0.00380825604187727	0.20802350614716	0.314334620657659	0.257628559379789	0.208218779748182	0.193287913021996	0.210994728462374	0.195618995658907	0.16844171071995	0.304301657285669	-0.102258973004913	-0.0206496257817872	0.453129738441538	0.142888031047722	0.256460002257269
GSM1297280	0.248142510854116	0.142519361496492	0.0562231081469925	0.158710617407069	0.118597093325388	0.104516122498001	0.0647282109012547	0.122251418858802	0.0823952722296605	0.00507595697744735	-0.133412405376521	-0.0133124723847638	0.139355586471707	0.0109960768024199	0.130134132761377	0.144164381984652	0.0897130458272266	0.0960940723725138	-0.041466878917709	0.306382087629936	0.217441689764347	0.157308102110988	0.231899524452769	0.238576364203318	0.181082621568181	0.0434294235630179	0.182427472548725	-0.249449613851185	0.0708703413428108	0.364850930184444	0.313751887680721	0.00759688240879502	0.0419534502486774	0.106081959866589	0.0238614089619923	0.189518346010637	0.312289949854915	0.249938306594466	0.135322978507503	0.221584960553069	0.220954935354285	0.133176387614831	0.158811256740943	0.300556152493987	-0.0993719436672826	-0.0584889280610046	0.435644335743516	0.16563400176318	0.282359688275502
GSM1297282	0.245774197181497	0.212847850944858	0.014965410357838	0.147103908481486	0.116253553717972	0.065930081104144	0.0921841835330944	0.112177322874839	0.0821380367748071	-0.0148905832550352	-0.198128454958364	-0.0384159007643339	0.14212058142708	0.0337518943873324	0.106794825183498	0.0984167115312505	0.0664353909582813	0.0783168855491035	-0.0400884354441568	0.287790870886672	0.178710752429884	0.125983885293699	0.208555873779485	0.251913647962492	0.176309752685063	0.0942174832869898	0.154537658556012	-0.243679579709042	0.0797310388146196	0.359817220437178	0.390282222607623	0.0630424066816444	0.0334162613977504	0.0831847957101449	0.0215837196701181	0.177991452981056	0.28374585312148	0.203545883475713	0.0640682144100237	0.126466431275971	0.225988426361045	0.0690663951807416	0.186146750143021	0.178720854136921	-0.0295534448018427	-0.111352039344794	0.440549956455562	0.160369313339605	0.271221646559635
GSM1297284	0.216150744459543	0.084236197060232	0.000668498105377106	0.157176593951224	0.144820694879472	0.121388380989287	0.0773388544709698	0.150937894808251	0.117475936522206	0.0473701200027346	-0.0801291089889169	0.0854390486839688	0.112872394441066	0.0344481962355215	0.14456650421858	0.118567843236558	0.0528463774998542	0.0616980323395284	-0.0471189334256845	0.273168766010797	0.185329503328019	0.128203820961802	0.189584680238525	0.205365354846025	0.204786657189614	0.0500163958669763	0.195275918359216	-0.187040444278013	0.12074360465178	0.361753982858749	0.3348985306156	-0.114775173768667	0.0795939335508909	0.139090166749739	0.0765448347795423	0.240458544131658	0.326800159106042	0.27062186155963	0.166487638136407	0.1970080295102	0.210231550337756	0.210526452006056	0.199704605274708	0.289415715384605	-0.0807027887994809	-0.0112875312739621	0.451816323836222	0.166293393397584	0.267815240879445
GSM1297286	0.249486837665312	0.133706720080528	0.0169066841533987	0.1687268212331	0.169118421426506	0.0783201310244083	0.11222259381808	0.12928473587284	0.0641668424604169	0.00964195472157207	-0.0885414299419382	0.00267575950624989	0.129025046470862	0.0274601640526712	0.13628844272611	0.0983438727192757	0.0914180096046611	0.0695844941525498	-0.0358119483694662	0.31902075978723	0.199083753607252	0.125049610812695	0.185457007364379	0.229261761215426	0.185691504752587	0.0422317656632427	0.101616443791899	-0.160424395359174	0.113507173071399	0.339069587661745	0.324311620827997	-0.0681822761967907	0.0115294524071831	0.080928677012224	0.011950787465447	0.20861265740802	0.343982711410965	0.248735008965085	0.192602920522153	0.182291099174904	0.206599546449666	0.18020501213629	0.207714143302256	0.245654281751313	-0.0980478073915171	-0.0357572873078339	0.462885182135528	0.156719354085271	0.267592440467681
GSM1297288	0.226617205514949	0.124112894408856	0.0508670219425893	0.16275544359031	0.137495508860312	0.0827014683357831	0.083525470794726	0.127448085774687	0.0953008369637636	0.0554686097219528	-0.058189739097796	0.0456078496110028	0.143205716087878	0.0388551924384602	0.0954966080634922	0.0703164756952517	0.0537151436677284	0.083294592054926	-0.038957175684785	0.287450399404431	0.209433155561237	0.163874765296582	0.211465517961708	0.218059121231625	0.176897342221127	-0.0119747328458525	0.180339443992061	-0.213989753952473	0.119574810502678	0.356194357015734	0.309991506415614	-0.0477785104342918	0.0370706988370721	0.0866925892585929	0.0214983197156225	0.219924277999358	0.305007416690101	0.218137636324628	0.0671853592568736	0.198255475061112	0.229094331578732	0.0529978652490867	0.161161299924245	0.245172638224488	-0.0313801527604616	-0.0474288946555862	0.444374670094104	0.159412359049797	0.267614195301037
GSM1297290	0.216674922261403	0.150283230912582	-0.00857526989321302	0.151889722485524	0.155575389771309	0.114346996379425	0.104904268886003	0.141208354423494	0.0835123505033967	0.0403323391111169	-0.046738192676143	0.0437285772912682	0.132028158811218	0.0349989587201925	0.0857543070048248	0.0670852975346305	0.065349256064789	0.096313597896372	-0.04525437408824	0.315330330892977	0.211358435402888	0.105703088544787	0.173099555595355	0.210774031700817	0.179853657202813	0.0480580693774444	0.164585917833579	-0.193164171611633	0.0598302712059387	0.351515129395416	0.33169751941436	-0.0629005011674728	0.00447201955655209	0.0614011356347335	-0.00290165116253837	0.222798841307345	0.355189146756999	0.265309598344465	0.206161474529858	0.1805089467695	0.206157917665625	0.195249200853427	0.192480407073187	0.289492497074772	-0.0978029970478699	0.00533187827914694	0.451915205078277	0.167240442445109	0.286491584271369
GSM1297292	0.211856953955929	0.154928230627058	0.0267093396061221	0.193186164091613	0.145026538677676	0.105058399585688	0.0728793935141358	0.130958079057645	0.117030004132476	0.0470293958662116	-0.0682829088406245	0.0298271643026308	0.153130710553001	0.0446869356872292	0.130285054919646	0.0818996982846146	0.0512786050667135	0.0958695620625786	-0.00310962560143348	0.250671437956616	0.173338932270962	0.116195892522533	0.204117702190353	0.245701532040521	0.193418344947607	0.028544090345997	0.148436920551364	-0.227489303678435	0.115538021895264	0.366242397605177	0.346617070273694	0.0211211934223129	0.0397068684968225	0.102880410423811	0.0341636182911106	0.233035581551152	0.309418787201047	0.237257187448107	0.150758986660035	0.170161669973905	0.215640624549281	0.158275288063361	0.20137447613734	0.238184167342593	0.0271220658520529	-0.0134146140779113	0.448278997573256	0.138728332271125	0.250979135471903
GSM1297294	0.17805469113858	0.0750706829465641	-0.0471607874761844	0.144995914696668	0.125397058650119	0.0756521122442643	0.0403924089400909	0.13402953475889	0.103936418052809	0.0785800479513424	-0.0142646325426223	0.0868827755118626	0.121501752083778	0.0309759241071386	0.113903303564215	0.0603949950399935	0.0400793450074537	0.0580528116441829	-0.0545282901944288	0.269803100148684	0.157907933410605	0.0869763095366944	0.187771128973116	0.212484051330053	0.205168514145965	0.0564133233404955	0.142496197570806	-0.172528164033699	0.131185343948006	0.351049732243576	0.333793567673283	-0.0411233012876445	0.0263153194830031	0.0828688581375375	0.0290385429537781	0.217289925357464	0.272865978397137	0.236627372332984	0.155457874174665	0.208484456809709	0.221217753338348	0.167407815939389	0.173632500798974	0.202154154801439	-0.0422199896499805	0.00406763553908693	0.434844910707066	0.120875749707281	0.229929890049686
GSM1297296	0.241190544844828	0.210270532925671	0.0304796662801586	0.148548363826981	0.0885401158745414	0.0809343606465635	0.0783841181364294	0.125614796349363	0.122931350932454	0.0670083991925002	0.00283244387513669	0.0920042467886991	0.128247981295858	0.0453995530837626	0.12764168412273	0.0823280360195918	0.0931228293343657	0.106029484156224	-0.0446500670199359	0.301291124928936	0.193335712285785	0.123485142302707	0.225257176190397	0.271706802564588	0.171686235787308	0.0840841649053656	0.163126583038546	-0.231960280151576	0.0868759285270781	0.354580027899435	0.346996872798835	0.0945285688853585	0.00469085647497589	0.0557691797828306	-0.00404979486763063	0.21528137123346	0.31700868229238	0.223692386549187	0.243714884813363	0.184130448027975	0.227976367557588	0.261519266851591	0.243483568615883	0.304566715734882	0.0495563498393355	0.0695573413613525	0.452492492302379	0.139005258396348	0.242210067448273
GSM1297298	0.227762415403644	0.187437474588054	0.0197746242703184	0.183280859475711	0.111070938530381	0.0623081875220879	0.0829913884398135	0.100096198607385	0.116180134287527	0.0339393306548866	-0.174990601786531	-0.024300298491504	0.164208681364541	0.0152248207286898	0.177545828984273	0.20451066631485	0.123384592349284	0.0946302159275329	0.0129797337216416	0.290019393025707	0.206150049814638	0.140158379462061	0.197259566728385	0.27479674947823	0.165045019852249	0.0565376890244262	0.187202069167008	-0.26041851105631	0.0820383597762206	0.374736523017104	0.365576500806229	0.147885127523332	0.041060012374531	0.105808624547828	0.0335840183043165	0.221097441794036	0.301757597743858	0.249243454473958	0.0811257337160095	0.173757651573346	0.21298364873894	0.0717659856668622	0.224039210665529	0.257928568248442	-0.0143089770181165	-0.0592677883186781	0.449942609153351	0.147507797443992	0.248862897920866
GSM1297300	0.194023008255052	0.153780881084522	0.0809037036063156	0.164067793092231	0.0989095834392119	0.084553108726766	0.0845222819290048	0.131683490620602	0.111227574240033	0.088424704837183	0.00708189215373499	0.0430057065324071	0.162326774067608	0.0778658020443549	0.131747258930908	0.0618317307319989	0.0686920241164988	0.0816778701705869	-0.021823576066353	0.245343257343422	0.20058637193194	0.0951342223683886	0.218544200534455	0.248036050107702	0.178358778733611	0.0671546950084908	0.232253200435522	-0.238384356572769	0.125305914103918	0.363033107592318	0.329672078389992	0.041796774844426	0.0176143980817169	0.0739541715924122	-0.00325430059885543	0.247630172214834	0.32832392494498	0.235335583444282	0.168635895120076	0.202099996896938	0.223655689702332	0.1936204883841	0.232171453799809	0.302130910272536	0.0889058097122654	0.00922487370066898	0.459151387843413	0.123432175009284	0.23849642500605
GSM1297302	0.217199160547214	0.133500372125192	0.0246600239048166	0.112505323456857	0.140699599773362	0.109108255971223	0.0813289440438762	0.104329456591509	0.0905170616217086	-0.0366306937984561	-0.213890263324044	-0.0552528597860329	0.175348418169847	-0.0321526074084631	0.166874449058928	0.154361331192307	0.114099388721785	0.0784281423057286	-0.0339029094096534	0.29681229568241	0.231333171427249	0.150318437596754	0.201825107123581	0.234844191091249	0.174614221998979	-0.00702454260218267	0.212364359750797	-0.228433897762584	0.10488926391764	0.355485025667425	0.330558534158195	0.107907979905951	0.016837069677345	0.100757589089478	0.0109087866473449	0.227348932941706	0.35667564836158	0.280382015269396	-0.00639913193176949	0.177669422448991	0.199126254540721	0.0593356428877477	0.267452587543227	0.273824994239125	0.0163026721678741	-0.103190287827199	0.466056022960163	0.168316815792051	0.26185164355199
GSM1297304	0.194164695624999	0.121788990630149	0.0515829328135176	0.135126067753999	0.0615008380957217	0.0991864838362088	0.0620022833648965	0.13054409850603	0.0904642372989739	0.0558815908698753	0.00449055014512581	0.0607527289609396	0.133937217585383	0.0211687488222738	0.0841734683707628	0.0579818695431066	0.0469782634057229	0.0736548593681187	-0.0070840229802177	0.231320777180097	0.184809916284601	0.143654490682379	0.199206479840776	0.213915707142729	0.19648766856882	0.0243520947345297	0.2698504435104	-0.22945414445335	0.132528400943811	0.35077738506635	0.346521958485809	-0.00132505728704311	0.0749126545179195	0.12827671293974	0.0639754064257569	0.222004459277595	0.294845032030347	0.188266656189708	0.166524844208666	0.153081507274691	0.184139595795557	0.253803590854368	0.241087310919271	0.216066675619572	-0.0106078164416125	0.0334793371796176	0.440298019725346	0.119418637202608	0.206840234548137
GSM1297306	0.228766410064182	0.119512009901184	-0.00464670791636653	0.135735616250261	0.146305923227837	0.0640838472942692	0.102208493390949	0.108790849956367	0.0736788251696934	0.012564743698461	-0.127652438873054	-0.015415845988587	0.156192614494242	0.0141833309590133	0.0926088075078229	0.095940846606652	0.0909167226971279	0.0975907227923359	-0.0193708366080118	0.29635273615785	0.229829401041291	0.175338730326804	0.219721600631309	0.236178819511403	0.168140444027636	0.0404919786258264	0.169892728575733	-0.292908794548354	0.124515048237377	0.365313133931166	0.325426832710684	0.00537237100326444	0.0248813681481567	0.0876184774402346	0.00454411039223235	0.206366995527627	0.299055328687399	0.222789794089945	0.00108127596736954	0.218774531672101	0.242796753595828	-0.0312740125299164	0.185198085985647	0.278370437043599	-0.0381403936131802	-0.126947795918533	0.451117601265454	0.167193698737996	0.28494246727497
GSM1297308	0.258139965148184	0.153739900827471	-0.0288619125560765	0.113417584121627	0.109600524077267	0.123816171457577	0.131428718722196	0.125961605868616	0.116412113996005	0.0322891109664453	-0.0771268076508444	0.0455551794532624	0.147879523447067	-0.014465567260745	0.0749900179623789	0.109870724454293	0.122101725932695	0.0977887563411868	-0.0293886649082024	0.320488045558178	0.246240491021603	0.136368461265761	0.214375459162201	0.252616396433754	0.15403366146752	-0.00604809251330545	0.126277616605624	-0.249060791637601	0.0784585264925885	0.332684971757557	0.345335293874889	0.0676521953719219	0.000653800773603546	0.0595073014254413	-0.014242515134474	0.213308348909268	0.326152894192513	0.236240968435079	0.163961974862954	0.201076752575766	0.207774252762338	0.184223337218818	0.246402754186483	0.275575922871286	0.0234015626072636	-0.0378125597083281	0.455974268114988	0.157660495876476	0.26555048362864
GSM1297310	0.214420324117309	0.12945544149537	-0.0432301568693315	0.126622496142286	0.113436715998914	0.102501500635166	0.118578107070675	0.144996755019931	0.121190954004745	0.0437475976449506	-0.0896405560709791	0.0525033031311145	0.130053617941461	-0.0152708215053637	0.0682696537804547	0.0376922073028278	0.0723474013005995	0.0945929432899347	-0.0440156320063941	0.313708269415736	0.236718723473537	0.204954725065303	0.210733480037163	0.219279463267659	0.172725262649221	0.00525391152143749	0.147622748496748	-0.278051273823171	0.109446697261669	0.336888635923325	0.269217678838715	-0.0614919466066926	0.00953518900247458	0.0495572527029326	-0.0103679609598318	0.239830720255282	0.347588998520386	0.263488231751925	0.202290664209694	0.213845681541587	0.241334020460248	0.23076303479832	0.234445459732035	0.278197922013351	0.00834185690138535	0.00527231439427127	0.464325730628569	0.132361435244443	0.238897605802147
GSM1297312	0.207077622269724	0.134078264446672	-0.00261436942807974	0.119376448232008	0.0573663385532405	0.0694050974416591	0.101756539954646	0.13117025772771	0.113960894837668	0.0369740812046579	-0.0812258654555578	0.0304223035645586	0.151291320268576	-0.00883516388631995	0.0520841195545664	-0.00326563658053584	0.0536192123870587	0.0979252979345011	0.035721643937337	0.293938901533397	0.248079926887897	0.172686730581432	0.231549847346846	0.221564065006552	0.181964565529672	0.0434133913786087	0.110791871853311	-0.260003636646824	0.124861269240433	0.355107404217489	0.341046671325213	-0.0171647675583503	0.00895991936893787	0.0659953780685247	-0.00946526848949755	0.229459923400231	0.331647183528068	0.226939072738586	0.0249732507837699	0.207402304033835	0.218459668414658	0.0127669405092073	0.200769987443085	0.288677255970083	-0.0486672705017543	-0.0627537505373927	0.45252301629164	0.14084226124277	0.261352872956539
[truncated: 137 more columns]
