# Supplementary material for: Identification of disulfidptosis in esophageal squamous cell carcinoma based on single-cell and bulk RNA-seq data to predict prognosis and treatment response
Source: Front Immunol. 2025 Apr 15;16:1567793. doi: 10.3389/fimmu.2025.1567793 (PMC12037556; doi:10.3389/fimmu.2025.1567793)
Supplement: Supplementary file 1 [file Presentation1.zip › Prognostic signature and immune microenvironment/immune_infiltration/SupplementaryTable_cibersort.txt]

sample	B cells naive	B cells memory	Plasma cells	T cells CD8	T cells CD4 naive	T cells CD4 memory resting	T cells CD4 memory activated	T cells follicular helper	T cells regulatory (Tregs)	T cells gamma delta	NK cells resting	NK cells activated	Monocytes	Macrophages M0	Macrophages M1	Macrophages M2	Dendritic cells resting	Dendritic cells activated	Mast cells resting	Mast cells activated	Eosinophils	Neutrophils
GSM1296956	0	0	0.0241809290150082	0.284555726027532	0	0	0.187096857455011	0.00226564623167619	0	0.00327930190387077	0	0.0543341896767904	0.0251154536854787	0.00691464518002801	0.146701233061439	0.118061372935253	0.0137115020248579	0	0.0921548985338674	0	0.0416282442691882	0
GSM1296958	0	0	0.135865490209963	0.12024383955016	0	0.00377584560828086	0.0507881245573648	0.0267557975262882	0.0482508173404585	0.00624895935462663	0	0.0758492585100225	0.0511054381362543	0.0382690134256629	0.107109056917566	0.122179387175766	0.0759149429723087	0.0107843384684493	0.120300009866788	0	0.00655968038004046	0
GSM1296960	0	0	0.00696599132933855	0.169220166629527	0	0.0352812057243179	0.140930702466451	0.0369092556476477	0	0	0	0.0265023679953799	0.0257728419669522	0.158851687117786	0.263237644228934	0.0654849513919239	0	0.0300249343548407	0.0408182511469018	0	0	0
GSM1296962	0	0	0.0156937918406855	0.0681551935873528	0	0.0881449802528149	0	0.0432909760307705	0.047731511190785	0	0	0.0441993230412857	0.0637405786917199	0.328749782481954	0.0343356202712814	0.0918331418611602	0.0288463338458408	0	0.0853742191328488	0	0.0599045477715009	0
GSM1296964	0	0	0.205203191432983	0.172503085426291	0	0	0.135491937232313	0.0390762925485055	0	0	0	0	0.067641990164979	0.0903777918727549	0.0509252222500247	0.164775962907681	0.00563009984863088	0	0.0577986419980512	0	0	0.010575784317786
GSM1296966	0	0	0.0906845164844163	0.35332586634222	0	0	0.0692645656836667	0	0.0213955928570092	0.0143954200744015	0	0.042753233597987	0.0158303111863874	0.0793321035313356	0.119003284849087	0.141083259122278	0	0	0.0529318462712115	0	0	0
GSM1296968	0	0	0.10076125339183	0.115088233166877	0	0.0300985899713224	0.0880796542864383	0	0.0500149045047355	0	0	0.047544095107316	0.0633890013314804	0.0756137751943535	0.131253515922421	0.108077038927795	0.0264277319339487	0	0.15777774125836	0	0.00587446500312243	0
GSM1296970	0	0	0.0695279514304115	0.00833322841319577	0	0.00983066034553114	0.112780309365021	0.0332921993445159	0.0250619716017248	0.0244981635071384	0	0.0634015832689673	0.115143585112793	0.0235646523276014	0.2604961912975	0.124375462588692	0.033529897619975	0	0.096164143776932	0	0	0
GSM1296972	0	0	0.011060255243106	0.164026097105742	0	0	0.0763286303543366	0.0135980177894114	0.0720909184518248	0.0370172775306648	0	0.0659791679371365	0.0464145246448233	0.057566371782367	0.140895533119541	0.100431079217489	0.0829117337402696	0	0.12656463120984	0	0.00511576187344799	0
GSM1296974	0	0	0.0955779512071751	0.118734848882514	0	0.0281476471393873	0.0929943190534152	0	0	0.0350583332472134	0	0.0633260915838062	0.0300033954972518	0.0551566826922131	0.206355738121218	0.143785749100938	0.0121176435373867	0	0.113407117587609	0	0.00401525865083065	0.00131922369904104
GSM1296976	0	0	0	0.0561379102264924	0	0.169735993091139	0.0118961966439867	0	0.0971712553541053	0	0.0110641922441816	0	0.0227120919242092	0.303904073600065	0.0807813488233166	0.0713148214291524	0.10105130707518	0	0.0003452748387864	0.0236201430245537	0	0.0502653917248314
GSM1296978	0	0	0	0.143531942755967	0	0.14279137836211	0.176184087263238	0	0	0	0	0.0319447408596518	0.0179066792208306	0.0650670683516871	0.220278852909891	0.094334729879878	0.0384963377649167	0	0.0694641826318299	0	0	0
GSM1296980	0	0.0293206705026461	0.119934068790812	0.148513287811608	0	0.0517363115009252	0.0647540883004429	0	0.112085670540887	0.0183487128771642	0	0.0129092379096901	0.0510515408634642	0.0167613491013482	0.103330473251872	0.0784825195642465	0.00811067458291513	0.0398346822831804	0.128486627705983	0	0.0163400844128147	0
GSM1296982	0	0.0343654198464891	0.0389336694088519	0.058181532832182	0	0.10870191419512	0.0956026662873238	0	0.0421746693888782	0	0	0.0352354808452356	0.0664059956112583	0.0670959271453671	0.105014544374774	0.0208815182768654	0.0300190309268077	0.0863665206845253	0.211021110176322	0	0	0
GSM1296984	0	0	0.0454234019199846	0.0221646699243783	0	0.0955204613749445	0.0553378295354058	0	0.0259923337885246	0.0316208957466563	0	0.0370415373076348	0.0563197347645445	0.147354655646408	0.0863519253527048	0.151617836132377	0.0355696491303135	0.0342715142582365	0.134153372589509	0	0.0219903349802037	0.0192698475481747
GSM1296986	0.00546259452204717	0	0.197863136619917	0.180408379725356	0	0.0247238223761124	0	0	0.0778162309354729	0	0	0.0274259855975873	0.0843232353170957	0.0366506128181195	0.158322806132982	0.163962707397352	0.040717498918222	0	0	0.002322989639736	0	0
GSM1296988	0	0.013112947816487	0.0196787654579408	0.060318966036528	0.0562441460219656	0.0378294270691119	0	0	0.00233899622401024	0	0.0386720500759048	0	0.0615969015787342	0.245142473705276	0.0760414221982436	0.153325544075388	0.0413968238024634	0.133346953103688	0	0.0169054078807449	0.00569044417260201	0.0383587307809117
GSM1296990	0	0	0.0437186082794563	0.0706734662203318	0	0.0921657760298911	0	0	0.115382404829588	0	0	4.90326730287632e-05	0.110117328734291	0.149933285701448	0.0159177635101805	0.246852802946573	0.0469715778501311	0	0.0652550121739026	0.0429629410511785	0	0
GSM1296992	0.0059172965052112	0	0.121584488962443	0.0630267341072754	0	0.0264550067707897	0.0609814557089584	0.0182001633711681	0.0422568785279105	0.00621991670648701	0	0.0761862967907273	0.0286307508725389	0.0765508571599118	0.137993783644864	0.175077810239876	0.0184166207236224	0	0.111884487036918	0	0.0224166529311718	0.00820079994012666
GSM1296994	0.00200203092890659	0	0.0637526519872514	0	0	0.012313960171561	0.0419821820902197	0.0562186979386251	0.0176578983646096	0	0	0.109921381701951	0.0734672907108704	0.110707127753947	0.229293054749676	0.0791939115455113	0.0136232863406396	0	0.131136408851294	0	0.0587301168649378	0
GSM1296996	0	0	0.0606398472778227	0.116393987585247	0	0.0702913944986302	0.0334093752588275	0.0432112601478686	0.0740512410199458	0	0	0.0380237699965401	0.0637482983326964	0.0432888142325728	0.0888080330484401	0.0449371099346574	0.0961041194627075	0.0510692548917197	0.176023494312324	0	0	0
GSM1296998	0	0	0.170218566256103	0.126793430485096	0	0.105643729209641	0.0186667413429539	0	0	0	0	0.00570144726020062	0.12214811208949	0.124251529006828	0.149475359923568	0.0995265970657977	0.0203467341543734	0	0.057227753205948	0	0	0
GSM1297000	0.00966775188488509	0	0.0459408800064098	0.0685044818630699	0	0.030749226050394	0	0.0965528655815729	0.132863853928462	0	0	0.0885613867758797	0.0151411421622266	0.0272835652121843	0.287103934673315	0.0560577444527609	0.0595885387684151	0	0.0794999194589122	0	0.00248470918151289	0
GSM1297002	0	0	0.0238992670267297	0.106042861626579	0	0.0539872356657546	0.0310452612834514	0	0.0709584860259156	0	0	0.05924245844859	0.0658261484419339	0.0346642718408755	0.104153439113154	0.139141891271892	0.092951192123273	0	0.135294665219329	0	0.0827928219125212	0
GSM1297004	0.0183617034528107	0	0.150459453976468	0.152793201236833	0	0	0	0	0.104954247333829	0	0	0.0147340668616553	0.119385438898421	0.00491835739827459	0.195991739841481	0.0671372097155556	0.00924200767476229	0	0	0.146008279274627	0.0160142943352822	0
GSM1297006	0	0	0.0696543696167106	0.00656329824087921	0	0.134422813842511	0	0	0.107193070963118	0	0	0.121632889777642	0.171349385830431	0.0665301782513551	0.0148426626433458	0.139688822195095	0.0949682794411365	0	0.0731542291977757	0	0	0
GSM1297008	0	0	0.0146293903839845	0.0597227085175428	0	0.184142629632002	0	0	0.0246995700186118	0	0	0.100861304695541	0.0615768800235971	0.1078686435969	0.0778823597191172	0.12061289749484	0.0490973984738706	0	0.195499610682752	0	0.00340660676124129	0
GSM1297010	0.0259675196317289	0	0.0905618690185041	0.126828328623419	0	0	0	0.0134531236917002	0.190864444477365	0.00816127216809242	0	0.0132905509404573	0.186570775445137	0.000514963925259488	0.106892573379056	0.0871678403489805	0.0496037897081678	0	0	0.100122948642132	0	0
GSM1297012	0.00401510780779173	0	0.0576733449775591	0.121084130684515	0	0	0.0855295244472636	0.031003168266265	0	0	0	0.0856320564401514	0	0.16847831960677	0.250409276239051	0.0451030138306079	0.0155230106508589	0	0.103160336909061	0	0	0.0323887101401057
GSM1297014	0	0.00813459598578672	0.00195579494021948	0.222057801535653	0	0	0.142457166133829	0	0.0611636215557981	0.00500424659268728	0	0.0171486598660202	0.0509628611285281	0.00245738953922603	0.099241518149443	0.0859548007766158	0.0657140746474371	0.0623458876871734	0.175401581461583	0	0	0
GSM1297016	0	0	0.00378178629548528	0.0292217394094667	0	0.0524484512391797	0	0	0.0395987286399794	0	0	0.0506323310344331	0.0623158427254291	0.141149729239611	0.0323271285123897	0.159648517808419	0.119512096248024	0.00820174235673858	0.17290773121943	0	0.128254175271415	0
GSM1297018	0.0303644792492445	0	0.0361446863002445	0.0288435664064928	0	0	0	0.0761329114142962	0.14331424930552	0.0359196127138849	0	0.0998971354274147	0.128003548221886	0.063290053268497	0.227519052939749	0.0264156401373455	0.0255242813860109	0	0.0606191406132099	0	0.0180116426162037	0
GSM1297020	0.00157572454383099	0	0.00637624454755666	0.162154244155048	0	0.118903789607357	0.0821345324890004	0	0	0.0366254415887611	0	0.0552499352869149	0.0249921107788077	0.00877140477282815	0.151360094361908	0.162887445297883	0.0405836148542228	0	0.145905736758951	0	0.00247968095693033	0
GSM1297022	0.00062352892599554	0	0.0115000086869613	0.253523321365932	0	0	0	0.0633322400656899	0.152222416368799	0.00863274171589779	0	0.0614408840621908	0.00689430055531927	0.0750285006893586	0.155624891389627	0.0251917595815954	0.127322090095269	0	0.0586633164973646	0	0	0
GSM1297024	0	0	0	0.124962193639866	0	0.0234339435080438	0.0156321699834055	0.000596581279191563	0.0524897750232537	0	0	0.0600234395141253	0.0790638986063293	0.0132180012558828	0.216863225661848	0.111436715231252	0.0629189969588699	0	0.207455063920154	0	0.031905995417779	0
GSM1297026	0	0.00357561872337702	0.0603874684864548	0.127449800528941	0	0	0	0	0.0584103129087812	0	0	0.0242752054532192	0.0278100211130553	0.209687533844867	0.13578055850806	0.177483194418153	0.0835322351081593	0	0.0849687844064758	0.00199481607902584	0	0.00464445042143064
GSM1297028	0	0	0.0381549609545318	0.016101791826458	0	0.0571883932027386	0	0.029863993788961	0	0	0	0.0116325407808339	0.0941870675791039	0.29156947381066	0.0451410771096794	0.00239283494016079	0	0	0	0.235741013106463	0	0.178026852900409
GSM1297030	0	0	0.0336438223016525	0.262239823411023	0	0	0	0.00812475261058994	0.099626817674138	0	0	0	0.0879792082157152	0.0554331025890834	0.23127201972659	0.0743244170088047	0.0155552187026265	0	0	0.10770784978128	0.0240929679784971	0
GSM1297032	0	0.0266974401143896	0.0163901166240061	0.300889986974942	0	0	0.0112983998355239	0.00531592901051523	0.114850893412966	0	0	0.0912851303523427	0.0433259915410092	0.0727838809056985	0.0824425960397745	0.0543000258645021	0.0503567387803047	0	0.130062870544025	0	0	0
GSM1297034	0.0037867260863779	0	0.0323090816573269	0.115003162811959	0	0.0230336638757057	0	0.0644657481878008	0.0663126962476995	0	0	0.108059793709382	0.0662835798625089	0.12283563194197	0.115215972631037	0.0431433085613743	0.159527612944585	0	0.0800230214822722	0	0	0
GSM1297036	0.0156456194416196	0	0.0442950349250378	0.0292824580097841	0.0506748609628806	0.0756438068935598	0	0	0.100149911662865	0	0	0.0393269084821067	0.0398866834946396	0.18067383826422	0.0452870002517051	0.121539269728183	0	0	0.170747631585081	0.0868469762983173	0	0
GSM1297038	0	0	0.0258758736429302	0.138689346521705	0	0.107184866951361	0.0670793311522078	0	0.0324588111187189	0.0614285008672591	0	0.0520489678502173	0.0473511301317482	0.0144760451684093	0.125703580196892	0.0911355297110556	0	0.101747507722246	0.11568933587181	0	0.0080973715254471	0.0110338015679929
GSM1297040	0	0	0.0595788836154929	0.013516756832432	0	0.0669237239164194	0	0	0.0319116325242883	0.0399606020964588	0	0.102047525889178	0.0699068842015829	0.137443201802081	0.134953296269856	0.128568895535727	0.0554530214047169	0	0.122796130950146	0	0.0369394449616207	0
GSM1297042	0	0.000268170953894792	0.0800107910341985	0.0735875917243348	0	0.114441871889205	0	0	0.0560671103238692	0.00417596259405455	0	0.091065791927729	0.047998191397994	0.128628418201658	0.0978381857681654	0.0437200046917425	0.0463483703085482	0	0.215849539184605	0	0	0
GSM1297044	0.006886880589837	0	0.124925978686618	0	0	0.0987159057145908	0.0301459391023604	0	0.110895799623582	0	0	0.0292078461076577	0.0723112836951444	0.0362173925477914	0.185560173740019	0.172779455111115	0.0295557546838133	0	0.0910510993519512	0	0.0117464910455183	0
GSM1297046	0	0	0.022610571489289	0.0948544436004923	0	0.0285926614687441	0.0499869823504391	0	0.0294618784167992	0	0	0.0345808873689306	0.0907458857118122	0.15069636894701	0.108165449179317	0.144999154871239	0.0207139048772367	0.0202295877074428	0.154497925377864	0	0.00419279585650678	0.0456715027768778
GSM1297048	0.064681293305214	0.00192078294589313	0.180747531715545	0.129086258731063	0	0.0461429821703225	0	0.0552198938297596	0.0655646651231695	0.0238263967544132	0	0.0370718022350277	0	0.0126288135621825	0.134112466177801	0.154890075280263	0.00258767449423695	0	0.0915193636751087	0	0	0
GSM1297050	0	0	0	0.0895556597122164	0	0.186004562649625	0.0402184490602282	0.0266846351862159	0.0596819700244773	0	0	0.0529920029718493	0.034010155972842	0.00402824802431102	0.17974537104811	0.121252704056728	0.0693702574893287	0	0.117833813718549	0	0.0186221700855185	0
GSM1297052	0.019813294416192	0	0.0263970194194892	0.0263285335468702	0.0428489938353353	0.138312617340307	0	0	0.0663667546624334	0	0	0.0427919131386718	0.0386660042012444	0.0950327198558805	0.10292615192675	0.221628189077169	0.0521558682126798	0	0.126731940366977	0	0	0
GSM1297054	0	0	0.0081668051961081	0.147107736272986	0	0	0.0855139088216361	0.0279752054260269	0	0	0	0.0835731321070709	0.0584674104220308	0.128245016004545	0.191872849720423	0.0881210230466862	0.02032444929991	0	0.160632463682577	0	0	0
GSM1297056	0	0	0.0900603354846303	0.0940641024700082	0	0.0292846791811978	0.0357585055934131	0.0114479955114099	0.0320464993364854	0.0100365880651113	0	0.0633135811919203	0.0328839465998032	0.153493198080828	0.0679566435758886	0.0768199083815171	0.0166628425792907	0	0.229718909638959	0	0.0564522643095377	0
GSM1297058	0	0	0	0.0642959589311836	0.0379484513235376	0.138738704416481	0	0	0.0324222442877067	0	0	0.0528684309051903	0.106705473929237	0.227652044390032	0.0216760754347245	0.152891340604903	0.00823859184602531	0.00353950480684179	0.141145727013184	0.0118774521109538	0	0
GSM1297060	0	0	0.0153617911982887	0.110148611436821	0.0503283538548669	0.0670194629659808	0	0	0.095879710961719	0	0	0.0434175405062468	0.0864185550558199	0.154099724031587	0.0418616121069566	0.0780664048683221	0.201842574822323	0	0.0555556581910683	0	0	0
GSM1297062	0.00773174411991359	0	0.0775453190691119	0.0973668244983587	0	0.0412496172730632	0.0576701259226355	0	0.00246631863552267	0	0	0.0434988555454696	0.12502198666764	0.0517965170505484	0.0835561146887832	0.128084973780443	0.0346354774066379	0	0.235155632204637	0	0.0142204931372357	0
GSM1297064	0	0	0.00701978836593849	0.267592217411865	0	0.0142966015134449	0.13269952950387	0.005802745122708	0.0344351118359272	0.0128726031186603	0	0.0867398598264672	0.0231521238453369	0.00526332839624556	0.169491907815138	0.108932517753344	0.0160586876747997	0	0.115642977816254	0	0	0
GSM1297066	0.011976272567262	0	0.0691012528635698	0.140004166210761	0	0	0	0	0.23816829571882	0	0	0	0.090637068098857	0.0513287296293881	0.0776422349550649	0.0410108804676253	0.0194023618793123	0.000397142853846269	0	0.222808174096468	0.00949617816367645	0.0280272424953492
GSM1297068	0	0	0.0788439232503931	0.221604526391894	0	0	0	0.0137089772034648	0.0448478056179898	0.012797554927483	0	0.0278552995973669	0.11547198681151	0.0679859171348967	0.12157624923544	0.144436161160675	0.0213530481755776	0	0.129518550493309	0	0	0
GSM1297070	0.00693861228245039	0	0.029593183513458	0.0378492496019212	0	0.168782525106702	0.00111994019120164	0	0.03230243439906	0	0	0.0445917421943405	0.0682290604753325	0.11565375907129	0.151403542575954	0.108259912662219	0.0347531375806427	0	0.172368162548369	0	0.028154737797059	0
GSM1297072	0	0.063392113751944	0.046478982088463	0.0917572584266787	0	0	0	0	0.130727556017746	0	0.00400757109471316	0	0.157788309818306	0.353867563087138	0.0267725064824826	0.0225345722506289	0	0	0	0.1026735669819	0	0
GSM1297074	0	0	0.0420444419665178	0.109586485139334	0	0.0619789186739616	0	0.0119209347117184	0.0970728804124296	0.0261361312117434	0	0.0832812267007309	0.0852708247329084	0.108930328479797	0.0603016946004314	0.0687130881885018	0.025049478683712	0	0.129923899052424	0	0.0897896674457903	0
GSM1297076	0	0.00028786669706982	0.104384509953103	0.0456643744948543	0.0624784352380318	0.14167787738059	0	0	0	0	0.00424299174145239	0.02572364936121	0.0982246081902273	0.185046730834469	0.040306048395427	0.0515972606541355	0.063347909220791	0.0092120357870964	0.129473820106305	0.0383318819452368	0	0
GSM1297078	0	0.0226858237390911	0.0436251158356958	0.0809621108235618	0.00208562428998275	0.0183321989524003	0.0765847289264995	0	0.0311271384263588	0	0	0.0154050841582002	0.190834408250753	0.0524467544729718	0.0159610614729949	0.186155738502183	0.0688613311544689	0.0519502548425455	0.118667114030034	0	0.0243155121222584	0
GSM1297080	0	0.0266596305303741	0.105222437864499	0.0798747823414967	0	0.114600958617602	0.0224612295967897	0	0.0518218639879126	0	0	0.0880779482747436	0.0407973532383724	0.11786479715206	0.0762463758302983	0.0231060702239558	0.191558204964046	0	0.061438153850871	0.000270193526978842	0	0
GSM1297082	0.0130509018183739	0	0.140218587344394	0.115872290573872	0	0	0.062838416205023	0.0111523663949221	0.0138645833651558	0.0529774961876072	0	0.0514158948635045	0.0540327544850943	0.0467205356865142	0.116566896135465	0.07959811736361	0.0449073788618861	0.00496500535780184	0.138803725939765	0	0.0457704165118824	0.00724463290512722
GSM1297084	0	0.0233790011721839	0.0626837074450646	0.140641733201116	0	0.00952923642235157	0.0803706186851244	0	0.0424837365092001	0	0	0.0774681697541041	0.0677836887342791	0.122886520909447	0.0414921991526705	0.210925443922318	0.00766354461888838	0.0359465939895603	0	0.0569642601938984	0	0.0197815452897939
GSM1297086	0	0	0.157923198136136	0.131092423838334	0.0204006371488118	0	0.097219902116253	0	0.039046489090134	0.0325448803753273	0	0.0321731778090747	0.0533796734994763	0.0611585825123433	0.100700477152646	0.102209884947639	0.0673519864303606	0	0.104798686943464	0	0	0
GSM1297088	0	0.00297105710582804	0.160997933177182	0.186335553316212	0	0	0	0.0512958027135935	0.0694309883386954	0	0	0.0821417198488452	0.0108134576416313	0.0253921680386053	0.152934822933374	0.0954425984076814	0	0.084823400148164	0.0774204983301875	0	0	0
GSM1297090	0.0168053221403499	0	0.12650378648485	0.072543910277739	0.0732842958683207	0	0.170332057510397	0	0.038751074801067	0.0151725943674424	0	0.0623797124033632	0.0283558425450922	0.0438606782473035	0.0858477577205475	0.0789579331526206	0.0360268937019424	0	0.123163208503579	0	0.028014932275386	0
GSM1297092	0	0.0307432326332665	0.0872379447688756	0.102177805609386	0	0.0174371625593529	0	0.0354350554820032	0.0656078259362527	0.037300490259417	0	0.0853685111723412	0.013564541391021	0.211630913318348	0.0682735715817855	0.0244478080168605	0.109399273755854	0.00945671096864065	0.0993442980258236	0	0.00257485452077124	0
GSM1297094	0	0.0242584530695854	0.0351760421461654	0.088074182576324	0	0.0351648437920449	0.0172991980806851	0	0	0.0701088823377723	0	0.0619677369185559	0.0374520904019927	0.1513959436174	0.0629639188067286	0.214210361902806	0.0461685268507755	0	0.093508870961758	0	0.0398553095267231	0.0223956390106837
GSM1297096	0	0	0.0391894960089353	0.0265257895774926	0.0366962181778057	0.0984396492677401	0	0	0.0263755623859054	0	0	0.0156381078241713	0.0369109156693785	0.392153796516609	0.0264838708118665	0.0801883990304178	0.00181793256456072	0.0189476078673373	0	0.192051027468951	0	0.00858162682882822
GSM1297098	0	0	0.105909111757279	0.138331397982295	0	0	0.153396247154089	0	0.0113628600893266	0.0243195862169458	0	0.0174995868450196	0.0154140598419728	0.0535819426134885	0.188697299175562	0.1418827091472	0.0795058014927657	0	0.0554634355749781	0	0.014635962109077	0
GSM1297100	0.0398437365297554	0	0.161950461453434	0.124059986257659	0	0.0166257869686317	0.113743439561361	0	0.044161111547704	0	0	0.012313670320284	0.0503975881942341	0.0249676928073972	0.179712627167791	0.0923667067142701	0.0530287268024537	0	0.0796818026035452	0	0	0.00714666307147865
GSM1297102	0	0.0021197813068229	0.110440396830971	0.102519692743134	0	0	0.0653750896892799	0	0	0.0410221504670699	0	0.085065422065792	0.0542859449344464	0.0923797406224361	0.104376430538026	0.133237561786961	0.00419844604896464	0.103394227205964	0.068577186651745	0.0109864376338301	0.0206184579206659	0.00140303355389116
GSM1297104	0	0.072680516615313	0.1711337955522	0.0927082867886811	0.0251696164631718	0.0192428150247795	0.0552182017073947	0	0	0	0	0	0.151508565345926	0.0695055678392617	0.0529956620580244	0.0770660369259074	0.104360987165347	0.0151150639154315	0.0139821346134965	0.0793127499850641	0	0
GSM1297106	0	0.0350751947507044	0.0781020626301286	0.417495179886155	0	0	0.099678708806014	0.00573629886379872	0.0390224751633075	0	0	0.0350406257926363	0.0398698600893046	0.00269589801220546	0.101664102913391	0.0862055409508133	0.0176867590724595	0	0	0.0359974376468736	0.00572985542220866	0
GSM1297108	0.0242125863499429	0	0.127243624143195	0.0537568493133834	0	0.0313004770638943	0.157150795548312	0.0269437570732706	0	0.0465564504509587	0	0.0367795353411953	0.047133203150416	0.0691091995534453	0.171187329466623	0.00628369942132926	0.0337470804445761	0	0.168595412679457	0	0	0
GSM1297110	0.0183173330890814	0	0.149213798900685	0.0546184342587239	0.0227774315158416	0.0526004151389541	0.071592512477892	0	0.00766654958893845	0	0	0.0805537209620142	0.0907091530813002	0.0737416071578693	0.117733211703347	0.151741430851709	0.0292027834292983	0.00479753261018636	0.0602911358078135	0.00160448661641923	0.00349509538305504	0.00934336742687174
GSM1297112	0	0.0240426816555832	0	0.131898621643543	0.0111679646964316	0	0.124639020677814	0	0.0412977360651765	0	0.0478183914661534	0	0.141961216198657	0.0548971566928007	0.221934147105074	0.0576220099929699	0.0376475346712997	0	0	0.105073519134497	0	0
GSM1297114	0	0.0192234011472204	0.121432892989314	0.14251992520726	0	0	0.130358522567283	0.0242200916078459	0.025466079453054	0.0609785907353983	0	0.0451077735527436	0.0277815282188214	0.0514447243373888	0.110853807858257	0.0853600218535176	0	0.104631337915784	0.0506213025561124	0	0	0
GSM1297116	0.0763181189622653	0	0.214686110918416	0.175648616178609	0.000351468600829952	0	0.0572998401347707	0.0321269612258008	0.0471068754612412	0.0255125982585688	0	0.0266518180485022	0.0548125801325805	0.0218936108271604	0.0616627076114943	0.133662570835907	0	0.0169778625261532	0.044339640530633	0	0.010948619747068	0
GSM1297118	0	0.0678445327328772	0.0639031559334176	0.186748825980127	0	0	0.061793895708601	0	0	0.0463896777913009	0	0.0658164743567674	0.0669831664814692	0.0657851727432974	0.147239002950119	0.152147553653259	0.0231300471222339	0	0.0466274358093067	0	0.00559105873722418	0
GSM1297120	0	0.0402121411476278	0.204496151072904	0.0059616489011878	0.0987003250003698	0.0874459164488278	0	0	0.0248712375933143	0	0	0.0531917882046784	0.104648621072619	0.103693833139486	0.114066975268753	0.0429687785530686	0	0.115706950099993	0	0.00403563349717001	0	0
GSM1297122	0	0.00791852047733452	0.195371848121994	0.0485417241104753	0.0795566425013843	0.140005132441832	0.00996119876590645	0	0	0	0.0370743771707051	0.0135456276080047	0.0688333172208536	0.0653322966172156	0.0942341806404448	0.131069947746558	0.0299467737432485	0	0.0152249038598268	0.063383508974217	0	0
GSM1297124	0	0.0200907883750292	0.131452172352027	0.155564752256164	0	0.0514028125544217	0.0777178289740087	0	0	0.00655166142719276	0	0.0465973757499673	0.100699406935311	0.119591843749845	0.112092153671707	0.0734115861661153	0.0374516635067292	0	0.0673759542814826	0	0	0
GSM1297126	0	0	0.321110047323994	0.0604542497801075	0.0327334935765079	0	0	0	0.0542196779236475	0.00283412826974531	0	0.0787475939768993	0.145170552759373	0.0743184308559624	0.104120511941545	0.014523148629419	0.0551081479605521	0	0.0500754326961485	0.00658458430609835	0	0
GSM1297128	0	0.0214558353049449	0.101746567675779	0.20750825594033	0	0	0.049307998003235	0.00687129456691921	0.013520564167752	0.116848499582316	0	0.0645138861289632	0.0118671014143097	0.0237090357957357	0.0836446382202405	0.105437037562724	0.102337102417781	0	0.0912321832189707	0	0	0
GSM1297130	0	0.00603086023447032	0.0371392070597804	0.0945746299745023	0	0.0932249635146891	0.0159585971694801	0	0.0266389752057916	0	0.0332567735964196	0.0252089421044932	0.2009683338604	0.209044763290511	0.0577164239144597	0.0426640409521852	0.0509747981866819	0.0761797145705113	0.0304189763656242	0	0	0
GSM1297132	0	0.0279215686062889	0.00934683212525092	0.0883922738701262	0	0.0238813586450158	0	0	0.0458794243232938	0.0728592228317688	0	0.0904873150849893	0.0454951590565398	0.0141724870016741	0.179552413556427	0.193513958560725	0.130799325885731	0	0.07769866045217	0	0	0
GSM1297134	0	0.0633822866094	0.00499566974813556	0.016260591811916	0.0234288333644068	0	0	0.0545149945124274	0.0272893652750659	0.0103872595832803	0	0.158830134997057	0.0604947717270482	0.242405858864168	0.0390706196782152	0.0807947165103188	0.0237916720864683	0.101160451577707	0.0931927736543859	0	0	0
GSM1297136	0	0.0290763701691549	0.0254400045302515	0.176716202955057	0	0	0	0.100005701955749	0.0171480601650577	0	0	0.0811366569963354	0.122965049515382	0.311158236665517	0.0929172708314507	0.00511924756147973	0.0237788861838381	0	0.0145383124707272	0	0	0
GSM1297138	0.011233106558909	0	0.0356542559047753	0.0600559212089829	0	0	0	0.168921286915943	0.060711992223828	0	0	0.0845474617964794	0.0990871570130346	0.362872827844873	0.0362796951397233	0	0.0653780605191263	0	0.0152582348743253	0	0	0
GSM1297140	0	0.0142744512376648	0.15624255811492	0.121736846340586	0.0426423278738984	0	0	0.0167751405367802	0.0888322749885205	0	0	0.0487426941688726	0.128774217094712	0.114406472464843	0.0899418468033525	0.031644528545683	0.127382110062712	0	0	0.0186045317674549	0	0
GSM1297142	0.00439053621441113	0	0.0536664690719761	0.118906231488901	0.0383604344790508	0	0.0887091435677307	0	0.0867608543721823	0.106717325967328	0	0	0.0388553216800702	0.0833142360831259	0.0979989437303098	0.230282304898906	0	0	0.0520381984460086	0	0	0
GSM1297144	0	0	0.0133868211741457	0.227718452165295	0.0610656652689035	0	0.121580020983902	0.00828102539096038	0.0739032387750565	0	0	0.0222891335335182	0.0505977728251767	0.0446342652261991	0.100419866017855	0.0646093264483647	0.0844242664459093	0.0203883086954446	0.0565207831219434	0	0.0501810539273259	0
GSM1297146	0	0	0	0.231312210412942	0	0	0.071281732940891	0.0271040105987105	0.0807750417434039	0.0380465921813054	0	0.0710053580619179	0.0251915632905646	0.00845509566249055	0.0916435943426101	0.137895792583681	0.0125938060924155	0.112626694247304	0.0920685078417639	0	0	0
GSM1297148	0	0	0.0645252696496084	0.244746875305543	0.0274057524974602	0	0.117814850671012	0.016667505301037	0	0	0	0.110432189292792	0.0284003241410406	0	0.199985479380488	0.148810340847682	0.00604663409736336	0	0.035164778815972	0	0	0
GSM1297150	0	0.0346684123213704	0.149015630680475	0.104621736583966	0.0130615899396228	0	0.107524227114718	0	0.0212163896974655	0.0925711914344705	0	0.0426492460307196	0.0339946642057577	0.0719926372415303	0.131575942835281	0.0825259986100398	0.0239875905041595	0	0.0905947428004234	0	0	0
GSM1297152	0	0.0566888307070363	0.0999844341262428	0.0756278293592547	0.0554095033912693	0	0	0.0209735027606037	0.132392827360459	0.00238245689264915	0	0.00621862931469015	0.0950145490499886	0.269558240117012	0.0657695429936075	0.075247766441128	0.0141533342789744	0	0.0132613110568061	0.0173172421502783	0	0
GSM1297154	0	0	0.19900837086645	0.0697290412164893	0	0.0252228773976609	0.0352713948564149	0.132142180640611	0.0828078464861748	0	0	0.0490767155473091	0.0885472011066028	0.107062356626495	0.134142565990142	0	0.000733706749551556	0.0167027050119834	0.0595530375041146	0	0	0
GSM1297156	0	0.00422427295668814	0.126558138932049	0.00630860950954739	0.0487323334385872	0	0	0	0.0785101408376549	0	0	0.0968562868169471	0.0929885717657623	0.0639289024469793	0.0317571734248624	0.173177942786417	0.165805821074797	0.0351622535432463	0.0759895524664618	0	0	0
GSM1297158	0	0.0598265310698233	0.039319129228645	0.0968896482574986	0	0.0350609146594303	0	0	0.0935953332063972	0	0	0.0912068848405558	0.0853919432112717	0.283705288406847	0.0865714952401204	0.035284162641463	0.0610196659451599	0	0.0321290032927876	0	0	0
GSM1297160	0	0.0278839044946407	0.00633431113788253	0.00890056368153887	0.0701713412660641	0.247493696255078	0.0617346194838855	0	0	0	0.0254863702856506	0.0494981751149746	0.00420519862398334	0.237630479545205	0.179791103005799	0.0149705173159834	0.0223807349767174	0	0	0.0435189848125977	0	0
GSM1297162	0	0.0669918238398927	0	0.0206326635198733	0.0617736926215219	0.0621463324216764	0	0	0.0441271393093875	0	0	0.0486921081152646	0.0734619227783516	0.193898075620838	0.159251604818899	0.138231161026145	0.0211917329174203	0.0906629776080761	0.0189387654026541	0	0	0
GSM1297164	0	0.0309675502268193	0.0328165176129378	0	0	0.225910057007298	0	0	0.00102718120712985	0	0	0.112406474590575	0.0806284307932456	0.091725392556352	0.23984202625765	0.0447260093755895	0.0363408939265898	0	0.0299017725003606	0	0.0662508647770842	0.00745682916836809
GSM1297166	0	0	0.0463730975548113	0.166635386952987	0	0.0134106529680076	0.0559762972230548	0	0	0	0	0.0400489904610916	0.144355319333909	0.0449728721044174	0.0970018877294145	0.0764350446943946	0.103502863638285	0.000554364054871064	0.196604641565065	0.0141285817196916	0	0
GSM1297168	0	0.0202274790137171	0.0571881781393824	0.119355112555707	0	0.0296237531279999	0	0.0106122345494532	0.0376539827599842	0	0	0.0840358248970536	0.105187153370116	0.0225868334598537	0.158572942743341	0.106664984382035	0.103035142099659	0.0757897035640285	0	0.0694666753376688	0	0
GSM1297170	0	0.0321546269715225	0.0266808791332948	0.037755661588584	0	0.128764937826474	0.0320061044296861	0	0.0223531523682407	0	0	0.0983086166327405	0.0895345953495083	0.0326015857819208	0.0126713615599836	0.137864029418831	0.0836142923834554	0.0890667040214328	0.167346462534336	0	0.0092769899999895	0
GSM1297172	0	0.0582223375077865	0.0293543869966252	0.139734101936727	0	0	0.0830694690231947	0	0.0450038272913427	0	0	0.0513725583277127	0.078334958800669	0.0793050755742459	0.0809198063816946	0.183080990478326	0.0174234734966279	0.113719103692391	0	0.0404599104926568	0	0
GSM1297174	0.000575106129459581	0	0.0275843389647058	0.314426794086879	0	0	0.00787849887430734	0	0.0844779350943466	0	0	0.0073324206415973	0.130275830090855	0.176139009559121	0.0505901285745548	0.0351072371543521	0	0	0	0.165612700829822	0	0
GSM1297176	0	0.0106956642752119	0.0186734940315767	0.170124287140541	0	0	0.0977185248103572	0	0.0256578389989308	0.0400653154068721	0	0.0531652880489061	0.0665929321936774	0.0556760997995162	0.179831805103157	0.125211958527986	0.0102101406830457	0	0.115810557281481	0	0.0305660936987414	0
GSM1297178	0	0.000616181830842238	0.0232125123877902	0.168461815723419	0.0424085490491461	0	0.112423644184515	0	0.0289907188917427	0.0916312655176122	0	0.0437936033572066	0.0367379780318678	0.0211075407809631	0.069325327139263	0.2294386359279	0.0111405349727509	0	0.107823219845849	0	0.0128884723591327	0
GSM1297180	0	0	0.0401410677685679	0.148753424828355	0	0.0713183479497728	0.0441315198862878	0	0.0347920968592758	0	0	0.0989470338255654	0.0489641691126893	0.0975012777430496	0.0892473391873998	0.116167660916671	0.0922478535116362	0	0.0872653467460108	0	0.0305228616647184	0
GSM1297182	0	0.0567556679642727	0.026348652211221	0.0799225251746963	0.013125124739818	0.139424043275567	0.0355387192840808	0	0	0	0.0271243040799496	0.00579546182529259	0.123436325084828	0.159413799157573	0.0752845269824109	0.0537182540612887	0.112455314816857	0.00354473497852871	0.00198761660913891	0.0629362259818561	0.0231887037726218	0
GSM1297184	0	0.0634973102173364	0	0.0124513680523658	0.0154407500301591	0.121075197565834	0.103223701566193	0	0	0.0400291537450656	0	0.111622936548206	0.000170745882831818	0.0212865803749033	0.0455361792983818	0.119745673008663	0.123390381770776	0.0537941159482135	0.165979186078905	0	0	0.00275671991216615
GSM1297186	0	0.0937784656911093	0.0294078174199428	0.180821857487411	0	0.135697274893734	0.0829472227337217	0	0	0	0	0.040619879633387	0.0471501901549459	0.0545843852680514	0.0962329423323663	0.0609773353187529	0.049215666205513	0.0263868818370204	0.095779755179704	0.000238207468873065	0	0.00616211837546773
GSM1297188	0	0.00596210563562993	0.106203139977267	0.0472976587352868	0	0.0389578440430858	0.0454366729574964	0.00353386677093399	0.0124759000468587	0.00209691873832869	0	0.0703217471902706	0.0510403975898474	0.041416179618292	0.0519409070605853	0.148311240393883	0.0218997811425299	0.147436601641927	0.136987103880658	0	0.0508596050272553	0.0178223295498648
GSM1297190	0	0	0.0475299359805136	0.0992759964867473	0	0.0433436411387834	0.031232644344337	0.0176717987605224	0.0803270017681619	0.0173340811093249	0	0.0593836796390793	0.0818216472311812	0.103889638433569	0.0616942480698213	0.107025181906441	0.083702027289084	0.0803169757749673	0.0791964533751473	0	0.00625504869231928	0
GSM1297192	0	0.0381670159691638	0.0678260738152276	0.10787963753759	0	0.059907087852228	0.114518643855936	0	0	0.0254093020605846	0	0.058038904628925	0.0471686720476622	0.130612930912574	0.0797375185734221	0.119271410232426	0.0353474902301709	0.0089641125696111	0.107151199714479	0	0	0
GSM1297194	0	0.0123911998367606	0.12188949579449	0.148351227312271	0	0.0471297119717383	0.0326184339015337	0	0.0150691125637822	0.0439713534063314	0	0.05392998189896	0.0394360621433183	0.0570942972683923	0.0923653626300277	0.125571999555576	0.0476815892081777	0	0.162500172508641	0	0	0
GSM1297196	0.00181435666848075	0	0.164148360552243	0.304225603802649	0	0	0.0915142190164394	0.00472885180043503	0.0271292189351763	0.0522948342201278	0	0.0411196196021541	0.0209098942841473	0.0247872857599281	0.0881364568656491	0.0785470571102254	0.0351591904454427	0	0.0554021248309867	0	0	0.0100829261059151
GSM1297198	0.0100318605496241	0	0.106228781837727	0.129154913241389	0	0	0	0	0.149834482303331	0	0	0.0312381165411083	0.0817206738952401	0.139556145579955	0.119833987680897	0.0593010975768191	0.0479055325732124	0	0	0.100377366409332	0	0.0248170418113658
GSM1297200	0.0520581245786712	0	0.172710487541392	0.0722768649941464	0.057889665555517	0	0	0	0.0623898698130708	0	0	0.0572242676372507	0.0644785694260626	0.10616583608427	0.0959224280698912	0.0341434560706685	0.0654637772406735	0	0.0721895543502765	0.0488302654322704	0	0.0382568332058387
GSM1297202	0	0.0333352888490252	0.088774918533997	0.192951513213013	0.0394190619188376	0	0.0680354335839557	0.014008907960702	0	0	0	0.101078569863686	0.0825514300589084	0.0292223234400803	0.141474404198678	0.0952716826939333	0.00694941624047611	0.0253770004445795	0.0815500490001277	0	0	0
GSM1297204	0.0159103182112487	0.00368481637760879	0.113596795584975	0.129065243684044	0.0421792918821695	0.0578272501864908	0.0415444808438735	0	0.0210316095765691	0	0	0.0477514599340526	0.0653156212781383	0.0999981848660109	0.128488558126172	0.135928296578076	0.0300519873379361	0	0.0599926095926067	0	0.00763347594002902	0
GSM1297206	0	0.0316876624851099	0.0710879740817327	0.35499821192439	0	0	0.0599243666815697	0.0259480149220665	0.0177893711578658	0.0713923862893018	0	0.0866521523252787	0.0108217994121671	0.0298886622708108	0.0452972852239529	0.0822317481634209	0.00853812818266909	0.00821994128451038	0.0955222955951541	0	0	0
GSM1297208	0	0.0110039665283476	0.0754250538488651	0.285519910347077	0	0	0.111091624119624	0.0140838103810975	0.0333607373302359	0.0152660277329875	0	0.0661654940723022	0.0191038132689751	0.0313904983862568	0.111413731245063	0.136308020640741	0	0.0250135338650172	0.0648537782334115	0	0	0
GSM1297210	0	0.0156545241366818	0.230517671740103	0.142099076527409	0	0	0.0185042712568764	0	0.0503045182848519	0.00701840154283811	0	0.0602692313790766	0.105803391689771	0.0508925226893734	0.0574450417522854	0.14379757163457	0.0727359880344498	0	0.00671728401273354	0.0100937533238442	0.0250799238404551	0.00306682815468096
GSM1297212	0.0061697447964854	0.0789230918729801	0.113153272763022	0.0798499128613715	0	0.0609107471972048	0.0151377774535103	0.0108734921995438	0.00494311585081517	0.0983117657269541	0	0.0767772607400018	0.038037132342852	0.013703951703143	0.0928331571657652	0.0730398416821319	0.089652891451155	0	0.147682844193064	0	0	0
GSM1297214	0	0.0149554752650205	0.072526639976664	0.0302076432096164	0	0.12547045497512	0.00360550573439671	0	0.027056870486402	0	0	0.0647011338571861	0.168275754144379	0.126820384834947	0.0231502509328623	0.0836337798750653	0.0583862813796709	0.0582652353261463	0.142944590002522	0	0	0
GSM1297216	0	0.019587343651217	0.12076356169523	0.0418763204271729	0	0.0515233808952938	0.0659109191827418	0.0395947292235604	0.0347253670601481	0.0145170571054931	0	0.075705398891456	0.0836813798560089	0.0819081262969644	0.11092813851146	0.100984971683487	0.027559820668747	0.047584655951429	0.083148828899591	0	0	0
GSM1297218	0.0752298646262858	0	0.191879813263306	0.0978954623161192	0	0.040232186733387	0	0	0.113072837564526	0.0345048253303289	0	0.0150838987430662	0.0773346771503379	0.0408862477599869	0.0688255536652674	0.118074224705451	0.0381405263288682	0	0.0833400131047064	0.0054998687083635	0	0
GSM1297220	0	0.040843331454332	0.0136074403011783	0.0527045257593427	0	0.0199836576587763	0.0527380703147742	0.00301504455774475	0.0298451831040619	0	0	0.0213697687062186	0.0631820877363659	0.256510454198307	0.0706296228735235	0.227156259861924	0.100893926158178	0.00530482968237752	0.0422157976328946	0	0	0
GSM1297222	0	0.0762110769749085	0.0401992395692926	0.144572439885776	0	0.0688507054866824	0	0	0.128242442275468	0	0	0.0988526669700544	0.176709596002376	0.134399960191471	0.0143497407713506	0.0691983064509052	0.0187044745760568	0	0	0.0297093508456581	0	0
GSM1297224	0	0.0229742892893237	0.0290585942028094	0.211234844152873	0	0	0.0985296191945704	0	0.0635923544678721	0.0135873048476231	0	0.0891535112048185	0.0187927253311343	0.0861737572777792	0.144534942161447	0.13433297457289	0.00281539355772365	0.00983726105155689	0.0753824286875789	0	0	0
GSM1297226	0	0.0210368206774724	0.0134483607845325	0.228438289372758	0	0	0.137217608706312	0.0885092320692621	0.0433240873054585	0	0.000481286609225352	0.0611704029845533	0.138805434961815	0.141540255819576	0.100844935213343	0	0	0	0	0.0251832854956913	0	0
GSM1297228	0.00495548755585107	0	0.0390399507203383	0.0777228598788892	0.0102700561985986	0	0	0.0527838276773402	0.105127822783038	0	0	0.0923102952935207	0.124644372460126	0.142671534222537	0.109777600286369	0.0209350310273723	0.196195068800208	0	0	0.0114725677534075	0.0120935253424026	0
GSM1297230	0.00374437176326707	0	0.0342631679816257	0.115482424975226	0	0	0	0.0466627347650467	0.0608119348562183	0	0	0.106043172478434	0.0311326724292922	0.223344243802654	0.127686296287879	0.131001283714975	0.0343970049024754	0	0.0854306920429068	0	0	0
GSM1297232	0	0	0.107885592262685	0.125338902869231	0	0.0458709257319182	0	0.037577927947543	0.0871445097370175	0	0	0.0328647444903209	0.0752948763493574	0	0.080216850159442	0.0878485661570578	0.184432463460461	0.0410227895282837	0.0945018513066825	0	0	0
GSM1297234	0.0239993000335371	0	0.0357919586768462	0.0940275001055179	0.0472329387933896	0.0669780078560358	0	0	0	0.0356131018468277	0	0.0493138723259035	0.0798303474509026	0.233452690645046	0.0290278176945434	0.098143545458746	0.0591197034293824	0	0	0.141955937349236	0.00551327833408635	0
GSM1297236	0	0.036639066588196	0.153852738782833	0.160730006047608	0	0	0.102510529410009	0	0	0.0340848866999019	0	0.0583424271177512	0.0561905931793537	0.0238410550152258	0.128364750536517	0.104016866785089	0.0482881850732675	0	0.0843815759530018	0	0.00875731881124584	0
GSM1297238	0	0.0244175346388802	0.141744282324046	0.0568705370151476	0	0.0102135565658603	0	0.0209374027310491	0.0894600712447956	0	0	0.0915928316789502	0.06958363458914	0.0713723749473072	0.137874975883525	0.00236149725035704	0.280403391668831	0	0.00316187549526911	6.03396684188351e-06	0	0
GSM1297240	0	0.0219035654088188	0.0342481225355064	0.103090109219353	0.0357491230186159	0	0.0205648400420953	0.0575775008329272	0.0305706399036215	0	0	0.0916591837290906	0.0767991528191175	0.105927006180524	0.222809543321502	0.0742129766297688	0.0633998804606544	0	0.0614883558984052	0	0	0
GSM1297242	0	0.116233026770258	0.019339079562568	0.223905301392382	0	0	0	0.0273910853648743	0.114397961515599	0.0807362564865433	0	0.126425206861214	0.0457129037531836	0.0333304287153777	0.112700923545514	0.0688579912902516	0.00979914691042347	0.00440427835744922	0	0.0167664094743611	0	0
GSM1297244	0	0.0783033825627792	0	0.133425635056523	0	0	0	0.0494932096032588	0.109408844715866	0	0.0409849803384882	0.0158430967413667	0.142956382019075	0.249935263198258	0.152126169873875	0	0.0193971593949265	0	0	0.00812587649558401	0	0
GSM1297246	0.0578861425149807	0	0.0389614419440955	0.365674283797295	0	0	0.0117663696335301	0	0.119338264348176	0	0	0.0197153844333893	0.050840802295855	0.111502561656531	0.133045343320922	0.0460812819279945	0	0	0.0451881241272314	0	0	0
GSM1297248	0	0.116706006134757	0.0317933868912908	0.0375185105657235	0.0146789520915017	0.00525226103726005	0	0	0.0692940116785837	0	0.00808965538600961	0.0349086513187582	0.194933528805669	0.257998570327319	0.0122823167462897	0	0	0.0265962898488429	0	0.189947859167994	0	0
GSM1297250	0.054715998357746	0	0	0.0936087351605959	0.0313451274974175	0.0434924378972954	0.107392749933195	0	0.0385338135542352	0.00536908737013721	0	0.0239190729867236	0.114326250911124	0	0.0975726916035688	0.257465221330524	0.00752743056957944	0.023336069332952	0.101395313494906	0	0	0
GSM1297252	0	0.0235783538813619	0.0143528281605739	0.175074804374791	0	0	0	0.0505584479857907	0.0483902875568086	0	0	0.108983789959956	0.0486895007100389	0	0.127054716296817	0.201244251070634	0.0891405286260575	0	0.112932491377171	0	0	0
GSM1297254	0.0454208024793224	0	0.00771646077898747	0.248955996709927	0	0	0	0.0520276942558723	0.104889089938863	0	0	0.0420637051327966	0.098254388634918	0.237104922871308	0.0428665684986389	0.0176456424138058	0.00389825754202766	0	0	0.0991564707435329	0	0
GSM1297256	0	0.118126957086751	0.0756154200346256	0.0488817056160204	0.0313826946474132	0.100011118264806	0	0	0.0721738831952887	0	0	0.0861986151560054	0.108314536564807	0.27491738279185	0.0173057515164558	0	0.0184407901688685	0	0	0.0486311449571079	0	0
GSM1297258	0	0	0.0875151620527624	0.226883672583196	0	0	0.123264794709324	0.00768455638605677	0.041146277558846	0.025656218984043	0	0.0407667831149538	0.0309664944701817	0.062439163822362	0.118941033086429	0.0777154730379714	0.0434208835871471	0.0207360951074952	0.0928633914992323	0	0	0
GSM1297260	0	0.0483739164313022	0.0204682278632638	0.146616732374134	0	0	0	0.0545605931802305	0.112898427583206	0	0	0.0903013431205898	0.109670601935626	0.199916209381318	0.0797691146038239	0.093849610036065	0	0	0.0435752234904418	0	0	0
GSM1297262	0	0.0382875248853627	0.139756892732413	0.123929640949118	0.0237941770118467	0	0	0.0485851933763916	0.0777819662890438	0	0.0154676773232796	0.000544815345995173	0.192868879017738	0.14817290151179	0.0477821682490052	0.10678958727953	0	0	0	0.0362385760284855	0	0
GSM1297264	0	0.0487832929754695	0	0.0319497840472111	0	0.170512439945134	0.0334443729085082	0	0.00674577040966432	0	0	0.0374837354095603	0.0514931633290012	0.0505756995542915	0.0168937704526484	0.48366609558136	3.78276214146558e-05	0.00276230185728483	0	0.0656517459084516	0	0
GSM1297266	0.0650083115857573	0	0.0158390566035059	0.183738882286815	0.082513767107274	0	0	0.0048319638989726	0.0815891461365124	0	0	0.0793966398155228	0.0626542803942058	0.286423168457132	0.0372565878139704	0.0306280796242406	0.00408880873485731	0	0.0660313075412336	0	0	0
GSM1297268	0	0.0138573209797251	0	0.280770241269218	0	0	0	2.53887457256995e-05	0.243996008657004	0	0	0	0.217804052346766	0.0763372486322388	0.0712120466742774	0	0	0	0	0.0784573880769101	0.0175403046181361	0
GSM1297270	0	0.0323051857768142	0.0354408712216341	0.29574428256578	0	0	0.0388023886379488	0.0393180485280197	0.113219265855447	0	0	0.0742839147281235	0.0771807353577358	0	0.0693037035349663	0.175399111644199	0	0	0.0490024921493313	0	0	0
GSM1297272	0	0.00232258547769662	0.0245899814274143	0.288031352719621	0	0	0.0301693161812641	0.0427272595350414	0.0959348579959332	0	0	0.0835896140676974	0.0323410397278155	0.0672138891486506	0.115899799530021	0.153243376161526	0	0.00725669464534986	0.0566802333819693	0	0	0
GSM1297274	0	0.0537963346161817	0.0831507246495406	0.0749752260689069	0	0	0.0058753174264731	0.0047671854412477	0.0611621084505276	0	0	0.0925174690752003	0.0613576886305949	0.231840803237421	0.100849787648923	0.182723001675854	0.0174897440579251	0	0.0294946090212047	0	0	0
GSM1297276	0	0	0	0.195848223356349	0.00544014603949241	0	0.0505687296246754	0.0531552359085555	0.0940118323822063	0.0266577814908473	0	0.132694321187225	0	0.085397437309361	0.102660606371438	0.155204131052583	0.0269417556108952	0	0.0640973512616337	0	0	0.00732244840473789
GSM1297278	0	0.053223835861737	0.073068573562578	0.129165697313578	0	0.0340831059456144	0	0	0.111891523019584	0	0	0.153601590762223	0.0897326844096847	0.160986113327089	0.0826686516995454	0.0396625379204151	0	0	0.0719156861779513	0	0	0
GSM1297280	0	0.044125475851569	0.0444696019726196	0.123570204348505	0	0.0273355943574858	0.113055944838629	0	0.0241504402529735	0	0	0.0565451532642324	0.0837883243087493	0.149835271631034	0.0487244817852953	0.0998153766113197	0.0674483456820174	0.0428062767840727	0	0.0743295083114971	0	0
GSM1297282	0	0.0162312869952454	0	0.282004683596236	0	0	0	0.0547522968967162	0.0221985537499996	0.0919485017033809	0	0.116725694682983	0.00347609006631348	0.0113295148286096	0.106813001245382	0.114705719991578	0.00223251698443196	0.1205264874339	0.0570556518252237	0	0	0
GSM1297284	0.0289591202307371	0	0.0228518492349872	0.0729398833409591	0	0	0	0.0449596507763706	0.166332226583895	0	0	0.090162862774972	0.165711726120279	0.309319539639909	0.013221186828901	0.0282240406384112	0.0315281258962642	0	0	0.00881201636329461	0.0169777715710198	0
GSM1297286	0	0	0.0407129134570457	0.0640503551897962	0.22307803702369	0.00233857880872036	0.0490810782586973	0	0.0685754531092476	0	0.0582842278457167	0	0.184853485315889	0.196742157997495	0.00219967205004968	0.0239601409701328	0.00715368334819756	0.00701279308401663	0	0.0719574235413056	0	0
GSM1297288	0	0.020359707244181	0.0427384642488092	0.0217646938748017	0.053807387569831	0.130511237356991	0.0134522004159178	0	0	0	0	0.0572531500330956	0.0864217519429571	0.478398582065831	0.0470933658569448	0.0324023409264004	0	0	0	0.0157971184642391	0	0
GSM1297290	0	0.0349857929928932	0.0422454111957052	0.08466829892217	0	0	0	0.0384122203558806	0.0922611433020798	0	0	0.0832605170060546	0.124787800754659	0.121207854513579	0.125750697867469	0.0572398251695529	0.131140158712593	0.00544328573219758	0.0585969934751657	0	0	0
GSM1297292	0	0	0.00103432305326619	0.220918146440295	0	0	0.0242728941652778	0.0294293756196484	0.0434044734991933	0	0	0.131519328770961	0.0519752838578581	0.145938935976823	0.124577764507616	0.0883214094258364	0.0476176194480912	0	0.0909904452351336	0	0	0
GSM1297294	0	0.0525819334353735	0	0.183626642594281	0	0	0	0.00410801181692653	0.166344802779451	0	0.0241333943494796	0	0.263348706383972	0.236579327661569	0.0242695077206429	0	0	0	0.0450076732583049	0	0	0
GSM1297296	0	0.0294556531361017	0.126434328130098	0.184485892037921	0.00978638520931824	0	0.0645491602687798	0	0.0471760454491206	0.0582670399613792	0	0.0461637071926293	0.0406618071167602	0.0277547351941844	0.0875428190902272	0.1554680670073	0.0131124771470819	0.0276937049602981	0.0814481780988001	0	0	0
GSM1297298	0	0.00576139606293998	0.0740992555753144	0.277368004860061	0	0	0.110694293014703	0	0	0.00236776617043786	0	0.0570071639158008	0.0102978001500354	0.048472257344682	0.13221842054509	0.0859421676491161	0.0117767665238624	0.065382627556546	0.110568771358343	0	0.00804330927306939	0
GSM1297300	0	0.0121462486230814	0.0458386752553439	0.186791269525128	0	0	0	0.035698639742535	0.0349105640862891	0.021253438139578	0	0.0916458463940902	0.0446042737638588	0.0521387967565608	0.286461065416994	0.0664848016562965	0	0.047509565139136	0.0745168155011081	0	0	0
GSM1297302	0	0	0.0276026043475949	0.270458302493587	0	0	0.183402561997437	0.0343773944793154	0.0270076529570349	0.032994514060618	0	0.023752530085196	0.0150716717757486	0.0791982881280709	0.160089005433318	0	0.0934126233138062	0	0.0526328509282725	0	0	0
GSM1297304	0.0128718346896266	0	0	0.0805032515618342	0	0	0	0.0695242406289412	0.0832128462424486	0.0687619279258805	0	0.140872549507422	0.0535424325803757	0.0827155626680214	0.0497922956708582	0.147494176008334	0.00901026754388587	0.0793478501377796	0.122350764834591	0	0	0
GSM1297306	0	0	0.0760960080267831	0.0701293648375101	0.0243578782585771	0.0333759467806524	0.0118313378499779	0	0.0203128949578238	0	0	0.0720950375483138	0.0600689227489923	0.336183766242008	0.137196470290495	0.0840653211704866	0	0.0506106878985402	0.00774786140394024	0.0159285019858997	0	0
GSM1297308	0.0130962446553761	0.0274343171649105	0.0640447476326543	0.113255449646269	0	0.0331267664245754	0.0437454544129253	0	0.0648074951904984	0.0706709692698424	0	0.0685461450059071	0.0395897627164522	0.0241934470736334	0.129366537278102	0.211846613494257	0.0274031769205858	0.00104387857337063	0.0678289945406402	0	0	0
GSM1297310	0	0.0372865801523912	0.102419902375528	0.131292114145553	0	0.0432214679049688	0	0	0.0437449893886592	0	0	0.0872648801075064	0.0818007664578787	0.136063522989779	0.0992131093956263	0	0.183746871969764	0	0.0539457951123447	0	0	0
GSM1297312	0	0	0.0106478628254968	0.269896290618338	0	0	0.141144870303246	0.0475472252398631	0.0595570674195053	0	0	0.0121168596738923	0.105475043457958	0.088522600838174	0.0999146345724092	0.00101184441062002	0.0408969858668498	0.0454831010469102	0	0.0777856137267382	0	0
