# Supplementary material for: Identification of disulfidptosis in esophageal squamous cell carcinoma based on single-cell and bulk RNA-seq data to predict prognosis and treatment response
Source: Front Immunol. 2025 Apr 15;16:1567793. doi: 10.3389/fimmu.2025.1567793 (PMC12037556; doi:10.3389/fimmu.2025.1567793)
Supplement: Supplementary file 1 [file Presentation1.zip › Prognostic signature and immune microenvironment/immune_infiltration/SupplementaryTable_cibersort_Score_cor_p.txt]

Score	B cells naive	B cells memory	Plasma cells	T cells CD8	T cells CD4 naive	T cells CD4 memory resting	T cells CD4 memory activated	T cells follicular helper	T cells regulatory (Tregs)	T cells gamma delta	NK cells resting	NK cells activated	Monocytes	Macrophages M0	Macrophages M1	Macrophages M2	Dendritic cells resting	Dendritic cells activated	Mast cells resting	Mast cells activated	Eosinophils	Neutrophils
Score	0	0.831871544876227	0.752746389143329	0.000829528361360545	0.794596386642368	0.30080154431265	0.249683302199265	0.383531725956142	0.983936872190982	0.452095313419858	0.0833315417139402	0.013646368381758	0.00902293431811681	0.000713470211360931	0.20773497414614	0.908389741486091	0.210315734395633	0.164233250532947	0.450129573651614	0.101593704168527	0.0321123814744422	0.908389741486091	0.551949761781877
B cells naive	0.735453635086752	0	2.38639011844183e-07	0.0855769620755948	0.424794775341548	0.56077629221569	0.43752507111021	0.143672319261139	0.43022731802067	0.0117202172412838	0.607022625283917	0.0738601401387143	0.471922848254058	0.885827135109132	0.43022731802067	0.36848774700824	0.871212029371818	0.691336827947594	0.00235740184172031	0.944104602708065	0.718080689488963	0.422062154070853	0.43022731802067
B cells memory	0.630759820151722	6.60266040675604e-09	0	0.939876525360245	0.887276157329623	0.498698084646728	0.940515617824297	0.471922848254058	0.245166619095003	0.424794775341548	0.938678947697812	0.00957456830625391	0.141893552940689	0.211936011226886	0.383531725956142	0.0284426056842776	0.381348235832451	0.617901242194404	0.0140372004730181	0.00294300067228837	0.21948800855762	0.00399512694375394	0.143106931484697
Plasma cells	0.00010819935148181	0.0301645954332271	0.902727255583161	0	0.379899859019252	0.612019802812187	0.612019802812187	0.706893655677142	0.178980012880481	0.335213077765904	0.135054845982583	0.102208303845488	0.316062246933506	0.629907062000545	0.0638179273368693	0.680307609908718	0.940515617824297	0.831871544876227	0.630739005358528	0.940515617824297	0.826035907908603	0.938678947697812	0.352765403320154
T cells CD8	0.687812682508611	0.278634519916238	0.817135749635582	0.234246553387365	0	0.000456099345666307	2.5859721278212e-16	0.000312874323671638	0.0117104570796989	0.352765403320154	0.046659721079198	0.173096689639682	0.452095313419858	0.00289586420760216	1.17604769523371e-05	0.015309188066016	0.901898473047953	0.00798357435854717	0.452095313419858	0.263171742727172	0.263171742727172	0.217317626697606	0.210315734395633
T cells CD4 naive	0.167640386356062	0.427785867184301	0.36860293213019	0.483810120800148	4.97881380744536e-05	0	0.555695153151765	0.471922848254058	0.00902293431811681	0.323236394347553	0.210315734395633	0.00312668556868266	0.155985089012258	0.211371680579238	0.0259849055732915	0.011624541251199	0.908389741486091	0.653766342798668	0.483471430690401	0.027033814441256	0.00227359696681927	0.210363486076166	0.653766342798668
T cells CD4 memory resting	0.132243330018583	0.299177222537812	0.918210899615025	0.483544021503722	2.04424674136063e-18	0.421713317806873	0	0.235905789043097	7.32792226757954e-08	0.00289586420760216	0.0189669493960771	0.416550477245783	0.607022625283917	0.607022625283917	0.115363015715617	0.0781308184416124	0.43022731802067	0.0133423691929367	0.450129573651614	0.00716966243146566	0.863371506906654	0.285335084246178	0.537640069665849
T cells CD4 memory activated	0.24103377243884	0.0601947266469594	0.344482801983697	0.586749674672726	2.9679777739602e-05	0.344271035621969	0.120283979393516	0	0.210315734395633	4.300599266663e-11	0.000456099345666307	0.452095313419858	0.0855769620755948	6.37856617503527e-06	2.60555834948633e-06	0.0021541249733621	0.0152338264180172	0.355865017500697	0.0934062629951031	0.00716966243146566	0.000931779802918713	0.36848774700824	0.452095313419858
T cells follicular helper	0.980047793644773	0.291458201317753	0.127913018658262	0.079232258666458	0.00290010578001651	0.0020186960114272	1.45229969351119e-09	0.0961148187793205	0	0.00943282858540571	0.761893488941225	0.352765403320154	0.00064944412788833	0.3778375959695	0.761893488941225	0.0722462206859441	0.00798357435854717	0.352765403320154	0.794596386642368	0.607022625283917	0.0170789945871063	0.245166619095003	0.094383523580453
T cells regulatory (Tregs)	0.321317677748752	0.00296479803732081	0.278719101607498	0.192118167099036	0.209126597623084	0.182698831587747	0.000492182454256493	5.09952482213004e-13	0.00219975053967959	0	0.0455198199488101	0.992135321658294	0.885827135109132	0.00607493859580338	0.555591022861442	0.124286346858005	0.0284426056842776	0.971482284832657	0.0677595067077365	0.00798357435854717	0.112646255812198	0.328238644966258	0.0392554539514792
T cells gamma delta	0.028984884074414	0.469691285327077	0.897866819537038	0.0549828029099053	0.014938487776344	0.0971814630235995	0.00539770891904171	5.04773979393541e-05	0.648737192952444	0.0143936189561455	0	0.00798357435854717	0.14581611274	5.04735838953221e-09	1.82351255076184e-06	0.212307078617197	0.00608860950684492	0.607477503756972	0.452095313419858	0.000254196549705516	1.51914263540842e-05	0.212307078617197	0.840593058590937
NK cells resting	0.00355992218654556	0.0248146715881056	0.00227064861017879	0.0387825975065883	0.0759436069170144	0.000556129844232093	0.264341767906534	0.32086578121737	0.207509495695724	0.992135321658294	0.00173555964316243	0	1.17604769523371e-05	0.00210396627856679	0.000336358348656631	0.102208303845488	0.00399512694375394	0.43022731802067	0.959094220267479	0.000171657942066489	8.29038237585863e-06	0.21185267971698	0.966071176864667
NK cells activated	0.00203283500447691	0.345081924612651	0.0583277846080301	0.177394620808529	0.322749603018065	0.0672030620645697	0.472661886090639	0.0304423975762985	7.60060014362701e-05	0.802032102294374	0.0616692650718578	6.97261479387577e-07	0	0.018108451587854	0.682105148629231	0.249683302199265	0.704292689079393	0.245166619095003	0.940515617824297	0.00933347613284075	3.5169362778309e-06	0.901898473047953	0.354545556895409
Monocytes	9.02412915555327e-05	0.809599653978744	0.101360701021554	0.502929749107154	0.00048856684584852	0.0994198813791672	0.468663773607069	2.77328964131968e-07	0.231481531127559	0.00115255752015242	7.98001326408254e-11	0.000307694673150084	0.00508181842979301	0	0.000254196549705516	6.72527431604646e-05	0.0012226248721133	0.761893488941225	0.791492527126673	2.80093456290794e-05	7.32792226757954e-08	0.908389741486091	0.102208303845488
Macrophages M0	0.0927828145395801	0.29013463612162	0.240502522533849	0.020684071310764	6.85509639061119e-07	0.00749762097569279	0.0455980299271215	9.26878464244148e-08	0.647190779265234	0.419438282081168	5.76604759134178e-08	3.32369909739754e-05	0.558086030696644	2.27806611506479e-05	0	9.78339072062339e-06	1.81844747487263e-05	0.416550477245783	0.22001332431809	0.000254196549705516	0.000713470211360931	0.107213495653506	0.424794775341548
Macrophages M1	0.851003269365341	0.224296889483277	0.00854402384191738	0.553926354313028	0.00417523310891345	0.0028027550052298	0.0265583019208643	0.000327419930321477	0.0239868875004716	0.0501075390494722	0.102525588347045	0.0385396396800843	0.132203389382355	5.05060126501513e-06	5.02703871020174e-07	0	0.844769674571248	0.938678947697812	0.0375177550443665	0.279433123983532	0.00064944412788833	0.424794775341548	0.753242151253077
Macrophages M2	0.0972606360643835	0.785123884176974	0.236646928955316	0.914992000080984	0.836401784644094	0.855486130857089	0.291339894076579	0.00409446717954612	0.00166781650020336	0.00850909628945148	0.00117921686100949	0.000742177732634131	0.581807004022107	0.000173970337533909	1.22188170248359e-06	0.754616389142696	0	0.811423766122418	0.231141527991689	0.000392864019414709	0.000832839677098985	0.0828355608055438	0.22001332431809
Dendritic cells resting	0.0714057611012815	0.568371779498417	0.490901777395554	0.736518680048517	0.0017115665769713	0.529731621635284	0.00342788141320509	0.213800326719786	0.207887247594044	0.963802582976273	0.475417176853282	0.284548676760931	0.127002898394316	0.650470330479465	0.265077576429135	0.896365367038238	0.705585883584712	0	0.342463430872798	0.0117104570796989	0.252949716749483	0.28909254713646	0.885827135109132
Dendritic cells activated	0.310702266225474	0.000382029547472461	0.0037173613900878	0.506087028014945	0.318832209545526	0.355437494499663	0.311354448177994	0.0335967191010055	0.687148302766323	0.0222294033863325	0.323435777584957	0.943930675283013	0.913855433293457	0.678869084531573	0.110441471100385	0.0115667387093304	0.116941168312001	0.19762711821118	0	0.470365622775746	0.831871544876227	0.539238960660761	0.43022731802067
Mast cells resting	0.0373447212951501	0.925446408978656	0.000511826203876238	0.910445149469491	0.142508018789022	0.0079071235915136	0.00143802467182119	0.00144526792096739	0.472293178970417	0.00171533051855406	2.24449334548045e-05	1.35697977918173e-05	0.00213969018065124	1.9927597680768e-06	2.3108777245956e-05	0.152418067627381	4.03733774892586e-05	0.00291604267201989	0.338365783973066	0	7.4529621079617e-20	0.0021541249733621	0.885827135109132
Mast cells activated	0.00977333349222155	0.598873618506606	0.108442691975109	0.721557057896448	0.141608401787069	0.000359461971038619	0.774645581295694	0.000128902344277292	0.00472541352212427	0.0440789696656426	9.60722615278054e-07	3.9321971743203e-07	1.390093390447e-07	1.73784717808211e-09	8.92254903032767e-05	7.70091851250984e-05	0.000111923118661524	0.134973169016523	0.734362710815104	2.9458348252813e-22	0	0.121549101611737	0.154206144877092
Eosinophils	0.855052095198407	0.270253236993985	0.000740617340973221	0.894214680278971	0.106511405970368	0.0981141950869074	0.156765125336833	0.223524505790043	0.127164848550062	0.186823576581585	0.103216484861325	0.100483484450741	0.837731783265885	0.858123115475003	0.0413441547204675	0.274642648201887	0.0284849556920249	0.159972160470768	0.402830686027209	0.000332058790360166	0.0485235543983615	0	0.107213495653506
Neutrophils	0.414507726239354	0.292486556124725	0.0593922047663763	0.209149448608787	0.0965783313407739	0.528730651160051	0.399511198012567	0.316153163943635	0.0343212813019829	0.0122576318662721	0.747562996770596	0.954615787415679	0.211606241467221	0.0379800562968518	0.277578648575424	0.634152483070772	0.109609010777633	0.81229998160205	0.291803989177562	0.807431834481351	0.0658271290384424	0.0415293382373263	0
