# Supplementary material for: Identification of disulfidptosis in esophageal squamous cell carcinoma based on single-cell and bulk RNA-seq data to predict prognosis and treatment response
Source: Front Immunol. 2025 Apr 15;16:1567793. doi: 10.3389/fimmu.2025.1567793 (PMC12037556; doi:10.3389/fimmu.2025.1567793)
Supplement: Supplementary file 1 [file Presentation1.zip › Prognostic signature and immune microenvironment/immune_infiltration/SupplementaryTable_cibersort_Score_cor_r.txt]

Score	B cells naive	B cells memory	Plasma cells	T cells CD8	T cells CD4 naive	T cells CD4 memory resting	T cells CD4 memory activated	T cells follicular helper	T cells regulatory (Tregs)	T cells gamma delta	NK cells resting	NK cells activated	Monocytes	Macrophages M0	Macrophages M1	Macrophages M2	Dendritic cells resting	Dendritic cells activated	Mast cells resting	Mast cells activated	Eosinophils	Neutrophils
Score	1	0.0254283966457351	0.036167665855609	-0.285324668173181	0.0302388011609081	-0.103581035718614	0.112943398687376	0.0880764316696817	-0.00188244599170006	-0.0745462097390406	0.163263866406524	-0.216779458906399	0.229142102161434	-0.288429871383201	-0.126017680605317	0.0141380536898709	0.124335423718079	0.135082239179082	-0.0761947917644867	0.155754336741977	-0.192655456962554	-0.0137495407773848	-0.0613621008197931
B cells naive	0.0254283966457351	1	-0.416610903468915	0.162100535447211	-0.0814123684341303	0.0596355888407658	-0.0780269339290651	-0.140756261192525	0.0792802663314113	0.220887784564082	0.0543791373488754	-0.167729923091776	-0.0709789120812905	-0.0181344556702765	-0.0794973829418347	0.0912766623062618	-0.0205202756180211	-0.0429185414900415	-0.262666378041468	0.00704341580168404	0.0395785232700758	0.0828418358411653	0.0791120290604014
B cells memory	0.036167665855609	-0.416610903468915	1	-0.00919917300060883	-0.0174035944735266	0.0675980639166632	-0.0077292681059649	-0.0710668898592533	-0.114215761164204	-0.081398091824087	-0.00966127956528968	0.226751965742987	0.14178396859368	0.122848107798776	0.0881755739233584	-0.196021569196022	-0.0888997361486354	-0.0518173698005739	0.215796811919331	-0.257116911653583	0.120387323693916	-0.249927490891817	-0.14119477032063
Plasma cells	-0.285324668173181	0.162100535447211	-0.00919917300060883	1	-0.0893547623714739	0.0526671196184595	-0.0526991342612628	0.0408965064978044	-0.131537594417203	-0.0979424392583607	0.143695122571081	-0.154609597955359	-0.101265667676147	0.0503909198249699	-0.172841485226534	0.0445297135587173	0.00803458813110212	0.0253220971066494	-0.050019466635146	-0.00846609201501514	0.0268200896281933	-0.0100087439635446	0.0943223213156158
T cells CD8	0.0302388011609081	-0.0814123684341303	-0.0174035944735266	-0.0893547623714739	1	-0.298361085721853	-0.593486628743233	0.306714498175485	0.221378393579677	0.0943270332909997	0.181672064958277	-0.132990886317108	-0.0743265521343485	-0.258007482298589	-0.361065776161155	0.213138353186819	-0.0155423528356704	-0.232811512800875	-0.074928991462623	-0.110050255113626	-0.110297330706237	-0.121045542333044	-0.124587730902889
T cells CD4 naive	-0.103581035718614	0.0596355888407658	0.0675980639166632	0.0526671196184595	-0.298361085721853	1	0.0604212552898199	-0.0710980097053247	-0.229292086637444	-0.100045904403575	-0.124364628745186	0.255519438240805	-0.137117789840224	0.123546096813398	0.199244166659534	-0.222135673381243	-0.0137079137776319	-0.0472749242235019	0.0694732281700546	-0.197938134066718	0.263806633068033	-0.124021756720536	-0.0473898291584085
T cells CD4 memory resting	0.112943398687376	-0.0780269339290651	-0.0077292681059649	-0.0526991342612628	-0.593486628743233	0.0604212552898199	1	-0.116540648298603	-0.43273112066625	-0.257866505979298	-0.207148678861328	0.0838682786976651	-0.054016627908013	0.0545048191347367	0.149625437584324	-0.165789830596918	0.0792996465695814	0.217634287253014	0.0760924578760822	0.236469836258219	0.0215478119498978	0.106284033021003	0.0633515401919578
T cells CD4 memory activated	0.0880764316696817	-0.140756261192525	-0.0710668898592533	0.0408965064978044	0.306714498175485	-0.0710980097053247	-0.116540648298603	1	-0.124759939220786	-0.505834575157261	0.298135553172016	-0.0746156622649593	-0.161832242855672	-0.372730903821205	-0.386271918836875	0.265545255433158	0.213587575867296	-0.0933708791737397	0.158923504743317	0.236365057879978	-0.282294450249272	0.0914283594943026	0.0753437612065357
T cells follicular helper	-0.00188244599170006	0.0792802663314113	-0.114215761164204	-0.131537594417203	0.221378393579677	-0.229292086637444	-0.43273112066625	-0.124759939220786	1	0.227439741469561	0.0342770841502976	-0.0946614306278996	0.291334421541395	-0.0898829911038911	-0.0344388540545899	0.168692260136215	-0.233359020139035	-0.0945831488178862	-0.0303067128433871	-0.0540615542764094	-0.21027090665712	-0.11443894349715	-0.158288279257081
T cells regulatory (Tregs)	-0.0745462097390406	0.220887784564082	-0.081398091824087	-0.0979424392583607	0.0943270332909997	-0.100045904403575	-0.257866505979298	-0.505834575157261	0.227439741469561	1	-0.182656924129723	0.000741950019178419	-0.0188700779902745	0.241040379964676	0.060717289838152	-0.146660607352479	-0.196123333338221	-0.00341595452963446	-0.170834022516482	-0.232765007423647	0.15067936885741	-0.0991152482258115	-0.186862720049975
T cells gamma delta	0.163263866406524	0.0543791373488754	-0.00966127956528968	0.143695122571081	0.181672064958277	-0.124364628745186	-0.207148678861328	0.298135553172016	0.0342770841502976	-0.182656924129723	1	-0.232516649091688	0.139962926120847	-0.461440101324953	-0.391951997773121	0.122434226512558	0.240572024191038	-0.0536815035046505	0.0742215161854923	0.311122937212867	-0.356594129166583	0.122190502555284	0.0242226960775194
NK cells resting	-0.216779458906399	-0.167729923091776	0.226751965742987	-0.154609597955359	-0.132990886317108	0.255519438240805	0.0838682786976651	-0.0746156622649593	-0.0946614306278996	0.000741950019178419	-0.232516649091688	1	-0.360842199968996	0.266695852728377	0.30490822091466	-0.154800484318592	-0.249885943533346	-0.0804210622488299	0.0052937923955386	-0.318890644749688	0.368284392672265	-0.123162266546778	-0.00428374798384553
NK cells activated	0.229142102161434	-0.0709789120812905	0.14178396859368	-0.101265667676147	-0.0743265521343485	-0.137117789840224	-0.054016627908013	-0.161832242855672	0.291334421541395	-0.0188700779902745	0.139962926120847	-0.360842199968996	1	-0.208569502591625	-0.0440637145147869	0.112954986893004	0.0414373906335071	0.114487387215615	-0.00814242516925701	0.228038327522061	-0.381335408342075	0.0154142250944496	-0.0938178607352645
Monocytes	-0.288429871383201	-0.0181344556702765	0.122848107798776	0.0503909198249699	-0.258007482298589	0.123546096813398	0.0545048191347367	-0.372730903821205	-0.0898829911038911	0.241040379964676	-0.461440101324953	0.266695852728377	-0.208569502591625	1	0.310890434473272	-0.33354954397065	-0.27702321406975	0.0340959676591325	-0.0311550771196225	-0.346688136634965	0.430863976076218	-0.0134550977109921	-0.15524402393924
Macrophages M0	-0.126017680605317	-0.0794973829418347	0.0881755739233584	-0.172841485226534	-0.361065776161155	0.199244166659534	0.149625437584324	-0.386271918836875	-0.0344388540545899	0.060717289838152	-0.391951997773121	0.30490822091466	-0.0440637145147869	0.310890434473272	1	-0.365115865480043	-0.35336627471814	-0.083739668171418	-0.11971571648873	-0.310666306141332	0.288622369815464	-0.152655980509068	0.0815908364125121
Macrophages M1	0.0141380536898709	0.0912766623062618	-0.196021569196022	0.0445297135587173	0.213138353186819	-0.222135673381243	-0.165789830596918	0.265545255433158	0.168692260136215	-0.146660607352479	0.122434226512558	-0.154800484318592	0.112954986893004	-0.33354954397065	-0.365115865480043	1	0.0235232573310802	-0.00980410257363884	-0.188361466245314	0.107403924923509	-0.291113677523815	0.0820895152837605	-0.0358091759274129
Macrophages M2	0.124335423718079	-0.0205202756180211	-0.0888997361486354	0.00803458813110212	-0.0155423528356704	-0.0137079137776319	0.0792996465695814	0.213587575867296	-0.233359020139035	-0.196123333338221	0.240572024191038	-0.249885943533346	0.0414373906335071	-0.27702321406975	-0.35336627471814	0.0235232573310802	1	-0.0284308937488132	0.117595504479444	0.3017765051868	-0.284741716265416	0.163769077146489	0.119994263223624
Dendritic cells resting	0.135082239179082	-0.0429185414900415	-0.0518173698005739	0.0253220971066494	-0.232811512800875	-0.0472749242235019	0.217634287253014	-0.0933708791737397	-0.0945831488178862	-0.00341595452963446	-0.0536815035046505	-0.0804210622488299	0.114487387215615	0.0340959676591325	-0.083739668171418	-0.00980410257363884	-0.0284308937488132	1	-0.0967468987316541	0.22125662000783	-0.112157664493758	0.105472714286979	-0.0178723826583896
Dendritic cells activated	-0.0761947917644867	-0.262666378041468	0.215796811919331	-0.050019466635146	-0.074928991462623	0.0694732281700546	0.0760924578760822	0.158923504743317	-0.0303067128433871	-0.170834022516482	0.0742215161854923	0.0052937923955386	-0.00814242516925701	-0.0311550771196225	-0.11971571648873	-0.188361466245314	0.117595504479444	-0.0967468987316541	1	0.0719707416919178	-0.0255373313266315	-0.0629074141635348	0.0792236518996137
Mast cells resting	0.155754336741977	0.00704341580168404	-0.257116911653583	-0.00846609201501514	-0.110050255113626	-0.197938134066718	0.236469836258219	0.236365057879978	-0.0540615542764094	-0.232765007423647	0.311122937212867	-0.318890644749688	0.228038327522061	-0.346688136634965	-0.310666306141332	0.107403924923509	0.3017765051868	0.22125662000783	0.0719707416919178	1	-0.642901130628053	0.265284026134922	-0.0183450052876773
Mast cells activated	-0.192655456962554	0.0395785232700758	0.120387323693916	0.0268200896281933	-0.110297330706237	0.263806633068033	0.0215478119498978	-0.282294450249272	-0.21027090665712	0.15067936885741	-0.356594129166583	0.368284392672265	-0.381335408342075	0.430863976076218	0.288622369815464	-0.291113677523815	-0.284741716265416	-0.112157664493758	-0.0255373313266315	-0.642901130628053	1	-0.147675710795979	0.137806773924327
Eosinophils	-0.0137495407773848	0.0828418358411653	-0.249927490891817	-0.0100087439635446	-0.121045542333044	-0.124021756720536	0.106284033021003	0.0914283594943026	-0.11443894349715	-0.0991152482258115	0.122190502555284	-0.123162266546778	0.0154142250944496	-0.0134550977109921	-0.152655980509068	0.0820895152837605	0.163769077146489	0.105472714286979	-0.0629074141635348	0.265284026134922	-0.147675710795979	1	0.152518728205465
Neutrophils	-0.0613621008197931	0.0791120290604014	-0.14119477032063	0.0943223213156158	-0.124587730902889	-0.0473898291584085	0.0633515401919578	0.0753437612065357	-0.158288279257081	-0.186862720049975	0.0242226960775194	-0.00428374798384553	-0.0938178607352645	-0.15524402393924	0.0815908364125121	-0.0358091759274129	0.119994263223624	-0.0178723826583896	0.0792236518996137	-0.0183450052876773	0.137806773924327	0.152518728205465	1
