# Supplementary material for: Identification of disulfidptosis in esophageal squamous cell carcinoma based on single-cell and bulk RNA-seq data to predict prognosis and treatment response
Source: Front Immunol. 2025 Apr 15;16:1567793. doi: 10.3389/fimmu.2025.1567793 (PMC12037556; doi:10.3389/fimmu.2025.1567793)
Supplement: Supplementary file 1 [file Presentation1.zip › Prognostic signature and immune microenvironment/immune_infiltration/SupplementaryTable_cibersort_sign_stat.txt]

pvalue	p.signif
B cells memory	0.851074004900866
B cells naive	0.37481383083422
Dendritic cells activated	0.367666437498274
Dendritic cells resting	0.0755740933481064
Eosinophils	0.750843849062446
Macrophages M0	0.0317243333873769	*
Macrophages M1	0.923007695212847
Macrophages M2	0.0781684779683111
Mast cells activated	0.0215602958055088	*
Mast cells resting	0.0251438843656857	*
Monocytes	0.00270946824384941	**
Neutrophils	0.99817954830417
NK cells activated	0.0264964129711205	*
NK cells resting	0.0199995364496319	*
Plasma cells	0.000418148917828897	***
T cells CD4 memory activated	0.241039892837872
T cells CD4 memory resting	0.147398001719041
T cells CD4 naive	0.232992830420086
T cells CD8	0.902415475063144
T cells follicular helper	0.795209112438675
T cells gamma delta	0.262845263972222
T cells regulatory (Tregs)	0.361584989291241
