# Supplementary material for: Identification of disulfidptosis in esophageal squamous cell carcinoma based on single-cell and bulk RNA-seq data to predict prognosis and treatment response
Source: Front Immunol. 2025 Apr 15;16:1567793. doi: 10.3389/fimmu.2025.1567793 (PMC12037556; doi:10.3389/fimmu.2025.1567793)
Supplement: Supplementary file 1 [file Presentation1.zip › Prognostic signature and immune microenvironment/immune_infiltration/SupplementaryTable_estimate.txt]

sample	StromalScore	ImmuneScore	ESTIMATEScore	TumorPurity
GSM1296956	1454.32844048397	2328.23077847494	3782.55921895891	0.399135056379856
GSM1296958	-303.764791783769	441.678215141804	137.913423358035	0.810827769172526
GSM1296960	495.575262377737	820.836954608587	1316.41221698632	0.697981607320468
GSM1296962	839.055486153652	197.044899644511	1036.10038579816	0.726848194913796
GSM1296964	56.0754412146613	616.15131925627	672.226760470931	0.762477749840785
GSM1296966	573.767377823482	1861.2348947379	2435.00227256138	0.571538089297688
GSM1296968	869.112165580449	931.436415445296	1800.54858102575	0.645371466592869
GSM1296970	847.947237459034	937.753702582718	1785.70094004175	0.647034755294843
GSM1296972	646.4663394763	1335.81009031887	1982.27642979517	0.624767663531422
GSM1296974	1541.22868657085	1900.00984376183	3441.23853033268	0.444553044651978
GSM1296976	217.639675970701	436.395221235501	654.034897206202	0.76420278716651
GSM1296978	397.171893664193	943.288770233267	1340.46066389746	0.695449351718586
GSM1296980	-197.306879681982	678.754462636712	481.44758295473	0.780295523302385
GSM1296982	851.371501855995	1411.68692641708	2263.05842827307	0.592064660876832
GSM1296984	1490.75352180437	1459.67506627086	2950.42858807523	0.50787867667792
GSM1296986	1023.78634745585	1121.03348622939	2144.81983368524	0.605961864783585
GSM1296988	434.504298912245	497.570943734825	932.07524264707	0.737250242854142
GSM1296990	1358.16559766174	747.358246012199	2105.52384367394	0.61054032171141
GSM1296992	1006.61614989084	1308.70264466756	2315.3187945584	0.585865141372567
GSM1296994	1.06027377056947	484.446467040653	485.506740811223	0.779922741630576
GSM1296996	509.06820134671	593.491380928786	1102.5595822755	0.720113697343012
GSM1296998	746.053575852298	714.400388412162	1460.45396426446	0.682685418567174
GSM1297000	541.012734503156	933.078421541072	1474.09115604423	0.681221325120143
GSM1297002	364.125157587202	660.052948467296	1024.1781060545	0.728049013979789
GSM1297004	511.700496213503	1111.12789263198	1622.82838884548	0.665076864822432
GSM1297006	333.437627929822	561.200217521103	894.637845450924	0.740951876474329
GSM1297008	975.159698017365	667.946120967228	1643.10581898459	0.662851152794889
GSM1297010	41.2093407028423	397.24389843234	438.453239135183	0.78422697078954
GSM1297012	652.052282130338	950.520994906212	1602.57327703655	0.667294244608834
GSM1297014	1178.29047385566	1253.80252265318	2432.09299650884	0.571888462294469
GSM1297016	1827.77809365313	1299.76044520231	3127.53853885545	0.485314425788716
GSM1297018	-41.6299014605687	51.5754963049062	9.94559484433746	0.821678181259135
GSM1297020	1850.39412565853	1721.25080325163	3571.64492891016	0.427326021115494
GSM1297022	24.8018923637089	701.103508491201	725.90540085491	0.757356046836728
GSM1297024	1064.7435515206	737.541353778285	1802.28490529889	0.645176756643373
GSM1297026	1338.02272414591	1218.88234807257	2556.90507221849	0.556764063780564
GSM1297028	1253.69538224789	802.262162524518	2055.95754477241	0.616286403198123
GSM1297030	587.402879500316	716.684226536118	1304.08710603643	0.699276048868442
GSM1297032	617.500959044716	550.30078907713	1167.80174812185	0.713435860399255
GSM1297034	654.661232802888	201.012120799061	855.673353601949	0.744780736640333
GSM1297036	475.205670181695	4.5626569325735	479.768327114268	0.780449660449338
GSM1297038	335.070562947051	1105.2467323368	1440.31729528385	0.684842294363633
GSM1297040	959.032254978809	581.066324903349	1540.09857988216	0.674096270083375
GSM1297042	245.240606637695	241.773212316104	487.013818953799	0.779784265308246
GSM1297044	1045.50077949506	1087.09008145957	2132.59086095462	0.60738885566048
GSM1297046	478.460897350002	781.301512127536	1259.76240947754	0.703912291543491
GSM1297048	1198.25225046016	1846.33227852262	3044.58452898278	0.495924744241525
GSM1297050	1255.44266208231	1143.56381828695	2399.00648036926	0.575865819086137
GSM1297052	1523.11829567103	930.072485698318	2453.19078136935	0.569345231360626
GSM1297054	333.150215607625	515.742584900422	848.892800508047	0.745444544902619
GSM1297056	1816.38496264304	1319.03568434459	3135.42064698763	0.484302488364639
GSM1297058	417.897443172257	116.310457474201	534.207900646458	0.775428611688362
GSM1297060	187.947780273256	85.9258077449482	273.873588018204	0.798986326062489
GSM1297062	652.325802805473	287.489823960556	939.815626766029	0.736482128901946
GSM1297064	1253.87750547147	1822.72791772927	3076.60542320074	0.491837706347107
GSM1297066	244.200197954474	774.658813978518	1018.85901193299	0.728584037181618
GSM1297068	1264.1336304127	834.105816336252	2098.23944674895	0.611386814529086
GSM1297070	1221.45671692703	637.433573603081	1858.89029053011	0.638806194702121
GSM1297072	-235.483748311108	145.679492652412	-89.8042556586956	0.829935106214096
GSM1297074	786.933004103799	458.325853439	1245.2588575428	0.705422862745811
GSM1297076	492.361753419745	104.504586595974	596.86634001572	0.769588249359376
GSM1297078	824.670348495954	738.272955005299	1562.94330350125	0.67161556155162
GSM1297080	1364.87174505483	625.070209566034	1989.94195462086	0.62388869209103
GSM1297082	1106.27851110286	2000.18809924224	3106.46661034509	0.488016532838051
GSM1297084	643.442782145365	1021.87374246412	1665.31652460948	0.660406500268475
GSM1297086	500.987621623016	967.132827720428	1468.12044934344	0.681862678465946
GSM1297088	-76.666051729038	919.081356613104	842.415304884066	0.746077994507661
GSM1297090	610.678630057785	923.035471875708	1533.71410193349	0.674788206494376
GSM1297092	800.284620544331	631.480682647246	1431.76530319158	0.68575650494106
GSM1297094	1761.59217111324	1481.67043652773	3243.26260764096	0.470392755912382
GSM1297096	401.211866704753	345.109644164301	746.321510869054	0.755395700532263
GSM1297098	786.200503557205	1235.59369797253	2021.79420152973	0.620227889539022
GSM1297100	942.403294617346	1120.1620445339	2062.56533915125	0.615522258267595
GSM1297102	1019.28411811043	1224.65677046796	2243.94088857839	0.594323843133359
GSM1297104	859.83660589672	567.421718420943	1427.25832431766	0.686237867627895
GSM1297106	946.856298843045	1099.08738006513	2045.94367890817	0.617443330970083
GSM1297108	-83.2469140586855	732.230306346159	648.983392287473	0.764680828271057
GSM1297110	655.692640561174	824.646470061398	1480.33911062257	0.680549630465221
GSM1297112	349.802967023164	582.075125716319	931.878092739483	0.737269794521927
GSM1297114	969.956267033565	1288.15409927457	2258.11036630814	0.592649837485655
GSM1297116	719.609975974046	1308.37338851343	2027.98336448748	0.619514988682965
GSM1297118	1403.90773076831	1477.00930037054	2880.91703113885	0.516641664858899
GSM1297120	-576.075652852398	-276.643591436068	-852.719244288466	0.887078994237155
GSM1297122	688.735092184336	590.64303318438	1279.37812536872	0.701864205024379
GSM1297124	1328.30608628681	1062.72382682148	2391.0299131083	0.5768226601306
GSM1297126	-261.854307095089	-435.965423246466	-697.819730341555	0.87635459308756
GSM1297128	489.809926177989	1524.17304864764	2013.98297482563	0.621126897548126
GSM1297130	-158.188455981314	108.914281036493	-49.2741749448215	0.8266015365065
GSM1297132	329.811099366596	870.008160122328	1199.81925948892	0.710134747439072
GSM1297134	294.81692309829	137.810704563683	432.627627661973	0.78475727133092
GSM1297136	-34.7908132562664	-97.528918855748	-132.319732112014	0.8334004022985
GSM1297138	-55.8408904516796	-52.9244168738684	-108.765307325548	0.831484560277552
GSM1297140	-704.098223636372	-551.94700635988	-1256.04522999625	0.912838267665972
GSM1297142	1240.53567513435	1444.14102795595	2684.67670309031	0.541087499772781
GSM1297144	-417.555687234376	712.492766390345	294.937079155969	0.797123212761625
GSM1297146	-662.808107598821	607.63650060814	-55.171606990681	0.827088417672796
GSM1297148	407.725023307426	965.366143614118	1373.09116692154	0.691999571155577
GSM1297150	1412.21170611933	2031.10300811144	3443.31471423078	0.444280034728744
GSM1297152	448.103315125755	179.910347066641	628.013662192396	0.766660767002192
GSM1297154	-563.740556802474	71.1153849607805	-492.625171841693	0.861451408725383
GSM1297156	-311.270449038662	-424.140854975636	-735.411304014299	0.878999076988679
GSM1297158	862.924622747101	108.101098438093	971.025721185193	0.733375372257622
GSM1297160	380.112679161574	578.010827100457	958.123506262031	0.73466157169255
GSM1297162	0.56335120488563	77.2096466003577	77.7729978052433	0.815962953287581
GSM1297164	1411.17129728005	1484.07900946218	2895.25030674223	0.514839109722898
GSM1297166	758.696844488893	1116.47920205922	1875.17604654811	0.636965151454359
GSM1297168	912.179386295912	813.041440809961	1725.22082710587	0.653778124426467
GSM1297170	960.315063518808	684.636606483456	1644.95167000226	0.662648254691686
GSM1297172	362.777982512316	999.081430486698	1361.85941299901	0.693188816849678
GSM1297174	343.396382098275	317.211120934216	660.607503032491	0.763580170132467
GSM1297176	1789.54121636456	1902.30530690327	3691.84652326783	0.411308254799856
GSM1297178	1587.31893089486	2015.39472567755	3602.71365657242	0.423198428394487
GSM1297180	470.849757826404	756.162387329429	1227.01214515583	0.707318748522538
GSM1297182	857.939224524133	954.275214711535	1812.21443923567	0.644062462256127
GSM1297184	1220.23858282963	1224.53443301608	2444.77301584571	0.570360606360184
GSM1297186	1745.15725515136	2058.95955780007	3804.11681295143	0.396231645020174
GSM1297188	424.381442584558	627.565564780063	1051.94700736462	0.725248668625297
GSM1297190	-139.617653846884	580.619828166588	441.002174319703	0.783994762978421
GSM1297192	852.124785984197	733.701926550061	1585.82671253426	0.669123080754858
GSM1297194	1535.95861248463	1510.10565928307	3046.06427176769	0.495736115675671
GSM1297196	1006.29210886657	1974.42532139636	2980.71743026293	0.5040437143336
GSM1297198	533.440026969486	659.426243316094	1192.86627028558	0.710852959788513
GSM1297200	937.936476036665	1457.670525149	2395.60700118567	0.576273705300549
GSM1297202	414.969612296607	846.932457582541	1261.90206987915	0.7036891718165
GSM1297204	1418.29942523013	1600.6419175879	3018.94134281803	0.499189857172599
GSM1297206	987.813918338819	1842.67389871438	2830.4878170532	0.522965420006107
GSM1297208	146.915702845846	1131.14270146891	1278.05840431475	0.702002180513158
GSM1297210	47.5559461827248	713.177330803756	760.733276986481	0.754007802954049
GSM1297212	1589.29099095202	2012.89363218784	3602.18462313986	0.423268786303398
GSM1297214	1087.5466820799	776.671487943078	1864.21817002297	0.638204299317281
GSM1297216	821.356230781333	689.018139416831	1510.37437019816	0.677312669950467
GSM1297218	456.195148265788	783.016013463721	1239.21116172951	0.706051797047611
GSM1297220	873.035525445396	688.780719141053	1561.81624458645	0.671738126214152
GSM1297222	-400.84489711206	-318.678457391568	-719.523354503629	0.877884655743705
GSM1297224	667.462498862424	500.467414961511	1167.92991382393	0.713422677450496
GSM1297226	-796.704988366741	-158.432206597433	-955.137194964174	0.893918340803088
GSM1297228	602.004234980359	277.026681350923	879.030916331282	0.742488414121475
GSM1297230	445.393662202538	253.207498262002	698.601160464539	0.759967154124971
GSM1297232	-479.132716574252	-1.57087785815683	-480.703594432408	0.860561395911025
GSM1297234	796.699862370299	838.550219090019	1635.25008146032	0.663714120221647
GSM1297236	1190.20147091936	1841.89050306737	3032.09197398673	0.49751628533188
GSM1297238	-387.058590944538	-30.2204563151912	-417.279047259729	0.855782157954164
GSM1297240	-283.636354395914	502.233076287112	218.596721891198	0.803839320208506
GSM1297242	-779.420005332842	1062.71605921901	283.296053886164	0.79815383080899
GSM1297244	-533.770011538365	-36.600639012512	-570.370650550877	0.86719072559499
GSM1297246	-451.066242220013	904.281012192213	453.2147699722	0.782880674296615
GSM1297248	-1110.9475490963	-248.058548314004	-1359.0060974103	0.91890492924767
GSM1297250	1167.59263521029	1428.82880387092	2596.42143908121	0.551936382252665
GSM1297252	547.098044002175	844.594202858501	1391.69224686068	0.690025907618099
GSM1297254	-806.73367114246	91.7242081227043	-715.009463019756	0.877567168647666
GSM1297256	-586.668568210124	-333.54642930991	-920.214997520035	0.891608901871005
GSM1297258	780.727256989139	1655.83170634878	2436.55896333791	0.571350569463791
GSM1297260	45.2023261959672	547.142063936867	592.344390132834	0.770011923661413
GSM1297262	-932.630415430455	-425.271256463904	-1357.90167189436	0.918840965467885
GSM1297264	546.884962775515	914.711489396072	1461.59645217159	0.682562865594922
GSM1297266	-153.161309628965	-814.258496908352	-967.419806537317	0.894725021201051
GSM1297268	-1086.5191534181	-574.304890464803	-1660.82404388291	0.935474305150379
GSM1297270	601.346646020304	884.080386075795	1485.4270320961	0.680002223812225
GSM1297272	437.991553922005	677.130652969698	1115.1222068917	0.71883297007059
GSM1297274	-93.5570819474613	361.31811437104	267.761032423579	0.799525566292492
GSM1297276	567.019966814859	1092.50122464984	1659.5211914647	0.661045049661204
GSM1297278	-358.83159513792	-461.608844803997	-820.440439941917	0.884881829380436
GSM1297280	-128.818751555498	380.057298066554	251.238546511056	0.80097993190915
GSM1297282	334.53291835122	1317.19342361438	1651.72634196561	0.661903158012431
GSM1297284	-8.00922612470888	-511.432360677859	-519.441586802568	0.863443759815867
GSM1297286	-608.532217910756	-489.15815997006	-1097.69037788082	0.903101235537822
GSM1297288	-253.320028818063	-105.163803828333	-358.483832646396	0.851285493884176
GSM1297290	-495.622139348154	-305.576579633603	-801.198718981757	0.883562623402483
GSM1297292	349.575082987665	865.318865604803	1214.89394859247	0.708575060756811
GSM1297294	-144.181462520897	-79.2506612763751	-223.432123797272	0.840717185829382
GSM1297296	380.1386608201	1129.57111612842	1509.70977694852	0.677384437171413
GSM1297298	1378.95686386377	1799.03426066079	3177.99112452456	0.478825943660455
GSM1297300	240.16745858188	701.474073445768	941.641532027647	0.736300797287925
GSM1297302	79.8688922567065	1239.13128703693	1319.00017929364	0.697709516898665
GSM1297304	323.59394214901	606.432183543713	930.026125692723	0.737453426874834
GSM1297306	333.082493776232	413.37988646662	746.462380242852	0.755382150726946
GSM1297308	308.425874614102	897.92104339854	1206.34691801264	0.709459796583631
GSM1297310	-378.43929770527	-319.601120814467	-698.040418519736	0.876370195956439
GSM1297312	-372.781039059122	351.456030888542	-21.3250081705797	0.824285686495155
