# Supplementary material for: Identification of disulfidptosis in esophageal squamous cell carcinoma based on single-cell and bulk RNA-seq data to predict prognosis and treatment response
Source: Front Immunol. 2025 Apr 15;16:1567793. doi: 10.3389/fimmu.2025.1567793 (PMC12037556; doi:10.3389/fimmu.2025.1567793)
Supplement: Supplementary file 1 [file Presentation1.zip › Prognostic signature and immune microenvironment/immune_infiltration/SupplementaryTable_estimate_Score_cor_p.txt]

Score	StromalScore	ImmuneScore	ESTIMATEScore	TumorPurity
Score	0	1.43106390786791e-06	9.7879728017906e-05	1.94874379935351e-06	1.94874379935351e-06
StromalScore	1.00174473550753e-06	0	4.04033924007724e-31	3.19693909209379e-82	3.19693909209379e-82
ImmuneScore	9.7879728017906e-05	2.42420354404635e-31	0	3.00226147856404e-71	3.00226147856404e-71
ESTIMATEScore	1.75386941941816e-06	9.59081727628136e-83	1.50113073928202e-71	0	0
TumorPurity	1.75386941941816e-06	9.59081727628136e-83	1.50113073928202e-71	0	0
