# Supplementary material for: Identification of disulfidptosis in esophageal squamous cell carcinoma based on single-cell and bulk RNA-seq data to predict prognosis and treatment response
Source: Front Immunol. 2025 Apr 15;16:1567793. doi: 10.3389/fimmu.2025.1567793 (PMC12037556; doi:10.3389/fimmu.2025.1567793)
Supplement: Supplementary file 1 [file Presentation1.zip › Prognostic signature and immune microenvironment/immune_infiltration/SupplementaryTable_estimate_Score_cor_r.txt]

Score	StromalScore	ImmuneScore	ESTIMATEScore	TumorPurity
Score	1	0.356035402674032	0.287044127801142	0.348446425208713	-0.348446425208713
StromalScore	0.356035402674032	1	0.732226476680685	0.936959387357981	-0.936959387357981
ImmuneScore	0.287044127801142	0.732226476680685	1	0.914686251124642	-0.914686251124642
ESTIMATEScore	0.348446425208713	0.936959387357981	0.914686251124642	1	-1
TumorPurity	-0.348446425208713	-0.936959387357981	-0.914686251124642	-1	1
