# Supplementary material for: Identification of disulfidptosis in esophageal squamous cell carcinoma based on single-cell and bulk RNA-seq data to predict prognosis and treatment response
Source: Front Immunol. 2025 Apr 15;16:1567793. doi: 10.3389/fimmu.2025.1567793 (PMC12037556; doi:10.3389/fimmu.2025.1567793)
Supplement: Supplementary file 1 [file Presentation1.zip › Prognostic signature and immune microenvironment/immune_infiltration/SupplementaryTable_estimate_sign_stat.txt]

"pvalue"	"p.signif"
"ESTIMATEScore"	2.89295185528131e-05	"****"
"ImmuneScore"	0.00051100410472826	"***"
"StromalScore"	1.34934937938963e-05	"****"
"TumorPurity"	2.89295185528131e-05	"****"
