# Supplementary material for: Identification of disulfidptosis in esophageal squamous cell carcinoma based on single-cell and bulk RNA-seq data to predict prognosis and treatment response
Source: Front Immunol. 2025 Apr 15;16:1567793. doi: 10.3389/fimmu.2025.1567793 (PMC12037556; doi:10.3389/fimmu.2025.1567793)
Supplement: Supplementary file 1 [file Presentation1.zip › Prognostic signature and immune microenvironment/immune_infiltration/SupplementaryTable_ssgsea.txt]

sample	Activated B cell	Activated CD4 T cell	Activated CD8 T cell	Activated dendritic cell	CD56bright natural killer cell	CD56dim natural killer cell	Central memory CD4 T cell	Central memory CD8 T cell	Effector memeory CD4 T cell	Effector memeory CD8 T cell	Eosinophil	Gamma delta T cell	Immature B cell	Immature dendritic cell	Macrophage	Mast cell	MDSC	Memory B cell	Monocyte	Natural killer cell	Natural killer T cell	Neutrophil	Plasmacytoid dendritic cell	Regulatory T cell	T follicular helper cell	Type 1 T helper cell	Type 17 T helper cell	Type 2 T helper cell
GSM1296956	-0.0354518319103627	0.437952411068395	0.460329678263008	0.285743868518282	0.302560039048162	0.265220457306191	0.569698504893608	0.359968516841706	0.156940390712545	0.299462440218186	0.037892676874107	0.291548429108403	0.0952007662983895	0.344225157052701	0.11203435183751	0.306159776691449	0.529314873715814	0.0852674793239537	0.342409139640847	0.308479230506196	0.156472541337026	-0.0895441423460338	0.363855733328689	0.370797596795756	0.211037317831761	0.238669873165262	-0.0931192305426912	0.285222181800021
GSM1296958	-0.247962653638321	0.251308832555607	0.171443681208282	0.250802161719368	0.309390827565136	0.261025446108991	0.496450041977574	0.244983603058339	-0.00487728486930791	0.0894908980887978	-0.239427641863487	0.21550597073203	-0.213927735968289	0.323177229985732	-0.0320628629117313	0.0631367740131774	0.359251895453273	0.063174106431541	0.2877402257138	0.155810585441882	0.0558850352365867	-0.0427742232501774	0.29172889034433	0.188033187548429	0.102994585450907	0.0670007869817263	-0.129895978784792	0.228300115365571
GSM1296960	-0.30321589295353	0.343023318336704	0.2505541762761	0.294067885745352	0.324553030321037	0.296529586679622	0.505105874629839	0.279711018688382	0.0366352540776733	0.122465444903389	-0.189123265825853	0.248578133262232	-0.183129047492596	0.281997700757416	0.0188106681591676	0.0788336676967242	0.376161644761612	0.0733398356915818	0.300466278698072	0.233293515569762	0.14913289979167	-0.0634637366791991	0.305712516767954	0.281252273604989	0.105394740260682	0.122199841364306	-0.0751894909732207	0.198315179947879
GSM1296962	-0.41096645482162	0.167125918028596	-0.0177471267249748	0.232220862906213	0.306270111901781	0.185866853085388	0.474418611685194	0.318909151292442	0.0313323525059648	0.0375204802860378	-0.0935118386340689	0.227840617199045	-0.30070496231463	0.26742203305633	0.040012551916174	0.162973450757385	0.345176297494417	0.0292058560312275	0.26284074919425	0.247585047929664	0.0993160763795456	-0.156055716464995	0.392110503297222	0.22611309035728	0.136980652661267	0.131678986406396	-0.188845674679227	0.203564245079408
GSM1296964	-0.187907501887817	0.232373578613944	0.144337640979399	0.240572812392534	0.321020746892382	0.241176995366344	0.506138378744387	0.288837513962019	0.0503216227148826	0.0847371540260337	-0.147573558529435	0.250356746706981	-0.126394752448815	0.304447543329984	-0.0127631623222967	0.0860181291277495	0.342505714305088	0.0331184454297565	0.280544387673703	0.204872655108432	0.050136344974177	0.0339885056249858	0.32023847161672	0.129555514574578	0.0848290136189113	0.112088859303201	-0.114778822405468	0.227267904234366
GSM1296966	-0.0916032702999	0.367377777281701	0.407184993499816	0.278139288761555	0.279330707088173	0.294788112091047	0.535172490564009	0.312962797265211	0.0215158278226447	0.197475428190421	-0.140294695163665	0.273242980165076	0.00602190945384513	0.300891045791981	0.0714312779745577	0.0768134009181456	0.512792781290592	0.0770404471654843	0.329801423998289	0.263325664196193	0.126424483599528	-0.111045167597741	0.335251021208267	0.343299210885204	0.182788966422505	0.183858764813952	-0.0847948913255376	0.200136285222914
GSM1296968	-0.232418547556941	0.241067758436199	0.21798123427247	0.224718081381236	0.308860082774274	0.261947632849523	0.528196508935172	0.339011607262567	-0.00252275785019068	0.124377874671974	-0.172936447623213	0.23944330344029	-0.198962338939009	0.304474787954624	0.027134362226506	0.131532652617397	0.420931762800897	0.102102885357676	0.292939046578239	0.2091936038139	0.0806835909717921	-0.108358054081208	0.344826848862162	0.233525281809233	0.123105970006719	0.117034880267779	-0.141179581034411	0.197375783357874
GSM1296970	-0.294626135789604	0.206677531514214	0.200131909858193	0.218617729848411	0.312987287992257	0.252811445732857	0.549201825322702	0.315302648566204	0.0509689727811005	0.167479008301524	-0.144149606855128	0.244559718246131	-0.214769802875606	0.298200144526282	-0.000690021419343843	0.0566257126124781	0.399390777793048	0.0870210053206292	0.28905895109029	0.205200025373717	0.101948397297476	-0.108989815686153	0.331200437796882	0.238261961541999	0.0946732421791242	0.138308998594322	-0.0808593615958205	0.194193349292749
GSM1296972	-0.204442567039782	0.296908065319254	0.283084557686476	0.235278143202013	0.313979769427728	0.321017061950012	0.549323605291691	0.317497167517573	0.0670391216324741	0.170649720768685	-0.1205903896022	0.287856133891101	-0.109842274713194	0.344638339777379	0.0576675219955297	0.137154324701938	0.482652465003802	0.0990971557741373	0.288445712796295	0.23029267236109	0.0725155629945374	0.0231574501743578	0.337721080184917	0.260404904102219	0.187228506628182	0.156385299598428	-0.0573617364648994	0.243409703306405
GSM1296974	-0.0681089226116897	0.301577828281508	0.338660239287696	0.300693211069807	0.331968580953817	0.33409126639867	0.557390221539169	0.393627404195441	0.167707996309134	0.229585820130767	-0.0593573998735253	0.321096550322204	0.0380274433930309	0.330959066039151	0.0841884172169213	0.149053223113277	0.521222988197752	0.0876485773705608	0.324340561242577	0.275708598160763	0.12638719315195	0.0952650644588891	0.39102514432307	0.399289485730468	0.251122741556931	0.211836354758188	-0.0661294377666177	0.250021130868208
GSM1296976	-0.382084864288013	0.188011043061269	0.0834240856600698	0.306940329137605	0.350916231994511	0.274471170049547	0.502585527815891	0.328736200528307	0.0272613432010242	0.135914215277203	-0.119270544089678	0.260789290037888	-0.29249040835501	0.288663550549254	-0.00488092474764017	0.0460760859529822	0.355888686472212	0.125198610069158	0.288544945072023	0.192011672657758	0.0727308347329443	0.0796784828370061	0.362807878964617	0.208468169176612	0.101675056827949	0.106611807684381	-0.0845735083650661	0.271606438460352
GSM1296978	-0.353181096299519	0.232086539888266	0.242466359151112	0.275598992360885	0.374502855621608	0.279275036032352	0.534233809317364	0.318598097976988	0.0373294576276161	0.195584737678093	-0.114072263193563	0.271345341888318	-0.253132663329402	0.259809966349387	-0.0312324397647343	0.0421619816025169	0.351128901827207	0.0914977026126114	0.302541299859134	0.162912618776242	0.092595497823924	0.0662583718820048	0.327093540696392	0.259136784326133	0.186541612930139	0.126788334437513	-0.0564281523859629	0.198821332481505
GSM1296980	-0.255988758750549	0.328990012301	0.189768865078795	0.226009035739705	0.302963306913135	0.229340828475899	0.506521355068173	0.277679984214015	0.0604740080661198	0.133489068868095	-0.129160425642077	0.257531842950148	-0.203229824996257	0.338613470176612	-0.0473371287314179	0.0431157563087891	0.355620592867715	0.044874095646946	0.300351495529543	0.169978138719111	0.0221917969598408	-0.0176594515055215	0.332871106733411	0.139586192254406	0.155780242684993	0.110409783107612	-0.0934907397539868	0.221176650680356
GSM1296982	-0.20392064625754	0.199456355845351	0.168320417712119	0.283670501291132	0.272374534190225	0.349036672228081	0.551920265610899	0.283439736721183	0.0359433225713735	0.173681661155786	-0.0609157250750196	0.210052528926228	-0.0970117327876437	0.339192294862118	0.0427047101455717	0.278601095122139	0.471837183894076	0.116580469866269	0.322184366240338	0.253288846764212	0.0932974657454243	-0.0464184299282692	0.437759200893433	0.256024781358491	0.137804313625668	0.19032571136182	-0.0348795284414042	0.168846397578584
GSM1296984	-0.209152773720478	0.296186579438199	0.176039741554877	0.306256519589989	0.315511721170275	0.266436982453272	0.540451666785606	0.367957993144538	0.110996214536524	0.188859849112929	-0.0912175545152991	0.285599113193345	-0.0616760750376463	0.330687630026432	0.0457020570934255	0.174896868687047	0.481579158520744	0.131454064779392	0.285052317138714	0.263067323081457	0.120030132314066	0.118009448024184	0.405934361781558	0.415487150405388	0.17781471116656	0.198700861942047	-0.0600244873076529	0.23084161813709
GSM1296986	-0.2056688167481	0.191305286438537	0.196709057905609	0.256085639678284	0.284323580960553	0.295556041744076	0.520750415011099	0.346226491995402	0.0421139688721942	0.114852940684706	-0.238048741279619	0.274973793110765	-0.14636210995916	0.30130497464681	0.00884667579343164	0.0623422948110369	0.441857820908106	0.0740246595840705	0.300515419782387	0.197322442436426	0.075542539512354	-0.00583122247676915	0.377713496186634	0.277897357164812	0.171807937850206	0.131111249947073	-0.135529335667015	0.0982309125932241
GSM1296988	-0.387520550603793	0.205820922782018	0.0400336583087087	0.237139677624581	0.332783820124277	0.29102182043336	0.494100173008332	0.339605833559185	0.0414551169886044	0.0658480281370173	-0.21424577229761	0.297056677855149	-0.241055079823639	0.278670538146061	-0.0197580178851543	0.0554880105836907	0.383771696044684	0.114181520623057	0.297973621289908	0.186297073120066	0.0639383782124932	0.0667249184104736	0.315349928609702	0.257034373540428	0.114050972392523	0.115130333540242	-0.0682908653359712	0.216304961789907
GSM1296990	-0.341063557059924	0.134648335330084	0.00531712256168583	0.267565506533619	0.308249721579786	0.308229744497429	0.523200843004069	0.34280729915227	0.069666678179837	0.125388241023136	-0.168652747883307	0.276453689053271	-0.258419770712065	0.312779226057513	0.0141043873375888	0.120885399262772	0.420433823641929	0.12181491614409	0.317201596928776	0.202618998357991	0.108775900209596	0.0403628045055982	0.374764049755444	0.30219192013591	0.197667533752309	0.134934530651533	-0.0933975668245841	0.164861015638807
GSM1296992	-0.178057416667555	0.222658197959033	0.234604586278066	0.278608661196676	0.337210202366896	0.293694697334638	0.535426813663877	0.3290760845635	0.066721385063804	0.168425634098747	-0.158020131548151	0.27939963614905	-0.0704211096691877	0.353315909583413	0.0425074691315789	0.135145506713459	0.46040286768612	0.0778647005294904	0.304629801420134	0.229758936252194	0.113585211176631	-0.0673233785107252	0.362423555427764	0.312961707775136	0.184325184883033	0.129990160833501	-0.121797537164188	0.217077800875855
GSM1296994	-0.337671286990437	0.236345845495859	0.102385115536076	0.232534559214596	0.274011199044333	0.297545552361353	0.486154419634655	0.318013474841001	0.0306384525616925	0.155095915902898	-0.193524650072314	0.306765708952225	-0.205503193484312	0.293902486893287	-0.0350192745890011	0.0789439057824781	0.358166073796113	0.0620880756980981	0.266974340184647	0.19004282852464	0.0670916139376373	0.0533896279831952	0.328453509383223	0.223736544645323	0.17388321160077	0.0897002597751448	-0.0439246841130864	0.197267284714207
GSM1296996	-0.205393526444951	0.252892998768523	0.0926351953404544	0.21427131873659	0.265280580739914	0.232470660402263	0.482020115674464	0.300083391979962	0.0785125699433642	0.13191589173734	-0.153342625068212	0.165175007449357	-0.18820717286005	0.277437731189733	-0.0173021570473101	0.14365198240642	0.342194996441235	0.0665086143009668	0.293859769096103	0.222275403030763	0.0668693462724552	-0.214403218398791	0.312489073989945	0.131771982513593	0.0843388542202372	0.104659275005544	-0.0557453640558589	0.190428364027849
GSM1296998	-0.27483368005094	0.248201417285645	0.0805525249064898	0.229221772827837	0.310659241487214	0.293755062550896	0.547685377502967	0.358328266221086	0.0576906761871778	0.132120906323425	-0.0755590692254516	0.259294041729557	-0.201036833955734	0.301463927191416	0.0314235932115768	0.197987518195076	0.386399531729	0.0149314671127069	0.285178215715949	0.12183876932991	0.0775674700331913	0.0424747072984594	0.356366323488595	0.210594482461079	0.144772268711581	0.11783454561039	-0.0965747588776259	0.190351899346735
GSM1297000	-0.299192467242511	0.243724302831362	0.202378875916472	0.271253474705103	0.285687729825377	0.213459884326815	0.496372649698549	0.316211866913698	0.0238675250906395	0.134159801400608	-0.144009017695421	0.216715424821218	-0.23946034220413	0.265728037787875	0.0212866445071677	0.126831233916266	0.430686848500385	0.0659069096104129	0.28244133496219	0.202910303562991	0.0896446593266758	-0.0965718484553002	0.360167587148118	0.231314732086496	0.111560006376132	0.119293078133459	-0.111386064699401	0.192090671724404
GSM1297002	-0.362791411205595	0.210431007807164	0.0910806077081926	0.242882675803477	0.330731129446965	0.262276758346794	0.50253569123517	0.365419888250442	0.0230118792659946	0.112418896159426	-0.138322789300475	0.254403570781489	-0.247140676360874	0.322806920114222	-0.00201656706661527	0.0764231046885704	0.379141394557519	0.112609426244711	0.296070407399724	0.190256671741819	0.0805533215518231	-0.145787449530263	0.350060442147074	0.227764084998189	0.135286488960662	0.0926320168133487	-0.113557608252777	0.122088340480999
GSM1297004	-0.184888739040623	0.30557888779618	0.18064341621857	0.292454586400742	0.289488831794201	0.273013938921009	0.496176361573872	0.304824892561989	0.0388733919372931	0.167331542735586	-0.135107238941528	0.274885105554825	-0.110966074604482	0.27729507055092	0.0349804768965001	0.171583858605329	0.433845453851933	0.0531381901069556	0.296363741604899	0.194477235323171	0.0705842110575082	0.118489771983338	0.403303089512631	0.283998850518743	0.139277253042591	0.136567656152402	-0.0928166711135113	0.18431376409602
GSM1297006	-0.388782004977358	0.0389658742734915	0.138092151355014	0.239266750354393	0.295289550730215	0.300917562728221	0.492029193946443	0.309460216107848	-0.0251521546612562	0.112796617048164	-0.249948030400035	0.211705208527551	-0.267622757584752	0.297593007425859	0.0107370345737073	0.0601682548238636	0.393515920836971	0.102713434788764	0.289963275897473	0.155083146166035	0.0943187892587252	0.00716417551852708	0.415550609960728	0.21977868744189	0.0883944886999163	0.104383344321459	-0.0950208126406849	0.149234563571279
GSM1297008	-0.300915564742864	0.074278599476818	0.133260804721736	0.244126598336398	0.29374301958978	0.213632871032788	0.536634011991587	0.336916205938806	0.0670721032410397	0.079079698207843	-0.139983299919886	0.262566820466768	-0.208237932656527	0.315751133550507	-0.0278023104580437	0.111982415110122	0.362874467251233	0.0920584384176917	0.289005912428437	0.178380084586124	0.0646341530920599	0.0238182270963554	0.332654662341562	0.173303106163223	0.111892005597921	0.137562424980186	-0.104396914716368	0.188228011812956
GSM1297010	-0.382068135743128	0.186723213617944	0.0561617397058242	0.215622476863912	0.324244662565639	0.204375887955111	0.513447350152089	0.244159444908286	0.0427204534741841	0.0767763892632181	-0.128429334031035	0.228386850649792	-0.30890836305308	0.3144199380749	-0.0180307894863959	0.068712081707404	0.368727421576272	0.0154357989868608	0.278000726769359	0.166882948699135	0.0286241442681685	-0.0216829613053917	0.339082356863681	0.173812062216239	0.0961230313626025	0.101473078196366	-0.133537816602609	0.203093385155125
GSM1297012	-0.237556697215369	0.237938332571082	0.198695276122899	0.302402489264218	0.301143354775085	0.32105516988441	0.530746175721466	0.320276693511145	0.0390475078704286	0.141091971784815	-0.169810652925145	0.261924105807036	-0.180934455263502	0.331909821446907	0.0238983627977612	0.17628333486862	0.404143169618014	0.0967084190455795	0.303991844275625	0.198510431620523	0.12817877078355	-0.00780603976783261	0.379905653995866	0.295300416645164	0.106226110982845	0.14845113256213	-0.0821529478604611	0.143000507383751
GSM1297014	-0.275261248481565	0.270674008016718	0.235241127282117	0.28901180842815	0.290265502506185	0.286425741212957	0.545752440943999	0.38029305898297	0.0923851767236804	0.134550492582628	-0.0914568031351885	0.231600236559943	-0.159849819248224	0.315959294050522	0.031469811641595	0.209173740810151	0.448088142505775	0.0680786081604994	0.305285605293728	0.202857340773136	0.105284164018068	0.0310889071285567	0.385044660054686	0.248207799119179	0.159323264132758	0.15608279886088	-0.0863715700115157	0.179187615117147
GSM1297016	-0.305874917789643	0.160274823177258	0.0910352834781217	0.259445664623457	0.281458035958722	0.250441660276667	0.57588299990892	0.386664612463772	0.101101534914876	0.163504888865771	0.00478011552998364	0.282013310995256	-0.130957843255584	0.370454463405156	0.0992647297750416	0.295823525715639	0.475476795572747	0.13001290129435	0.314820985741404	0.226529688574648	0.137693176225383	-0.0111924271315514	0.393665516956137	0.392742031826094	0.206748401523447	0.192460257188015	-0.11637909242416	0.235771881642656
GSM1297018	-0.394323225241489	0.135471016651972	0.0281630645655793	0.161163298409886	0.289836742255694	0.228774114404819	0.445476115729191	0.321526212031489	0.0223919987250547	0.0543656068289401	-0.272334522711149	0.110223821947778	-0.332021098731362	0.337068895358828	-0.0378504045870453	0.063016305562493	0.260374398404703	0.0198066489685322	0.256115525100397	0.144524658257596	0.0337750924942569	-0.165896264607182	0.328109413405343	0.0488691939927129	0.0420020307215237	0.0344281899639141	-0.152485708273629	0.168972074470563
GSM1297020	-0.232610409715264	0.280661942333614	0.345762683922498	0.313868853279942	0.278569258811374	0.255550619105979	0.517457300984049	0.362419989240081	0.0951231827223855	0.236871350854516	-0.0470219517233751	0.234183381483895	-0.0530571452235125	0.352508727881845	0.0854457219713588	0.262610723664146	0.504845780720564	0.175761215738715	0.315927544244646	0.252499287488876	0.129774268856038	-0.061353042386173	0.363611660856719	0.355335879391637	0.190701286988707	0.192077514854603	-0.131642715158224	0.186528283764003
GSM1297022	-0.27499768764798	0.215531737281388	0.157073441435608	0.296838582511871	0.286182860158968	0.234203201796564	0.440082790839335	0.248182464853645	0.0456633783042455	0.152205203054426	-0.190650603573074	0.189548521309747	-0.238134819165509	0.196905604668671	-0.0276074871035359	0.0835928644666131	0.363352762898814	0.0720710261111401	0.2694021109606	0.159245130306279	0.0371168557338953	-0.167640989337519	0.281705274056252	0.112398518594411	0.0946080901401136	0.0820227392596005	-0.158040030574772	0.17200477668847
GSM1297024	-0.350094785817327	0.167895800834269	0.101637009243242	0.25159877521778	0.314530024945088	0.216097131252192	0.508478264049185	0.330216802382366	0.0227797401900672	0.118253076517677	-0.0491438407690499	0.251777979220639	-0.239881053977513	0.298430315846591	0.00642187101649653	0.148187467041466	0.405331361749761	0.0666667653505587	0.260723522983657	0.21021198241027	0.0908323803786902	-0.0107513120572812	0.353029436512918	0.195365184286889	0.09176771500755	0.0850634790306826	-0.123283723117235	0.239957229482585
GSM1297026	-0.280457005559883	0.174209897207262	0.126151385659582	0.274337167074027	0.30107217944623	0.29133194112083	0.541799638112217	0.349222534894472	0.0863065254559531	0.140105898251402	-0.0919420139932528	0.298094334872365	-0.147156159877193	0.366341190246005	0.0270261398145657	0.214334208886865	0.471901750547927	0.0593496468093393	0.299084186600062	0.213168977194822	0.0774873065665795	0.0845514683659341	0.396159434963728	0.363594286451691	0.211366143702907	0.160001859757531	-0.063836010204364	0.129203876584538
GSM1297028	-0.377804897830299	0.176010819332537	-0.0528002435668938	0.275882782562963	0.257469015569349	0.27604264683371	0.547861258365325	0.309979317807128	0.11396401912839	0.0661134689222917	-0.190778331578293	0.299352378689215	-0.238849799182739	0.303872831745727	0.101509982656053	0.224551894467233	0.409075439365898	0.142601022118532	0.29941274697435	0.200701908314626	0.096838083865774	0.176145659287046	0.449442243845494	0.368172776437129	0.159993505823898	0.158391739394545	-0.0752585742530289	0.173881365809969
GSM1297030	-0.313320127620111	0.237569001180903	0.173027748516292	0.224865809773272	0.29481505625187	0.288281164875684	0.53189951290912	0.323304761331643	0.0645676991233931	0.138782304381147	-0.150070365855058	0.264657418575883	-0.242147440304953	0.327241227254984	-0.0199238451170238	0.0662734865730294	0.404970364131257	0.102419896476411	0.271896405837744	0.160867669051773	0.0875371962360226	0.0813685139370351	0.336544615486819	0.257874133910307	0.128575960045361	0.120900932933498	-0.0596278766756993	0.207961577027665
GSM1297032	-0.372906169828485	0.11225679258993	0.177400312177735	0.175311303859132	0.270502679789441	0.259565219401901	0.480460515082595	0.313194720537488	0.00452526653708174	0.0754124765819394	-0.117443433368406	0.163307550932693	-0.184343850161811	0.30926480913652	-0.0394928459795332	0.104911495393453	0.35276336248237	0.101526809191181	0.305429036439685	0.157305925046247	0.0408048126652528	-0.124390456634908	0.333725428198522	0.0954765951043333	0.109312852537378	0.0649436479258352	-0.126044316103738	0.163423286434233
GSM1297034	-0.286098071436135	0.0772274159977452	0.0435593907548431	0.226106191572928	0.304271119909655	0.182801905691905	0.431163330934994	0.260663628794144	0.0150872860090589	0.0740636311978476	-0.150733575054526	0.154482065323048	-0.298420955196097	0.253298354902912	-0.0322915200639863	0.0749460987483652	0.30330792402704	0.0278123159130405	0.25304220596096	0.172022788731701	0.029981306735705	-0.267709888820635	0.360066131769402	0.12988770633595	0.0991458029091305	0.0751272167851914	-0.126467118043599	0.164764076790491
GSM1297036	-0.373873402519186	0.0863913807621028	-0.0484695357651348	0.224790608577447	0.291585999391137	0.267348143667309	0.500215274996021	0.325669760013836	0.0262640398176603	0.0760095515695775	-0.201769046778914	0.256377321429699	-0.318916659731785	0.30819667100862	-0.0686835261223694	0.140614105558233	0.35968122132512	0.0507862824192272	0.29852801928304	0.160385179921638	0.0490379634845781	0.0779485128060245	0.371615767708336	0.130833998589472	0.0900424457834019	0.100220153981787	-0.123157569162972	0.116710250757502
GSM1297038	-0.282469670723934	0.308188019182016	0.258711844167057	0.213527259688045	0.284626137008493	0.282662323928384	0.540522762980803	0.299099612705889	0.0374527773529354	0.112542632304949	-0.188985168007978	0.27900645960132	-0.157585758901034	0.311861584160222	0.0139007115820698	0.130822994816496	0.441637837250042	0.0332723472237229	0.296804003580577	0.213491383869166	0.0474426115865038	0.00523542144588618	0.363992768946753	0.219125958548431	0.132420168381308	0.116225449075035	-0.0661486082659181	0.191747944382728
GSM1297040	-0.286951405252092	0.218495844215824	0.088988363366738	0.287639853322194	0.281257569519438	0.253154813547951	0.521098353642062	0.372087274764759	0.0713433428726382	0.0995210397807964	-0.137919846372149	0.263526395709927	-0.23647538105196	0.299268824405806	0.00654433553439637	0.142082661726369	0.394670762983056	0.0461947283615681	0.28624167012407	0.165511245283544	0.0721297344258361	-0.0517728249600422	0.352646516531358	0.245715608845115	0.111099259792183	0.138487505562627	-0.161364140559378	0.214028403608875
GSM1297042	-0.332305431484513	0.175237234799163	0.0242808634188412	0.185713893446086	0.25565872374508	0.273444423913286	0.482994779610471	0.276427645179691	-0.00572767081653557	0.0506869436798642	-0.187883441453753	0.154378615111072	-0.249956987635971	0.309999572141768	-0.0458849609826336	0.182206620560227	0.309660513386467	0.151209816531498	0.271474960588549	0.134415077517874	0.0511269192050654	-0.160887324497305	0.360599734053518	0.0288676467955491	0.0471354881470244	0.0882751533308567	-0.0387962893121217	0.117825577227413
GSM1297044	-0.204900755171161	0.197101286196355	0.153266094554935	0.282976575660804	0.302739249147241	0.294639276917261	0.529840341023075	0.38489907760828	0.0364349411202757	0.144970863187283	-0.203067708008826	0.245891917545304	-0.0650595445245584	0.29655151061776	0.037642205196738	0.0922211016728756	0.437367334307472	0.0690054623128724	0.299402384865037	0.233382541561288	0.0778254347733833	-0.082474237854683	0.337330330430049	0.27648731837553	0.155723844791196	0.108796837218726	-0.119170219528853	0.18125333660525
GSM1297046	-0.302565926126866	0.271948547424636	0.0839827527993718	0.263920163942766	0.272801994190998	0.270023755585042	0.533049240091357	0.325897226960697	0.107250339642607	0.101914268349119	-0.0432740054488387	0.276824606995748	-0.180603943821473	0.317105551676611	-0.0176322518162155	0.147742189597445	0.380749874749101	0.0567876135854128	0.288745228432642	0.156375299289242	0.0663393905436199	0.176713726003843	0.35643039149122	0.255003087292364	0.161000019146733	0.122336711024027	-0.0722192042577773	0.22649913501244
GSM1297048	0.177356642845257	0.341492533719229	0.313963386585367	0.242228389220428	0.300092210241545	0.296864718347188	0.569285660110958	0.328132043002352	0.0893963987034879	0.195984034161384	-0.101223119977853	0.238273151619512	0.22662766489774	0.320486473185673	0.0876595497009369	0.285097722184888	0.499931858874892	0.166748505657973	0.328851019408175	0.232141023450062	0.132809958220421	0.050562047330244	0.37377743278954	0.308073562940284	0.19260756166791	0.196918910146037	-0.0945607717176574	0.205685038091229
GSM1297050	-0.286256200369734	0.191266293114564	0.183830628084165	0.248962735554614	0.292805461908167	0.272331073632732	0.518216454193827	0.338445038690185	0.0310497268810389	0.148594324719809	-0.163759256044052	0.201531256949808	-0.151341270388098	0.325711663230283	0.0148701526603971	0.13360493436302	0.433266509405314	0.0430259930575689	0.281453595008	0.243965056720446	0.0617509347417348	-0.153622153505122	0.371182781663916	0.214043315618294	0.11804663898412	0.12688557568124	-0.0460742755857515	0.231055971194351
GSM1297052	-0.221417402220573	0.175593282397966	0.0619820540730914	0.259323429352705	0.287856004318643	0.313979411587759	0.528890766188248	0.390856739799702	0.0219992604797719	0.179958589008219	-0.181878312788786	0.30237062462532	-0.18438800331143	0.31697558314659	0.0401711893026319	0.0634791362677897	0.450971892105922	0.118768949746971	0.278945375955529	0.229258763323225	0.092754250674343	0.0408386485249506	0.354562760382234	0.385955787037963	0.184117495701617	0.141437195798059	-0.127218168163605	0.198074796830352
GSM1297054	-0.368287920628686	0.193672979283168	0.124606438806694	0.251563065471735	0.288703174924117	0.310513415442238	0.496663526020348	0.321623181017998	0.0172146612018515	0.119663115220268	-0.204333653970779	0.25129101912311	-0.28213951937253	0.302061137124781	0.0135754844521899	0.0613361961093299	0.37309120041094	0.103251412165333	0.281276322181496	0.155380230374174	0.051256374394917	0.0911879170564257	0.334384151673627	0.147131510163725	0.141772114861232	0.107069771267849	-0.077145651660499	0.200786752440027
GSM1297056	-0.180433190512575	0.193468876530053	0.19589875142409	0.265960261374541	0.283426305659181	0.31624270722602	0.550976292832423	0.39246769049913	0.0945432076937688	0.166160414682682	-0.0378028292874606	0.276273094011504	-0.11549368569331	0.354340027003	0.0740010661932234	0.287294418487413	0.464284357282087	0.104382497136894	0.302580960739591	0.245105093077777	0.146269842419294	0.000452804651366143	0.387506018628199	0.345282830893314	0.182608753547155	0.186875548342443	-0.126641586348723	0.201772160083814
GSM1297058	-0.352339442658595	0.165378451371358	-0.00916313798602699	0.233564112965212	0.326574667048023	0.272547349528222	0.534933554313069	0.314921925838588	0.0496275012258784	0.0591319080801545	-0.119536083110503	0.252260575530651	-0.267613870569928	0.280731201028891	-0.0557507558815038	0.139957296484031	0.340029062653695	0.0735484550304755	0.276484342620013	0.126943518320261	0.05602469073484	0.127024278620368	0.346616484786467	0.179699419387644	0.125458060842399	0.116794262898602	-0.106406957160472	0.199030921320019
GSM1297060	-0.40885142031103	0.0938849427582082	-0.0292941157276586	0.245463198481381	0.302278750303194	0.289452312524024	0.490045722803697	0.306938456338446	-0.0254642059606161	0.0240937965419406	-0.272461831004172	0.234652352406858	-0.365727267940034	0.334399759363965	-0.0339505024370544	-0.0204884286240794	0.360321130400781	0.0966520320311066	0.299910480008769	0.090825580916583	0.0570390866987665	-0.0314180759512243	0.345332228199382	0.210501152161991	0.0693253725130663	0.0855678591762688	-0.0869682287730632	0.108780546777634
GSM1297062	-0.365441878089867	0.154429738226272	0.0412501654432861	0.243761467759307	0.267288092496017	0.215408380049595	0.485975036510591	0.32067709787724	0.0403730481037292	0.0726801440150821	-0.184206716130409	0.210680562207342	-0.282303148954243	0.351805576517413	0.00416586668855916	0.0940296054910565	0.368986929647967	0.071581734350987	0.275801589402553	0.126081017212972	0.0589082986155748	-0.022690749424442	0.337007540800016	0.175663242044604	0.097235600568431	0.110028951567014	-0.135323960454343	0.175673673840072
GSM1297064	-0.202957050051841	0.361577444411817	0.368128929411901	0.30226435595616	0.309326198731224	0.291714538268771	0.55347638408465	0.365435211860153	0.050488047789614	0.210489949727922	-0.100434631656459	0.239731399475248	-0.0563706525596329	0.31407998583292	0.0515287255395839	0.150436751289073	0.50164106581784	0.125358934247288	0.334698778153409	0.272168852484989	0.097249260375546	-0.0235622106722564	0.368463106076952	0.295205733224103	0.174785397723972	0.180119638377792	-0.113509241685898	0.237289495159627
GSM1297066	-0.359477362343032	0.257438118618466	0.139437807872346	0.244904938127738	0.270835950173796	0.266430329474052	0.500246431269441	0.316593749940403	0.0502627496014092	0.049592495200619	-0.183946123529749	0.25657924688593	-0.242907375986714	0.306620813833596	-0.00395704464451189	0.109960894201443	0.422174875358648	0.0529386824275622	0.310417811123653	0.164426618268375	0.0506030083386522	0.0347925426115408	0.368621072316252	0.298679837348509	0.0820735926113381	0.0914795380094585	-0.0837048993109583	0.148110718549062
GSM1297068	-0.279573933956322	0.186565579665015	0.167539043696057	0.264049430465032	0.281965533914198	0.263069574232809	0.530484311801556	0.365298498452235	0.0312156625669127	0.120043517729732	-0.123399371206959	0.218048506653453	-0.204409520568002	0.309785416988656	0.0126109683487127	0.201390902067859	0.437559995090071	0.145163824106018	0.278470684289614	0.205517016261712	0.0503009519238731	-0.0746907894958596	0.366467630673098	0.212952844971645	0.167262621609733	0.145190457925748	-0.0830203075017917	0.170888348433284
GSM1297070	-0.30722288053753	0.206100510313901	0.0554155340656124	0.237275606607049	0.275154442786176	0.247025554482457	0.519326494492108	0.326958501163529	0.0550030407367722	0.120788648136126	-0.105809961981247	0.281124126427624	-0.251995143275064	0.308695640652358	0.0228392820313451	0.177658780078142	0.415644880309336	0.131730749381268	0.275117276147839	0.153013083896836	0.119896107832973	0.0134674792245992	0.367237800240168	0.286930874045169	0.152860821124729	0.158967664552651	-0.138927222965777	0.226368403559367
GSM1297072	-0.415677192722916	0.129880656798378	-0.0331954463138042	0.234825716004051	0.303247911095234	0.252562633001214	0.480245243682086	0.242145469029155	-0.0141625569139671	0.0363183593369764	-0.17099368887031	0.233412662706024	-0.306582340150816	0.297312333238698	-0.0587596309655307	0.124197326783812	0.345454727661368	0.0240811006611441	0.31508248860136	0.0856931357701613	0.0683361237783813	0.192494839035057	0.371808805744701	0.0610518181891345	0.098077630594837	0.0852763076826978	-0.061217813631033	0.170027429852113
GSM1297074	-0.25750555463527	0.096803061346977	0.0825930283258921	0.216785268199108	0.304843549755071	0.165854442730739	0.440939789562174	0.340997593200914	-0.0349093301195182	0.0754318060033885	-0.0653783654165551	0.22138957811555	-0.244140621227881	0.240575531289552	-0.0327626158194502	0.116163367301019	0.323065477518427	0.0519211432235931	0.27846575504372	0.176351883285663	0.0527580594241189	-0.260123692803886	0.396348210667382	0.0758170319014078	0.115868140618399	0.100007785823026	-0.125590728609465	0.210640923243508
GSM1297076	-0.263135083398093	0.181298508095862	0.0594708400653169	0.167065066096892	0.304536759044648	0.279938779408258	0.503576173867581	0.314753454367769	0.0450267381638581	0.0938283636363461	-0.25174296398123	0.231990202451106	-0.296316166484641	0.311632404506529	-0.0137161098480741	0.10420680795411	0.311466748347154	0.0282606009601641	0.303653694461644	0.193232332187991	0.041947271452163	-0.020039683647239	0.345036712063265	0.0894818859878651	0.105316527879768	0.10938635760344	-0.0664249101049316	0.212318179499698
GSM1297078	-0.295783620934543	0.266371332731576	0.117145562503922	0.263649417473626	0.257762232992425	0.257218391382537	0.532996501772799	0.339760542150867	0.0422582004968914	0.108307865534298	-0.183681759446641	0.286875246574621	-0.230225703052439	0.285962091516609	0.0509431605985291	0.117402367030628	0.369843176134432	0.0887618901023449	0.312327434575026	0.205836025242509	0.0768353858789131	-0.153484150250099	0.339903002690949	0.240554128824037	0.121844681883041	0.155741652453281	-0.1240307488937	0.186283763716758
GSM1297080	-0.295682345427642	0.1538122810859	0.109053922943437	0.252336219862874	0.27044761201917	0.307165071491523	0.529400888471659	0.323345143524477	0.0259192128924604	0.080214888056369	-0.249410250977849	0.25315198394621	-0.22742712076709	0.298252085121801	0.0545864537428345	0.086917221935776	0.383911016583294	0.0904366162686673	0.304231950470028	0.242895881732652	0.0853351116002313	-0.111403801298952	0.366077236733196	0.305470012925702	0.115328114666701	0.14578662886515	-0.141716914592816	0.1538325736041
GSM1297082	0.0358865005907542	0.338631456882176	0.349773712812162	0.264727813064504	0.317216112073811	0.270866531525974	0.570276073129146	0.343138616355072	0.0597924093768104	0.203106055851692	-0.0325608139801938	0.338876475349111	0.0786618961545598	0.343132420371163	0.156500636551324	0.259037892679131	0.498839695347513	0.0850853220157149	0.349180562764417	0.284548098186712	0.109050094680995	0.0546804838754889	0.377667802672741	0.317809963723776	0.240077838376883	0.23394567805807	-0.0509034555659495	0.249945379592272
GSM1297084	-0.287841845778494	0.250107614606506	0.152550957107817	0.255988955464323	0.316104579216417	0.339220342422833	0.522213770128997	0.282991055053371	0.0610258790670941	0.145952582991025	-0.102025025288014	0.320451578429748	-0.182573303103249	0.277255047263942	0.0512136894389417	0.0769305901882055	0.418294280101088	0.0376006945511246	0.335265831122174	0.211979610661017	0.0555625247387462	0.0553589986156012	0.369677269141755	0.325710627600977	0.149662360155871	0.140491735708318	-0.0395255165896211	0.186611119587033
GSM1297086	-0.121844717767045	0.263705462649294	0.232779233504569	0.233004972980379	0.306768980987015	0.284723824025154	0.511948395893804	0.321552970781786	0.0027557245309561	0.0996493004499773	-0.186055166150966	0.285163345383868	-0.113500672223281	0.273885340784533	0.0589867337799916	0.102909626752183	0.375576200420509	0.0865271455551159	0.326780030724129	0.275945949672706	0.0407059772561115	-0.114101581519296	0.349220459929333	0.212416863591219	0.164073731739668	0.13188604139127	-0.0840785811926978	0.215767735543146
GSM1297088	-0.0985350937838125	0.259707918035264	0.250402482532781	0.198770491386543	0.321744577468142	0.341371863540834	0.532214912766791	0.289560318870641	-0.0130507239448655	0.109885102581021	-0.173277093967472	0.267219545258666	-0.105092346259707	0.281262014389474	0.00681268346291149	0.062138238197615	0.380361759943198	0.0837409358223372	0.318302037170196	0.221546330279289	0.0291588082818839	-0.0295551842244722	0.319712181369727	0.117003467369531	0.099103501630151	0.12564388541621	-0.125804633621463	0.24965587590175
GSM1297090	-0.185315407259723	0.316998038307929	0.216620454307565	0.252130559119452	0.300513411865343	0.325718022543744	0.509618081457459	0.35072979579752	-0.00347818129341462	0.0925787419096558	-0.11094734836343	0.280851389611508	-0.174381500237922	0.283653706096288	0.0639612393764709	0.18606664156409	0.349604698140279	0.0681742086516679	0.305504568098395	0.248922872988242	0.0769539126950211	-0.168683907518715	0.314582661766946	0.268290597223348	0.138064820226267	0.140921835091468	-0.0685178949336768	0.275028138243785
GSM1297092	-0.225315343018315	0.153596071110604	0.166407533426238	0.215522908362352	0.273740738554405	0.253338545044711	0.45947212445597	0.291401151689827	-0.0210269793864629	0.112955563204505	-0.153818286797842	0.224841945842781	-0.178738042739593	0.218275591623575	-0.00245852225729604	0.107173411490002	0.315386710930059	-0.0146073365124179	0.264711120391609	0.2489136663231	0.0351582529738187	-0.339171296764733	0.371883005747036	0.189801608908439	0.126345780245093	0.135154856451481	-0.142437446256141	0.150585228189305
GSM1297094	-0.239119800062477	0.248518294854655	0.208428187183527	0.309226348620105	0.299334664686086	0.332907734021576	0.543205173797379	0.386391835753346	0.0985838664913514	0.15532712643528	-0.109126411088002	0.352580821105477	-0.0848300003306765	0.321199082797548	0.150793620222515	0.245355991301267	0.467827016918367	0.0939216303109896	0.320254252757681	0.31632458508992	0.0982197504716288	0.024639048661046	0.359837816753057	0.32332733216183	0.19853197352093	0.202871625419669	-0.0668734003129976	0.208766239270008
GSM1297096	-0.31945591136413	0.198207791988752	0.0204465677388838	0.209031290977345	0.32935315758058	0.287219411688156	0.524622139885084	0.330285830716421	0.0395284149408188	0.101941108625818	-0.222799936506961	0.322578943281136	-0.254926318492497	0.246589862828696	0.00436487490228411	0.100001935127529	0.332055848733195	0.0713609492871906	0.311334750152943	0.178976376831272	0.093532325807914	-0.00521216283232047	0.341099137529772	0.234951837847211	0.144047649622219	0.136271864647943	-0.113016264140156	0.214956559432534
GSM1297098	-0.147783783814081	0.360869648915256	0.298923337301801	0.247783855224007	0.308451662737762	0.308887286969435	0.503203954645839	0.335073456995298	0.0623995380659549	0.149009525785346	-0.188701752278269	0.319451099439169	-0.0525561790706555	0.320394334133698	0.0951213963349409	0.114549460121051	0.442259648509869	0.072282365848304	0.291569438926863	0.265183555472269	0.0894890320530563	-0.10817546628179	0.317638794206423	0.302119986345024	0.157485973425585	0.163349007748392	-0.126269105134184	0.253797562606162
GSM1297100	-0.126268912397422	0.322553802850506	0.223820418516619	0.218883643858885	0.271913664603982	0.24759350828887	0.563090388565678	0.332950287021278	0.0320473960557056	0.0982021321757683	-0.180160296793077	0.297728368531561	-0.0334857059519042	0.289005460650887	0.0289622391907425	0.131123626954426	0.365657496611593	0.0554268453817142	0.325895680802834	0.258113147125843	0.0396225758142947	-0.162179365853693	0.342179251126772	0.226700488726219	0.113557245984331	0.142288853375252	-0.139960020097727	0.195121393663605
GSM1297102	-0.183106030701969	0.340208902218239	0.225559802749962	0.266641938968896	0.282439633351425	0.28905132160439	0.553449916317953	0.32354530270306	0.124385274063235	0.117753618578408	-0.170687146636726	0.318386413290099	-0.115632582177456	0.337425087447545	0.0920648602686062	0.244356893999158	0.415979212882922	0.0885078099693201	0.300240988600147	0.239300001435447	0.118392411130768	0.00195391891602226	0.36899417717305	0.308948546281566	0.144490510655208	0.158158605670564	-0.114904903306637	0.219185298101319
GSM1297104	-0.240266090678666	0.249904522012455	0.107301203879519	0.248937796169031	0.288005890062906	0.281236585993111	0.523206941252846	0.342055150638751	0.0533674414727367	0.108898849666314	-0.184854264720646	0.349304767398685	-0.229883701296394	0.266476855266785	0.0317953217394148	0.148811915026502	0.330343865194536	0.0803841729987421	0.3054382170509	0.224462099249266	0.0778991910038299	-0.0594814884614851	0.345013683240823	0.280897936703819	0.122401839280594	0.152142955654497	-0.0802216018416525	0.266055281967951
GSM1297106	-0.19693989145138	0.307218984264862	0.334211037387578	0.201067082302594	0.318662091964313	0.259385310178018	0.511013768484607	0.305865502283569	-0.0241030325915797	0.0864176727497405	-0.00789772223731237	0.315420678269451	-0.177941815515013	0.294305954074597	0.0562141559354673	0.228546701586142	0.343514713396915	0.0995183481896818	0.294725568984207	0.283588166144248	0.041987592180721	-0.198532336482694	0.316317112733206	0.174303225108003	0.135788712433419	0.118341116835605	-0.143788041107547	0.323522865329079
GSM1297108	-0.130611170301322	0.283129634254389	0.255101791780652	0.196903376226307	0.325379179458959	0.284345137372797	0.516435845229042	0.298777441135847	0.0445030533166128	0.110440361861232	-0.209167746165883	0.26577796136825	-0.182102911802355	0.295176079838481	0.0108962503516967	0.142413501320669	0.369915356679231	0.0567898105048475	0.287259174139013	0.1713596068694	0.0291964817946469	-0.0391413224871556	0.285544855289082	0.0889930818219695	0.137677695730494	0.130468592487925	-0.0995083094501052	0.263913674019826
GSM1297110	-0.154875626678079	0.28473995976994	0.16866299576917	0.255973549654339	0.312965309680155	0.22143212645385	0.520992178797868	0.319037996605551	0.0377308634554688	0.132634748478347	-0.127979762574345	0.314042117598084	-0.172651301538554	0.293989115707585	0.0681461983388471	0.179089131802903	0.384012163972884	0.0869729260002641	0.298967783100396	0.215055310036463	0.041076202504019	-0.0382342268549664	0.3762279667365	0.263229305883522	0.155903615754363	0.135989350817021	-0.0603320393532838	0.200316383054933
GSM1297112	-0.319170109669821	0.285175715008619	0.15012991965063	0.240930931450563	0.267238019228962	0.237554831484123	0.523867242113024	0.297165033269303	0.00861734542133843	0.0914336993490385	-0.186998025143144	0.282877614668737	-0.251060765401829	0.301320148402598	-0.00937776236002458	0.0530469061850238	0.327165616752585	0.036085067331427	0.308916323052403	0.183884363550207	0.0382975438824611	-0.038807599240619	0.308805950961234	0.156428072720885	0.087218673817144	0.10734836088101	-0.0603673551169816	0.125735532461382
GSM1297114	-0.0622044621108215	0.393393269142163	0.311907711822973	0.249298220370634	0.268279041948857	0.265275593505677	0.541317875347729	0.294419233381338	0.0735072329456363	0.136106227805852	-0.220069475519132	0.264732387103207	-0.00812556305187248	0.252900045349342	0.0723631663386688	0.0892310537957491	0.376053533204759	0.102586477730296	0.32666233667345	0.274025641028821	0.0588373585683153	-0.30492360804873	0.292842461849206	0.246966278332147	0.113093287076224	0.192981778145461	-0.0417885185722314	0.277452057119466
GSM1297116	0.0889694301443358	0.305914033873927	0.24805799674258	0.239924981931174	0.331267107985863	0.300934988242356	0.528456399240542	0.327616764412015	0.0461707672663975	0.207209916871948	-0.0257605772265991	0.275495212890445	-0.0110350291010313	0.272875722150382	0.0332288849981887	0.19738161739717	0.426281229559388	0.0710165994680528	0.32261180951209	0.229200009883137	0.0420146776043326	-0.0636383101633051	0.340421161426048	0.201368219047893	0.17958100104683	0.172606536163497	-0.121608993867594	0.252272326497296
GSM1297118	-0.207794049951104	0.230444830767498	0.261954968574933	0.240675223831317	0.313260747940797	0.328464019283355	0.572673593906709	0.368270438787646	0.0733042042431246	0.215507844975655	-0.125256564857755	0.306820311328382	-0.122575425642522	0.271200870231802	0.13596872765328	0.158919119649862	0.492784950434611	0.08626682826029	0.34903374367058	0.258880967845447	0.0777731664553281	-0.166535822446339	0.364770677214289	0.351676920102453	0.206507866017876	0.186495911454668	-0.142113317454494	0.242535514006711
GSM1297120	-0.33751074222092	0.0630668219924009	-8.37499279413065e-05	0.192643413441961	0.316141765816471	0.27436075724277	0.514907092464307	0.276181359006887	-0.00465539934121838	0.0451189570657677	-0.328049353378153	0.220054500723309	-0.349909688540321	0.253046733883767	-0.0858798406676686	-0.0143854684684935	0.266027429643589	0.0111195371972363	0.3243948500523	0.149709434702581	0.0157837947204666	-0.0853356081255563	0.294105194999822	0.0574930354000559	0.0948795160889795	0.0600326672218579	-0.0539574430706116	0.175903136429819
GSM1297122	-0.216974841586761	0.223564451607928	0.0975183931595799	0.209736451736622	0.27288742254404	0.246424338743106	0.521130974078515	0.328042739468047	0.0220922448493419	0.107556173007377	-0.207673413041351	0.287447687257866	-0.209615021337833	0.2471240908502	0.0108041950754102	0.133423629475023	0.373845598575335	0.0821293133340817	0.302620065804779	0.223116479593315	0.0408188609113513	-0.0709153319409921	0.296766159698939	0.147246203132019	0.128965721661908	0.168287184318708	-0.0930068800622093	0.240057990597774
GSM1297124	-0.157141835015086	0.205402837956071	0.188623253884197	0.206420159544669	0.289924947242714	0.250737743104142	0.534933937657779	0.335014977597187	0.0530407514665952	0.14555456215706	-0.16426986355317	0.299746880096123	-0.147682942074009	0.269300586508411	0.0402745247971992	0.152275497503408	0.410278401586258	0.0680596606664156	0.317109386366737	0.255707749365258	0.0827566039240225	0.0514059672734072	0.399870101432215	0.244249484415802	0.160108378674859	0.168372378823467	-0.0702290290728081	0.178228362969137
GSM1297126	-0.31834613376255	0.18175551239237	0.0307211704390848	0.117369868814568	0.258099118281536	0.212814694808786	0.461724616851013	0.288765244333424	0.0462440978421449	0.0189178451258828	-0.273360167304982	0.215558869145634	-0.352983677224986	0.26526996677382	-0.0846280064250971	0.0162791123102481	0.201674987957019	0.0877355750655933	0.28159975055453	0.13666285321495	-0.00594813663779183	-0.248004210456694	0.330449436345748	-0.0532326210968796	0.0832359837647117	0.0382010103735614	-0.149413050861575	0.197581620548612
GSM1297128	-0.131575038508709	0.343446637217763	0.339451791433145	0.249462658467315	0.302558297805388	0.241454054945007	0.51589891704984	0.332870606233145	0.00586203979494337	0.152777217503359	-0.214693378922475	0.299820956308232	-0.0672363637217687	0.266871982022902	0.0590050504925821	0.0707040510259242	0.4236594513518	0.036714063299977	0.297986003534224	0.269636657787569	0.0873980834361495	-0.0347191832421838	0.359475163990971	0.263280445071409	0.181756374674702	0.143077046706706	-0.103956726425812	0.209992042728579
GSM1297130	-0.271595227006592	0.244681305386638	0.0376557153301733	0.208584331097425	0.293013625783745	0.239586119508653	0.489968016220444	0.299171391766817	0.0226834637878689	0.0706922365096377	-0.215326069751381	0.292244403131263	-0.268142198784635	0.2907631135589	-0.0229151118303068	0.0342447979312283	0.313614672308501	-0.0496860313057627	0.319769363084894	0.168002657430458	0.0432357640070878	0.0744452073753079	0.316494997647594	0.0974019203019828	0.106050182567222	0.0894896188853497	-0.0780843687469435	0.185845082113041
GSM1297132	-0.364695779221107	0.171461120359617	0.16452855239128	0.20075177644765	0.282724402758408	0.157281549814242	0.513282054309439	0.271416046382698	-0.0396959333837275	0.0910635120718818	-0.235791323007047	0.210476164752029	-0.200636278802968	0.258550221317388	-0.0222272696460121	0.0298466149229528	0.392304144618483	0.0116257490304945	0.294651163114516	0.203204981879414	0.0366824077685736	-0.211090680068221	0.371657542288115	0.1846166401829	0.148165260208478	0.111966037718151	-0.0887371384509145	0.134288309483042
GSM1297134	-0.344320517242849	0.180932907335386	0.13009927273787	0.178989963870808	0.274250860238469	0.236550622350206	0.506665763278448	0.323352815847834	0.021522887059783	0.0747752638643605	-0.300174530791999	0.215649736052034	-0.297655777897177	0.24864492880877	-0.0648328005169069	0.0530398153902065	0.282907727080202	0.100054103014138	0.292951426028223	0.158049942706089	0.0619271343616007	-0.214330278046113	0.30001031307489	0.124307846430759	0.0411044538941022	0.0922634148191366	-0.160402181070389	0.202715316843118
GSM1297136	-0.385172262435023	0.146023081344279	-0.00950300738174479	0.15820483212377	0.282359231105577	0.254779447602181	0.528326249569973	0.337855600028186	0.0225755639595235	0.0757332498862294	-0.307276182893372	0.216979680568286	-0.318160972943186	0.217594753307801	-0.087765490532669	-0.0331837397351456	0.302651551172965	0.08286586171844	0.274164184170492	0.10938945025233	0.0248311246434231	-0.111020076561684	0.333301412266895	0.0221491927584044	0.0880638546021184	0.0749348181864741	-0.0747830107185838	0.123965301945053
GSM1297138	-0.35430629089266	0.0824412004750868	-0.00855932973543177	0.155031301867344	0.275412815113693	0.18722920496197	0.45712219796391	0.263935489581178	0.00150722209650917	0.0420131656585296	-0.164414052450995	0.154628794299856	-0.316485491783401	0.173913308311123	-0.0599593579553218	0.0690200813815802	0.24738093115119	0.0511683419501507	0.281437081721883	0.130055419627141	0.011496272557101	-0.183827738897263	0.347276695707156	-0.0456679375885881	0.0769637355631499	0.0233272069500663	-0.121401037482492	0.158953128723416
GSM1297140	-0.335126982991457	0.23573834106445	0.0898107678570392	0.150892372760858	0.2827794205435	0.263087306774658	0.404071344042119	0.262110339631458	0.0435590912681809	-0.0549594494351034	-0.275872320213235	0.22076819950388	-0.333582062907166	0.256896847921217	-0.059294109621818	0.0818696529348279	0.205016850037784	0.0333519514297245	0.292404204382418	0.102456612730264	0.00307524795606937	-0.259964713027274	0.22027377011533	-0.0867622921818918	0.0486848783350608	0.0194198863465483	-0.181188221567917	0.156773710589462
GSM1297142	-0.14570572683454	0.23321275944426	0.274387171351297	0.253725623605081	0.271990855204618	0.217691001905093	0.505203653113552	0.355601970421971	0.0200500269999531	0.165932949787566	-0.132987905432185	0.299955162568618	-0.0443460401045714	0.216246089819904	0.023582140194085	0.169540659371075	0.443288565121388	0.1131170703191	0.310179350641854	0.281535210117438	0.0451314413553886	-0.253722715166932	0.364684570487939	0.325189132338507	0.242361330375779	0.174320402896792	-0.0900715390876458	0.222218661172304
GSM1297144	-0.298961270693342	0.233960969998284	0.246039034774361	0.242918528279281	0.316236922170014	0.266659981752299	0.497575179974378	0.279724077512272	0.0447693139673524	0.152949718074427	-0.244289689498296	0.261085054717926	-0.219139552101522	0.2692410859207	0.0404413735702562	-0.00945285797626264	0.35327376995359	0.0411768864564773	0.287949881469717	0.189298235841342	0.0156742220043806	-0.0947143774539763	0.345804201244139	0.114077579262604	0.160111568914314	0.122600199876041	-0.0959858069016334	0.21761674967213
GSM1297146	-0.336854768106202	0.295018840315261	0.269829834919907	0.219794262203833	0.33442818108399	0.311454232990396	0.484195230665556	0.304221232286029	0.0184480090987348	0.0755178186448735	-0.230146548092431	0.243012367651085	-0.220315086395098	0.316734082353635	-0.036408347009932	-0.00687792132918464	0.354969171983054	0.0526522798578369	0.278100851904992	0.147870604817105	0.00349623905707763	-0.0924212923317231	0.274250323355179	0.0381318913469254	0.0673383231984667	0.0678424010787696	-0.127864068930472	0.241722072052034
GSM1297148	-0.275265546289879	0.238603720979095	0.27772921371833	0.265022052795446	0.32080097207725	0.283215514329048	0.516189564802226	0.250386651860499	0.00546002383479845	0.175772744122555	-0.328998780259435	0.268275509472685	-0.186081707341404	0.228305314146945	-0.0120929915890327	-0.0584842726523852	0.32994618895912	0.07323407579471	0.315547775610915	0.261837348918048	0.10007885431705	-0.251049564673313	0.29557265957284	0.17213929707909	0.117370121661715	0.111647978965367	-0.0773183061308818	0.197601944132233
GSM1297150	-0.00127438188531089	0.362868445614049	0.355490555972378	0.278554093407975	0.314130040464235	0.307868821605568	0.562600414786986	0.35199012540327	0.076181080432575	0.257456225137669	-0.0686324895680857	0.319225419931074	0.056555976941474	0.312586027472362	0.139430765547821	0.287008671373753	0.513883457087986	0.0959616075776266	0.363356035420663	0.328339957687075	0.113931165738161	0.00282619244609083	0.402126166485853	0.335252325892453	0.22507297105767	0.21991767943459	-0.0798805134247793	0.283728291562964
GSM1297152	-0.348248774976425	-0.0626777362007241	0.0399860014958615	0.168511979772521	0.312487321243641	0.1661287176583	0.502238785767034	0.296656256528132	-0.112163414153532	0.0795615987638513	-0.244230393879691	0.142197479224495	-0.23957243946835	0.254516897286243	-0.0740094057091503	0.0975520028306358	0.314798996194152	-0.017668763499177	0.315618830885457	0.215963049810865	-0.0226369290053998	-0.204881730305411	0.369088259813069	0.00877550159183037	0.106715525870143	0.0788822268390593	-0.144917469241645	0.0662609232986373
GSM1297154	-0.339979606821782	0.236834202802058	0.0638290459604836	0.183816952047334	0.281887639252519	0.200551305155442	0.504500115798807	0.239421108244885	-0.0100370234083991	0.0781024023209749	-0.170959672319329	0.175244146487213	-0.268447240080993	0.271235325973878	-0.0640546260626051	0.0881234420159271	0.263267733256812	0.0233250634436373	0.291231062232927	0.134135314561654	0.0217659630586876	-0.101473348660685	0.343082064794694	-0.0350183542169469	0.0833093185435441	0.0535338927803056	-0.182187531020799	0.189773825974927
GSM1297156	-0.358815081333037	0.0952429238140615	-0.0217586718489319	0.163370396162625	0.30352656210101	0.203953142782298	0.478411546034478	0.267195941614266	-0.0662027764733537	0.0202464309926614	-0.212679055343719	0.240135639164691	-0.338142075917772	0.295447154362454	-0.0649358059261741	0.00744678534057955	0.187594240422664	0.068252326701655	0.289979191784759	0.115850868910593	-0.00838097105486173	-0.266837591745474	0.338354735986336	-0.0340869659795576	0.0521249687817447	0.0409273411298439	-0.145720693330958	0.14307616106365
GSM1297158	-0.349903451508621	0.103028400052962	-0.00372888868781826	0.153187649628768	0.266728796317272	0.164204441213898	0.523046482904721	0.326387220364419	-0.0346599262160067	0.103954267491872	-0.23517590276558	0.168724492804608	-0.298390228187714	0.214434142010905	0.0168868922037834	0.0833624307630666	0.306720560572204	0.188228011379453	0.280889638606093	0.156150784019758	0.0488167179927921	-0.215840215675131	0.413935100232082	0.0386854756429902	0.108004417315128	0.0580848606807549	-0.114986580488576	0.152977039419054
GSM1297160	-0.387358838644484	0.203760469179443	0.1472417553265	0.204599037420802	0.311701295300772	0.272065213960773	0.50774762361382	0.292556916032685	-0.00928804718797744	0.110111941999733	-0.244160339313953	0.275817066825287	-0.275063817804558	0.20191615678789	-0.038792252629883	0.105990001330113	0.316402022776937	0.0468080261799914	0.309079134396795	0.253599071976907	0.0786188718580023	-0.163526298871657	0.359133136706013	0.224652870499529	0.104200444447747	0.114548596085142	-0.127423252968166	0.198016311471448
GSM1297162	-0.388071194627759	0.232600465322509	0.00109482074384241	0.182414160718667	0.335900063150336	0.247515036758531	0.529355716437451	0.285941161874714	0.0539202410074034	0.064875282696205	-0.249036068797711	0.284897029103331	-0.281634237178852	0.245257859117772	-0.0678480618341706	0.00994010912957705	0.309941237335229	0.0991419910172603	0.251728417733918	0.150949864692775	0.050844314823043	-0.0345175734228099	0.322915347498107	0.066479457991209	0.0962381450181447	0.0583265637760636	-0.107666651921975	0.204605324042848
GSM1297164	-0.187486271430101	0.290203847391716	0.208220595575301	0.217569115247904	0.316137693929022	0.274067950192386	0.522807467446498	0.346720637496892	0.0755001516585198	0.163081790096038	-0.117140581406927	0.308779532131817	-0.087349301176793	0.267105164392148	0.0803568429880605	0.21422403981584	0.458175632779268	0.0709247207813396	0.334465549074933	0.283711255115064	0.0977758350911551	-0.0114870341868492	0.403179847623077	0.317856241438159	0.195262656867662	0.17038618362146	-0.0927166592529985	0.218410128307734
GSM1297166	-0.2155050458022	0.221129967369869	0.186983876812081	0.266780643072599	0.288160785826775	0.261570200454885	0.533474558692549	0.29072937839079	0.0203704916723509	0.138061702748858	-0.152679761432767	0.309782007236875	-0.187604109572277	0.27964588864509	0.0297687333980934	0.205638741566183	0.404601226896198	0.0255956594621264	0.325415334132529	0.2088728306342	0.103616137007056	0.0297551186916844	0.378080593805462	0.203633694555383	0.125983488863716	0.152248052820614	-0.0364572285025007	0.181792982805389
GSM1297168	-0.322728967898692	0.280506878772584	0.14634601070667	0.230048415179744	0.318726362721545	0.329853254792909	0.48786902045547	0.313302632885824	0.0549223033349744	0.126231855626883	-0.155266899114777	0.337071404644384	-0.234310599710619	0.250497548658466	0.0443616233265082	0.145831609390679	0.377695610852962	0.0967426315020047	0.313434778263427	0.255197562716389	0.120438767513968	-0.0397562412237056	0.3179248893633	0.276495923480595	0.133180867362308	0.160739011810751	-0.096405684302747	0.227577198903297
GSM1297170	-0.314269419826583	0.142135218044029	0.112248184998075	0.205394957480711	0.328080634385265	0.278296148162686	0.502975609891423	0.311090512520857	0.0133961713986103	0.107198405651254	-0.218664038018433	0.323038137087638	-0.249914298339522	0.285363589445639	0.0380930597764397	0.165567643628548	0.384128652816891	0.0612868548708825	0.3066208144306	0.284366136579111	0.0658333868723442	-0.0912693629042905	0.349438221758592	0.182233134545636	0.132235406081578	0.131082922190497	-0.0858246888937098	0.201805240311186
GSM1297172	-0.295179945614672	0.262199831967726	0.228539650560918	0.260033143507907	0.333402351652266	0.286585171237036	0.488827249577642	0.291409982441721	0.0602202459912241	0.141875612462587	-0.263855865123537	0.284428155756832	-0.19453376487642	0.265682830690747	0.0222789734037603	0.0588446565647017	0.407805204420776	0.0229479122030033	0.296734332511188	0.236391666175751	0.0971001315954571	-0.0700254251113825	0.307326470359889	0.294426899530845	0.13876881581431	0.128528871454606	-0.0858754554682145	0.221429346085007
GSM1297174	-0.25039570332071	0.185617064721122	0.148559790766085	0.167050379614871	0.284862045374963	0.278801643228565	0.419922308869967	0.304313338808117	0.0588285249399861	-7.93516023696644e-05	-0.284410332334522	0.265159537207426	-0.31971504653006	0.161194416783979	-0.000651616808970795	0.124155724989436	0.310771320211963	0.0623462670999458	0.292300620766161	0.315546437008545	-0.0276637463182956	-0.182733454170917	0.273663709791413	0.18627773040828	0.0833701222083456	0.0856208935681749	-0.00380273321176143	0.236695047465951
GSM1297176	-0.193669629356066	0.269792553514354	0.349386669630395	0.281170166262971	0.339398380330733	0.35063604839207	0.542068527524909	0.376516687821364	0.12451335759924	0.189395438396655	-0.109615865256401	0.373058286710164	-0.0789539320955036	0.279349154777762	0.168116098240833	0.307957640300981	0.507860165661168	0.0993688985984334	0.329357430257961	0.306526114768292	0.108605071368699	-0.0844424753224221	0.369887979477493	0.403523250479954	0.220637704893109	0.238228284470527	-0.0822989478467411	0.252049133232503
GSM1297178	-0.151984786529927	0.273447474137387	0.413289299921096	0.241802541389707	0.307563824076934	0.354732376903076	0.546818124270442	0.328533309516458	0.0498482579014457	0.234641189924301	-0.166716989212293	0.315195230936621	-0.0442345378393386	0.267641013697098	0.0994395670375135	0.224361417734608	0.507740581549507	0.0994861502697495	0.349900184071189	0.298721497566049	0.102737019542158	-0.146166863070904	0.36840791717037	0.407164029089908	0.231769262874003	0.226039749820238	-0.104283984659594	0.234964651647174
GSM1297180	-0.295130044104446	0.254790352023828	0.231085695105905	0.223370797327058	0.285267303138021	0.252448476709176	0.514558114142266	0.338666195706905	0.0212110176175133	0.0832306321064126	-0.148644441885898	0.294569625368697	-0.170601206853538	0.290728927322628	0.0528668777428176	0.0739002814596831	0.360397878514143	0.0709858464606302	0.2969377124328	0.228893892105481	0.0360024976358471	-0.171752511962495	0.356799443841456	0.222851075757684	0.0898968436672579	0.124024774703759	-0.127379570012159	0.218580494100888
GSM1297182	-0.250318639292099	0.27582332153039	0.173816606202835	0.234593656256592	0.307205434697638	0.313479100880861	0.534291825885248	0.368580327635331	0.0711434909634663	0.123042773896284	-0.194275525859892	0.370946411750309	-0.212688956082014	0.293828738183999	0.0410987390785912	0.129267459045938	0.371973293926482	0.0805562989210636	0.269573036694638	0.187446580413876	0.0958034436036071	0.0369199374440529	0.375073864495481	0.303978921164851	0.14555635118152	0.145198064564651	-0.0676346706758082	0.223810203832471
GSM1297184	-0.290366754267761	0.312917806319697	0.26653499224589	0.271801481147148	0.301039830002629	0.27409251537018	0.504676571296902	0.334529922930569	0.0497436544891773	0.152226628839972	-0.198907320844564	0.330136574729564	-0.128562436068928	0.318357695560494	0.0459903512294493	0.167602644773899	0.381892182155802	0.121179458438709	0.31004564363241	0.295489115360848	0.110072571062702	-0.204109372156007	0.321960090484364	0.308043773529073	0.141688312338404	0.160630274780273	-0.118415607027968	0.226636577738458
GSM1297186	-0.0635453375111213	0.354149426283223	0.350616467717877	0.275474693506584	0.294410734563071	0.30803599500731	0.540866446294957	0.335070783211195	0.108827567798958	0.204585559703935	-0.0576649352588596	0.352653023297231	0.0408366571699957	0.261995939420925	0.121248835079903	0.286255514987658	0.472681954492781	0.0878771872564768	0.333071777110412	0.309780178296756	0.107827721227706	0.010014033929794	0.421383052334167	0.373829416184482	0.18320923627874	0.219275378765284	-0.0681172663983236	0.238425334001502
GSM1297188	-0.255431895781923	0.130202190714998	0.108516332382596	0.192827099885243	0.281627144929564	0.2819239512982	0.518155544361539	0.289114408857125	0.0488099954333051	0.0869839448833995	-0.218676858061767	0.291159893926334	-0.220908251617153	0.264108327379547	-0.0358078045201116	0.129182953819058	0.346541067853892	0.0392171594809538	0.305219683003747	0.21947218379579	0.0360923560691565	0.0736258163976666	0.360790896959229	0.165047337731992	0.0967200694472317	0.112796206201923	-0.0531523348981908	0.17160022901759
GSM1297190	-0.319944495718312	0.259952913755865	0.185581394057693	0.254576683635696	0.310165695441999	0.262556891330791	0.459250580328929	0.298589504877534	0.0171984002880369	0.104459767418562	-0.0933171802400164	0.271947850819561	-0.190339395390835	0.300838479702312	0.0383305448894306	0.0522288049187581	0.326446549948103	0.0178260830338503	0.281485867916533	0.147599906795609	0.0513394405013979	-0.0140657620753646	0.345442724761902	0.140300792512574	0.122517814252475	0.0673833330677622	-0.0257125515924384	0.23404732343425
GSM1297192	-0.294618265869633	0.23148916154211	0.17361869366058	0.225640759067941	0.269624979483602	0.31088729569686	0.509073682742373	0.326956209340703	0.0708486699406458	0.0752066457182006	-0.232319750262668	0.339508369526437	-0.19194575682996	0.247624342569316	0.0121762244975914	0.077018302513855	0.358421001933792	0.0864491387311274	0.281974069589903	0.228207422069733	0.0788912076715834	-0.0937666277016513	0.373902392757095	0.231613182725192	0.125964014712113	0.134977365608856	-0.0592890454388564	0.221079326143607
GSM1297194	-0.081029377530289	0.199191045550951	0.288193918007026	0.243480644224384	0.253690978201074	0.319105530215833	0.548198301056011	0.327146282177673	0.0749212408646688	0.11884766552917	-0.168382852376911	0.319042311620715	-0.0309471122258372	0.282983757120462	0.0733931013839104	0.204279891234176	0.449664240447233	0.0926512138738942	0.312112489348623	0.299779916319728	0.104871116496176	-0.118520746939125	0.371815789245514	0.269227793070303	0.177756057120951	0.178306599394613	-0.142798952971653	0.197882328318016
GSM1297196	0.0114952220169531	0.265999413118564	0.430577381609629	0.27582615522778	0.302724568012599	0.357520471641498	0.560852273020824	0.284588963450447	0.0502846830760087	0.200533028853931	-0.110718604512797	0.316869794095377	0.0397499099124183	0.274889121157402	0.0811344556971119	0.161865725973038	0.502539854019293	0.0682487002152669	0.361442168507704	0.273987954713549	0.088431743889297	-0.0481336138803784	0.328370900945877	0.278524515837264	0.205897392590051	0.196228746735157	-0.0940784547740551	0.258061887263767
GSM1297198	-0.267490632272982	0.225527839299425	0.154356340442959	0.233505739914492	0.272119021827648	0.346989724185424	0.491005237216492	0.310805077558328	0.0334831643854154	0.121497590944782	-0.177464568675379	0.291946461720091	-0.221998027008518	0.289164968806428	0.0251075669274384	0.0701073294104509	0.383305486155766	0.00930977048864057	0.296637100606891	0.181072559987816	0.0655634383608185	0.0051392361024817	0.342162682847165	0.238681141633186	0.129748692016627	0.127209242120895	-0.111705630507986	0.272164430468583
GSM1297200	-0.0254881317134734	0.311341107694862	0.225278190197863	0.263517661105968	0.304713901495005	0.331687092060503	0.539420470290939	0.340145343838476	0.0450546766401856	0.15806235840717	-0.0690776160868218	0.347781993404395	-0.00364514038740141	0.294282140095278	0.108628906654276	0.276312715070962	0.455927041788937	0.0400521627873351	0.331999149171822	0.225498129762371	0.0705544932989952	0.0749079342810379	0.4062096330371	0.283821861747501	0.188442442342118	0.196683362200519	-0.0616088648752827	0.256535464321771
GSM1297202	-0.192849630043151	0.276266442796336	0.228914398284607	0.222801472414752	0.296291621576363	0.36353073511087	0.486638374597583	0.315814103370381	0.0396413993963432	0.1816935730279	-0.198457046971179	0.30865364930713	-0.237022361082149	0.260030982227655	0.00870423986938365	0.052759796550703	0.398788220801889	0.0500725551903986	0.36920998599854	0.206436794941391	0.0609211680305392	-0.0921517807450834	0.313075379203711	0.215567382844898	0.154083642250137	0.154349330374617	-0.0317721951644289	0.263551721140781
GSM1297204	-0.0146500181951255	0.226164835972066	0.253009537375258	0.260619408362778	0.312437927280512	0.325486417869093	0.564996266263336	0.364116885434731	0.0570255239430427	0.158561582259056	-0.118084088234911	0.353027470732345	-0.0443908958752922	0.286346297203075	0.142030104095713	0.228542328346069	0.47516271080582	0.0725190974286789	0.360721632448905	0.269074611788127	0.0427210495341819	0.048516282639412	0.381009973089512	0.35017200199288	0.2033347839823	0.190176618381206	-0.0958520475821042	0.18234674699921
GSM1297206	-0.109882306520835	0.22871011095989	0.432814433691514	0.250299471697909	0.30093868291812	0.334724415659957	0.58003465386042	0.321947765943885	0.034868848647828	0.223827205946143	-0.13131464860895	0.289362617544758	-0.0209534480077137	0.29560274834405	0.108457236234126	0.114703824209053	0.491593208779634	0.0735416543302449	0.328760382731365	0.269704242316764	0.0761998839168277	-0.131242664988041	0.338636741985646	0.27853830852913	0.214087332245051	0.191501657269914	-0.0877075686306763	0.229970570948691
GSM1297208	-0.180342991388206	0.266522892181784	0.33591845655091	0.288613871218526	0.344806655206672	0.320195383192567	0.546842278901861	0.291190534772109	0.0518590389726581	0.196246634414166	-0.188026996229772	0.281887359485385	-0.128985220990402	0.251948325016066	-0.00990813742743737	0.00829639047210397	0.414642866589088	0.0352598632752385	0.303065032714068	0.202086512944089	0.0781777246249147	-0.033679225433756	0.276683036870533	0.273274893319114	0.184613912090382	0.116909595295655	-0.0492885666082379	0.220533633710212
GSM1297210	-0.191378152996506	0.200953968148705	0.140164249597687	0.253812396210448	0.322128186011538	0.298098918970898	0.517268445893585	0.271825497905045	0.0324693359222539	0.138625437746225	-0.177473250707949	0.252185617348819	-0.235086077772979	0.282237431543285	0.0138366907530777	0.113499109452001	0.374994716695776	0.0644999590900072	0.2943524832521	0.167051082476559	0.0881282719849833	-0.112934921907676	0.362999288625766	0.229630412637502	0.129502043292992	0.113732805871584	-0.0957626747951882	0.241414846250171
GSM1297212	0.169910366153685	0.389348207982727	0.374744293765772	0.222042475835148	0.250654637667268	0.261040430344972	0.543695160431034	0.316250639894852	0.0481169501191998	0.20596019427066	-0.0834372659788905	0.303824596161635	0.188252177145462	0.288777249178563	0.0908040346157345	0.215325463510662	0.482760692353319	0.118829023776907	0.31755671945155	0.294356168280827	0.0804912670593596	-0.192094130943021	0.408346945072459	0.292356657265809	0.190124684995118	0.251237196742113	-0.1117193438883	0.233161376545669
GSM1297214	-0.271954327985223	0.181915860532118	0.103717347271942	0.239758143677005	0.282456659953005	0.270131882283262	0.545228701503401	0.341290154396266	0.0359943873395852	0.117450379682067	-0.225916493644004	0.322062943413598	-0.214216890059789	0.299654182147917	0.0290321911114016	0.0891307329924637	0.375764477847387	0.0435318773623425	0.298757769849078	0.199872452526721	0.0949399634620822	-0.0401062788567593	0.378823172159466	0.287815501391619	0.126103430297125	0.134552680447983	-0.130577728921843	0.18813846189598
GSM1297216	-0.275695340698116	0.300845304440714	0.21353106896878	0.22700358759995	0.295473119301739	0.256392791241194	0.508076111003125	0.333507954119893	0.0223240044508483	0.130860102846381	-0.153966393330193	0.291212522213209	-0.202399474821128	0.238588446060552	0.00416531643830525	0.151077694550314	0.358653010184807	0.0391259067063778	0.311847844988457	0.229283008040134	0.0649188996243001	-0.039868429353556	0.354289662828912	0.156196252188279	0.135098582295933	0.128927466581962	-0.0952283757654088	0.208252930720126
GSM1297218	-0.0400836492684161	0.272825883793778	0.195291259195275	0.187780767517129	0.287056631387187	0.254426209193341	0.513667578820989	0.318277738651395	0.000354813316389308	0.102555402202615	-0.195833232570095	0.261009695618969	-0.0433886272877793	0.250919520089447	0.0473980439857232	0.0764803473837087	0.35401198608566	0.0657049902191727	0.3036578844645	0.220996778164133	0.00449650172703444	-0.029232908070996	0.332729884026662	0.147147796945375	0.160449113772454	0.133702087755239	-0.117236914768633	0.173339998554466
GSM1297220	-0.333981661784836	0.106487967150082	0.0595876170776833	0.207947886847144	0.319913044643803	0.29611825401558	0.484117111270142	0.357205827840569	0.0485731149764008	0.105528617830498	-0.194456241368465	0.305735495273511	-0.184555410116433	0.26951144228172	0.0634122820484283	0.0647349739803644	0.408719750693862	0.010582218863457	0.338319353004706	0.271462914456205	0.0322715698313702	-0.171402264909629	0.339066734539833	0.227163068860579	0.195933623912157	0.146022149119709	-0.0879861562565532	0.237850951549658
GSM1297222	-0.263240839320631	0.167193311432767	0.0607999037749348	0.15380786623226	0.260326724496387	0.265208693872633	0.435423665760149	0.310418556851905	0.00951701679834957	-0.0085052398698051	-0.2215751809117	0.225125751661523	-0.293111512878937	0.172301504820428	-0.0315681819901779	0.0535487141140546	0.314302050660477	0.0295350597805605	0.300235005600557	0.0846103685655406	-0.0228498072180432	-0.245468277823162	0.231572071049551	-0.0196716634098495	0.0571803299127869	0.0433330607423313	-0.149300830570832	0.230479369192236
GSM1297224	-0.360822305155476	0.249318409626027	0.18168333365524	0.220215173009273	0.27887686760757	0.322631229604744	0.494003345348001	0.284630614670838	0.0245044667276282	0.103822405436119	-0.20457137515009	0.252428753279694	-0.289657131524358	0.269195727352395	0.0188081134520095	0.0198342144389742	0.36939496168921	0.0719223702690516	0.32374819723236	0.220804108094721	0.0745117786155979	-0.16519315756468	0.333821342778722	0.151402042814129	0.114540757025674	0.120034822770214	-0.0788899374306932	0.20661083743595
GSM1297226	-0.404883572931308	0.176619256441568	0.122660409983088	0.165884957371702	0.32899610129827	0.292583527744555	0.498524481486018	0.2378287250811	0.027033665274046	0.0323486259018148	-0.286014714486691	0.222571488034141	-0.354071345982864	0.236191402089385	-0.0725690197584024	-0.0256893711403399	0.302162381968014	0.103771589597276	0.296776941714284	0.110970585836185	0.00502083925640089	-0.119701739492624	0.301231493813596	-0.0430136119308493	0.0442248715616998	0.0505892647650973	-0.101319990123332	0.171858953985973
GSM1297228	-0.340749476691408	0.180098036002988	0.0550303298640511	0.195423428221179	0.263424981156877	0.237771472180571	0.51394880360433	0.343369693759819	0.014808254764364	0.0870992213013285	-0.193598752143489	0.272728126371392	-0.22529730304564	0.300886171959528	0.0188825341754601	0.095592495913712	0.350059036653523	0.065217589849504	0.278952385773686	0.187899578985939	0.0718701456289765	-0.111741707883729	0.367027260572348	0.137101122012344	0.121084467015608	0.106030008161391	-0.153969434857187	0.170265984137965
GSM1297230	-0.326895506817463	0.0311103619675852	0.0924133181332325	0.203397188887576	0.280939947623835	0.276394288161065	0.498076716478234	0.323651692096499	-0.0221038529007854	0.0572098577288866	-0.338542468716863	0.285999666935756	-0.286397923214191	0.266263821235946	-0.0108400145197555	0.00654376644907648	0.386667069150596	0.0741524660564797	0.296533396661431	0.178479227200432	0.0220285900577054	-0.150001677467511	0.357542796323401	0.1407726727887	0.111550662095932	0.0771666339342781	-0.13923905674992	0.191619571575722
GSM1297232	-0.322163997566781	0.193040126305526	0.111391449220727	0.136408316124434	0.317421592182246	0.2097892353713	0.475704331240902	0.286194026011298	0.0105710369046609	0.0250469633587509	-0.298039616571545	0.210564531922045	-0.277293119835548	0.285644698451784	-0.020082654508213	0.00615475756581704	0.208660966108033	0.00891343653589446	0.303778785300896	0.124791169945175	-0.0273250426930882	-0.131649771685008	0.317995177399381	0.00327192120617176	0.0922865575437949	0.0962468366787081	-0.182663334532865	0.164424907091139
GSM1297234	-0.217428193651519	0.183838687253017	0.114631849961003	0.243647514968235	0.303894416570695	0.26848392787696	0.523279001375621	0.35500073779618	0.0510081425885362	0.0886818350151383	-0.236764993432104	0.323115381237495	-0.209544131650559	0.271018453693363	0.0458956543103453	0.131209690490167	0.416873399255187	0.077664199546915	0.284949507251694	0.212037029547063	0.083065204010773	-0.0789009393110247	0.383747094856639	0.278058690151301	0.133645909333272	0.125495822433077	-0.0941672807656986	0.191160966103343
GSM1297236	-0.00935446236899988	0.329871027847541	0.3120065534274	0.262948302937618	0.302332692673551	0.268769839309246	0.554019874561313	0.380375238881012	0.0778417792989538	0.162205332984589	-0.0402795774713596	0.345053613524126	0.0232554386428838	0.327564771190249	0.089724065571835	0.277902427111404	0.514785177347038	0.0946343773375387	0.31757849598026	0.261446924335997	0.140930942262576	0.0149898098552567	0.398410289478363	0.324746701844342	0.197322104117024	0.189202353978286	-0.110205034693876	0.196192788995013
GSM1297238	-0.305577489707439	0.208078689816806	0.0644245129385959	0.194689815245353	0.327389121373252	0.196578459119176	0.468140826549808	0.285857590940168	-0.0359561870606807	0.0374271270156931	-0.260643302616367	0.255325341499389	-0.283502972103565	0.223933921829265	-0.0393416336669432	0.00213535074208049	0.279253449672498	0.0486764864278958	0.304421498300509	0.0862237848150464	-0.0281575067192852	-0.145884891419199	0.30071837035422	0.00112771000626812	0.122571744958311	0.0212372016536543	-0.142516274646218	0.178942594038146
GSM1297240	-0.265316141289528	0.213807819816462	0.140390071336666	0.191370513243421	0.313781107216852	0.300457511645901	0.498533548022095	0.275222420018502	0.000334868328616857	0.0993186174232375	-0.320577194614628	0.22320613118025	-0.231952804207541	0.252247551557602	-0.0274969575487277	0.0395912690370245	0.32479345297001	0.0308529254460274	0.337522683373984	0.136330228436526	0.0115818859528442	-0.0644698651801249	0.26387948606974	0.0842856396683725	0.060060883044021	0.0751088939285234	-0.155543072632566	0.203394347734738
GSM1297242	-0.0406888691531351	0.145409772911349	0.238789730513454	0.219164957433865	0.286557147192068	0.296521272855956	0.533303249110411	0.281964852705259	0.0232333545636426	0.177676304197437	-0.246962531110235	0.16002784722866	0.00880632975079944	0.279715844343548	0.00231962468932607	0.0483375396097521	0.408145020477232	-0.0219158351306353	0.346254632517768	0.0911678771037091	-0.0863637184540605	-0.0994916911469818	0.346449023955773	0.0404521458076736	0.126188168284253	0.0779525843696517	-0.0723746075493615	0.0927412161836507
GSM1297244	-0.347152079899845	0.100909618431135	0.0253891109317083	0.208996614755629	0.32059166642945	0.281986640928214	0.465122324421795	0.271941620709657	-0.0237905723303454	0.106454790951781	-0.193118456792408	0.242761303021613	-0.294538958555665	0.240530580913847	-0.0580206823682312	-0.0104545109385813	0.30291843762223	-0.0221054686053472	0.333967217917224	0.122763459463549	-0.00264600245266889	0.0730788657224399	0.33264131879403	0.065052655445764	0.0995892037988432	0.0673292089444582	-0.120791054723952	0.14057599044735
GSM1297246	-0.0698886609290562	0.237580518130034	0.225707482951066	0.180039565335517	0.30035882872997	0.231848807288421	0.506340263418648	0.26464290725363	-0.036769861599387	0.102401619150371	-0.243349361518145	0.174917254988785	-0.0771434925205761	0.239552804047691	-0.0162962392450446	0.0925344516779439	0.32627127456807	0.0421915606623337	0.336770156489557	0.133153297614812	0.0359032977662997	-0.0785407483692827	0.374908212934377	-0.0351112934192711	0.140567845376611	0.128418531550597	-0.134892196265064	0.140197048445037
GSM1297248	-0.331076576086674	0.133017323120576	-0.0231276925822034	0.188541003013773	0.318224340310151	0.29516062571963	0.468837185470806	0.259289429544339	0.016082536028068	0.0689318033254505	-0.283390785991824	0.179584413026715	-0.37052482652722	0.250863126488147	-0.0770095134689465	0.0704235454089987	0.281529988730547	-0.0201167116582265	0.330936639874112	0.0663890619316402	0.000714037054035629	0.0104383866706132	0.295862903831259	0.00901749021070703	0.00877370222002511	0.0416721274845746	-0.102938787658889	0.120236117981833
GSM1297250	-0.192966595694134	0.166179756225299	0.213159719000202	0.205655948005103	0.275046990165724	0.268889950713185	0.523698083110611	0.364721183895531	0.00618583605098437	0.117200905334465	-0.22387552182832	0.224276176165633	-0.0585367326177897	0.29701579052444	0.0321919996933674	0.201839750167372	0.449125330440152	0.1294380392986	0.35528498878257	0.267637872275753	0.0490937131086417	-0.110479750232117	0.395317916802401	0.155065389917854	0.157560684211435	0.165198923600569	-0.167167287712888	0.20106457912112
GSM1297252	-0.310825602672467	0.171598854584945	0.194313370444844	0.207537487375507	0.335019565351412	0.206200439687865	0.5349737234444	0.330177734254305	-0.0377525145292158	0.0794558594675989	-0.20368819996985	0.183967115546954	-0.178650271092014	0.223007250194297	0.0114236964615078	0.0848058626297342	0.330014096773687	0.00945339607230451	0.311183797409561	0.215513451576361	0.0129021659696802	-0.228421854594851	0.356504311947744	0.0882091162295795	0.0994248964346528	0.107512212102348	-0.155832746813555	0.192373902739693
GSM1297254	-0.333085608715179	0.0878274592163956	0.0781509387638313	0.216738727933837	0.283930255774934	0.217899441250533	0.492301260434915	0.311548461304414	-0.0145027510901625	0.0859051366136616	-0.255025728633126	0.239342388886285	-0.348050900151816	0.240808208487218	-0.0538346379985294	-0.00833785247210767	0.313706289184099	-0.0391574770202999	0.292002812179507	0.0795231666191916	-0.0246093442639159	0.0245281254092305	0.332896739743428	0.014850344622852	0.0685386240756885	0.045668466507302	-0.0944906900443005	0.118948653087488
GSM1297256	-0.364551789176895	0.192075155337559	0.0475556167677206	0.181871848576241	0.269632094592378	0.238968825166904	0.445528077501359	0.312916655697741	-0.00651502082157752	0.00518445472600511	-0.343647134407146	0.208948213182645	-0.320232395870139	0.222063902750336	-0.0724058507935897	-0.0490421594051637	0.245028739786648	0.0359953562998336	0.307254613904778	0.093962079241117	0.000766146196058028	-0.205711723426502	0.294365428401377	-0.049480651053547	0.0181194929455163	0.041273326087903	-0.135751996580686	0.121268542552962
GSM1297258	-0.115830348285267	0.358484085749313	0.363805576511195	0.26084476968543	0.306915588121892	0.310242194177598	0.526727254130954	0.351610245195441	0.00925765802333584	0.183704345353004	-0.186692541513248	0.293324445068032	0.0144939741757793	0.294311511443738	0.0687112988774216	0.157478717611303	0.466297867033023	0.0554776475846379	0.329112001090667	0.269738648796631	0.093342139601812	-0.0753336432632292	0.370257350246652	0.303560123774969	0.199465682133325	0.198334575954144	-0.121799455680289	0.228470269052309
GSM1297260	-0.269586273486615	0.195492022429342	0.138699048230109	0.142531809803746	0.316052116741594	0.199503610869587	0.483930643815673	0.308590017803678	-0.0507579160001767	0.0862441645359794	-0.293196220623099	0.141227949077653	-0.232606234198157	0.224937195514417	0.0144092181687312	0.0212588674086049	0.358925909215418	-0.00455089692345763	0.30553497430694	0.158933637755375	-0.0163443195861831	-0.0941459599541914	0.335880041453739	0.0476924954911913	0.0936060914443899	0.0665981204818444	-0.136280260060308	0.155674559928005
GSM1297262	-0.349729361075013	0.0458754716567615	-0.0170507240187045	0.138971808393977	0.30727228440995	0.252391676785937	0.459014312909589	0.245542734341784	-0.0427524057398134	0.0266625930147781	-0.324752145157456	0.18975801187325	-0.393171344971926	0.216727893920374	-0.0744051407260987	0.0366878931751965	0.261433346093908	-0.0242788136359115	0.327483183922046	0.0586932032900283	-0.0409664209541774	-0.109805326773287	0.293195895391282	-0.0991736598236034	0.0651909611003152	0.0218604589735567	-0.128466537453231	0.101831435968995
GSM1297264	-0.388092397466484	0.191293235519067	0.0595248459718668	0.286228220046439	0.285807102106069	0.19637830420895	0.514422748322954	0.383161815423342	0.0915949213543377	0.118515175717483	-0.188527256096528	0.314574695937839	-0.239361135215617	0.221052382015393	0.137896297167662	0.130172738679828	0.467881841766886	0.0536997176657677	0.329959431214234	0.256861080679573	0.0877001487968407	-0.132796745501136	0.382207627973582	0.279729627879063	0.168707534640747	0.130142994408265	-0.141089243667815	0.201504516301398
GSM1297266	-0.367911953141403	-0.0537163216779234	-0.0350938995580172	0.154548030356122	0.308919706523076	0.328622443626822	0.466686678869217	0.242680541329967	0.00363327147904374	-0.0573215861744276	-0.365577721670594	0.17448544875964	-0.416407045818233	0.193983304243466	-0.0999186454416771	-0.0767743712880384	0.170254578611577	0.099217529626232	0.358486237731187	0.154194123332043	0.0128070169409404	-0.232637231486703	0.277807091763913	-0.0356088167624089	0.0581684925763785	0.0628259371406213	-0.064686047446474	0.229405650796649
GSM1297268	-0.309515028802554	0.0256229613821015	-0.0544395181968758	0.11689525888721	0.282280396011412	0.266509838070906	0.439667327953204	0.241190715062496	-0.0155810641070042	0.0366711137588243	-0.231941065627655	0.147912047812944	-0.349847527151049	0.246824291486725	-0.0451561126231683	0.0529291540063962	0.20326923014947	0.0223625793515569	0.307571321858066	0.125902916154897	-0.0364923274725501	-0.179662661202667	0.330188257185067	-0.100424904080936	0.0731380189937523	0.0289932168173698	-0.211155312732672	0.192101396184464
GSM1297270	-0.201277422351118	0.232150212726174	0.277112257128565	0.205424029162813	0.300021195965245	0.213836222828425	0.43322239620653	0.304791756445784	-0.034073615331247	0.123111512653727	-0.161025647212768	0.253735934916956	-0.210075947591148	0.263958970419514	-0.00145245063259813	0.0965790862595044	0.428576858619045	-0.00495053482622455	0.326957845829887	0.216110470129259	0.019118154168234	-0.1981413428486	0.336682063671645	0.146166542158397	0.174240531966832	0.0969316059971679	-0.105031421108696	0.249118750628392
GSM1297272	-0.287868960888688	0.167292293265742	0.259245951572534	0.22788195015169	0.25632025533768	0.269812400548665	0.50187783767306	0.241367559103479	-0.00330131258741972	0.116634671020895	-0.283313727807752	0.246065577446216	-0.220317897776724	0.251138091917142	-0.0124594657032036	0.0237123766213705	0.413724028277705	0.0322869219426279	0.292570869406679	0.217053511733371	0.0677815454931832	-0.257019848437017	0.337784363719046	0.120617644057914	0.143047248304217	0.0998805849544915	-0.0901238264503528	0.194336278389403
GSM1297274	-0.37597970399475	0.157662051821061	0.0837927681895015	0.23157822059423	0.294752272464997	0.319746265714894	0.446491167816822	0.285625842602233	-0.0422895318713475	0.0784836472875831	-0.285866302903268	0.243502958943863	-0.274055022701651	0.280240302695851	0.0157538271254559	-0.0385070822799141	0.388283864627159	-0.0091528984210799	0.301962772589891	0.181330007787403	0.0449863453118795	-0.109396604305278	0.338343605112256	0.167062125043304	0.117538629508946	0.0712229103532779	-0.0891547973053371	0.175968210747268
GSM1297276	-0.291724171937897	0.222475605073825	0.252623772426946	0.181176341610854	0.302169430741626	0.247603120794227	0.434319614172183	0.294596918868729	-0.0301265186472578	0.123424218951843	-0.241871185994801	0.204477206102366	-0.125521157113702	0.182281293473185	0.0174749053396562	0.0287365679069302	0.440996260110813	0.0304824109542033	0.303159485804024	0.177391046699255	0.0929400479336341	-0.27829574510295	0.314616516055589	0.206463965581432	0.164685290288712	0.147807099923921	-0.100195750510531	0.177786789288978
GSM1297278	-0.373698283237927	0.0638344870367365	0.0294705216971216	0.104555732028061	0.286709488250282	0.251893170614558	0.459741675808356	0.307747987017397	-0.00844642548884643	0.0418417147925078	-0.26551849035961	0.170432432456407	-0.341989286207277	0.258060268944208	-0.0546085841572217	0.00944445505518376	0.220909853480518	0.0840525504913971	0.271670669451506	0.131935790426697	-0.0273874833242012	-0.189635418332795	0.325180726025081	-0.146265569207309	0.0720222270131464	0.030612142032624	-0.172732307446532	0.101942375097218
GSM1297280	-0.259561097816083	0.171976686232744	0.0297784178599096	0.22360672852092	0.27854143231048	0.322142020635798	0.515848046916691	0.258419011305147	-0.0297145618577923	0.101727368873017	-0.267341637430575	0.215744273371419	-0.324667416982254	0.25828865455523	-0.0265121357447195	0.0782341083929396	0.340614659576516	0.0644960194204477	0.331120132261164	0.180346522057799	0.107121021060101	-0.18196763359241	0.345407040164499	0.199489900107169	0.110188273746589	0.0986416523184224	-0.191779295032941	0.177425196153468
GSM1297282	-0.319015991089699	0.252009897764182	0.35123396217221	0.242207642786856	0.364155365513979	0.307195010280415	0.530546648553304	0.280115880729828	-0.068419184725601	0.130141488182236	-0.305255878655265	0.263967945011157	-0.0942726409751657	0.22687955746576	0.0256008520355672	0.0741279094517489	0.45195961719534	0.0302503837769253	0.324456063974851	0.309987565367433	0.044308027165167	-0.14555766813866	0.35125865618405	0.150074381234359	0.122319071608398	0.129807444520453	-0.137423564419405	0.21864593503926
GSM1297284	-0.35568992600039	0.068269662999978	-0.0793905553870717	0.219858501807849	0.294420337827613	0.220782898672072	0.453382164710923	0.317203934874838	-0.0120079097308483	0.0456972297847739	-0.269909279104269	0.16572531516811	-0.323728043986902	0.250949875116009	-0.0166465073902445	0.076394212108152	0.238890902450331	0.0160906104189913	0.299124755907556	0.154766807000753	0.0427155540614974	-0.235616934919635	0.321309432809813	-0.0165297756464666	0.0271757200445549	0.0545405779667302	-0.150960394280014	0.176466017927177
GSM1297286	-0.41996534613958	0.092455741450518	-0.00783666429251694	0.182380525246571	0.316663438503437	0.183630619889197	0.466069013967852	0.287316143751694	0.00581226943279742	-0.00179258595190068	-0.326881667762573	0.147270855490003	-0.359114448719125	0.253779014751665	-0.0478603884848515	-0.0345402581216568	0.19991906706564	0.0686074370480063	0.307764844101516	0.133263152032508	-0.014575522770102	-0.232410033775105	0.29935192714619	-0.0666569415582001	0.0789024673183683	0.0499996326164178	-0.211954783161834	0.0845911942101793
GSM1297288	-0.288148295426669	0.152201667658132	0.00580397957613024	0.182471727021763	0.303404436669827	0.251312333766435	0.482905274161643	0.269779619640288	0.0130000082566214	0.0471362522426864	-0.364404220660827	0.221479739772711	-0.363715928195855	0.247176151459396	-0.0417670686708415	0.0367457814454175	0.270082177138959	0.0244302329365751	0.279938778604132	0.147628185686185	0.0403925108284161	-0.0358874141481137	0.326208370419551	0.0471927762984628	0.0678497285592162	0.0747254183045541	-0.100566960697971	0.1535724686988
GSM1297290	-0.337746608702768	0.062061459464698	0.040250986565503	0.151776875663891	0.320344948404463	0.248313599329924	0.438452619516286	0.244744114644865	-0.0331200056913209	0.0497568747003716	-0.369206581325045	0.221495125341075	-0.334466316006352	0.248083251107929	-0.010600870833932	-0.0298549653345227	0.206085919779976	0.0374725151031498	0.301794593275448	0.126821089598637	0.0059000845762686	-0.171152984940517	0.329354768204181	-0.0769404065514465	0.0381558089300434	0.0236239252532304	-0.205088960538373	0.181463748372003
GSM1297292	-0.324689894097904	0.19583385521749	0.215833281807259	0.24589860167873	0.310666395520716	0.263048947027787	0.507900058211337	0.322915782496232	-0.0521606352046109	0.0974871746789672	-0.304161090876164	0.259269911101993	-0.212648054916658	0.281011261293954	-0.00333237513652766	0.0664363363500585	0.417902481349347	0.0531212770012354	0.298325380972296	0.206289770519367	0.0695124663434255	-0.113880495715906	0.318371752861574	0.154106268154205	0.148191344045141	0.118883315760472	-0.119633161975678	0.152331998911112
GSM1297294	-0.269381290115088	0.0902336820523217	0.00689794233003942	0.22664743444169	0.288130750373872	0.243045302655466	0.496130941416403	0.310798783697391	-0.0781972560819363	0.031207599436062	-0.25801309801454	0.221285479199396	-0.364240024660152	0.246163073775369	-0.0273700948970358	0.0659280326776183	0.342103919077445	0.0228859040605641	0.297965643821415	0.121708498137603	0.031575332569309	-0.056648346387109	0.33623928818677	-0.0647874836275443	0.073606898984073	0.0842243631001875	-0.104975847146686	0.127141737626725
GSM1297296	-0.0810237834964259	0.21810722830206	0.261407461387826	0.206455668370131	0.297081668154911	0.297897110104831	0.536358301528427	0.302013708762345	-0.0428691470799869	0.0727514518519217	-0.239628464347364	0.216716173879617	-0.0204091311203368	0.261011867537886	-0.00750292063310154	0.0452117623122524	0.40356002499332	0.0422039363702301	0.383539607560324	0.18338161320193	0.0216425296439968	-0.134721241719045	0.318082237551448	0.0758464303493502	0.11489097772277	0.131047739541603	-0.151246243173336	0.119317366491298
GSM1297298	-0.174965644920557	0.352445291099943	0.371855360526277	0.254669205422317	0.306205544877061	0.276872567184828	0.530530577593952	0.363694402995121	0.0539202451749623	0.207240284892472	-0.164857790324952	0.289045471287566	-0.109421037501148	0.283398739012305	0.0940379327785126	0.18596233400931	0.477212863145092	0.0718945277986262	0.33466059433511	0.327708529869734	0.116971788376126	-0.255701270362601	0.379181849056917	0.335822279891869	0.186640932866001	0.223501204574543	-0.110949383462208	0.223085439650629
GSM1297300	-0.235246533226339	0.181857261930507	0.234093051732399	0.214743332680298	0.311044984073471	0.229106949145196	0.511558964278185	0.302441411854386	-0.0206140341545073	0.14001619560822	-0.238186322957524	0.251758228287562	-0.22896912468209	0.316916969826978	0.00379384444292446	0.134525342686926	0.340333399966153	-0.0579356514639854	0.331076765205519	0.211184243679157	0.032694372346844	-0.0645063738865289	0.371592619474675	0.0786460372939676	0.147674931328691	0.119161142925926	-0.0786718985093384	0.15082740490301
GSM1297302	-0.252810284338999	0.353188933763183	0.367059077481559	0.20932289145465	0.314513961943084	0.243428348775588	0.485044729422866	0.28496049203042	0.024638843177307	0.111498878984847	-0.317308569220845	0.23819837747612	-0.140579275770975	0.226900251916453	-0.00326053579943137	-0.0108391414007935	0.335753826863477	0.0543395556410033	0.301255941330423	0.264161621841068	0.108566448631488	-0.276568582075632	0.367522895062606	0.171327110286833	0.124222981881118	0.213739397355829	-0.0890084185646865	0.249765909389416
GSM1297304	-0.233443446977993	0.117599394005965	0.164599708612652	0.199249125326919	0.286203996830934	0.176452969349291	0.520723256277743	0.29616828694164	-0.081721179638852	0.104045815555384	-0.256461491358054	0.195563832773277	-0.0958128365123277	0.274420482689292	-0.00404252360213228	0.0701851637627473	0.325249930502815	0.0215252578067316	0.298946766048722	0.204168108499302	0.0264278265766404	-0.0824341449459643	0.379516344874575	0.0183720236113547	0.0968996536396152	0.0921264957926154	-0.104711353897514	0.162724882832447
GSM1297306	-0.264414942547004	0.226456223585044	0.0781211629440473	0.239803984419102	0.325333118498032	0.265644419104722	0.489292860338535	0.308359949573356	0.0237850936738345	0.116914632245723	-0.220170126336064	0.32435498613384	-0.258780862190876	0.256123413833072	-0.0413712131843399	0.11392741206149	0.364583954756787	0.0407041537835141	0.301843424472145	0.176380023872558	0.0882128524811915	-0.0316051281333553	0.324345399107997	0.175940519835412	0.106577903446393	0.100416857936649	-0.104850603183475	0.196267941991638
GSM1297308	-0.124452481089553	0.331157402172704	0.247525964386175	0.181442728165169	0.279042812607781	0.241884577589927	0.473792022039873	0.32542583907774	0.0104651298606004	0.109531146525191	-0.159407984976033	0.2573894305727	-0.0268447098729841	0.267695309102377	-0.0354629247053892	0.055090015878603	0.359651100503239	0.0224719965628639	0.302477126007674	0.217161154607582	-0.033189963239199	-0.208882295937646	0.326134633800351	0.0655196164300432	0.0801891647481087	0.14675055049881	-0.11830943455475	0.136415588568981
GSM1297310	-0.348212599706596	0.0562315080142396	0.0363916931931088	0.199760277744044	0.268061892137425	0.188908576346035	0.481030827191117	0.272537296207271	-0.0118562754363545	0.00577640314323495	-0.348275226358243	0.240473536339648	-0.349848164109847	0.298029414951287	-0.102940450924623	0.00472949561326802	0.180135825005958	-0.0144609933082257	0.281021742371171	0.0981651049938525	0.0348826262127574	-0.0626336819257831	0.317776524335486	-0.00820357163752566	0.0463558243463606	0.0459770467846545	-0.130606547607381	0.127716210996939
GSM1297312	-0.328171199337255	0.250023963485044	0.169614314276829	0.262682002570662	0.320248735196699	0.204192338170326	0.52276186776905	0.289867503769298	-0.0493867917664656	0.0982790941413075	-0.261277595954094	0.293778870629401	-0.226319548621722	0.31639885370145	-0.0428156928704166	0.0166330822585737	0.323169051517061	0.00613437195086343	0.274807679464505	0.134324560016586	0.0414951410609138	0.0762913701794689	0.270617298361077	0.00751745203241592	0.0879917539783591	0.0580800228076877	-0.0831512029928211	0.191316131676888
