# Supplementary material for: Identification of disulfidptosis in esophageal squamous cell carcinoma based on single-cell and bulk RNA-seq data to predict prognosis and treatment response
Source: Front Immunol. 2025 Apr 15;16:1567793. doi: 10.3389/fimmu.2025.1567793 (PMC12037556; doi:10.3389/fimmu.2025.1567793)
Supplement: Supplementary file 1 [file Presentation1.zip › Prognostic signature and immune microenvironment/immune_infiltration/SupplementaryTable_ssgsea_Score_cor_p.txt]

Score	Activated B cell	Activated CD4 T cell	Activated CD8 T cell	Activated dendritic cell	CD56bright natural killer cell	CD56dim natural killer cell	Central memory CD4 T cell	Central memory CD8 T cell	Effector memeory CD4 T cell	Effector memeory CD8 T cell	Eosinophil	Gamma delta T cell	Immature B cell	Immature dendritic cell	Macrophage	Mast cell	MDSC	Memory B cell	Monocyte	Natural killer cell	Natural killer T cell	Neutrophil	Plasmacytoid dendritic cell	Regulatory T cell	T follicular helper cell	Type 1 T helper cell	Type 17 T helper cell	Type 2 T helper cell
Score	0	0.981839811626571	0.439262466504065	0.00992944290627571	0.0208112099993678	0.0495914209492951	0.981839811626571	0.16901836034262	0.00822056719556196	0.445945185387591	0.00249561495028114	0.0032921803081429	0.504368628072306	0.0167603240989275	0.713290068403371	0.00129681586745538	0.020690029747852	0.00133337062511641	0.0279662372959916	0.358561981744677	8.6333118635862e-06	1.52384746404337e-05	0.00387177563919286	6.81643596276545e-05	0.000182657290597731	0.0335847331564226	0.000231977735608986	0.928008111606846	0.981839811626571
Activated B cell	0.975429121779283	0	4.33986766093592e-19	3.28770826873865e-29	9.43841557975945e-06	0.994632635200941	1.65334403052341e-05	2.75934600774876e-13	6.59809860950281e-05	1.5199788769437e-05	1.18529365310191e-20	2.07095587927439e-08	1.33301774316581e-08	2.4588386460166e-41	0.0342436266454468	2.57557498149507e-18	1.10351716833188e-12	2.57328091145769e-15	0.0791140313553416	6.06580206242188e-09	4.94045012540959e-18	9.5034056770892e-05	0.362818783520287	0.00176018787408452	2.43045627573486e-10	9.76846122311636e-17	1.88118812846363e-22	0.029872781334564	7.13233926322091e-09
Activated CD4 T cell	0.411132357811687	7.69631703417207e-20	0	7.18037115797224e-33	1.88465449543231e-10	0.077436431188412	6.91212966128188e-05	3.12060162399546e-09	0.000408758298852738	3.03616664926658e-10	1.01495932154679e-18	1.94856219237223e-10	2.83843588057682e-14	4.73802256983568e-25	0.000696696066911567	7.54913845222511e-16	7.52237310379819e-08	1.41377926832346e-12	0.00258092913715928	0.000545648692670774	3.80178877743982e-15	1.07069738460737e-09	0.0246157069159561	0.469429989776246	3.88351416669848e-14	1.52123777951137e-12	5.86507032124877e-19	0.00012722445954119	1.45173263166823e-16
Activated CD8 T cell	0.00804627269991308	2.42934108527486e-30	3.89084151417215e-34	0	2.24539840152893e-09	0.0765866609083053	1.053185907302e-06	1.97254482001324e-12	0.000545648692670774	0.000160286952713517	1.06076579777149e-29	2.80823131923772e-07	1.98648186993711e-08	3.31155750680013e-46	0.00785570827334394	9.03070309265691e-20	1.1269193141179e-06	1.00904476799931e-22	0.00556498255703966	8.81872204004603e-08	1.11841247761743e-25	5.37618978299637e-08	0.805456053712277	0.0334329228444815	8.28716970381196e-13	2.55089605814985e-19	4.79601550104705e-23	0.00492064749930745	8.48303213462637e-12
Activated dendritic cell	0.0172230703443044	6.06755287270251e-06	7.93783051031835e-11	1.06186328348166e-09	0	0.23195217965567	1.12995641114284e-07	8.87995486953835e-15	7.01592386347904e-11	5.73045321630232e-15	7.34278039131284e-24	1.83229424170625e-16	6.69952109234513e-12	1.31501459001299e-12	3.7439345797784e-12	2.55089605814985e-19	1.71953587375664e-12	6.93524133820904e-27	3.58450167954386e-07	0.0926692198038374	3.28529834134831e-11	6.127083302151e-29	1.69648389383416e-09	1.56377272708203e-07	1.3705626767256e-35	4.2736883143624e-18	5.58385750179569e-19	5.10356951822356e-06	1.03323272481519e-05
CD56bright natural killer cell	0.0425069322422529	0.994632635200941	0.0675184646322607	0.0665888948291423	0.211384991311818	0	0.0127151180651666	0.556257779262424	0.432845231438003	0.957305066915665	0.0518940528732608	0.756125141576043	0.0602025821635038	0.701213252364134	0.681509883462425	0.829999910115382	0.185383286656527	0.760748938676699	0.213186905073107	0.101068799377808	0.46532445935326	0.544575531862858	0.0137784578232416	0.0469056280179689	0.658544255145476	0.153447936310013	0.981839811626571	0.31950209602058	0.000298075842766094
CD56dim natural killer cell	0.975672981156142	1.09136995118294e-05	4.73293607348858e-05	6.25167004088131e-07	6.3177365844686e-08	0.0103662662058378	0	6.80242902701317e-08	0.0108579878990897	7.58076267990684e-07	9.90814250567087e-10	0.0232138854373457	1.28239089101796e-09	2.43528619757394e-06	0.00345886645745519	6.06580206242188e-09	0.00269153400631699	2.56057538217822e-11	4.10703650299934e-05	2.69011274625142e-07	1.84961764293977e-06	4.21760547437258e-08	3.9712194387796e-05	0.264371303122374	1.31881442250911e-12	1.21469820849765e-08	2.21146022814524e-09	5.92654221843682e-07	8.95243761378392e-07
Central memory CD4 T cell	0.15236630513645	8.69941598502072e-14	1.48343870303233e-09	7.21716797570687e-13	2.44964272263127e-15	0.530226011267385	3.63578103167945e-08	0	1.43362902791108e-13	1.11723117965447e-14	4.90414240580157e-20	1.59709665703571e-12	4.40413420040898e-13	9.89013247606724e-23	1.32472221639893e-09	3.88298316749229e-20	1.45173263166823e-16	3.96457738083716e-24	8.87843067569273e-10	1.52384746404337e-05	1.30947749600358e-13	6.87450066830605e-16	9.49010017150323e-08	8.7365034342204e-11	2.90848347295954e-23	3.34379582584702e-20	4.62966777263483e-27	0.000446729283756014	7.47094432085847e-05
Central memory CD8 T cell	0.00662099870184424	4.4854069365093e-05	0.000298010976503474	0.000407220576057252	2.85129910707892e-11	0.404059957426116	0.00882545814458032	4.3079492956934e-14	0	2.99843082618904e-12	7.04273960336563e-10	1.61628828878844e-12	1.31499525686405e-12	5.40054587143393e-10	7.2686168427384e-08	7.37172376737296e-19	1.12119374374854e-16	1.86677232340052e-17	1.72252450967453e-10	0.224088022945877	6.56038404941812e-12	3.47233677148109e-13	0.00164657329810788	2.42812367079941e-11	5.21346925885275e-22	1.39236836299129e-16	1.17348110283456e-18	0.505866138623284	9.5034056770892e-05
Effector memeory CD4 T cell	0.418485506484415	9.92104439384433e-06	1.31617076421408e-10	0.000112516703259488	1.55258584678142e-15	0.943157701394744	4.44389536408332e-07	3.10953505667377e-15	1.12256523542053e-12	0	4.62261122236399e-13	1.87813368811049e-15	5.55339494052516e-15	2.81975793906202e-08	5.91714654731427e-09	5.39581416939842e-14	5.43031883341571e-16	4.48273915861144e-15	8.6733062354597e-10	0.316096601037335	3.35571945019582e-09	3.84482400038768e-17	1.83630746813302e-08	5.30686657347167e-05	1.38707001677036e-26	1.50416019606975e-13	3.08972874082623e-19	5.94740405271224e-06	9.20382671059254e-10
Effector memeory CD8 T cell	0.00192395930896058	1.75166549719494e-21	1.97492084734475e-19	7.31562619152752e-31	8.50026301457398e-25	0.0446084346127291	4.51479399888944e-10	7.85145951667739e-21	3.1397435177566e-10	1.50291793436465e-13	0	2.30960074742684e-17	1.97254482001324e-12	1.46462479949696e-32	6.95966582517475e-06	1.1919754826609e-26	9.50433467100514e-14	1.68230383091657e-38	5.82666564496819e-06	2.42710914819552e-06	6.05493512435364e-23	1.91626565907285e-22	0.00047723217399548	7.4839123591069e-08	3.44936904601488e-30	4.34494483456542e-38	6.29364903694012e-33	2.08134986808047e-06	1.72252450967453e-10
Eosinophil	0.00258671309925514	1.07118407548675e-08	8.25499253911386e-11	1.59778678508353e-07	4.42277920411852e-17	0.731914238028042	0.019325845511879	5.66457927618578e-13	5.77245817424444e-13	4.85724229683747e-16	5.11980461252255e-18	0	4.63171567235334e-08	8.79378553610595e-15	2.87871423759871e-12	9.04143732480616e-16	1.60477425526935e-29	1.33249813258633e-17	6.92559159664453e-07	0.253708719369469	5.01679783449643e-10	7.54316211543293e-13	1.1269193141179e-06	1.96042272135061e-11	8.3411010754478e-20	9.82531292145709e-18	7.24357316817421e-19	0.00181496421006864	6.70464047499645e-09
Gamma delta T cell	0.477038308324546	6.76358756384624e-09	8.10981680164805e-15	1.01770499740621e-08	2.57420022267448e-12	0.0518987777271584	5.90657873449157e-10	1.42103837500881e-13	4.5020773572439e-13	1.49093608009173e-15	7.23914231975302e-13	2.45275583634475e-08	0	3.78529074799839e-11	0.00255466489827929	5.11658856395e-21	1.31741074357134e-10	1.85125288758254e-14	0.00025278886648893	0.000583078581688134	1.89272696342254e-18	4.05813068236693e-13	1.02723999279398e-07	0.000277716675566715	2.07732708727633e-26	3.88298316749229e-20	6.00440300833185e-22	2.75419933579216e-06	4.61269078392181e-14
Immature B cell	0.0137880498744872	4.23937697589069e-43	4.78470259515425e-26	8.15654558325155e-49	4.53453306901033e-13	0.675306358803883	1.49956046648642e-06	1.24235654256017e-23	2.39433068191652e-10	1.47238591891908e-08	8.29713556365273e-34	2.40421230174325e-15	1.51038694870872e-11	0	9.97657987120779e-06	6.12966027558923e-31	5.48644316704436e-16	5.51542446618308e-33	0.000452259323878921	2.0617692235379e-08	8.38744271364516e-31	2.19324041703037e-10	0.0836596091195809	1.56377272708203e-07	1.6869314496313e-20	3.36550427989532e-30	1.4617648431906e-37	0.00474605339812866	5.68765981841834e-09
Immature dendritic cell	0.688693859148082	0.0291829921658241	0.000525096050430885	0.00630778546086238	1.41089160272437e-12	0.654652351109226	0.00272620016351148	6.1341816916995e-10	3.90285337861323e-08	2.88570201075918e-09	4.43978681950803e-06	1.07065480265371e-12	0.00197577531541798	6.43808848831635e-06	0	1.61596500386012e-06	3.17794942075597e-09	6.44010284408794e-11	5.648095247257e-06	0.237061524199455	0.0218573928490324	2.23471254149262e-09	6.56038404941812e-12	1.96457435487117e-05	1.08044619055271e-10	1.03388116159438e-05	2.54058011296177e-06	0.0156240985920814	0.0919670644334294
Macrophage	0.000980597219972416	5.26533801635692e-19	1.8965815815935e-16	1.49028844139905e-20	4.39809665198251e-20	0.809556562575594	2.98337787603994e-09	6.102097187014e-21	1.41624249718003e-19	1.58153173930643e-14	1.08628307533137e-27	2.29376365629319e-16	7.43543658308005e-22	3.62344449788526e-32	9.71171086063717e-07	0	5.387074156085e-24	3.44998570581788e-39	7.43645076437629e-08	3.74307475521597e-07	4.35656606289489e-37	3.58856702340055e-21	0.0308948352360049	2.25455438703369e-13	4.92674225475695e-41	5.75031434575703e-36	7.09431843048149e-46	0.00958041630084353	1.67455013257093e-12
Mast cell	0.0170718225751981	3.72369093747458e-13	4.09469077817586e-08	6.73091196094647e-07	6.22590574980853e-13	0.16757553251957	0.0021015179310406	3.45169238631245e-17	2.59586728848184e-17	1.32414178450284e-16	2.80916295694733e-14	1.14626732519239e-30	5.45135480098487e-11	1.35134068153802e-16	1.51852755573069e-09	6.10358155615542e-25	0	9.99087763098431e-20	2.95251123452151e-08	0.00258092913715928	1.34085388258005e-18	5.74719080510738e-17	0.000270680248425166	4.83223480501543e-19	1.36617512196134e-22	3.41433171173163e-18	3.29023376267071e-27	0.0332049032929403	3.05825666812468e-06
MDSC	0.00101152254319176	6.71841814321465e-16	4.9447452241855e-13	1.2923726092602e-23	6.14947507821491e-28	0.738263748370984	1.00909374667122e-11	4.39423601324315e-25	4.09218563504056e-18	1.19245278110846e-15	5.38668714332892e-40	2.88817329230534e-18	5.19809924099531e-15	2.71695786511482e-34	2.6014208532769e-11	1.01970020861612e-40	1.67334896282496e-20	0	2.43599940414937e-08	1.86720733065969e-06	6.46757044777987e-25	2.53594064676427e-24	2.71815313339933e-05	2.75070039978831e-13	2.50283559050157e-45	1.326206354602e-41	1.5010167469585e-39	0.00056830604992866	9.40012418239985e-08
Memory B cell	0.0234200016764461	0.0691760618993751	0.00200880198852791	0.00445472741634948	2.06594431776666e-07	0.193233450903703	2.77174384685177e-05	4.00185422081717e-10	7.21254105036135e-11	3.88803382968883e-10	3.68830805605129e-06	4.04277144927279e-07	0.000179940843387441	0.000331953887970243	3.56136054999456e-06	4.01128748127687e-08	1.54897756884995e-08	1.26599969033378e-08	0	0.982838359550073	3.57966910712242e-06	2.11706961102482e-13	0.16901836034262	0.000490963633428951	9.50754147532339e-13	1.95506043069315e-06	2.92887542319344e-10	0.102965378124953	0.00037382112002173
Monocyte	0.332067254029553	2.98807983370536e-09	0.000407085040895713	4.82205983470497e-08	0.0817132529304773	0.089866592550218	1.52395549664489e-07	1.00213614014675e-05	0.203666208046868	0.291182583221585	1.48854723620858e-06	0.232462176368085	0.000438027013337145	1.0613541076833e-08	0.216625185906399	2.16655804796983e-07	0.00200762784177025	1.13136207719774e-06	0.98041757541325	0	1.24908694641789e-08	0.067987767661985	0.874710971508982	0.0989803772481036	0.000524046402329019	3.2226211421997e-07	9.95966770500203e-09	0.159952955898244	0.0631869780147759
Natural killer cell	5.52872188308476e-06	1.04649928764834e-18	1.00194925907897e-15	1.10188421440141e-26	1.30279072156916e-11	0.437817594760949	1.11614857763607e-06	3.90262997577422e-14	2.48990149457385e-12	1.61173717435514e-09	7.45681665560793e-24	2.21183943934695e-10	3.82274903942484e-19	5.16468147391943e-32	0.0181427127835564	1.71687332527877e-38	2.6751025736203e-19	6.84988988311661e-26	2.23949742169728e-06	6.30696610876028e-09	0	1.0850874405228e-15	0.557787164789318	1.11653798191526e-07	2.57165007514304e-27	6.46757044777987e-25	9.2654907167704e-40	0.00301896902949711	1.95139828642819e-14
Natural killer T cell	9.99200348752655e-06	6.57748028389671e-05	4.90516535805348e-10	2.86023889932812e-08	4.67831483661776e-30	0.517749150982914	2.22307283624565e-08	1.71015903324855e-16	1.10327941753956e-13	8.61770896638618e-18	2.59592638544351e-23	2.48961508243353e-13	1.29940145001897e-13	9.34558108734614e-11	1.05130565375638e-09	5.12652431914364e-22	1.30231909869428e-17	2.74831006053271e-25	6.51807146251483e-14	0.0589450596478294	2.77953433040323e-16	0	2.39847758341579e-05	3.9659843072753e-11	1.64073968986275e-43	5.86507032124877e-19	4.23669004880806e-27	0.000386060134946853	2.99592745968662e-07
Neutrophil	0.00306118221719436	0.336903156125981	0.0205535089766234	0.783633352749629	7.8974250230211e-10	0.0112671132938823	2.67030272607594e-05	5.23591733600178e-08	0.00125318017023481	9.36245433259939e-09	0.000351459162622287	6.74486190469581e-07	5.69283247238045e-08	0.0733567015925389	2.50458011738869e-12	0.0260247134254031	0.000194009734708678	1.82102870020842e-05	0.15221371820862	0.855320826820359	0.533057684576984	1.60095424902876e-05	0	0.000231977735608986	8.42851363605366e-07	0.000253431784872695	0.00223265387091573	5.7499815399305e-09	0.395048047981028
Plasmacytoid dendritic cell	4.65062256572914e-05	0.00134398581518769	0.442836665232271	0.0283274026071469	8.82029444585675e-08	0.0400892929119094	0.242882995233117	3.57206790660243e-11	9.50915427726864e-12	3.5945524820313e-05	4.05532196798896e-08	7.62923128013292e-12	0.00019973711641744	8.80652780441983e-08	1.30649033452024e-05	6.99689292527697e-14	8.68850100409178e-20	8.60440765451024e-14	0.00036278100992287	0.0877658517470869	6.21521142642483e-08	1.59225478346274e-11	0.000164555635111793	0	1.44699581660197e-13	1.29162528766197e-12	5.36949136571121e-13	0.0967973772774204	0.957305066915665
Regulatory T cell	0.000128669914066382	1.04162411817208e-10	1.11914078202887e-14	2.75558598525767e-13	6.41396326546462e-37	0.630969741998991	4.58011905354148e-13	3.43860115029699e-24	7.19099208117621e-23	1.29824287283925e-27	2.29391537542861e-31	1.35594253935851e-20	1.9954619803886e-27	2.53455217801747e-21	4.44419984783996e-11	9.70786651183636e-43	1.78343057792982e-23	1.84938590431151e-47	3.18479221833493e-13	0.000388517160347376	2.02691631538368e-28	2.02061538160437e-45	4.96161270693799e-07	4.38375579906507e-14	0	5.27984901940524e-36	5.40766702959162e-45	1.86319868743355e-05	4.42779612916164e-10
T follicular helper cell	0.0285387510811965	2.23760318657591e-17	5.35805424803264e-13	4.34941795390076e-20	8.94737701282769e-19	0.137196061282105	6.10340971757442e-09	5.10628919218018e-21	3.25800479025055e-17	4.59398680573026e-14	1.49825683950532e-39	2.10542419745509e-18	6.12095868767257e-21	2.15524904623838e-31	6.7227740556876e-06	2.5494004488578e-37	7.06413457599648e-19	1.95991086886996e-43	1.189408685668e-06	1.84943528604072e-07	6.74626925222341e-26	1.08754806244403e-19	0.000181022703480497	4.39025344082146e-13	2.21077421994801e-37	0	1.1714595242198e-40	0.000101485294386474	4.40699869410091e-10
Type 1 T helper cell	0.000164438901123869	2.50207288022256e-23	1.09789493698253e-19	5.78829457022919e-24	1.01774742643567e-19	0.976847971169415	1.03491981120097e-09	3.99109290744382e-28	2.31227803514199e-19	5.40322021178971e-20	3.25533570876213e-34	1.373781118102e-19	8.42982688361861e-23	5.40060902656626e-39	1.570654207767e-06	3.49473814309433e-48	2.6743279351757e-28	4.06679414200578e-41	1.26244630310062e-10	4.97983385250102e-09	2.2821405706331e-41	3.54796703594763e-28	0.00171573400917662	1.75897130945712e-13	5.32775076807056e-47	2.5968314576301e-42	0	0.000136758832435108	2.57276038324208e-12
Type 17 T helper cell	0.909722237486514	0.0250901931898678	8.86810887934899e-05	0.00392682214230446	3.20544390922908e-06	0.295106615782555	3.44498513189923e-07	0.000326794574570286	0.479700648694494	3.77938484137872e-06	1.27136642188167e-06	0.00139028046633337	1.70950303600893e-06	0.00377580110245211	0.0128148394856234	0.0077398437110263	0.0280524182992082	0.000425529653148553	0.0918065686729879	0.143406098391529	0.00236461121029577	0.000280511674407196	2.79001567331603e-09	0.0855917695630393	1.23448385940795e-05	7.04897857561223e-05	9.56638138216027e-05	0	0.00410983020647126
Type 2 T helper cell	0.977003162308213	3.5486022935237e-09	3.46842525300044e-17	3.28038434762645e-12	6.69310853759594e-06	0.000215113847119373	5.29208134804961e-07	5.13397405300373e-05	6.56346574226158e-05	4.17119240085967e-10	7.18375906673363e-11	3.31929245190711e-09	1.34063426724821e-14	2.74576680889161e-09	0.0808675911397396	6.02178126491023e-13	1.90576092865898e-06	5.16312239575164e-08	0.000270698052429529	0.0546271657221339	5.52735967830644e-15	1.71195854839236e-07	0.367803355016819	0.941852489378659	1.9412505196817e-10	1.92127775580261e-10	9.5052723518796e-13	0.00325952050858066	0
