# Supplementary material for: Identification of disulfidptosis in esophageal squamous cell carcinoma based on single-cell and bulk RNA-seq data to predict prognosis and treatment response
Source: Front Immunol. 2025 Apr 15;16:1567793. doi: 10.3389/fimmu.2025.1567793 (PMC12037556; doi:10.3389/fimmu.2025.1567793)
Supplement: Supplementary file 1 [file Presentation1.zip › Prognostic signature and immune microenvironment/immune_infiltration/SupplementaryTable_ssgsea_Score_cor_r.txt]

Score	Activated B cell	Activated CD4 T cell	Activated CD8 T cell	Activated dendritic cell	CD56bright natural killer cell	CD56dim natural killer cell	Central memory CD4 T cell	Central memory CD8 T cell	Effector memeory CD4 T cell	Effector memeory CD8 T cell	Eosinophil	Gamma delta T cell	Immature B cell	Immature dendritic cell	Macrophage	Mast cell	MDSC	Memory B cell	Monocyte	Natural killer cell	Natural killer T cell	Neutrophil	Plasmacytoid dendritic cell	Regulatory T cell	T follicular helper cell	Type 1 T helper cell	Type 17 T helper cell	Type 2 T helper cell
Score	1	0.00231833113635888	0.0618061222354738	0.197508003264076	0.177856589877179	-0.151802565229218	-0.00229531521352499	0.107417404222376	0.202268114577449	0.0608415458330718	0.230322432155337	0.223905174397924	0.0534848199527127	0.183790513255079	-0.0301487665557718	0.244324482664825	0.178095118532003	0.243696775678447	0.169367899064717	0.0729123511811353	0.332239030820413	0.323511811353127	-0.220174502542213	0.299476910844684	0.282325863620195	0.163714351474065	0.278021886050258	-0.00853472265812985	0.00216977381624924
Activated B cell	0.00231833113635888	1	0.612838700228067	0.723863327265499	0.330885276086456	-0.000506350302345532	0.322187349611868	0.519973636306572	0.30006695541188	0.323618521540811	0.633624170903689	0.411275709831984	0.416347582281924	0.811177369070784	0.163065720921474	0.601650869374176	0.508396627121127	0.555775950452995	0.136149645345553	0.425156403657439	0.597545665683259	0.293756407842153	0.0721883957901785	0.237875839558094	0.458912393028268	0.578496851003285	0.655227753018224	0.167415730337079	0.423323499257213
Activated CD4 T cell	0.0618061222354738	0.612838700228067	1	0.754018370891135	0.461490176385663	0.136961479714603	0.299190257987571	0.432511037181177	0.26728600422656	0.456675663800138	0.607411127152512	0.4611198292637	0.537969995606051	0.684133659740966	0.256625447241228	0.564427845081916	0.395982675287176	0.506086665411253	0.229397610528739	0.261471345176072	0.552988931433473	0.443786747013161	0.173016969012198	0.0577155650409056	0.535588893771054	0.505429665432176	0.6108049295922	0.288726382524638	0.575665892494717
Activated CD8 T cell	0.197508003264076	0.723863327265499	0.754018370891135	1	0.435961333249639	0.137423890527902	0.362274810118637	0.502979515828678	0.261465068106208	0.284650471826418	0.72825727617015	0.379620446508903	0.411844830832967	0.839733852237775	0.203435649572113	0.622051346431486	0.361306049002992	0.65843533571862	0.211641872240705	0.394063984265478	0.690463038520285	0.400150649676731	-0.02066620634821	0.163929864206055	0.510830037871655	0.61607557592116	0.662283179545122	0.214546063231017	0.490214048082355
Activated dendritic cell	0.177856589877179	0.330885276086456	0.461490176385663	0.435961333249639	1	0.093863118029837	0.390866863348189	0.546659552654154	0.47101458372565	0.549904797773733	0.671248927667232	0.574084070889042	0.49229385056389	0.506793881949239	0.497392923649907	0.616012805222522	0.504197267382253	0.702445964890256	0.376429602661478	0.130473081832067	0.47810767267173	0.721427824158349	0.438984788567363	0.386870462201578	0.773669784278032	0.598487226162827	0.611240139769422	0.340047705730965	0.32944991944427
CD56bright natural killer cell	-0.151802565229218	-0.000506350302345532	0.136961479714603	0.137423890527902	0.093863118029837	1	0.191163977988408	0.0472182118720315	-0.0627434980017994	0.00536689473353838	0.150308622601636	0.0257820182871969	0.145544326575021	0.03152135249932	-0.0336597409662503	0.0181386395497249	-0.10359676103195	0.0251480342309543	-0.0976984077166112	0.127148327160881	0.0583516414537694	0.0486577532274601	0.189036051304584	-0.153599899566882	0.0361454606323102	0.111526792626535	-0.00218442031259808	0.0786851630991986	0.273226204674325
CD56dim natural killer cell	-0.00229531521352499	0.322187349611868	0.299190257987571	0.362274810118637	0.390866863348189	0.191163977988408	1	0.397369907727073	0.195214780407173	0.366710606155713	0.444615320235181	0.174715962588664	0.441922457263616	0.350588998388885	0.222748101186366	0.425173142510409	0.228426757056473	0.480386249032285	0.307800305484067	0.380204214006235	0.354585399535497	0.403044378883937	0.308390350051263	0.0877325131295378	0.50671228004101	0.417469085430921	0.436224970183918	0.369976774841504	0.364448768648128
Central memory CD4 T cell	0.107417404222376	0.519973636306572	0.432511037181177	0.502979515828678	0.546659552654154	0.0472182118720315	0.397369907727073	1	0.525415855878476	0.544948004937962	0.625566505555207	0.504973531688741	0.516115330696964	0.658625740171155	0.441541648358546	0.626936999142134	0.575697277844036	0.67426192120185	0.445816332935786	0.323467871864081	0.526173288975373	0.565124599836796	0.393093130793212	0.4689431506706	0.664747975644969	0.627901575544536	0.704190990312389	0.265580733580231	0.297857426819827
Central memory CD8 T cell	0.202268114577449	0.30006695541188	0.26728600422656	0.261465068106208	0.47101458372565	-0.0627434980017994	0.195214780407173	0.525415855878476	1	0.499309522314983	0.448218358336995	0.504818697298768	0.506852467934635	0.450879835959241	0.396543426861674	0.609338187600695	0.577540644027368	0.589218086330634	0.462394074446049	0.0954637708451028	0.492578411064382	0.518111438913648	0.239321657983387	0.480913522900843	0.650019877387902	0.576071809679242	0.606492582595778	0.0531625970330383	0.293791977904714
Effector memeory CD4 T cell	0.0608415458330718	0.323618521540811	0.456675663800138	0.284650471826418	0.549904797773733	0.00536689473353838	0.366710606155713	0.544948004937962	0.499309522314983	1	0.515671751093256	0.558018956750989	0.550191450630846	0.407716611219216	0.425526750779403	0.533011110413659	0.566840332266231	0.551766995166656	0.446102985792899	0.079325424225305	0.431648986253217	0.584566777561568	0.412769652459565	0.303651162304103	0.699399493649698	0.524922059715858	0.6148494549411	0.337710543385015	0.445404138681397
Effector memeory CD8 T cell	0.230322432155337	0.633624170903689	0.607411127152512	0.72825727617015	0.671248927667232	0.150308622601636	0.444615320235181	0.625566505555207	0.448218358336995	0.515671751093256	1	0.587826669177495	0.502954407549223	0.751566128931015	0.335406858745004	0.700129726110518	0.528679932207646	0.793306551168581	0.338057874584144	0.350689431506706	0.661075889774653	0.655047810348796	0.264226978846275	0.396095662544724	0.732423158203084	0.790594856987425	0.754591676605361	0.352829912330258	0.462431736865231
Eosinophil	0.223905174397924	0.411275709831984	0.4611198292637	0.379620446508903	0.574084070889042	0.0257820182871969	0.174715962588664	0.504973531688741	0.504818697298768	0.558018956750989	0.587826669177495	1	0.401918691021698	0.546793463477915	0.499704977716402	0.563143138116461	0.726623145648944	0.591369028937292	0.367928357709288	0.0896951436402821	0.451654007909108	0.511646056953947	0.361278848366916	0.482861506915239	0.62257234323018	0.593306551168581	0.609513945556881	0.23717280773335	0.424036992865064
Gamma delta T cell	0.0534848199527127	0.416347582281924	0.537969995606051	0.411844830832967	0.49229385056389	0.145544326575021	0.441922457263616	0.516115330696964	0.506852467934635	0.550191450630846	0.502954407549223	0.401918691021698	1	0.47678111857385	0.229753311154353	0.638122737639403	0.465019982005733	0.541227794865357	0.276423325591614	0.260086205092796	0.603544452116419	0.516822547234951	0.392103446111355	0.274559035842069	0.69762935994811	0.626920260289164	0.649226874228443	0.348797941121085	0.534245600820204
Immature B cell	0.183790513255079	0.811177369070784	0.684133659740966	0.839733852237775	0.506793881949239	0.03152135249932	0.350588998388885	0.658625740171155	0.450879835959241	0.407716611219216	0.751566128931015	0.546793463477915	0.47678111857385	1	0.330019040445253	0.738894817232649	0.566704329085849	0.75517125938945	0.265289896009876	0.411378235306426	0.737666603895968	0.45994392484255	0.134170275981838	0.386889293411169	0.631661540392945	0.732644948004938	0.787138283849099	0.215441591864917	0.426054024647961
Immature dendritic cell	-0.0301487665557718	0.163065720921474	0.256625447241228	0.203435649572113	0.497392923649907	-0.0336597409662503	0.222748101186366	0.441541648358546	0.396543426861674	0.425526750779403	0.335406858745004	0.499704977716402	0.229753311154353	0.330019040445253	1	0.356449689285042	0.432268323813111	0.471853618730777	0.338555855460005	-0.0928002008662356	0.176444249157826	0.436063858724081	0.492528194505471	0.319467286004227	0.466921934174461	0.329385056389011	0.349957106689264	0.185707111920156	0.130832967170925
Macrophage	0.244324482664825	0.601650869374176	0.564427845081916	0.622051346431486	0.616012805222522	0.0181386395497249	0.425173142510409	0.626936999142134	0.609338187600695	0.533011110413659	0.700129726110518	0.563143138116461	0.638122737639403	0.738894817232649	0.356449689285042	1	0.672765886217647	0.797633544661352	0.396223296298621	0.375835373381039	0.783964178854644	0.640051890444207	0.166371644383069	0.521670537526416	0.80919799970707	0.776345908396627	0.83682547653422	0.198464210239993	0.504471366099638
Mast cell	0.178095118532003	0.508396627121127	0.395982675287176	0.361306049002992	0.504197267382253	-0.10359676103195	0.228426757056473	0.575697277844036	0.577540644027368	0.566840332266231	0.528679932207646	0.726623145648944	0.465019982005733	0.566704329085849	0.432268323813111	0.672765886217647	1	0.621411085305379	0.407145397861612	0.229410164668466	0.605640993450924	0.581955516498232	0.275080032640763	0.612146130186429	0.656876530035779	0.599901659238801	0.705795827840897	0.164212332349926	0.347303998493503
MDSC	0.243696775678447	0.555775950452995	0.506086665411253	0.65843533571862	0.702445964890256	0.0251480342309543	0.480386249032285	0.67426192120185	0.589218086330634	0.551766995166656	0.793306551168581	0.591369028937292	0.541227794865357	0.75517125938945	0.471853618730777	0.797633544661352	0.621411085305379	1	0.409411420082439	0.354403364509447	0.682562299918398	0.67638357081581	0.314376582344695	0.520059422928044	0.833423304668048	0.812999811687904	0.799979076433787	0.260634402527567	0.393258426966292
Memory B cell	0.169367899064717	0.136149645345553	0.229397610528739	0.211641872240705	0.376429602661478	-0.0976984077166112	0.307800305484067	0.445816332935786	0.462394074446049	0.446102985792899	0.338057874584144	0.367928357709288	0.276423325591614	0.265289896009876	0.338555855460005	0.396223296298621	0.407145397861612	0.409411420082439	1	0.00184755089657481	0.345071453978616	0.522220827317808	0.10745715899818	0.263634841922457	0.50966250287699	0.3537296256774	0.457075303914799	0.126392986420606	0.269051953214906
Monocyte	0.0729123511811353	0.425156403657439	0.261471345176072	0.394063984265478	0.130473081832067	0.127148327160881	0.380204214006235	0.323467871864081	0.0954637708451028	0.079325424225305	0.350689431506706	0.0896951436402821	0.260086205092796	0.411378235306426	-0.0928002008662356	0.375835373381039	0.229410164668466	0.354403364509447	0.00184755089657481	1	0.417111292448685	0.141441215240726	-0.0137237670788609	0.127981085096144	0.262350134957002	0.37780846567489	0.419678614022974	0.109804783127236	0.143903918983952
Natural killer cell	0.332239030820413	0.597545665683259	0.552988931433473	0.690463038520285	0.47810767267173	0.0583516414537694	0.354585399535497	0.526173288975373	0.492578411064382	0.431648986253217	0.661075889774653	0.451654007909108	0.603544452116419	0.737666603895968	0.176444249157826	0.783964178854644	0.605640993450924	0.682562299918398	0.345071453978616	0.417111292448685	1	0.561839599941414	-0.0468938965957358	0.391061452513966	0.706900592136924	0.682629255330279	0.801437448998807	0.22586989726529	0.540780030548407
Natural killer T cell	0.323511811353127	0.293756407842153	0.443786747013161	0.400150649676731	0.721427824158349	0.0486577532274601	0.403044378883937	0.565124599836796	0.518111438913648	0.584566777561568	0.655047810348796	0.511646056953947	0.516822547234951	0.45994392484255	0.436063858724081	0.640051890444207	0.581955516498232	0.67638357081581	0.522220827317808	0.141441215240726	0.561839599941414	1	0.316362228778273	0.476306153620823	0.823409285878685	0.610859330864353	0.704663862908794	0.268399137949072	0.378766765007428
Neutrophil	-0.220174502542213	0.0721883957901785	0.173016969012198	-0.02066620634821	0.438984788567363	0.189036051304584	0.308390350051263	0.393093130793212	0.239321657983387	0.412769652459565	0.264226978846275	0.361278848366916	0.392103446111355	0.134170275981838	0.492528194505471	0.166371644383069	0.275080032640763	0.314376582344695	0.10745715899818	-0.0137237670788609	-0.0468938965957358	0.316362228778273	1	0.278009331910531	0.365285711296633	0.276316615403929	0.232760027619107	0.425884543761639	0.0677107526206767
Plasmacytoid dendritic cell	0.299476910844684	0.237875839558094	0.0577155650409056	0.163929864206055	0.386870462201578	-0.153599899566882	0.0877325131295378	0.4689431506706	0.480913522900843	0.303651162304103	0.396095662544724	0.482861506915239	0.274559035842069	0.386889293411169	0.319467286004227	0.521670537526416	0.612146130186429	0.520059422928044	0.263634841922457	0.127981085096144	0.391061452513966	0.476306153620823	0.278009331910531	1	0.525281945054715	0.507057518883518	0.514422614190363	0.128859874877074	0.00549034377419287
Regulatory T cell	0.282325863620195	0.458912393028268	0.535588893771054	0.510830037871655	0.773669784278032	0.0361454606323102	0.50671228004101	0.664747975644969	0.650019877387902	0.699399493649698	0.732423158203084	0.62257234323018	0.69762935994811	0.631661540392945	0.466921934174461	0.80919799970707	0.656876530035779	0.833423304668048	0.50966250287699	0.262350134957002	0.706900592136924	0.823409285878685	0.365285711296633	0.525281945054715	1	0.776756010294395	0.831222145502479	0.320327244575565	0.452924068378214
T follicular helper cell	0.163714351474065	0.578496851003285	0.505429665432176	0.61607557592116	0.598487226162827	0.111526792626535	0.417469085430921	0.627901575544536	0.576071809679242	0.524922059715858	0.790594856987425	0.593306551168581	0.626920260289164	0.732644948004938	0.329385056389011	0.776345908396627	0.599901659238801	0.812999811687904	0.3537296256774	0.37780846567489	0.682629255330279	0.610859330864353	0.276316615403929	0.507057518883518	0.776756010294395	1	0.806816897872073	0.292599334630594	0.453024501496035
Type 1 T helper cell	0.278021886050258	0.655227753018224	0.6108049295922	0.662283179545122	0.611240139769422	-0.00218442031259808	0.436224970183918	0.704190990312389	0.606492582595778	0.6148494549411	0.754591676605361	0.609513945556881	0.649226874228443	0.787138283849099	0.349957106689264	0.83682547653422	0.705795827840897	0.799979076433787	0.457075303914799	0.419678614022974	0.801437448998807	0.704663862908794	0.232760027619107	0.514422614190363	0.831222145502479	0.806816897872073	1	0.287435398489318	0.50069675475488
Type 17 T helper cell	-0.00853472265812985	0.167415730337079	0.288726382524638	0.214546063231017	0.340047705730965	0.0786851630991986	0.369976774841504	0.265580733580231	0.0531625970330383	0.337710543385015	0.352829912330258	0.23717280773335	0.348797941121085	0.215441591864917	0.185707111920156	0.198464210239993	0.164212332349926	0.260634402527567	0.126392986420606	0.109804783127236	0.22586989726529	0.268399137949072	0.425884543761639	0.128859874877074	0.320327244575565	0.292599334630594	0.287435398489318	1	0.218768438892725
Type 2 T helper cell	0.00216977381624924	0.423323499257213	0.575665892494717	0.490214048082355	0.32944991944427	0.273226204674325	0.364448768648128	0.297857426819827	0.293791977904714	0.445404138681397	0.462431736865231	0.424036992865064	0.534245600820204	0.426054024647961	0.130832967170925	0.504471366099638	0.347303998493503	0.393258426966292	0.269051953214906	0.143903918983952	0.540780030548407	0.378766765007428	0.0677107526206767	0.00549034377419287	0.452924068378214	0.453024501496035	0.50069675475488	0.218768438892725	1
