# Supplementary material for: Identification of disulfidptosis in esophageal squamous cell carcinoma based on single-cell and bulk RNA-seq data to predict prognosis and treatment response
Source: Front Immunol. 2025 Apr 15;16:1567793. doi: 10.3389/fimmu.2025.1567793 (PMC12037556; doi:10.3389/fimmu.2025.1567793)
Supplement: Supplementary file 1 [file Presentation1.zip › Prognostic signature and immune microenvironment/immune_infiltration/SupplementaryTable_ssgsea_sign_stat.txt]

pvalue	p.signif
Activated B cell	0.884166182917091
Activated CD4 T cell	0.220703059950409
Activated CD8 T cell	0.0176504558186981	*
Activated dendritic cell	0.0129411971987632	*
CD56bright natural killer cell	0.347704642641598
CD56dim natural killer cell	0.48237673009191
Central memory CD4 T cell	0.10279781505414
Central memory CD8 T cell	0.0220673347281365	*
Effector memeory CD4 T cell	0.513472074099538
Effector memeory CD8 T cell	0.00255952558842795	**
Eosinophil	0.00160667880774966	**
Gamma delta T cell	0.530347022557134
Immature B cell	0.023092720513731	*
Immature dendritic cell	0.92759120972287
Macrophage	0.00333079935495243	**
Mast cell	0.00914591345002197	**
MDSC	0.00578981186844814	**
Memory B cell	0.022574968094778	*
Monocyte	0.309179852496089
Natural killer cell	2.85645715050385e-05	****
Natural killer T cell	2.38932776834829e-05	****
Neutrophil	0.0796695909734761
Plasmacytoid dendritic cell	0.000756667973648979	***
Regulatory T cell	0.000444037003369094	***
T follicular helper cell	0.0650484831881483
Type 1 T helper cell	0.000674074991337412	***
Type 17 T helper cell	0.568828691803658
Type 2 T helper cell	0.588557277494039
