# Supplementary material for: Identification of disulfidptosis in esophageal squamous cell carcinoma based on single-cell and bulk RNA-seq data to predict prognosis and treatment response
Source: Front Immunol. 2025 Apr 15;16:1567793. doi: 10.3389/fimmu.2025.1567793 (PMC12037556; doi:10.3389/fimmu.2025.1567793)
Supplement: Supplementary file 1 [file Presentation1.zip › Prognostic signature and immune microenvironment/immune_infiltration/SupplementaryTable_xcell.txt]

sample	aDC	Adipocytes	Astrocytes	B-cells	Basophils	CD4+ memory T-cells	CD4+ naive T-cells	CD4+ T-cells	CD4+ Tcm	CD4+ Tem	CD8+ naive T-cells	CD8+ T-cells	CD8+ Tcm	CD8+ Tem	cDC	Chondrocytes	Class-switched memory B-cells	CLP	CMP	DC	Endothelial cells	Eosinophils	Epithelial cells	Erythrocytes	Fibroblasts	GMP	Hepatocytes	HSC	iDC	Keratinocytes	ly Endothelial cells	Macrophages	Macrophages M1	Macrophages M2	Mast cells	Megakaryocytes	Melanocytes	Memory B-cells	MEP	Mesangial cells	Monocytes	MPP	MSC	mv Endothelial cells	Myocytes	naive B-cells	Neurons	Neutrophils	NK cells
GSM1296956	0.1149050609113	0.000878630209957693	0.0174806848525296	0.0866302474330807	0.0716091153101654	0.103915197514499	6.5915647620564e-19	0.0337349185623391	0	0.0263074463068032	0.00853348515094621	0.146015198600813	0.302437450002309	0.0403447869454838	0.042468951505492	0.0229970225731873	0.0443623444034887	4.29341961043952e-20	0	0.0339245012863503	0.0203275695622704	0.045609649997964	0.0247656293131779	0	0.0696527594828236	0.132663691865491	0.00070421124916211	0.191547635349949	0.315041468276005	0.0330083407318484	0.00917049462434906	0.0953333324958894	0.0798327097811654	2.40080846910296e-20	0.0375828001459102	0	0.00684059663434022	0.0217099414546029	0.00410506030633219	0.02331699249907	0.0531119552640162	1.13611973802691e-19	0.00734095985026955	0.0138495846449223	0	0	0.000744834758112699	1.03307019327695e-18	3.73413467788936e-18
GSM1296958	0	0	5.35214746187226e-18	0.0232802330590178	0	0.023462892464823	0	0.00535069949142536	0	1.49749574331647e-18	0.00014742635563397	0.0109970251980155	0.0440503337836308	0	0.0120359302218958	0	0.0232247909241012	0.00763001027236416	0	0.00832648571590107	0.00346757299684196	0.0172064467625911	0.128154391659429	0.000179755125010384	0	0.00346470411681615	0	0.0314520353864245	0.130813826445193	0.0922913302981829	0.000283868865464254	0.0139156071712243	0.0180870384532054	0	0.0164972732155347	0.000801188110977221	0	0	0.058854468611973	7.95386641121276e-19	0.0096716697844625	0	9.94916143997774e-18	0.00261742671317354	0.00361964483063848	0	0.000306329093931982	0.00125360588341687	0
GSM1296960	0.0431288173065714	0	0	7.14320140381377e-05	0.0292893886576962	0.0294116272935297	0	0.0107798779548463	1.77901324462133e-18	5.35862943874519e-19	0.00668550212582785	0.0144990339435811	0.0571632671556364	0.0111165174001685	0.0155332757270239	0	0.0267937008283113	0.00905662970109857	0	0.0019269812913586	0.0119576154558048	0.00588251212791172	0.0796404147435933	0	1.30429775195456e-18	0	1.72771519444294e-19	0.0280440415918823	0.087004729009865	0.0857702299024572	0.00019753936821631	0.0336427393970205	0.0400640496292775	1.70483562214681e-18	0.00614058510907539	0.0003040235819601	0.0024846000759224	0	0.0392919450252864	0	0.00251152773932697	1.82481208911602e-18	0.056883773906459	0.00244527047589312	0.000564784388174302	0	0	0.000938308282003365	0
GSM1296962	0	0.000303508585151602	0.0734044850496011	1.00819778238857e-18	8.96672200301397e-19	0.0156416045676244	0	0.00642527810467754	0	0	1.04761870978379e-20	1.04138439810701e-17	0.000977015597716767	0	0	0.022015762340309	0.0196500818810497	0.0045274482854648	0.00324127624038272	0	0.00759652618805223	0.00907117997719909	0.00424880600474901	1.77104329845874e-06	0.0213628033205312	0.0142323654027814	0.000497521149927514	0.0246944876450127	0.0913923677100653	0.00653599552172672	0.00459264630708016	0.0229111153506222	0.018345519309435	0.000823891659222955	0.00687293087061322	7.41908446178494e-05	0.0106420377652777	4.79671676760425e-19	0.0198791859997234	0.00178063578497877	0.0136217934467249	4.28042536877261e-18	0.0479277583421701	0.00567446849763747	0.00479403808878243	0	0.00292615087315443	0.00166798586258769	0
GSM1296964	0.0186261622652388	0	3.12325382764033e-18	0.0491295161435763	0.0242936503480821	0.0281455314776454	1.6922276699555e-18	0.000834880664017766	2.21677047260714e-21	0	0.00819876835301842	0.0171384493323061	0.0322504243425949	0	0	3.95531932592738e-20	0.0200862472317242	0.00869953509269227	4.8729670152791e-19	0.00297316662223632	0.00832701986642556	0.00957160072655765	0.105239893178952	0	0	0	8.68093126673268e-05	0.052479045600194	0.0677265201499068	0.0801329129716136	0.00302568512390624	0.0315927526798037	0.0293561576872442	2.21398730450938e-19	0.0140909694501898	0.00151247423814432	2.55096259132106e-18	0.00968181798788654	0.0171700551354798	0.00231662878380406	0.0103468973849287	0	8.39157569592867e-18	0.00837875561826078	0.00374049618301603	0	0.000479897627510278	0.00349161875857154	0
GSM1296966	0.106810897761001	2.86773474839299e-19	5.07751794112584e-18	0.106515242376131	0.0822399888667665	0.0600160997737851	0	0.0136293653967893	0	0.0015976389134682	0.0185964125001281	0.143134346304383	0.264960091979789	0.0372805040039282	0	0	0.0407928120546846	0	0	0.0108266991037524	0.000786227625402764	0.0015138745436701	0.0460284113555372	0	0	0	0	0.0094846407582176	0.10299168244975	0.0238837836116703	1.1695577189426e-19	0.093295742151584	0.068759071329767	2.33244275207842e-19	0.0242341324121058	0	0.00668434157880675	0.0106943968103094	0.0406335725229025	6.87457925706872e-19	0.0287532970535183	1.34497738794477e-18	0.00409135728385014	2.54650841486517e-19	0	0	5.26665076536527e-05	0	1.57542870799915e-18
GSM1296968	0.0506483129628867	0	0	0.0268090323295035	0.0633434665389788	0.0143957361931641	0	1.47533305703238e-21	0	1.45517479045324e-18	0	0	0.0332096454577202	0	0.0111208052967533	1.15545846255449e-18	0.0321323889062427	0.00714803539744213	0	0.00495002207081349	0.00328944961535273	0.00864305103223881	0.0441122357697032	4.8063023144994e-05	1.2148332750254e-18	0.0211940836010569	0	0.0685969895993319	0.134564453381882	0.058317976212433	0.00253306538074801	0.0509821275406007	0.0382830806300271	0.000239679779859317	0.0133268419098887	0	0.00199944041284491	0	0.0363373710352109	1.67644983693061e-19	0.00535831998514619	1.08055766740098e-19	0.0949315576221696	0.00126706570850947	0.0045780646690576	5.69530826673922e-18	0.00235462140337978	9.87613925228974e-20	0
GSM1296970	0.016654337828098	1.47830245561769e-19	0	9.86432174176152e-20	0.0618806485313428	0.0243754175101516	2.94984080149454e-18	0.00406618967800781	1.37923676334415e-18	0	0.0112124862591882	0.015259432301227	0.0391853585729264	0	0.0164546400626161	0	0.0183125052023419	0.00489428755868335	3.05164096682741e-18	0.000806436731943132	0.0218938015504684	0.00813013437928572	0.0460099073166224	0	0	0.0162586487404725	3.16498743403476e-20	0.0665870722724621	0.17228621264815	0.071660159248102	0.00277488791032903	0.0281018015885572	0.0209288274299133	3.51384506175195e-19	0.0158453593781611	0.000180097364881183	0.00278461586691207	2.27681969863073e-18	0.0160274551843269	6.51535747321873e-18	0.0131007306551763	1.24018064688503e-17	0.163719043405419	0.0118756616721575	0.00311067952837206	7.03726151738958e-19	0.00106860074205819	0	1.3657637793858e-19
GSM1296972	0.075378740942019	2.9436044300454e-21	0	0.0228999769414664	0.0450313841651164	0.0458284457895311	0	0.0243774037410319	8.25808661414401e-19	0.0309667184842946	0.00502305636313687	0.0479409814454326	0.11998980269619	7.24387799009019e-20	0.0579565475157536	3.16797576674258e-19	0.00782031458124404	2.04363061326272e-21	0.000337667150071527	0.0171788504738723	0.00399347412493196	0.00840830623236343	0.109584924177723	0	6.01927525261288e-18	0.0260024328693294	1.06631631469956e-20	0.0464358952635548	0.133106725477766	0.0859904869015905	0	0.058377476318746	0.042451406941515	0.00246961947052983	0.0251685192523201	7.66860225590706e-05	0.00717492222165743	0.0107823346034543	0.0399045956615828	0.00988891585176149	0.0338086215174054	0	0.000646408123924391	0.000830839933165633	0	2.5812636857064e-19	0.000481447669240452	0.00298267973473603	0
GSM1296974	0.098260877916455	0	0.0306452216333201	0.0831029711650552	0.0216891335902009	0.0304249353528473	0	0.00583438115607496	4.01078090530988e-19	0.0314503222713575	0.0202280943457125	0.122335023064107	0.18518773775823	0.0154108662987826	0.0110797307159562	0.0164227333499891	0.0257976988696853	2.11404812651296e-19	1.56487595911541e-19	0.0202078271075611	0.0172084666770527	0.0192594212164154	0.0675840957627773	0	0.0404101321544963	0.0421019052196001	0.00069952176006438	0.0635735973261337	0.270906782603848	0.0867448024891175	0.00129587105533918	0.107728742927531	0.100941101563046	0.0117798046396219	0.0430770518290294	0	0.00581430958272593	0.0312989878225065	0.0123250554547509	0.00910472165952188	0.0908448985881625	0	0.0502332284957028	0.00634224186572	5.54871730642976e-20	0	0.000652394205343405	0.000200889056714426	7.16183495114703e-19
GSM1296976	0.0520608852247319	0	1.52462475603192e-18	0	6.16156158691535e-18	0.00442086237974153	0	6.99250758776658e-21	0	0	0.00014753506910945	0	0.00512279664682889	2.55316478408395e-18	2.26173748014658e-23	0	0.0262365501433919	0.0014258397028252	0	0.000980523857523536	0.00571927332046521	1.54982357868437e-19	0.0553888756191082	0	0	0	6.63737902548034e-19	0.0709078611193107	0	0.0633542096505112	0.00105817229252643	0.0249567614925436	0.0202751979180623	1.71873898147691e-18	0.0038217716111837	0	0.0059978559352888	1.61134147111281e-18	0.0425708184175777	0.00677595282597215	0.025120805543915	1.28393129072856e-17	0.0479407505330878	0.00633987192525198	0.000719632023500886	0	0.000693575369388472	0.00565423934822179	0
GSM1296978	6.02696393963928e-19	9.42759074756832e-19	3.95367975097717e-18	0.00498861156997515	0.017438769308636	0.011404482147487	3.80425847553507e-18	0	0.0052359690518922	0	0.0199529188915331	0.0376062407168032	0.034623417008593	0.0103169680670645	0.0156361433367383	3.37663344098934e-18	0.0272126004668413	0	9.92006768885895e-19	4.63102367326127e-20	0.00317204146087854	0.0164359762960136	0.106933706495945	5.25618210783922e-19	5.51064091357864e-18	0	6.44323822937144e-19	0.00210603868577321	0.14390891598733	0.102602882907186	9.23100205097875e-20	0.021827571030023	0.0218976655596422	0	0.0243637842380682	1.24413689029528e-20	0.00439584418650312	0	0.0138020281398491	0	0.0167278542228852	0	0.173759804248995	0	0	1.05470690237895e-18	0.000282810513730858	0	0
GSM1296980	0.0026837123256827	0	7.25190984281668e-18	0.0156128805445158	0.0542609217375208	0.0195886541080841	5.82398998022812e-18	0.00395631180766451	0	0	0.0012413524030434	0.0292599627285002	0.0577091848607189	1.15016891806346e-17	0.0100023891314824	0	0.0361362241246402	2.145932976559e-24	0.000189508819115659	0.00657532763891272	0.00366340825786854	0.0143520434445295	0.105155516461006	0.000460860353625389	0	0	1.3374646384285e-19	0.0263135240487061	0.121390974962558	0.0942282743666092	0.00142257550135633	0.0195804244954757	0.0226211727534412	0	0.0129203520380518	0.00229974285551886	4.63927354166445e-19	1.47718722073158e-18	0.043919488601642	0.0113328593474491	0.00983663202862832	3.71125258634899e-18	1.15506977363538e-18	0.00375667177061299	0.00357827423862759	1.24904526836088e-19	0.00149762066943902	0.00477895571354317	7.38733726193197e-18
GSM1296982	0.0756324874330609	0	2.33597076096733e-19	0.0601206369972504	0.0586026916074535	0.0199811083510028	6.05256542740699e-19	0.00623063182166719	5.08919392519056e-19	2.04573289179686e-19	0.0105178736601538	0.0223988415998228	0.0582616508446929	5.5330590572496e-19	0.0312409325211064	0	0.0609445361114669	0	0.00109814794843475	0.0031218765508276	0.0118167730187019	0.0225980932510502	0.0781407295412364	0	0.0270622960884692	0.0263034051248992	0.000560933689461972	0.0769274084526994	0.0199936897049015	0.0571013122168621	0.00375836271263045	0.025077377080628	0.0115644707233713	0	0.0169090078346403	0.00127424020755397	0.000705201436108056	0.0125946092502002	1.86332954402577e-19	0.0355209645846068	0.0301435992512608	0	0	0.00370713665639478	3.41213943719736e-19	1.70208655500257e-18	0.010160494379642	0.00246942171519297	0
GSM1296984	0.0567286459712362	0.000424907329339077	0.0171040382643526	0.0110850971490606	0	0.0276443615388478	0	0.0120789672282845	2.60929170971629e-18	0	8.05563085527408e-20	7.61431030312014e-20	0.0311383177940733	0	0.0155624266148136	0.0233636862762827	0.0306977007869553	1.3175914188126e-18	9.54209282606437e-19	0.0153871644764763	0.0488846692647287	0.0076828258826867	0.0602143230983314	0	0.0407696027097631	0.0371187465277962	0	0.0827439783903401	0.199924276690355	0.0819716573815081	0.00858742515567185	0.0844969962309571	0.0675795047708025	2.26637851970484e-19	0.0149655920677906	0.00433644738394029	0.00912034838746166	0	1.89807378625512e-18	0.0282148584626186	0.0891332593233092	3.46275230272984e-19	0.0821513841817902	0.0190502145562646	0.00206491440756567	0	0.00204302249811904	0.00528764199696864	6.0387172040071e-18
GSM1296986	0.0414673652962904	0	0	0.0517238703047628	0	0.0173856687912791	3.80940265322913e-19	0.0131469693291854	0.00415846989848745	0.0138926667085387	0.00882591633428293	0.0235727420093989	0.0697936386282044	1.45245062617415e-19	0	0	0.0386170081091153	0	3.35318103921006e-19	0.00125211297987486	0	0	0.0647903672074659	0	0	0	0	0.022997234035376	0.0608981192698209	0.0587523235227079	0	0.0536467194026563	0.0381609695133001	0.00438711145365867	0.0302373041235375	6.58576472200452e-21	0.00352033958117424	0	0.0181707897044548	1.51410453555495e-18	0.0305583940054087	5.70272867455638e-19	0.134376621184303	1.59655496132338e-18	0.00346986629980652	4.55321681418813e-18	0.000815349087167341	0	0
GSM1296988	0.0234006742648173	1.89580362114719e-19	0	0	0	0	3.00289774914139e-19	0	3.58690861123733e-18	4.80439247818512e-18	0.00311863481282879	0.00758083079143428	0.00453724258127801	0	0	0	0.0200301343039742	0.00168130885437962	0	7.80658055177756e-21	0.0203249961200641	0.0052750991196525	0.12184115962091	0	0	1.76765057370544e-19	0	0.0222044385817668	0.0435965938084371	0.098300130369958	0	0.0442375091366936	0.0538237392475557	0	0.00501786915575399	0.000415205811866391	0.00643531598802271	0.00104026505416296	0.0279565219366618	0	0.035576634029367	2.59165999967025e-19	0.110428268316475	0.00756851928899734	0.00110843977573011	0	3.06142755434395e-05	0.00250952143498989	0
GSM1296990	0	0	0.0625427394427452	0	0	0	0	0	1.3907037988942e-18	1.53030382219926e-18	2.4706152498265e-21	1.95985053642862e-19	4.63259467054138e-19	0	0.00983633576092188	0.0309978301097511	0.0188426136024275	2.29338762764745e-19	0.00133558513475673	0.00151970415230503	0.0204781662193373	0	0.0823270797088733	4.96353580752117e-20	0.0533517419280728	0	5.73780003292023e-19	0.0439015546549691	0.180873702863906	0.0815740183221538	0.00302801175918371	0.049563542847608	0.0410875116140101	0.000289717047762201	0.0208279901152337	0.000558525155861915	0.00253604604786836	0	0.0152136236230271	0.00214344171814989	0.0254353505927465	0	0.096865355033465	0.00871567755193662	0.00884505300613549	0	0.000822896325778188	0	2.6380570587005e-18
GSM1296992	0.0623240407799426	0	0.014819512801825	0.0392872493659388	0	0.0297981073919989	7.1699707145178e-19	0.0179548617407539	0.00407601874436717	3.32593516974554e-19	0.0105977962006563	0.0333793449399772	0.0781998078322511	5.51132302475772e-20	2.37136822224064e-18	0	0.0332133330572154	0.000337648569536532	2.35576691833642e-18	0.00421882823817869	0.00747483591639884	0.0142392400402833	0.068983429242623	1.82611592215485e-05	0	0.0471077947801645	0	0.026923864602196	0.0810093643521324	0.0825524281677395	0.00166714284516223	0.0890162397107424	0.0854020390090442	0	0.0422843331790984	0.00013907960931833	0.00724851985074352	0.00982964344889283	0.0131693997842261	1.42548384648601e-18	0.0316947665108513	2.53803975222854e-18	0.0699950250571934	0.00214418828791213	0	5.78286501538043e-19	0.000443231143788235	2.09446991649537e-19	1.76397284958289e-19
GSM1296994	0.00122632071644929	5.98613638739766e-19	0	0.00279030732901161	0.024707556764305	0.00360255224525443	4.39277946912079e-18	2.98468871456124e-19	3.14470364081952e-19	0	0.00799303924249852	0	0.0101127670862966	0	0.00360135892394431	0	0.0227388750229029	0.000623686504562353	0.00209538406842977	9.75417535921035e-20	0.00609264484551826	0.0230142238027333	0.149934836001257	1.11771235386872e-23	7.08837870759605e-19	0.0271698082580941	0	0.0113218492642504	0.0719085611706053	0.114114581465628	0	0.0263872342019962	0.0262927850906663	0	0.0221270359150845	0	0	0.00391241031394678	0.0495140188618896	1.6836737065797e-18	0.0216998916926507	4.24628737504104e-18	0.138139449439938	0.00123927757654795	0.0149252540934673	1.7122126841014e-18	0	0.00540184633170593	8.36529060739347e-18
GSM1296996	0.0244902127539123	0.00200838123918024	2.88878725646783e-18	0.0315325049681755	0.00462080405685526	0.00623730400906891	2.22465865421169e-19	0.00912372292233136	1.07822831746365e-18	3.15689649385759e-19	8.36023322565431e-05	0.00918755815499383	0.0552290800060976	0	6.3376369815051e-20	0.00136610297036866	0.0473444205819163	0.0155708647225401	0.00634125757964057	0	6.66648474079022e-19	0.00415435533724205	0.0450214051442246	0	0.0440450299356661	0.0129289748158092	3.73876981743224e-20	0.083668780997414	0	0.0448372418941405	1.85009791906422e-20	0.0160856294942454	0.0140573769944511	1.12992604421021e-18	0.014079625676574	7.98851457794106e-05	0.000810803611685422	0.00150332816329298	0.0189302271122743	0.0322000720825486	0.00391767410917378	6.50843685160565e-18	0	0	0.00904629696092423	1.2084763298024e-18	0.00409777651484373	0.00205651975565387	2.75197404918491e-18
GSM1296998	0.0226414967123655	0	5.62216419618403e-18	0.0115777751309881	0.0354783183065445	0	0	0	0.00316163839866987	0	0.00468822258662472	0.0348943243279481	0.0164589474170439	0	0.00621604363651739	0	0.0183437082428219	0.01262604462834	1.5657896958046e-20	0.000967761225222836	0.00763210523251557	0.0103679673602959	0.0921043407433656	0.000552213340448528	0	0.00484816814925662	1.35973526463195e-19	0.0390592965005608	0.111691302116636	0.0997579647389064	0.00343905425822213	0.0231619366208585	0.018069648338705	0.00368073333210513	0.0354738015828496	0.000516041399934969	0.000684007444477775	0.00645039580724983	0.0266675725233078	0.00635024979914253	0.0453793717182752	7.79184614951561e-19	0.235070726145036	0.00373783845814155	0.00903472482576807	0	0.00394228728645516	0.00324789868262431	3.49810996913396e-18
GSM1297000	0.089069733422952	0	0.0395067748892865	0.0157191621864963	0.0291219706256039	0.0187564027516425	3.36076515443844e-18	0.0118715900836594	0	0	0.0047304019064811	0.0175656598379699	0.0406043075546572	0.00064291711877066	0.0433092377839672	0.0284810630895421	0.0337778129754338	0.00365213956996372	0.00523656563919929	0.00632900189463427	0.000543607087061907	0.0101451942170358	0.0423758657138496	8.53453754668026e-22	0	0	0.000104225009024671	0.068347914309518	0.0613467383056152	0.0451318716345204	0.00369280511013806	0.0205725745100404	0.0141125324978701	6.00361188733554e-20	0.0107614908964992	7.62365091039458e-20	0.00424195053223376	0	0.0292612788065867	0	0.0105689223428719	0	0.0269033357296275	0.000572438937295455	0.00672559026924138	0	0.00419764077431327	5.71374103354658e-20	1.41454942461717e-19
GSM1297002	0	0	4.92809238662898e-18	0.00956006336229264	0.00167253537158697	0.0030589074735302	8.28614544422557e-20	0.00788799017492546	1.38531683803895e-19	3.8815078271539e-19	0.00506880648300146	2.54227463120087e-20	0.0235541367804773	0	0.0927927541372238	0	0.0308683521769825	0.00590520911094365	0	0.029535398462553	0.01100960511299	0.0549172791344877	0.0699355576711959	2.51754886992488e-21	0	0.0450565399954194	4.48511301039136e-20	0.0255751519008055	0.430844638813324	0.0587036576196022	0.00442834508033883	0.00761052205774875	0.0196711798158906	0	0.0272764097045606	1.70263254867142e-18	0.000874927986634337	2.45595864652211e-18	0.0530628892583766	0	4.00427725473171e-20	2.3925510540851e-18	0.0946172349786683	0.00831198421868555	0.00200191088829961	1.78170067224929e-18	0.00294790318995621	7.14989243719898e-19	4.74963792913073e-18
GSM1297004	0.0623975945586676	0	8.94781545772792e-18	0.0304469206868285	0.110809045468831	0.00743421093876727	0	0	0.0022482104328528	3.02112555702577e-18	0	0.00610457076274386	0.0171540376544923	1.9433372975608e-17	0.00120953774372549	1.0220163001829e-18	0.0265418989363844	0.00270105536655162	0	0.00452973721407622	0.00236566956500388	0	0.102399603006447	5.79979365933687e-20	9.99903701220673e-18	0	0.000952011193189783	0.0302898342962977	0.0990350501067372	0.0814626507448914	0.00199019959993365	0.0167385535653973	0.0215025727393229	0	0.0221379301571717	0	0.0069471527008004	0.0104051376563748	0.0133538061216783	0.00154738415422004	0.0478909517930613	0	0.0611387915071997	0.00185912137910422	0.00338114841134697	1.13432362269157e-18	0.00173410005531963	0.017127445996011	0
GSM1297006	0	1.2378459160821e-18	3.23308101621697e-18	8.37777971905034e-19	0.0272853126754628	0.000124558398766495	0	0.000335054277600266	0	3.9427434488052e-18	0	0	0.0118494588759704	4.11018602556251e-18	0.0521301049170251	0	0.0242617413263907	0.00497633316934109	0.00460510360314372	0.00326630704355176	5.96518970291836e-19	0.000501064898038497	0.0514699922017238	0	0	6.35457604583101e-19	0	0.0516860635396584	0.132887051608034	0.0889868424062263	0	0.0163393859801823	0.0195935786666666	0.00913220749402506	0.0240484355868816	0	0.00219688753008789	1.25422488624166e-20	0.000196660911350429	6.25573231300174e-18	0.05872764928039	0	0.267216170576765	0	0.0131195891631228	1.43101481249573e-18	0.0037189913527182	0.00223394475975634	0
GSM1297008	0	0.00292481065794297	9.95086398195959e-19	0.00952413246720629	4.89688497819686e-18	0.0026965034191196	0	1.74513618711424e-18	0.00658682237406181	0	0	0.0399334440884004	0.0368221375080658	0	0.0068527713702804	0	0.0213374862222645	7.04769845549658e-20	0.00363041337546869	2.7720340337621e-19	0.00127668501014072	0.00873494233665239	0.0929174830596656	0	0.0133160985874022	0.0147249123033242	0	0.0502936959975007	0.0334048415853743	0.0907376674175336	0	0.0204496598653018	0.0153133781301838	3.27608120543682e-19	0.0325107865246314	0.000133370867314194	0.0012440312157375	2.84845233013389e-20	0.0128774802500898	0	0.0123801128206025	2.31313317292623e-18	0.182740190116916	0.000507288744254477	0.00825290868491889	1.24909134108447e-07	0.00315448906964349	8.98538819496746e-19	0
GSM1297010	1.7834903054474e-18	3.20442226363446e-19	1.89338548309705e-18	0.00355554326551529	0.016770069195722	0.00549112569237257	1.72490252198688e-18	0.00332311170465823	0	5.7034634150924e-19	0	4.42786368450255e-20	0.0065307135457945	0	0.00413638834326998	0.00721671911897719	0.0251591605523689	7.33854943943246e-21	1.17511322719794e-18	0.00034015711365565	0	0.00843845092241786	0.075781314649185	0	0	0.0201666648497253	0.000126181953842496	0.0175878508770813	0.0830792582979026	0.0759867296606615	0.000165134494720007	0.0106621616082405	0.0111990838104653	0	0.013082074722378	0.00114709688303324	0.00244682078806869	0	0	0.0137102704087043	0.0261378172758378	0	4.06555245473109e-19	0	0.00861898026295896	0	0.00666434584561708	0.0044779270486677	0
GSM1297012	0.0381849779027885	6.89566928558e-20	0	0.0174906512327927	0.054802020678507	0.0158995747957873	0	0	2.51868578147047e-19	4.01505026692407e-19	0.0118269634932462	9.53048400450985e-20	0.0302529242168686	9.20002528446625e-19	0.00218134799898494	3.39367361000549e-20	0.0289599682532705	0.00409355897053533	0.00563895393797876	0.000464848014489013	0	0.00400610018277551	0.081409990367423	0.000291350068038156	0.0179467166104943	0.00489051969823681	3.93351215214937e-06	0.0154500406324564	0.0516969068411959	0.0741735075663923	0	0.0262156350668479	0.0216941894637482	0	0.0243524439021098	7.13250717216311e-19	0.00225065650366713	3.59599028069726e-18	0.0183908805446571	0.0270101819566102	0.0231945569553252	0	0.0704330663010994	0	0.00178598435305649	0	0.00033672019978272	0.00594825427891421	2.85778096667304e-19
GSM1297014	0.0526387948160075	0	0.000492720054014549	8.5710880287695e-05	0.0375154758574933	0.0401939455117246	0	0.0313880930575244	0.00151388937192522	0.0495161331244771	0.00398928946403272	0.0518858380907185	0.120953118201431	5.21624435637099e-19	0.0326097184879318	2.64209686124468e-18	0.0271777283146413	4.37415763155651e-24	0	0.00325875022868814	0.0128697794819616	0.00259046368705647	0.0629286276087765	0	2.10395757679059e-18	0.0187566228103639	0	0.0830770944244432	0.0597811454648127	0.0696198882069769	0.00289058872352797	0.0458108340709343	0.0333445743313289	0	0.0302366734434294	0	0.000790463704817193	2.60534256991724e-18	0.0417090953535493	0.00196014072599119	0.0322095774514037	0	0.120336669780687	0.00397780767574755	0.00141052310510055	3.38365745358198e-20	0.00189725598429582	0.00104486919971169	4.37586182024736e-18
GSM1297016	0.000485186381566285	2.90555167232693e-20	0.0479835341869139	0	0	0.00974770985157974	0	6.50867440613453e-21	0	4.09709541518155e-18	0.000545900312710374	0	0.0198064703728287	2.08138776267342e-18	0.0789231181246756	0.0518728197682819	0.0031811453976835	4.53552417060665e-19	0	0.0346616025700588	0.0386347940584532	0.0399854257193028	0.0350245747624976	1.89625023843944e-20	0.147819161968603	0.135914440350065	0	0.206966945853033	0.552652149280549	0.0542444333380418	0.00974346048808895	0.0762108351855646	0.0549299141677531	0.00398313113264694	0.0285943664905219	0.00285043877230961	0.00612796090780936	4.23656908901393e-18	0	0.00503132034084364	0.0582442002546088	0	1.13772690531754e-17	0.0193829037750131	0.00201254887364632	4.39729543603616e-18	0.00418588722774225	9.55510828257894e-19	4.39880418514157e-18
GSM1297018	0	2.56570069518239e-19	0	1.48733052077195e-18	0.0235003378389003	0	0	2.89827223881993e-19	2.86576689044445e-18	0	0	0.00193898209450742	0.0120461284677506	2.35934547771376e-18	0.0138820383414081	0	0.0257536743402504	0.00880224454704064	6.3537637286542e-20	0.00685877953155132	0	0.0116050236231956	0.0419439840011644	1.05593056030554e-19	0	0	1.18404023239382e-19	0.0892738132215636	0.208397926777313	0.0486381295027047	2.51538074738901e-19	0.000485415503740789	0.000448347179337615	0	0.0158723628539578	1.2244206659542e-19	0.00623119513941678	0	0.0483314917312538	0	2.30668840122798e-18	2.15864362038526e-18	0.0552087154641418	3.1279259077153e-19	0.00542788060151397	0	0.00518653072039753	1.09998153316868e-18	0
GSM1297020	0.108463288083379	0.00277832144904353	0.0484702245269829	0.00132027098998869	0.0559785108362399	0.0402954436779386	3.41223281926575e-18	0.011686152733637	0	0.00762225397965065	0.0062503053910229	0.0715522113265131	0.173993928376409	0.00293555105062984	0.0393832411746529	0.0423277496264539	0.0221310880834215	1.09794041516453e-20	1.16400769848153e-19	0.0141953083664608	0.0176494358419392	0.0100276005241247	0.0293175603730892	8.38338553731418e-05	0.101624856627973	0.0751304693259373	0	0.14094320285627	0.243679784368698	0.0372636266389717	0.00760037538475583	0.0870489896913896	0.0736668225380283	0.00536655994272562	0.0403674873456018	0.00279416676545081	0.00674678593364394	0	0.00287725553192784	2.33990056734059e-18	0.0259210718757002	6.19301770883652e-19	0.11822303531854	0.00763429367011748	0.0110927636992314	0	0.0040507516616996	0	0
GSM1297022	0.0932468428393306	0.0020479672183038	1.51086787914051e-20	0.00688265411005962	0.102872051739966	0.0100222322293133	6.78858627554365e-18	7.24820824217302e-20	0	0	0.00480868130927337	0.0254903461904167	0.0501689424733198	0	0.088872172044189	0.00192062972679214	0.0272005676112513	0.00899209293482778	1.29785825575621e-19	0.00804401106023103	1.67263711621489e-22	0.00212435089818667	0.00369117712875324	0	0.0470758440545244	1.94502998598792e-17	0.00228539416352622	0.0800073690787547	0.00474764552138665	0.0112599122967121	3.47235452764524e-20	0.00751815680908993	0.00291022600505745	1.69901966028336e-22	0.0120059331823822	0	0.00518026508623678	1.24205589360525e-18	0.0530804981591477	0.00174915113110218	2.4907870473393e-18	0	0.0587802462318449	0	0.00893701452602855	0	0.00536516245884393	5.49888865343051e-20	0
GSM1297024	0.0533248623675001	0.00211340207525135	0.0435814461834822	2.76989090733241e-18	0	0.010962161083249	5.22266317058723e-18	0.000920695204075737	0	0	4.76228763150184e-22	0	0.0262097177750163	0	0.0215603457417434	0.0302794670384434	8.47793661678221e-23	0.00115519684868057	1.09532797992664e-19	0.00190517070469118	0.0152262848019823	0.0128839337942571	0.0283157767769468	0.000122758953054569	0.152643586915203	0.0509492634163842	0	0.236566809136431	0.114298173206236	0.0380128923817718	0.00409686481036447	0.0139005136109878	0.00877951865366966	0	0.00839466749630285	0.000486452996021015	0.00554511497250408	0	0.0131817420719785	0	0.0118398116769956	4.32786749255753e-19	0.0360519607052012	0.00243469522793598	0.00320187060703066	0	0.0127382638985159	0.00118420192188356	2.13894489401771e-18
GSM1297026	0.0191010064652736	0.00465443893303461	0.00939938761807569	0	0.00523189563267406	0.00727217452931115	0	0.00143363261013412	0.0123248503695235	0.0154857542419285	0.00513296418508931	0.0523941130678018	0.052172324771747	3.72265112861213e-19	0.0490052705706015	0.0212957322767066	0.023086390403739	0.000100637393433634	0	0.012783516658361	0.0163423549930115	0.00370570983316034	0.0739169875573143	0	0.0228284841998927	0.00355734782316065	9.21412251572449e-20	0.101950490322474	0.19009779168996	0.0803883093118716	0.007892265243734	0.0701132016754538	0.0399462459146292	0.0088014090340312	0.0424141349924535	0.0012399221762783	0.00798171326906278	0	0	0.00327296684231511	0.0660527289309028	0	0.147269022950657	0.00501365037115592	0.0207019898316985	2.51247950722793e-18	0.00481162767493255	0.00488538674004133	1.68536645433579e-18
GSM1297028	3.93866721675982e-18	5.8424584777814e-19	0.0373862109751128	1.61515194705096e-18	0	2.46819877776972e-20	0	0	8.26015711826116e-19	7.94867370505378e-18	0	0	0	0	6.90010113628466e-18	0.000265495652220583	0.00968224980602454	0.00198440822114326	0	0	0.0259670656495108	0	0.0490173854946449	0	0.027290648057938	1.92741247286456e-19	0	0.0148121960781958	0.00955127172393921	0.0683682483392111	0.00166609274732435	0.0290319034655895	0.0251327158462331	1.31897958000409e-19	0.00947896408406816	0.00166120865577237	0.00479578485658677	2.64077620397496e-19	0.00561637182397101	0	0.0894900186332121	4.87988993002328e-19	0.129475027136367	0.00272342476165107	0.00559976766082404	0	0.00577010556389147	0.0384372873024505	5.58003196087349e-18
GSM1297030	0.000879756019821849	0	6.5345724801389e-18	0	0.0121780424266002	0.0149082176967803	0	0.00589731553240829	0	8.37473224329721e-19	0.00801227815894111	0.0103458703957448	0.0244924146562163	0.000759836657987209	0.0224950990355006	2.95611819991834e-18	0.0198230781177471	0.00570511559181691	0	0	0.0114881920303464	0.00862725642815216	0.133067180017442	0	1.14045809649562e-18	0.00809884739012481	0	0.0351199314310641	0.14386227425826	0.112228730901305	0.000918923093073772	0.0352202159564261	0.0390241340096441	0	0.02053476891323	4.58830424502724e-20	0.00170127182806193	0	0.0108143660384866	0	0.031989925503609	0	0.215625871188319	0.00277688190893543	0.00232695966838662	0	7.62681302793915e-05	0.000365849733015997	0
GSM1297032	0.0370327440066517	0.00148391384457254	0.0254224198260053	4.54268595681739e-19	6.40120405544974e-19	0.00801809776493122	3.68208400492271e-19	0.00218200976726372	7.77912782259082e-18	2.17306326507934e-18	0.0145767958785546	0.0661415450080616	0.0802581150064248	9.53061779997622e-21	0.0146430691341758	0.0110849217719696	0.0158408935722937	0.0121824238258798	0.00787590987594461	0.000234217177362741	5.2693539845708e-19	0.00217379065060358	0.00902221943734351	0	0.0277889170818156	0.00954727827459363	0	0.13051223640676	0.0552644665979376	0.00978420366330913	3.85862057889756e-19	0.0144641820541464	0.00433221623907574	0.001342204294354	0.0112312418021761	3.33997279204764e-22	0.00171507474158832	0	0	0.0218943201050613	0	2.05389299414318e-19	0.00776734076623024	3.86647293028052e-19	0.00379965368988577	0	0.0232769082421835	0	0
GSM1297034	0.0243432611262545	0.00142570579621356	0.0665735695551132	3.74625402507333e-18	0	0.0150829288500975	5.23470264341831e-18	0.0147389738498474	0	0	0.00361288118626553	0.00463121028897711	0.0329929773294149	0	8.33317530825986e-21	0.0275941107370235	0.00498161424481825	0.00464847137508086	0.00328560358832122	1.54496322115856e-18	0.0121401466760182	0.00355315187046968	0.00439775447543542	5.24271935970947e-21	0.0883080418313359	0	0.000802617380871708	0.181141343084502	0.0100347813109444	0.00348615632055854	0.00543039443245996	0.00817612091542445	0.00918501598650208	0.000223245100591612	0.0106189986585294	8.78336677212864e-05	0.0150678253468663	5.14232046947241e-18	0.0159804725598387	0.00317386076021639	8.16957610163159e-19	0	7.19680401969796e-18	0.00370926963567887	0.00721021036091429	1.25829159720403e-19	0.00724724981242316	0.00130919537800226	1.22289525390503e-17
GSM1297036	5.36243390298596e-18	0	0.0178777632650802	0	0.00523766673793372	2.7254565468585e-19	4.09612848796256e-20	6.71635037491096e-19	2.54550453444746e-18	0	0.00433555317519201	4.47733743805266e-18	3.28265271620469e-19	7.2325973613271e-18	0.014221597334572	8.89811819287929e-19	0.0223712286819529	0.00491516292986114	0.00597387751849499	0.00303234835991576	0	0.0146908202471016	0.102332227629938	0.000159306248105025	0	0.00592486572132749	2.2872457110589e-19	0.0537893801428288	0.121336728332108	0.0916068778651835	8.85366590915941e-20	0.00179321362742114	0.0046313442442255	0	0.0251090680541217	0.00103554551149783	0.00403721884420819	1.56685364200743e-19	0.0181842775494712	0.00926883966777982	0.00699962763392535	0	0.15551654678756	4.03650372865558e-18	0.00814888843857181	2.83785511996145e-18	0.00267965770084243	0.00277783680394164	1.22147790753621e-18
GSM1297038	0.0476396848948364	0	0	0.0112386545434038	0.0264292097055532	0.0370586956968872	0	0.0174248528031724	4.53444084370578e-18	0.0263642632095319	0.00673152869859827	0.0401518290517067	0.104924582970018	2.90067999424336e-20	0.000748323395571044	0	0.0164404877016846	0.00810429374026228	3.58388415329396e-19	0.00531904358332603	0.00838382079099994	0.00664728090734483	0.0979944394629257	0	1.98116564814385e-18	0.0147246309423295	8.58264144145951e-21	0.0447523960290018	0.0546828956926453	0.0638117219806266	6.84686316627865e-21	0.0183742010226706	0.01751611542896	6.8480015553614e-20	0.0083625634742467	0.00225826979361782	0.00569097742990978	2.56239307287907e-20	0.0335085846841043	0.0114901628509488	0.0231980576376973	2.93703568382338e-18	0.0576580007947995	0.000672789819320307	0	0	0.000400465673084735	0.00940737504078786	7.00067382515139e-18
GSM1297040	0.0601719913048293	7.55336604786166e-20	1.12859509287084e-18	2.58667192919438e-21	0.0591779086768325	0.00691332646240224	0	0	0	0	1.60292561219124e-19	2.24064240410496e-19	0.00429195964102388	2.7827695742812e-18	1.56626689765609e-18	0	0.00777433248729487	0.00654293493306916	0	0.00234186254013862	0.00739229662519442	0.00864692017330452	0.0454353600447587	0	0	0.0247897871056347	8.68853419809378e-22	0.0670306893403813	0.116641525640103	0.0669812425094426	0.00628352800674216	0.0343538432205878	0.0294502054426566	0	0.0175934884667217	2.38675064747018e-22	0.0037357489045023	4.34195576704228e-20	0.0323492085075565	4.98136864065658e-18	0.0279101758016846	9.32592185049417e-18	0.178876818683655	0.00262690857957411	0.00764490014656432	0	0.00417847991630936	0.00249040749739342	0
GSM1297042	0.0209924696820141	0.00089257603075276	0	1.36307282149901e-20	0.0445226139414877	0.000124172510105892	0.000309715243222408	4.55162163707722e-19	0.00874820181877268	0	0.00474670739481964	0	0.00838473108191179	0	0.00341674238296631	0.00440770855922224	0.0313382512111274	6.27374940128716e-21	0.00531477548604096	1.52372762896492e-19	2.64532722283138e-19	0.00189623135910808	0.080176788738186	8.71240024441839e-20	0.0125801705352745	2.67685247052905e-18	0	0.104588395356893	0.00587689604963384	0.0545738732532813	0	0	1.7461646425266e-19	0	0.0246998648663673	0	0.00270825301128819	0	0.0309352798212345	0.01047118290849	0	3.06784163469028e-18	0.10025209181459	0	0.00884001264837335	0	0.00599588702657465	0	4.99044815736697e-19
GSM1297044	0.0729844128240591	0.0011476234342616	0	0.043864707245457	1.1209873462887e-18	0.0278297893514974	8.11396076564298e-19	0.0308276541415871	1.69911061564954e-18	0	0.00626377346996535	0.00783440964125651	0.0439664895055341	0	0.0364265778057775	0.0134316259037011	0.0214326992002885	0.00160135960814984	0	0.00770893550042182	0.000441768274963605	0.0135376467747188	0.0685969285398798	1.80809048227806e-23	0.00358983678106466	0.0353487098817418	9.84847196153209e-20	0.0636230208941678	0.127654745697779	0.0624734281122555	0	0.0563203878595473	0.0485550447341376	0.000216215359439125	0.0163869325571169	0	0.00494095968228633	0.0151145028067617	0.0195507780071112	0.00608838943223036	0.0355970182099215	3.53120721488723e-18	0.0735745975372298	0	2.33714756199896e-19	4.68915617489637e-19	0.0012511155182582	0.00146952880219277	1.32672722893413e-19
GSM1297046	0	0	0	0	5.54005881592946e-19	0.00772277012490929	0	2.30433765657835e-21	0.0125346368948365	0	0	0.0156683042829094	0.0236839125619807	0	0.000137193901103589	5.82074503725444e-18	0.0242686465136143	0.00962146681526742	1.56534118582872e-18	0.000981656044816031	0.0301764939021458	0.00443102674016572	0.11373033247414	0.000243484508523767	1.02356299355799e-19	0.0229831357236535	0	0.0530313937182218	0.090375731487528	0.114073194185888	0.00594619328246897	0.0231380094353834	0.0272475302276944	4.62565157094665e-19	0.0290457942856394	0.00280923631769187	0.00337927705392929	0	0.0441827673081331	0	0.0463066638173924	1.86781538725123e-19	0.144811314837994	0.0129359880440651	0.00252680573786732	0	0.000304189114035665	0.00903109551838063	7.78954575043822e-18
GSM1297048	0.0769645640229586	0	0	0.290304092234359	0	0.0841826553011088	0.00830811337037349	0.0334233907797453	0.0215518969771413	0.0236099041197031	0.0118479259781112	0.0472902253389741	0.144723606018433	0	9.8201555969113e-20	0.0196325112977395	0.0587540087323229	0.00386642659458751	0.00377813974066621	0.00628549281252015	0.00778592789733114	0.00696954757286346	0.0668208221822047	8.04982250960788e-05	0.0819269731170043	0.0187267140030566	0.000446809373182128	0.125270498001668	0.101435180943138	0.0626168973401568	0.00755493483823425	0.0417109651046434	0.0429506566011252	0	0.04845040354254	0.00503244936343756	0.00381165985235059	0.103762029502654	0.00716445932809621	0.0167817961316982	0.0483649055218643	7.06477818165005e-18	3.92063366927452e-19	0.00285292246455586	0.00330471197214325	0.0167056560649475	0.00119637117471284	0.00224936491979697	8.01610600117632e-19
GSM1297050	0.0125186720042349	0.00234826207710955	0	0	0	0.0134208091505818	2.77699650182302e-18	0.00936264640275307	9.42157939724097e-21	0	0	0.00497112642188088	0.0555131087789167	1.885508693205e-19	0.045688045973096	0.0243550680957839	0.0125994819479438	0.000953075817046663	1.03154778153324e-19	0.0162613543252812	0.00825725855909991	0.0290096859595307	0.0549937692750459	1.41374258134109e-19	0.116369732773486	0.0288989423696006	5.52670283702051e-20	0.240044592772021	0.379474259541359	0.0461283546180196	0.00671270327723118	0.0411200520201583	0.0437998389696211	1.23057589946807e-18	0.00647789653616236	0.000823121322090239	0.00499439329371365	1.70573699305844e-18	0	0.00960272315710767	0	6.04504534987957e-19	0	0.0040344591110913	0.00322899672113699	0	0.00407262968649778	0	2.76834092811252e-18
GSM1297052	0.0400855679227102	0.00212342052015772	0.0500182970575843	6.01398949559931e-20	0	0.00398000692815787	0	0.00653947609029246	0	0	0	0.00481725170723487	0.019064261379271	4.91079602600533e-20	2.97247476098513e-20	0.00196565649322689	0.0252501069985715	0.0055749744144897	1.17719418309873e-19	0.00438091003219112	0.00873757881111023	0.00390956677747695	0.0613864528741691	1.60599897098034e-21	0.036135776389475	0.0133407190122655	0	0.0325023296519548	0.131256414919693	0.0853473798817568	0.000623789910458442	0.0823282331581009	0.0654518254757566	0.0131056060884938	0.0149802059508675	3.00779842088681e-05	0.00609800079840405	0.00318635803400246	0.0292634374327918	0	0.0446909805519679	9.88102749414074e-19	0.137380645492319	0.00104588335749724	0.00678533724522499	2.61485716655554e-18	0.00184047945935579	0	0
GSM1297054	0.0445345515512918	9.05126576470662e-20	1.05370101069896e-18	1.68420859295038e-19	0.000656186755373248	0.00434031577026757	7.01757545316172e-19	0.00594009218389162	0.010351705044904	2.12349801571147e-18	0.00422968479982454	0.0142712292017794	0.0288047486609918	0.00263842057314411	0.0295485570466481	0	0.0298590964944451	0.0105314402880926	0.00319378259681526	0.00292169307881149	0	0.00224440676543703	0.100814212523603	0	0	0.0129252361187387	1.15129744546756e-20	0.0296868910113004	0.0317103604157212	0.0883761630099632	0	0.0199621608903894	0.00875906151930912	0.00245195610017642	0.0314660871188348	0	0.00247690096263318	2.60237538358605e-18	0.000678546401472223	0	0.0277179696438979	3.07275826007429e-18	0.0737053272457015	0	7.52626320378013e-20	1.17964675467004e-18	0.00171804197082408	0.000448947502863364	5.95284912960492e-19
GSM1297056	2.6454948742482e-19	2.78332604077933e-05	0.0522608406318104	0.00807165747962855	0.0141146093799841	0.02321951025593	0	0.0154331953222852	4.2581298317186e-18	8.1261778191874e-19	0	0.00427136145010239	0.049264378425501	0	0.0195468055524071	0.02607356272633	0.0169772720035927	0	1.24410632488871e-19	0.0101552389879442	0.0409493447881809	0.0197693115537695	0.0324416969779292	0	0.108970724148984	0.106235029060139	0.000459688503204715	0.101022035457998	0.3095905308825	0.0546320668187763	0.0175820208046319	0.0564981028286506	0.03791027445893	0.0026301011351691	0.0511217361663132	0.000661694771392483	0.00917529980156873	2.03673697355718e-18	0.00905839886670266	0.0153957599685228	0.0520565582682764	2.35602922543197e-19	0.0560140076064607	0.0249728788418924	0.00326365320409327	0	0.00233924147458687	0.00213314114122566	0
GSM1297058	0	3.76754607832083e-19	5.90136387838811e-19	0	0.0728041103318685	0	7.82287710204106e-19	8.83237113509018e-18	0.0161935262815076	7.11453549626484e-18	2.62531821850162e-20	0.00203071654247693	2.03721086385796e-18	0	0.0151463095230092	0	0.0161458357206855	0.000660773962112597	0.0019909747476289	0.000837961078779924	0.0160972165911459	0.0116949511545837	0.134529375197515	0.000391764264330345	0	0	0	0.0428142141144263	0.109888567178392	0.121226864525948	0.00558960511047993	0	0.00893883405088483	2.31791605899215e-19	0.0284572099871688	0.00134184100606656	1.95784382940676e-20	0.00111980369965894	0.032845415021171	0	0.0144333920562883	0	0.329006932675348	0.0110377965563813	0.017438369150759	0	0.00102146991060343	0.00596763684667476	1.29237552830165e-17
GSM1297060	0	0	0	6.03082369618754e-20	0.0204468230002808	2.30962719893872e-19	4.7943056068061e-18	1.48427531458125e-18	0.00456205844140847	0	0.00075008954251254	5.8294616408872e-20	2.90105225352001e-19	0	0.0312699355315134	0	0.0270145260767952	0	0	0.00105141353735604	1.33692598940865e-19	0.00873139517613297	0.0821616796171739	0	0	7.4435776585415e-18	7.3275482088821e-19	0.035110825686713	0.0413512567613561	0.085850563677661	6.54345904249923e-20	0.0181553308233524	0.00656121723106151	0.000848628139104255	0.0215227237200311	0	0.00186894375753775	0	0.0321167074101459	0.00293282190017469	0.0161721793220253	0	0.193209098480437	0	0.00627575270176342	3.52032576313575e-18	0.00223520951741778	0	0
GSM1297062	0	0	0.00172979234300386	4.2844038170038e-19	0.0191299467308563	0.00336311873818485	4.01297086637467e-18	1.60860334202304e-18	2.32818860605565e-18	1.36589628739923e-17	2.27597020841014e-20	0	0.000532940689030786	0	0.0171242153412292	0.000160754807747159	0.0222211334060735	0.00525153494876506	0.00294482622714017	0.0174610762777527	0	0.0242988888579105	0.0780585850912219	0	9.00904636433155e-19	0.0184550343797895	0	0.0869912395359265	0.330816288972372	0.071821146477628	0.00216546620230716	0.00583324229906396	0.0104717145205702	0	0.017463326413629	0.000247788459043245	0.00688752209143432	4.47983252612131e-18	0.0303873415374736	0.00623244869304663	2.49483828960893e-21	0	0.0703650855313848	0	0.00200502876366151	0	0.00598905734332374	0.000587255746763112	0
GSM1297064	0.102563014645663	0.000556806199747236	0.0127556952484534	0.00712791825993299	0.0591949239506771	0.0588204680611533	1.95372337049342e-18	0.0288642223485369	0	0.0194836116719006	0.00564909006211398	0.0880079747459098	0.187401176504586	0.0185116945234885	0.0365168589484382	0.0167215534579104	0.0339974360642075	0.00655834742337544	0	0.0110884260290384	0.00663808994116502	0.00613932035420995	0.0944429843920208	0	0.00348889323057137	0	3.41566316478159e-20	0.0902428098571681	0.13212305119503	0.0579861609179046	0.00177672602248549	0.05562997544781	0.0521646648400045	0	0.0227636792828635	0	0.00496555185509728	3.98777123490659e-19	0.0320875172218369	0.000865962440552886	0.0302879225073311	0	0.0988041809648014	0.0037574013061853	0	0	0.000491996610897489	0.00469426158364763	0
GSM1297066	2.83066881223868e-19	0	0	0.00166452819078931	0.0496171103744445	0.00691896838800888	1.88350464633934e-18	0.00125405684470613	0	0	0.00144557501744634	0	0.0167810245425895	1.07594328929117e-17	0.00203599068881333	3.48801440525282e-18	0.030222282719706	0.0198827324215522	6.49516305025384e-20	0.000226907150402522	0.00496381354725642	0.00389539271989616	0.0597972700534403	0	4.36698752815753e-18	1.2710280954256e-18	5.85484224225795e-05	0.046979593231376	0.0667298243770909	0.0727132333624223	0.00119559539655643	0.0137391674728653	0.0130500473941505	0	0.0213332731166044	0	0.00442969569096472	4.7145973019082e-19	0.0530362635786152	0	0.0348040050374995	0	0.0647122570467141	0.00214865654262045	0.00179290064334392	0	0.000373139020601984	0.00822499763564177	2.47312077733175e-17
GSM1297068	0.0386397514142807	0.00468059650488678	0.0487596033126232	1.12890643462201e-19	0.0685991159968598	0.00493964554425002	0	2.9160215822718e-20	3.0369491687294e-19	0	0.00503196611573757	0.0243351117512639	0.0531822972926271	7.02929831536547e-19	0.0289117340244308	0.0105715676923057	0.0271429855382363	7.31699567949681e-19	0.00220721413056648	0.00886204981890644	1.29853762481656e-18	0.0108821438262757	0.0675732646350718	6.70669459323372e-05	0.0322268067145014	0.0282098449792152	0	0.0921626062530049	0.173638375355806	0.0700085658103647	0.000249498345477518	0.0231782312064961	0.0208084411269894	0	0.0253872214881236	0.000173335835895462	0.00290252125149352	0	0.026580585194142	0.00463941326347457	0.034507408664996	0	0.114388646142268	2.5799457857452e-18	0.000812496840290021	1.7625899667215e-18	0.00565330784618319	0.00220406361957611	0
GSM1297070	0.0147111824479496	4.26237715236114e-19	0.0463223582167178	6.12686421097337e-19	0.0190452136047824	0.00605902172975089	2.15408721705439e-18	0	0	0	1.68501594231029e-19	0.00412644430126602	0.00669129997016161	0	0.00490372850021134	0.0230147657605646	0.0164407911085335	0.000561320773275879	0	0.00201289960977304	0.0104756716745934	0.00715825292097031	0.0530440482883207	0	0	0.0492368672681887	0.000704006649737	0.0615769557227599	0.140925912591212	0.0769846812278296	0.00492277463155071	0.0228344721046925	0.0247263509273582	0	0.0233401141400976	2.27946553807925e-19	0.00495814716250314	5.42646792149253e-18	0.00976731382323936	0	0.0401083521510206	5.51385587571589e-19	0.214194080878162	0.00439950435703964	0.0163045165689862	1.37309779598843e-18	0.00168484575817168	0.00291567005803999	6.79097232148897e-18
GSM1297072	0	3.004423986375e-19	0	0	0	4.08162836257166e-19	0.00202734390345799	1.44876673990108e-18	0.0305427281705181	0	0.00768282009270882	0.0027717930253599	0.00627194186398203	0	5.6134992259969e-19	0	0.0291313351251387	0	0.00481093848662863	1.1990375897297e-19	0.0141379018933564	0.00933111659504283	0.149390121208464	0	8.48047621859423e-19	0	4.17804264341543e-21	0.0580078939091884	1.47021306532096e-18	0.128352708964541	0.00593525508272059	0	0.00336915408989304	0	0.0259862893354659	5.02272629407209e-19	0.000655211684751122	2.82268764845953e-18	0	0.00963408483106972	0.037783813997643	0	0.120099788379337	0.0117084155400216	0.0060266168310913	4.31863693689242e-18	0.00121083239089868	0.0151734506742182	0
GSM1297074	0.0339292649524468	0	0.0241885370364892	0	0.0335399201399372	0.0294741187026958	0	0.0113017694790026	0	0	1.19270678151339e-19	0.00285815975285044	0.0203712842993356	1.53927061396086e-18	0	0.0821924932209331	0.00113283314517695	0.00331593005551777	0.00671938537624564	0	3.90694684972853e-19	0.0171687854787351	0.00753048421543935	0	0.0731501839499085	0.00896758875159937	0.0019518630884149	0.123174798751383	0.00308562336143813	0.00535174476367195	1.99064606651255e-19	0.018662294195234	0.0181869995401241	0.00467416539094836	0.010787630593425	0	0.0214270972269801	0	0.000887802937927949	0	0	0	5.74493078775716e-18	2.81447870597373e-18	0.00327785473569423	0	0.00837094310584207	1.47977713253005e-21	7.6141014575935e-18
GSM1297076	0.0148909663960223	0	5.61432770168626e-18	0	0.0294242848307316	0.000177763551026815	0	0	0	4.01493558465365e-18	0	1.21801387512298e-20	0.00437154164832078	6.05975941333456e-18	0.00590956907342167	0	2.82070858234655e-18	0.0151906327906716	0.000723844560931905	0	0.00610583295754041	0.000982665489900137	0.132894300143143	0	0	0.0241314313789983	0	0.0431507156942441	0.0230689524774984	0.109832671688849	0.00616620172510654	0.0115123284424077	0.00883220451977207	0.00349982546935501	0.00297348724190483	0.00228236653880063	0.00274305073555578	0.00531294494697782	0.0777062473402284	0	0.0149111843491046	4.44095234055277e-18	0.335270738517447	0.00207564622601553	0.000737018136003617	0	0.00221122786780662	0.00303858430063588	1.09606660877068e-17
GSM1297078	0.0654069278071516	0	7.98014233087489e-18	0	0.0406541065780369	0.0236255842201015	0	4.43781175516879e-20	3.29554310562895e-18	0	0	0	0.0154736802513504	0	0.0377745444703086	7.69312373083069e-19	1.2368725453344e-18	0.0171369052199596	0	0.011460995788958	0.0133350018197286	0.0171593443476121	0.0895865022858519	0	0	0.103606647432444	0	0.072588245075674	0.0914383997586312	0.0774150042756229	0.00559867639880471	0.0441643380501602	0.0233814178821746	0.0157017297630752	0.00423512943749011	4.90405428959914e-05	0.00138345454512308	0	0.10109488092398	4.84283303108809e-18	0.0361420858825074	3.62029290801921e-18	0.369390442685735	0.00680780762072956	0.00283191244960274	0	0.000574775928674478	0	0
GSM1297080	0.0545699543968668	5.9468175990229e-19	0	7.5896913055849e-20	0.00436758812550195	0.0060206981272711	3.50681314309475e-20	1.29889929854312e-19	4.9884596960005e-19	7.40156294720813e-19	0.000103806223766929	0.0184688708444623	0.0180888350021648	0	0.00648883959214314	0	0	0.018022429640503	3.05178777357157e-05	7.9370821483851e-21	0.0094829821998278	6.52646805431172e-19	0.0621568692318189	0	0	0.0051890690897403	1.0315162808704e-18	0.0547267353340702	0.00444854470180035	0.0725567792057463	0.00144265821020987	0.0410991331146707	0.029949618121796	0.0118671526230292	0.0133038221972735	0	0.00216668020689207	3.80529876971822e-20	0.101587594299617	1.52650309213795e-19	0.0286141605819327	0	0.430138995372771	0.000316029240058267	0.00715130366722835	0	0.00327590284375642	0.000172491538735079	9.07318429806731e-19
GSM1297082	0.150713514736297	6.85408053147076e-19	0	0.112157848786257	0.031262813532146	0.0631638256875438	0	0.00679218650771059	0	0.0512399862429608	6.53237815704984e-21	0.0757894489475172	0.158097952175483	0.000659376895704246	0.117295661217849	2.18468849480624e-18	6.11683160437182e-19	0	0	0.0311625381705915	0.0430355676325194	0.0459226529106744	0.116734691515733	0	0	0.140567115503461	2.1864184031353e-19	0.170535596839866	0.212949857908318	0.0826466993705539	0.0248073024060994	0.0667766689300012	0.0638437263204041	0.01123887926072	0.0205812525996388	0.00658615420123696	0.00702213343621733	0.0540882348967506	0.0895508775073772	1.19012929998087e-18	0.107608478539912	6.85259270417796e-19	0.286786136949787	0.0254079382066542	0	0	0.00110795069564896	0.00473643432660735	9.211179037939e-18
GSM1297084	0.0432665001941141	0	0	0.0112459517627301	0.037881223901185	0.00894238869017944	0	0.00086854652609477	5.62495494067543e-20	0.0304172066896909	0	0	0.0203446169909957	4.65186529463979e-19	0.000402870205353221	8.38440918923167e-18	0	0.00905516990813627	0	0.00749302498990445	0.00681046092351682	0.00239726173411982	0.140426343819441	0	0	0	0	0.0176580450200515	0.146774695943291	0.0978871607076936	0.00189077079802381	0.0562094262715052	0.039415024849728	0.00509191849107805	0.0158835863598265	0.00408206927643134	0.00454418144621261	0.00590700029740047	0.0580728034331764	0	0.0502960534738531	0	0.190239506604847	0.00625878974913698	0	0	0.000323980735993224	0.00133858962526165	3.69528845818442e-18
GSM1297086	0.0583899598211858	0	1.6390126462637e-19	0.0491419344106599	0.0646936174120781	0.0319046607030525	4.05957133832473e-18	0.00456632263504739	1.40571528293408e-18	0	0.000184507485527413	0.0269148603525407	0.0590898300307688	0	0.0673995289373917	7.79561812332945e-18	1.19260447401788e-18	0.0117878259538968	0	0.0233625326059084	0.0073815935035616	0	0.0781289415483367	3.85569166414506e-20	7.31441574000084e-18	5.30685964395546e-18	0	0.0338675948554702	0.220820545001526	0.0546036974189118	0.00225585957503414	0.034118374960377	0.029582725332372	0.00237261672239124	0.0166215446889976	0.00207595318795836	0.00357074263343682	0.0213910656340972	0.137047578754084	1.70484674260334e-18	0.0244245544416662	0	0.307516426329621	0.00105124076647706	0	4.85965462401732e-19	0.00128736065999338	0	4.33811238821234e-18
GSM1297088	0.063412757542271	6.73771500763973e-19	0	0.0926199087894533	0.0392793083011055	0.0145469201828724	0	0.00304463085996894	0.0203348274225722	0.00126533720182448	0.0194466760948793	0.0265624852631528	0.0641680536676063	0	9.38730630788304e-21	1.47550262787196e-18	0.00452921219691695	0.00977076469322729	0	0.00403668033183105	0.00365256510216738	2.31887765173999e-19	0.128074375806579	0	4.99140228813584e-18	3.40294241172743e-19	1.55935420597832e-22	0.037467887475665	0.0393685080835187	0.0793418465053237	5.30107923074942e-05	0.0365773734866133	0.0251935105825422	0.000485794552958404	0.011052017254058	0.00221744975342645	0.00562268793089468	0.0397661041602149	0.0977107447653658	0	0.00876475960132796	3.31761185172358e-18	0.123264593018902	0.00330043181343069	0	0.00583977278374341	0	7.95311878811687e-21	6.59301875964554e-18
GSM1297090	0.0650769030489797	0	4.42570148239883e-20	0.0209102595941852	0.0725293181771804	0.0313118527264418	6.6595389260714e-18	0.0110970502270111	0	0	0.00125031206526369	0.0205065932484095	0.0474289682422705	0	0.0274777221688872	3.48139411262619e-18	0	0.0178966850740548	0.00367797020576055	0.0160213252849331	0.0180016010800906	0	0.0769080166816014	0.000972443091728856	2.08069291080252e-19	0.00260223209463061	9.16597608692912e-20	0.0841880941385983	0.224945419814121	0.0569158686230974	0.00835101165825676	0.0364576932628658	0.0420269030322586	1.74336200296736e-19	0.0188525952159494	0.00247029394469645	0.00356249565107893	0.00379932954510522	0.139392849841903	3.66401171658543e-19	0.0176488280459093	0	0.208080721326673	0.0101024699046622	0	0	0.00114177918427541	3.39517746296183e-21	0
GSM1297092	0.0281259495929007	0.0027902430654822	0.0577575175433768	4.90876968262658e-19	0.00557660794783953	0.0430967622745114	0	0.0228638160057648	0	1.35985228595454e-18	0	0.0193815087884221	0.0390792286371003	3.04192921529653e-18	1.41583279063118e-18	0.0285416040501833	0.00261871546823331	0.0467842507198811	1.52273550941885e-18	0	0.00688805718943584	0	0.00340194334492118	6.24433067933574e-20	0.0546351351751021	0	0	0.0531170719736169	6.51502998061639e-18	0.00462006676634654	0.000937057725512321	0.0450162316348669	0.0325766666407916	0.00236479567054599	0	6.77739302185793e-06	0.0211922697383698	0	0.0825256996052686	0	1.65994280691354e-19	1.03635377243708e-18	0.0943516240517341	0.00125870358130357	0	0	0.00711769016906415	9.09288569052322e-20	6.34512110226703e-19
GSM1297094	0.08909890130868	1.47003165125034e-19	0.0460945260432768	2.32109805679895e-18	1.21610000858264e-18	0.0294963547158373	0	2.0495416553905e-18	0	0.0104145836120972	1.00930107642362e-22	0.0111347737425232	0.0649484575319541	4.98995216021951e-19	0.0398289056189987	0.0387690190923414	0	0.00243069403373813	0	0.0153749515004017	0.040123309488326	0.0172298427793283	0.0537885175362678	0	0.0386677545898472	0.104855429296398	0	0.119890750782009	0.141721805915414	0.048666992066111	0.00877921248468242	0.0902746262346212	0.0643617895839357	0.0170409072004377	0.00499527426826986	0.00606916905601248	0.00677362327506152	0	0.0710662883620156	6.54682597795552e-19	0.0645779816406781	4.44190138196554e-19	0.189128012768	0.0243859012593924	0.00572814137930011	9.17692307793816e-19	0.0018017151505973	0.00443680644181377	0
GSM1297096	0.00194531817039299	2.33980783991401e-18	6.0897688385408e-18	0	4.18933694147056e-18	0.00661771438666043	0	0	0	3.44446599738621e-18	0.0033801862418487	0	0.00215272694265454	0	0.00238011117777573	0	0	0.0295987066257602	0	5.46805634177344e-19	0.0262860327545117	0	0.100885788617429	1.34248853915339e-19	5.5324789572393e-19	2.82124533700461e-19	0	0.0198898365337681	0.0504507313920991	0.100343693904916	0.00527169860544727	0.0386416822258271	0.0294705451171793	0.00490101551755788	0.00612642076532409	0.00218552209381908	3.90877555925284e-05	0	0.0920082675347565	0	0.0173461772805911	0	0.345606366815441	0.0139081983727612	0.000365967101141177	0	0.000441546800894908	0	6.19051737694828e-18
GSM1297098	0.0766246877972142	5.28175379399156e-19	6.88330168582677e-19	0.0307933087466085	0.0183190353565171	0.0467747834712421	9.58061441026934e-18	0.017587047105328	1.36579848886278e-18	0	0	0.014412246933822	0.103098479147465	1.7425974389616e-05	0.0054835346801054	0	0.00798458279754369	0.0151877561376477	0	0.00810773051334507	0.00413100819252419	5.02407750250529e-21	0.0569051463970896	0	7.16373998005943e-18	0.00956774639087858	5.37973628092464e-19	0.0314035368064094	0.080449851363251	0.0597350315814624	3.17269959891387e-20	0.0962467123780125	0.0888245695497613	0.00377030471946574	0.00422065424645528	6.89837986614329e-05	0.00813109435267987	0.0184430127397834	0.111287264896952	2.38408728152446e-18	0.0243168450183516	0	0.157533886511666	0	0.000128421389162554	0	0.00026402461508176	0.00188568506646763	0
GSM1297100	0.101003596967186	0	4.05181197718296e-18	0.0509864520950962	0.0140248883084901	0.0533815875546315	1.57729061848142e-18	0.0189456477196956	6.20489721663504e-18	0.0212212336629591	1.8702593953911e-20	0.036638518316996	0.0909218181330743	0	0.00596037365407009	1.59282798701693e-19	0.00467032259752055	0.0147109979183023	6.86603753865292e-19	0.0124168190772497	0.0192745316840299	0.00251610208785997	0.0634254484776599	0	0	0.0200732835444064	0	0.0877252266704367	0.10143630959775	0.0380138097858007	0.00662566224216646	0.0447030477709642	0.0346343213527025	2.00518472060243e-05	0.00466001056859069	0.00260133406425729	0.00537696182720091	0.0277663409331389	0.125035460664929	0	0.0289281348824378	1.4293930122688e-17	0.194639011512335	0.0150789440997987	1.02827815339114e-18	0	0.00150512027389495	0.000525526720047779	1.24049079982222e-17
GSM1297102	0.0514100866280083	0	0	0.0201713617656011	0.0115186656963625	0.0218629793062401	0	8.54259008507089e-19	0	0.020833885502074	0.00111085938088299	0.0253678283211172	0.0600929840913193	1.84212632677836e-20	0.0141818186877581	3.03977314576594e-18	4.30285254847677e-05	0.00466887485305612	3.91555656621558e-18	0.011678366580982	0.0192161281999418	0.00782809725720206	0.102837188159596	0.000263952511684174	1.05648553476791e-17	0.0866540737646214	0	0.034262008587042	0.102662639640583	0.0974868578351725	0.00263151486059125	0.0360960083341725	0.0344962103408336	0.0107436790320527	0.0160898070369092	0.00174107168756545	0.00701674254685492	0.0124418857275599	0.0875669712644951	0	0.0680833636480236	1.88066711530911e-18	0.359080052147366	0.00331003904717421	0.00222277416365638	2.45346092818165e-18	0.000218698571404346	0.00337078273655564	0
GSM1297104	0.059814937611314	2.48775372229386e-19	0	0	0.0170695150081924	0.0175078233940164	1.50133348922685e-18	0	4.39103833200409e-18	3.42717339356158e-19	3.42203878585757e-20	0.00343498228438839	0.010348073740165	0	0	0	0.000167588663973394	0.0163677071522425	0	0.00337517572817686	0.0170595435072722	0	0.0729326582650131	0	8.10995349856221e-18	0.0288205672065462	2.62805416498004e-18	0.0317873983583987	0.0351037262974429	0.0699114880296465	0.00307661559987641	0.0393703208233295	0.0272545797962914	0.00355023455737071	0.0042056342565106	0.000443473821724761	0.00463870240493609	0.00275510807075298	0.0799034541762754	0	0.0393507804166175	9.17526804433771e-19	0.436913981525388	0.0103815789971206	0.00260796660221949	6.86087015448237e-19	0.000612034240053781	0.000919850716433038	0
GSM1297106	0.0155614470431693	0	0.0833726499196726	0.0250556109064901	0.0578387942489866	0.0657078084072256	0	0.0116704135734302	0	3.45113501024372e-19	0.0118651102129224	0.07818249983855	0.138087085640552	0.00546004803464674	0.0169880926656618	0.0283227071077399	1.06633753261783e-18	0.0207259997282143	0	0.0215023252961432	0.00963300242682531	0.00921386129404889	0.0168237766868287	1.63741821486391e-20	0.0562607170280429	0.0303208147043598	0.00122550023788371	0.0882944724307481	0.355314977473847	0.00239230499242767	0.00290344417152582	0.0306666884850013	0.0225650005562703	0.00339331931284751	0.00123831625924414	0.000567931275762862	0.00378164199834035	0.00873841990348742	0.120208276541148	0.0224391667249127	0.0166463935548402	0	0.0423946966912692	0.00762197949300555	0.000939847056778404	0	0.0192001668232396	0	9.61639574778676e-20
GSM1297108	0.0567230233574308	0	0	0.0403972363070962	0.130028192084406	0.0198720311888335	4.36258930820226e-18	3.16141261974942e-18	0	0	0.00199210253267883	0.0214199970360204	0.0602588286665697	0	0.072921900220681	1.58428238047597e-17	0	0.00371249883424423	0	0.00528390269705599	0.00448676150699066	0	0.124709747192949	0	1.46132081333344e-17	3.08727497240005e-19	0	0.0425073935054318	0.0555401399427482	0.100396643005457	0.00181206740661759	0.0345412898391512	0.0285092891670371	0.00342576012095609	0.0127665265690449	0	0.00533881865872486	0.0288497703098839	0.149102134575658	0	0.00630560509282886	0	0.267533206375493	0.00505380537433857	0.0025029876836749	1.93632256960627e-18	0.000586438917609239	0	0
GSM1297110	0.0590473212240182	1.09645193576275e-18	0	0.0242611995449826	0.022644244156214	0.0113088526232456	2.85360354454224e-18	6.08254314954787e-19	0.000465850888243061	0	8.98320180721613e-22	0.0260743286743451	0.018340944426816	1.01601877634588e-18	0.02495283864649	0	7.94362740376292e-20	0.00718663451136685	1.18613075519524e-18	0.00857420521663341	0.0113406571981119	0.00092992260176161	0.0871838528938576	0	1.19740165281489e-17	0.0274585340773077	0	0.10221891263031	0.0867209912926607	0.0733773611367061	0.00337066269726704	0.0380699110560756	0.0343139978468031	0.00373454222091012	0.003854518577976	0.00223671505499334	0.00769866009358062	0.0186328211714599	0.104579161225757	0	0.0353811213910764	0	0.231956948118271	0.00766778734481533	0.000573042113925282	0	0.000877154642746173	0.00656911372824722	2.06869753293259e-18
GSM1297112	0.0540002214065607	2.69408980354663e-19	1.42863716887189e-18	0.00500282714866192	0.0299768681113256	0.00924790545706039	0	0	0	0.00757363474279671	0.00101615942227825	0.0269486632016708	0.027730234129587	3.51532686726048e-18	9.03215238075697e-20	4.42886485027788e-18	0.00570776710198985	0.0239804039570686	1.89333914253327e-19	0.00128834017723848	0.00994190811323415	0.000935946931998182	0.0996318513066203	1.14735223099773e-21	1.22142997332757e-17	0	0	0.0435085739039322	0.000209144354198549	0.0939478010746963	0	0.025999441786467	0.0163117505699749	0.00644667170133331	0.00578066740782012	0.00114769394527105	0.00489610801065895	0.000162623558422154	0.0733643412991587	0	0.0264189825386001	0	0.254070427801646	0.00623203142109572	0.00509492334177914	1.09672073128019e-20	0.000522537372190464	0.00166746972842612	5.99603058431784e-18
GSM1297114	0.0954175502391351	0.000961755878106978	6.59164180528144e-19	0.114045426852799	0.000396476544373049	0.0246782797551988	4.66832197078307e-18	0.0130618511326896	0	4.31032594245618e-18	0.00376260599532254	0.0935073521734008	0.17611270513355	0.0111650170937936	2.16306920978149e-18	0	0.035298248307884	0.0222833583473339	0	0.00725655688099603	0.00186665457538841	0	0.0126325811260584	0	0.010423506384345	0	9.11471111869674e-21	0.0161710011736115	0.00264171239196057	0.00839328411635276	0.0016330985350491	0.0546880343624857	0.0405280522280814	0	0.00111889308400861	0	0.0125083700660481	0.0516642796501322	0.10172469532746	3.80130829437734e-18	0.00517513105169283	1.00585111813237e-17	0.183881618086222	0	0.000512623204917184	0	0.0050985099384739	0	6.25965403071698e-18
GSM1297116	0.0559805550782324	3.25170984667647e-19	8.32607920073317e-18	0.159317579014188	0.109595723112244	0.0298120382745682	3.6059171876604e-18	4.63614302446953e-21	0.0105506849014299	0	5.59244656312573e-19	0.00130876682154646	0.0664097511310487	1.44566650951499e-18	0.0346796086474262	1.17455232471787e-18	0	0.0287813985709788	0.00170549732155172	0.0209644559614978	0.0215948315151298	0.00586139558469501	0.0950422487766472	0.000638493443370703	3.24690094721094e-18	0.00254451382582425	0.000931402845841068	0.135550477004202	0.318816366772186	0.0717766736656709	0.0196091006318697	0.0342611941629264	0.0387250136127645	0.00842325080240949	0.0192130914648649	0.00306175445805675	0.00668520127766003	0.0826640208361713	0.0789256112085271	1.16063180647077e-18	0.0331477026589598	8.91252057938091e-19	0.256640040236586	0.018346298767745	0.00505349406512278	0.0108912652109437	0.00183240823662093	0	0
GSM1297118	0.102177833472076	0	0.0316744296130066	0.0110124565448403	0.100719033065754	0.0273905821134617	0	0.00456183167417343	0	0.0318282703752985	0.00236131190445919	0.0203545642595386	0.100991900747528	0	0.036527121648667	9.21050400516502e-19	0	0.0137284598033483	1.03886515756745e-19	0.0274160691672386	0.0259739142349942	0	0.0766228483502949	2.95323803541952e-20	0	0	0	0.0366933750561739	0.386030124217974	0.0694874981972522	0.0111134266464537	0.0764727115567981	0.066749152773564	0.0234839950513764	0.00976151565745919	0	0.00643409021832391	0.00727937068119508	0.0405602416852996	4.35441658348799e-18	0.0656940735092926	0	0.362866542160357	0.015236083772027	0.00390467499048878	1.22180118186825e-18	0.000932410776251616	2.82547887188447e-19	0
GSM1297120	0	0	4.53780200643604e-18	6.33667703375861e-19	0.0557876460783352	3.86417220231793e-20	3.55296940227363e-18	3.41004280857722e-18	0.00487251916569096	0	6.86657038214508e-20	0	0	3.39180869184619e-18	0.0298940081378146	2.03988971161168e-17	2.21560296183337e-20	0.00521518606970568	2.60322091035195e-18	5.28893953307541e-19	0	3.25559548066415e-18	0.156042497586287	0	4.76211678682505e-18	4.4615849076819e-18	4.02933255694097e-19	0.0197954222645524	0.0195077804211862	0.125659296428245	0.000823623856032076	0.00391681983529905	5.06464562111166e-05	0.0114188875538403	0.0095256398574473	0	0.00420911523436465	8.27389330232522e-19	0.0492092888997936	0	4.72229456068397e-20	0	0.383899184735989	0.00192440688554047	0.0121100170711476	0	0.000222001937775079	8.82080800801936e-20	1.28847530851225e-17
GSM1297122	0.0684645445669115	4.13634725442001e-20	6.49731997630336e-18	0.019954691948761	0.0747306280789174	0.0072260271762301	7.14586989090825e-19	0	0	5.92863213630637e-18	0.00597431153375431	0	0.00690299913063094	1.58275772714366e-18	0.00386122274205653	0	0	0.0157512204988912	0.000571331559096611	0.00284106183767529	0.0132726520696886	6.20550375119226e-19	0.135920527178744	3.80659884658218e-21	0.00690776860674764	0	0.000425529466034308	0.0445103828471139	0.0264634395590829	0.0842011392590403	0.00519324601928251	0.033614455713021	0.0280911532740205	0.0158957664632097	0.00747417770166882	0	0.00385178913249059	0.0123839309945461	0.120728851095147	0	0.0154587929209932	4.22327645893234e-18	0.38368667593125	0.00665864201809184	0.00393595642441729	1.43952987639797e-19	0.000290746707367137	0.0011134052696176	6.37734276451511e-18
GSM1297124	0.0641690894563679	0	0.00551822987454269	0.00442594763664055	0.0354389336869327	0.00846855559705098	0	8.73700080167519e-19	2.69106362165113e-20	0.0158693380634468	0	0.0514492307223432	0.0652927736157008	2.13958318959366e-18	0.0428373410288637	0	3.08646925616192e-18	0.00944722802774074	0.000660080368453112	0.00992941570814083	0.0348064335312951	2.93766399692084e-19	0.0950741849032197	0	6.03666563463291e-21	0.0197925282495876	0	0.113008031299883	0.138769746780377	0.0864832027156131	0.0115352203374568	0.0376681575037505	0.0346988973359071	0.013251984988928	0.00999004216808587	0.00560583753202864	0.00600802593487596	0.00655178100234084	0.045841483357217	1.10350493222327e-19	0.0429429171370272	5.90220115128118e-18	0.395517837164729	0.0139504414645028	0.00559872201015938	3.96481089943083e-18	0.00228867262089471	0.000887613707163763	0
GSM1297126	5.63716926926327e-19	0	0	0	0.0320980555768404	0.00244658180972154	1.68683336191303e-18	0	5.64580570614044e-18	1.6865730766688e-18	4.69556723997636e-21	2.80344807752289e-18	0.00991475206139384	0	0	2.16257293141833e-17	0	0.018055753193948	1.17781937912073e-18	0	0	3.42494535882564e-18	0.063738981514422	0	0	0	0	0.0236164183158122	2.97355153793683e-18	0.0632496513562025	0	0.00941233060212596	0.0079044388542345	0.000270661238689649	0.000994651635916272	0	0.0011102475984909	0.00327240872460855	0.0973557830848853	0	3.99150065943965e-18	1.1939393195532e-18	0.292097750082499	1.05351852598873e-18	0.00546329121683769	1.42075922528911e-19	0.00386966958465419	4.73464927977673e-19	0
GSM1297128	0.131599034718753	8.80954325668691e-19	1.69186403879241e-17	0.0377048451931232	0.0377007452142656	0.0407507579549416	0	2.89330676359914e-20	0	0.0198847133225053	0.00367844168789712	0.146694700218457	0.207274433757752	0.0154877381326752	0.0405326440092562	0	1.11997082997983e-19	0.0200705498642247	3.39545723355863e-19	0.0160239405317395	0.00471294979934847	0.00175875705528644	0.0809861734008432	1.15688087272485e-19	0	5.99985957171829e-20	0	0.0558396286507659	0.0296374868719219	0.07236396307536	0.00157595192324633	0.069488506701644	0.0608377099140952	0.020704712908838	0.0143023283533476	0	0.00505629632150455	0.0175053225612159	0.0941268852649401	0	0.0328177634082491	0	0.154542791468748	0.00171490675577447	0.00539573248291008	3.58017468896003e-18	0.000783377323955293	2.55386189129602e-20	1.38089246143661e-17
GSM1297130	0.0238209623868955	0	0	0.0251562428493007	0	0.00317944654512098	0	0	0.00521799473817048	0	0.0041649687794297	0	0.00563920672243611	0	0	2.09212611672235e-17	0.00327864849989337	0.0128871204357004	8.46440697066862e-19	7.08922384400029e-20	0.0131249485824882	0.00945812334673399	0.159087057084578	0	6.02431513548121e-18	0	0	0.0336892101708377	1.42473915885484e-19	0.115834509365862	0.00425034938884183	0.017149385209019	0.0124922833966814	0.00401077722793519	0.0057116625091021	0.00176223262341258	0.00391414696044056	0.0240602309581432	0.0560995000267703	0	0.0335652535169762	3.36627724318526e-18	0.37065952761737	0.0047084656163479	0.0127777391890672	0	0.000321716055740793	0.00707692028386781	1.18285035848008e-18
GSM1297132	0.131379556639133	0.000995292987447999	0	0	0.143817566648008	0.0148425089666831	0	1.12859241967612e-20	0.0233515075719448	0	0	0.00787961179563176	0.0309098426235373	1.24446807793833e-18	0.0651723515473253	6.46023865986893e-19	0.00292274795271383	0.00546875833455297	6.84289002238007e-19	0.000706692977043292	0.0108433850730948	0	0.063697118931301	0	0.0546481643995584	0	0	0.0603830328043861	0.0265811203425521	0.051675146308606	0.00400480337095253	0.0188577055186277	0.00799112220071823	0.00982538631732056	0.00974763933072821	0	0.00272979899458233	1.40265589296881e-19	0.00433603813156205	3.99916642404859e-19	0	0	0.184572850703045	0.00668387457342567	0.0141886924116267	4.48064941949053e-18	0.00334377871323413	6.88920493124437e-19	3.72387399925039e-18
GSM1297134	2.7731688069623e-20	7.84018374293552e-19	0	0	0.0371739741111246	0.0189963908079136	0	0.000322880691880534	1.05175549407903e-19	1.17326251265748e-18	9.52150049327481e-20	0	0.0226826647724821	1.57378151570724e-19	0.00796120294058651	0	0.00540649926702575	0.0121717319394935	0	3.22335068418161e-20	1.16657809945599e-18	0	0.0452920633236315	0	4.01091738758585e-18	0	1.097860042639e-18	0	0.0257753147637431	0.0764016081422162	0	0.0056329315091859	0.00140265513757928	0.00269492818024964	0.00412409577193634	9.28213105657426e-20	0.00731319456917722	0	0.0505535761542269	0	2.15928295295731e-18	1.29916058649146e-18	0.312985150948105	6.23159393568244e-19	0.00772651976726253	0	0.00136294978207743	2.32602796539118e-19	0
GSM1297136	0.0134566757134906	0	3.84132333804735e-18	0	0.0620185270369513	0	1.65149800833427e-18	0	0	2.2838640571645e-19	3.74042263622712e-20	0	3.98025214669913e-18	8.85157646244471e-18	0.00592240012632109	1.89846391321465e-18	0.00732298647561024	0.0136610013251982	0	3.90212306599248e-19	2.38937951255955e-18	1.64514838337656e-18	0.08535255988035	0	0	0	0	0.00177778023473142	5.67967470809465e-18	0.0949707237166049	0.000300339113298743	5.35105955042712e-20	1.40746883448832e-18	8.2846044849952e-20	0.00133661836081901	4.84504887904957e-21	0.000866466791334429	0	0.00514043836952067	0	0	2.48371623655858e-18	0.457316119684191	0	0.00144666114188876	0	0.0025886590755648	0	0
GSM1297138	0.00543462157809609	0.000372925299250337	0.0543924853394209	0	0.0420022078338385	0	1.05074766798735e-19	2.04419471872697e-19	1.88784452409477e-18	0	0.00184209751658182	0.0465247408520518	0.0174142962578117	2.44284520679092e-18	0.0092424912606216	6.54206510699096e-21	0.0110991097572298	0.0130310797552621	0	0	1.68684981903837e-19	0.00242575665244048	0.0132215187932917	9.177702350854e-19	0.062960329111662	6.75964293906091e-18	0.000169972843356624	0.0682422326611628	0.014793330757918	0.0155099950356159	0.00132794439488854	0	0	0.00155961409552354	0.00248698805994941	1.43660885523096e-20	0.00497256799632164	0	0.0175617809630209	0.00100288375384715	0	0	0.202364017243009	0	0.0036868743706003	4.38165797037405e-18	0.00930281861339288	0	1.01629162427615e-17
GSM1297140	0.00155289558710453	3.99829509082118e-20	0	0.00431810908679418	0.0350647392262061	0.00749254860554145	0	0	9.46024651750058e-19	0	0	0	0.0074250251084162	0	0.0108344631603979	3.62202389143014e-18	1.96308781872562e-18	0.0342149778750115	8.73560571330553e-19	0.000606642965582554	0	0	0.0575441848363437	0	9.75218684660476e-18	0	5.68104763547808e-19	0.0248294168008216	0.0735962150107346	0.0476567717832422	0.00195137960760824	0.00479316445129639	0	0.00333939045079004	0.00201285598079839	0.00198585284794273	0.00454514885519845	0.00666902030211497	0.101204653959089	1.14898559012404e-18	0	0	0.0601117076230115	0.00181761747510185	0.0129095776390528	0.0016458551061346	0.00920011890493303	0	0
GSM1297142	0.053622978561484	8.83888127300152e-19	0	0.0291111000191475	0.149327236886497	0.0328362770081253	4.48849601188541e-19	0.0303295322563922	0.0114419003621953	0.0197868309568443	0	0.03376988058357	0.115919655354145	0	0.0753105219280797	0	6.40137401996331e-18	0	0	0.0258488973345172	0.0134537446382771	1.93228299287815e-18	0.0463353680545069	2.95973540103934e-19	0	0	0.000641762613822888	0.166307129294077	0.353885913981122	0.0420644271920579	0.0148206991747093	0.0714786462766826	0.0386980565467122	0.0343701013302483	0.0168445259773495	0.000753827440479664	0.0101987483872487	0.0189856817052025	0.0883227221740396	0	0.010740821549131	4.37090594798781e-19	0.412949001789497	0.00803739573000986	0.0117017081035742	3.50782268715896e-19	0.0070440170416236	0	9.31705946995624e-18
GSM1297144	0.038956317873067	4.93258692769847e-19	3.61099529248462e-19	0	0.085694474244771	0.00952826506277352	3.19848928659405e-18	0.00710588405641356	0.0216119458224786	0	0	0.0108114327020567	0.0366475447193435	0	0.0668201279129419	1.47139918456728e-18	1.78543128953991e-18	0.0218434091711741	1.39713135592279e-20	0.00848653086182576	0	0.00469594394181123	0.116467378745057	5.08647495482774e-20	1.77691979259918e-18	6.02895409847467e-21	7.3173423637798e-19	0.0561487361617727	0.142300261601489	0.0837021377360483	0.00129890305216531	0.0241553725465839	0.0150504471833496	0.0112292181341155	0	0.000186816936585885	0.00909712260228598	3.36195331152857e-19	0.0504245167637132	1.11250902036684e-18	0.000430372333846261	0	0.170680877203304	1.71766051902444e-19	0.00429465884827168	1.80009910591134e-18	0.00244964555673186	0.000951609250583951	0
GSM1297146	0.0834510348541982	0	0	0.00915616982671533	0.0771625848696911	0.0339777580991345	0	0.0093902233253048	1.66016876401613e-18	5.15836233661442e-19	0.00320220850713752	0.0233978777119078	0.0590677214777656	1.48889855505942e-18	0.0580735705245529	7.28476599568945e-18	0.00487602348172872	0.0273489112348157	9.97150366818692e-19	0.0121610778751794	0.00390504302171179	8.01086698696801e-19	0.116618342537252	3.44621220628436e-19	7.27897963614045e-18	0	1.40885086140059e-19	0.0240219688029635	0.0876823282919831	0.0892742111491905	1.58064943594124e-19	0.0345959991753109	0.0175639930338996	0.0067562296119963	0.0055510866961932	2.57701213568163e-24	0.00114278848825788	7.04697179311979e-20	0.0782187136260227	0	0	1.63760405982942e-17	0.141564486976797	0.00542308005938395	0	0.00488093049808247	0	0	0
GSM1297148	0.0164955498365302	0	0.0144400297820209	0.0158865902320556	0.0527692529712078	0.0103879844362033	0	0.0205382154407235	5.08460158319226e-19	4.63529189866143e-18	0.00549511420112234	0.0126695819063801	0.0592095268624134	0.024429214602835	0	0	0.00283235490016977	0.00731435182399679	0	1.52551218239506e-19	0	2.00643433549075e-18	0.0431234675452693	0	1.07581452998406e-17	2.2500096921934e-18	4.51815397843755e-19	0.00780657837377814	2.42196012750718e-18	0.0265442267200475	0	0.0426696337647338	0.0265112544857364	0.00424615379148852	0.00347014711004477	0	0.00102769156215737	0.00779166960486428	0.075620046041359	0.00612203114844731	6.65155967087864e-18	4.59603932784491e-18	0.297662727286244	0	0	0.000136935557731627	0.004096118906449	0	0.0178825752321828
GSM1297150	0.166408382796756	7.62802791071975e-20	0.00871468254111925	0.111535741626498	0.0593831239988142	0.0757597367306275	1.01511850378423e-18	0.0440512221290309	0	0.059094600775756	0.00380563504349242	0.0689590990897753	0.176169102683645	0.000861636473992918	0.0457673388767609	8.74951881037512e-19	0.0221705175598152	0.000279979128603927	0	0.038764333770963	0.0143888501824733	6.96759381641071e-20	0.0717744047670901	8.1282473858103e-22	0	0.0214714258252864	0	0.0536207232025867	0.22352510518876	0.0536025577975229	0.00897231375733586	0.0963566313583102	0.0561234773283943	0.0253759623580941	0.0201805421623721	5.60684341125042e-20	0.00778215163447831	0.056905330880978	0.0717006552161039	1.66002080601726e-19	0.088540836865081	0	0.377685264319778	0.0098920295662577	3.68448994325015e-19	2.79888852501676e-18	0.00155742227062172	0.00166092978555836	2.79251692698159e-18
GSM1297152	0.0297633107463733	0.00418778947076389	0.014154533082976	2.58480572033385e-19	0.107796918853025	0	3.21164927270344e-18	0	0	1.08399260606452e-17	3.18419748670341e-18	4.05646534079948e-19	0	3.13390165418332e-18	0.0189255573318622	0	4.1090792920382e-21	0.00425446458080589	1.41994022875635e-19	0.000888043743402931	0.00483466989427205	0	0.0773435141048771	0	0.089049270204996	2.14960346883997e-18	0.00168742059787685	0.107280047597117	0.0602494056667295	0.0618893152713574	0.00579846242936498	0	0	0.00199136063408006	0.0093245444202178	0.0179838896418948	0.00388152269271697	3.78973862313687e-18	0.0127762024292331	1.32276985317631e-18	0	3.22136690586958e-19	0.191567850418771	0.00554402853364294	0.0153417977406094	1.68472063075919e-18	0.00767813233034206	0	0
GSM1297154	0.0241476399429718	6.98981322002724e-19	0.00582446161202527	0.0107148921858769	0.00852981806089898	0.00114273853123676	0	1.24878445277022e-20	0	0	0.00772457836761752	0.0447772387610213	0.0254450630143727	0	0.00126795863844526	3.67167687815751e-19	0.00683652243128867	0.00615809535976995	0	8.95357219381211e-19	5.95968604706116e-19	0.000503541871816975	0.0519903607220129	0	0	5.17126746542275e-18	1.63402178852794e-18	0.0736782992670479	6.85028539284732e-18	0.0438624244751663	0.00149268666862561	0	3.14821063432844e-20	0.00297130392189842	0.00399183889344322	0.000241825877736856	0.000937264317426221	9.28212404895961e-19	0.0574059327715376	0.000479141905066179	1.69179501398885e-18	0	0.156784087888582	0	0.0021990355131389	5.8486179266073e-19	0.00623784749404777	3.92694214638975e-19	0
GSM1297156	0.00238811951092878	4.94547456334936e-20	0	0	0	0.00169578908848877	1.22049903572419e-18	0	0	1.13312222126098e-18	1.39205498283481e-19	0	0	0	8.0596053934331e-20	0	0.00639039249246406	0.009314672045958	6.73546688917397e-18	2.89824154541736e-18	0	2.36888004075467e-18	0.0728916294526339	1.22126668083464e-18	1.57332773510906e-18	0	6.70734153615669e-19	0.0367257820036579	9.10200523688951e-18	0.0521362911610308	0	0.0135383016065096	0.00295601530092777	0.0117705030507121	0	0.000309189984446028	0.00657381086677919	0	0.084604303056986	0	0	0	0.148756605657222	8.50861036734152e-19	0.00450476534760623	2.7141013156575e-18	0.00515068433478407	0	1.36778675981095e-18
GSM1297158	0.0096959291306834	0	0.106876567660786	1.70392857596017e-19	0.0350346512523162	0	0	2.50646552660158e-19	0	0	0	0	0.00274353643991541	3.79109516054151e-19	0.0132950736673038	2.11276258085601e-18	0.00706058407618038	0.0085110236128101	0	6.33156457508106e-19	0.000342936185563645	0.00258546365512369	0.0414467188168829	8.06422152853973e-19	0.0549008413649343	3.94012800968659e-18	1.33108528702337e-19	0.0561469966028268	0.0889683222440729	0.0443843677517604	0.00488934679930701	0	1.65517267732686e-18	3.79125817182563e-05	0.00755424756925536	0	0.00523448617010596	0	1.74653933895699e-18	0	5.2217628774068e-19	4.7631649822836e-18	0.355997068285973	0	1.85144119893428e-18	0	0.00332731484438559	1.48840719033506e-19	0
GSM1297160	0.0703674986788436	1.19345692272924e-19	1.39523712707089e-18	1.37051141945485e-18	0.0271422830111081	0.0138618187947761	0	0.00863778520344358	4.14935423832925e-19	0	0.00126006180395958	0	0.00585204756707046	3.06546694343848e-19	0.00809197918528725	1.53671968459421e-18	0.00296757101002316	0.0188207873105288	0	0	0.0518706277794802	1.67006287966299e-18	0.0404868225330786	2.90484512238835e-19	0	0	0	0.0418037956093343	0	0.0439242835995723	0.0131041985455963	0.0101522779576032	0.00754745037862065	0.00138982615334445	0.00125947031519761	3.27183137564359e-20	1.24625134777401e-20	0	0.0592155193360863	0.00377744221652514	0	0	0.310444562288853	0.0393768550140366	0.000366900616708276	2.32791854013867e-18	0.00214022549572223	4.48455002356352e-19	2.72760128390636e-18
GSM1297162	0.0255234972092504	9.06031074352381e-19	2.63847452667443e-18	0	0.0186428021653781	0.00154016314149819	1.03691830025765e-19	1.37371180876589e-19	0.00739716516239435	1.74312764820893e-18	0.000636262560978066	0.0209974139782648	0.0035614930869238	1.74713876498663e-18	0.0105182470971162	0	0.00579229986148523	0.0141127931266142	0	9.18102046584209e-20	0.0142027204165761	2.68477903519428e-19	0.113149212234358	0	5.20937973738476e-18	9.55168056974717e-18	0	0.00944494691766212	3.12467416899389e-20	0.110486627683875	0.00132719572634804	0.00807228353137456	0.0036041601717963	0.00712544944890628	0.0145356196767325	0	0.00389396059782668	1.96056094268605e-18	0.053356151602873	0	0.00675011316385921	7.3922171067647e-19	0.3348715942275	0.00892834292242432	0.0103870951242913	1.61903138415676e-18	0.000392772748214662	5.6887602531885e-20	1.60406002716583e-18
GSM1297164	0.120631950002737	3.05841614509867e-20	0.00354743189880555	0.0240502908971107	0.0121663692916003	0.0242038239150862	4.87367865487417e-19	0.00275578279021601	0.0063276260226939	0.0301063432276776	0.0022981110838862	0.0492043930890871	0.0610525589884098	0	0.0390105191773092	8.36186466388137e-20	0	0.00315984216892043	3.20639604936386e-18	0.0107329801468389	0.0354763787298179	0.0214461115480043	0.0535554932694122	0	0.000298515319396815	0.117359642995012	1.88095888454627e-19	0.0694828834818947	0.0956657806050101	0.0627876026870951	0.020663274766564	0.0349533660405843	0.0356936299465638	0.0115962681196386	0.0182997210383632	0.00449838329057387	0.00473376645962232	0.0117045758947972	0.04862378018543	1.30274478184646e-18	0.0554053838654874	3.9396388134377e-18	0.43984482411616	0.02323907227879	5.12186876463006e-19	4.60912870904379e-20	0.00223037919721675	7.48062344524878e-21	1.49175288881651e-18
GSM1297166	0.0568961123725232	0	6.42324860807051e-18	0.0125646244631038	1.36403570273945e-18	0.0280857034111517	0	0.00842545088586293	0.0149573088400475	0.058932642536002	0	0.0415809472060146	0.0610424104199447	0	0.0360869376770687	2.23246482043057e-20	2.02582649373338e-18	0	0	0.00853919190848531	0.0687385678585786	0.0102761555901399	0.120484873628885	0	0	0.126826702350913	0	0.0829307241684398	0.0892828003439906	0.0942442089910327	0.0228579461536755	0.0334946815032846	0.0401945098636931	0.00693764744613562	0.0159155075505276	0.00241226727908356	0.00337186344005704	0.0128812548966303	0.0726040780747078	0	0.0545417970854429	1.25760291027228e-17	0.368503069710946	0.032107962186579	0.00748570343482106	0	0.00124909003181436	0.00355563456391252	1.7536884937171e-18
GSM1297168	0.0647969110760231	4.98104842158953e-20	0	2.95516048687694e-19	0.0262254362176952	0.00691623579643101	8.75214098906766e-18	0	5.43108296962049e-19	0	0.00621635219512537	0.0115143880025378	0.0132260016578311	1.04271306999787e-19	0.0633792330557642	0	0	0.0164559684167596	1.63712642326493e-19	0.0106998261838585	0.0784284617137738	5.19087599193447e-19	0.0609332216511691	2.36302029500442e-20	0	2.76482807379345e-18	0	0.058994181271392	0.0483900815067033	0.0697607812285689	0.025809246859692	0.0257230994455177	0.0223967132598753	0.00216739200394705	0.00369166030591329	0.000953609058126939	0.00209742912102446	0	0.0977449489092839	0	0.0255261383651792	0	0.360716157450989	0.0462590057628472	4.77392300555146e-20	0	0.00164567406862466	0	4.59842213562486e-19
GSM1297170	0.0498179703514479	5.00713740665088e-19	6.92709937979382e-19	1.62260577035209e-19	0	0.0143230561460266	0	2.52998649518027e-19	1.4444738778848e-19	0.00734332858902777	4.99579351812835e-21	0.0246705389621065	0.029496028335083	8.86968511104454e-19	0.0121114427632778	1.80183519586499e-18	0	0	0	0.00188991254271404	0.0219135963341417	0.00841380809929437	0.0832745299965816	0	0	0.104912134868107	5.61684193584196e-19	0.0483888266322318	0.0451484935428594	0.0710818310128808	0.00487295975028797	0.043208159239614	0.0430183306762534	0.0126051819943919	0.0149647349464496	0.000692930751928606	0.00582241387722548	0	0.0870860914789649	0	0.0288097660361365	0	0.311488729539287	0.00799897475478546	0.0111444668113293	0	0.00276388286322792	4.13248363966728e-20	5.64387501272401e-18
GSM1297172	0.0184772980791689	0	1.46668865311185e-18	0.0123861809311899	0.0724840517272235	0.0140422673967089	7.42398311509057e-18	0.000652444621253718	2.99880672761419e-19	6.84409777866194e-18	0	4.44791612550127e-19	0.0347216263641611	1.41464889880059e-18	0.0204170728393174	0	0	0.0177920529963499	0	0.00797657513327297	0.00995513666131342	1.03784566252552e-18	0.128856465216183	1.05694397733474e-18	5.75301303841412e-18	2.82561802201266e-18	5.47808296549068e-20	0.0153650952616449	0.197346228661227	0.0983358932022036	0.00265530581282253	0.0524580681579787	0.0436103081022244	0.0008637851078493	0.00564998716278731	0.000512956939850804	0.00461191524873678	0.0077918059767799	0.0852326191107073	0.000888690440505247	0.0254290406948037	0	0.217576773359895	0.00599096683784114	0.00430220875129977	0.00102245902453651	0	5.45779133456348e-19	0
GSM1297174	6.21034940667202e-18	3.51029468286034e-19	0.0140116116429055	0	0.0572561909814708	0.00108671417912948	4.46299023232862e-18	0.0125375947607589	0	0	0.0196905572065835	0.0904323960426885	0.0401565275656597	0	0.00157986355903991	7.33116709470458e-20	1.8289622497381e-18	0.00701538223007556	0	0	0.0627761812841579	7.02194912046916e-19	0.0202894739962689	0	0	8.83500547793521e-19	9.30119224844546e-20	6.20125805299813e-22	0.186992437649995	0.00206973719142231	0.0135518104275336	0.0130108279315988	0.00869206917451027	0.00154673664862897	0	0.00220809127761582	0.0145805284966853	0	0.109774478084779	3.10517823309539e-18	0.00772613261861048	1.82459908962559e-19	0.297093860602988	0.028677482581599	0	1.0387438873753e-19	0.0226517404274138	0.00467808856087258	1.36796075347562e-17
GSM1297176	0.0639288643090143	0	0.031575450895195	0.00773030652603607	0.0534384689186207	0.0474491313730021	3.61534515512972e-18	0.0200738467003061	0	0.0254982509748109	0.0249514317604422	0.0866337010845308	0.112924424669325	0.00515507832979594	0.0923024511148901	0.0101010381011866	4.48247572447324e-20	0	0	0.0284374252730768	0.0536991072936669	0.0223471390432045	0.0593264221105542	0	0.051702190125464	0.180207104942509	0.000778841210595538	0.08422006037757	0.443934361768159	0.0735752861876285	0.0169835093128331	0.0812532343577465	0.0610446841143823	0.0231032697540663	0.0206123686388684	0.00175807265148036	0.0118481213781621	0.00513141085606962	0.0621599121035817	6.66720663661437e-20	0.0942716537253169	0	0.334417857901174	0.0284631318753758	0.00546724646561643	5.62800449337929e-20	0.00242913250935227	0	5.22346355752444e-20
GSM1297178	0.00308241967237679	0	0.0598248773464245	0.00765647409450368	0.0581884893672488	0.0703567591978456	0	0.0590323142119725	0	0.0646176335364734	0.0111398174114897	0.106683901971999	0.261615333272202	0.0186896988222773	0.252253459238384	0.0116657645586898	7.96317064720259e-19	3.27870666313433e-20	0	0.0404725125516413	0.0202699938009053	0.0229424829112998	0.0574489661579411	0	0.0907068554692803	0.0586200558748451	0.000682284412883945	0.133729467898236	0.684329615378575	0.0365400567376502	0.00857019205450084	0.0975989580583397	0.079019404507474	0.0184085864892906	0.0226364826017677	0.00317865243440299	0.0172307382173045	8.93497325382869e-19	0.0771604277532692	0.00200148464583235	0.0428180586065435	4.68651971050924e-19	0.21383508581963	0.0131509641366164	0.00560194106701814	4.43865725109292e-20	0.00177664815060073	1.02595979346201e-20	0
GSM1297180	0.0183882691038384	0	0	2.3436028018123e-19	9.36098305914059e-21	0.042961482031497	5.36566894912501e-18	0.000873215002283481	0	0.00540871982410049	0.00375474188046398	0.0351553835656461	0.074105393909449	1.09385115754109e-18	0.0526262714847801	0	0	0.0236024068490738	0	0.0150118633485373	0.000346831726611591	0.00136635704932155	0.0333434665104673	1.25939623296061e-21	1.45599206947358e-18	0.0338487936938266	2.06422924005351e-18	0.111479636907988	0.111256953003982	0.0399036664833608	0	0.0459031232261674	0.0287553452110469	0.0119628243600646	0.00182753577221131	0.000864514448085724	0.000646017086060909	9.36752941006297e-19	0.141121373601213	0	0.0105355538511573	1.50010601793603e-17	0.123521858345864	0	0	1.61146456501489e-20	0.00104365919603358	2.15694677385763e-05	0
GSM1297182	0.0254172730542678	1.85948714167344e-19	0	0.0099994645270335	0.00506248936798688	0.013087882193916	0	3.06284310063565e-21	7.7322587364162e-19	0.000836992272832862	0.00509930170558923	0.0284753669999334	0.039247545136015	0	0.0691109177192162	0	0	0.0159095499868611	0	0.0194694825210474	0.0170902332490898	0.00328700126380237	0.0992854732435992	0	6.42447540710201e-18	0.0581646835684862	0	0.0378483081441308	0.228202447345485	0.0968820410397962	0.0037405834595534	0.0511917302054183	0.0414388967324215	0.00836317429024141	0.0124603333584328	0.00084404910397993	0.00628760334886739	0.00947882623088217	0.116210597067662	0	0.0583454063135141	2.34607190434598e-18	0.410778517476565	0.00251836176847917	0.00298642609085048	0	0.000621616961819208	0.00129518085308951	0
GSM1297184	0.0298675520673442	2.18740446230986e-19	1.26374198257673e-18	0	0.00958474747794277	0.0530403255579091	8.61473194106451e-18	0.0285191723190917	1.08424992494924e-18	0	4.99456730461407e-19	0.00837360099259584	0.0961111309531971	0	0.19725024859509	0	0.0016065894274881	0.0214352227012806	5.64790127054379e-05	0.0305687038887102	0.0139857081150377	0	0.0629964167330269	4.63453973806565e-21	3.79225983363686e-18	0.0101160656946084	2.25513140332788e-19	0.0153203711694724	0.202381309898045	0.0463106189928781	2.84265493039655e-19	0.0590051633010914	0.0519332313733551	0.00547822828540886	0.0104523376081638	0.000376666268057869	0.00587619643784922	0.00154095897392237	0.128359312975058	8.67993597151618e-19	0.0162723435786082	4.66209115742615e-19	0.278915813313278	0.00387102270415332	0	4.58319125348799e-21	0	4.5793328413851e-20	4.88695328695273e-19
GSM1297186	0.116197425442564	4.04768487761428e-20	0.0201495108411427	0.0858420416622604	0	0.0767842060835713	4.12029591596706e-18	0.0359222902008348	0	0.0845119885823463	0	0.127062891223085	0.194930948697749	0	0.163454750885527	0	2.04965333805605e-18	0	0	0.0465273217857363	0.0487417168144806	0.00338641568648686	0.0347709080339274	0	0.0331963684037683	0.131452362507125	0	0.0903031107367365	0.407226936435985	0.0514871381294034	0.00854630298279319	0.0425207788400996	0.0499569900474411	0.00456598516011615	0.017724324861988	0.0018739636080929	0.00958600541470918	0.0411787691289104	0.0603267842697604	0	0.0811079309044011	1.11053215029983e-19	0.251826464328858	0.018699294737995	1.28616126961908e-19	7.83052970116582e-19	0.000979310550976434	0.000716964667056952	0
GSM1297188	0.0280675479228032	4.5750228908995e-19	0	0.00897652710388799	0.00988865103439113	0.0143979104592549	7.15005080481983e-19	0.00100191612316574	0.00449427280755514	0.0172681981176775	0	0.00709318078086561	0.0162528103148373	2.74409118937741e-18	0.0192150776792836	0	0	0.00537529750103078	1.4448019279709e-18	0	0.0142188693792172	0.00606453990553497	0.127025322238615	0	7.09596403528984e-18	0.0523254386120183	4.4871595918129e-19	0.0133760300617754	0.00890047215161172	0.105508750521723	0	0.0194149687257181	0.0183490034113791	0.00470267048332687	0.00754895773830788	0.000623350735968962	0.00344143937645742	0.00211798282930647	0.0538430959463773	0	0.0342003336565461	1.56604359394098e-18	0.392921149559636	0.00447879089685768	0.00163969488163953	0	3.74233604494925e-05	0.00535277029327337	3.98995526619679e-19
GSM1297190	0.0439027420212624	8.37090629808083e-20	0	3.44025764011292e-18	0	0.0254028984821344	3.3291957709329e-18	0.00701150481780156	0	7.19901792748413e-19	0.0013809725838136	0	0.0368169260557181	0	0.0378981484940307	0	0	0.0208339700769166	0	0.00407113999193743	0.0145746738640272	0.00248550542494437	0.101016838477587	0.000171920695435706	1.13048336437418e-17	0.00742396876890572	0	0.110257404838646	0.00919344756829375	0.101697322062455	0.008309476210411	0.0255257275289445	0.0240530400759538	0.0149948813953272	0.00303721328062722	0.00297625934596823	0.00796602247128424	0	0.113503134197128	0.0134007196546349	0.0226137790218743	5.15897086988223e-18	0.0123514067835611	0.0128220156589062	0.00201926591394679	0	0	0.00328186588832803	0
GSM1297192	0.0424985790351332	0	2.1859527575389e-18	0.00142471132601191	0	0.0129664332256047	8.8852953826727e-19	0	4.35806455970937e-18	0.00635948026419349	0.00136523993509663	0.0411050093771463	0.0388110258177815	1.23897866068257e-18	0.00316984598972409	0	0	0.010219562615672	1.94839764989989e-18	0.00486910640745831	0.0111054546072254	0	0.108455667052531	0	4.50185761285056e-19	0.0080539558588963	0	0.0293307724659859	0.0521997168767354	0.0889551631793884	0	0.0354717595905946	0.0217310803854951	0.0130016725303872	0.00157381651560464	0.000623345776885921	0.00681312861522642	0.00503258837345334	0.0797268220567422	6.48131470825455e-19	0.0157374863935979	1.72191410337044e-18	0.304716313153202	0.000381270683249081	2.7007412095979e-19	9.89597169067489e-19	0.000344313833170574	0	5.06397888475781e-18
GSM1297194	0.0474317892950424	0	0.00869100643528789	0.0420021620588911	5.46724742302403e-19	0.0360834257276022	0	0.00624825085884602	0	0	0.0057027280234563	0.0920149797746254	0.137428836124656	2.91040953203491e-19	0.0436926475223468	0.0149713943739131	0	0.000192431893293768	3.16179984776734e-18	0.0158962610448553	0.0218652654779058	0.0128949351316411	0.0329863989631764	8.53473879066984e-22	0.0968711699162313	0.14066659945281	2.28928611121832e-19	0.130111891142127	0.264723176453014	0.0462229069523913	0.000967169166480473	0.0521611626616657	0.0442659494375146	0.00216164037477612	0.0129508591670376	0.00181381259727391	0.0106332714927363	0.00759934845119282	0.0832175177819843	1.66799549653779e-19	0.0329496700321425	6.89453820396419e-19	0.227423112832415	0.00489583255360457	0.00567175201046147	9.23674613905925e-19	0.00269432102085957	0	0
GSM1297196	0.0968490884810712	0.00812510644544656	1.92688115480808e-18	0.127689618086825	0.142117196586561	0.0731628277877364	1.53714047321725e-18	0.0195247988394161	0	0.0682073142919797	0.00864921491080117	0.109102969662489	0.297391560640285	0.00939160743639378	0.0411466595574503	0	3.54955088946788e-18	0.0177422197778965	0.00230394857481348	0.017898336051844	0.0174083550288318	0	0.0464792372067317	4.14345138068163e-19	0.0143007827794521	0	0.00022745611063892	0.0769995623236792	0.11522551292218	0.0182085718637173	0.00992531883349715	0.101449988160784	0.0712583870995324	0.0152952724430666	0.0198377512047526	0.00761827307593066	0.0058032610217562	0.0554832002547458	0.09234178735492	2.06051730618808e-18	0.0352899451021676	3.6092082280414e-18	0.150763926090591	0.011844216537946	0	0	0	7.56921952608177e-22	0
GSM1297198	0.0725199612716124	0	5.36634541116018e-18	0.00648729849489502	0.0354895270436709	0.0141607144402217	2.33022876880814e-18	0.00286089467093055	0	0.0104915561817357	0.000213482811629654	0.00015677701206326	0.0167033990826025	7.04910913308179e-18	0	4.58130627501399e-18	0.00530667533526882	0.007708650101063	0	0.00912724147795025	0.00668071809303391	8.03893474643963e-19	0.0969322335481486	0	0	0	1.31692049228663e-19	0.0165085347289349	0.0868887185441945	0.0827103108084119	0.00346476113068715	0.0328344626711762	0.0319925269076895	0.00169150934296842	0.00326373344047739	4.57970776515882e-22	0.00356690169551069	0.00972707631099871	0.121889621996042	0	0.0407392403364797	0	0.309557286109689	0.00667168640278401	0.00178660524462389	1.72079334639271e-18	0.000303208853882473	0.00147653180137754	0
GSM1297200	0.125978938354052	2.8097021215796e-19	5.74017458160378e-18	0.108897335968069	0.0865717022666824	0.029997856521082	0	1.66565965641959e-18	4.47265680537417e-19	0.0465536040281618	3.40296435911492e-20	0.0348134817283036	0.060857310161575	0	0.0530918526001688	9.51818247021995e-19	1.21097127175398e-18	0.00158719062830796	0.00292152692953247	0.0179161218231582	0.0365569165618168	0.00905532152999651	0.100880941949871	0	0	0.0908236035237602	0	0.0775433797849077	0.111078406309126	0.0928307380406183	0.0211030507114483	0.0505066255676872	0.0551645742318662	0.00868494813093647	0.0239116309250615	0.0043644652809457	0.00702621307850365	0.0752335258041777	0.111627729112573	0	0.0758355359143663	6.84954133641052e-18	0.392019410832097	0.0232699831124384	0.00405487038627981	5.98834801680061e-22	0.000938424307966591	0.0113750727246982	7.22787132620423e-18
GSM1297202	0.0538572802884824	0	3.34912073645802e-18	0.00443712101532184	0.0776865469901303	0.00878082405215337	3.74617826762249e-18	1.04415405378627e-18	1.70848498454231e-18	0	0.00257712534267846	0.0321803427266059	0.0260547638161862	4.77786801043507e-05	0.00213055045728613	0	0.00320508230256569	0.0419200119671273	4.44713847534328e-19	0.000754015568588896	0.0150490598397786	6.03700864171461e-19	0.0917364131412702	2.62873119438851e-19	0	0	2.49986497142454e-20	0.0320241075538686	0.0742387595974999	0.0809721595059969	0.0104990734919796	0.0232119606936418	0.0207276113515828	0.00638569469954046	0	8.16359220986592e-05	0.00455731474061446	0.00987655913159915	0.0649641709841393	0.00814099953251544	0.00562188506982531	0	0.352342063029918	0.0131047346325121	1.03142728611371e-20	5.62531736694673e-19	0.00186311996368731	0	1.88221975364335e-17
GSM1297204	0.0888714910611846	0	0	0.0925844212464224	0.0397796825594781	0.037115554595399	2.32697435037161e-18	0.00110534714383268	0.000220212963895942	0.0535031013783287	0.0175084419635083	0.082724597439069	0.0899872594776814	4.75051448311776e-19	0.0540288431162662	8.70911698102566e-05	0.00782110665064224	0.000352510156631669	4.02010342626463e-21	0.0291792204704821	0.0349100245048194	0.0282898695603848	0.103058695835423	0	0.0585150915342034	0.0780940960802692	0.00127869127907846	0.139964308373902	0.322846139257959	0.0641133479980629	0.00811327437906763	0.0691147484654043	0.0582560708196818	0.017519298440137	0.0184439056560002	0.00357497220768972	0.00126182533123199	0.0461676725463615	0.060673205953829	0	0.110363649930854	7.41486050290403e-19	0.284619190892097	0.0323151078288978	0.00872921004933013	0.00718576818368799	0.000618568364780468	5.67853984957061e-19	0
GSM1297206	0.0987455815199109	0	2.15565327835286e-18	0.061703865071827	0.0587377209260468	0.055102435821237	1.21374903287551e-18	0.0306844897954605	0.000213630821434285	0.0373560506261429	0.0263444845841264	0.153652423856709	0.231101572030311	0.0688888878202915	4.59686543959123e-19	4.70106309805259e-18	0	0.0118175058871224	1.89486187227703e-21	0.0061242346402165	0.00504564827267975	0.00663366265683129	0.100136724320007	0	2.9538267786522e-18	0.015512701559171	4.67577410393171e-20	0.106284081007375	0.0420038712381851	0.0531433301638615	0.00144467584681309	0.100670543798558	0.073206147510595	0.0237965059795448	0.0251906376721988	6.67511823994892e-21	0.00558218595475446	0.0126594469536757	0.100039870063343	1.25044168326535e-18	0.0230872235802227	0	0.275021056931009	0.00478446940042806	3.66520904245526e-19	0	0.000670375923296703	8.47345637720805e-19	0
GSM1297208	0.0685549889248425	6.79913271667351e-20	0	0.0118799959056839	0.0943768524332557	0.0221607052921908	0	0.0108621186709183	0.00461202708103691	8.43250055769538e-19	0.00427299608260356	0.0499097475744913	0.116779624616961	0.0234055097006332	0.00754177020068173	0	0.0102510079718726	0.00587692059376185	0	0.00289857295724406	0.00868240227669261	0	0.135811294763587	0	0	0	0	0.00380648379365679	0.0684296681302441	0.0916238287988322	0.00384651182440377	0.0534572091166753	0.0539653753661502	0.00631582180753388	0.0108047897275864	0	0.00629380523679908	0.0144628262560994	0.0646527383580382	0.00435799332396453	0.0028623772578709	3.12181665302772e-18	0.232315253824461	0.0116642839116058	0	0	0.000376631915171715	1.75087755600324e-19	0
GSM1297210	0	1.55372530221317e-18	1.62264366681524e-18	0.0167376625869369	0.0664785776270733	0.00666858070961984	0	1.15049106294629e-18	5.70253472330668e-18	0	0	2.27697340198379e-18	0.0242835557067734	1.86776178282442e-18	0.0337821575085322	9.31722955001854e-19	1.34645452420077e-18	0.0181092656904368	0.00270188469059965	0.0038177400597666	0.0186267782477441	0.00242749880526511	0.128975634329323	0	5.76942665384088e-19	5.95153160727432e-18	0	0.0401456095081847	0.14338336725571	0.11476477959477	0.00953363302318703	0.0237653163742137	0.0216707356601549	0.0121962550457508	0.0106998370636853	0.00274628794891646	0.00260533430800293	0.00527128587328346	0.0458551156240805	0	0.029200814922417	7.62183664473843e-19	0.187645204209064	0.0183850625428976	0.00734662742199732	1.13483921567698e-18	0.000391141054283973	0.0013389560167713	0
GSM1297212	0.159347000911886	1.00802935790458e-19	9.73857099577644e-22	0.236915787597469	0.00910423546323932	0.0743026553609534	1.83846851677678e-20	0.0116522108273604	0	0.0536141382186958	0	0.114719265228573	0.204981054574715	1.19704170344828e-18	0.106254762008505	0.0181700494952033	0	0.00856498425276844	6.05038668511918e-20	0.0339604422155472	0.0266762129896067	0.00832417398135388	0.0384527662519469	0	0.04630772678467	0.0664244226499636	0	0.224978676687323	0.122312394404978	0.0405567817917742	0.0182458569570903	0.0610949565002493	0.0444304312781165	0.021387372375772	0.0120483423846614	0.00621541958739602	0.00641696454087543	0.124939278578747	0.0799397555430183	0	0.0317334810508045	2.15270223268566e-19	0.240154063228271	0.0172378642613704	0.000779727827254636	0.00978111296239123	0.00418073073986259	2.31649840163965e-18	1.52940673820688e-17
GSM1297214	0.047666906327529	0	3.67878468069244e-18	0	0.0253408220302997	0.0123787534374162	0	0	0	2.06176478674334e-19	0	0.00964101951534353	0.0221446981860035	9.25674070812118e-20	0.0452924271831457	3.19533460892622e-18	7.19704719913058e-19	0.0191828186703408	2.9054145031556e-19	0.0191778242063336	0.00657073620615121	0.00364553140634334	0.0601516494867696	0	6.81452283874026e-19	0.0425084117224551	0	0.0538039181870329	0.148311329375904	0.0719906862472841	0.0032549204697124	0.043739802959676	0.0319640298702134	0.0131900450063765	0.0164335605813143	0.00137634151992356	0.00407784881554522	0.00164546685863243	0.120466287747529	4.59505880593015e-18	0.0486298248113395	9.87006963294728e-18	0.402191792227979	0.00120989615028776	0.00842370888016036	0	0.0020217813949541	7.19916305246751e-20	0
GSM1297216	0.0605055769648581	0	0	6.2982322961966e-19	0.0227651498687952	0.0214710225709368	0	0.0089938655634004	0.0116488654527854	0.000725099280966542	6.33058444585753e-20	0	0.0346987841605698	0	0.00793530682600889	6.89592669666506e-18	0.00117519721834202	0.0186680772615419	0	0.00238499098993681	0.00996083382812253	0	0.10684434313027	7.7551304426845e-20	0	0	0	0.0854963196713572	0.0606667547966666	0.0813032047255269	0.00768626352204059	0.0191639081316805	0.0208609058440408	0.00124253536917105	0.00269554575919228	0.00109181618041377	0.00420776183583378	1.51745555590358e-18	0.0658581449602258	3.79181563275446e-18	0.0202348741245334	5.59159497749174e-18	0.328676513821889	0.00276074575734128	0.000208270062410387	0	0.002670821783827	0	6.60452330411117e-19
GSM1297218	0.0880520521267548	7.37400624446762e-19	0	0.0897525736208954	0.0719691467125183	0.0158820746689979	0	3.88847067517088e-18	8.30770700929197e-19	0.00766754739472766	0	0.0232514435288358	0.0426200288131821	0	0.0243273925556508	0	3.46853900744267e-19	0.0221800127551599	0	0.00914267411524738	0.0143049321142373	0.00120836133645431	0.0958914588894254	3.2637469613299e-20	9.03924164604846e-18	1.04834747970803e-18	0.000214277432922448	0.12098275133995	0.05036223159301	0.0738739778477736	0.0119160762606927	0.0314196605948485	0.0242861993496359	0.00615574633044879	0.00719771320883361	0.00161327633013841	0.00506058518462403	0.0577389429428537	0.118795246548703	0	0.020057561770307	2.73188470417887e-17	0.198372425183915	0.0116458088096996	0.00723434693052655	0.00217007360355847	0.00291807401877512	0.00119703427642921	0
GSM1297220	0.00977242096223804	2.1869555330524e-19	0.00251760517530977	0	0.0438633965929137	0	7.05867357985904e-19	0	0	0	1.65080460148813e-18	0	0	0	4.35629501878292e-20	0.0108611989255012	0	0.000942209802583391	1.8867541124135e-18	0.000873894132360001	0.0325784886835637	2.68678248715748e-18	0.134934829922284	7.9133235930349e-20	0.00275104415213693	8.72022893372831e-19	0.00171882054253496	0.0627035800177619	0.132405183345031	0.0774061612070038	0.0134984951932794	0.0755979610980846	0.0671413368527394	0.00413196116914162	0.00335065329036421	0.00116013392404032	0.00867767805222902	8.75466491386801e-19	0.0574070805631687	3.09388040386229e-18	0.0136566453794017	1.30700965755295e-17	0.221297233138464	0.0211108596354604	0.00951640707158779	3.67660043728193e-18	0.000932985173397008	0	0
GSM1297222	0.0239523107164451	6.14555637668091e-19	0	0.0210226603459971	0.21692203013627	1.03035743870975e-19	0	1.00161131218901e-17	0	3.91170742682673e-18	9.70411733797514e-20	1.94297407809674e-20	0	0	0.0204123617186523	0	0.0153059611756852	0.0180750421341198	8.19778623633906e-18	1.16729723848493e-19	0.00406551236997788	0	0.0163778319705411	0	7.91316677613942e-18	0	0.0045508160217849	8.34766008925112e-19	0.0119001795333317	0.000995745314486453	0.0103842096973394	0.00144647340496831	0	0.00852460727679042	0.0070801157281162	0.0100116937089621	0.00189984726686797	0.0148339849480518	0.0941600030128001	0	1.25701771515543e-17	0	0.25632376734857	0.0071951352829819	0.0180189665498545	0.00338784177909458	0.01721716490205	1.5078129869016e-18	0
GSM1297224	0.0459219860304511	0	0.0222374294972932	1.6473874274966e-19	0.0624850745383465	0.00528136165463253	2.32491467643021e-18	0.0012807440561246	0.00604366185573252	6.71874809209571e-20	0.0119134908491607	0	0.02401406183514	0.00195887757532463	0.00391848988208679	0	3.60421857040616e-18	0.0296178660077627	6.45147894559206e-19	0.00492758023287964	0.00372066057782871	0	0.10485628385852	5.15244852000716e-19	3.22492238292397e-18	1.84316651094493e-18	0	0.0280275152204146	0.112996170796769	0.0674789245004095	0.00207555220363455	0.0101625542486227	0.00703817243593405	0.0042227996429544	0.01483041675407	0.000374361653187625	0.00298150132944136	0	0.0435307344383463	0.0308327089790048	0	4.921263126913e-18	0.416887384707315	0.00454213504578532	0.000443045413171184	0	0.00237087583065774	4.66144677769157e-19	7.31912967588048e-18
GSM1297226	0.0019601712540586	3.09516996402931e-18	0	0.000622449464257865	0.108174326876626	1.14843222118216e-20	0	7.20085452880093e-19	0.0166820547470649	1.45620177283306e-17	0.0095917111463794	0.00429516409756415	0.000367001504980894	0	0.00333729867811943	2.9219059941286e-18	0.00112458636480548	0.01909961865607	1.58049093775099e-18	3.82462641354485e-19	0	0	0.114031669250136	2.99397778866898e-18	0	0	0	2.36757956588546e-20	0	0.0928721814673232	4.0606863695403e-19	1.58459267812215e-20	0	0	0.00757818738092983	1.42686320136802e-19	0	0	0.0285973375980369	0	6.4178812104849e-18	1.62596890049467e-18	0.267937846527913	0	0.00620818438783493	0	0.00425872936240021	0	0
GSM1297228	0.0601343222733197	3.41836184661272e-19	0.0183960455706746	0	0.0416673785163614	0.00719277797990047	5.12036152363151e-19	1.35215215334797e-18	0	1.3142433173706e-18	0.000744240501448979	0	0.00563130241715201	0	0.0459486349262378	1.04943188820779e-18	0.00481675435679757	0.00897006675027047	0	0.00524411928244908	7.43680351753981e-19	0	0.0897892963015489	5.90248919268307e-19	6.48040372849332e-18	2.45051871348875e-18	1.28375143941373e-18	0.0297034439707305	0.017756344374941	0.068634448032922	7.28356973249406e-19	0.012389170861058	0.0051081718623124	0.00664254194192061	0.00227233688357822	0.00273095552081736	0.00166871754307649	0	0.0656934128028873	2.93462270710787e-18	0.00699640260307433	2.34802349270704e-18	0.226672610871741	0	0.00714354154177156	0	0.00182863605543615	0	1.0267813752626e-17
GSM1297230	0.0366786814564524	1.84075979403697e-19	0	0	0.0422565386957962	0.000876552159628695	1.80378162848539e-18	0	0.00403177364020453	0	0.00125162103369659	0	0	3.34622967096109e-18	0.0106013774402408	0	0.0082212971596351	0.0139956921236146	0	0	0.00355644065095399	3.24340588102299e-19	0.0929394679428637	0	4.0305943101299e-18	0	0	0.0212671208915807	0.0175302175490546	0.0769142974416825	0.00108527881029835	0.0262794992805618	0.0180537432804463	0.00907697739610983	0.00556189222187337	0	0.00413629233478549	0.00113503380595381	0.0615939018051976	3.37835015310087e-18	0.00133404897642265	0	0.375627923197804	0.00593169815703789	0.00991969359533084	8.91532641527462e-19	0.000505762802250012	0	0
GSM1297232	0.0148106948275692	0	2.35368624099571e-17	0	0.0223996755483853	0.00942202339454458	5.11061713248375e-18	0	0	1.26636970592591e-18	0	0.00683923002222846	0.017073717051271	3.34720979302783e-18	0.0123805963940049	0	0.00449321778734025	0.017442730410947	0	0	1.20069590455598e-20	1.91684508914851e-19	0.100891239222586	1.52924721602653e-18	6.18535012611937e-18	3.40063318744566e-18	3.68958987192998e-18	0.0390750150704042	0.000901392498379632	0.0770340416659267	0.000101783462480363	0.00964859306825754	0.00572909989758316	0.00456316927050482	0.00364765777173492	0.00108903307969757	0.00352319144580846	1.95242874342954e-18	0.109009812221404	0	5.05283628882755e-19	5.19790726456429e-18	0.0985886912867899	9.3685556781489e-20	0.00565828313281971	0	0.00196548720052231	3.15666872064713e-19	5.34073001083379e-18
GSM1297234	0.0252692642856068	0	0	0.020218939018177	0.0212433338930196	0.00710183153726036	0	0	0.00585479662176981	0.0199884759633879	0	0.00675242329244467	0.00966503181302648	0	0.0198049054761415	0	0	0.00442806902914397	5.23056205570308e-20	0.00558159173175073	0.0183723436307048	0.00717908328448874	0.0938755044425314	0	0	0.0112906273580036	1.42762915532783e-19	0.0364865583213153	0.139394828020475	0.0828621472554757	0.0070441643338597	0.0337840235262501	0.0222163722273906	0.0185068319434963	0.0131268990720466	0.0028307367466345	0.00185858989625889	0.0093898115848122	0.0805949404648443	0	0.0307646610474187	0	0.41438623127697	0.0102942218612344	1.93093912600215e-18	0	0.000777215997227083	0.000452115320497079	0
GSM1297236	0.101350902092241	0	1.17168259276716e-19	0.10543178838166	0.046435984761888	0.0362295424862442	0	7.61529107053445e-19	0.004882975989375	0.0553298741597379	0.00425005416300929	0.121699842793399	0.145185976525373	0.00263390159349849	0.0381016819657511	0	0.00271113348740282	0.00135585138302758	1.33139223737721e-18	0.0187181594495494	0.0458561955352989	0.0260248593343971	0.113082664093081	0	0	0.0799877514999895	2.72624715238876e-20	0.121005858182868	0.243099650032935	0.0864743036833036	0.0231708115564598	0.0501754520635365	0.0452282422257729	0.0190792453900718	0.0173556374025321	0.00558967593566332	0.00416242734924016	0.0415988021458353	0.0731043233791249	3.0173287690301e-19	0.0760837582169908	5.41018665373536e-19	0.280117887333186	0.0337313469160925	0.000609671951568904	0	0.000267775823569738	0	1.40588314268457e-18
GSM1297238	0.0243839641074852	0	0	0.0113978993424343	0.103739491230767	0	3.9734438181289e-18	2.16585314883494e-18	0.00811978405978834	2.44663489406617e-18	0	0	6.46554994827687e-18	3.19154329064794e-17	0.0223270428733246	3.31237264500137e-18	6.21229028380087e-19	0.0103860906534168	0	3.42527038040673e-05	0	0	0.0893873103004309	0	4.17412882622059e-19	0	0	0.0500366977411955	0.0574133889382111	0.076404764408609	0.00316507623559921	0.013938921235382	0.00869297631085986	0.0110027096911537	0.0125003102967471	2.47669594869941e-20	0.00502795251684077	2.28573253448901e-20	0.0821139815216086	0	1.51509214264401e-18	1.52236819454174e-17	0.351158015032729	0.00380199364252185	0.00827566939400087	0	0.00266284861746327	2.30244437654206e-19	1.83300861036194e-17
GSM1297240	0.0849627759299849	0	1.73693337268176e-17	0.0115865102377315	0.0410639613630104	0.00126597456463112	2.26512983617895e-19	0.0092022074165281	0.00974280778794052	0	0.000514023841167627	0.0234831574567823	0.0186569149122576	0	0.0137327233530527	1.99738583293584e-17	0.00421189974034232	0.0185571738279713	0	0.00489287328883989	0.00384813080980186	0	0.108774592975828	1.55327029428831e-19	1.25617355705318e-18	0	0	0.0256972452644601	0.0396512206413167	0.0947273192676773	0.00317577399983663	0.01286790548815	0.0169429623611198	0.00670333169858569	0.0090801698368527	0	0.00393480185675919	0.0148991386968795	0.085224138091799	0	0.000715323025895971	1.31147247578631e-18	0.354387496026066	0.00777615062891727	0.0100101810525206	2.81477342141293e-20	0.00310003488345688	4.18725143103467e-19	0
GSM1297242	0.107952458282902	4.06919866397377e-19	1.59550556487535e-17	0.218752100680019	0.231072397983564	0	0	0	0.0489457465245852	0.00363893109764391	0	0.0204682147161592	0.0521897019352657	1.15927830179062e-17	0.0998355371235825	0	0.0309872933045896	6.34246724283087e-20	0.00220994205783334	0.0160074573119804	3.79315514801094e-19	0.0205327962626843	0.121906440056104	0	2.03648163185856e-18	0	0	0.0662500598221177	0.182389755101607	0.0958824426370605	0.00341494694738844	0.0127586073684082	0.00176487606723335	0.0144278386163236	0.0229493307362732	0	0.00416499933488026	0.0884302567730729	2.61475328080712e-19	0	0.0115713569404323	3.29867623042496e-18	0.148319250114732	0.00143851128675178	0.0158721329292826	0.0158689891253385	0.0110805384980097	0	7.0715619058495e-19
GSM1297244	8.83183480615489e-20	6.11999966571938e-20	1.33444887777087e-17	0.00720690251356999	0.127239320030822	0	0	2.5684507817961e-18	0.037609725465694	2.02991778387666e-17	6.1041786206402e-19	7.32425794861416e-19	2.38879700287794e-17	6.88467325963959e-18	0.0269628134026485	0	1.85585757894356e-19	0.00690407994535738	0	0.000855709946933704	1.08062790178741e-20	0.0166727272841695	0.161642386788161	1.48498022466292e-18	0	0	1.1249460915911e-20	0.0443416930155801	0.130095949321368	0.114041536780031	0.0121336672994983	0.00105393817442723	0	0.00460051749028358	0.0218595998121994	0.000143145137115166	0.00411318340131825	0.0109032359939808	0.0386685829170885	1.25477902548345e-19	0.00825849305909074	0	0.24316751191522	0.00827087196251634	0.0307599793288211	2.89787776500088e-19	0.00668424160043993	0	3.74216053089854e-17
GSM1297246	0.0948036005621739	1.58882004263349e-18	4.61798554279802e-18	0.144287547895133	0.132333718277705	0.00161126380676302	0	0.00148189028453702	0.063101526411871	2.38611553288505e-18	0.00712756571221531	0.0192336180827663	0.0644245566016138	4.67880289950363e-20	0.0319023491852704	0	0.0129919572332862	0.000699562593472294	5.31686668214804e-19	0.0109814189284238	1.56557337518715e-18	0.0144301081851448	0.113510449590177	1.10093822370463e-18	0	4.78191652515067e-19	0	0.035578673907827	0.133758499022038	0.0805504461660972	0.00515061196197249	7.47015787422215e-21	0.00319963574841567	0.00431034824517747	0.0142050659506753	4.19865871691745e-20	0.00417906311491697	0.056833791377288	0.0242242982162744	0.0317769078427953	4.20005128883836e-19	1.30326682351094e-17	0.143196055438138	0.00400521561610978	0.00992641707317391	0.0156608483002528	0.00687714576618905	6.37512753169376e-19	3.56861602849007e-18
GSM1297248	5.24228946556727e-19	2.1504917374824e-18	0	8.63061008051242e-20	0.214091358195617	9.50461825429547e-19	0	1.04471974035519e-18	0.0326578069616746	7.72965636326001e-18	0	1.21150030614671e-17	0	2.67473116059979e-17	0.0517798560286924	0	0.00472031586868855	0	2.36912747047413e-19	4.81823089917355e-20	5.6925287834953e-18	0.00977674414891578	0.165951985414447	4.13104905705346e-18	2.6991480962259e-17	6.16147367941216e-18	0	0.028427192973206	0.10496594751163	0.121898322450909	0.0043175276061919	0	0	0.00789205658769788	0.0247189243474565	3.68014736224571e-21	0.00258634085311491	0.00233256470566468	0.0428047788348134	0.00929870334908784	3.14444850627969e-18	2.55608013842846e-18	0.195542916691126	0.00368654448546513	0.0309032110377004	1.73989728527129e-20	0.00590238063843456	0.00416090002749671	8.61557551706261e-18
GSM1297250	0.196962375129826	0.00867186417703439	3.12993431534441e-18	0	0.0960963532867926	0	0	4.53041426489483e-20	0.0449591375330571	0.0133755610358125	1.96797987098508e-19	1.2864288754812e-19	0.0468818942787059	7.46039762038209e-19	0.233262367433639	0.0375953056727362	0	0.00316627544356014	1.14551591879794e-18	0.0611468888535062	0.0335608437935064	2.81103499384997e-18	0.0676965206274586	0	0.197593216180617	2.48848993298842e-17	0.00292039115658081	0.380696452746619	0.396221433338972	0.0509717683006718	0.0207112512645482	0.0318449536984021	0.0179496792918551	0.0210811063088223	0	0.0104128716006041	0.0040143613644575	1.32782209713858e-17	0.0780918131935331	0.0088232794459912	0.0275624440433144	1.26150332183251e-18	0.15572101750927	0.0258012626861524	0.0156414954410065	0	0.00675871918033576	0	1.98836814740791e-17
GSM1297252	0.0751299091655459	2.62660680932275e-05	0	0	0.036002556261808	0.00756123658309358	2.77073292240596e-18	3.62708879742678e-19	5.72260181559533e-18	2.72752608667304e-19	0	0.0117085174542949	0.0200850532207624	0	0.0361544952670828	5.98590330091483e-19	0	0.00125265728239885	0	0.00189959752022805	0.00343154930226894	5.03237464071679e-19	0.0639367556963046	6.24011536315253e-19	0.0945616342542516	1.53227897439966e-17	0.00143910084696378	0.184761192522524	0.0371418542850711	0.0456436044681672	0.00386194873403268	0.0386409857886796	0.0231086845321485	0.0171781365423691	0.00320266789172721	0.000871063122438215	0.00836739205254267	2.7731630723436e-18	0.069521388826571	3.39576600506228e-18	3.16157885030311e-18	5.03781899850219e-18	0.237452973352228	0.00429885248484467	0.0113149091115628	6.25617656424785e-18	0.00685412323345168	0	0
GSM1297254	0.00661712579153477	0	1.10962308590382e-17	0.0213494203233936	0.167628245363111	1.1376232640372e-20	6.50480718120955e-18	5.18344213020138e-18	0.0118107816828277	0	2.55363871640699e-19	0	5.33271704143353e-18	2.36368699365906e-17	0.0264533098826885	1.83188804509699e-18	0.000946161266985087	0	0	5.73401270872283e-21	0	0.00792417318787114	0.129915331180748	2.93846243140785e-19	1.21024042145616e-17	0	3.62918359138754e-21	0.0437120097861387	0.0800370388389219	0.105680415049632	0.00587355056565139	9.33767593903252e-20	0	0.00806710133564545	0.0124966705526543	0	0.00133569711554058	0.0124438070888456	0.0215709450014709	0	0.00225598157151764	3.69606753137393e-18	0.218218870943922	0.00336447717118211	0.0327263203494464	7.97967533377669e-19	0.0042628164471106	0.00167738745140984	5.79673848974748e-17
GSM1297256	0.00931074914798709	6.59294440088975e-19	2.78029096542016e-18	0.00811826833788401	0.109691860429219	1.05356796678059e-19	1.46091738221255e-18	0	0	2.87430969332617e-17	4.03584690286729e-19	0	1.17000262545602e-17	1.74805188826358e-18	0.00284292132454369	3.63323220905292e-17	0.00458056493097516	0.00461754870530209	1.02027235232013e-17	9.34502081544386e-19	0	2.19402264966969e-18	0.0787005239030118	0	0	0	0	0.0304591577071348	0.0231829878420702	0.0854730790640107	0.00180532721436462	0	4.64576798148916e-18	0.0042785045352927	0.00993991334827436	1.36921963055006e-19	0.00242029341048568	0	0.0729072695227863	0	1.19608615455679e-17	0	0.364721041983734	0.00215059251742389	0.0230582204202971	1.97336348027039e-19	0.00536771558836868	0	1.42665460113361e-17
GSM1297258	0.200233980461775	0	3.17207159698517e-18	0.0688993608052558	0.0273863984949579	0.036446298800004	2.70827537423736e-18	0.0118145169846641	5.58976914557809e-18	0.0430217588611391	1.42441257825018e-20	0.134733409495684	0.188093334773835	0.0320222420891261	0.0440149172871752	0	0.000936848658665538	0.0114344431027756	0	0.0227779780899764	0.00606235707568017	0.00368171645002449	0.0777816322852956	0	1.02954433031346e-17	0	0	0.0808877729063269	0.118565720953268	0.0679590817493241	0.00452398956913831	0.0718351135732404	0.0555800718728041	0.024780041000205	0.0138354804666315	0.000240936019188219	0.0090141987214595	0.0344345562727506	0.0814501932100076	6.66464469297995e-18	0.0428307419682641	0	0.262420130922986	0.00818024777677909	0.0126222243177862	0	0.0021095508241161	8.22152241620673e-21	0
GSM1297260	0.0642187669200729	1.00629881638314e-18	0	0.0230952680383083	0.182713855449613	8.0610938186247e-19	1.45277438439381e-19	0	0.00474282876877496	0	0	5.80438439488104e-18	0	0	0.0549080814402776	0	0.00230216001630162	0.00352310959766412	0	0.00259704656764617	0	6.47535936348685e-20	0.0485093399422667	9.68054820782787e-19	7.86935067650821e-19	0	0.00126607060260191	0.131451806037478	0.149976306504934	0.0453350693351277	0.00482764661337352	0.00118760564177455	1.72001054375389e-20	0.00921038013345245	0.0063860356820288	1.54870589721537e-18	0.0038495852558123	0.0118984780822291	0.0323292880259516	0.00195966030930729	0	0	0.349147845851143	0.00548939190904577	0.00816364364066973	0	0.00775407935970295	0	2.34085135346986e-18
GSM1297262	0.0149367608975482	0	1.23597331845074e-18	0.00288464894262966	0.125735783595843	0	0	1.46575830869325e-17	0.00249848642129999	2.08016977133402e-17	0	0	0	0	0.00558378813826948	0	0.00263177709513406	0.0097579018450471	0	5.12388404119251e-21	4.43371518408226e-20	0.00200930523814502	0.111934419853094	0	0	0	2.27956679898098e-20	0.0208249990614949	0.0159689452266553	0.0899553969760609	0.00113966649404339	1.89892221232322e-20	0	0.00231908403002706	0.0147088303155732	0	0.0037204340985515	5.38040723419495e-05	0.0987566919751437	0	0	8.86251727970324e-18	0.281303370291196	0.00783776233878707	0.0142206539218701	0	0.00507915798745473	2.05376506806673e-20	2.14814108510167e-17
GSM1297264	0.0230490171747042	0	1.46562565375087e-17	0	0.0372999157575619	0.00743634281213458	0	0	0	6.05780776698224e-18	0	2.30702667371304e-18	0	7.30674220916076e-18	0.0291326655606467	0	1.65987105205271e-20	0.00018685109400108	0	0.00731837953684312	0.0734558468511135	2.81343165654197e-18	0	0	0	1.399918846636e-18	0	0.0211269398815758	0.218437935316305	2.50045812874079e-19	0.0160854303142393	0.0571594739279578	0.0397318353716792	0.0137473417188015	0.00902272471765671	0	0.0105856087751278	7.72608432477109e-19	0.0820561074756687	0	0.0323461972309426	1.02240230938872e-17	0.277279047552378	0.0586403266415914	0	2.43826919920738e-19	0.00118201490205728	8.01880625158606e-19	3.06671777394526e-18
GSM1297266	0	0	0.00458713029953607	0	0.0296783570501813	1.78327212187251e-18	4.47888202895408e-19	3.14346410866996e-19	0	3.29938367688944e-19	0	2.12005610393985e-18	4.314030756508e-18	1.32916915265563e-18	6.27683499269583e-21	0	0	0.0232385806163533	0	4.06225388906843e-18	0	0	0.0690292749148461	0	1.75824890550829e-17	0	1.2463893394944e-19	0	2.46862921467619e-18	0.041218556245251	3.5778941422107e-22	0	2.04829231793832e-18	0.00200069646438347	0.00385268080335835	2.61476289508369e-20	0.00136350829847478	0	0.0775216170407454	3.1568957271543e-20	0	0	0.413607386369704	0	0.00446480492022547	0.00395737942505691	0.00372309718276456	0	0
GSM1297268	0	1.58360273340443e-19	1.9314160482279e-18	2.36699225476443e-20	0.12245028789623	1.89658992028178e-19	4.83208086643494e-18	3.1954947905469e-18	5.32980088678967e-19	1.03179246750967e-17	9.27928998790352e-19	0	2.33394555669238e-18	0	0.0147499497080519	0	3.35179421976009e-19	0.00878672820627401	0	0	0	0	0.113089439123366	1.10016723509805e-18	4.18521397549813e-17	0	0.000128461989155122	0.136560565393811	0.027671407880755	0.0959598131486145	0	0	0	0	0.00322306991451271	1.39235705333431e-19	0.00223833272036607	0	0.0379452462199343	0.00494033876880709	2.66594621931066e-20	0	0.226403618051681	4.08889403415227e-19	0.0138527902701616	0.00288141547873562	0.00515779238899206	0	0
GSM1297270	0	0	0	0	0.105348440786002	0	2.91187024829432e-18	3.95899598841686e-18	0	0	0.00179784287183671	0.0288942281630282	0.0579930808454565	0.00617008712657824	0.062043852614152	8.48165087229724e-18	0	0	0	0.0206649701607138	0.0167708738196893	2.36002383347477e-18	0.070942575300643	0	0.0485175918099566	0	0.00149440697058338	0.152829902900381	0.439569249484149	0.0375720038406276	0.00746359078471845	0.0260456669550032	0.0197744861869265	0.000988432049858591	0.00919509734049254	0	0.0055711380721054	0	0.0973584828026766	0	1.57022997780443e-18	8.78133984672033e-18	0.245049608695514	0.0102403137297015	0.0100956156390958	0	0.0072192148081589	0	8.77333362294811e-18
GSM1297272	0.0322453494727843	0	0.00772065158147369	0.00914797300390142	0.134528413323778	7.1191941962543e-21	7.9853992422965e-20	0.00178612506800297	1.1813386126081e-19	0	0	0	0.0353460346782458	0.0125387062156377	0	3.50506131418756e-18	1.98340335179061e-18	9.57033234772264e-20	0	5.06070242513989e-20	0.00419774791452405	0	0.082636253323157	0	0	0	0	0.0147249258708229	0.0694022436983934	0.0584792644974582	0.0105638867363445	0.0242856999988744	0.0224935286164789	0.00264915487911397	0.00890386299023556	0	0.00950411041312372	0.0028106132168548	0.0341689276002034	0	4.34918549166366e-18	4.23188061687545e-18	0.317737065218691	0.00877255720903653	0.000667424501908015	0.00389397461851335	0.00238397871175041	0	1.70354309775807e-18
GSM1297274	0.0411275533643211	1.34049103353901e-18	0	0.00829401178751508	0.0729099954119832	0	0	1.03102656387348e-19	0.0110574156496966	0	0	3.2054185371511e-19	0.00179253441213683	7.4842002872609e-18	0.0074483934478206	0	0.00102430636272328	0.00627567617853329	0	0	3.05049433435551e-18	0.000282155360103771	0.125794145080561	0	2.74873461915502e-18	0	0	0.00460464356167065	0.064894338266458	0.0857026669365503	0	0.0347503709816506	0.0237135615745237	0.0101728479726714	0.00655572469846813	0	0.00306913460524358	0.00672379957980301	0.0477168086805908	5.69120036457908e-18	0.00837861419463307	8.89365620369761e-18	0.31550014881856	8.05037925625394e-19	0	1.68574242601194e-19	0.00122943148740132	0	1.16302702969697e-17
GSM1297276	0.0805418111075031	0	0.0194153633095403	0.023040534129941	0.105333980059699	0	0	0.0170929484589018	0.0116511540914573	0	0.0245391838670948	0.0579282591056132	0.0829309694839563	0.00822840359088651	0.0137170527827983	7.60220070365263e-19	0.00605297846983002	0	0	0.0122351290840122	1.16868191168588e-18	6.39608772195637e-19	0.0155812640408047	1.05609866473265e-18	0.0233253906582465	0	0.000492648360938464	0.0486142268281122	0.18271582787049	0.011353160828814	0.00069096583473242	0.0225851598291229	0.0198994639998126	0.0022076808386406	0.0167960677915326	0	0.0108082186585351	0.00695942084536118	0.0712049623703242	1.90989237800687e-18	4.15882380903056e-18	0	0.193688176665399	6.65336231326279e-19	0.0130238344251623	4.21939142731193e-20	0.0119497837137253	0	5.72181718712793e-18
GSM1297278	0	3.27488284731399e-19	0	0.00135979945319932	0.0654604927306674	0	0	1.34766128098636e-18	0.0148522142395013	8.47698050912275e-19	0	0	0	1.03037199882019e-17	0.00643055182879792	1.44726123672462e-17	0.0012403082028329	5.15518317160784e-19	1.19413872003812e-18	0	1.44110114441605e-18	1.36621211853047e-19	0.101973246742928	0	0	0	7.54243387294776e-19	0.00349180297052247	0.0712317353299072	0.063124245361199	0	0	0	1.13077490186976e-19	0.00483446880296257	0	0.00389718502097427	0	0.0471811829622037	0	1.9071356922791e-18	0	0.309942576578919	0	0.000744708019010948	8.58472012605076e-20	0.00335522444931899	8.97497359890505e-19	0
GSM1297280	0.0704616011181597	0	1.07407099325786e-17	0	0.076411051896275	3.86130459835303e-19	2.92427673303157e-19	2.71741079893641e-18	0.00681563297250813	1.03244684222058e-17	2.32178863053327e-19	2.69241169165056e-19	0	6.4289526938779e-18	0.0236095337470045	0	0.00357375303334773	0.000422883481696831	2.01789555456289e-18	0.00361753623656555	0.00724648072896144	1.92409629067199e-19	0.0796376706681745	8.10034128800815e-19	5.75439442034309e-18	0	1.0842021724855e-19	0.0096171414644606	0.0550587335420384	0.0877535223876696	0.00315649577819158	0.0103548811574877	0.013910075796821	0.00381127892795247	0.00536191009917962	0.00121867719554566	0.00241426133041071	0.0014702972076768	0.0470093310077217	5.02035032887074e-18	0	3.12323999568256e-18	0.422087255803128	0.012695460091606	0.00518035494819033	2.93614180913363e-05	0.000269040327411769	0	0
GSM1297282	0.182034977708988	5.20393788089698e-21	0.00795763868543452	1.62690874918829e-21	0.0722020749745357	0.0230996306105281	4.06000759736366e-18	0	0	0	0.00603523614900568	0.0855574314620057	0.158438735384182	0.0448136628313982	2.20902828392353e-20	0	0.00578155245215598	0.0191279180432369	8.02075304091601e-18	0.00563795507480912	0.00499423138871604	0	0.0548899527652368	2.67012563293737e-18	0.00513257000386089	1.23027468027499e-18	0.00117314272236436	9.31595219552969e-19	0.0241682653772452	0.0209502023926668	0	0.0647076313718179	0.064257817029192	0.00761997439979389	0.00848506509893339	1.04559973625797e-21	0.0043037041170906	5.22520912202164e-20	0.0427060151048242	0.0219565869375625	9.57113629125134e-18	4.13367332586268e-18	0.147265498399508	0.0110401577643103	0.00456372090536813	1.20414314233846e-19	0.00220614206918428	0	1.48406167610777e-17
GSM1297284	0	2.48193882363548e-19	0	0	0.0551374082787334	0	0	0	3.96202444535681e-18	1.02734410958602e-18	0	0	1.22823330048473e-18	0	0.01175783309493	7.23215506388837e-18	5.04832054562909e-19	0.000694477266905486	0	3.5012175245046e-19	0.00694246107389071	4.3867264780944e-20	0.0739830143681386	0	0.0707262490637266	1.22717621098337e-17	0.00148965633491541	0.099322377303477	0.0848526830200567	0.0682656637184046	0.00587383604961813	1.99364703628253e-18	0	0.00224350673990096	0.0063093392000717	0.00263582118827092	0.00308294632301273	0	0.0646673575679674	0	0	2.80776368146424e-19	0.302121090093822	0.0085035879797276	0.0240855858704524	1.59998411586352e-18	0.00409672639269676	0	2.30517487719738e-17
GSM1297286	0	0	4.60773640790567e-18	5.67871731868802e-19	0.064080509933626	0	0	0	0.0116302806463644	0	9.85027143386858e-20	0	0	0	0.00971112579402781	4.19061227163277e-18	0.0016880113515734	0.000768359281647567	1.83361788408796e-18	0.000940695046963893	0	0	0.0701971988148191	1.27855929582417e-18	0	1.64305197056644e-18	9.22611464131741e-05	0.032510554506869	0.108917632035033	0.0518100930809694	0.00330894522453679	0	8.27960544444096e-19	0.00605528865071991	0.00671494488526839	0.00122533592228164	0.001649198126357	1.05433698471801e-18	0.0781046452953409	0	0	1.17838919798059e-17	0.185336927051751	0.00296217220358571	0.00746233707770895	0	0.00713577391856996	3.22736281867654e-19	7.19210303842575e-18
GSM1297288	2.88899813977564e-19	9.69651899543605e-19	0	2.55399614570238e-19	0.0374522217716527	0	0	2.73473924634774e-19	0.0210699613728992	1.00887368911435e-17	2.10711683483756e-19	0.000704708830232171	2.51734457892158e-18	9.14320804369241e-18	0.00013858118693259	3.41203599305303e-18	0	0.00534697923237405	0	0	0.0156874884503328	0.00291092853928922	0.133849031802008	6.18529416223929e-21	6.69197229566064e-19	0	0	0.0387493376296545	0.00115767317118702	0.113918625909388	0.0066975056861343	0.00573701701211885	0.00565611202708661	0.00324553143859857	0.00351198754456112	0.000267867624918941	0.00169466731232585	0.00280509264342999	0.0404323985745133	3.46601588384043e-18	0	0	0.423154417568183	0.0104716755753661	0.0137273406384005	1.62029929218562e-18	0.00155199829332477	2.30248452564587e-22	5.00060517668218e-18
GSM1297290	0	0	2.26707688923823e-18	2.24056146841007e-20	0.0435028444552688	2.75648702095704e-19	0	1.18945005644912e-19	0	8.79875462157553e-18	2.0766633732832e-19	0	1.10087788730856e-19	9.08283093146508e-18	0.00274442829413084	0	4.15016304859966e-19	0.00963355846503858	0	0	8.69941061089788e-21	0	0.0866333109650539	0	2.73512285283966e-18	0	0	0.0236283917678747	0.0825379883189163	0.0718863991473418	0.00425436342030489	0.00337871859157274	0.00322668096012754	0.00495152518199539	0.00473546277594621	0	0.00350802857583319	6.36857366447973e-19	0.0720815553229922	0	0	0	0.187920875232313	0.00530802117395665	0.00798957528433206	0	0.00304671451239888	3.57928737301409e-19	1.71083288658788e-17
GSM1297292	0.0991743717345097	0	2.26851073659223e-19	0	0.0530986561195175	0.00406564940614354	0	5.76634841591708e-19	0.00419575817776151	0.000522300916551246	0	0.0109061744281155	0.0398655555668277	0.00801436121855179	0.0330808302804066	4.98158836908165e-19	0.00195422333153465	0.00565383859720636	0	0.00339232905655961	3.39777584048286e-19	0.000514226517258659	0.11309785608514	1.50727721714469e-19	0.00917170454544686	1.08807170799106e-18	1.44738259546562e-19	0.0860306844776426	0.0227899502535588	0.0801332856751508	0.00606375634819737	0.0317339201261144	0.0304346948995389	0.00875495772915034	0.00125598917056934	0	0.00689408663806967	2.62113601929975e-19	0.0213946341191763	0.0102199381336914	0	4.7653690753176e-18	0.290637807136628	0.00378401795089017	0.00259589774152318	0	0.00384192711734805	6.34523727776173e-19	0
GSM1297294	3.50584642057956e-05	1.26963423696391e-18	1.80029301519434e-17	0.0168785214937703	0.176772579418121	2.38573347828119e-19	0	2.50228050030397e-18	0.0311775786433621	1.80380501064984e-17	0	6.34864312468659e-19	2.08609109980696e-17	1.19842944061169e-17	0.0334193861568928	0	5.33601304734512e-19	0.00374317039703068	2.00607645093763e-19	0	0	0.00401662718847381	0.103798885942761	0	0	0	1.79272553784677e-20	0.0231622583586154	0.155294863270613	0.0845437010576289	0.0150885074428026	0	4.02041284814742e-18	0.00638188549710069	0.0169337231942882	0	0.0016948881469258	0.00955859429532336	0.0114000762907216	0	0	0	0.402700682307314	0.0113600024097954	0.00829084681870025	4.41469685966714e-19	0.0103686066636536	0	0
GSM1297296	0.119869585793431	3.2604006585297e-20	3.53338010327664e-18	0.121887451167909	0.0517388770219768	0.0141877599102752	7.22173241451423e-19	0.00039697802805298	0.0267728416513108	0.0292050011140418	0.00113789308841139	0.0509655099392192	0.0732217930947798	0.00217183667217553	0.0323144983792486	3.34332886018712e-18	0.00418402476558951	0.0129609053564127	0	0.0187846177923279	0.00535353427670111	1.19916662725615e-20	0.132644561855915	0	0	8.78235706563424e-18	0.00150192087680105	0.118107031915305	0.118897542751646	0.0753294413162439	0.00476361508233219	0.0295666984744362	0.0317575226402889	0.00326877498078403	0.0128138304214505	0.000877882108613664	0.00500779631848085	0.0483353117126746	0.0557955062746306	4.31097295682123e-18	0.000612475189273496	2.7632634263666e-17	0.264318502212188	0.00955382359797319	0	0.00878174839545909	0.00129202081253293	3.98149240779634e-20	1.43474006113798e-18
GSM1297298	0.134145702768593	4.18951776929723e-20	0.0128621748565761	0.0386841058149452	0.0310407315439177	0.0486044252771564	0	0.0153449709632114	0	0.00907349703360964	0.010415103782987	0.125175181895033	0.203260483015902	0.0424341367205999	1.48579845781359e-18	3.7528169761506e-19	2.09366563425256e-19	0.0199506289240381	7.34028783069887e-19	0.0101897667640136	0	0.0110755503554034	0.077307561551531	0	2.82439963144311e-18	0.0517797630887321	6.05068372760875e-19	0.0431204258494174	0.0557352267208821	0.0448086239777209	0.00347583149938303	0.0818325050328209	0.0622880930099411	0.0292838541349811	0.0102921092015029	3.44454127491704e-22	0.00640337497514227	0.0106118197540619	0.0819870982440645	0	0.0245616734430187	3.13998131671534e-18	0.367327248976635	9.70818609090209e-21	0.000482706206452197	0	0.00267936817367209	4.05214024340937e-19	1.10328493054439e-18
GSM1297300	0.0920276574047172	0	4.53716234328439e-18	0.0280875903476202	0.108558111183476	0	0	5.6181979868912e-18	9.02371653398046e-19	0	0.00129256029637972	0.000118765831250025	0.0513879820009712	0	0.0250530148653929	0	0	0.0108052054357822	2.05910864144312e-18	1.49879497126782e-20	3.77442711784239e-19	0.00530712970458971	0.144501835737813	4.39714719426675e-19	0	0	0	0.0412915730529918	0.0132819815380633	0.102433596677226	0.00402634496999734	0.0169569228465794	0.0129688964550018	0.00659163886310086	0.00391658577997427	0.000469279147570073	0.00280494697740844	0.0173249608833506	0.0300618596096987	0	0.00942526003859429	5.88122959883896e-18	0.211810713356871	3.63437481544903e-05	0.00305470663501867	0.00194715713904452	0.00289624454066006	0.000764435803051413	1.02405591143487e-17
GSM1297302	0.12064426831715	1.04704130520689e-18	0	0.0155670328360261	0.0226796791253251	0.0465497491461878	0	0.0349890935329033	1.04372875872887e-18	6.56971887096895e-18	0.00324632324878234	0.0744211367597819	0.148379059237564	0.0216579639298229	2.37576850414856e-19	1.07714101250923e-18	0.0117560188211401	0.0202114522364565	0	0.00274623152930293	1.61100222824512e-19	0	0.0113903894369523	0	0	9.44220428482329e-18	3.49574547447646e-18	0.0208425797127869	2.36901785111097e-17	0.0163059491016438	0.00897896604924769	0.0292360753676407	0.0323307175740067	0.00158563231641637	4.19121302806209e-20	0	0.0119860232439506	0.00187597732163663	0.0569863838216729	4.75520343942657e-18	0	0	0.208708027571824	0.00209621620335003	0.00605438782213594	0	0.00415642245939082	0	0
GSM1297304	0.0554544775615838	0	0	0.0239822927185766	0.0561042810126413	0.00465814525990442	0.00100698970459206	0	0.0103989479727207	3.03366983673078e-18	0	0.00958214502181757	0.0297309312229951	0	0.0264733093691606	0	0.00684820999227555	0.0109888833557792	7.60600517065275e-20	0.00429016918250855	0.00385818942571224	0	0.0828811575333678	0	0.14315180273409	0	0.0019400248888275	0.138728207035103	0.0629722090323151	0.0728427302949992	0.00515831130584646	0.00879815272286652	0.00180433365134529	0.00706837062050142	0.00685234271628848	0.000218892718359871	0.0028281256200731	0.00922251932427024	0.000429462220138228	0.00623699694189759	0.00358484801318641	0	0.125702589638753	0.00640329002791888	0.00996628270759887	0.00359854798288125	0.00430081124322972	7.16825138405618e-21	2.01147728813567e-18
GSM1297306	0.0561253340949545	2.25859428897364e-18	0	0.00665253119652133	0.0614897303715548	0.00516670205857555	0	2.99141995783242e-19	0.0126159155987145	1.23024681210603e-19	0.00515643988951606	0	2.03462517565594e-21	4.28271634838448e-18	0.00662930785799776	0	0	0.0147630135947594	9.4667416037895e-19	0	0.036403139128998	5.04995454708607e-19	0.134839740769385	2.62689204342662e-20	2.16865700845793e-17	1.06363787496724e-17	0	0.0408972110897644	0.0432997622054898	0.123739787479471	0.0187761811639962	0.0184354613167107	0.0231588532074481	0.0048737095839464	0.0082374982015232	0.00237974779658043	0.00202311520196073	0.00595255006539633	0.0804313701263643	0	0.0119843846082781	7.10671040001842e-19	0.436225443409444	0.0227046420995443	0.00783956569846854	3.23946349650042e-19	0.000259705402492462	3.03108312015734e-19	0
GSM1297308	0.147818789579681	0	0	0.0642426389995414	0.0058705225877735	0.0464029416660923	0.00428340801856652	0.016806619395903	8.93846773620928e-19	0.0230898813833974	0	0.0674533643704398	0.0806354743214362	7.99736557807935e-19	0.0433603158640707	7.22789697607056e-19	0.0120336300540499	0.0369409746424164	0	0.0245121451283682	0.00527161327312361	6.65318026544192e-05	0.10075823625245	0	4.35042321048863e-18	2.53946718089592e-18	1.92889076847537e-05	0.0874348146403344	0.0447621616788798	0.0347350992787541	0.001176955200242	0.0253155329728232	0.0205740404804664	3.07966732241897e-19	0.0008084072314445	0.00309174831089561	0.00579515764207975	0.0242720558464913	0.068610120626347	7.11342009182206e-18	1.79339495188999e-18	2.92162367278615e-17	0.182232197337783	0.00619640150436499	0	0.0031765728887339	0.00152377896955827	0	2.49327171067094e-18
GSM1297310	1.10637932950549e-18	0	0	0	1.37619373288703e-18	0	7.30130618461211e-19	0	0.0157305527669869	6.18386637387646e-18	0.00932301688213864	0.0425464808610158	0.0053239038707594	0	0.00204721506175769	0	0.0134452088419755	0.0174891886433543	0	0	0	0.000300877831144985	0.109770461291853	2.6139275478405e-19	5.36259236707379e-19	1.03263724905477e-17	0	0.021252162341769	3.80909163955544e-18	0.0901712023246573	0	0.00277113922702732	0.00115577110346102	0.00669529774587043	0.00757649040688419	0	0.00323677788995433	0	0.0369040348751678	0	0	0	0.246868626822107	2.07862550202716e-19	0.0113142568671645	0	0.000990705483596591	0	7.5606819620497e-18
GSM1297312	0.0342522303424422	1.02828093609893e-18	0	0.00223334398763292	0.0266811969154833	0.00774385406919339	0	5.87840475029011e-18	0	2.33302679394425e-17	0.0081697617235815	0.0634541287518228	0.0315199493541554	0	0.0394111943419158	1.09767876418495e-17	0.00340092914161986	0.0083426182554058	0	0	0.00384849034077239	0	0.136150171661769	1.95229732239349e-19	9.71289297520994e-18	1.01885610529604e-17	0	0.0202780490377304	0.0194537726991547	0.118790015200797	0.00281767063821302	0.0170337827526512	0.00537988515018333	0.0103865015511664	0.00622110619577016	0.0014556764792702	0.00149969790033637	0.0276708334303644	0.0371197865451433	0	0.0185163988996516	0	0.223415027695403	0.00299288451485895	0.0234595072683835	7.77987801608288e-20	0.00255696578741169	0.00335518298265974	1.83045903676982e-18
[truncated: 18 more columns]
