# Supplementary material for: Identification of disulfidptosis in esophageal squamous cell carcinoma based on single-cell and bulk RNA-seq data to predict prognosis and treatment response
Source: Front Immunol. 2025 Apr 15;16:1567793. doi: 10.3389/fimmu.2025.1567793 (PMC12037556; doi:10.3389/fimmu.2025.1567793)
Supplement: Supplementary file 1 [file Presentation1.zip › Prognostic signature and immune microenvironment/immune_infiltration/SupplementaryTable_xcell_Score_cor_p.txt]

Score	aDC	Adipocytes	Astrocytes	B-cells	Basophils	CD4+ memory T-cells	CD4+ naive T-cells	CD4+ T-cells	CD4+ Tcm	CD4+ Tem	CD8+ naive T-cells	CD8+ T-cells	CD8+ Tcm	CD8+ Tem	cDC	Chondrocytes	Class-switched memory B-cells	CLP	CMP	DC	Endothelial cells	Eosinophils	Epithelial cells	Erythrocytes	Fibroblasts	GMP	Hepatocytes	HSC	iDC	Keratinocytes	ly Endothelial cells	Macrophages	Macrophages M1	Macrophages M2	Mast cells	Megakaryocytes	Melanocytes	Memory B-cells	MEP	Mesangial cells	Monocytes	MPP	MSC	mv Endothelial cells	Myocytes	naive B-cells	Neurons	Neutrophils	NK cells
Score	0	0.0260826436082355	0.0769161081172487	0.00713287818148781	0.50223277725066	0.562835195374674	0.00262015165897457	0.276778857227562	0.0140888934131555	0.00290055472433405	0.840417609638788	0.196602851502673	0.0626319827029185	0.00487613839969815	0.0892883536888053	0.0333284379285745	0.203299481693418	0.972355987448384	0.907717978535633	0.919539090797078	0.00523047462060581	0.0341904878430461	0.728964496659089	3.04218261632108e-11	0.700504391577743	0.0208149006784458	0.178676843114379	0.0774014407975627	0.00151313048448289	0.19537726913715	1.69004011077942e-09	0.321496488021404	0.0263419051096558	0.0892883536888053	0.423301606429249	0.685997731692912	0.495033384159357	0.012743256433495	0.058450098035814	0.7678673160089	0.131065474446162	0.980297052211751	0.107187336228849	0.553495002804813	0.602661507821298	0.141393847372502	0.643362731952939	0.214219051985295	0.00215611808062485
aDC	0.00867894813654191	0	0.835826322677366	0.812641749823906	7.18512553622289e-12	0.0784923412818939	4.95625795567563e-15	0.717759085074613	9.55930716796893e-05	0.767114476444724	8.2590138938842e-06	0.0430547650585552	1.76601065982309e-12	1.08850244072333e-19	0.00614801290614922	0.00113934332323793	0.88426228092261	0.483601676022643	0.459052928951656	0.50223277725066	2.05575897409613e-13	0.00249779080494534	0.731742587766041	0.25741541711726	0.449329134674639	0.368385302899753	0.0687535537069013	0.93946890822859	0.00039914548660023	0.459985658259995	0.00467937455086278	0.00302249124261282	6.58884334884048e-13	1.15379496996919e-11	3.15598982311544e-05	0.990397140119987	0.487563112128803	3.15692795572258e-05	8.86125460432479e-12	0.021423174415296	0.18725349653959	0.000427531733912135	0.0973748688850157	0.510852066799576	0.00507689905010189	0.000358049984746349	0.593873391115303	0.103056621956412	0.526316953522414
Adipocytes	0.031502514869795	0.748501184487194	0	0.969455533987011	0.462118294281512	0.993409758181399	0.567746486106693	0.761941700499655	0.98137783773779	0.787222976045796	0.473949096128991	0.672421400491808	0.860191021744514	0.846953013262925	0.393184795881449	0.525251362474102	0.270231184976701	0.359996084982392	0.467081827952075	0.181986761172953	0.171152897093154	0.790533091710277	0.903063809044621	0.0300474361654433	0.930293470627634	0.000861163094766278	0.770323414477704	0.920335421975184	0.18607703841632	0.485262362556462	0.134143425011833	0.793960693842387	0.81062554862099	0.640506045116423	0.821960362780542	0.864597909884258	0.862452500633622	0.205889110572747	0.445943579123579	0.0260943413982811	0.337130967372114	0.654629629636207	0.460152564402503	0.134143425011833	0.638565997547414	0.0266633324523007	0.81221186561142	0.0047997292524811	0.949643278972123
Astrocytes	0.00188655046437952	0.717758676725192	0.949879171140917	0	0.692979734104419	0.650275171907423	0.602661507821298	0.409034340725763	0.0871708923628803	8.19608759063526e-05	0.983914059812783	0.409034340725763	0.221324011626321	0.187259145818495	0.0175207737230359	0.999847056214475	0.000121382573218325	0.564741545980686	0.0626319827029185	0.651183375441395	0.12438531349305	0.238944628392021	0.0445887368880117	7.81058648457431e-05	0.359445933199118	0.0219418457797239	0.0676250898036689	0.627287029029877	0.177063332296327	0.00294717879989987	0.00304431427713779	0.0681232784705278	0.22657417632819	0.101035550602964	0.959331930250561	0.0978681421050515	0.940241844384548	0.00975475317260588	0.294752046092951	0.0053861237983467	0.100821231042424	0.163581756219696	0.540980966994314	0.197726299405379	0.502198730856967	0.836538249645616	0.839669667966964	0.00381930162014493	0.76162505131712
B-cells	0.358016509777588	2.82539623399253e-13	0.314359521287775	0.572210219425115	0	0.0623024390049866	2.56294413029932e-10	0.98137783773779	8.38780697166274e-08	0.671727534805196	3.97601198547192e-05	0.0257478894646633	1.8373405950955e-09	1.21180556231275e-15	0.163589478907987	0.10832628063454	0.862944707144318	0.521885502031459	0.564236588697507	0.748783111865935	2.37371050938167e-08	0.487257357897715	0.0455353029047056	0.70266832097406	0.504704443703367	0.793960693842387	0.276778857227562	0.755847891711681	0.117173247111081	0.0112775786845971	0.490274832108485	0.0665950375783705	5.50589057627766e-05	1.59232564960704e-05	0.310177001073476	0.000432060779593299	0.197726299405379	0.111739113056448	2.45279398470696e-27	0.129177357353503	0.81062554862099	0.000198254037561614	0.620022112839407	0.406983087742916	0.288115839522552	0.00439460966925759	0.096157393221935	0.141768670094625	0.383758864092389
Basophils	0.421423820660202	0.032354832512598	0.990365598950103	0.517822283511881	0.0243958628588446	0	0.0312210156071453	0.832845605897615	0.494078857735833	0.0938891415053002	0.927337174127421	0.850612631701272	0.526494699619689	0.680887361176515	0.00042876883166407	0.0116331555104044	0.173953174039086	0.041680341089393	0.921538343511145	0.676835530632129	0.865786410806019	0.0123908954731065	0.00659249186427548	0.033846843325417	0.308850855115237	0.444885068649094	4.95742579438689e-07	0.102264138348621	0.522457195585788	0.245289772130096	0.841209892485824	0.0452032794800812	0.0234241534989139	0.00661669823880373	0.058450098035814	0.907717978535633	0.017701830336767	0.339899660386579	0.018501279849566	0.30353423283934	0.966216980229306	0.000474856055443032	0.939414415184869	0.00271906262486386	0.277788560852067	0.0421197673499205	0.0887834205996446	0.0428756483010088	0.00217612457828399
CD4+ memory T-cells	0.000585450919410912	1.32718057636617e-16	0.428135598160991	0.466109559824712	1.29384800256551e-11	0.0106217239225363	0	0.32583428342838	1.67242823871455e-18	0.000417742914792224	5.95976418022826e-06	0.00223670543402386	5.37103822865989e-17	1.62471686096963e-37	0.0844036526608626	0.00754268442643423	0.0969084740863679	0.868624489359977	0.574807619438754	0.780038628751887	5.23859039996711e-16	1.41012865059999e-06	0.0220157630386725	0.00207210428954492	0.406983087742916	0.113882878766847	1.69964867707155e-08	0.595247210497908	0.000466020086611941	0.00159760318551437	0.000139037565972122	0.162658326424831	7.61834733071452e-26	5.70033692674326e-26	0.151691328310033	0.0612028557836878	0.00735466400263169	5.03631453258107e-06	4.90795311489328e-05	0.00491545097573002	0.0966217812939238	3.61934408814004e-09	0.983237289474694	0.0217933078809363	0.0189292185109156	1.35392498733186e-11	0.400635663192533	6.88300716251504e-06	0.281336689515475
CD4+ naive T-cells	0.156736051722368	0.601808539285562	0.651553462917857	0.265636072660439	0.969746054761969	0.744369470415955	0.194384895162058	0	0.194311779004458	0.579806863715404	0.0326763004646686	0.139354977224385	0.636148655710443	0.562835195374674	0.552934679934907	0.499503173099627	0.717323545938199	0.76957449935367	0.624096375294561	0.496012143429439	0.441720491380362	0.504950229634533	0.399075956431784	0.657011320934093	0.370662516777091	0.281336689515475	0.73328013390623	0.0219418457797239	0.239457729234382	0.718796644274287	0.178676843114379	0.372258515379841	0.652837118737682	0.862452500633622	0.0490687960371994	0.603514797700341	0.975089057737318	0.856437715786638	0.793960693842387	0.544446181867125	0.259895262690284	0.208656666582574	0.627236383508731	0.494078857735833	0.601438600543723	0.629323521713897	0.426271543168434	0.625402372474068	0.221687223410992
CD4+ T-cells	0.00418929499163124	1.48970765787049e-05	0.968611106565174	0.0366046996995497	6.55412485055297e-09	0.348815945486413	2.86324413124967e-20	0.102188547518587	0	0.406983087742916	0.00425594693738977	0.00102362620076098	2.6827817299526e-09	1.80378818735996e-20	0.0629096859403204	0.0689177595002852	0.0347968465984279	0.0489907243953837	0.242326736572731	0.537725959418318	5.86228340795901e-06	0.197626185776699	0.0385755354499981	0.00441290449597169	0.48634036084926	0.293701408646481	0.0331733879999088	0.660613552459407	0.0626319827029185	0.00649246890630518	0.000104520864897092	0.465700902490931	1.16565869529531e-06	2.91596485904556e-07	0.551473781016751	0.0209502044247826	0.834472908753338	0.00019735717582697	0.0105307946894529	0.919539090797078	0.0134807364553916	0.102664472640459	0.852145234271792	0.00390849142609769	0.567746486106693	8.43148462214659e-06	0.657564138497371	0.605453774298527	0.48953363838481
CD4+ Tcm	0.000663384113862177	0.657983929355186	0.680094300640091	1.24785632104028e-05	0.546110357532582	0.040143996411836	7.57365337178177e-05	0.439408046098937	0.263341997951298	0	0.95791655352248	0.491440771988206	0.644216736953394	0.107289928653075	0.301934280349015	0.812641749823906	0.0563373852990855	0.694837446046067	0.329615837932365	0.367207847866832	0.146540040469831	0.178006045318359	0.942714920489325	8.08323926769519e-08	0.790533091710277	0.176790355278549	0.0687535537069013	0.359996084982392	0.649995988846512	0.620022112839407	1.87619891414677e-05	0.8854975723168	0.00269705671224764	0.00185562669421966	0.653451594785996	0.148783720164336	0.696669236023922	0.0279412119544009	0.101699487915659	0.0540925974018354	0.6243924397641	0.114252075404007	0.368578262901218	0.0566937880818064	0.679569036645179	0.0252404937136012	0.159076946078803	0.927337174127421	0.50223277725066
CD4+ Tem	0.757260974888682	9.35393145137016e-07	0.326398199050827	0.973150202019217	5.56781309642468e-06	0.884302522382227	6.46207968620009e-07	0.0111598602991713	0.00102942351295073	0.934344861402113	0	0.710745197001239	6.71274179388224e-07	1.91171419927329e-06	0.0205261875736475	0.0138918732080972	0.609842953106353	0.0829607626979208	0.404422535625948	0.0871708923628803	6.51793559872639e-06	0.00925585413818051	0.664561075610312	0.208321475769758	0.00576923238974302	0.836538249645616	0.0459446425975333	0.37764329139698	0.113181704489367	0.100821231042424	0.738287292338238	0.0174248953244923	7.46977299997954e-06	1.91256473768114e-05	7.06186371434229e-06	0.0829607626979208	0.00523047462060581	0.0790863598859587	1.81059969707236e-05	0.0829607626979208	0.388419939933491	1.38647619161459e-05	0.782222362448116	0.0520263537604316	0.00383797346467185	0.207898877716096	0.935564928222719	0.067040376831113	0.613637729327943
CD8+ naive T-cells	0.103652337425246	0.0156494053856381	0.54726482726594	0.265746630497862	0.00851104511277061	0.774064962913405	0.000484063116318596	0.0663740782653458	0.000199949594934043	0.345604967833672	0.593431678971184	0	6.79666316047919e-08	1.63118555494514e-06	0.060903024120212	0.34731655492434	0.777147143365813	0.00444756005675526	0.718688439103261	0.362776563968334	0.249065241222461	0.638565997547414	0.0995186289774836	0.812641749823906	0.374935226857367	0.732578577916103	0.3979061646289	0.378739737092045	0.81221186561142	0.940581515712079	0.507580610209711	0.137351745979563	0.047292824785418	0.0338235837804658	0.0763154141074293	0.00486984471102534	0.430204410413461	0.468387137510777	0.554015270142631	0.491891687032068	0.00326978869930846	0.256303564597721	0.359996084982392	0.0234973590015014	0.60475961394957	0.0120685699359242	0.81062554862099	0.0235291715744499	0.664956291663006
CD8+ T-cells	0.024609431391909	6.27949356653514e-14	0.788067893933626	0.119891936060966	1.04046065306111e-10	0.385510605340492	1.08458190745547e-18	0.502291964482151	1.56632998280815e-10	0.511583879345342	6.30608755000351e-08	5.16164498139991e-09	0	2.01775447605414e-39	0.00126029259272775	0.00508276530630976	0.873514945839038	0.432122440399577	0.500654570578455	0.69904638019949	7.46749868167083e-11	0.00418562685748155	0.0444564808502714	0.0758772991106473	0.294752046092951	0.295661016595031	0.000170242779547051	0.428234830263991	0.00252293442339944	0.00936311061038587	0.00639561676008977	0.473949096128991	1.09046132546273e-11	1.52034050063143e-11	0.0456179493053525	0.00500177636538177	0.24772070299461	0.0002066514622311	3.42068726416055e-07	0.181986761172953	0.280362344344	5.95180555721523e-05	0.76957449935367	0.358805005508952	0.171057262434974	0.000476976628100365	0.830953971478368	0.321567731025488	0.850612631701272
CD8+ Tcm	0.00121154272793203	1.76798025929601e-21	0.766607745471039	0.0979863484704327	2.97897767732722e-17	0.556845107055244	7.13220746694307e-40	0.42150871084688	2.85058712664436e-22	0.0476245360160953	1.95535297818559e-07	1.64693888339501e-07	7.08605610554572e-42	0	0.00166162150866969	0.000244126321749738	0.151468130570516	0.437863754867987	0.711860551527673	0.837919173649578	1.73293789356381e-22	0.000819840475004604	0.0130148833785399	0.00762180273966242	0.402000464360415	0.0574970576408285	1.11390412254084e-05	0.703671068334772	8.5576636588551e-06	1.91944119019513e-05	5.92741272099002e-05	0.214948767829602	9.09178207193735e-22	1.4332367366716e-21	0.0973748688850157	0.00413125786445081	0.150240879953523	9.6322580771716e-07	2.25131962174947e-07	0.151914523413987	0.0140888934131555	1.24261263722831e-06	0.417742031405289	0.00623280061824034	0.178676843114379	9.45987222877117e-08	0.812183696751922	0.072190802294055	0.98137783773779
CD8+ Tem	0.0377848871624268	0.00157883562339653	0.250961673929599	0.00537621634433806	0.0812920500982623	7.81119688940251e-05	0.0353358829117409	0.411424180197396	0.0247993406384582	0.175924582391933	0.00648764488719325	0.0237142152742002	0.000251173326206496	0.000340951788954712	0	0.770323414477704	0.576021724938455	0.81062554862099	0.847836115773637	0.181732233798409	0.19744240153961	0.357465873245049	0.935817396028521	0.98137783773779	0.162473833655461	0.793306605886084	0.176559893483529	0.582297897626416	0.478097369252813	0.433719987644398	0.421472382535301	0.964278348615315	0.0258437118371701	0.0201587018263327	0.0665369274180242	0.635079955610357	0.000581764269807659	0.0318015503149042	0.302334319578669	0.952005846699076	0.714103143060478	0.862452500633622	0.885498446847774	0.619791315619957	0.989406137685888	0.0248073485293316	0.485879139938259	0.416434413435565	0.11260610939799
cDC	0.0114703666971038	0.000225067820657186	0.38367790480988	0.999847056214475	0.0481714320819969	0.00331427477008448	0.00200652623460015	0.354344656597453	0.0277425748295705	0.717902959318061	0.00411633644225883	0.211613982128559	0.00127403818696351	4.22237799690064e-05	0.662569643191186	0	0.59931689775097	0.0208149006784458	0.0552613247967938	0.425401594109557	1.12178477167056e-16	0.00682328829327331	0.0168868918633571	0.873514945839038	0.835251661870009	0.0611108222903616	0.000346314812057778	0.846651011328288	1.41296704477419e-08	5.84072768671476e-13	0.846953013262925	3.5163326309268e-05	0.0328135693581836	0.110608744381255	6.88300716251504e-06	0.0218895142160799	0.0105793451961639	0.370588170113515	0.0444564808502714	0.324393926966153	0.862452500633622	0.0338082968102158	0.788747895042954	0.3735646363975	0.00223951788012189	0.602661507821298	0.281336689515475	0.498049747730319	0.411546835079257
Chondrocytes	0.108435078592209	0.826036055225336	0.151960556608935	1.94489197650082e-05	0.795546341652495	0.0881220205623813	0.0416902127325024	0.601128467601414	0.0121895889313194	0.0216891514079447	0.474917207555167	0.6693427108357	0.81123686549031	0.0738058055018756	0.435682806000421	0.461345304486288	0	0.601429385750191	0.0179903765124682	0.504258323595112	0.102224552844732	0.170597702590819	0.0222979504232538	0.00254783118251536	0.903053209198375	8.76497697547345e-08	0.0113723263011337	0.244621071901476	1.81354476047546e-05	0.0134337784955564	0.00308752956904816	0.205053067439769	0.104002256094387	0.100248651286224	0.181986761172953	0.259344389509104	0.357465873245049	0.0099533294206617	0.115611237576769	0.0353467271723467	0.399991591413338	0.19798012906348	0.113882878766847	0.00217787933935198	0.812641749823906	0.636148655710443	0.327899956018549	0.0191426613406002	0.870751147643762
Class-switched memory B-cells	0.95528213341066	0.33688397362031	0.223614776229186	0.424919670680814	0.379157377463593	0.0150583497438852	0.803420456137608	0.661131385090049	0.0184306632163493	0.574049198182045	0.0344514501548385	0.00108358025965723	0.285489145215699	0.290051100129847	0.711715997516283	0.00659742011085812	0.463876835277913	0	0.000591796955646783	0.113576181564613	0.618927187780046	0.00354467810994261	0.00230352785920565	0.0685147495573313	0.792671278449613	0.862944707144318	0.811966929984606	0.816384509113033	0.378420412883371	0.817387575325546	0.709521297266954	2.568111399368e-05	0.44283371059729	0.688058802586768	6.58675903535228e-15	9.01495438095491e-08	0.00110378956828908	0.178676843114379	0.129177357353503	7.50263624294372e-17	3.52379513845484e-05	0.7835977490172	0.583264741562216	7.15676700105756e-17	1.76932165709985e-05	0.793648508253199	0.899065664842576	0.902187463554594	0.00930630382123742
CLP	0.856198320181189	0.309528226018324	0.319042723570425	0.0246023697750655	0.423796665171832	0.876230049185751	0.434512168864589	0.489304708637439	0.133503096751	0.1979431370902	0.261152568000777	0.603218742566038	0.355601007548701	0.594675430007534	0.769406071786086	0.0212506235829637	0.00555254867114262	0.000111449031594587	0	0.714103143060478	0.271162388578605	0.134143425011833	1.17517172786562e-08	0.657858913966181	0.349347413092741	0.239069430283809	0.0107282866667203	0.459985658259995	0.0218895142160799	9.48917698321203e-06	0.862944707144318	0.176790355278549	0.34731655492434	0.176903134796501	0.114252075404007	1.2914910145087e-12	0.850386712208847	0.227933664576349	0.873514945839038	3.66873645662655e-09	0.109868612817189	0.00384571901387903	0.461114636958576	0.016359624531504	0.278236816816087	0.0902245355626635	0.610108907838819	0.200578291590564	0.135832193515724
CMP	0.870210831219734	0.35814665007806	0.0942742912160518	0.519483008506188	0.635709630530605	0.551291223958609	0.67251793980189	0.351214919820757	0.39656699377646	0.229061611860741	0.0366209587319036	0.225660399975035	0.579060807478682	0.752964983913923	0.0937380924991794	0.279928441426789	0.360435748609107	0.0514533008668485	0.597378776620205	0	0.504531614318386	0.703320221754051	0.0465552280314711	0.819955169921521	0.128216068768476	0.65547576322043	0.494078857735833	0.873514945839038	0.602661507821298	0.718831017512195	0.510852066799576	0.306692199653257	0.189049812419746	0.322661034470323	0.398820835167945	0.00504243144756483	0.131239956144174	0.152470993465647	0.952005846699076	0.0143227555210887	0.340441344516856	0.790533091710277	0.947707178950745	0.0289671439455685	0.325482178738588	0.48938006012944	0.624255565738583	0.752913688023838	0.170785417030315
DC	0.00131715122115938	6.58781409609383e-15	0.086252645242731	0.0575514137057397	1.64638393539203e-09	0.800035291811533	1.21881163827154e-17	0.293575427546035	6.33064845635609e-07	0.0708255419478856	7.124521352427e-07	0.138527506860781	3.54034178059899e-12	2.35825613259342e-24	0.104181635930909	2.46221416082212e-18	0.0448746939616909	0.483621770960703	0.152960346498467	0.361012524731769	0	1.22238973930002e-06	0.00180693401329998	0.0452686138785887	0.853169072874052	0.214382931317757	2.0729490491559e-07	0.384741331942295	1.25239206748437e-09	1.51084471521302e-23	0.00413125786445081	7.81058648457431e-05	8.12176576579915e-18	1.07017822882047e-17	0.00252293442339944	0.000359195513190144	0.000186504151626487	1.39890346252651e-06	8.15584355276654e-07	0.00659365583271161	0.0635962037765545	2.88271511433125e-10	0.592548159768641	0.356085256627908	7.73516894898625e-05	0.00123621912144863	0.738287292338238	0.0983259454288403	0.861283683247891
Endothelial cells	0.0119421091187735	0.000553724476074362	0.686537550372532	0.131010465698698	0.340737915334091	0.00357366915093544	1.41755689634503e-07	0.362642043758602	0.104442715002085	0.0911128397020224	0.00251102627629304	0.505975252665971	0.00100873974747909	0.000157274050736177	0.220630824311914	0.00178835757410352	0.0857030506210595	0.000837154004894261	0.0634723970545933	0.584762291484711	1.21273082125463e-07	0	0.0399538695897758	0.580961892089098	0.281336689515475	0.178676843114379	2.31651146468157e-07	0.32746949371935	0.000274793354176635	1.0778804478683e-06	0.913478979961625	2.41874028194062e-18	6.04490808276262e-13	1.36866660993673e-15	0.027779652467781	0.176903134796501	1.09665215142611e-11	0.00438451121351381	0.0342735629166237	0.0470628280661658	0.761570087653004	8.35479787644749e-18	0.636280472554099	0.0906302005183717	2.71892406526806e-36	0.0170601817678718	0.595197993152046	1.53044122267432e-05	0.0171905837137481
Eosinophils	0.613763786036933	0.617066510578825	0.849149551788225	0.0163831311568331	0.0168308713984908	0.0017132375696449	0.00713241137951726	0.256123375023384	0.0137673004042355	0.911263500841744	0.538241959833637	0.0431189143111397	0.0162845153505096	0.00378791381912729	0.897201577228398	0.00515205875550185	0.00723578425305823	0.000502159041442021	7.37706571926177e-10	0.0173288573669637	0.000378361512003553	0.0143293728950162	0	0.952185946186716	0.985120188765535	0.690808778791421	2.77031790962854e-13	0.949245203492511	8.33214172920849e-06	8.99517269691256e-07	0.293411323495222	0.172445308004861	0.0910133424601018	0.0185176112593377	0.181986761172953	1.52034050063143e-11	0.142120679176502	0.91723965843755	0.536430083435691	5.50589057627766e-05	0.11272680072251	6.32143661901903e-06	0.921538343511145	8.17693502902454e-05	0.476622320061494	0.935564928222719	0.490274832108485	0.940659644946778	6.63603343015869e-05
Epithelial cells	1.37552594153236e-12	0.143849791918469	0.0102092693555984	1.1726165837245e-05	0.583370666048617	0.0117676470209527	0.00044298278709762	0.526647353830401	0.00107319977645668	6.28065562064113e-09	0.11184247799228	0.717827417555186	0.0309105063980161	0.00203091934283367	0.969245535555794	0.813043620979925	0.00056817306440641	0.0274901146160671	0.528481919472393	0.727809198235872	0.0167124250535088	0.441714660710412	0.927942405853604	0	0.40771366030292	0.000181665254888882	0.0235713002634934	0.00169043602280588	0.00105308020528108	0.184343346341683	5.35971608456824e-47	0.739182432657631	0.0353879758501432	0.128216068768476	0.311856556461633	0.7450582405946	0.563730163735882	0.000157816309957986	0.021423174415296	0.60822044681004	0.0390923135900251	0.947707178950745	0.442094176859769	0.000891813817452743	0.35685915251826	0.317413421763999	0.326420706978383	2.93371090579439e-08	0.0843926883382183
Erythrocytes	0.581191088710243	0.301196483164256	0.889046920788569	0.222734962763275	0.361800858897102	0.181595260998353	0.263304565186559	0.232707496149841	0.339669672568557	0.686363740769065	0.00147396543056648	0.236679919324361	0.170324107014924	0.259359902339206	0.0804523636362425	0.747619902788827	0.848743161059579	0.689672727781884	0.213933117324132	0.0595144012984169	0.777514923304009	0.161262762547503	0.976903646365822	0.26441126911751	0	0.513125789276602	0.247164948729316	0.927337174127421	0.909025317959627	0.47667289314887	0.462697832271995	0.940279074879043	0.100821231042424	0.295661016595031	0.301934280349015	0.871169344853479	0.38862492252339	0.342159591222296	0.22657417632819	0.638565997547414	0.187577412803503	0.0316517551133074	0.820790478929457	0.173177892062401	0.470240256894704	0.400340015712271	0.511986140590384	0.5962735692014	0.473721044301362
Fibroblasts	0.00660630956563492	0.230281242901338	0.000166335277303407	0.00708920039239543	0.692885803054726	0.297436329917722	0.0517922135217093	0.161140509595713	0.169490613481548	0.0899473317681469	0.750699186492344	0.618414664325139	0.171322450353574	0.0222113304319267	0.69057374867081	0.023821953553047	6.92579392267436e-09	0.794373302267358	0.131183840146954	0.524553255641283	0.11566137953886	0.0918670785950337	0.56829484260541	3.07028635347759e-05	0.371930384792643	0	0.0122839986436629	0.000347115650521975	6.9890036677441e-07	0.50223277725066	6.67013575769945e-05	0.907717978535633	0.0844036526608626	0.271114582349594	0.691411921599591	0.970594190249315	0.169392588618377	0.00273921903703433	0.877736644504494	0.0840498277526024	0.00694304756236281	0.940399378845093	0.66149995063735	0.00102362620076098	0.91990445081257	0.224261030618655	0.39341856746261	0.0415321331111306	0.441488112134812
GMP	0.0920052401111355	0.0276462928865328	0.662789241605048	0.0270440986879466	0.156638029753929	4.57005889737158e-08	1.11917164864237e-09	0.619650683832086	0.011402441968362	0.0276373511398954	0.0170628479532542	0.254828564032628	2.8398707738314e-05	1.31047543828334e-06	0.0896750644251287	6.14184302332495e-05	0.00322498805554538	0.713589900715181	0.00299054522974864	0.349412221164366	1.74717391324817e-08	1.99313541298327e-08	8.99927679159404e-15	0.00772948257104019	0.136928079585776	0.00353744649264392	0	0.975089057737318	4.32793163827529e-07	4.87817070383511e-06	0.308169624760045	0.0476483934490539	7.01429883560158e-08	1.2633967406464e-08	0.407487594009316	4.2971141368952e-05	6.88300716251504e-06	0.0638972654773466	0.32416463074748	0.983914059812783	0.213025288109039	7.68168608994014e-12	0.384241315982169	0.349347413092741	0.0892883536888053	0.041680341089393	0.342159591222296	0.299272900407042	0.00275411829659445
Hepatocytes	0.0318372036994365	0.904001688690549	0.873275186764957	0.49373382047874	0.643034773545758	0.0449369633393194	0.457279463727541	0.00708083663068767	0.531274814796152	0.223503362383268	0.2385551783671	0.239746576333068	0.282303196803215	0.586598489362481	0.443241683267869	0.765628219199417	0.134981864521578	0.72284791698024	0.311399100750513	0.812209680794626	0.244390126128403	0.196079187635291	0.919696373880197	0.000348773016118861	0.885092274036722	6.17128351454783e-05	0.959251351356159	0	0.0076853878549321	0.564077506719775	1.71951551247664e-06	0.856437715786638	0.677920560804219	0.519388899475984	0.761941700499655	0.452430185909789	0.585142779048449	0.189662362434138	0.784584737262139	0.892096882715776	0.015464170548093	0.150485648642348	0.542505268241451	0.0335347063003903	0.832845605897615	0.354060231380351	0.59931689775097	0.0179903765124682	0.166065002163258
HSC	0.000306212973374281	7.21896139066264e-05	0.0971227386641811	0.0903193995295577	0.0537515554131166	0.379813401293469	8.59211748801646e-05	0.131502027775335	0.0246348799393393	0.517029294025408	0.0512022609069024	0.716059423319736	0.000560482117111554	9.84244020465337e-07	0.330974342103462	9.12543377711808e-10	2.30872686803285e-06	0.239378320880131	0.0070434652855077	0.46664070242976	6.87221283738134e-11	4.80104279904744e-05	9.47333058764267e-07	0.000206640409025743	0.857947512560666	6.62697450497245e-08	3.93275614189194e-08	0.00205123609121981	0	1.87619891414677e-05	9.45675105353962e-05	2.88745850071185e-07	0.00795060385545633	0.0112970555360371	0.247370639650048	0.0368937321204412	0.000111429691739769	0.00315935945784617	0.339963059224017	0.421472382535301	0.00553124950560788	0.0179903765124682	0.862944707144318	0.0068017461725702	0.00217612457828399	0.522753213706521	0.987849643787775	0.00178386637817573	0.878374679496217
iDC	0.10283465570476	0.311406145931384	0.338490734900008	0.00067534123509558	0.00318326738112201	0.135644748456567	0.000326814347870807	0.603625101183807	0.0016843938207315	0.485293866195199	0.0438639270966222	0.90837547610473	0.00254834441546938	2.50251990117627e-06	0.286925382519801	1.94861854341669e-14	0.00393341977898863	0.724330899323937	1.09971146776469e-06	0.603969520420694	1.85705232774208e-25	1.05516830498082e-07	8.68717292941512e-08	0.0958941463629913	0.329360462605936	0.357399397102829	5.20366760769066e-07	0.423181939852544	2.42966935765275e-06	0	0.295846308689523	4.00276671470307e-07	5.48420992203839e-08	4.11049560567888e-09	0.236463719795411	1.17673528404159e-08	0.0011570871903317	0.00069484750383728	0.0337124216953411	0.789480507819354	0.219037879659238	4.92095684144075e-08	0.662405604112207	0.367474965396455	5.71472415859747e-06	0.243932533490595	0.98137783773779	0.726977553884338	0.828917240621885
Keratinocytes	9.42208490206261e-11	0.00114568696355308	0.0634796365947131	0.000704281661128892	0.344569800792662	0.758492150643496	2.26439582860655e-05	0.0918287893870825	1.65177837414193e-05	2.42595420780533e-06	0.625299657089408	0.365868025445279	0.00165365156790732	8.56066191925248e-06	0.276680733350064	0.766644913673464	0.000715634597215729	0.592098325770184	0.795687889814613	0.369231048294675	0.00099372979205047	0.862952925758304	0.169117237817922	9.41126617132263e-50	0.315438864582269	9.75046184071078e-06	0.18087040750842	1.74367025189686e-07	1.46127145340033e-05	0.17155968998194	0	0.504258323595112	0.0368068892663431	0.167754765686744	0.671108063236184	0.0932847003335821	0.767114476444724	2.33595195542079e-05	0.446277912069786	0.349215856667559	0.0135188545514354	0.0626319827029185	0.939122300071895	0.00274211874262922	0.563730163735882	0.0264598773053146	0.70266832097406	6.00100105481788e-09	0.00238341065778625
ly Endothelial cells	0.190385760465704	0.000696579412805851	0.691854052814451	0.0273031401420509	0.026573700245276	0.0166684612657016	0.0806865271554253	0.234336572016985	0.317753016724483	0.827578723205648	0.00533914703094628	0.0652993594801874	0.326646216383896	0.116155370148481	0.943113327794084	4.86235635971001e-06	0.109637680483599	3.44970187974806e-06	0.0899237707255949	0.179687485883495	1.1712673008687e-05	4.2471295556464e-20	0.0871310577320434	0.626909771683294	0.906396204386428	0.856315160611535	0.0178001680531804	0.783766700107992	2.52240667972634e-08	3.60213861507519e-08	0.3605956141951	0	0.027212433463263	0.00462006493158143	7.48147474153247e-05	0.562835195374674	4.57252402652366e-08	0.0140558400946655	0.000445783636009889	0.197626185776699	0.850612631701272	0.00190047739573466	0.522753213706521	0.00133896406630466	5.04849869368103e-35	0.432516687316305	0.854490798615234	0.27831934775688	0.732402502790483
Macrophages	0.00878834411033292	2.25605698511658e-14	0.710738017864986	0.123631124309017	7.87936930582316e-06	0.00765038200315712	7.6919222390884e-28	0.521295311230836	1.15133102037509e-07	0.000605002625091547	8.42726804650897e-07	0.0176465764124694	4.49970871788834e-13	1.27715990474976e-23	0.00856540932267929	0.0112326793474089	0.0459290033498477	0.295389276571649	0.211622202912636	0.0991723116073734	1.46177522562671e-19	2.04327446168886e-14	0.0387426727046503	0.0124685377299426	0.043934335650717	0.0353472715708793	5.35771728443668e-09	0.552930817372361	0.00213598312534648	4.11676864209203e-09	0.0130068243456568	0.00911461226183917	0	2.67592397920866e-93	9.50553121730334e-05	0.00849965287032964	0.042685870121095	1.18911620747706e-09	6.46499311151805e-05	0.0110950551559225	0.348298955953248	1.79263523018803e-21	0.444729201114758	0.522457195585788	7.7974678653281e-05	7.4615558937578e-08	0.624096375294561	5.34528458920813e-08	0.731057680460141
Macrophages M1	0.0377750070764411	4.86234930276745e-13	0.507793642440851	0.0441317476727321	1.99914458203518e-06	0.0017253374687662	5.50515418737277e-28	0.791818604056181	2.57291016974608e-08	0.000391815820860252	2.48515874606504e-06	0.0117447123662636	6.74075463405505e-13	2.0762428582161e-23	0.00635379627362024	0.0495263034542931	0.0435232292019645	0.56517190669435	0.0901600261188489	0.191500315453853	2.11404830100619e-19	3.42467062187856e-17	0.00576338295999579	0.0595489906747357	0.17121435493678	0.152748208619011	8.04181419638841e-10	0.377115557389498	0.00319372421650918	2.49011586296614e-10	0.0838773828433722	0.00112763656802427	1.17468129025841e-96	0	0.0113293530119848	0.000527755779173381	0.0203238043565282	1.49329790032212e-09	3.00311852307357e-05	0.0391090211809522	0.355681658421979	2.89903293634588e-23	0.483601676022643	0.501768521211298	6.88300716251504e-06	4.82748545415247e-08	0.393224174589588	4.31477281960291e-10	0.250526208926928
Macrophages M2	0.27817493627067	4.32251459531175e-06	0.73067152529877	0.937433220692603	0.182593221439654	0.0226725064040989	0.0740322672443533	0.0184839483222221	0.409775439533829	0.522072828143333	7.90507132202495e-07	0.0311224845064977	0.0169014702430718	0.0419763482199673	0.026492095332813	7.67103027921593e-07	0.0942391610767085	1.7927087804734e-16	0.0520450166591107	0.255784565487431	0.000561513499852289	0.00935337727953821	0.094074252510352	0.183718831769759	0.17601787721839	0.56970157016788	0.263847322723328	0.651563842218318	0.137259213572283	0.12944260692927	0.544919268483835	1.10678533270256e-05	1.47298179091663e-05	0.00320782822332319	0	0.131065474446162	0.0885137082840382	0.0151579130478156	0.000202517775023531	2.03065331432921e-07	0.0192289447998081	0.0621542034023281	0.442094176859769	7.73552441447748e-11	2.89089023824119e-05	0.141680646642123	0.267365531703275	0.527907272862891	0.0277161101834459
Mast cells	0.561927904889804	0.986049479276616	0.798163596025946	0.0422319506976583	7.89013539555806e-05	0.855322251571191	0.0239094107553176	0.467604748876691	0.006664187642807	0.0720405809224153	0.0344987731907287	0.00120536914989085	0.00124715055993716	0.000993823226391152	0.500703950955313	0.00704128554735117	0.145155382587229	7.16289176010904e-09	4.4788318764788e-14	0.00125950109467269	6.43335247504736e-05	0.0900974733671954	6.72537040657397e-13	0.632220183963723	0.807303989019181	0.951420907298824	6.05519595234135e-06	0.303672411877115	0.0130537085553449	7.43853735302849e-10	0.039844606419919	0.421439497133075	0.002294682403535	9.84618990995113e-05	0.0615052643472115	0	0.79033706001043	0.871169344853479	0.127065862349485	6.84999938485655e-07	0.134444749404631	8.46602284260598e-10	0.140282516237948	0.0038345098660716	0.531976893258296	0.636148655710443	0.854490798615234	0.22657417632819	0.00234926752485313
Megakaryocytes	0.350304572109255	0.341165759760014	0.792411362522463	0.90557094230891	0.10476542729688	0.00544731477878565	0.00195005138612359	0.958944411732531	0.746190217353182	0.575868380787113	0.00131795102380498	0.283844262006775	0.137562198985155	0.0730099447359744	0.000109304261403722	0.00293478432259911	0.220436799882576	0.000217075384808389	0.772739461928145	0.0618175912830108	3.16025472027323e-05	4.57339571490256e-13	0.0682589903138574	0.422601572496225	0.247710003294101	0.0849904290599285	7.6746436316015e-07	0.447718992046289	1.77563556196384e-05	0.000229080914328182	0.658007764255044	3.33204121335789e-09	0.0154778440386411	0.00641475651112547	0.0372627946639125	0.685154187903957	0	0.526494699619689	0.0654029946714369	0.0150316112157139	0.935061865806997	2.14302748031671e-05	0.384741331942295	0.790492749763951	1.62974389460379e-08	0.680908016023709	0.886096205095344	0.321334401052755	0.0833443786857392
Melanocytes	0.0036950517611223	4.33765781449151e-06	0.11017507716777	0.00267206583832575	0.0501305415029366	0.204715686589283	5.39447210689105e-07	0.783877364975918	3.35281944886029e-05	0.00942003985117642	0.0327038415331752	0.320139935515487	3.55607432812078e-05	9.34472798531573e-08	0.010847148636822	0.232309002160711	0.00273083006493133	0.0917899573808085	0.124472993298059	0.0745621978580906	1.40013164818281e-07	0.00106244521064953	0.866908246100108	2.60486973416166e-05	0.207685834856011	0.000619270326634187	0.0252447493106286	0.0996601614721966	0.000734987284227736	0.000132075930272846	3.10708271506804e-06	0.00417109214398327	6.42060112026685e-11	8.2596810992356e-11	0.00454471229660142	0.807236928246588	0.385063754805056	0	0.0254979258148981	0.128470744011252	0.812183696751922	0.00665339729700082	0.680887361176515	0.50223277725066	0.0612028557836878	0.0258791239074705	0.455529133572845	0.932285712216403	0.965554520112093
Memory B-cells	0.0226714861663753	3.57873320280018e-13	0.298339778131841	0.170407570107294	2.15346267314044e-29	0.00575017828511532	6.98058300801327e-06	0.692738261651975	0.00290775674261013	0.0445995559384299	2.29702946643508e-06	0.413687433938813	3.04828584119662e-08	1.90739546531013e-08	0.176516525478327	0.0162955054916491	0.052832001017303	0.0602705212239859	0.812419308122269	0.927348978852173	7.80497758780994e-08	0.011991233382155	0.395140333628222	0.00684638760945369	0.123607676230477	0.818013562898614	0.192535006760905	0.67747066645945	0.204903108127557	0.0116765148014153	0.298759357289914	8.1994444024646e-05	9.39382229987916e-06	4.09995549023653e-06	3.47134140085824e-05	0.0588474472250687	0.0258970593475137	0.00841722572994004	0	0.00143132204843016	0.829155929787133	7.18270157011547e-05	0.161001124075191	0.0966217812939238	0.00103869983773568	0.15117870686551	0.00484987327869963	0.0330852612801728	0.358725228605207
MEP	0.658990607022563	0.00683899349209241	0.00869429548783819	0.00136426401740388	0.0602789863330879	0.177350335342038	0.00122346826305484	0.403196096931448	0.870696145236741	0.0207146465789378	0.034514218061875	0.346196136222748	0.0944286003979062	0.0742233821596871	0.926905962193648	0.192813598381111	0.0124287657879937	1.58088911177041e-18	2.1902904218666e-10	0.00427505777193451	0.00171643455171114	0.0175400970272936	7.86157652144762e-06	0.473275180863902	0.505258816014416	0.0350884048256036	0.973547976654089	0.835704454659994	0.276787833306765	0.68377745475311	0.213392656927674	0.10445211926038	0.00312687682620817	0.0139920334778209	1.69369679421664e-08	6.46510038518068e-08	0.0044936467242762	0.0597236689674784	0.000289029035240507	0	1.53044122267432e-05	0.795552961158271	0.134143425011833	9.57983343304913e-09	0.0134807364553916	0.0628179435816601	0.473949096128991	0.010934040723898	0.11272680072251
Mesangial cells	0.0614711781698725	0.0978801540523661	0.202785208011359	0.0439488509328918	0.712055189987095	0.945857711111217	0.0414962137046618	0.145577855659702	0.00396492248687989	0.490359119726943	0.247408837947101	0.000766491292989779	0.16011914398224	0.00419327029592599	0.597489284755606	0.792092983177962	0.256886610288724	4.88814426581092e-06	0.0490502103753647	0.205340828518947	0.0250978872673936	0.649686696526681	0.050789812337086	0.0139688951985428	0.0982352297956886	0.00182872192160566	0.114741891356361	0.00465011274163463	0.00140830760019867	0.118557377357261	0.00398206821949657	0.773790833290446	0.21252657979588	0.218436628679697	0.00602698269844732	0.0636812487302884	0.894835323731015	0.714155506236168	0.739251840824262	1.90858102742361e-06	0	0.920335421975184	0.507277622305922	3.68626856483603e-07	0.7293132282678	0.473721044301362	0.927337174127421	0.116742164362795	0.776984460747359
Monocytes	0.966096085256971	7.76989191569903e-05	0.523588755573823	0.0812164031099545	3.37800914865527e-05	8.77587354440371e-05	2.14491418744032e-10	0.112114029805562	0.0451579462623968	0.0520604276862857	1.71027133381783e-06	0.143003437490651	8.62201858595709e-06	1.238248764929e-07	0.791330347435774	0.0117245629851056	0.105073738383559	0.676274440108786	0.000918380660030813	0.686771285555153	1.46793219166999e-11	1.54039293595608e-19	6.88198543247024e-07	0.916797504706089	0.0107821606531723	0.907786757717454	3.06862789369865e-13	0.0731949511394741	0.00555980029182513	3.62915166532944e-09	0.0245635350143541	0.000402120326928931	2.67557497042989e-23	3.81786602679439e-25	0.0243105334642117	4.49687780489606e-11	2.83165615265728e-06	0.00173782765220171	1.05627964266404e-05	0.695323066578629	0.873874239566428	0	0.627236383508731	0.93946890822859	2.88616877584622e-05	0.0105695794669451	0.579806863715404	5.34528458920813e-08	1.95840796485745e-09
MPP	0.0474767437466676	0.0419635236401546	0.311885671394848	0.399679968152515	0.485039178225699	0.903124481674655	0.972015090384991	0.493418612487992	0.776207796801566	0.230563663140578	0.674744048380399	0.223308575660217	0.661115182129776	0.273237764176418	0.827968258027111	0.682450439477463	0.0517226240880248	0.444249283700694	0.312740173003073	0.916921256544092	0.453905416504073	0.5030470285645	0.876091939231112	0.294405999252094	0.729271259593161	0.533729986510733	0.243566488269645	0.401044280824672	0.794379410017795	0.535914630543809	0.90160687895401	0.380901205953851	0.297136893808895	0.336541018592125	0.294405121246375	0.0669390233321552	0.244298806658629	0.556763085683751	0.0796524437369361	0.0634567071370533	0.36542694389992	0.49332376126748	0	0.459052928951656	0.605517119063776	0.279831448381521	0.959331930250561	0.494078857735833	0.920335421975184
MSC	0.412084075837121	0.369347389823925	0.0633112812124589	0.104725164192948	0.26315232386546	0.000611132600496179	0.00698380805666527	0.349284797888044	0.000935086842503617	0.0218512493133565	0.0197782363285925	0.00768460599478425	0.221986464835652	0.00160608163428757	0.484569066338518	0.235396290404039	0.000469419998078061	1.47659371839203e-18	0.00496964889192307	0.00980406847323674	0.218840807409601	0.0384720824851912	1.2382866892384e-05	0.000173038501893816	0.0875772307532423	0.000199962098041543	0.213641759556893	0.0116002408097926	0.00177956133399993	0.229550867321842	0.00062112961861136	0.000268615706014586	0.380031419264992	0.356612482809961	3.73532785598122e-12	0.000910654011213668	0.68569520348269	0.35763782459815	0.0415209073476978	5.92957205469678e-10	3.30113602821137e-08	0.903930360530351	0.309382075146781	0	0.00201448053235245	0.304612864364226	0.671734829497421	0.229153233919375	0.0107282866667203
mv Endothelial cells	0.466679060490241	0.001270339095065	0.505972212383315	0.357138693585727	0.165685579356691	0.157429777023713	0.00590810990397762	0.464411983475158	0.428177551857462	0.554871996558399	0.000913161377459236	0.468834713887156	0.0861293590925876	0.0917476900267093	0.983422981268205	0.000485654887085256	0.718107042315857	2.23689480792255e-06	0.158050237471473	0.193603315272514	1.15110723165335e-05	1.55162479580706e-38	0.328907061956396	0.219629733024846	0.322025812447646	0.871445919602074	0.0377557913002564	0.744046925115765	0.000468086498401736	6.14621342781554e-07	0.422673889227782	3.32429676932465e-37	1.16380117392957e-05	7.66310098312474e-07	3.93404729523603e-06	0.391393008384945	1.06598700744497e-09	0.0239115634975777	0.000203362654798118	0.00396201752470622	0.614377561477572	3.91495237812328e-06	0.470101366254725	0.000429779428763516	0	0.919539090797078	0.661291364825015	0.0122664991082537	0.561324715005706
Myocytes	0.0675934590819382	6.38140007932475e-05	0.00891899004769673	0.750960794110554	0.0010668213990779	0.0152355962670476	5.82461144681836e-13	0.495889254379476	9.6232923694386e-07	0.00832116364307046	0.111524332119872	0.0034602681429141	8.83600250475654e-05	7.55793128022982e-09	0.00814569653201934	0.466581852659641	0.502663555873045	0.691219771893919	0.038220665855123	0.342651973620042	0.000245832863044876	0.00521241725655784	0.896099468036857	0.187410470707892	0.257461862606882	0.121876714620674	0.0150512951424905	0.217285427335264	0.380563341842522	0.134494847262593	0.00883931809892204	0.285939478094098	5.7320995671976e-09	3.53902577192038e-09	0.0678367509483097	0.502385914494533	0.557294585453945	0.00858850644163638	0.0735984134828139	0.0247355993822428	0.325264135653561	0.00292310582272846	0.159693100481114	0.178248001842631	0.870327796257975	0	0.153551317873914	1.86151447333245e-07	0.44283371059729
naive B-cells	0.510623274526301	0.45544197290537	0.715999086638097	0.755628981269656	0.0411982510029011	0.0374542876190775	0.258003739202566	0.280688022279478	0.527692109109566	0.0786306590363179	0.89654883156725	0.711685532931723	0.74158447059505	0.714682121033535	0.339134254829601	0.161155088938432	0.196480877947901	0.843811409760065	0.475927800364171	0.489977590667509	0.625502403078489	0.456980373144394	0.344407212876409	0.195035855339936	0.37039208063782	0.251456292460737	0.207660102590572	0.461458225924144	0.980043983740286	0.969491995103809	0.58373123560129	0.779197141386237	0.489109478311499	0.251159426702305	0.150114361303112	0.780594974503205	0.828916160253809	0.306552309818776	0.00119343224144853	0.326637598664067	0.885257886488229	0.43935683719919	0.93727396232597	0.546411167277753	0.532208343109558	0.0752253163947709	0	0.442319695207765	0.111703725201692
Neurons	0.11547892705792	0.0453756768315543	0.00117780889031472	0.000905365616715654	0.0679593449268351	0.0155654789925085	7.64284095293016e-07	0.491426798388315	0.469638638799604	0.883608533575396	0.0267808353451768	0.00770533889136947	0.190569111889556	0.029250268005888	0.272199667078822	0.353094970405823	0.00598313207836142	0.847533438106598	0.106563600953469	0.639546965024638	0.0424837313873058	1.91473111704205e-06	0.90886386239151	2.06055199704611e-09	0.458591436892385	0.0149323953577006	0.173809502738594	0.00554735857687573	0.000369615860622891	0.611771716767461	3.68806034975638e-10	0.158326344523283	3.98164274861642e-09	2.21610368697779e-11	0.387240146160619	0.123516919429587	0.190148714933764	0.891769344565207	0.0113576270066265	0.00306734091478722	0.0535025546948017	3.98901835015532e-09	0.349031972855781	0.125239585702205	0.00352702235114406	1.53628060134548e-08	0.294750350011144	0	0.00998768574229386
Neutrophils	0.000461890089264673	0.384687325555232	0.921712594296472	0.650290046010447	0.243092204076083	0.000467528833666679	0.161366917689741	0.120380638875942	0.343404194090837	0.358265260330256	0.478949904629097	0.53885395715975	0.773579547642803	0.968080335068802	0.0506678060285072	0.268101625661817	0.806151962414703	0.0025287980971668	0.064457682699955	0.085917510060027	0.789447028367689	0.00525980546465428	9.67147980163602e-06	0.0352685861711957	0.325650310911258	0.293227178955211	0.000625597685838742	0.0827409031849418	0.819201774676876	0.738675152968581	0.00052313666764404	0.617944517279767	0.61616801864946	0.139450058349141	0.00931981580356435	0.000514611279588108	0.034720726678124	0.944785349135142	0.221723056135264	0.05082108180071	0.668861513400163	1.11761648565175e-10	0.872900738076074	0.00298789744742062	0.419638274650886	0.295481668177296	0.0500656292497486	0.00274464059467777	0
NK cells	0.44543250033588	0.600072706704807	0.902693174944454	0.327635999056554	0.805858835221982	0.20637107435836	0.0206993328774571	0.975193136725043	0.551748718342346	0.220429219707168	0.775704218795016	0.953170126025449	0.583911822477566	0.360131025859393	0.326457066432341	0.332716824396423	0.976314696371147	0.402240551475497	0.512833402111077	0.703079888320708	0.106628758172157	0.802297742109411	0.726676782710885	0.440252823868433	0.41023083896642	0.482914390769352	0.365344836813869	0.486411496127937	0.705127794125193	0.264530636491535	0.982864405008731	0.188734478125835	0.0849937352022848	0.0508932524810498	0.338448913716754	0.731134957667449	0.983627929266908	0.753267834478574	0.413338445539711	0.389101013371422	0.266948188273478	0.0822547679283042	0.202900156394718	0.403817987460044	0.212158537065784	0.340042881727153	0.290739664545217	0.0512172076107478	0.965288324070645
NKT	0.721141793629579	0.325657223606643	0.900486335422259	0.768015979759411	0.578507349783537	0.000101012704293503	1.54401085050565e-05	0.670780895572854	0.394954989632443	5.21098806374556e-06	0.275442498481538	0.924758333180214	0.0356418760648637	0.019388411060544	0.00132375252227219	0.579644646164254	0.426873125854226	0.31095594627588	0.00330469507150639	0.325426023555485	0.56434867618267	0.519688927371578	0.282356766925599	0.00151494817468278	0.246523335170585	0.323223459700928	2.93354868781157e-06	0.372117560967931	0.0592945087578973	0.162483167381582	0.000321522239259046	0.15845433800031	0.136175210675439	0.167041867617816	0.527956457116634	0.00394124196400376	0.00048237369480385	0.38241768707397	0.985649073580632	0.00296268470385896	0.757408846614763	0.403023268835965	0.959941863402148	0.0425227070929629	0.0271097420612205	0.00369767010647066	0.320475783199451	0.904573504644504	0.0680388854937536
Osteoblast	0.793842412026714	0.906432330304819	0.489862891092504	0.205608441325892	0.22472983766626	0.169542296914014	0.0515613239161064	0.762094503030148	0.309398607642168	0.0184215345047942	0.440458769037658	0.0265647086558849	0.274840718955492	0.397224182592469	0.692811778569303	0.190910758750842	0.741265856461489	0.902791842860547	0.000871037366688327	0.396143931919266	0.314638048477008	0.257309197864907	0.0666373121571422	0.313041305614917	0.152368459648848	0.611667971175665	0.33091589005109	0.363529537718835	0.0639132658840957	0.0550857951976187	0.0442196856677592	0.205790031151177	0.31523705686904	0.518614960995886	0.786148275494826	0.0130985664610472	0.695121237317034	0.597432409283326	0.822897371007107	2.21201410114387e-05	0.452014403090788	0.462775783365123	0.731732951237428	0.00831498356878334	0.0996281651341619	0.139866319253915	0.565428480440048	0.439748328726776	0.923999240949861
pDC	0.00323753110749392	2.2326886615246e-17	0.386414124464964	0.314541736110569	7.71446921068688e-08	5.76004735698563e-06	1.96269924830159e-08	0.533390839943255	1.70007885379057e-06	0.351983738216756	1.96322246565257e-05	0.00666764627215425	1.55656302393537e-13	8.94952061640998e-18	3.31814573852657e-09	2.2219761787174e-07	0.369233355770043	0.000814565797853713	0.759196170387954	0.065954652486043	6.7973238251114e-09	0.000260459214881436	0.923651513951161	0.741992263863106	0.703327579807461	0.990714082140482	0.197736461411536	0.494560877067895	0.518717380254023	0.000277543555079647	0.53067118878063	1.30048173013347e-05	1.19881905356833e-09	6.10599281930946e-09	6.19034238897532e-11	0.576331152342415	0.919791716542742	0.00101253061116564	1.53985736895752e-09	0.00375761813112564	0.570580018350364	0.00140076778805229	0.431363822095087	1.95154704504728e-05	4.38447367237227e-05	0.0019589791918431	0.381190675946607	0.0454708759272196	0.0312234645319061
Pericytes	0.0047406521235051	0.00657140726097061	0.268018004746772	1.00661572415145e-05	0.00335749254715496	0.00305401252213493	0.117959080055003	0.644355007593926	0.331268121863456	0.217209328703044	0.00505499495294902	0.0160476267175783	0.288955225815592	0.527415349547513	0.336600887233403	0.0919920977748624	1.39973737220676e-05	2.74923305313103e-05	1.13832740513749e-05	0.244215808922878	0.534981846725689	0.0609321873778723	0.0137494194831829	8.53629926632242e-06	0.334800154102265	3.86454913396853e-07	0.231936060528859	0.0013091554993801	0.000918326474897328	0.0645981991927898	0.000617748202077776	0.991645136173189	0.783141213639014	0.753685859002627	4.14943174081989e-08	0.000124743268546192	0.569010411587187	0.254929525783199	1.34930590509169e-06	4.05961010297497e-13	2.47937807588532e-05	0.885407530169948	0.04847283159415	1.58922784546909e-08	0.619533111284758	0.346881300813818	0.840397575960664	0.00724340795136428	0.517686300031947
Plasma cells	0.0122261719899907	2.78822275548326e-09	0.0442195850599861	0.0776870949232382	1.86118557439951e-18	6.14020855064729e-05	0.00209388945089709	0.949325706564588	0.173545868979597	0.0312745166351452	1.66035880132558e-06	0.920076123490546	9.97278544637065e-05	0.000111994093790047	0.00972568053911144	0.305650343752995	0.0149575438704816	3.32764071119602e-07	0.0118533995805631	0.222799674133957	0.00490854531274499	0.609474075811425	0.0438468766212556	0.000155975870520216	0.388924298762566	0.0857481867719437	0.368958872970638	0.361591446146895	0.840693416785603	0.901432988907705	0.0846142567782239	0.000634135110797525	0.0570372577696426	0.0349230835021489	1.49079674510167e-09	0.424530392851703	0.194800575063789	0.0728949085346698	8.89685707610614e-23	3.90114742542347e-08	0.016425014887569	0.233558052773176	0.0425589913050204	2.54345862127043e-09	0.00856106180279221	0.58630437651271	0.0939298734896558	0.0326424198426215	0.0395468129386019
Platelets	0.798177965095081	0.747065037534807	0.969326311945169	0.37180601592043	0.181676973597198	0.25186266270334	0.715269760505027	0.0985351743272783	0.0528991441744246	0.41720697202812	0.209628474008267	0.957243222692331	0.92092024521555	0.542786467024097	0.727482348111939	0.213855628296006	0.00336089339758431	0.335939444832154	0.535629461460727	0.38633128659708	0.336537250702302	0.13811104844242	0.750909823793257	0.0143223477018062	0.644475966494679	0.0280108741881299	0.891475350101646	0.767390250384179	0.86929207681615	0.181662021252515	0.0512249066411491	0.083678093448648	0.855741643523665	0.856078277444329	0.553239152441908	0.816599444593681	0.846444241878364	0.62544194688	0.00730592874457694	0.0298637246383002	0.209138608952466	0.300562543660705	0.6998715617165	0.220585888879347	0.0219170153618343	0.955219110974828	0.0432527541688073	0.0877243054791084	0.648431176138297
Preadipocytes	0.30494081485329	0.0527777500409273	0.771481973228023	0.381441748706406	0.0690810070147689	0.0683152518429629	0.132288209377173	0.769677386927077	0.512975368011214	0.189268073262873	0.154696645988461	0.216837037048379	0.103534541343549	0.0488428100260527	0.0969985813085456	0.174523442175431	0.164552726837825	0.795232925594397	0.409852990018156	0.0332254458059817	0.00234953674110597	0.0494913095142029	0.811630682962732	0.0608643953640954	0.995504133988962	0.413302119281337	0.990793226772668	0.141516912959389	0.148330296540459	0.00427544940928019	0.0517544248312127	0.00362766327804337	0.090997382748356	0.0475627269087679	0.793993638485179	0.269315941554313	0.685213210500702	0.213365635938281	0.00739469874726623	0.79875212006723	0.918176287597609	0.220787861482586	0.462399570246374	0.196036044489044	0.00502705682535066	0.464185996120273	0.0688576314729026	0.737360912936738	0.571116243569262
pro B-cells	0.0071034763422393	0.0913789071752546	0.935636074236101	0.732721781567283	0.12279694872076	7.08782746827742e-10	1.25009544951299e-05	0.206268456915958	0.0236347118696663	0.0100497288961813	0.168054274386407	0.311570619269171	0.0572745272038696	0.00302791629975845	0.342976907381367	0.336907752347645	0.0185031149235971	0.0321385389484473	0.0445948624199414	0.380935177679028	0.0163797338792938	0.00383866354174074	0.000627474712876436	0.0185802073851247	0.0867731113509399	0.158520292457624	1.45709569899826e-06	0.810042607487132	3.71772959596936e-06	0.426417477537382	0.175313795410131	0.598303949435921	1.52678678399331e-05	1.9084427723511e-05	0.362581501492535	0.094402571161439	0.0674766265207617	0.0458260169807647	0.0345244965046659	0.0756098045459522	0.040290404722846	1.70553114195194e-06	0.563028948394271	0.000325826929238059	0.813312203742143	0.0440793493856657	0.0314538880924335	0.090800332272755	0.00705573206118666
Sebocytes	4.22037633108044e-12	0.0705612911371471	0.0158263520240904	0.00539830727061604	0.36138740601479	0.976643153282131	0.00256916627581501	0.129972862993576	0.000505086075061651	2.88212392741927e-05	0.270383334090728	0.371122530321551	0.0832612985104451	0.00676974500294086	0.294245707463846	0.921079643414809	0.0153835520794092	0.960500425698718	0.206889209563689	0.50149710822541	0.157739057838859	0.313945277719913	0.0114977635069997	7.96955936081667e-47	0.718750036846264	1.54109645702262e-05	0.620003701708509	2.0085745339945e-05	0.00701320056960632	0.8736170072787	1.88336335607916e-63	0.70653793722794	0.321511211519753	0.934368122004807	0.65672918227262	0.00059917629027155	0.200219634949831	0.000341369124695968	0.00945300616587919	0.367499107901945	0.0173304799695731	2.98750707106129e-05	0.540894044322028	0.0206248667470368	0.271421150492262	0.09441005274107	0.780502725447602	8.61623421486909e-09	1.58527498596663e-06
Skeletal muscle	0.438480022893109	0.0970157094036702	0.456216597311429	0.0728020075702992	0.555496292374217	1.71952548266624e-06	0.0100683887893295	0.986771063469308	0.442050355661838	0.0948813167891582	0.247179187223821	0.551638643853467	0.985022881673679	0.822923343586512	0.180309698247607	0.0532043147219551	0.0183629342585482	0.475339573486025	0.0030645900936049	0.536390060280102	0.278627724138242	0.471396796800167	0.526418235047118	0.585470474488491	0.0571112853172178	0.000379615891128117	0.170605272898369	0.00368130254593958	0.000320748788854877	0.107866633126507	0.439818375987804	0.000692843523725282	0.0261154318840589	0.0149683412134496	0.505861556423323	0.110415801519268	0.545913353214207	0.756916947184222	0.33083361660338	0.000502569510985606	0.0119471590531452	0.143601735615021	0.206709827804252	0.343801260054848	0.0491422714813991	1.34423470435242e-05	0.0327864463198147	5.26238446848337e-06	0.0316427294178858
Smooth muscle	0.00467284322270484	0.0784279603339475	0.0697064305502665	0.0236320665382788	0.0149342714311839	7.88071921195217e-18	0.000235650010710311	0.447328256461801	0.0551849772377891	2.51634743211864e-06	0.0280763396557275	0.331588425429687	0.761274094957033	0.0893570309673625	0.00560729459026008	0.158975194545819	0.00119437177759021	1.8261077953266e-09	0.0195892394334995	0.00188811481274677	0.389283072860825	0.0616711563070252	5.13094509917841e-05	3.19301117716153e-11	0.567402053315723	0.00625151321931785	1.45685494365151e-06	0.936198074309682	0.00685704979869945	0.177502751165678	0.00014901571925711	0.000526117647650506	0.000800132444468136	0.000686397473723128	1.73891781377362e-08	0.000550097951238738	0.291896146030231	0.35533093181192	3.1293171814632e-06	1.48110520648906e-05	0.00180891630663254	0.000702076717656239	0.408765891971182	2.29155707013902e-20	0.0161694910972768	0.0258411423695306	0.0621798388163449	0.791697596492255	0.000373512272993408
Tgd cells	0.657362271159215	0.219281641692123	0.0374239023172475	0.20798657116148	0.0280656037801809	0.115798132677102	0.0131394406014177	0.763319213123383	0.00491566431949422	0.429593248804196	0.831415001024235	2.48426984850356e-05	0.0183639480258983	0.0060262983924573	0.0892452976271178	0.0506152584905276	0.688860122757658	2.36502793268348e-11	0.432318066340039	0.25827232771442	0.562240579554017	0.104999518914502	0.0528163682166481	0.413212516298995	0.250948400090563	0.0560720018627582	0.885217511569887	0.362216714147056	0.0126654879437364	0.927341251763567	0.255023266180067	0.000358529894320485	0.127023705291291	0.0259854431145836	0.000188716661371001	8.04019968324295e-05	0.0182579747468057	0.32920548729017	0.724453693846478	0.0196424002299397	0.0187245055400879	0.347001730052912	0.998674251132464	2.68077621645947e-06	0.0115100973785796	0.00208547227280898	0.235486750600004	1.25208010603208e-05	0.0678549541205253
Th1 cells	0.193913761023132	0.376942651137144	0.152814365117155	0.00381064190763693	0.60238918349298	0.00333842363932111	0.193948768005588	0.297077954862902	0.50925931577664	0.0717152133386748	0.881575290513404	0.195164619361088	0.716300982446594	0.534785543336467	0.0115334194017686	0.650984849230811	0.00293509489199982	1.33567858612381e-06	1.11366966221579e-07	0.000811575863814006	0.728439158585597	0.714850005262337	9.75734321832418e-07	0.693485353266025	0.246124554020169	0.00407443900864532	0.000319002463537835	0.590352298304193	2.38600345914536e-06	0.0473134210212773	0.32497382064927	0.852907449382135	0.232843749564538	0.304809250137492	0.000752560745070686	3.22464841090903e-06	0.302783908789531	0.570887900709086	0.271890165308746	1.5367800875029e-26	0.00219501589558419	0.0366843485101009	0.412736910253005	4.5177468723835e-06	0.0385418549105554	0.0395198961473213	0.161416616855455	0.000267092057821019	0.00403162348909447
Th2 cells	0.11437870470236	2.88645604751366e-08	0.0740477423532732	0.390022311223725	0.000626660093723547	0.444745766502884	2.02817271694225e-19	0.57808507310723	0.00017255391002267	3.04498873941574e-05	0.00166186254302484	0.031687214230611	3.54062142905657e-07	2.96486209354364e-11	0.00741738061536171	0.20772902311696	0.662045607604306	1.70076934913109e-05	3.60821023558415e-07	0.0124046515347152	2.54923032861628e-08	3.38546183544635e-05	0.0081964807789055	0.0979011915621824	0.525010845280505	0.888330586096544	0.185306773078627	0.475560638552284	0.365315576724431	0.0923343165420763	0.0285129462115407	0.137121883710817	5.09378431863132e-13	2.1372613445264e-12	0.000138800486989448	0.0208809037621186	0.0486045627324008	0.00120889357107024	0.000218921198421164	9.82177016851521e-17	0.0316436364966364	0.0012057034315269	0.81265784767009	0.000376858354953241	0.00257873350457229	2.48205828302366e-05	0.197044767226014	2.94670377917083e-07	0.111317991649821
Tregs	0.000414612239037025	0.00159715189729791	0.176266117641638	6.86030932690114e-05	0.00278531777681555	8.19143076570382e-05	2.2292953406649e-13	0.621835148880725	1.66937612003704e-14	0.0113244270186501	0.470219395796233	2.84988050200296e-05	1.1338283618388e-06	2.07329499232786e-12	0.533039706447282	0.557459811187101	2.66817212492858e-06	1.61373362795701e-15	1.18602221217445e-06	0.107946176161508	7.37742134564761e-07	0.00283481792257451	2.70864505494458e-09	6.08440176851632e-08	0.809577650921884	0.0169284402200531	4.93795563762702e-08	0.131927722992014	8.03265950098744e-06	1.32207657522392e-06	4.77860132196227e-05	0.940343606199328	3.34703446220273e-10	3.72943499987305e-12	1.06393378209909e-05	1.26857720034395e-13	0.953015125362321	0.000501332237173348	0.976014329322122	1.34080523239041e-08	1.92139660328904e-08	8.04224792224203e-09	0.120313118646117	2.11217573196288e-16	0.711736064516915	2.78955133233794e-05	0.0782592273934266	0.457721648317867	0.000403694129443463
ImmuneScore	0.0546947319327065	8.4040872075824e-16	0.810696720842236	0.015777060445934	1.70732446796075e-19	0.0224562789284518	9.64316585624397e-28	0.569370200314724	9.38367841369427e-12	0.145155441889424	1.30030222303627e-09	3.47605136234418e-05	3.35591889846992e-29	4.71394309831934e-42	0.0325712068817886	6.42603739795239e-05	0.0617550274748788	0.0760473049812208	0.00307327779482496	0.830778586277661	1.70754357546945e-30	1.16976350037796e-11	1.82863273851308e-07	0.0609285676479201	0.0687176676075529	0.154212861746022	2.51282192319658e-12	0.769618612431918	2.17048736681697e-05	1.90982363531647e-13	0.04152446175889	0.00132879683456987	2.91694052280992e-40	2.72777755340874e-42	0.0199572928053701	5.17892067780689e-12	0.000619195712743619	9.83636783394126e-08	2.838723872959e-13	0.309825039095026	0.0292903345629083	3.54365025463438e-30	0.683034613010187	0.0118541290472644	9.77440744217696e-05	1.01170061307893e-06	0.581090479106717	0.000277184051238637	0.0137164959162151
StromaScore	2.3675729631063e-06	0.00346481331786411	0.00389224212464493	0.000760562894763396	0.851445615242697	0.00582985772381538	2.57466166621978e-05	0.951949867839486	0.0863915705568357	0.0207299550183504	0.232723342346632	0.441495181857608	0.000735057292650778	6.74164535256214e-05	0.229480676797454	0.00560242325483109	2.20407492425156e-06	0.0806088840363559	0.00458654944361523	0.446252442583041	5.06823068022002e-05	1.29244521288038e-35	0.00919071666581859	6.28266816542966e-06	0.764157084625765	9.12708367508098e-17	2.26169635754348e-09	0.108038139031832	1.84228881514146e-13	5.14052425031265e-05	0.00016471734231556	3.43390924637621e-12	2.34651822666398e-08	5.03399009656723e-09	0.273911893303403	0.173974483165985	4.08707949775111e-08	7.19611622846039e-05	0.58577904966391	0.466220389491327	0.0606146146158074	2.32426309577975e-07	0.983759834002869	0.257935991954993	2.82421896335508e-15	0.290507735289751	0.626554099739069	0.85930827561012	0.359148888925904
MicroenvironmentScore	0.00136915998121242	5.40356549370173e-16	0.423571032390775	0.00186962501904086	6.44168441947441e-15	0.0112355505265071	3.40976317512834e-25	0.795894130689294	1.00454671351573e-10	0.0907358842406121	1.34988710554455e-08	0.000415805068767649	1.14977987506075e-26	1.71162088016327e-39	0.0960126298426858	1.66842700339379e-05	0.00227277074437993	0.310611056079136	0.000374453897365094	0.996885597651002	1.63649023607105e-29	5.2603996336664e-16	7.98151602146086e-07	0.00120395333194389	0.0755726563916858	0.000383139277083898	2.49197567847822e-13	0.657396758109037	1.23806068467824e-09	5.68146367751333e-14	0.000385800644012888	1.19676931703033e-05	9.42317641175119e-38	1.32597469252648e-38	0.0206779555372773	9.17994392566198e-10	4.7878999630444e-05	8.29300063136114e-10	1.45093188118672e-10	0.68202301343529	0.0131941123318395	1.74840296488832e-25	0.782111366650109	0.00257756042179554	1.73168400320364e-06	1.6201616897068e-05	0.642079536152868	0.0262970249041683	0.0759504373067042
[truncated: 19 more columns]
