# Supplementary material for: Identification of disulfidptosis in esophageal squamous cell carcinoma based on single-cell and bulk RNA-seq data to predict prognosis and treatment response
Source: Front Immunol. 2025 Apr 15;16:1567793. doi: 10.3389/fimmu.2025.1567793 (PMC12037556; doi:10.3389/fimmu.2025.1567793)
Supplement: Supplementary file 1 [file Presentation1.zip › Prognostic signature and immune microenvironment/immune_infiltration/SupplementaryTable_xcell_Score_cor_r.txt]

Score	aDC	Adipocytes	Astrocytes	B-cells	Basophils	CD4+ memory T-cells	CD4+ naive T-cells	CD4+ T-cells	CD4+ Tcm	CD4+ Tem	CD8+ naive T-cells	CD8+ T-cells	CD8+ Tcm	CD8+ Tem	cDC	Chondrocytes	Class-switched memory B-cells	CLP	CMP	DC	Endothelial cells	Eosinophils	Epithelial cells	Erythrocytes	Fibroblasts	GMP	Hepatocytes	HSC	iDC	Keratinocytes	ly Endothelial cells	Macrophages	Macrophages M1	Macrophages M2	Mast cells	Megakaryocytes	Melanocytes	Memory B-cells	MEP	Mesangial cells	Monocytes	MPP	MSC	mv Endothelial cells	Myocytes	naive B-cells	Neurons	Neutrophils	NK cells
Score	1	0.195631888850384	0.160827200603833	0.23074205222794	-0.0691025350664888	-0.0604588738375646	0.254525642644661	0.106291444875806	0.213060940686201	-0.252091936523707	0.0232615327999639	0.122037409962822	0.167965922771261	0.240016958924647	0.155400016191286	0.188576746063365	0.120389900344786	0.0042207866899797	-0.0136396189323839	0.0122980896837691	0.238293558549247	0.187537712909862	0.0379761034166434	-0.497606344025276	-0.0415049397845957	0.202321757607834	0.12631635289985	0.16051587535865	0.266785024368158	0.122325038841247	-0.459866507647563	0.0983235580213837	0.195319859139554	0.155407931074359	0.0814899930683167	0.0436348038583661	0.0702160479326379	0.215933747481793	-0.170281911140027	-0.0332083999250085	0.140068589485559	0.00319938278596807	-0.148361809301113	-0.0616807098963748	0.0547480115794582	-0.13692440095572	-0.0494878865903967	0.118064317797893	-0.259078502778371
aDC	0.195631888850384	1	0.0241295437216471	0.0272020524226248	0.510628569073678	0.160039815516512	0.566825002516696	0.0392612892528564	0.317466391828051	-0.0333130259546215	0.356950604392865	0.180433203354948	0.522509899811807	0.633575093418977	0.234514219613238	0.272409941151035	0.016542515716567	-0.0721912543412592	0.0763793653196457	-0.0690838736900879	0.539496788059171	0.255603098041389	-0.0376230064984087	-0.109683939780292	-0.0777026121875382	0.0901136766057425	0.164633870029878	0.00907806368638845	0.292199935794639	0.0760843519793676	-0.241162691321658	0.251134611329132	0.530340317826226	0.50622401473612	0.335791063723217	0.00131613085934603	0.0715557405907216	0.335740898922472	0.508718647404513	0.201484243059407	0.124107546614155	0.290963464542218	0.152198926740752	0.0674932789864106	0.239041260081999	-0.294260668670403	0.0561358222246302	-0.149777855728777	-0.0653623501929233
Adipocytes	0.160827200603833	0.0241295437216471	1	-0.00473138672030118	-0.075622732536149	-0.000908912125711182	-0.059590537748605	-0.0339828775425205	-0.00296192347426202	0.0310292849917469	-0.0737696885743268	-0.0452795469138404	0.0202322659227811	-0.022338726754899	-0.0862510463884706	0.0655009622364243	0.107523183756608	0.0914106110983442	-0.0748964957833367	0.125450323769617	-0.128590868550987	0.0303691644408743	-0.0143160548593983	-0.19155140914127	0.0105007677850822	0.277818962256909	0.0328141711187842	0.0120052446572975	0.124386302931635	-0.0719521755095349	-0.13900992122394	0.0298262230908935	-0.0279098875346906	-0.0498191873729161	-0.0259063115211076	0.0192468127994647	0.0198078830800502	0.119804674173513	-0.078161864049164	-0.195587904228665	0.0956492278137842	-0.0479818274216771	-0.0760092071640421	-0.139097599356119	-0.0500329534214632	0.194951695112697	0.0273792309257941	0.240596515819617	0.00739726728679689
Astrocytes	0.23074205222794	0.0272020524226248	-0.00473138672030118	1	-0.0424937151479548	-0.0486492641990851	0.0548178990434882	-0.0836422124314642	0.156358056861355	-0.320164012346331	-0.00253343069740839	0.0836229370496622	0.116663173033092	0.124068599959411	0.207242955733609	-1.44284125062006e-05	0.313356632901767	0.0600056066505381	-0.167974072758009	0.0484566568347598	0.142219330860703	0.113302343226126	0.179205048103292	-0.321104900220303	0.0915838115195333	0.200611520494001	0.16526877061285	0.0514798554326868	0.126970869200661	0.251742117242664	-0.250918503936692	0.164994192678001	0.115506984747911	0.150642245506405	-0.00590843597906967	0.152002601734742	-0.00892896956729217	0.223190642509445	-0.102914245623627	-0.237565210938143	0.150771051829334	0.130684159216675	-0.0633289069148285	-0.12166273025157	0.0692285196104491	-0.0238855034232603	-0.0234230117987532	0.245930880461195	-0.0341147986156214
B-cells	-0.0691025350664888	0.510628569073678	-0.075622732536149	-0.0424937151479548	1	0.168213300803164	0.478169331709278	0.00285477543736516	0.416691536479627	0.0454099490991499	0.332136693442112	0.196117645544122	0.458923039487871	0.5766515392087	0.130651955070358	0.147905109786358	-0.0195019652532611	0.0661244483561966	-0.0601509773123266	0.0356449081046988	0.431427562053564	0.0716190135053946	0.17847894071861	0.041266048071007	-0.0685615964461598	-0.0297210359227446	0.106316441634547	0.034874398806671	0.144422827305048	0.219299619734783	-0.0710541085717844	0.165773189769452	0.327046893064018	0.346643953140024	0.100069934616018	0.290704557635535	0.121648727506736	0.146646063887214	0.715651509158207	0.140710499869585	0.0277769030457654	0.304648616470623	0.0525193733331765	-0.0840766978858487	0.104057028575002	-0.242617005386507	0.152764483904001	-0.136743979397737	0.0876937195762696
Basophils	-0.0604588738375646	0.160039815516512	-0.000908912125711182	-0.0486492641990851	0.168213300803164	1	-0.190544495794113	-0.0245400572808702	-0.0704327546510314	0.153558236845324	0.0109528748529285	-0.0216048641553347	-0.0652494619370759	-0.0442025560344287	0.290874106253434	0.218393900180062	-0.127838782318365	-0.181459632438765	0.0117230339389626	-0.0448257997882607	0.0190644784101999	-0.216692112754968	-0.232790855353404	0.18791769586312	0.100297513594748	-0.0783077103118737	-0.394695173159333	0.150080424135151	-0.0660336876550109	0.111966232404296	0.0231397833494665	0.178740358272662	-0.198749716527446	-0.232641817605001	0.170280647749132	-0.0137236304371264	-0.206932359846349	-0.095243601989353	0.205648648909961	0.101275964128701	0.0051115685444927	-0.288903979014378	0.00916142210648461	0.253692246879067	0.106114871775492	0.181148187277894	0.155665811031545	0.180576867464116	-0.25884743405162
CD4+ memory T-cells	0.254525642644661	0.566825002516696	-0.059590537748605	0.0548178990434882	0.478169331709278	-0.190544495794113	1	0.0974475378901941	0.618423403466508	-0.291394181526669	0.361841036651738	0.258184442776396	0.597330424166906	0.792566498937311	0.157417603124651	0.22942194928067	0.15239990944391	0.0187349877670673	0.058772817152074	-0.0318085404811685	0.582376188074856	0.381095054322748	0.200463585343334	-0.259872820011145	-0.0840499856322937	0.145609834300898	0.43542144416797	0.0559075976895338	0.289263069211116	0.265579610822587	-0.310984713047843	0.130910415359	0.701537548086748	0.702893954375985	0.133859069993449	0.168783784699349	0.230034129167171	0.364199578693614	0.32883252403548	0.239815606686976	0.152543241297421	0.451953519821419	0.00264057760668659	-0.200975731549478	0.205003053426567	-0.504744850874617	-0.0849863728809598	-0.359632072339437	0.105123670677079
CD4+ naive T-cells	0.106291444875806	0.0392612892528564	-0.0339828775425205	-0.0836422124314642	0.00285477543736516	-0.0245400572808702	0.0974475378901941	1	0.122553593034959	-0.0581496336222558	-0.189281365849868	0.137531499202254	0.0504661030800546	0.0604478412719831	-0.0617676492932442	0.0696308138081442	-0.0393347360139311	0.0329861158115522	0.0520081609548441	0.0700838094338028	0.0789343201153754	-0.0684418353140654	-0.085321711879257	-0.0476293309949814	0.0896482386487964	0.105180176152061	-0.0373473029543063	0.200640246965454	0.113158916596039	-0.0390652848089517	-0.126384408668105	-0.0893376390994444	-0.048246828948782	-0.0198657620394959	-0.175935982876296	-0.0546345138231872	-0.00387479866306929	0.0206423110295402	0.0297360742681038	0.062858657763844	0.109215971293373	-0.119160999841203	-0.0515173699979048	-0.070364438803561	-0.0550265001774519	-0.0512236655112557	0.081066578312768	-0.0517547213213891	-0.116510487100727
CD4+ T-cells	0.213060940686201	0.317466391828051	-0.00296192347426202	0.156358056861355	0.416691536479627	-0.0704327546510314	0.618423403466508	0.122553593034959	1	-0.0840434193003072	0.243341433511433	0.274539976457576	0.45500141745089	0.643069216733305	0.167747493654116	0.164533457841985	0.187006981219579	0.176014810999325	-0.112579266782586	-0.0637473009385466	0.362110378131292	0.121761080065863	0.183830121612927	-0.242495782294902	-0.0717772140585	0.103134300675091	0.188729437470809	0.0470979897521395	0.167936568627487	0.233150039936616	-0.315881723896753	0.0750957985825258	0.383640825056693	0.401369624387645	-0.0619852256199244	0.202111005830698	0.0243590653037388	0.304768531803493	0.221319857306225	0.0122516984763652	0.214325039565578	0.149927711275072	0.0213943677734136	-0.245282106153179	0.0595851348505407	-0.356571821937843	-0.0475091631835652	-0.0543855732293204	0.0712255217161488
CD4+ Tcm	-0.252091936523707	-0.0333130259546215	0.0310292849917469	-0.320164012346331	0.0454099490991499	0.153558236845324	-0.291394181526669	-0.0581496336222558	-0.0840434193003072	1	0.00620072187223764	-0.0709021850623812	-0.0493756330728252	-0.148264184070689	-0.101608473937941	0.0271875308125839	-0.171521739194178	0.0422906590500815	-0.096679055143179	0.0903489495170176	-0.135357364117292	-0.126661619007277	-0.00838840912010034	0.417156906707539	0.0303869408800803	-0.127116632752347	-0.164643210521402	-0.09143251731032	-0.0487413451557655	-0.0524887821914774	0.343958618596711	0.0163934882687689	-0.253888192356153	-0.262191211306069	0.0481569224522396	0.134783297250856	-0.0420900891369609	-0.193582601428759	0.150314809275013	-0.172800528608114	0.0518821603148772	-0.14544516889945	0.0900593216788235	0.171313858384155	0.0444236270423167	0.19667733238284	0.131799760844627	0.0110190394738882	-0.0690668693408413
CD4+ Tem	0.0232615327999639	0.356950604392865	-0.0737696885743268	-0.00253343069740839	0.332136693442112	0.0109528748529285	0.361841036651738	-0.189281365849868	0.243341433511433	0.00620072187223764	1	0.0401685976455843	0.390888819450403	0.37711563501856	0.202759050237837	0.213465156715348	-0.0537422357560039	-0.15817536625515	-0.0844285613853632	-0.156344682232947	0.360558475828193	0.2245568990591	0.0463023628921861	0.11925061977578	-0.235954591539356	-0.023911448021559	0.178109329855541	-0.0885403028277957	0.145974529846351	0.150831012640566	0.0367463399665729	0.207406355499534	0.358338334740404	0.343622262776838	0.359186012629206	0.158134406169864	0.238280996361986	0.159722473254617	0.344718957718847	0.158121048282893	-0.0868984229814563	0.34879178027097	0.0315792298244239	0.174079297357434	0.24575883769182	-0.119355833858547	0.00978664896840532	-0.165550139663215	0.0532533612711495
CD8+ naive T-cells	0.122037409962822	0.180433203354948	-0.0452795469138404	0.0836229370496622	0.196117645544122	-0.0216048641553347	0.258184442776396	0.137531499202254	0.274539976457576	-0.0709021850623812	0.0401685976455843	1	0.419290335086534	0.379245983700589	0.169015508158493	-0.0938162779770352	0.0321361280692256	0.242299903450231	-0.0391091074449494	0.0910097680657789	0.111152654786307	0.0500325962749264	0.151361241357388	-0.0271951337390858	0.0888935049444531	0.037479110672151	0.0855536117939758	0.0883169132449451	-0.0273731529535844	-0.00866259811051463	-0.0679841369166424	-0.138074173376064	0.177198250552076	0.187968015962491	-0.161184131295095	0.240121908490777	-0.08053840227689	-0.0747273511395458	0.0614698123537275	-0.0708155528115861	0.249248745917	0.109914697306775	-0.0914708349272605	-0.198640146130345	-0.0544838998210427	-0.217421901677598	-0.0278142157043529	-0.198573979108886	-0.0462327209090269
CD8+ T-cells	0.167965922771261	0.522509899811807	0.0202322659227811	0.116663173033092	0.458923039487871	-0.0652494619370759	0.597330424166906	0.0504661030800546	0.45500141745089	-0.0493756330728252	0.390888819450403	0.419290335086534	1	0.804353031796201	0.270418936608228	0.238981266894405	0.0179755347045922	0.0802647042176926	-0.06944967591334	-0.0417388303387177	0.48955685804182	0.243752532966478	0.179367294136788	-0.16138483871978	-0.102934238988918	0.102695563839375	0.3074153580618	0.0807957934235205	0.255368909929295	0.224233366262919	-0.233539095501534	0.0737319812131109	0.506856759661567	0.503542990150137	0.178365987959631	0.239421024234763	0.111423631810012	0.303824194537176	0.399415127431888	0.125392032976846	0.105435823827064	0.325711623869215	-0.0329877971444911	-0.0917315437477979	0.128640926016124	-0.288788005295933	0.024817174118382	-0.0982831023924703	-0.0216525710475319
CD8+ Tcm	0.240016958924647	0.633575093418977	-0.022338726754899	0.124068599959411	0.5766515392087	-0.0442025560344287	0.792566498937311	0.0604478412719831	0.643069216733305	-0.148264184070689	0.37711563501856	0.379245983700589	0.804353031796201	1	0.264792562443773	0.301049881892845	0.133963134365002	0.0795111082689752	-0.040033521630486	-0.0236868336020961	0.666518490699728	0.278808804028867	0.215368586273513	-0.229162367547797	-0.0847455602286559	0.170856794322586	0.352419916044627	0.0409130197430723	0.356271043252333	0.34352507530199	-0.325817726817586	0.117846870026072	0.658492471778984	0.656137511141269	0.152189523031416	0.244053835102352	0.134330916490216	0.386173327739512	0.404789545454282	0.133771448843584	0.213039098492871	0.38275258430974	0.0823294113749456	-0.234154316160709	0.126415723054217	-0.415130382236361	0.0275119387235881	-0.162998693409722	0.00301203450761414
CD8+ Tem	0.155400016191286	0.234514219613238	-0.0862510463884706	0.207242955733609	0.130651955070358	0.290874106253434	0.157417603124651	-0.0617676492932442	0.167747493654116	-0.101608473937941	0.202759050237837	0.169015508158493	0.270418936608228	0.264792562443773	1	0.0328369369997807	-0.0586234463734795	0.0278111403961024	-0.0220631010316414	-0.125653466066587	0.121852175165921	-0.0920000118753502	0.00972455527534146	-0.0029020276676247	-0.131010784093559	0.0299568308268444	-0.127223603074387	0.0576644152707873	-0.0730768980005498	0.0800265866357998	-0.08174296696841	-0.00537109142278644	0.195959442808907	0.203260942593549	0.165861473729959	0.0506535190075036	-0.285149762089841	0.190008660313558	0.101470181889498	-0.0069051371523603	0.0397283974733089	-0.0199134458330073	-0.016355867859311	0.0525758621899783	-0.00156395453027571	-0.197204695704073	-0.0718566253153464	-0.0825072131762786	-0.146307941793506
cDC	0.188576746063365	0.272409941151035	0.0655009622364243	-1.44284125062006e-05	0.147905109786358	0.218393900180062	0.22942194928067	0.0696308138081442	0.164533457841985	0.0271875308125839	0.213465156715348	-0.0938162779770352	0.238981266894405	0.301049881892845	0.0328369369997807	1	0.0554044088965747	-0.202354272541896	-0.172090921707241	-0.0811942851538571	0.592348667149162	0.231880657057033	0.208246866866871	-0.0178002485991476	0.0242170448501288	0.168887406282525	0.294896857101914	0.022435276858649	0.437512593586014	0.531444624839823	-0.022335063872408	0.334098105837891	0.189114585462859	0.147029952677658	0.359583426296601	0.200776501038697	0.221114183485001	0.0897244481181463	0.179349170474265	0.0977901535009774	0.0198389692794474	0.188012296356276	-0.0307876229359218	0.0891364066977267	0.258121725648994	0.0547599373182884	0.105176535743172	0.0698113902452067	-0.0832136448035451
Chondrocytes	0.120389900344786	0.016542515716567	0.107523183756608	0.313356632901767	-0.0195019652532611	-0.127838782318365	0.15239990944391	-0.0393347360139311	0.187006981219579	-0.171521739194178	-0.0537422357560039	0.0321361280692256	0.0179755347045922	0.133963134365002	-0.0586234463734795	0.0554044088965747	1	0.0550923472707245	-0.20647923714009	0.0687563187267375	0.150123569501767	0.128814462202989	0.200112893769671	-0.255105529302287	-0.0143550886561249	0.416088211716415	0.219007586293311	0.11215518120334	0.34464831756314	0.214507651881429	-0.250603903964984	0.119984642636834	0.149399708619175	0.151072545187276	-0.125463604889768	0.109329987829515	0.0920385318895438	0.222710622823139	-0.144975366099383	-0.186502976181672	0.0851853949768327	0.121541642922433	-0.145652673068598	-0.258770513520648	0.0271669921854654	0.0504222931055775	-0.096993638616332	0.204701763532636	0.0184693797169296
Class-switched memory B-cells	0.0042207866899797	-0.0721912543412592	0.0914106110983442	0.0600056066505381	0.0661244483561966	-0.181459632438765	0.0187349877670673	0.0329861158115522	0.176014810999325	0.0422906590500815	-0.15817536625515	0.242299903450231	0.0802647042176926	0.0795111082689752	0.0278111403961024	-0.202354272541896	0.0550923472707245	1	-0.284814917492965	0.145818918548107	-0.0526897791750762	-0.247497169675775	0.257482417133839	-0.164797385688238	0.0300488003871957	-0.019616395216436	-0.0276220638098927	0.0266904380039432	-0.0883858788458189	-0.0265415867498566	-0.0403135476249204	-0.339008013241632	-0.0786392621368199	-0.0432737335715675	-0.564807348146108	0.415719437363599	-0.273062608027316	-0.126399399876152	-0.140715094882358	-0.595051611983688	0.334021777630748	0.0314217533998041	-0.0575372800624482	-0.59546572044953	-0.345087603146449	-0.0298909168617734	-0.0148290914438752	0.0144713051537962	0.224402284798054
CLP	-0.0136396189323839	0.0763793653196457	-0.0748964957833367	-0.167974072758009	-0.0601509773123266	0.0117230339389626	0.058772817152074	0.0520081609548441	-0.112579266782586	-0.096679055143179	-0.0844285613853632	-0.0391091074449494	-0.06944967591334	-0.040033521630486	-0.0220631010316414	-0.172090921707241	-0.20647923714009	-0.284814917492965	1	-0.039740368317874	-0.107262919093476	-0.139013687596257	-0.43967665232746	0.0474183989679699	0.0933439324799295	-0.113251709354957	-0.22069521505303	-0.076085456569556	-0.200768974088896	-0.354784755359063	-0.019488160260972	-0.127125879359301	-0.0938145970919792	-0.127033247534696	0.145454611154703	-0.525117150265296	0.0217351555588873	-0.115250415973215	0.0178608067242302	0.451749477384683	-0.147335180775797	-0.245644407202444	0.0758754880285099	0.209093116370889	-0.105957441274549	-0.155052640282792	-0.0536195129127464	-0.121027630529839	-0.138504296476897
CMP	0.0122980896837691	-0.0690838736900879	0.125450323769617	0.0484566568347598	0.0356449081046988	-0.0448257997882607	-0.0318085404811685	0.0700838094338028	-0.0637473009385466	0.0903489495170176	-0.156344682232947	0.0910097680657789	-0.0417388303387177	-0.0236868336020961	-0.125653466066587	-0.0811942851538571	0.0687563187267375	0.145818918548107	-0.039740368317874	1	-0.0686739902804256	-0.0411137353239702	0.177690836477815	0.0261928622711844	0.14112768713289	0.0478705584393284	0.0703458821100587	0.0178811430701791	0.0547527172943987	-0.0390281521495445	0.0675096458571256	-0.100735144672517	-0.123635904754678	-0.0980780740870367	-0.0853823142933931	0.239217959765293	0.139883988303672	-0.133616559088071	-0.00686317017083366	-0.212593802775856	0.095112840775107	0.0303452617414203	0.00785157829889528	-0.192576206903091	-0.0976177055064079	0.0713363383227549	0.0519277357959313	0.0352408133535649	0.128727076578575
DC	0.238293558549247	0.539496788059171	-0.128590868550987	0.142219330860703	0.431427562053564	0.0190644784101999	0.582376188074856	0.0789343201153754	0.362110378131292	-0.135357364117292	0.360558475828193	0.111152654786307	0.48955685804182	0.666518490699728	0.121852175165921	0.592348667149162	0.150123569501767	-0.0526897791750762	-0.107262919093476	-0.0686739902804256	1	0.383006993643747	0.262847388098699	-0.178669375458695	-0.0212660467489381	0.118005569496494	0.405784837492915	0.0874535644622457	0.462849039217917	0.678142228717873	-0.244055735450888	0.321122289366306	0.609155362115228	0.607014983760521	0.255333396619383	0.294125661392584	0.305714320671154	0.381247032139999	0.388341246120359	0.232751384192298	0.167406998941325	0.477037360203634	0.056327064157042	-0.0923563059739196	0.321384388930592	-0.270810049621418	0.036724814342379	-0.151819400804095	-0.0200974477498037
Endothelial cells	0.187537712909862	0.255603098041389	0.0303691644408743	0.113302343226126	0.0716190135053946	-0.216692112754968	0.381095054322748	-0.0684418353140654	0.121761080065863	-0.126661619007277	0.2245568990591	0.0500325962749264	0.243752532966478	0.278808804028867	-0.0920000118753502	0.231880657057033	0.128814462202989	-0.247497169675775	-0.139013687596257	-0.0411137353239702	0.383006993643747	1	0.182775188868441	-0.0578574018006861	-0.105149657668522	0.126369631953089	0.40428952807268	-0.0970803538453938	0.298956600812184	0.384701833698607	0.0129924364454208	0.616209749996769	0.531087512611273	0.575748277294883	0.193760982826577	0.127057754560982	0.506724265422791	0.242700561339358	0.187431599685108	0.177362469210231	-0.0341778347117389	0.608852442479423	0.0503771001413717	0.154853742591583	0.784244077087424	-0.207972754729645	-0.0559447112002459	-0.347239274038542	0.207759531327508
Eosinophils	0.0379761034166434	-0.0376230064984087	-0.0143160548593983	0.179205048103292	0.17847894071861	-0.232790855353404	0.200463585343334	-0.085321711879257	0.183830121612927	-0.00838840912010034	0.0463023628921861	0.151361241357388	0.179367294136788	0.215368586273513	0.00972455527534146	0.208246866866871	0.200112893769671	0.257482417133839	-0.43967665232746	0.177690836477815	0.262847388098699	0.182775188868441	1	0.00680695812513413	0.0021791658372032	0.0429270704740256	0.537202650428912	-0.00758841026921396	0.35678143438365	0.387053752151681	0.103224158506857	0.128235858313518	0.154640896648679	0.205594067304585	-0.125526002024572	0.50356182508549	0.136596810624815	0.0126139080543356	0.0639397051884478	-0.327080326193517	0.146231573575929	0.361014299075803	-0.0117362207674844	-0.320280655407622	0.0733890997867962	-0.0098293993789187	-0.071077996567171	-0.00861622282024466	0.323999652808245
Epithelial cells	-0.497606344025276	-0.109683939780292	-0.19155140914127	-0.321104900220303	0.041266048071007	0.18791769586312	-0.259872820011145	-0.0476293309949814	-0.242495782294902	0.417156906707539	0.11925061977578	-0.0271951337390858	-0.16138483871978	-0.229162367547797	-0.0029020276676247	-0.0178002485991476	-0.255105529302287	-0.164797385688238	0.0474183989679699	0.0261928622711844	-0.178669375458695	-0.0578574018006861	0.00680695812513413	1	0.0838561202621836	-0.306174961141211	-0.198497125985479	-0.264370059319325	-0.273949257186894	-0.124842157023432	0.843945766116377	-0.0365754754839888	-0.186419994138097	-0.141108718909067	0.0998143403982754	0.0360132553279115	0.0603059251257654	-0.308782266822735	0.201458047563986	0.053941941280746	-0.183447492312691	0.00786331604174077	0.078799061466517	0.27711856782135	0.0921990195770369	0.098984056476033	0.0973061887208068	-0.429081687513673	0.15747469380969
Erythrocytes	-0.0415049397845957	-0.0777026121875382	0.0105007677850822	0.0915838115195333	-0.0685615964461598	0.100297513594748	-0.0840499856322937	0.0896482386487964	-0.0717772140585	0.0303869408800803	-0.235954591539356	0.0888935049444531	-0.102934238988918	-0.0847455602286559	-0.131010784093559	0.0242170448501288	-0.0143550886561249	0.0300488003871957	0.0933439324799295	0.14112768713289	-0.0212660467489381	-0.105149657668522	0.0021791658372032	0.0838561202621836	1	0.0671307193277913	-0.111602431096294	0.0108775904443482	0.013471928609882	0.073320519330148	0.0754547347699871	0.00885057574034446	-0.150781293525545	-0.102721356404067	-0.101586655226345	0.0183574267176389	0.0868432973201247	-0.0946248749881862	-0.115514150131677	-0.0501167881438401	0.123977453904644	-0.190162122238631	0.0260464468828935	-0.128056633378082	-0.0744375027496298	0.0850828367109901	0.0673464545268161	0.0557449571474839	-0.0738835057910276
Fibroblasts	0.202321757607834	0.0901136766057425	0.277818962256909	0.200611520494001	-0.0297210359227446	-0.0783077103118737	0.145609834300898	0.105180176152061	0.103134300675091	-0.127116632752347	-0.023911448021559	0.037479110672151	0.102695563839375	0.170856794322586	0.0299568308268444	0.168887406282525	0.416088211716415	-0.019616395216436	-0.113251709354957	0.0478705584393284	0.118005569496494	0.126369631953089	0.0429270704740256	-0.306174961141211	0.0671307193277913	1	0.21692292359517	0.2948174294454	0.390297794373424	0.0691910831748134	-0.323878035025147	0.0136284156742123	0.157407950744455	0.107318035174625	0.042771211376261	0.004585665924666	0.1291060979206	0.253434906234856	-0.0173185699312145	-0.157628004389088	0.231405877343677	0.0087185048886236	-0.0468170240998865	-0.274538855513039	0.0121800365471517	0.116046037213271	0.0861614243268514	0.181682902320224	-0.0789911081457886
GMP	0.12631635289985	0.164633870029878	0.0328141711187842	0.16526877061285	0.106316441634547	-0.394695173159333	0.43542144416797	-0.0373473029543063	0.188729437470809	-0.164643210521402	0.178109329855541	0.0855536117939758	0.3074153580618	0.352419916044627	-0.127223603074387	0.294896857101914	0.219007586293311	-0.0276220638098927	-0.22069521505303	0.0703458821100587	0.405784837492915	0.40428952807268	0.537202650428912	-0.198497125985479	-0.111602431096294	0.21692292359517	1	0.00384580480823045	0.396454299165294	0.364667679092341	-0.100463389657603	0.176962883044024	0.418886115314885	0.438800621287946	0.0839548393242292	0.330915020902172	0.359577203118686	0.167240775783823	0.0978511114442791	-0.00249588466062313	0.118302376908524	0.509962612688128	0.0876058592338289	-0.0934030722947288	0.155423329729721	-0.181472094401792	-0.094630207972999	-0.102105436940893	0.253236962020759
Hepatocytes	0.16051587535865	0.00907806368638845	0.0120052446572975	0.0514798554326868	0.034874398806671	0.150080424135151	0.0559075976895338	0.200640246965454	0.0470979897521395	-0.09143251731032	-0.0885403028277957	0.0883169132449451	0.0807957934235205	0.0409130197430723	0.0576644152707873	0.022435276858649	0.11215518120334	0.0266904380039432	-0.076085456569556	0.0178811430701791	0.0874535644622457	-0.0970803538453938	-0.00758841026921396	-0.264370059319325	0.0108775904443482	0.2948174294454	0.00384580480823045	1	0.228948320893564	0.0602306468108197	-0.378539333986396	0.0206531478219976	-0.0446414925313263	-0.0664075484401359	-0.0339817942059403	-0.0773068964667805	0.0571007282426304	0.123459102275166	0.0312987574092796	-0.0156095491665298	0.210645058966138	-0.134245132576083	-0.063146151680583	-0.188286997431259	-0.0245721346600485	0.0926675857166015	0.0553904689189687	0.206501404080654	-0.130039758474516
HSC	0.266785024368158	0.292199935794639	0.124386302931635	0.126970869200661	0.144422827305048	-0.0660336876550109	0.289263069211116	0.113158916596039	0.167936568627487	-0.0487413451557655	0.145974529846351	-0.0273731529535844	0.255368909929295	0.356271043252333	-0.0730768980005498	0.437512593586014	0.34464831756314	-0.0883858788458189	-0.200768974088896	0.0547527172943987	0.462849039217917	0.298956600812184	0.35678143438365	-0.273949257186894	0.013471928609882	0.390297794373424	0.396454299165294	0.228948320893564	1	0.343937283345575	-0.317761135397034	0.401597339008167	0.228075772001231	0.219226101389863	0.111508984195933	0.185225173227376	0.314766852738708	0.25007807126093	0.0952043687657522	-0.0817248039031083	0.236904825364518	0.206448296426509	0.019615799289284	-0.231985416236492	0.258824721923832	0.0659300505805451	0.00188280552199094	0.263285617010781	0.0172035152278095
iDC	0.122325038841247	0.0760843519793676	-0.0719521755095349	0.251742117242664	0.219299619734783	0.111966232404296	0.265579610822587	-0.0390652848089517	0.233150039936616	-0.0524887821914774	0.150831012640566	-0.00866259811051463	0.224233366262919	0.34352507530199	0.0800265866357998	0.531444624839823	0.214507651881429	-0.0265415867498566	-0.354784755359063	-0.0390281521495445	0.678142228717873	0.384701833698607	0.387053752151681	-0.124842157023432	0.073320519330148	0.0691910831748134	0.364667679092341	0.0602306468108197	0.343937283345575	1	-0.102638998594287	0.397478131024828	0.421731282245318	0.450496074642158	0.113762591797316	0.439592503993545	0.272090323663067	0.281870747909278	0.188118158013298	-0.0306516536571387	0.117082607451239	0.423083396609455	-0.0465675611228145	-0.090254463814441	0.362497491720953	-0.11229445441557	0.00287876016155821	-0.038189478514468	0.0251070178972703
Keratinocytes	-0.459866507647563	-0.241162691321658	-0.13900992122394	-0.250918503936692	-0.0710541085717844	0.0231397833494665	-0.310984713047843	-0.126384408668105	-0.315881723896753	0.343958618596711	0.0367463399665729	-0.0679841369166424	-0.233539095501534	-0.325817726817586	-0.08174296696841	-0.022335063872408	-0.250603903964984	-0.0403135476249204	-0.019488160260972	0.0675096458571256	-0.244055735450888	0.0129924364454208	0.103224158506857	0.843945766116377	0.0754547347699871	-0.323878035025147	-0.100463389657603	-0.378539333986396	-0.317761135397034	-0.102638998594287	1	-0.068733491467592	-0.185319152517693	-0.129565552758949	0.045544629666745	0.153786842523362	0.0333105480078961	-0.340487813044105	0.0780942296229458	-0.0934536809306671	-0.21422619885108	0.168018928862051	-0.00930566183375661	0.253376547563059	0.06029654179118	0.195175639914055	0.0412265678179352	-0.446626868726195	0.256697288025348
ly Endothelial cells	0.0983235580213837	0.251134611329132	0.0298262230908935	0.164994192678001	0.165773189769452	0.178740358272662	0.130910415359	-0.0893376390994444	0.0750957985825258	0.0163934882687689	0.207406355499534	-0.138074173376064	0.0737319812131109	0.117846870026072	-0.00537109142278644	0.334098105837891	0.119984642636834	-0.339008013241632	-0.127125879359301	-0.100735144672517	0.321122289366306	0.616209749996769	0.128235858313518	-0.0365754754839888	0.00885057574034446	0.0136284156742123	0.176962883044024	0.0206531478219976	0.401597339008167	0.397478131024828	-0.068733491467592	1	0.194409257571432	0.241487260993588	0.321976233685892	0.0604568363820977	0.423996093828996	0.21316119443798	0.29005517506672	0.121757802101478	-0.021631804713146	0.261702621558695	0.0658834005309354	0.26919329797161	0.775579869076026	0.0801899561503117	0.0211009929829752	0.105887533355148	0.0375292765697351
Macrophages	0.195319859139554	0.530340317826226	-0.0279098875346906	0.115506984747911	0.327046893064018	-0.198749716527446	0.701537548086748	-0.048246828948782	0.383640825056693	-0.253888192356153	0.358338334740404	0.177198250552076	0.506856759661567	0.658492471778984	0.195959442808907	0.189114585462859	0.149399708619175	-0.0786392621368199	-0.0938145970919792	-0.123635904754678	0.609155362115228	0.531087512611273	0.154640896648679	-0.186419994138097	-0.150781293525545	0.157407950744455	0.418886115314885	-0.0446414925313263	0.228075772001231	0.421731282245318	-0.185319152517693	0.194409257571432	1	0.956533278046514	0.317639105670158	0.226523239198663	0.180727602898797	0.463487731221817	0.324434791215006	0.219699884440269	0.0936299661872759	0.65490004235986	0.0783561139091002	-0.0660035460945042	0.321218854554571	-0.4181524401025	-0.0520315065985812	-0.422089804785211	0.0377189832949796
Macrophages M1	0.155407931074359	0.50622401473612	-0.0498191873729161	0.150642245506405	0.346643953140024	-0.232641817605001	0.702893954375985	-0.0198657620394959	0.401369624387645	-0.262191211306069	0.343622262776838	0.187968015962491	0.503542990150137	0.656137511141269	0.203260942593549	0.147029952677658	0.151072545187276	-0.0432737335715675	-0.127033247534696	-0.0980780740870367	0.607014983760521	0.575748277294883	0.205594067304585	-0.141108718909067	-0.102721356404067	0.107318035174625	0.438800621287946	-0.0664075484401359	0.219226101389863	0.450496074642158	-0.129565552758949	0.241487260993588	0.956533278046514	1	0.219127284829686	0.286942707790949	0.203031201781291	0.461114458594983	0.336548249280865	0.183403885333495	0.09243704266886	0.674899413255814	0.0722423785607195	-0.069304134308701	0.359597092524573	-0.423352394191768	-0.0862152000628446	-0.473314675518467	0.110895024755786
Macrophages M2	0.0814899930683167	0.335791063723217	-0.0259063115211076	-0.00590843597906967	0.100069934616018	0.170280647749132	0.133859069993449	-0.175935982876296	-0.0619852256199244	0.0481569224522396	0.359186012629206	-0.161184131295095	0.178365987959631	0.152189523031416	0.165861473729959	0.359583426296601	-0.125463604889768	-0.564807348146108	0.145454611154703	-0.0853823142933931	0.255333396619383	0.193760982826577	-0.125526002024572	0.0998143403982754	-0.101586655226345	0.042771211376261	0.0839548393242292	-0.0339817942059403	0.111508984195933	0.113762591797316	0.045544629666745	0.321976233685892	0.317639105670158	0.219127284829686	1	-0.140050387372831	0.155820673893273	0.211178010591826	0.304211529988253	0.406136689555252	-0.204527218297612	0.168312658984437	0.0787992043157664	0.489094016589327	0.337138549399632	0.136804343136455	0.108007202161735	-0.0650127816382593	-0.193851215478222
Mast cells	0.0436348038583661	0.00131613085934603	0.0192468127994647	0.152002601734742	0.290704557635535	-0.0137236304371264	0.168783784699349	-0.0546345138231872	0.202111005830698	0.134783297250856	0.158134406169864	0.240121908490777	0.239421024234763	0.244053835102352	0.0506535190075036	0.200776501038697	0.109329987829515	0.415719437363599	-0.525117150265296	0.239217959765293	0.294125661392584	0.127057754560982	0.50356182508549	0.0360132553279115	0.0183574267176389	0.004585665924666	0.330915020902172	-0.0773068964667805	0.185225173227376	0.439592503993545	0.153786842523362	0.0604568363820977	0.226523239198663	0.286942707790949	-0.140050387372831	1	-0.0305106949870843	-0.0183639425221131	0.141495219025453	-0.390592420160594	0.138905173535886	0.466812532905397	-0.137249105621877	-0.245814024443296	0.0644470755570932	0.0504550249334133	0.0209639186974561	-0.115541893979215	0.257012794612002
Megakaryocytes	0.0702160479326379	0.0715557405907216	0.0198078830800502	-0.00892896956729217	0.121648727506736	-0.206932359846349	0.230034129167171	-0.00387479866306929	0.0243590653037388	-0.0420900891369609	0.238280996361986	-0.08053840227689	0.111423631810012	0.134330916490216	-0.285149762089841	0.221114183485001	0.0920385318895438	-0.273062608027316	0.0217351555588873	0.139883988303672	0.305714320671154	0.506724265422791	0.136596810624815	0.0603059251257654	0.0868432973201247	0.1291060979206	0.359577203118686	0.0571007282426304	0.314766852738708	0.272090323663067	0.0333105480078961	0.423996093828996	0.180727602898797	0.203031201781291	0.155820673893273	-0.0305106949870843	1	0.065310716003344	0.166512349856412	0.211440224205496	-0.00994968125165798	0.34179461506632	0.087470432258344	0.0304553314592949	0.435921555022184	-0.044152248627285	0.0162643384689498	-0.098375903186631	0.157942928734649
Melanocytes	0.215933747481793	0.335740898922472	0.119804674173513	0.223190642509445	0.146646063887214	-0.095243601989353	0.364199578693614	0.0206423110295402	0.304768531803493	-0.193582601428759	0.159722473254617	-0.0747273511395458	0.303824194537176	0.386173327739512	0.190008660313558	0.0897244481181463	0.222710622823139	-0.126399399876152	-0.115250415973215	-0.133616559088071	0.381247032139999	0.242700561339358	0.0126139080543356	-0.308782266822735	-0.0946248749881862	0.253434906234856	0.167240775783823	0.123459102275166	0.25007807126093	0.281870747909278	-0.340487813044105	0.21316119443798	0.463487731221817	0.461114458594983	0.211178010591826	-0.0183639425221131	0.065310716003344	1	0.196392784282548	0.141013066529114	0.0275650283024161	0.232488968897355	0.0442117383080471	-0.0691568604475988	0.168781238186979	-0.195892498237811	-0.0768492808317125	0.0102415109273876	-0.00521296921991028
Memory B-cells	-0.170281911140027	0.508718647404513	-0.078161864049164	-0.102914245623627	0.715651509158207	0.205648648909961	0.32883252403548	0.0297360742681038	0.221319857306225	0.150314809275013	0.344718957718847	0.0614698123537275	0.399415127431888	0.404789545454282	0.101470181889498	0.179349170474265	-0.144975366099383	-0.140715094882358	0.0178608067242302	-0.00686317017083366	0.388341246120359	0.187431599685108	0.0639397051884478	0.201458047563986	-0.115514150131677	-0.0173185699312145	0.0978511114442791	0.0312987574092796	0.0952043687657522	0.188118158013298	0.0780942296229458	0.29005517506672	0.324434791215006	0.336548249280865	0.304211529988253	0.141495219025453	0.166512349856412	0.196392784282548	1	0.267849528902025	-0.0250495355509148	0.322678640981167	0.131355435709403	0.152524965744749	0.274236381765277	-0.134058663070377	0.240326237348783	-0.188830618196985	0.0917836172768637
MEP	-0.0332083999250085	0.201484243059407	-0.195587904228665	-0.237565210938143	0.140710499869585	0.101275964128701	0.239815606686976	0.062858657763844	0.0122516984763652	-0.172800528608114	0.158121048282893	-0.0708155528115861	0.125392032976846	0.133771448843584	-0.0069051371523603	0.0977901535009774	-0.186502976181672	-0.595051611983688	0.451749477384683	-0.212593802775856	0.232751384192298	0.177362469210231	-0.327080326193517	0.053941941280746	-0.0501167881438401	-0.157628004389088	-0.00249588466062313	-0.0156095491665298	-0.0817248039031083	-0.0306516536571387	-0.0934536809306671	0.121757802101478	0.219699884440269	0.183403885333495	0.406136689555252	-0.390592420160594	0.211440224205496	0.141013066529114	0.267849528902025	1	-0.347283618833032	0.0294727844939486	0.139021851487231	0.441883347750523	0.214341824030075	-0.167820646676424	-0.073733291100395	-0.220129619171701	-0.146212025404131
Mesangial cells	0.140068589485559	0.124107546614155	0.0956492278137842	0.150771051829334	0.0277769030457654	0.0051115685444927	0.152543241297421	0.109215971293373	0.214325039565578	0.0518821603148772	-0.0868984229814563	0.249248745917	0.105435823827064	0.213039098492871	0.0397283974733089	0.0198389692794474	0.0851853949768327	0.334021777630748	-0.147335180775797	0.095112840775107	0.167406998941325	-0.0341778347117389	0.146231573575929	-0.183447492312691	0.123977453904644	0.231405877343677	0.118302376908524	0.210645058966138	0.236904825364518	0.117082607451239	-0.21422619885108	-0.021631804713146	0.0936299661872759	0.09243704266886	-0.204527218297612	0.138905173535886	-0.00994968125165798	0.0275650283024161	-0.0250495355509148	-0.347283618833032	1	0.0119480173864246	-0.0680465690800297	-0.398492111561276	-0.037910421620812	-0.0739423417821599	0.0108618045290845	0.144571668379998	0.0321858256946296
Monocytes	0.00319938278596807	0.290963464542218	-0.0479818274216771	0.130684159216675	0.304648616470623	-0.288903979014378	0.451953519821419	-0.119160999841203	0.149927711275072	-0.14544516889945	0.34879178027097	0.109914697306775	0.325711623869215	0.38275258430974	-0.0199134458330073	0.188012296356276	0.121541642922433	0.0314217533998041	-0.245644407202444	0.0303452617414203	0.477037360203634	0.608852442479423	0.361014299075803	0.00786331604174077	-0.190162122238631	0.0087185048886236	0.509962612688128	-0.134245132576083	0.206448296426509	0.423083396609455	0.168018928862051	0.261702621558695	0.65490004235986	0.674899413255814	0.168312658984437	0.466812532905397	0.34179461506632	0.232488968897355	0.322678640981167	0.0294727844939486	0.0119480173864246	1	-0.0515286612319444	-0.00908484137938152	0.337208000715175	-0.221202843068709	-0.0581561313173885	-0.422069934658323	0.458240843687928
MPP	-0.148361809301113	0.152198926740752	-0.0760092071640421	-0.0633289069148285	0.0525193733331765	0.00916142210648461	0.00264057760668659	-0.0515173699979048	0.0213943677734136	0.0900593216788235	0.0315792298244239	-0.0914708349272605	-0.0329877971444911	0.0823294113749456	-0.016355867859311	-0.0307876229359218	-0.145652673068598	-0.0575372800624482	0.0758754880285099	0.00785157829889528	0.056327064157042	0.0503771001413717	-0.0117362207674844	0.078799061466517	0.0260464468828935	-0.0468170240998865	0.0876058592338289	-0.063146151680583	0.019615799289284	-0.0465675611228145	-0.00930566183375661	0.0658834005309354	0.0783561139091002	0.0722423785607195	0.0787992043157664	-0.137249105621877	0.087470432258344	0.0442117383080471	0.131355435709403	0.139021851487231	-0.0680465690800297	-0.0515286612319444	1	0.0764023741017696	0.054329019707472	-0.105542823765042	0.00592350617752894	-0.0704012704173931	-0.0120410190817242
MSC	-0.0616807098963748	0.0674932789864106	-0.139097599356119	-0.12166273025157	-0.0840766978858487	0.253692246879067	-0.200975731549478	-0.070364438803561	-0.245282106153179	0.171313858384155	0.174079297357434	-0.198640146130345	-0.0917315437477979	-0.234154316160709	0.0525758621899783	0.0891364066977267	-0.258770513520648	-0.59546572044953	0.209093116370889	-0.192576206903091	-0.0923563059739196	0.154853742591583	-0.320280655407622	0.27711856782135	-0.128056633378082	-0.274538855513039	-0.0934030722947288	-0.188286997431259	-0.231985416236492	-0.090254463814441	0.253376547563059	0.26919329797161	-0.0660035460945042	-0.069304134308701	0.489094016589327	-0.245814024443296	0.0304553314592949	-0.0691568604475988	0.152524965744749	0.441883347750523	-0.398492111561276	-0.00908484137938152	0.0764023741017696	1	0.260446332835486	0.101067624612161	0.0453759583490663	-0.115017953346949	-0.220714949127868
mv Endothelial cells	0.0547480115794582	0.239041260081999	-0.0500329534214632	0.0692285196104491	0.104057028575002	0.106114871775492	0.205003053426567	-0.0550265001774519	0.0595851348505407	0.0444236270423167	0.24575883769182	-0.0544838998210427	0.128640926016124	0.126415723054217	-0.00156395453027571	0.258121725648994	0.0271669921854654	-0.345087603146449	-0.105957441274549	-0.0976177055064079	0.321384388930592	0.784244077087424	0.0733890997867962	0.0921990195770369	-0.0744375027496298	0.0121800365471517	0.155423329729721	-0.0245721346600485	0.258824721923832	0.362497491720953	0.06029654179118	0.775579869076026	0.321218854554571	0.359597092524573	0.337138549399632	0.0644470755570932	0.435921555022184	0.168781238186979	0.274236381765277	0.214341824030075	-0.037910421620812	0.337208000715175	0.054329019707472	0.260446332835486	1	-0.0122869085629582	0.0469910817313812	-0.216989741282266	0.0606912287636579
Myocytes	-0.13692440095572	-0.294260668670403	0.194951695112697	-0.0238855034232603	-0.242617005386507	0.181148187277894	-0.504744850874617	-0.0512236655112557	-0.356571821937843	0.19667733238284	-0.119355833858547	-0.217421901677598	-0.288788005295933	-0.415130382236361	-0.197204695704073	0.0547599373182884	0.0504222931055775	-0.0298909168617734	-0.155052640282792	0.0713363383227549	-0.270810049621418	-0.207972754729645	-0.0098293993789187	0.098984056476033	0.0850828367109901	0.116046037213271	-0.181472094401792	0.0926675857166015	0.0659300505805451	-0.11229445441557	0.195175639914055	0.0801899561503117	-0.4181524401025	-0.423352394191768	0.136804343136455	0.0504550249334133	-0.044152248627285	-0.195892498237811	-0.134058663070377	-0.167820646676424	-0.0739423417821599	-0.221202843068709	-0.105542823765042	0.101067624612161	-0.0122869085629582	1	0.133315056477182	0.407238183165154	-0.0786242650949491
naive B-cells	-0.0494878865903967	0.0561358222246302	0.0273792309257941	-0.0234230117987532	0.152764483904001	0.155665811031545	-0.0849863728809598	0.081066578312768	-0.0475091631835652	0.131799760844627	0.00978664896840532	-0.0278142157043529	0.024817174118382	0.0275119387235881	-0.0718566253153464	0.105176535743172	-0.096993638616332	-0.0148290914438752	-0.0536195129127464	0.0519277357959313	0.036724814342379	-0.0559447112002459	-0.071077996567171	0.0973061887208068	0.0673464545268161	0.0861614243268514	-0.094630207972999	0.0553904689189687	0.00188280552199094	0.00287876016155821	0.0412265678179352	0.0211009929829752	-0.0520315065985812	-0.0862152000628446	0.108007202161735	0.0209639186974561	0.0162643384689498	-0.0768492808317125	0.240326237348783	-0.073733291100395	0.0108618045290845	-0.0581561313173885	0.00592350617752894	0.0453759583490663	0.0469910817313812	0.133315056477182	1	0.0787430583086056	-0.146687119393568
Neurons	0.118064317797893	-0.149777855728777	0.240596515819617	0.245930880461195	-0.136743979397737	0.180576867464116	-0.359632072339437	-0.0517547213213891	-0.0543855732293204	0.0110190394738882	-0.165550139663215	-0.198573979108886	-0.0982831023924703	-0.162998693409722	-0.0825072131762786	0.0698113902452067	0.204701763532636	0.0144713051537962	-0.121027630529839	0.0352408133535649	-0.151819400804095	-0.347239274038542	-0.00861622282024466	-0.429081687513673	0.0557449571474839	0.181682902320224	-0.102105436940893	0.206501404080654	0.263285617010781	-0.038189478514468	-0.446626868726195	0.105887533355148	-0.422089804785211	-0.473314675518467	-0.0650127816382593	-0.115541893979215	-0.098375903186631	0.0102415109273876	-0.188830618196985	-0.220129619171701	0.144571668379998	-0.422069934658323	-0.0704012704173931	-0.115017953346949	-0.216989741282266	0.407238183165154	0.0787430583086056	1	-0.222599169551388
Neutrophils	-0.259078502778371	-0.0653623501929233	0.00739726728679689	-0.0341147986156214	0.0876937195762696	-0.25884743405162	0.105123670677079	-0.116510487100727	0.0712255217161488	-0.0690668693408413	0.0532533612711495	-0.0462327209090269	-0.0216525710475319	0.00301203450761414	-0.146307941793506	-0.0832136448035451	0.0184693797169296	0.224402284798054	-0.138504296476897	0.128727076578575	-0.0200974477498037	0.207759531327508	0.323999652808245	0.15747469380969	-0.0738835057910276	-0.0789911081457886	0.253236962020759	-0.130039758474516	0.0172035152278095	0.0251070178972703	0.256697288025348	0.0375292765697351	0.0377189832949796	0.110895024755786	-0.193851215478222	0.257012794612002	0.157942928734649	-0.00521296921991028	0.0917836172768637	-0.146212025404131	0.0321858256946296	0.458240843687928	-0.0120410190817242	-0.220714949127868	0.0606912287636579	-0.0786242650949491	-0.146687119393568	-0.222599169551388	1
NK cells	0.0573881944015129	-0.0394488304274935	-0.00920241200482219	0.0735816827584157	-0.0184978720355371	0.0948979683098967	-0.17282103529876	0.0023406040698914	-0.0447743458722686	0.0920400372844885	0.0214438206290457	-0.00442035503239218	-0.0412067988467453	-0.0687998476451656	0.0737607369908595	-0.0728147174143367	0.00223474989312568	-0.0629862107383602	-0.0492297805320348	-0.0286847987913548	-0.12100528013694	0.018844225935808	-0.0263063334821097	0.0580425052385707	0.0619250772919469	-0.0527749234741331	-0.0680581959413371	-0.0523546429056607	-0.0284772828796294	-0.0838352434132001	-0.00161666116668708	0.0986891941698279	-0.129104740384883	-0.14616694585228	0.0719583891410192	-0.0258599519173716	0.00154461605641194	-0.0236568271248829	0.0615156755755943	0.0647588425663083	-0.0834138016440971	-0.130244201767974	0.0956249973760029	0.0627757398550074	0.093705035024488	0.0717219080624641	-0.0793980527597867	0.145965247173421	0.00327565529272858
NKT	-0.0268618148153761	-0.0738824530126755	-0.00941218500638243	-0.0221999835071589	-0.0417996617438176	0.286504847546683	-0.316918019283432	-0.0319876764231787	-0.0639647318396956	0.333097268438676	0.0819533050204587	0.0071086125226406	-0.15715917042373	-0.174627147631558	0.23819008271416	0.0416746890435774	-0.0597532651817814	0.0761549701385785	-0.218459023438323	-0.0739176717608299	-0.0433652684547032	-0.048432796784956	-0.0807868302381861	0.235380889364054	0.0870607768234112	-0.0742540012747597	-0.341297622445787	-0.0671045068011227	-0.141248484995882	0.104845948632108	0.265882377560903	0.105855157559329	-0.111815537849528	-0.103726332863302	0.0474787769382556	0.214462186320927	-0.258251216383428	-0.0656743243995773	-0.00135391022764146	-0.220903657805909	-0.0232469067632144	-0.0628817147648814	0.00378058034152783	0.1517911226943	0.165198977969339	0.215917637649146	0.0746756524924538	-0.00902373163627435	-0.136704862097229
Osteoblast	-0.019668198315339	0.00884714426191067	0.0519414409121039	-0.0950569517777098	0.091191792584412	-0.103121873968652	0.145752152501219	0.0227838945591899	0.0763997710055588	-0.176028335534018	-0.0580164065478829	0.165782905893804	0.0820557598961897	0.0636588096017079	-0.0297285808154887	-0.0982077953547427	0.024848898508536	-0.00919303470941123	0.246705036603304	-0.0638043132078743	-0.0755793443591178	-0.0851100390052375	-0.137399675852825	-0.075828421297842	0.107416843104017	-0.0382005992798779	-0.0730857082421523	0.0683156678902893	-0.138784964508626	-0.14363486378876	-0.15058047353365	-0.0950190578983624	0.0754861172630498	0.0485572917297471	0.0204200267865985	-0.185135532329878	0.0294933300264533	0.0397345584103421	0.0168459235493153	0.311351011254729	-0.0565629199437841	-0.0552279578400238	-0.0258001458171569	-0.196695738129575	-0.123470677118649	-0.110779206284649	-0.0432452181685718	-0.0581064674472061	0.0071805443467336
pDC	0.218920455619205	0.578510984109136	-0.0651257392068194	0.0755943447938163	0.388481150225833	0.331643157495027	0.404464612782597	-0.0468557968016673	0.348873727464525	0.069972297344985	0.313210929578056	0.202098463633942	0.515393720693548	0.584328821919566	0.424040679041342	0.375519268866946	-0.0675093212116923	-0.248041789738253	0.0230701907068682	-0.137742425911121	0.416293147097049	0.269756930276579	-0.00721349723673635	0.0247765765465894	-0.0286596885446137	-0.000876034623336071	0.0967234158081384	-0.0513814834373442	0.0485454135258606	0.268594312982643	-0.0471671675159603	0.31953730869078	0.434713888985571	0.417464473429878	0.463830343846436	0.042039114674063	-0.0075793704513478	0.243676612326656	0.432123417845916	0.215551581159562	-0.0426739756153531	0.237016524713084	0.0591756872973878	0.313303584500147	0.300437563716515	-0.229936287809703	0.0658434524576724	-0.149712522618102	-0.161088929065104
Pericytes	0.210195841183993	-0.202449644564478	0.0832281358505456	0.323401061025218	-0.218102200539931	-0.220226856832102	-0.117271836754636	0.0347359147797893	0.0730326328685867	-0.0926828561117573	-0.208693766550858	0.179760557413458	-0.0796914100850674	-0.0475409843574772	-0.0722334515646625	-0.126321418218696	0.318417962909417	0.307929463764475	-0.321552797718923	0.0874857667389064	-0.0466740127270802	0.140357519401952	0.183864296191159	-0.325860056680647	0.0725024027761756	0.368506963542948	0.0897958542352909	0.238419529313804	0.245645592115256	0.138432169890842	-0.253482802491659	0.000788195511748541	-0.0207144062090167	0.0236154153203043	-0.395827293838635	0.282864730428218	-0.04284776583956	0.0855355004455854	-0.352024224839438	-0.507694982783976	0.30956060670174	0.0108475411389609	-0.147708669809583	-0.406856028708537	0.0373598358586071	0.0707152627773838	-0.0151575442158821	0.200087207318629	0.0486650492892398
Plasma cells	-0.186929332008093	0.425891360346071	-0.150580544146736	-0.132214227976051	0.594058804569227	0.29490127721868	0.228505150600469	-0.00478370297900294	0.10216769409788	0.161040897677819	0.349197606669432	0.00755240533841584	0.286724089160024	0.28473078234427	0.192778766454371	0.0769922979288255	-0.181638192358918	-0.370418574292776	0.187730310116669	-0.0915710558927676	0.209382826000258	0.038435963221556	-0.150843062909514	0.278954953399423	-0.0647829259718183	-0.128796056064881	-0.0675479477762739	-0.0685914378356845	0.0151290694511092	-0.00932219127284915	0.12926083535803	0.252972785239756	0.142510324019929	0.157769258328633	0.43245968448752	-0.0600559725891246	0.0973572377081385	0.134384345523012	0.648957316601903	0.396548531373421	-0.179136396851547	0.0894858815591689	0.151764816876324	0.426864105521419	0.195972061528914	-0.0409451498816069	0.125580702742754	-0.159778112744418	-0.154015667225119
Platelets	-0.0192454125870403	-0.0242721532360858	0.00289440178100974	-0.0671481406784944	0.100278844993047	0.0860878835525179	-0.0274527130950963	0.123867850010424	-0.144934752869984	0.0610085453397585	-0.094223629137662	0.00403550530611787	-0.00747237834826321	-0.0457861557658607	-0.0262256074960979	0.093359655580367	-0.218079390535804	-0.0723321353356196	0.0466000954956812	-0.0651370752522281	0.0722429404235743	0.111269383640379	0.023890558117863	0.182788149019354	0.0347232328139685	-0.164255212637981	-0.010269502211566	0.0222616228806134	0.0123859261961957	0.100282260642947	0.145960466556445	0.129648333323649	-0.013683410303413	0.013651129556175	0.0446068621986939	0.0174555515382359	0.0145759720758129	-0.0367312326894945	0.199877459387503	0.162393492297257	-0.0943245564550951	0.0778042766465774	0.0290103372473189	0.0920089308425783	0.171229896628147	0.00422674138939614	0.151265424449017	-0.12799771444498	0.0343090839896776
Preadipocytes	0.0771049970170103	0.145008212418961	0.0218588213652253	0.0658088183139484	0.136195769099849	0.136569236911742	0.112930380788799	0.0220363930615043	0.0492132209621227	-0.0985707878061844	0.106813959254535	0.0927576173713985	0.122078735561785	0.147468918611557	0.124432161575467	0.101937190450386	0.104334796478083	0.0195325345948481	-0.0619749801106741	-0.159253514320089	0.226009239991672	0.147052304347428	0.0179373194827757	-0.140394008244927	-0.000424133279503467	0.0615204507917958	-0.000868567779081414	0.110322524589704	0.108479227182458	0.212591688981193	-0.145633090825041	0.216351948857387	0.12670648550977	0.14830498174885	0.0196534410308888	0.0830035565293958	-0.0305046542560334	0.0934591731583642	0.199582375827662	0.0191894687167673	-0.00773255045593233	0.0919688526395033	-0.0552743348350823	-0.0970896750799157	0.208823824272393	-0.055054301588827	0.136304362075399	-0.0252380713710311	-0.0426146554035678
pro B-cells	-0.200562557435519	-0.126558397656384	-0.00607850897081898	-0.0257012870562847	0.115762546040635	0.440081919103105	-0.320136842083541	-0.0949193359501704	-0.169110359894097	0.191950542396454	-0.103480785547594	-0.0760585694004422	-0.142375770716291	-0.220418358926522	0.071288450411044	-0.0721877108828458	-0.175907676691369	-0.16023794643679	0.150318080141878	-0.065878711333349	-0.179210623251295	-0.215064977126616	-0.253178596519551	0.175794079073108	0.128380174836039	-0.105838482122748	-0.350980197242036	-0.0180914511441901	-0.337944789385156	-0.0598120646301668	0.101751529487624	0.0396401793075446	-0.317089952734171	-0.313650249872909	0.0684504490694358	-0.125401860294425	-0.136982179917601	-0.149469800888344	0.158112161517635	0.133141223957766	-0.153446965259261	-0.348829833203278	0.0435121419076123	0.265635755101299	0.0177741996841571	0.150679101634541	0.160872666650058	0.126783164150709	-0.200726653780616
Sebocytes	-0.488037411538761	-0.135483272701862	-0.180132497230313	-0.20714605901202	0.0686205239588642	0.00220375056532593	-0.224054712019784	-0.113606456175594	-0.257371067401534	0.307180959035694	0.0828194190849393	-0.0672439460400717	-0.129821974066826	-0.20173080538738	-0.078825145218486	-0.00745726753906892	-0.180890622638387	-0.00372782166096232	-0.0947901956427978	0.0505598723528646	-0.106036339278426	0.0756873086114348	0.188515384510048	0.830375946153819	0.0271022952289818	-0.316946983402005	-0.0373096784120717	-0.312855888150672	-0.200873668536506	0.0119725898415023	0.893526737854261	0.0283345168218416	-0.0745164846450756	-0.00619852012087053	0.033443523865065	0.254076137440482	0.0961926374849334	-0.264769792009071	0.193494799563472	-0.0677536715242265	-0.177688300946674	0.306610168441397	0.046000853321548	0.172920940773125	0.0826408570650415	0.125399035409463	0.0209729626926317	-0.413687614937504	0.349830541456688
Skeletal muscle	0.0582674538072415	0.124425832392283	0.0560395479571844	0.134427543710169	0.0443536386773454	0.348717779286168	-0.191903571971278	0.00124804824850272	-0.0578149439471351	0.125221453594754	0.0869404898332854	0.0447867239354498	-0.00141299382162378	-0.0168434117451851	0.100592038831432	0.144750699194762	0.176115292803333	0.0536909278589128	-0.220149656533678	0.0465133395006266	0.0814135156257053	-0.0541708569747878	0.0476557003763825	-0.0410362892124467	0.142468294217127	0.262785304787725	-0.102866915446024	0.216018511225572	0.265927014214222	0.120582685594458	-0.058097584039209	0.251240225918275	-0.166272009998778	-0.181619016585764	0.05004595310417	0.119724281083815	-0.0454322150816302	-0.0232955640562331	0.0730981106777872	-0.257466766008091	0.187526786880616	-0.109751464830527	-0.0948274852267554	-0.0711670882242921	0.147275967824407	0.319034267277283	0.15964778456523	0.332955128799126	-0.160696433321573
Smooth muscle	0.210531546812081	-0.131888457785047	0.135893236249508	0.169113520628985	-0.18167956469759	-0.585129076444353	0.271578212274976	0.0571497941901106	0.143576922262938	-0.343448126972972	-0.164187666229596	0.0729843999454185	0.0228649007915745	0.12734888311555	-0.206246539041474	-0.105723609640039	0.240310087215747	0.430346661025788	-0.174343729384793	0.230724353543922	0.0647340376394944	0.13996191864301	0.297867121290964	-0.46997596369202	-0.0430260823961871	0.203650872716661	0.350982445987883	-0.00602532081616399	0.201420318452683	0.10124053514146	-0.279758433052325	-0.256588088555264	0.248397111526662	0.251423697586714	-0.405838475834666	0.255729866868935	0.0792085709804762	0.0694885810014673	-0.340387179764056	-0.317554991761044	0.231637631597071	0.250980146233951	-0.0621187055153509	-0.619666147310013	-0.179557620954189	-0.166574171149202	-0.139691854835713	-0.0198775790619922	0.263089200624164
Tgd cells	-0.033377668047772	0.0922683681309632	-0.155690339357871	-0.0945625829056087	0.16419873413193	-0.117961583378338	0.185054086382723	0.0226630166270702	0.209348906827373	0.0594029966516948	-0.0160231644341031	0.309529577377686	0.176113786421836	0.204529933418249	0.127392981735561	-0.14634088028859	-0.0301317833027821	0.472722733303672	-0.0590534021677977	0.084938610902828	0.0435999585902854	-0.121567398680731	0.14498482813002	0.0615322304770754	0.0862534532157114	-0.143062518043419	-0.0108656529583401	-0.068502368730805	-0.186012461143442	0.00686390214000801	0.0855186889500466	-0.263855141198834	0.114481160636441	0.166414866578539	-0.275574423799194	0.290386579694568	-0.17627164668449	-0.0733439537526814	0.0265292661296849	-0.174269127772885	0.175582546757389	0.0706976480355315	0.000125068567419117	-0.342562722327954	-0.188487801913808	-0.228591951102317	-0.089119258479989	-0.320112798123345	0.136795374501619
Th1 cells	0.0975500546932156	0.066431565003043	-0.107300840694449	-0.215232165675871	0.0391986098820572	0.218230486241899	0.0975424310910857	0.0783656451486257	0.049647463126249	-0.134936247030404	0.0112129368759354	0.0972782696259329	0.0273488214419586	0.0466964271696296	0.188435717200562	-0.0340422371226441	-0.22111183009793	-0.35216183905852	0.38404585157668	-0.24811491791944	0.0261297640506167	0.02749501667881	-0.356387071793829	0.0296599381071475	-0.0871340242705409	-0.213700206237927	-0.266028165036444	0.0405035846471659	-0.344190032648134	-0.1484699884063	-0.0739866025941207	0.013955288513563	0.0896222021027732	0.077125913249885	0.249611513843999	-0.339963277935531	-0.0774486559987826	0.042639912742907	0.0825603126198134	0.689043198253568	-0.227486386085792	-0.156292585854195	0.0615947813097277	0.335156746166062	0.15479873928864	-0.154036421483493	-0.105111275026132	-0.269297366234407	-0.21394266417756
Th2 cells	0.118420123459583	0.400045361203108	-0.133851968247839	-0.0646333909896033	0.253203907010805	0.0574746957656166	0.607256364613351	0.0418460930788154	0.277168345000347	-0.306306776802995	0.233434540739381	0.160655048729166	0.369627231299247	0.470656604937076	0.199507483732122	0.0946159253347193	-0.0328912760934123	-0.315431595750417	0.369385606804087	-0.186553402905199	0.40147585357192	0.304613299435727	-0.197051036232912	-0.124099828478993	-0.0478178052325116	-0.0105690048622267	0.0994557120055193	-0.0536640833466486	-0.0680623397383924	0.126189707744575	-0.163740591582781	0.111547718104174	0.50584379095499	0.493880251357775	0.281003520648514	-0.172578731658673	0.147623132085445	0.24006193391827	0.272909914981938	0.56883145968266	-0.160695588964713	0.240116213178452	-0.0178376671214823	0.262922035973259	0.223973063756406	-0.309543598560069	-0.0968721255090382	-0.371963267396875	-0.119424198356071
Tregs	0.261125632884556	0.234271654627799	0.101528641245511	0.293053358482723	0.222273824349123	-0.29007170754848	0.512531491709382	0.037114631526624	0.532606196671468	-0.188905802132709	0.0543145992807696	0.307359533512987	0.35437407470195	0.494138622585166	0.0468959529220067	0.0441337608321506	0.342628737227349	0.549631253813518	-0.353768061304687	0.120555661090283	0.360098696665971	0.22188366533077	0.426198253989579	-0.391314250861445	-0.0181365920091154	0.178322946419919	0.393784273613031	0.113035040981655	0.326761784703037	0.352300539311682	-0.299033245814802	0.00563307463162167	0.447587196408775	0.48910765688672	-0.32257017324846	0.517012009122989	0.00443500259140758	0.257513978957568	0.00226309846584722	-0.40876828022248	0.404706433918483	0.414447435706856	-0.116531553834654	-0.563701074691301	-0.0278091147178644	-0.307698831572868	-0.131962433174753	-0.0558527527024044	0.26162902254128
ImmuneScore	0.143864164208148	0.554218107218757	-0.0180279566858132	0.180215968350327	0.608256540755385	-0.170549510287965	0.700616402111844	-0.0428079092460381	0.481031343581817	-0.109329971807437	0.433875460509727	0.304189767112168	0.713945611731268	0.805357730936053	0.159842733156764	0.294144608861026	0.139917265199734	0.132944291701831	-0.220086429430597	-0.0160845720210856	0.725162946243944	0.479070431663291	0.377948996702567	-0.140359466867533	-0.136372551186613	0.106938669467891	0.492500124026075	-0.0220421785258479	0.311647266151606	0.513767255500801	-0.152522335906932	0.238111330490198	0.794913339098365	0.806696970578368	0.173830783731859	0.486257934835392	0.253437251556037	0.385553084245575	0.51059065785667	0.0763326594205933	0.162958837210381	0.722463375317061	0.0307277548069015	-0.187728721212139	0.287067841112537	-0.355903097804811	0.0415159770742953	-0.268618084455276	0.183927322670247
StromaScore	0.344298036840841	0.217392239018704	0.214748343195584	0.249402380359036	-0.0140955895407533	-0.205320979927318	0.308966342629677	-0.00453567393646004	0.128534529788891	-0.172780042056924	0.0896452100619533	0.0578851708375047	0.250076192316952	0.293344956689048	-0.0902680103720558	0.206267162131575	0.345292799523982	-0.130943669249075	-0.210965148176888	0.0572850126766005	0.298069062951303	0.764697498233633	0.194201010061555	-0.33037646923887	-0.0225803527700585	0.569318321594047	0.428102672519538	0.120524436459688	0.514054178753613	0.297836480619344	-0.277991954850511	0.489820064760382	0.40242616545028	0.419561545926176	0.0822141939633435	0.102066512360461	0.39600443775588	0.292253097496556	0.0410025572677045	-0.0548042946677436	0.140528740755193	0.374955166934435	-0.00153216984893103	-0.0849984254905306	0.545639743639973	-0.0794361132934858	-0.0366132030677082	-0.0133415218348719	0.0689402998363775
MicroenvironmentScore	0.237490845939782	0.557283787889223	0.0601802119299266	0.230934402278657	0.539661099181916	-0.189108029015558	0.675410824022308	-0.0194680470434733	0.459257481233394	-0.126808271736877	0.408692564425385	0.261071382359243	0.690281892759324	0.790238947921233	0.124797993980638	0.315727357970749	0.226731681378191	0.0762091147483014	-0.263042018766302	-0.000293807260698493	0.716700861662836	0.55746916457742	0.359058637448819	-0.240146046492164	-0.133157987901124	0.262611932435963	0.511638447793809	0.0333740813398722	0.43438183122107	0.52328438937584	-0.262481953424142	0.320796788639662	0.779191813903552	0.784677899832985	0.172849683794733	0.437451776908936	0.299001446940021	0.438487725165158	0.455738871410569	0.0308314392851742	0.184945493875963	0.6784116247768	0.0208152962070871	-0.223983060245841	0.348621128138535	-0.316178964283964	0.0349746701322468	-0.166073457659562	0.132987815637707
[truncated: 19 more columns]
