# Supplementary material for: Identification of disulfidptosis in esophageal squamous cell carcinoma based on single-cell and bulk RNA-seq data to predict prognosis and treatment response
Source: Front Immunol. 2025 Apr 15;16:1567793. doi: 10.3389/fimmu.2025.1567793 (PMC12037556; doi:10.3389/fimmu.2025.1567793)
Supplement: Supplementary file 1 [file Presentation1.zip › Prognostic signature and immune microenvironment/immune_infiltration/SupplementaryTable_xcell_sign_stat.txt]

pvalue	p.signif
aDC	0.0669549396427381
Adipocytes	0.144032785190256
Astrocytes	0.0132568325659384	*
B-cells	0.271530856336922
Basophils	0.437399699325607
CD4+ memory T-cells	0.000927705790778658	***
CD4+ naive T-cells	0.0595302211307721
CD4+ T-cells	0.00489004515817246	**
CD4+ Tcm	0.00211654150333258	**
CD4+ Tem	1
CD8+ naive T-cells	0.272090281435414
CD8+ T-cells	0.0696878154589587
CD8+ Tcm	0.00582942407502935	**
CD8+ Tem	0.146375249208502
cDC	0.0073191951421245	**
Chondrocytes	0.161368692255441
Class-switched memory B-cells	0.982692469922028
CLP	0.22268805471152
CMP	0.539900084116687
DC	0.00506592174070668	**
Endothelial cells	0.0117304275105331	*
Eosinophils	0.147108284197945
Epithelial cells	1.87934847178335e-09	****
Erythrocytes	0.850163020227376
Fibroblasts	0.0243228055567224	*
GMP	0.0205977124013952	*
Hepatocytes	0.0167258379285592	*
HSC	0.000339529747873074	***
iDC	0.0536017759697255
ImmuneScore	0.0900929829293263
Keratinocytes	3.62609355412425e-07	****
ly Endothelial cells	0.089207555802577
Macrophages	0.0365600726188888	*
Macrophages M1	0.0633478178963049
Macrophages M2	0.783627029302111
Mast cells	0.60254595797765
Megakaryocytes	0.141720020860942
Melanocytes	0.027415664497613	*
Memory B-cells	0.0471210417606554	*
MEP	0.927589887663107
Mesangial cells	0.0354678436267035	*
MicroenvironmentScore	0.00549031567705056	**
Monocytes	0.872618870769318
MPP	0.110240770210204
MSC	0.430091461490858
mv Endothelial cells	0.141954314907737
Myocytes	0.0999783488007289
naive B-cells	0.257583713356338
Neurons	0.138093314871015
Neutrophils	0.0314978004134745	*
NK cells	0.121914937314459
NKT	0.985038733814394
Osteoblast	0.571572546293876
pDC	0.0054281481043832	**
Pericytes	0.0190188348598637	*
Plasma cells	0.00663185014820106	**
Platelets	0.695335415676878
Preadipocytes	0.262822349400439
pro B-cells	0.0205268187498993	*
Sebocytes	2.84575918475619e-08	****
Skeletal muscle	0.293908894136409
Smooth muscle	0.00876660937703756	**
StromaScore	8.24537280543854e-06	****
Tgd cells	0.741347876786542
Th1 cells	0.253758032673662
Th2 cells	0.0850124096166243
Tregs	0.00143239575082902	**
