# Supplementary material for: Identification of disulfidptosis in esophageal squamous cell carcinoma based on single-cell and bulk RNA-seq data to predict prognosis and treatment response
Source: Front Immunol. 2025 Apr 15;16:1567793. doi: 10.3389/fimmu.2025.1567793 (PMC12037556; doi:10.3389/fimmu.2025.1567793)
Supplement: Supplementary file 1 [file Presentation1.zip › Prognostic signature and immune microenvironment/scRNA_enrich/SupplementaryTable_cell_group_DEGs_GOBP.txt]

ID	Description	GeneRatio	BgRatio	pvalue	p.adjust	qvalue	geneID	Count
GO:0010466	negative regulation of peptidase activity	19/182	263/18903	9.95108958619578e-12	2.61954718475314e-08	1.87138029898213e-08	SERPINH1/PEBP1/PTGS2/CSTA/CSTB/NR4A1/PTTG1/BIRC2/GPC3/ARL6IP1/TNF/ANXA2/SLPI/SERPINB2/A2M/SERPINE1/SERPINB1/PI3/ECM1	19
GO:0052547	regulation of peptidase activity	24/182	459/18903	1.6265428033239e-11	2.61954718475314e-08	1.87138029898213e-08	SERPINH1/PEBP1/PTGS2/HSPD1/CSTA/CSTB/RPS3/NR4A1/PTTG1/BIRC2/GPC3/ARL6IP1/S100A9/S100A8/TNF/PERP/ANXA2/SLPI/SERPINB2/A2M/SERPINE1/SERPINB1/PI3/ECM1	24
GO:0002495	antigen processing and presentation of peptide antigen via MHC class II	9/182	34/18903	2.48526088805438e-11	2.66834177347438e-08	1.90623870220592e-08	CD74/HLA-DPB1/HLA-DPA1/HLA-DQA1/HLA-DRB5/HLA-DRA/HLA-DRB1/TREM2/B2M	9
GO:0002504	antigen processing and presentation of peptide or polysaccharide antigen via MHC class II	9/182	36/18903	4.38757796783856e-11	3.533097158602e-08	2.52401195728818e-08	CD74/HLA-DPB1/HLA-DPA1/HLA-DQA1/HLA-DRB5/HLA-DRA/HLA-DRB1/TREM2/B2M	9
GO:0002399	MHC class II protein complex assembly	7/182	16/18903	7.26411028785472e-11	3.89961653953001e-08	2.78585001565797e-08	HLA-DPB1/HLA-DPA1/HLA-DQA1/HLA-DRB5/HLA-DRA/HLA-DRB1/B2M	7
GO:0002503	peptide antigen assembly with MHC class II protein complex	7/182	16/18903	7.26411028785472e-11	3.89961653953001e-08	2.78585001565797e-08	HLA-DPB1/HLA-DPA1/HLA-DQA1/HLA-DRB5/HLA-DRA/HLA-DRB1/B2M	7
GO:0051346	negative regulation of hydrolase activity	21/182	373/18903	8.51403206443033e-11	3.91767103993287e-08	2.79874798388642e-08	SERPINH1/PEBP1/PTGS2/CSTA/CSTB/NR4A1/PTTG1/BIRC2/GPC3/ANXA1/ARL6IP1/TNF/ANXA2/SLPI/SERPINB2/A2M/LGALS3/SERPINE1/SERPINB1/PI3/ECM1	21
GO:0052548	regulation of endopeptidase activity	22/182	428/18903	1.68481460914187e-10	6.78348482005744e-08	4.84605886261069e-08	SERPINH1/PEBP1/PTGS2/HSPD1/CSTA/CSTB/RPS3/NR4A1/PTTG1/BIRC2/ARL6IP1/S100A9/S100A8/TNF/PERP/ANXA2/SLPI/SERPINB2/A2M/SERPINE1/SERPINB1/PI3	22
GO:0045861	negative regulation of proteolysis	20/182	352/18903	2.09736601582578e-10	7.50623992997206e-08	5.36238843344464e-08	SERPINH1/PEBP1/PTGS2/CSTA/CSTB/NR4A1/PTTG1/BIRC2/GPC3/ARL6IP1/TNF/IL1R2/ANXA2/SLPI/SERPINB2/A2M/SERPINE1/SERPINB1/PI3/ECM1	20
GO:0019886	antigen processing and presentation of exogenous peptide antigen via MHC class II	8/182	30/18903	3.09104963613399e-10	9.95627087798757e-08	7.11266789956726e-08	CD74/HLA-DPB1/HLA-DPA1/HLA-DQA1/HLA-DRB5/HLA-DRA/HLA-DRB1/B2M	8
GO:0008544	epidermis development	20/182	362/18903	3.43346138946079e-10	1.00537992140484e-07	7.18234124149406e-08	CSTA/SPRR1A/SPRR2E/SPRR1B/ANXA1/GAL/SPRR3/S100A7/TNF/SPRR2D/IGFBP5/HLA-DRB1/KRT16/AQP3/KRT15/KRT6B/KRT6A/FABP5/KRT17/SULT2B1	20
GO:0010951	negative regulation of endopeptidase activity	17/182	252/18903	3.74747256655712e-10	1.00588409474004e-07	7.18594300920515e-08	SERPINH1/PEBP1/PTGS2/CSTA/CSTB/NR4A1/PTTG1/BIRC2/ARL6IP1/TNF/ANXA2/SLPI/SERPINB2/A2M/SERPINE1/SERPINB1/PI3	17
GO:0002396	MHC protein complex assembly	7/182	20/18903	4.76483599237394e-10	1.09625262367403e-07	7.83152742806725e-08	HLA-DPB1/HLA-DPA1/HLA-DQA1/HLA-DRB5/HLA-DRA/HLA-DRB1/B2M	7
GO:0002501	peptide antigen assembly with MHC protein complex	7/182	20/18903	4.76483599237394e-10	1.09625262367403e-07	7.83152742806725e-08	HLA-DPB1/HLA-DPA1/HLA-DQA1/HLA-DRB5/HLA-DRA/HLA-DRB1/B2M	7
GO:0043588	skin development	18/182	302/18903	8.25386137994498e-10	1.77237916698685e-07	1.26617129660068e-07	STMN1/CSTA/SPRR1A/SPRR2E/SPRR1B/ANXA1/GAL/SPRR3/S100A7/TNF/SPRR2D/IGFBP5/KRT16/JUP/AQP3/KRT6B/KRT6A/KRT17	18
GO:0002478	antigen processing and presentation of exogenous peptide antigen	8/182	40/18903	3.74149113396596e-09	7.53208933906523e-07	5.38085501240105e-07	CD74/HLA-DPB1/HLA-DPA1/HLA-DQA1/HLA-DRB5/HLA-DRA/HLA-DRB1/B2M	8
GO:0042026	protein refolding	7/182	27/18903	5.15655472574862e-09	9.22736820646462e-07	6.59194656753596e-07	HSPA8/HSPD1/HSP90AA1/DNAJA1/HSPA1A/HSPA1B/B2M	7
GO:0044342	type B pancreatic cell proliferation	7/182	27/18903	5.15655472574862e-09	9.22736820646462e-07	6.59194656753596e-07	IGFBP4/CDK4/NR4A1/SFRP1/IGFBP5/IGFBP3/SERPINB1	7
GO:0048002	antigen processing and presentation of peptide antigen	9/182	64/18903	1.01845434988823e-08	1.70800176237855e-06	1.22018067372327e-06	CD74/HLA-DPB1/HLA-DPA1/HLA-DQA1/HLA-DRB5/HLA-DRA/HLA-DRB1/TREM2/B2M	9
GO:0030216	keratinocyte differentiation	13/182	170/18903	1.06054129921053e-08	1.70800176237855e-06	1.22018067372327e-06	CSTA/SPRR1A/SPRR2E/SPRR1B/ANXA1/SPRR3/S100A7/SPRR2D/KRT16/AQP3/KRT6B/KRT6A/KRT17	13
GO:0019884	antigen processing and presentation of exogenous antigen	8/182	49/18903	2.03792833597173e-08	3.12579389055473e-06	2.23303826688431e-06	CD74/HLA-DPB1/HLA-DPA1/HLA-DQA1/HLA-DRB5/HLA-DRA/HLA-DRB1/B2M	8
GO:0018149	peptide cross-linking	7/182	36/18903	4.50567655596268e-08	6.596720084889e-06	4.7126358618825e-06	CSTA/SPRR1A/SPRR2E/SPRR1B/ANXA1/SPRR3/PI3	7
GO:0009913	epidermal cell differentiation	14/182	235/18903	6.77838083281305e-08	9.49268028803949e-06	6.78148306660381e-06	CSTA/SPRR1A/SPRR2E/SPRR1B/ANXA1/SPRR3/S100A7/SPRR2D/KRT16/AQP3/KRT6B/KRT6A/KRT17/SULT2B1	14
GO:0019882	antigen processing and presentation	10/182	108/18903	9.15829044973682e-08	1.22911889744176e-05	8.78071180838802e-06	CD74/HLA-DPB1/HLA-DPA1/HLA-DQA1/HLA-DRB5/HLA-DRA/HLA-DRB1/CD68/TREM2/B2M	10
GO:0031424	keratinization	9/182	84/18903	1.15422041856647e-07	1.48709758728104e-05	1.06236877262581e-05	SPRR1A/SPRR2E/SPRR1B/SPRR3/SPRR2D/KRT16/KRT6B/KRT6A/KRT17	9
GO:0051238	sequestering of metal ion	6/182	26/18903	1.4389771132026e-07	1.78267126216369e-05	1.27352387427567e-05	ANXA1/S100A9/S100A7/S100A8/LCN2/FTH1	6
GO:0002237	response to molecule of bacterial origin	16/182	360/18903	4.29723810972756e-07	5.12644590793796e-05	3.6622855781148e-05	PTGS2/CDK4/NR4A1/GSTP1/S100A9/S100A7/S100A8/TNF/CD68/SLPI/TREM2/IL36G/SERPINE1/B2M/GJB2/GJB6	16
GO:0006692	prostanoid metabolic process	7/182	50/18903	4.81252389950758e-07	5.34522051045307e-05	3.81857613224086e-05	PTGS2/CD74/GSTP1/ANXA1/AKR1C2/AKR1C1/FABP5	7
GO:0006693	prostaglandin metabolic process	7/182	50/18903	4.81252389950758e-07	5.34522051045307e-05	3.81857613224086e-05	PTGS2/CD74/GSTP1/ANXA1/AKR1C2/AKR1C1/FABP5	7
GO:0002381	immunoglobulin production involved in immunoglobulin-mediated immune response	8/182	74/18903	5.54924642966946e-07	5.95804091665511e-05	4.256369366757e-05	HSPD1/HLA-DPB1/HLA-DPA1/HLA-DQA1/HLA-DRB5/HLA-DRA/HLA-DRB1/B2M	8
GO:0050673	epithelial cell proliferation	18/182	481/18903	9.81697736769064e-07	9.7580130609783e-05	6.97103434739082e-05	NFIB/IGFBP4/CDK4/PHB2/NR4A1/CCND1/GPC3/SFRP1/MDK/TNF/IGFBP5/KLK8/IGFBP3/TACSTD2/SERPINB1/GLUL/B2M/ECM1	18
GO:0009410	response to xenobiotic stimulus	17/182	432/18903	1.00558281330247e-06	9.7580130609783e-05	6.97103434739082e-05	PTGS2/CDK4/MCM7/HSP90AA1/RPN2/CENPF/UCHL1/CCND1/SFRP1/MDK/GSTP1/GAL/S100A12/TNF/GSTM3/ALDH3A1/AKR1C1	17
GO:0032496	response to lipopolysaccharide	15/182	339/18903	1.0576976370235e-06	9.7580130609783e-05	6.97103434739082e-05	PTGS2/CDK4/NR4A1/GSTP1/S100A9/S100A7/S100A8/TNF/CD68/SLPI/TREM2/IL36G/SERPINE1/GJB2/GJB6	15
GO:0048545	response to steroid hormone	15/182	339/18903	1.0576976370235e-06	9.7580130609783e-05	6.97103434739082e-05	HSPA8/PTGS2/PHB2/DDIT4/DNAJA1/HSPA1A/HSPA1B/CCND1/SFRP1/MDK/ANXA1/TNF/A2M/IL1RN/GJB2	15
GO:0045785	positive regulation of cell adhesion	18/182	484/18903	1.07297176715489e-06	9.7580130609783e-05	6.97103434739082e-05	HSPD1/CD74/RPS3/SFRP1/MDK/HLA-DPB1/S100A10/ANXA1/HLA-DPA1/RAC1/HLA-DQA1/HLA-DRB5/TNF/HLA-DRA/HLA-DRB1/FUT3/JUP/B2M	18
GO:0097305	response to alcohol	13/182	253/18903	1.09061928033287e-06	9.7580130609783e-05	6.97103434739082e-05	CDK4/TUFM/BIRC2/CCND1/SFRP1/CES1/FGF19/AKR1C2/S100A8/TNF/JUP/A2M/CLDN7	13
GO:0016064	immunoglobulin mediated immune response	12/182	215/18903	1.20568276388411e-06	0.000104959572499209	7.49821485590516e-05	HSPD1/CD74/C1S/HLA-DPB1/HLA-DPA1/HLA-DQA1/HLA-DRB5/TNF/HLA-DRA/HLA-DRB1/TREM2/B2M	12
GO:0019724	B cell mediated immunity	12/182	218/18903	1.39476355441737e-06	0.000118224563388904	8.44585354558549e-05	HSPD1/CD74/C1S/HLA-DPB1/HLA-DPA1/HLA-DQA1/HLA-DRB5/TNF/HLA-DRA/HLA-DRB1/TREM2/B2M	12
GO:0006457	protein folding	12/182	223/18903	1.76868940649086e-06	0.000146075604571976	0.000104355061878246	CCT2/HSPA8/CCT4/PDIA6/HSPD1/HSP90AA1/HSP90B1/DNAJA1/HSPA1A/HSPA1B/CD74/B2M	12
GO:0006458	'de novo' protein folding	6/182	41/18903	2.49298108352016e-06	0.000200747301750461	0.000143412017067765	CCT2/HSPA8/HSPD1/HSPA1A/HSPA1B/CD74	6
GO:0007159	leukocyte cell-cell adhesion	16/182	414/18903	2.67838622002114e-06	0.000209310886820205	0.000149529763097099	HSPD1/CD74/RPS3/MDK/HLA-DPB1/ANXA1/HLA-DPA1/S100A9/HLA-DQA1/HLA-DRB5/S100A8/TNF/HLA-DRA/HLA-DRB1/LGALS3/B2M	16
GO:1903039	positive regulation of leukocyte cell-cell adhesion	13/182	275/18903	2.75295423140208e-06	0.000209310886820205	0.000149529763097099	HSPD1/CD74/RPS3/MDK/HLA-DPB1/ANXA1/HLA-DPA1/HLA-DQA1/HLA-DRB5/TNF/HLA-DRA/HLA-DRB1/B2M	13
GO:0006959	humoral immune response	14/182	320/18903	2.79427759492978e-06	0.000209310886820205	0.000149529763097099	HMGN2/SPRR2A/C1S/S100A12/S100A9/S100A7/TNF/HLA-DRB1/SLPI/TREM2/A2M/RPL39/KRT6A/PI3	14
GO:0022409	positive regulation of cell-cell adhesion	14/182	322/18903	3.00392872657906e-06	0.000219901237007071	0.00015709541139478	HSPD1/CD74/RPS3/MDK/HLA-DPB1/ANXA1/HLA-DPA1/HLA-DQA1/HLA-DRB5/TNF/HLA-DRA/HLA-DRB1/FUT3/B2M	14
GO:0019730	antimicrobial humoral response	9/182	125/18903	3.41933434901865e-06	0.00024474835418198	0.000174845962267948	HMGN2/SPRR2A/S100A12/S100A9/S100A7/SLPI/RPL39/KRT6A/PI3	9
GO:0071621	granulocyte chemotaxis	9/182	130/18903	4.72499365998813e-06	0.000330852273452647	0.00023635780642412	CD74/MDK/ANXA1/S100A12/S100A9/RAC1/S100A7/S100A8/LGALS3	9
GO:0001819	positive regulation of cytokine production	17/182	486/18903	4.91704993681183e-06	0.000336974847797253	0.00024073171695119	PTGS2/HSPD1/HSP90AA1/HSPA1A/HSPA1B/CD74/RPS3/MDK/HLA-DPB1/ANXA1/HLA-DPA1/TNF/RIOK3/TREM2/SERPINE1/HILPDA/B2M	17
GO:0031392	regulation of prostaglandin biosynthetic process	4/182	13/18903	5.55477628117741e-06	0.000372748633368176	0.000266288178742408	PTGS2/CD74/ANXA1/FABP5	4
GO:0050870	positive regulation of T cell activation	12/182	251/18903	5.99315476578613e-06	0.000393958193889737	0.000281440092760655	HSPD1/CD74/RPS3/MDK/HLA-DPB1/ANXA1/HLA-DPA1/HLA-DQA1/HLA-DRB5/HLA-DRA/HLA-DRB1/B2M	12
GO:0048144	fibroblast proliferation	8/182	103/18903	6.90589157746485e-06	0.000444877535420286	0.000317816399754488	CDK4/CKS2/CCNB1/CD74/SFRP1/GSTP1/S100A6/FTH1	8
GO:0051384	response to glucocorticoid	9/182	142/18903	9.71026515683865e-06	0.000613269883728966	0.000438114337107313	PTGS2/DDIT4/CCND1/MDK/ANXA1/TNF/A2M/IL1RN/GJB2	9
GO:0002468	dendritic cell antigen processing and presentation	4/182	15/18903	1.04457825506374e-05	0.000634827652747227	0.000453515008057465	CD74/HLA-DRA/HLA-DRB1/CD68	4
GO:2001279	regulation of unsaturated fatty acid biosynthetic process	4/182	15/18903	1.04457825506374e-05	0.000634827652747227	0.000453515008057465	PTGS2/CD74/ANXA1/FABP5	4
GO:0002437	inflammatory response to antigenic stimulus	7/182	79/18903	1.10441288297109e-05	0.000658761832601829	0.000470613364946355	TNF/HLA-DRB1/CD68/TREM2/A2M/IL36G/IL1RN	7
GO:0010165	response to X-ray	5/182	32/18903	1.27707910425178e-05	0.000747903962689995	0.000534295678831461	CCND2/NUCKS1/CCND1/SFRP1/ANXA1	5
GO:2001233	regulation of apoptotic signaling pathway	14/182	374/18903	1.64781771281102e-05	0.000947789438029337	0.000677092015076106	PTGS2/DNAJA1/HSPA1A/HSPA1B/CD74/RPS3/SFRP1/GSTP1/S100A9/S100A8/TNF/TREM2/LGALS3/SERPINE1	14
GO:1903037	regulation of leukocyte cell-cell adhesion	14/182	377/18903	1.8008295818212e-05	0.00101762668123616	0.000726983096188577	HSPD1/CD74/RPS3/MDK/HLA-DPB1/ANXA1/HLA-DPA1/HLA-DQA1/HLA-DRB5/TNF/HLA-DRA/HLA-DRB1/LGALS3/B2M	14
GO:0051092	positive regulation of NF-kappaB transcription factor activity	9/182	154/18903	1.8637603437908e-05	0.00103502966678451	0.00073941562822626	NPM1/HSPA1A/HSPA1B/RPS3/S100A12/S100A9/S100A8/TNF/NTS	9
GO:0048145	regulation of fibroblast proliferation	7/182	87/18903	2.08692970803033e-05	0.00113932213382469	0.000813921202810759	CDK4/CCNB1/CD74/SFRP1/GSTP1/S100A6/FTH1	7
GO:0022407	regulation of cell-cell adhesion	16/182	490/18903	2.20390087577466e-05	0.00118312745347836	0.000845215318323404	HSPD1/CD74/RPS3/MDK/HLA-DPB1/ANXA1/HLA-DPA1/HLA-DQA1/HLA-DRB5/TNF/HLA-DRA/HLA-DRB1/FUT3/LGALS3/IL1RN/B2M	16
GO:0097530	granulocyte migration	9/182	158/18903	2.28563065309122e-05	0.0012068879235421	0.000862189578543123	CD74/MDK/ANXA1/S100A12/S100A9/RAC1/S100A7/S100A8/LGALS3	9
GO:0097529	myeloid leukocyte migration	11/182	242/18903	2.35884270595884e-05	0.00122545683159571	0.000875455034843128	CD74/MDK/ANXA1/S100A12/S100A9/RAC1/S100A7/S100A8/TREM2/LGALS3/SERPINE1	11
GO:0062012	regulation of small molecule metabolic process	13/182	339/18903	2.58968319241372e-05	0.00132402691472454	0.000945872591247518	IGFBP4/PTGS2/DDIT4/DHCR7/CD74/ANXA1/CES1/FGF19/TNF/TREM2/IGFBP3/TFF3/FABP5	13
GO:0051084	'de novo' post-translational protein folding	5/182	37/18903	2.65870865872618e-05	0.00133807821714953	0.000955910711838064	CCT2/HSPA8/HSPA1A/HSPA1B/CD74	5
GO:0002523	leukocyte migration involved in inflammatory response	4/182	19/18903	2.87805253330747e-05	0.00142618572458205	0.00101885390085994	MDK/S100A9/S100A8/TNF	4
GO:0001666	response to hypoxia	12/182	296/18903	3.10695924157684e-05	0.00151629026016955	0.00108322374833923	PTGS2/PHB2/HSP90B1/DDIT4/BIRC2/SFRP1/TNF/NDRG1/TREM2/AQP3/HILPDA/SLC2A1	12
GO:0031960	response to corticosteroid	9/182	165/18903	3.21972655727357e-05	0.0015478715285042	0.00110578511456403	PTGS2/DDIT4/CCND1/MDK/ANXA1/TNF/A2M/IL1RN/GJB2	9
GO:0043122	regulation of I-kappaB kinase/NF-kappaB signaling	11/182	255/18903	3.81093445990282e-05	0.00180514998460985	0.00128958246584328	CD74/UBD/BIRC2/GSTP1/S100A12/S100A4/TNF/HLA-DRB1/RIOK3/TREM2/ECM1	11
GO:0030099	myeloid cell differentiation	14/182	407/18903	4.17054030071875e-05	0.00194685656646596	0.00139081633827173	PRMT1/HSPA1A/HSPA1B/CD74/UBD/GPC3/SFRP1/MT1G/TNF/ANXA2/HLA-DRB1/TREM2/B2M/WASF2	14
GO:0043254	regulation of protein-containing complex assembly	14/182	410/18903	4.51543310445873e-05	0.00207774428992308	0.00148432131824764	HSPA8/STMN1/HSP90AA1/LMO4/HSPA1A/HSPA1B/RPS3/BIRC2/RAC1/TNF/RIOK3/TREM2/LGALS3/CLDN7	14
GO:0036293	response to decreased oxygen levels	12/182	309/18903	4.71597966437898e-05	0.002139460633657	0.00152841090382987	PTGS2/PHB2/HSP90B1/DDIT4/BIRC2/SFRP1/TNF/NDRG1/TREM2/AQP3/HILPDA/SLC2A1	12
GO:0002377	immunoglobulin production	10/182	219/18903	5.35966703742383e-05	0.00239770660104752	0.00171289943622931	PHB2/HSPD1/HLA-DPB1/HLA-DPA1/HLA-DQA1/HLA-DRB5/TNF/HLA-DRA/HLA-DRB1/B2M	10
GO:0050890	cognition	12/182	314/18903	5.50412613561649e-05	0.00242860140860558	0.00173497040121956	TMPRSS11E/TUSC3/PTGS2/CCND2/C12orf57/MDK/NPTX2/TNF/HLA-DRA/KLK8/TREM2/B2M	12
GO:0051091	positive regulation of DNA-binding transcription factor activity	11/182	266/18903	5.58686006228244e-05	0.00243179408927186	0.00173725122278086	NPM1/PHB2/HSPA1A/HSPA1B/RPS3/S100A12/S100A9/S100A8/TNF/JUP/NTS	11
GO:0002449	lymphocyte mediated immunity	13/182	367/18903	5.85861450801598e-05	0.00251607964404259	0.00179746404414357	HSPD1/TUBB/CD74/C1S/HLA-DPB1/HLA-DPA1/HLA-DQA1/HLA-DRB5/TNF/HLA-DRA/HLA-DRB1/TREM2/B2M	13
GO:0045639	positive regulation of myeloid cell differentiation	7/182	103/18903	6.21908123980551e-05	0.00261574843236868	0.00186866650538667	PRMT1/HSPA1A/HSPA1B/CD74/TNF/HLA-DRB1/TREM2	7
GO:0061077	chaperone-mediated protein folding	6/182	71/18903	6.25310863993754e-05	0.00261574843236868	0.00186866650538667	CCT2/HSPA8/CCT4/HSPA1A/HSPA1B/CD74	6
GO:0051131	chaperone-mediated protein complex assembly	4/182	23/18903	6.38006247459837e-05	0.00263463861931812	0.0018821614803606	CCT2/HSPD1/HSP90AA1/HSPA1A	4
GO:0006986	response to unfolded protein	8/182	141/18903	6.74308274565314e-05	0.00274929993971503	0.0019640744679544	SERPINH1/HSPA8/HSPD1/HSP90AA1/DNAJA1/HSPA1A/HSPA1B/CCND1	8
GO:0046890	regulation of lipid biosynthetic process	9/182	182/18903	6.91247962418052e-05	0.00278313710868568	0.00198824742874456	PTGS2/CDK4/DHCR7/CD74/ANXA1/CES1/FGF19/TNF/FABP5	9
GO:0002460	adaptive immune response based on somatic recombination of immune receptors built from immunoglobulin superfamily domains	13/182	375/18903	7.28812500536426e-05	0.00289815440028127	0.00207041471887281	HSPD1/CD74/C1S/HLA-DPB1/ANXA1/HLA-DPA1/HLA-DQA1/HLA-DRB5/TNF/HLA-DRA/HLA-DRB1/TREM2/B2M	13
GO:0030593	neutrophil chemotaxis	7/182	106/18903	7.46650014316912e-05	0.0029053087024636	0.00207552568623194	CD74/MDK/S100A12/S100A9/RAC1/S100A8/LGALS3	7
GO:0050863	regulation of T cell activation	13/182	376/18903	7.48651419759327e-05	0.0029053087024636	0.00207552568623194	HSPD1/CD74/RPS3/MDK/HLA-DPB1/ANXA1/HLA-DPA1/HLA-DQA1/HLA-DRB5/HLA-DRA/HLA-DRB1/LGALS3/B2M	13
GO:0002685	regulation of leukocyte migration	10/182	231/18903	8.36715802646004e-05	0.00320840666705093	0.00229205607090747	CD74/MDK/ANXA1/RAC1/S100A7/TNF/TREM2/LGALS3/SERPINE1/ECM1	10
GO:0042742	defense response to bacterium	13/182	382/18903	8.77819866147554e-05	0.00332642092807208	0.00237636436829542	SPRR2A/S100A12/S100A9/S100A7/S100A8/TNF/SLPI/TREM2/LCN2/RPL39/KRT6A/SERPINE1/PI3	13
GO:0002687	positive regulation of leukocyte migration	8/182	148/18903	9.47691715269416e-05	0.00351680715479184	0.00251237452911811	CD74/MDK/RAC1/S100A7/TNF/TREM2/LGALS3/SERPINE1	8
GO:0033674	positive regulation of kinase activity	15/182	496/18903	9.49898238022013e-05	0.00351680715479184	0.00251237452911811	NPM1/PHB2/HSP90AA1/CKS2/LMO4/CCND2/CCNB1/CD74/RPS3/CCND1/TXN/S100A12/TNF/HLA-DRB1/TREM2	15
GO:2000116	regulation of cysteine-type endopeptidase activity	10/182	235/18903	9.64464282474891e-05	0.00353015847028594	0.00252191258551449	PTGS2/HSPD1/RPS3/NR4A1/BIRC2/ARL6IP1/S100A9/S100A8/TNF/PERP	10
GO:0030638	polyketide metabolic process	3/182	10/18903	0.00010023923617661	0.00354802834862483	0.00253467866144672	AKR1C2/AKR1B10/AKR1C1	3
GO:0030647	aminoglycoside antibiotic metabolic process	3/182	10/18903	0.00010023923617661	0.00354802834862483	0.00253467866144672	AKR1C2/AKR1B10/AKR1C1	3
GO:0044598	doxorubicin metabolic process	3/182	10/18903	0.00010023923617661	0.00354802834862483	0.00253467866144672	AKR1C2/AKR1B10/AKR1C1	3
GO:0019883	antigen processing and presentation of endogenous antigen	4/182	26/18903	0.000105312132769651	0.00368706934403311	0.00263400826355215	CD74/HLA-DRA/HLA-DRB1/B2M	4
GO:0070482	response to oxygen levels	12/182	337/18903	0.000107760987805388	0.00373223808302317	0.00266627639323801	PTGS2/PHB2/HSP90B1/DDIT4/BIRC2/SFRP1/TNF/NDRG1/TREM2/AQP3/HILPDA/SLC2A1	12
GO:0007249	I-kappaB kinase/NF-kappaB signaling	11/182	288/18903	0.000113414401798722	0.00388625306589024	0.00277630327359469	CD74/UBD/BIRC2/GSTP1/S100A12/S100A4/TNF/HLA-DRB1/RIOK3/TREM2/ECM1	11
GO:0030595	leukocyte chemotaxis	10/182	240/18903	0.000114707045688023	0.00388917257011709	0.00277838894043234	CD74/MDK/ANXA1/S100A12/S100A9/RAC1/S100A7/S100A8/LGALS3/SERPINE1	10
GO:0002696	positive regulation of leukocyte activation	14/182	450/18903	0.000121486581645888	0.00394171583834936	0.00281592536565359	HSPD1/CD74/RPS3/MDK/HLA-DPB1/ANXA1/HLA-DPA1/HLA-DQA1/HLA-DRB5/TNF/HLA-DRA/HLA-DRB1/TREM2/B2M	14
GO:0051235	maintenance of location	12/182	342/18903	0.000123722581117193	0.00394171583834936	0.00281592536565359	HSP90B1/TXN/ANXA1/CES1/S100A9/S100A7/S100A8/TNF/TREM2/LCN2/HILPDA/FTH1	12
GO:0033559	unsaturated fatty acid metabolic process	7/182	115/18903	0.000124846792710057	0.00394171583834936	0.00281592536565359	PTGS2/CD74/GSTP1/ANXA1/AKR1C2/AKR1C1/FABP5	7
GO:0050729	positive regulation of inflammatory response	8/182	154/18903	0.000124979944747624	0.00394171583834936	0.00281592536565359	PTGS2/MDK/S100A12/S100A9/S100A8/TNF/TREM2/SERPINE1	8
GO:0032873	negative regulation of stress-activated MAPK cascade	5/182	51/18903	0.000128494307055785	0.00394171583834936	0.00281592536565359	PRMT1/DNAJA1/SFRP1/GSTP1/TREM2	5
GO:0033046	negative regulation of sister chromatid segregation	5/182	51/18903	0.000128494307055785	0.00394171583834936	0.00281592536565359	RAD21/CCNB1/CENPF/CDC20/PTTG1	5
GO:0033048	negative regulation of mitotic sister chromatid segregation	5/182	51/18903	0.000128494307055785	0.00394171583834936	0.00281592536565359	RAD21/CCNB1/CENPF/CDC20/PTTG1	5
GO:0060688	regulation of morphogenesis of a branching structure	5/182	51/18903	0.000128494307055785	0.00394171583834936	0.00281592536565359	PHB2/SFRP1/MDK/TNF/TACSTD2	5
GO:0070303	negative regulation of stress-activated protein kinase signaling cascade	5/182	51/18903	0.000128494307055785	0.00394171583834936	0.00281592536565359	PRMT1/DNAJA1/SFRP1/GSTP1/TREM2	5
GO:2000816	negative regulation of mitotic sister chromatid separation	5/182	51/18903	0.000128494307055785	0.00394171583834936	0.00281592536565359	RAD21/CCNB1/CENPF/CDC20/PTTG1	5
GO:0061844	antimicrobial humoral immune response mediated by antimicrobial peptide	6/182	81/18903	0.000130880260212559	0.00397601983522951	0.00284043182398788	HMGN2/S100A12/S100A9/S100A7/RPL39/KRT6A	6
GO:0050900	leukocyte migration	13/182	398/18903	0.000132081379189555	0.00397601983522951	0.00284043182398788	CD74/MDK/ANXA1/S100A12/S100A9/RAC1/S100A7/S100A8/TNF/TREM2/LGALS3/SERPINE1/ECM1	13
GO:0019216	regulation of lipid metabolic process	12/182	347/18903	0.000141673191352597	0.00419853014251047	0.00299939113107335	PTGS2/CDK4/PHB2/DHCR7/CD74/ANXA1/GAL/CES1/FGF19/TNF/TREM2/FABP5	12
GO:0071624	positive regulation of granulocyte chemotaxis	4/182	28/18903	0.000142080032764247	0.00419853014251047	0.00299939113107335	CD74/MDK/RAC1/S100A7	4
GO:0097193	intrinsic apoptotic signaling pathway	11/182	298/18903	0.00015297524217615	0.00444478459325499	0.00317531303480626	PTGS2/DDIT4/DNAJA1/HSPA1A/CD74/RPS3/S100A9/S100A8/TNF/PERP/TREM2	11
GO:0051985	negative regulation of chromosome segregation	5/182	53/18903	0.000154553205353791	0.00444478459325499	0.00317531303480626	RAD21/CCNB1/CENPF/CDC20/PTTG1	5
GO:1905819	negative regulation of chromosome separation	5/182	53/18903	0.000154553205353791	0.00444478459325499	0.00317531303480626	RAD21/CCNB1/CENPF/CDC20/PTTG1	5
GO:0031113	regulation of microtubule polymerization	5/182	54/18903	0.000169006622057711	0.00481743654555652	0.00344153214548818	STMN1/HSPA1A/HSPA1B/RPS3/RAC1	5
GO:0043281	regulation of cysteine-type endopeptidase activity involved in apoptotic process	9/182	205/18903	0.000170917597270324	0.00482917176147118	0.00344991567528097	PTGS2/HSPD1/RPS3/NR4A1/BIRC2/ARL6IP1/S100A9/S100A8/TNF	9
GO:0050867	positive regulation of cell activation	14/182	467/18903	0.000178516488199541	0.00498784190247555	0.00356326815758805	HSPD1/CD74/RPS3/MDK/HLA-DPB1/ANXA1/HLA-DPA1/HLA-DQA1/HLA-DRB5/TNF/HLA-DRA/HLA-DRB1/TREM2/B2M	14
GO:1901989	positive regulation of cell cycle phase transition	7/182	122/18903	0.00018041036845761	0.00498784190247555	0.00356326815758805	NPM1/CDK4/PHB2/CCND2/CCNB1/CCND1/ANXA1	7
GO:0051798	positive regulation of hair follicle development	3/182	12/18903	0.000181178982486693	0.00498784190247555	0.00356326815758805	GAL/TNF/KRT17	3
GO:0035966	response to topologically incorrect protein	8/182	163/18903	0.000184876865051523	0.0050465117146691	0.00360518132919383	SERPINH1/HSPA8/HSPD1/HSP90AA1/DNAJA1/HSPA1A/HSPA1B/CCND1	8
GO:0022612	gland morphogenesis	7/182	123/18903	0.00018976402908796	0.00509358281410266	0.00363880848759895	NFIB/PHB2/SFRP1/MDK/TNF/IGFBP5/ELF3	7
GO:0097237	cellular response to toxic substance	7/182	123/18903	0.00018976402908796	0.00509358281410266	0.00363880848759895	PTGS2/TXN/GSTP1/S100A9/TNF/AKR1B10/GSTM3	7
GO:1900182	positive regulation of protein localization to nucleus	6/182	87/18903	0.000194183015321687	0.00513464266818064	0.00366814126787787	NPM1/CCT2/PTGS2/CCT4/HSP90AA1/JUP	6
GO:0050678	regulation of epithelial cell proliferation	13/182	414/18903	0.000194481963836709	0.00513464266818064	0.00366814126787787	NFIB/CDK4/PHB2/NR4A1/CCND1/GPC3/SFRP1/MDK/TNF/TACSTD2/GLUL/B2M/ECM1	13
GO:0071383	cellular response to steroid hormone stimulus	9/182	209/18903	0.00019750798876929	0.00517214009614538	0.00369492908386536	HSPA8/PHB2/DDIT4/DNAJA1/HSPA1A/HSPA1B/SFRP1/ANXA1/GJB2	9
GO:0033047	regulation of mitotic sister chromatid segregation	5/182	56/18903	0.000200989029913748	0.00522085213993695	0.00372972851775427	RAD21/CCNB1/CENPF/CDC20/PTTG1	5
GO:0031396	regulation of protein ubiquitination	9/182	210/18903	0.000204667921987058	0.00527388301376252	0.00376761328390492	NPM1/HSP90AA1/DCUN1D5/DNAJA1/HSPA1A/HSPA1B/CDC20/RPS3/BIRC2	9
GO:1902751	positive regulation of cell cycle G2/M phase transition	4/182	31/18903	0.000213477364205607	0.00545722690560523	0.00389859246577658	NPM1/CDK4/CCNB1/CCND1	4
GO:0001959	regulation of cytokine-mediated signaling pathway	8/182	167/18903	0.000218189014502765	0.00553375445443627	0.00395326303939532	HSPA1A/HSPA1B/CD74/GSTP1/IL1R2/TREM2/IL1RN/ECM1	8
GO:0006690	icosanoid metabolic process	7/182	126/18903	0.000220201091404866	0.00554115402668026	0.00395854922541972	PTGS2/CD74/GSTP1/ANXA1/AKR1C2/AKR1C1/FABP5	7
GO:0043568	positive regulation of insulin-like growth factor receptor signaling pathway	3/182	13/18903	0.000233866244348347	0.00562155578507276	0.00401598749854379	IGFBP4/IGFBP5/IGFBP3	3
GO:0048012	hepatocyte growth factor receptor signaling pathway	3/182	13/18903	0.000233866244348347	0.00562155578507276	0.00401598749854379	STMN1/RAC1/MUC20	3
GO:0070424	regulation of nucleotide-binding oligomerization domain containing signaling pathway	3/182	13/18903	0.000233866244348347	0.00562155578507276	0.00401598749854379	HSPA1A/HSPA1B/BIRC2	3
GO:0071481	cellular response to X-ray	3/182	13/18903	0.000233866244348347	0.00562155578507276	0.00401598749854379	CCND2/NUCKS1/SFRP1	3
GO:0045637	regulation of myeloid cell differentiation	9/182	214/18903	0.000235504861301364	0.00562155578507276	0.00401598749854379	PRMT1/HSPA1A/HSPA1B/CD74/SFRP1/TNF/HLA-DRB1/TREM2/B2M	9
GO:0050821	protein stabilization	9/182	214/18903	0.000235504861301364	0.00562155578507276	0.00401598749854379	NPM1/CCT2/PHB2/CCT4/HSPD1/HSP90AA1/HSPA1A/HSPA1B/ATP1B3	9
GO:0001516	prostaglandin biosynthetic process	4/182	32/18903	0.000242149731800334	0.00562155578507276	0.00401598749854379	PTGS2/CD74/ANXA1/FABP5	4
GO:0031116	positive regulation of microtubule polymerization	4/182	32/18903	0.000242149731800334	0.00562155578507276	0.00401598749854379	HSPA1A/HSPA1B/RPS3/RAC1	4
GO:0046457	prostanoid biosynthetic process	4/182	32/18903	0.000242149731800334	0.00562155578507276	0.00401598749854379	PTGS2/CD74/ANXA1/FABP5	4
GO:0051085	chaperone cofactor-dependent protein refolding	4/182	32/18903	0.000242149731800334	0.00562155578507276	0.00401598749854379	HSPA8/HSPA1A/HSPA1B/CD74	4
GO:0045471	response to ethanol	7/182	128/18903	0.000242594304292181	0.00562155578507276	0.00401598749854379	TUFM/BIRC2/CCND1/FGF19/S100A8/TNF/CLDN7	7
GO:2001242	regulation of intrinsic apoptotic signaling pathway	8/182	172/18903	0.000266601344267033	0.00604175295423628	0.00431617247273992	PTGS2/DNAJA1/HSPA1A/CD74/RPS3/S100A9/S100A8/TREM2	8
GO:1990266	neutrophil migration	7/182	130/18903	0.000266786806600908	0.00604175295423628	0.00431617247273992	CD74/MDK/S100A12/S100A9/RAC1/S100A8/LGALS3	7
GO:0045862	positive regulation of proteolysis	12/182	372/18903	0.000268766533970775	0.00604175295423628	0.00431617247273992	HSPD1/HSPA1A/HSPA1B/CDC20/RPS3/S100A10/S100A9/S100A8/TNF/PERP/ANXA2/TREM2	12
GO:0002573	myeloid leukocyte differentiation	9/182	218/18903	0.000270106310279424	0.00604175295423628	0.00431617247273992	CD74/UBD/GPC3/SFRP1/MT1G/TNF/ANXA2/HLA-DRB1/TREM2	9
GO:0042180	cellular ketone metabolic process	9/182	218/18903	0.000270106310279424	0.00604175295423628	0.00431617247273992	PTGS2/CD74/ANXA1/CES1/FGF19/AKR1C2/AKR1B10/AKR1C1/FABP5	9
GO:0060326	cell chemotaxis	11/182	319/18903	0.000275338694132756	0.00611631678483867	0.00436944018420475	CD74/NR4A1/MDK/ANXA1/S100A12/S100A9/RAC1/S100A7/S100A8/LGALS3/SERPINE1	11
GO:0002753	cytoplasmic pattern recognition receptor signaling pathway	5/182	60/18903	0.000278591088757687	0.00614617737594869	0.00439077231452273	PHB2/HSPA1A/HSPA1B/BIRC2/RIOK3	5
GO:0051492	regulation of stress fiber assembly	6/182	94/18903	0.000296199569295521	0.00644634332905995	0.00460520809729736	STMN1/SFRP1/S100A10/RAC1/TACSTD2/WASF2	6
GO:1903035	negative regulation of response to wounding	6/182	94/18903	0.000296199569295521	0.00644634332905995	0.00460520809729736	MDK/TNF/ANXA2/KLK8/SERPINB2/SERPINE1	6
GO:0031647	regulation of protein stability	11/182	325/18903	0.000322661979715111	0.00697512910511659	0.00498296776868409	NPM1/CCT2/HSPA8/PHB2/CCT4/HSPD1/HSP90AA1/HSPA1A/HSPA1B/SERF2/ATP1B3	11
GO:0043506	regulation of JUN kinase activity	5/182	62/18903	0.000325006620368124	0.00697897549470484	0.00498571559385767	DNAJA1/RPS3/SFRP1/GSTP1/TNF	5
GO:1900180	regulation of protein localization to nucleus	7/182	135/18903	0.000335837998303497	0.00716380259957328	0.00511775436940708	NPM1/CCT2/PTGS2/CCT4/HSP90AA1/JUP/GLUL	7
GO:0060759	regulation of response to cytokine stimulus	8/182	179/18903	0.000348827932744753	0.00734226253118644	0.00524524449522821	HSPA1A/HSPA1B/CD74/GSTP1/IL1R2/TREM2/IL1RN/ECM1	8
GO:0032757	positive regulation of interleukin-8 production	5/182	63/18903	0.000350299062786671	0.00734226253118644	0.00524524449522821	HSPA1A/HSPA1B/CD74/TNF/SERPINE1	5
GO:2001251	negative regulation of chromosome organization	6/182	97/18903	0.000351042666812391	0.00734226253118644	0.00524524449522821	HNRNPA1/RAD21/CCNB1/CENPF/CDC20/PTTG1	6
GO:0043409	negative regulation of MAPK cascade	8/182	181/18903	0.000375781293969898	0.00780897772823898	0.00557866151862952	PEBP1/PRMT1/DUSP2/DNAJA1/UCHL1/SFRP1/GSTP1/TREM2	8
GO:0031112	positive regulation of microtubule polymerization or depolymerization	4/182	36/18903	0.000384934509112232	0.00794791060160576	0.00567791387934776	HSPA1A/HSPA1B/RPS3/RAC1	4
GO:2001237	negative regulation of extrinsic apoptotic signaling pathway	6/182	99/18903	0.000391809428910937	0.00803833229631929	0.00574251030237552	HSPA1A/HSPA1B/GSTP1/TNF/LGALS3/SERPINE1	6
GO:0002440	production of molecular mediator of immune response	11/182	333/18903	0.000396272197965239	0.00807843512434199	0.00577115939208536	PHB2/HSPD1/CD74/HLA-DPB1/HLA-DPA1/HLA-DQA1/HLA-DRB5/TNF/HLA-DRA/HLA-DRB1/B2M	11
GO:0002790	peptide secretion	9/182	230/18903	0.000400092049333307	0.0081050093767458	0.0057901437924039	CD74/SFRP1/ANXA1/GAL/S100A8/TNF/HLA-DRB1/IL1RN/GLUL	9
GO:1905330	regulation of morphogenesis of an epithelium	5/182	65/18903	0.000405321418344913	0.00815962680305603	0.00582916197698671	PHB2/SFRP1/MDK/TNF/TACSTD2	5
GO:1901992	positive regulation of mitotic cell cycle phase transition	6/182	100/18903	0.000413532889642337	0.0082732263201116	0.00591031642208662	CDK4/PHB2/CCND2/CCNB1/CCND1/ANXA1	6
GO:1904358	positive regulation of telomere maintenance via telomere lengthening	4/182	37/18903	0.000428370560327379	0.00851717021490425	0.00608458768600163	CCT2/CCT4/HNRNPA1/HNRNPA2B1	4
GO:2001234	negative regulation of apoptotic signaling pathway	9/182	233/18903	0.00043959360836538	0.00868669332849624	0.00620569343162234	PTGS2/DNAJA1/HSPA1A/HSPA1B/CD74/GSTP1/TNF/LGALS3/SERPINE1	9
GO:0043508	negative regulation of JUN kinase activity	3/182	16/18903	0.00044827746860589	0.00875091955381559	0.00625157605341293	DNAJA1/SFRP1/GSTP1	3
GO:0061469	regulation of type B pancreatic cell proliferation	3/182	16/18903	0.00044827746860589	0.00875091955381559	0.00625157605341293	CDK4/NR4A1/SFRP1	3
GO:0071900	regulation of protein serine/threonine kinase activity	12/182	395/18903	0.000461028578012715	0.00894562078180093	0.00639066881126059	CKS2/CCNI/DNAJA1/CCND2/CCNB1/UCHL1/RPS3/CCND1/SFRP1/GSTP1/S100A12/TNF	12
GO:1901224	positive regulation of NIK/NF-kappaB signaling	5/182	67/18903	0.000466627219335283	0.00895337020684079	0.00639620492888903	PHB2/C20orf27/RPS3/TNF/TREM2	5
GO:0002221	pattern recognition receptor signaling pathway	8/182	187/18903	0.000466987331496198	0.00895337020684079	0.00639620492888903	PHB2/HSPD1/HSPA1A/HSPA1B/BIRC2/TNF/RIOK3/TREM2	8
GO:0032677	regulation of interleukin-8 production	6/182	103/18903	0.000484389239763594	0.00923205764070139	0.00659529665601505	HSPA1A/HSPA1B/CD74/ANXA1/TNF/SERPINE1	6
GO:0002274	myeloid leukocyte activation	9/182	237/18903	0.000497205351756086	0.0094205790470962	0.00672997460643223	HSPD1/CD74/UBD/ANXA1/S100A12/MT1G/TNF/NDRG1/TREM2	9
GO:0043123	positive regulation of I-kappaB kinase/NF-kappaB signaling	8/182	189/18903	0.000501101923791417	0.00943888477504183	0.0067430520492954	CD74/UBD/BIRC2/S100A12/S100A4/TNF/HLA-DRB1/ECM1	8
GO:0032637	interleukin-8 production	6/182	104/18903	0.000509996133525824	0.0094953615380733	0.0067833985268479	HSPA1A/HSPA1B/CD74/ANXA1/TNF/SERPINE1	6
GO:0110020	regulation of actomyosin structure organization	6/182	104/18903	0.000509996133525824	0.0094953615380733	0.0067833985268479	STMN1/SFRP1/S100A10/RAC1/TACSTD2/WASF2	6
GO:0051251	positive regulation of lymphocyte activation	12/182	400/18903	0.000515464929796521	0.00954202608548617	0.00681673524824679	HSPD1/CD74/RPS3/MDK/HLA-DPB1/ANXA1/HLA-DPA1/HLA-DQA1/HLA-DRB5/HLA-DRA/HLA-DRB1/B2M	12
GO:0046329	negative regulation of JNK cascade	4/182	39/18903	0.000525549602366638	0.00967311582413109	0.00691038454600584	PRMT1/DNAJA1/SFRP1/GSTP1	4
GO:0062197	cellular response to chemical stress	11/182	345/18903	0.00053283267487761	0.00972584573591613	0.00694805430765622	PTGS2/DNAJA1/HSPA1A/HSPA1B/RPS3/TXN/ANXA1/TNF/TREM2/SLC2A1/GJB2	11
GO:0045109	intermediate filament organization	5/182	69/18903	0.000534667335950841	0.00972584573591613	0.00694805430765622	KRT16/KRT15/KRT6B/KRT6A/KRT17	5
GO:0017014	protein nitrosylation	3/182	17/18903	0.000540492513731446	0.00972584573591613	0.00694805430765622	TXN/S100A9/S100A8	3
GO:0018119	peptidyl-cysteine S-nitrosylation	3/182	17/18903	0.000540492513731446	0.00972584573591613	0.00694805430765622	TXN/S100A9/S100A8	3
GO:0002443	leukocyte mediated immunity	13/182	463/18903	0.000565235466361968	0.0101145746508439	0.00722575865185534	HSPD1/TUBB/CD74/C1S/HLA-DPB1/HLA-DPA1/HLA-DQA1/HLA-DRB5/TNF/HLA-DRA/HLA-DRB1/TREM2/B2M	13
GO:0043627	response to estrogen	5/182	70/18903	0.000571356856471914	0.0101324851545671	0.00723855375018665	HSP90AA1/CCND1/SFRP1/GAL/GSTM3	5
GO:0070661	leukocyte proliferation	11/182	348/18903	0.000572527878960325	0.0101324851545671	0.00723855375018665	HSPD1/CD74/RPS3/GSTP1/HLA-DPB1/ANXA1/GAL/HLA-DPA1/HLA-DRB1/TREM2/LGALS3	11
GO:0032103	positive regulation of response to external stimulus	13/182	464/18903	0.000576713606327006	0.0101507897594497	0.00725163039074395	PTGS2/HSP90AA1/CD74/MDK/S100A12/S100A9/RAC1/S100A7/S100A8/TNF/RIOK3/TREM2/SERPINE1	13
GO:0002548	monocyte chemotaxis	5/182	71/18903	0.00060990426329559	0.0106343893878845	0.00759710949587921	ANXA1/S100A12/S100A7/LGALS3/SERPINE1	5
GO:0042886	amide transport	10/182	296/18903	0.000610792311939969	0.0106343893878845	0.00759710949587921	CD74/SFRP1/ANXA1/GAL/S100A8/TNF/HLA-DRB1/AQP3/IL1RN/GLUL	10
GO:0014812	muscle cell migration	6/182	108/18903	0.00062313002575015	0.0107331647750868	0.00766767371961625	S100A11/MDK/ANXA1/IGFBP5/IGFBP3/SERPINE1	6
GO:0032231	regulation of actin filament bundle assembly	6/182	108/18903	0.00062313002575015	0.0107331647750868	0.00766767371961625	STMN1/SFRP1/S100A10/RAC1/TACSTD2/WASF2	6
GO:0010755	regulation of plasminogen activation	3/182	18/18903	0.000644012357127909	0.0110338500122819	0.00788248047414115	S100A10/ANXA2/SERPINE1	3
GO:0030038	contractile actin filament bundle assembly	6/182	109/18903	0.00065423796663147	0.011091055213263	0.00792334734103265	STMN1/SFRP1/S100A10/RAC1/TACSTD2/WASF2	6
GO:0043149	stress fiber assembly	6/182	109/18903	0.00065423796663147	0.011091055213263	0.00792334734103265	STMN1/SFRP1/S100A10/RAC1/TACSTD2/WASF2	6
GO:0071456	cellular response to hypoxia	7/182	151/18903	0.000658006853279483	0.0110965448922158	0.00792726911694103	PTGS2/PHB2/SFRP1/NDRG1/TREM2/AQP3/HILPDA	7
GO:1903706	regulation of hemopoiesis	12/182	413/18903	0.00068292190432356	0.0114567263220114	0.00818457940159705	PRMT1/HSPA1A/HSPA1B/CD74/SFRP1/MDK/ANXA1/TNF/HLA-DRA/HLA-DRB1/TREM2/B2M	12
GO:1902749	regulation of cell cycle G2/M phase transition	6/182	110/18903	0.000686536159755092	0.0114576837853428	0.00818526340455212	NPM1/CDK4/RAD21/CCNB1/CENPF/CCND1	6
GO:0050727	regulation of inflammatory response	12/182	414/18903	0.000697502201054508	0.0115510551950399	0.00825196707670296	PTGS2/BIRC2/MDK/GSTP1/ANXA1/S100A12/S100A9/S100A8/TNF/HLA-DRB1/TREM2/SERPINE1	12
GO:0014002	astrocyte development	4/182	42/18903	0.000699303248380248	0.0115510551950399	0.00825196707670296	S100A9/S100A8/TNF/TREM2	4
GO:1901222	regulation of NIK/NF-kappaB signaling	6/182	111/18903	0.000720055479639686	0.011833156632242	0.00845349773626399	PHB2/C20orf27/RPS3/BIRC2/TNF/TREM2	6
GO:0009636	response to toxic substance	9/182	250/18903	0.000728827933200123	0.0119165216895309	0.00851305296273293	PTGS2/TXN/GSTP1/CES1/S100A9/MT1G/TNF/AKR1B10/GSTM3	9
GO:2000573	positive regulation of DNA biosynthetic process	5/182	74/18903	0.000737292173874858	0.0119656842799347	0.00854817426295764	CCT2/CCT4/HNRNPA1/HSP90AA1/TNF	5
GO:0098754	detoxification	7/182	154/18903	0.000739264567434649	0.0119656842799347	0.00854817426295764	PTGS2/TXN/GSTP1/S100A9/MT1G/AKR1B10/GSTM3	7
GO:0002483	antigen processing and presentation of endogenous peptide antigen	3/182	19/18903	0.000759368325589441	0.0121085414689287	0.0086502301184915	HLA-DRA/HLA-DRB1/B2M	3
GO:0002544	chronic inflammatory response	3/182	19/18903	0.000759368325589441	0.0121085414689287	0.0086502301184915	S100A9/S100A8/TNF	3
GO:0051797	regulation of hair follicle development	3/182	19/18903	0.000759368325589441	0.0121085414689287	0.0086502301184915	GAL/TNF/KRT17	3
GO:2001236	regulation of extrinsic apoptotic signaling pathway	7/182	155/18903	0.000768047384706534	0.0121176557510425	0.00865674127739961	HSPA1A/HSPA1B/SFRP1/GSTP1/TNF/LGALS3/SERPINE1	7
GO:0033044	regulation of chromosome organization	9/182	252/18903	0.000771226149942165	0.0121176557510425	0.00865674127739961	CCT2/CCT4/HNRNPA1/HNRNPA2B1/RAD21/CCNB1/CENPF/CDC20/PTTG1	9
GO:1903320	regulation of protein modification by small protein conjugation or removal	9/182	252/18903	0.000771226149942165	0.0121176557510425	0.00865674127739961	NPM1/HSP90AA1/DCUN1D5/DNAJA1/HSPA1A/HSPA1B/CDC20/RPS3/BIRC2	9
GO:0031349	positive regulation of defense response	10/182	307/18903	0.000808176023151864	0.012630269429676	0.00902294775184946	PTGS2/HSP90AA1/MDK/S100A12/S100A9/S100A8/TNF/RIOK3/TREM2/SERPINE1	10
GO:0015833	peptide transport	9/182	254/18903	0.000815615039233968	0.012630269429676	0.00902294775184946	CD74/SFRP1/ANXA1/GAL/S100A8/TNF/HLA-DRB1/IL1RN/GLUL	9
GO:0034612	response to tumor necrosis factor	9/182	254/18903	0.000815615039233968	0.012630269429676	0.00902294775184946	PTGS2/HSPA1A/HSPA1B/UBD/RPS3/BIRC2/SFRP1/GSTP1/TNF	9
GO:0002824	positive regulation of adaptive immune response based on somatic recombination of immune receptors built from immunoglobulin superfamily domains	6/182	114/18903	0.000828254302193047	0.0127646273079608	0.00911893177836313	HSPD1/TNF/HLA-DRA/HLA-DRB1/TREM2/B2M	6
GO:0003009	skeletal muscle contraction	4/182	44/18903	0.000835534919575468	0.0128155141712028	0.00915528488316778	HSP90AA1/C12orf57/NR4A1/TNF	4
GO:0010639	negative regulation of organelle organization	11/182	366/18903	0.000866163653778907	0.013049173807379	0.00932220916777413	NPM1/STMN1/HNRNPA1/RAD21/CCNB1/CENPF/HSPA1A/CDC20/PTTG1/TACSTD2/WASF2	11
GO:0042303	molting cycle	6/182	115/18903	0.000866973981614127	0.013049173807379	0.00932220916777413	PTGS2/GAL/TNF/IGFBP5/KRT16/KRT17	6
GO:0042633	hair cycle	6/182	115/18903	0.000866973981614127	0.013049173807379	0.00932220916777413	PTGS2/GAL/TNF/IGFBP5/KRT16/KRT17	6
GO:1990748	cellular detoxification	6/182	115/18903	0.000866973981614127	0.013049173807379	0.00932220916777413	PTGS2/TXN/GSTP1/S100A9/AKR1B10/GSTM3	6
GO:0071674	mononuclear cell migration	8/182	206/18903	0.000880572141337883	0.013192199382555	0.0094243853168402	MDK/ANXA1/S100A12/S100A7/TNF/LGALS3/SERPINE1/ECM1	8
GO:0002577	regulation of antigen processing and presentation	3/182	20/18903	0.000887073492775437	0.0132280727788411	0.00945001293960577	CD74/CD68/TREM2	3
GO:0036294	cellular response to decreased oxygen levels	7/182	159/18903	0.000892164955123692	0.0132426881126885	0.00946045399903173	PTGS2/PHB2/SFRP1/NDRG1/TREM2/AQP3/HILPDA	7
GO:0051017	actin filament bundle assembly	7/182	160/18903	0.000925537348461106	0.0136750266027212	0.00976931262064693	STMN1/HSP90B1/SFRP1/S100A10/RAC1/TACSTD2/WASF2	7
GO:0043154	negative regulation of cysteine-type endopeptidase activity involved in apoptotic process	5/182	78/18903	0.000936834642701698	0.0137787414801012	0.00984340557051628	PTGS2/NR4A1/BIRC2/ARL6IP1/TNF	5
GO:0021782	glial cell development	6/182	117/18903	0.000948588646945039	0.0138882001445908	0.0099216018288127	MDK/S100A9/S100A8/TNF/NDRG1/TREM2	6
GO:0090068	positive regulation of cell cycle process	9/182	260/18903	0.000961426787404437	0.0140124691503606	0.0100103784580429	NPM1/CDK4/PHB2/RAD21/CCND2/CCNB1/CCND1/ANXA1/TNF	9
GO:0002699	positive regulation of immune effector process	9/182	261/18903	0.000987667417527699	0.0142579558608756	0.0101857518952513	PHB2/HSPD1/CD74/ANXA1/TNF/HLA-DRA/HLA-DRB1/TREM2/B2M	9
GO:0001667	ameboidal-type cell migration	13/182	492/18903	0.000988421083302917	0.0142579558608756	0.0101857518952513	PTGS2/NR4A1/GPC3/ANXA1/FGF19/RAC1/TNF/KRT16/JUP/S100A2/TACSTD2/GLUL/WASF2	13
GO:0002286	T cell activation involved in immune response	6/182	118/18903	0.000991549864276975	0.0142579558608756	0.0101857518952513	CD74/MDK/ANXA1/HLA-DRA/HLA-DRB1/LGALS3	6
GO:0016137	glycoside metabolic process	3/182	21/18903	0.00102762304334396	0.0147001289085109	0.0105016362339269	AKR1C2/AKR1B10/AKR1C1	3
GO:0002708	positive regulation of lymphocyte mediated immunity	6/182	119/18903	0.00103599169892331	0.0147001289085109	0.0105016362339269	HSPD1/TNF/HLA-DRA/HLA-DRB1/TREM2/B2M	6
GO:0015718	monocarboxylic acid transport	6/182	119/18903	0.00103599169892331	0.0147001289085109	0.0105016362339269	PTGS2/ANXA1/CES1/FGF19/TNF/AKR1C1	6
GO:0061572	actin filament bundle organization	7/182	164/18903	0.00106899284990219	0.0150213565797142	0.0107311183134545	STMN1/HSP90B1/SFRP1/S100A10/RAC1/TACSTD2/WASF2	7
GO:0045646	regulation of erythrocyte differentiation	4/182	47/18903	0.00107347591872447	0.0150213565797142	0.0107311183134545	PRMT1/HSPA1A/HSPA1B/B2M	4
GO:0051972	regulation of telomerase activity	4/182	47/18903	0.00107347591872447	0.0150213565797142	0.0107311183134545	CCT2/CCT4/HNRNPA2B1/HSP90AA1	4
GO:0002821	positive regulation of adaptive immune response	6/182	120/18903	0.00108194806783412	0.0150213565797142	0.0107311183134545	HSPD1/TNF/HLA-DRA/HLA-DRB1/TREM2/B2M	6
GO:0051897	positive regulation of protein kinase B signaling	6/182	120/18903	0.00108194806783412	0.0150213565797142	0.0107311183134545	HSP90AA1/TXN/AKR1C2/TNF/IGFBP5/NTS	6
GO:0010833	telomere maintenance via telomere lengthening	5/182	81/18903	0.00111095674885456	0.0153579042406032	0.0109715448520265	CCT2/CCT4/HNRNPA1/HNRNPA2B1/HSP90AA1	5
GO:0030522	intracellular receptor signaling pathway	9/182	266/18903	0.0011277384691128	0.0154807180875049	0.0110592819292099	PHB2/DNAJA1/HSPA1A/HSPA1B/NR4A1/BIRC2/SFRP1/RIOK3/FABP5	9
GO:2000278	regulation of DNA biosynthetic process	6/182	121/18903	0.00112945319793966	0.0154807180875049	0.0110592819292099	CCT2/CCT4/HNRNPA1/HNRNPA2B1/HSP90AA1/TNF	6
GO:0051250	negative regulation of lymphocyte activation	7/182	166/18903	0.00114698506350611	0.0156051999098146	0.0111482105926093	CD74/SFRP1/MDK/ANXA1/GAL/HLA-DRB1/LGALS3	7
GO:0002697	regulation of immune effector process	11/182	379/18903	0.00114822489246385	0.0156051999098146	0.0111482105926093	PHB2/HSPD1/CD74/ANXA1/TNF/HLA-DRA/HLA-DRB1/TREM2/A2M/LGALS3/B2M	11
GO:0045841	negative regulation of mitotic metaphase/anaphase transition	4/182	48/18903	0.00116234894370112	0.0157307812926946	0.011237924771918	RAD21/CCNB1/CENPF/CDC20	4
GO:0010888	negative regulation of lipid storage	3/182	22/18903	0.00118149463123871	0.0157908473328626	0.0112808353958848	CES1/TNF/TREM2	3
GO:0032069	regulation of nuclease activity	3/182	22/18903	0.00118149463123871	0.0157908473328626	0.0112808353958848	NPM1/HSPA1A/RPS3	3
GO:1902644	tertiary alcohol metabolic process	3/182	22/18903	0.00118149463123871	0.0157908473328626	0.0112808353958848	AKR1C2/AKR1B10/AKR1C1	3
GO:0070663	regulation of leukocyte proliferation	9/182	269/18903	0.00121922299575129	0.0162277573112186	0.0115929598465086	CD74/RPS3/GSTP1/HLA-DPB1/ANXA1/GAL/HLA-DPA1/HLA-DRB1/LGALS3	9
GO:0071675	regulation of mononuclear cell migration	6/182	123/18903	0.00122924816328586	0.0162938614565586	0.0116401840370062	MDK/S100A7/TNF/LGALS3/SERPINE1/ECM1	6
GO:0007568	aging	7/182	169/18903	0.00127227287925881	0.0167643471118669	0.0119762946409389	PTGS2/RPN2/IGFBP5/CD68/KRT16/GJB2/GJB6	7
GO:1902903	regulation of supramolecular fiber organization	11/182	384/18903	0.00127515213983465	0.0167643471118669	0.0119762946409389	HSPA8/STMN1/HSPA1A/HSPA1B/RPS3/SFRP1/S100A10/RAC1/TREM2/TACSTD2/WASF2	11
GO:0031397	negative regulation of protein ubiquitination	5/182	84/18903	0.001307980139529	0.0171260326399306	0.0122346794394968	DNAJA1/HSPA1A/HSPA1B/CDC20/RPS3	5
GO:0045723	positive regulation of fatty acid biosynthetic process	3/182	23/18903	0.00134914873221262	0.0174621311313395	0.0124747850955435	PTGS2/CD74/ANXA1	3
GO:0042304	regulation of fatty acid biosynthetic process	4/182	50/18903	0.00135533461124957	0.0174621311313395	0.0124747850955435	PTGS2/CD74/ANXA1/FABP5	4
GO:0045737	positive regulation of cyclin-dependent protein serine/threonine kinase activity	4/182	50/18903	0.00135533461124957	0.0174621311313395	0.0124747850955435	CKS2/CCND2/CCNB1/CCND1	4
GO:1902100	negative regulation of metaphase/anaphase transition of cell cycle	4/182	50/18903	0.00135533461124957	0.0174621311313395	0.0124747850955435	RAD21/CCNB1/CENPF/CDC20	4
GO:0046785	microtubule polymerization	5/182	85/18903	0.00137904975406609	0.0176573987819981	0.012614282500514	STMN1/HSPA1A/HSPA1B/RPS3/RAC1	5
GO:0050866	negative regulation of cell activation	8/182	221/18903	0.00138145435984586	0.0176573987819981	0.012614282500514	CD74/SFRP1/MDK/ANXA1/GAL/HLA-DRB1/TREM2/LGALS3	8
GO:1903034	regulation of response to wounding	7/182	172/18903	0.0014080340302114	0.0179259984636796	0.0128061676307141	MDK/ANXA1/TNF/ANXA2/KLK8/SERPINB2/SERPINE1	7
GO:0032692	negative regulation of interleukin-1 production	4/182	51/18903	0.00145974655203202	0.0185111954491935	0.0132242269487858	GSTP1/IL1R2/TREM2/SERPINB1	4
GO:0014910	regulation of smooth muscle cell migration	5/182	87/18903	0.00152968020755789	0.0191884995289814	0.0137080867237548	S100A11/MDK/IGFBP5/IGFBP3/SERPINE1	5
GO:0031110	regulation of microtubule polymerization or depolymerization	5/182	87/18903	0.00152968020755789	0.0191884995289814	0.0137080867237548	STMN1/HSPA1A/HSPA1B/RPS3/RAC1	5
GO:0070841	inclusion body assembly	3/182	24/18903	0.00153102899067005	0.0191884995289814	0.0137080867237548	HSPA1A/HSPA1B/UBD	3
GO:0071453	cellular response to oxygen levels	7/182	175/18903	0.00155486043656981	0.019370881351167	0.0138383786119548	PTGS2/PHB2/SFRP1/NDRG1/TREM2/AQP3/HILPDA	7
GO:0045931	positive regulation of mitotic cell cycle	6/182	129/18903	0.00156945433339414	0.019370881351167	0.0138383786119548	CDK4/PHB2/CCND2/CCNB1/CCND1/ANXA1	6
GO:2000027	regulation of animal organ morphogenesis	6/182	129/18903	0.00156945433339414	0.019370881351167	0.0138383786119548	PHB2/GPC3/SFRP1/RAC1/TNF/TACSTD2	6
GO:0006636	unsaturated fatty acid biosynthetic process	4/182	52/18903	0.0015696367689086	0.019370881351167	0.0138383786119548	PTGS2/CD74/ANXA1/FABP5	4
GO:1902905	positive regulation of supramolecular fiber organization	7/182	176/18903	0.00160636592229688	0.0197484909760238	0.0141081394380915	HSPA1A/HSPA1B/RPS3/SFRP1/S100A10/RAC1/WASF2	7
GO:0032612	interleukin-1 production	6/182	130/18903	0.00163248663307769	0.0199175736558456	0.0142289305418973	GSTP1/ANXA1/TNF/IL1R2/TREM2/SERPINB1	6
GO:0032652	regulation of interleukin-1 production	6/182	130/18903	0.00163248663307769	0.0199175736558456	0.0142289305418973	GSTP1/ANXA1/TNF/IL1R2/TREM2/SERPINB1	6
GO:0048146	positive regulation of fibroblast proliferation	4/182	53/18903	0.00168515379450491	0.0203365221158619	0.0145282234498191	CDK4/CCNB1/CD74/S100A6	4
GO:0071622	regulation of granulocyte chemotaxis	4/182	53/18903	0.00168515379450491	0.0203365221158619	0.0145282234498191	CD74/MDK/RAC1/S100A7	4
GO:0001960	negative regulation of cytokine-mediated signaling pathway	5/182	89/18903	0.00169207945577491	0.0203365221158619	0.0145282234498191	GSTP1/IL1R2/TREM2/IL1RN/ECM1	5
GO:0045104	intermediate filament cytoskeleton organization	5/182	89/18903	0.00169207945577491	0.0203365221158619	0.0145282234498191	KRT16/KRT15/KRT6B/KRT6A/KRT17	5
GO:0043567	regulation of insulin-like growth factor receptor signaling pathway	3/182	25/18903	0.00172756256090849	0.0205331328733809	0.0146686803579178	IGFBP4/IGFBP5/IGFBP3	3
GO:0070423	nucleotide-binding oligomerization domain containing signaling pathway	3/182	25/18903	0.00172756256090849	0.0205331328733809	0.0146686803579178	HSPA1A/HSPA1B/BIRC2	3
GO:0090023	positive regulation of neutrophil chemotaxis	3/182	25/18903	0.00172756256090849	0.0205331328733809	0.0146686803579178	CD74/MDK/RAC1	3
GO:0034219	carbohydrate transmembrane transport	6/182	132/18903	0.00176430860273267	0.0208927867992719	0.0149256137986595	GPC3/FGF19/TNF/AQP3/FABP5/SLC2A1	6
GO:0045103	intermediate filament-based process	5/182	90/18903	0.0017778611486142	0.0209761566288877	0.0149851724344347	KRT16/KRT15/KRT6B/KRT6A/KRT17	5
GO:0010883	regulation of lipid storage	4/182	54/18903	0.00180644556830069	0.0211584042745328	0.0151153684681543	CES1/TNF/TREM2/HILPDA	4
GO:1904031	positive regulation of cyclin-dependent protein kinase activity	4/182	54/18903	0.00180644556830069	0.0211584042745328	0.0151153684681543	CKS2/CCND2/CCNB1/CCND1	4
GO:2000117	negative regulation of cysteine-type endopeptidase activity	5/182	91/18903	0.00186678808217807	0.0217859580170129	0.0155636870619422	PTGS2/NR4A1/BIRC2/ARL6IP1/TNF	5
GO:0035872	nucleotide-binding domain, leucine rich repeat containing receptor signaling pathway	3/182	26/18903	0.00193916044283964	0.0224421650708331	0.0160324753165382	HSPA1A/HSPA1B/BIRC2	3
GO:0051894	positive regulation of focal adhesion assembly	3/182	26/18903	0.00193916044283964	0.0224421650708331	0.0160324753165382	SFRP1/S100A10/RAC1	3
GO:0002822	regulation of adaptive immune response based on somatic recombination of immune receptors built from immunoglobulin superfamily domains	7/182	182/18903	0.00194391929672848	0.0224421650708331	0.0160324753165382	HSPD1/ANXA1/TNF/HLA-DRA/HLA-DRB1/TREM2/B2M	7
GO:0032273	positive regulation of protein polymerization	5/182	92/18903	0.00195892843770657	0.0225346732066174	0.0160985622737841	HSP90AA1/HSPA1A/HSPA1B/RPS3/RAC1	5
GO:0030073	insulin secretion	7/182	183/18903	0.00200514988853806	0.0229027935850393	0.0163615440699671	SFRP1/ANXA1/GAL/TNF/HLA-DRB1/IL1RN/GLUL	7
GO:0071466	cellular response to xenobiotic stimulus	7/182	183/18903	0.00200514988853806	0.0229027935850393	0.0163615440699671	MCM7/UCHL1/GSTP1/S100A12/GSTM3/ALDH3A1/AKR1C1	7
GO:0010565	regulation of cellular ketone metabolic process	6/182	136/18903	0.00205203222682006	0.0232076337084084	0.0165793190367753	PTGS2/CD74/ANXA1/CES1/FGF19/FABP5	6
GO:0001954	positive regulation of cell-matrix adhesion	4/182	56/18903	0.00206694169253961	0.0232076337084084	0.0165793190367753	SFRP1/S100A10/RAC1/JUP	4
GO:0045839	negative regulation of mitotic nuclear division	4/182	56/18903	0.00206694169253961	0.0232076337084084	0.0165793190367753	RAD21/CCNB1/CENPF/CDC20	4
GO:1902107	positive regulation of leukocyte differentiation	7/182	184/18903	0.00206786428882745	0.0232076337084084	0.0165793190367753	CD74/MDK/ANXA1/TNF/HLA-DRA/HLA-DRB1/TREM2	7
GO:1903708	positive regulation of hemopoiesis	7/182	184/18903	0.00206786428882745	0.0232076337084084	0.0165793190367753	CD74/MDK/ANXA1/TNF/HLA-DRA/HLA-DRB1/TREM2	7
GO:0060761	negative regulation of response to cytokine stimulus	5/182	94/18903	0.00215312312819497	0.0239772768842518	0.0171291450085702	GSTP1/IL1R2/TREM2/IL1RN/ECM1	5
GO:0044772	mitotic cell cycle phase transition	12/182	473/18903	0.00216029876554245	0.0239772768842518	0.0171291450085702	CDK4/PHB2/RAD21/CKS2/CCNI/CCND2/CCNB1/CENPF/CDC20/UBD/CCND1/ANXA1	12
GO:0031639	plasminogen activation	3/182	27/18903	0.00216621781226863	0.0239772768842518	0.0171291450085702	S100A10/ANXA2/SERPINE1	3
GO:0042730	fibrinolysis	3/182	27/18903	0.00216621781226863	0.0239772768842518	0.0171291450085702	ANXA2/SERPINB2/SERPINE1	3
GO:0043405	regulation of MAP kinase activity	7/182	186/18903	0.00219784103661997	0.0241732574309189	0.0172691516998607	DNAJA1/UCHL1/RPS3/SFRP1/GSTP1/S100A12/TNF	7
GO:0050879	multicellular organismal movement	4/182	57/18903	0.00220643827528412	0.0241732574309189	0.0172691516998607	HSP90AA1/C12orf57/NR4A1/TNF	4
GO:0050881	musculoskeletal movement	4/182	57/18903	0.00220643827528412	0.0241732574309189	0.0172691516998607	HSP90AA1/C12orf57/NR4A1/TNF	4
GO:0014909	smooth muscle cell migration	5/182	95/18903	0.00225531474966877	0.0245550525651999	0.0175419026152476	S100A11/MDK/IGFBP5/IGFBP3/SERPINE1	5
GO:0050670	regulation of lymphocyte proliferation	8/182	239/18903	0.0022565338588324	0.0245550525651999	0.0175419026152476	CD74/RPS3/HLA-DPB1/ANXA1/GAL/HLA-DPA1/HLA-DRB1/LGALS3	8
GO:1901990	regulation of mitotic cell cycle phase transition	10/182	354/18903	0.00232953816647404	0.0252641159401107	0.0180484509371336	CDK4/PHB2/RAD21/CCND2/CCNB1/CENPF/CDC20/UBD/CCND1/ANXA1	10
GO:0001961	positive regulation of cytokine-mediated signaling pathway	4/182	58/18903	0.00235229392967237	0.025264992410871	0.0180490770797444	HSPA1A/HSPA1B/CD74/TREM2	4
GO:0045620	negative regulation of lymphocyte differentiation	4/182	58/18903	0.00235229392967237	0.025264992410871	0.0180490770797444	CD74/SFRP1/MDK/ANXA1	4
GO:0045807	positive regulation of endocytosis	5/182	96/18903	0.00236099432340024	0.025264992410871	0.0180490770797444	GPC3/ANXA2/TREM2/SERPINE1/B2M	5
GO:1903321	negative regulation of protein modification by small protein conjugation or removal	5/182	96/18903	0.00236099432340024	0.025264992410871	0.0180490770797444	DNAJA1/HSPA1A/HSPA1B/CDC20/RPS3	5
GO:0002705	positive regulation of leukocyte mediated immunity	6/182	140/18903	0.00237389413045136	0.0253189171992842	0.018087600450215	HSPD1/TNF/HLA-DRA/HLA-DRB1/TREM2/B2M	6
GO:0051051	negative regulation of transport	12/182	479/18903	0.00239569148684014	0.0254418272388567	0.0181754062465533	PTGS2/CD74/SFRP1/TXN/ANXA1/RAC1/TNF/ANXA2/GABRE/LGALS3/FABP5/C4orf3	12
GO:0010971	positive regulation of G2/M transition of mitotic cell cycle	3/182	28/18903	0.00240911434580916	0.0254418272388567	0.0181754062465533	CDK4/CCNB1/CCND1	3
GO:0042634	regulation of hair cycle	3/182	28/18903	0.00240911434580916	0.0254418272388567	0.0181754062465533	GAL/TNF/KRT17	3
GO:0046328	regulation of JNK cascade	6/182	141/18903	0.00245998356695701	0.0258941407489168	0.0184985348378673	PRMT1/DNAJA1/SFRP1/GSTP1/FGF19/TNF	6
GO:0002690	positive regulation of leukocyte chemotaxis	5/182	97/18903	0.00247023082647566	0.0259173077917854	0.0185150851591833	CD74/MDK/RAC1/S100A7/SERPINE1	5
GO:0032944	regulation of mononuclear cell proliferation	8/182	243/18903	0.00250000307519448	0.0261083682291986	0.0186515769698943	CD74/RPS3/HLA-DPB1/ANXA1/GAL/HLA-DPA1/HLA-DRB1/LGALS3	8
GO:0002763	positive regulation of myeloid leukocyte differentiation	4/182	59/18903	0.00250465252493709	0.0261083682291986	0.0186515769698943	CD74/TNF/HLA-DRB1/TREM2	4
GO:0038061	NIK/NF-kappaB signaling	6/182	142/18903	0.00254840078998606	0.0264787062727262	0.0189161430455332	PHB2/C20orf27/RPS3/BIRC2/TNF/TREM2	6
GO:0010876	lipid localization	12/182	483/18903	0.00256396645259352	0.0265509846810997	0.0189677780724796	PTGS2/ANXA1/GAL/CES1/FGF19/TNF/ANXA2/TREM2/AKR1C1/FABP5/HILPDA/SLC2A1	12
GO:0045860	positive regulation of protein kinase activity	11/182	420/18903	0.00257184328485039	0.0265509846810997	0.0189677780724796	NPM1/PHB2/HSP90AA1/CKS2/CCND2/CCNB1/RPS3/CCND1/TXN/S100A12/TNF	11
GO:0010965	regulation of mitotic sister chromatid separation	5/182	98/18903	0.00258309333153972	0.0265819285012443	0.0189898840516087	RAD21/CCNB1/CENPF/CDC20/PTTG1	5
GO:0031334	positive regulation of protein-containing complex assembly	7/182	192/18903	0.00262591831304495	0.0267735795482455	0.019126797788351	HSP90AA1/HSPA1A/HSPA1B/RPS3/RAC1/TNF/LGALS3	7
GO:0055076	transition metal ion homeostasis	6/182	143/18903	0.00263918519044846	0.0267735795482455	0.019126797788351	S100A9/MT1G/S100A8/LCN2/B2M/FTH1	6
GO:2001056	positive regulation of cysteine-type endopeptidase activity	6/182	143/18903	0.00263918519044846	0.0267735795482455	0.019126797788351	HSPD1/RPS3/S100A9/S100A8/TNF/PERP	6
GO:0002711	positive regulation of T cell mediated immunity	4/182	60/18903	0.00266365691323561	0.0267735795482455	0.019126797788351	HSPD1/HLA-DRA/HLA-DRB1/B2M	4
GO:0043407	negative regulation of MAP kinase activity	4/182	60/18903	0.00266365691323561	0.0267735795482455	0.019126797788351	DNAJA1/UCHL1/SFRP1/GSTP1	4
GO:0001558	regulation of cell growth	11/182	422/18903	0.00266724237129251	0.0267735795482455	0.019126797788351	NPM1/IGFBP4/DCUN1D5/HSPA1A/HSPA1B/SFRP1/S100A9/S100A8/IGFBP5/IGFBP3/KRT17	11
GO:0010592	positive regulation of lamellipodium assembly	3/182	29/18903	0.00266821454051127	0.0267735795482455	0.019126797788351	HSP90AA1/RAC1/WASF2	3
GO:1901018	positive regulation of potassium ion transmembrane transporter activity	3/182	29/18903	0.00266821454051127	0.0267735795482455	0.019126797788351	ATP1B3/GAL/TREM2	3
GO:0010389	regulation of G2/M transition of mitotic cell cycle	5/182	99/18903	0.00269965098593487	0.0270048938686218	0.0192920466010253	CDK4/RAD21/CCNB1/CENPF/CCND1	5
GO:0050921	positive regulation of chemotaxis	6/182	144/18903	0.00273237631311217	0.0271987620539689	0.0194305442409112	CD74/MDK/RAC1/S100A7/TREM2/SERPINE1	6
GO:0045787	positive regulation of cell cycle	10/182	362/18903	0.00273592018177148	0.0271987620539689	0.0194305442409112	NPM1/CDK4/PHB2/RAD21/CKS2/CCND2/CCNB1/CCND1/ANXA1/TNF	10
GO:0030316	osteoclast differentiation	5/182	100/18903	0.0028199729910029	0.0275241414140539	0.019662992248606	GPC3/SFRP1/TNF/ANXA2/TREM2	5
GO:0034620	cellular response to unfolded protein	5/182	100/18903	0.0028199729910029	0.0275241414140539	0.019662992248606	HSPA8/HSPD1/HSPA1A/HSPA1B/CCND1	5
GO:0097306	cellular response to alcohol	5/182	100/18903	0.0028199729910029	0.0275241414140539	0.019662992248606	CDK4/SFRP1/CES1/AKR1C2/JUP	5
GO:0034113	heterotypic cell-cell adhesion	4/182	61/18903	0.00282944886767308	0.0275241414140539	0.019662992248606	TNF/PERP/JUP/IL1RN	4
GO:0046456	icosanoid biosynthetic process	4/182	61/18903	0.00282944886767308	0.0275241414140539	0.019662992248606	PTGS2/CD74/ANXA1/FABP5	4
GO:1900024	regulation of substrate adhesion-dependent cell spreading	4/182	61/18903	0.00282944886767308	0.0275241414140539	0.019662992248606	MDK/S100A10/RAC1/TACSTD2	4
GO:1904356	regulation of telomere maintenance via telomere lengthening	4/182	61/18903	0.00282944886767308	0.0275241414140539	0.019662992248606	CCT2/CCT4/HNRNPA1/HNRNPA2B1	4
GO:0046651	lymphocyte proliferation	9/182	305/18903	0.00286177965299743	0.0275241414140539	0.019662992248606	HSPD1/CD74/RPS3/HLA-DPB1/ANXA1/GAL/HLA-DPA1/HLA-DRB1/LGALS3	9
GO:0007051	spindle organization	7/182	195/18903	0.00286264743052097	0.0275241414140539	0.019662992248606	STMN1/TUBB/CCNB1/HSPA1A/HSPA1B/CDC20/RPS3	7
GO:0032872	regulation of stress-activated MAPK cascade	7/182	195/18903	0.00286264743052097	0.0275241414140539	0.019662992248606	PRMT1/DNAJA1/SFRP1/GSTP1/FGF19/TNF/TREM2	7
GO:0051495	positive regulation of cytoskeleton organization	7/182	195/18903	0.00286264743052097	0.0275241414140539	0.019662992248606	HSPA1A/HSPA1B/RPS3/SFRP1/S100A10/RAC1/WASF2	7
GO:0034504	protein localization to nucleus	9/182	306/18903	0.0029246122836066	0.0279676240461026	0.0199798121422834	NPM1/CCT2/PTGS2/PHB2/CCT4/HSP90AA1/TXN/JUP/GLUL	9
GO:0031333	negative regulation of protein-containing complex assembly	6/182	146/18903	0.00292613762916379	0.0279676240461026	0.0199798121422834	STMN1/LMO4/BIRC2/RIOK3/TREM2/CLDN7	6
GO:0051306	mitotic sister chromatid separation	5/182	101/18903	0.00294412858155567	0.0280563259206829	0.0200431799417026	RAD21/CCNB1/CENPF/CDC20/PTTG1	5
GO:0010631	epithelial cell migration	10/182	366/18903	0.00295940208315226	0.0281186846897742	0.0200877284700228	PTGS2/NR4A1/ANXA1/RAC1/TNF/KRT16/JUP/S100A2/TACSTD2/GLUL	10
GO:0044403	biological process involved in symbiotic interaction	9/182	307/18903	0.00298853149952638	0.0283119410587484	0.0202257890339463	HSPA8/HSPD1/SPRR2A/NUCKS1/HSPA1A/HSPA1B/CD74/HLA-DRB1/KRT6A	9
GO:0045428	regulation of nitric oxide biosynthetic process	4/182	62/18903	0.00300216902265964	0.0283577314427762	0.0202585012611019	PTGS2/HSP90AA1/RAC1/TNF	4
GO:0016049	cell growth	12/182	493/18903	0.0030271903264783	0.0285104679578555	0.0203676148158866	NPM1/IGFBP4/HSP90AA1/DCUN1D5/HSPA1A/HSPA1B/SFRP1/S100A9/S100A8/IGFBP5/IGFBP3/KRT17	12
GO:0007162	negative regulation of cell adhesion	9/182	308/18903	0.00305355037301938	0.0286748855728729	0.0204850732405105	CD74/MDK/ANXA1/HLA-DRB1/LGALS3/TACSTD2/SERPINE1/IL1RN/CLDN7	9
GO:0019218	regulation of steroid metabolic process	5/182	102/18903	0.00307218700552163	0.0287228242442686	0.0205193201843073	DHCR7/GAL/CES1/FGF19/TNF	5
GO:0030336	negative regulation of cell migration	10/182	368/18903	0.00307649002305889	0.0287228242442686	0.0205193201843073	CD74/SFRP1/RAC1/TNF/IGFBP5/KRT16/JUP/IGFBP3/TACSTD2/SERPINE1	10
GO:0002695	negative regulation of leukocyte activation	7/182	198/18903	0.00311541628918595	0.028752882141742	0.0205407932684678	CD74/SFRP1/MDK/ANXA1/GAL/HLA-DRB1/LGALS3	7
GO:0002819	regulation of adaptive immune response	7/182	198/18903	0.00311541628918595	0.028752882141742	0.0205407932684678	HSPD1/ANXA1/TNF/HLA-DRA/HLA-DRB1/TREM2/B2M	7
GO:0070302	regulation of stress-activated protein kinase signaling cascade	7/182	198/18903	0.00311541628918595	0.028752882141742	0.0205407932684678	PRMT1/DNAJA1/SFRP1/GSTP1/FGF19/TNF/TREM2	7
GO:0071897	DNA biosynthetic process	7/182	198/18903	0.00311541628918595	0.028752882141742	0.0205407932684678	CCT2/CCT4/HNRNPA1/HNRNPA2B1/HSP90AA1/CENPF/TNF	7
GO:0090132	epithelium migration	10/182	369/18903	0.00313640572901814	0.0288638938661926	0.0206200990184471	PTGS2/NR4A1/ANXA1/RAC1/TNF/KRT16/JUP/S100A2/TACSTD2/GLUL	10
GO:0043410	positive regulation of MAPK cascade	12/182	496/18903	0.00317869731618011	0.0289158671526157	0.0206572282539316	IGFBP4/PRMT1/PHB2/CD74/RPS3/S100A12/FGF19/S100A7/TNF/HLA-DRB1/TREM2/IGFBP3	12
GO:0019731	antibacterial humoral response	4/182	63/18903	0.00318195681654932	0.0289158671526157	0.0206572282539316	SPRR2A/SLPI/RPL39/PI3	4
GO:0051784	negative regulation of nuclear division	4/182	63/18903	0.00318195681654932	0.0289158671526157	0.0206572282539316	RAD21/CCNB1/CENPF/CDC20	4
GO:0070542	response to fatty acid	4/182	63/18903	0.00318195681654932	0.0289158671526157	0.0206572282539316	PTGS2/CDK4/AKR1C2/AKR1C1	4
GO:1904951	positive regulation of establishment of protein localization	9/182	310/18903	0.00318693972032864	0.0289158671526157	0.0206572282539316	CCT2/PTGS2/CCT4/HSP90AA1/TNF/HLA-DRB1/JUP/TREM2/GLUL	9
GO:0001916	positive regulation of T cell mediated cytotoxicity	3/182	31/18903	0.00323640988514241	0.0291186487152059	0.0208020935281426	HLA-DRA/HLA-DRB1/B2M	3
GO:0034694	response to prostaglandin	3/182	31/18903	0.00323640988514241	0.0291186487152059	0.0208020935281426	SFRP1/AKR1C2/A2M	3
GO:0150117	positive regulation of cell-substrate junction organization	3/182	31/18903	0.00323640988514241	0.0291186487152059	0.0208020935281426	SFRP1/S100A10/RAC1	3
GO:0006979	response to oxidative stress	11/182	434/18903	0.00330152539279564	0.0296217640395397	0.0211615144660644	PTGS2/HSPA1A/HSPA1B/RPS3/TXN/GSTP1/ANXA1/S100A7/TNF/TREM2/GJB2	11
GO:0032943	mononuclear cell proliferation	9/182	312/18903	0.0033248862470677	0.0297484961161251	0.0212520506903216	HSPD1/CD74/RPS3/HLA-DPB1/ANXA1/GAL/HLA-DPA1/HLA-DRB1/LGALS3	9
GO:0032102	negative regulation of response to external stimulus	11/182	436/18903	0.00341814267217742	0.0304981649503697	0.0217876071770808	MDK/GSTP1/TNF/ANXA2/HLA-DRB1/KLK8/RIOK3/SERPINB2/TREM2/A2M/SERPINE1	11
GO:0090130	tissue migration	10/182	374/18903	0.00345010774469783	0.0306983343803086	0.021930606367867	PTGS2/NR4A1/ANXA1/RAC1/TNF/KRT16/JUP/S100A2/TACSTD2/GLUL	10
GO:1901655	cellular response to ketone	5/182	105/18903	0.0034804715316601	0.0308831922960804	0.022062667154441	CDK4/DDIT4/SFRP1/AKR1C2/GJB2	5
GO:0060760	positive regulation of response to cytokine stimulus	4/182	65/18903	0.00356328676556937	0.03141212117877	0.0224405290598837	HSPA1A/HSPA1B/CD74/TREM2	4
GO:0080164	regulation of nitric oxide metabolic process	4/182	65/18903	0.00356328676556937	0.03141212117877	0.0224405290598837	PTGS2/HSP90AA1/RAC1/TNF	4
GO:0062013	positive regulation of small molecule metabolic process	6/182	152/18903	0.00356933758194034	0.03141212117877	0.0224405290598837	PTGS2/CD74/ANXA1/CES1/TNF/TREM2	6
GO:2001252	positive regulation of chromosome organization	5/182	106/18903	0.00362483332889691	0.03181359169585	0.0227273358869028	CCT2/CCT4/HNRNPA1/HNRNPA2B1/RAD21	5
GO:0034605	cellular response to heat	4/182	66/18903	0.00376510133180032	0.0327608144122071	0.0234040230412539	PTGS2/HSP90AA1/HSPA1A/HSPA1B	4
GO:1901654	response to ketone	7/182	205/18903	0.00377151580011994	0.0327608144122071	0.0234040230412539	CDK4/DDIT4/CCND1/SFRP1/AKR1C2/A2M/GJB2	7
GO:0033045	regulation of sister chromatid segregation	5/182	107/18903	0.00377344369665596	0.0327608144122071	0.0234040230412539	RAD21/CCNB1/CENPF/CDC20/PTTG1	5
GO:0062207	regulation of pattern recognition receptor signaling pathway	5/182	107/18903	0.00377344369665596	0.0327608144122071	0.0234040230412539	HSPA1A/HSPA1B/BIRC2/RIOK3/TREM2	5
GO:0019058	viral life cycle	9/182	319/18903	0.00384514041531634	0.03293012245051	0.0235249751390758	HSPA8/DEK/NUCKS1/HSPA1A/HSPA1B/CD74/TNF/HLA-DRB1/SLPI	9
GO:0002828	regulation of type 2 immune response	3/182	33/18903	0.00387342805127073	0.03293012245051	0.0235249751390758	CD74/ANXA1/ECM1	3
GO:0048147	negative regulation of fibroblast proliferation	3/182	33/18903	0.00387342805127073	0.03293012245051	0.0235249751390758	SFRP1/GSTP1/FTH1	3
GO:0051497	negative regulation of stress fiber assembly	3/182	33/18903	0.00387342805127073	0.03293012245051	0.0235249751390758	STMN1/TACSTD2/WASF2	3
GO:0001765	membrane raft assembly	2/182	10/18903	0.00394325251652701	0.03293012245051	0.0235249751390758	S100A10/ANXA2	2
GO:0002361	CD4-positive, CD25-positive, alpha-beta regulatory T cell differentiation	2/182	10/18903	0.00394325251652701	0.03293012245051	0.0235249751390758	HLA-DRA/HLA-DRB1	2
GO:0002934	desmosome organization	2/182	10/18903	0.00394325251652701	0.03293012245051	0.0235249751390758	PERP/JUP	2
GO:0010496	intercellular transport	2/182	10/18903	0.00394325251652701	0.03293012245051	0.0235249751390758	GJB2/GJB6	2
GO:0032070	regulation of deoxyribonuclease activity	2/182	10/18903	0.00394325251652701	0.03293012245051	0.0235249751390758	NPM1/RPS3	2
GO:0045657	positive regulation of monocyte differentiation	2/182	10/18903	0.00394325251652701	0.03293012245051	0.0235249751390758	CD74/HLA-DRB1	2
GO:1904749	regulation of protein localization to nucleolus	2/182	10/18903	0.00394325251652701	0.03293012245051	0.0235249751390758	NPM1/GLUL	2
GO:1904851	positive regulation of establishment of protein localization to telomere	2/182	10/18903	0.00394325251652701	0.03293012245051	0.0235249751390758	CCT2/CCT4	2
GO:2000347	positive regulation of hepatocyte proliferation	2/182	10/18903	0.00394325251652701	0.03293012245051	0.0235249751390758	MDK/TNF	2
GO:2000659	regulation of interleukin-1-mediated signaling pathway	2/182	10/18903	0.00394325251652701	0.03293012245051	0.0235249751390758	IL1R2/IL1RN	2
GO:0031638	zymogen activation	4/182	67/18903	0.00397452825957588	0.03293012245051	0.0235249751390758	S100A10/PERP/ANXA2/SERPINE1	4
GO:0032206	positive regulation of telomere maintenance	4/182	67/18903	0.00397452825957588	0.03293012245051	0.0235249751390758	CCT2/CCT4/HNRNPA1/HNRNPA2B1	4
GO:0070613	regulation of protein processing	4/182	67/18903	0.00397452825957588	0.03293012245051	0.0235249751390758	S100A10/IL1R2/ANXA2/SERPINE1	4
GO:0002285	lymphocyte activation involved in immune response	7/182	207/18903	0.00397696915034101	0.03293012245051	0.0235249751390758	HSPD1/CD74/MDK/ANXA1/HLA-DRA/HLA-DRB1/LGALS3	7
GO:0008643	carbohydrate transport	6/182	156/18903	0.00405296607405092	0.0334695967122971	0.0239103705658855	GPC3/FGF19/TNF/AQP3/FABP5/SLC2A1	6
GO:2000146	negative regulation of cell motility	10/182	383/18903	0.00407735554644024	0.0334695967122971	0.0239103705658855	CD74/SFRP1/RAC1/TNF/IGFBP5/KRT16/JUP/IGFBP3/TACSTD2/SERPINE1	10
GO:0033209	tumor necrosis factor-mediated signaling pathway	5/182	109/18903	0.0040836856590912	0.0334695967122971	0.0239103705658855	HSPA1A/HSPA1B/BIRC2/GSTP1/TNF	5
GO:0048024	regulation of mRNA splicing, via spliceosome	5/182	109/18903	0.0040836856590912	0.0334695967122971	0.0239103705658855	NPM1/HSPA8/HNRNPA1/NCL/HNRNPA2B1	5
GO:0044839	cell cycle G2/M phase transition	6/182	157/18903	0.00418109966705213	0.0336331753010376	0.0240272295978915	NPM1/CDK4/RAD21/CCNB1/CENPF/CCND1	6
GO:0030100	regulation of endocytosis	7/182	209/18903	0.00419081112027105	0.0336331753010376	0.0240272295978915	GPC3/RAC1/ANXA2/TREM2/LGALS3/SERPINE1/B2M	7
GO:0045732	positive regulation of protein catabolic process	7/182	209/18903	0.00419081112027105	0.0336331753010376	0.0240272295978915	HSP90AA1/HSPA1A/HSPA1B/CDC20/GPC3/TNF/TREM2	7
GO:1902808	positive regulation of cell cycle G1/S phase transition	4/182	68/18903	0.00419170022286695	0.0336331753010376	0.0240272295978915	PHB2/CCND2/CCND1/ANXA1	4
GO:0032212	positive regulation of telomere maintenance via telomerase	3/182	34/18903	0.00421850444632697	0.0336331753010376	0.0240272295978915	CCT2/CCT4/HNRNPA1	3
GO:0039528	cytoplasmic pattern recognition receptor signaling pathway in response to virus	3/182	34/18903	0.00421850444632697	0.0336331753010376	0.0240272295978915	PHB2/BIRC2/RIOK3	3
GO:0045648	positive regulation of erythrocyte differentiation	3/182	34/18903	0.00421850444632697	0.0336331753010376	0.0240272295978915	PRMT1/HSPA1A/HSPA1B	3
GO:0051973	positive regulation of telomerase activity	3/182	34/18903	0.00421850444632697	0.0336331753010376	0.0240272295978915	CCT2/CCT4/HSP90AA1	3
GO:0055094	response to lipoprotein particle	3/182	34/18903	0.00421850444632697	0.0336331753010376	0.0240272295978915	CES1/CD68/TREM2	3
GO:0090022	regulation of neutrophil chemotaxis	3/182	34/18903	0.00421850444632697	0.0336331753010376	0.0240272295978915	CD74/MDK/RAC1	3
GO:1902624	positive regulation of neutrophil migration	3/182	34/18903	0.00421850444632697	0.0336331753010376	0.0240272295978915	CD74/MDK/RAC1	3
GO:0002683	negative regulation of immune system process	11/182	449/18903	0.00425926598914341	0.0337908762340664	0.0241398896869782	CD74/SFRP1/MDK/ANXA1/GAL/TNF/HLA-DRB1/CD68/TREM2/A2M/LGALS3	11
GO:0072594	establishment of protein localization to organelle	11/182	449/18903	0.00425926598914341	0.0337908762340664	0.0241398896869782	CCT2/HSPA8/PTGS2/PHB2/CCT4/HSPD1/HSP90AA1/DNAJA1/CD68/JUP/SEC61G	11
GO:0140014	mitotic nuclear division	9/182	325/18903	0.00434010236316886	0.0343475914294027	0.0245376018773752	PHB2/RAD21/CCNB1/CENPF/HSPA1A/HSPA1B/CDC20/PTTG1/TNF	9
GO:1903829	positive regulation of protein localization	11/182	451/18903	0.00440217496455725	0.0346984063367942	0.024788220804991	NPM1/CCT2/PTGS2/CCT4/HSP90AA1/TNF/HLA-DRB1/JUP/TREM2/LGALS3/GLUL	11
GO:1905818	regulation of chromosome separation	5/182	111/18903	0.00441174709811578	0.0346984063367942	0.024788220804991	RAD21/CCNB1/CENPF/CDC20/PTTG1	5
GO:0007004	telomere maintenance via telomerase	4/182	69/18903	0.00441674840052333	0.0346984063367942	0.024788220804991	CCT2/CCT4/HNRNPA1/HSP90AA1	4
GO:1901987	regulation of cell cycle phase transition	11/182	453/18903	0.00454888111458616	0.0355603830360265	0.0254040089925502	NPM1/CDK4/PHB2/RAD21/CCND2/CCNB1/CENPF/CDC20/UBD/CCND1/ANXA1	11
GO:0043372	positive regulation of CD4-positive, alpha-beta T cell differentiation	3/182	35/18903	0.0045816699658339	0.0355603830360265	0.0254040089925502	ANXA1/HLA-DRA/HLA-DRB1	3
GO:0071398	cellular response to fatty acid	3/182	35/18903	0.0045816699658339	0.0355603830360265	0.0254040089925502	CDK4/AKR1C2/AKR1C1	3
GO:1901099	negative regulation of signal transduction in absence of ligand	3/182	35/18903	0.0045816699658339	0.0355603830360265	0.0254040089925502	HSPA1A/HSPA1B/TNF	3
GO:2001240	negative regulation of extrinsic apoptotic signaling pathway in absence of ligand	3/182	35/18903	0.0045816699658339	0.0355603830360265	0.0254040089925502	HSPA1A/HSPA1B/TNF	3
GO:0051090	regulation of DNA-binding transcription factor activity	11/182	454/18903	0.00462368012040274	0.0358001770860991	0.02557531564575	NPM1/PHB2/HSPA1A/HSPA1B/RPS3/S100A12/S100A9/S100A8/TNF/JUP/NTS	11
GO:1904659	glucose transmembrane transport	5/182	113/18903	0.00475817511565599	0.03595746526322	0.0256876808658308	GPC3/FGF19/TNF/FABP5/SLC2A1	5
GO:1905954	positive regulation of lipid localization	5/182	113/18903	0.00475817511565599	0.03595746526322	0.0256876808658308	GAL/CES1/ANXA2/TREM2/HILPDA	5
GO:0001660	fever generation	2/182	11/18903	0.0047891190928039	0.03595746526322	0.0256876808658308	PTGS2/TNF	2
GO:0002604	regulation of dendritic cell antigen processing and presentation	2/182	11/18903	0.0047891190928039	0.03595746526322	0.0256876808658308	CD74/CD68	2
GO:0010887	negative regulation of cholesterol storage	2/182	11/18903	0.0047891190928039	0.03595746526322	0.0256876808658308	CES1/TREM2	2
GO:0010968	regulation of microtubule nucleation	2/182	11/18903	0.0047891190928039	0.03595746526322	0.0256876808658308	HSPA1A/HSPA1B	2
GO:0010986	positive regulation of lipoprotein particle clearance	2/182	11/18903	0.0047891190928039	0.03595746526322	0.0256876808658308	ANXA2/TREM2	2
GO:0031642	negative regulation of myelination	2/182	11/18903	0.0047891190928039	0.03595746526322	0.0256876808658308	TNF/KLK8	2
GO:0045793	positive regulation of cell size	2/182	11/18903	0.0047891190928039	0.03595746526322	0.0256876808658308	HSP90AA1/TMEM123	2
GO:0070203	regulation of establishment of protein localization to telomere	2/182	11/18903	0.0047891190928039	0.03595746526322	0.0256876808658308	CCT2/CCT4	2
GO:0090084	negative regulation of inclusion body assembly	2/182	11/18903	0.0047891190928039	0.03595746526322	0.0256876808658308	HSPA1A/HSPA1B	2
GO:1904869	regulation of protein localization to Cajal body	2/182	11/18903	0.0047891190928039	0.03595746526322	0.0256876808658308	CCT2/CCT4	2
GO:1904871	positive regulation of protein localization to Cajal body	2/182	11/18903	0.0047891190928039	0.03595746526322	0.0256876808658308	CCT2/CCT4	2
GO:0009988	cell-cell recognition	4/182	71/18903	0.00489099038395587	0.036636930294702	0.0261730844047185	CCT2/CCT4/FUT3/LGALS3	4
GO:0002526	acute inflammatory response	5/182	114/18903	0.00493844671260383	0.036666145426514	0.0261939554248794	PTGS2/GSTP1/S100A8/TNF/A2M	5
GO:0009408	response to heat	5/182	114/18903	0.00493844671260383	0.036666145426514	0.0261939554248794	PTGS2/HSP90AA1/DNAJA1/HSPA1A/HSPA1B	5
GO:0030224	monocyte differentiation	3/182	36/18903	0.00496319137099041	0.036666145426514	0.0261939554248794	CD74/MT1G/HLA-DRB1	3
GO:0032232	negative regulation of actin filament bundle assembly	3/182	36/18903	0.00496319137099041	0.036666145426514	0.0261939554248794	STMN1/TACSTD2/WASF2	3
GO:0033280	response to vitamin D	3/182	36/18903	0.00496319137099041	0.036666145426514	0.0261939554248794	PTGS2/SFRP1/AQP3	3
GO:0045589	regulation of regulatory T cell differentiation	3/182	36/18903	0.00496319137099041	0.036666145426514	0.0261939554248794	MDK/HLA-DRA/HLA-DRB1	3
GO:1903317	regulation of protein maturation	4/182	72/18903	0.00514043869626158	0.0378886797269074	0.0270673226304415	S100A10/IL1R2/ANXA2/SERPINE1	4
GO:0072330	monocarboxylic acid biosynthetic process	7/182	218/18903	0.00526269797875489	0.0387012561405696	0.027647819710546	PTGS2/CD74/GSTP1/ANXA1/CES1/FGF19/FABP5	7
GO:0008645	hexose transmembrane transport	5/182	116/18903	0.00531344334902359	0.0388086191093083	0.0277245188231664	GPC3/FGF19/TNF/FABP5/SLC2A1	5
GO:0046916	cellular transition metal ion homeostasis	5/182	116/18903	0.00531344334902359	0.0388086191093083	0.0277245188231664	S100A9/MT1G/S100A8/LCN2/FTH1	5
GO:0051702	biological process involved in interaction with symbiont	5/182	116/18903	0.00531344334902359	0.0388086191093083	0.0277245188231664	HSPA8/HSPD1/SPRR2A/NUCKS1/KRT6A	5
GO:0021955	central nervous system neuron axonogenesis	3/182	37/18903	0.00536332261899009	0.0389082480985745	0.0277956928523289	NFIB/HSP90AA1/C12orf57	3
GO:0071402	cellular response to lipoprotein particle stimulus	3/182	37/18903	0.00536332261899009	0.0389082480985745	0.0277956928523289	CES1/CD68/TREM2	3
GO:1902745	positive regulation of lamellipodium organization	3/182	37/18903	0.00536332261899009	0.0389082480985745	0.0277956928523289	HSP90AA1/RAC1/WASF2	3
GO:0071677	positive regulation of mononuclear cell migration	4/182	73/18903	0.00539827215973766	0.0390737856775618	0.0279139513688623	S100A7/TNF/LGALS3/SERPINE1	4
GO:0000079	regulation of cyclin-dependent protein serine/threonine kinase activity	5/182	117/18903	0.00550830293393782	0.0396918204702768	0.028355469712912	CKS2/CCNI/CCND2/CCNB1/CCND1	5
GO:0045582	positive regulation of T cell differentiation	5/182	117/18903	0.00550830293393782	0.0396918204702768	0.028355469712912	CD74/MDK/ANXA1/HLA-DRA/HLA-DRB1	5
GO:0006805	xenobiotic metabolic process	5/182	118/18903	0.00570815926445379	0.0400744828256813	0.0286288401630547	GSTP1/S100A12/GSTM3/ALDH3A1/AKR1C1	5
GO:0007088	regulation of mitotic nuclear division	5/182	118/18903	0.00570815926445379	0.0400744828256813	0.0286288401630547	RAD21/CCNB1/CENPF/CDC20/TNF	5
GO:0002424	T cell mediated immune response to tumor cell	2/182	12/18903	0.00571070711486734	0.0400744828256813	0.0286288401630547	HSPD1/HLA-DRB1	2
GO:0031650	regulation of heat generation	2/182	12/18903	0.00571070711486734	0.0400744828256813	0.0286288401630547	PTGS2/TNF	2
GO:0032782	bile acid secretion	2/182	12/18903	0.00571070711486734	0.0400744828256813	0.0286288401630547	CES1/TNF	2
GO:0043380	regulation of memory T cell differentiation	2/182	12/18903	0.00571070711486734	0.0400744828256813	0.0286288401630547	HLA-DRA/HLA-DRB1	2
GO:0070202	regulation of establishment of protein localization to chromosome	2/182	12/18903	0.00571070711486734	0.0400744828256813	0.0286288401630547	CCT2/CCT4	2
GO:0070857	regulation of bile acid biosynthetic process	2/182	12/18903	0.00571070711486734	0.0400744828256813	0.0286288401630547	CES1/FGF19	2
GO:0140052	cellular response to oxidised low-density lipoprotein particle stimulus	2/182	12/18903	0.00571070711486734	0.0400744828256813	0.0286288401630547	CD68/TREM2	2
GO:1903405	protein localization to nuclear body	2/182	12/18903	0.00571070711486734	0.0400744828256813	0.0286288401630547	CCT2/CCT4	2
GO:1904816	positive regulation of protein localization to chromosome, telomeric region	2/182	12/18903	0.00571070711486734	0.0400744828256813	0.0286288401630547	CCT2/CCT4	2
GO:1904867	protein localization to Cajal body	2/182	12/18903	0.00571070711486734	0.0400744828256813	0.0286288401630547	CCT2/CCT4	2
GO:0042092	type 2 immune response	3/182	38/18903	0.00578230513835326	0.0404008782009454	0.0288620140026035	CD74/ANXA1/ECM1	3
GO:0048009	insulin-like growth factor receptor signaling pathway	3/182	38/18903	0.00578230513835326	0.0404008782009454	0.0288620140026035	IGFBP4/IGFBP5/IGFBP3	3
GO:0010810	regulation of cell-substrate adhesion	7/182	222/18903	0.0058002000968736	0.0404381915844803	0.0288886703389512	SFRP1/MDK/S100A10/RAC1/JUP/TACSTD2/SERPINE1	7
GO:0015749	monosaccharide transmembrane transport	5/182	119/18903	0.00591307889452092	0.0408000526642783	0.0291471805500457	GPC3/FGF19/TNF/FABP5/SLC2A1	5
GO:0032609	interferon-gamma production	5/182	119/18903	0.00591307889452092	0.0408000526642783	0.0291471805500457	HSPD1/HLA-DPB1/HLA-DPA1/TNF/HLA-DRB1	5
GO:0032649	regulation of interferon-gamma production	5/182	119/18903	0.00591307889452092	0.0408000526642783	0.0291471805500457	HSPD1/HLA-DPB1/HLA-DPA1/TNF/HLA-DRB1	5
GO:0006278	RNA-templated DNA biosynthetic process	4/182	75/18903	0.00593958521129802	0.0408000526642783	0.0291471805500457	CCT2/CCT4/HNRNPA1/HSP90AA1	4
GO:0046323	glucose import	4/182	75/18903	0.00593958521129802	0.0408000526642783	0.0291471805500457	GPC3/FGF19/TNF/SLC2A1	4
GO:0050810	regulation of steroid biosynthetic process	4/182	75/18903	0.00593958521129802	0.0408000526642783	0.0291471805500457	DHCR7/CES1/FGF19/TNF	4
GO:0070374	positive regulation of ERK1 and ERK2 cascade	7/182	223/18903	0.00594077140625475	0.0408000526642783	0.0291471805500457	PHB2/CD74/FGF19/S100A7/TNF/HLA-DRB1/TREM2	7
GO:0043542	endothelial cell migration	8/182	281/18903	0.00598014787310685	0.0409830985091004	0.0292779468098804	PTGS2/NR4A1/ANXA1/RAC1/TNF/JUP/S100A2/GLUL	8
GO:0045786	negative regulation of cell cycle	10/182	405/18903	0.0059935547210364	0.0409877701835632	0.029281284210941	NPM1/PTGS2/RAD21/CCNB1/CENPF/CDC20/NR4A1/PTTG1/CCND1/TNF	10
GO:0050679	positive regulation of epithelial cell proliferation	7/182	224/18903	0.00608387615217236	0.0414295244950258	0.0295968694083649	NR4A1/CCND1/SFRP1/MDK/TNF/GLUL/ECM1	7
GO:0097191	extrinsic apoptotic signaling pathway	7/182	224/18903	0.00608387615217236	0.0414295244950258	0.0295968694083649	HSPA1A/HSPA1B/SFRP1/GSTP1/TNF/LGALS3/SERPINE1	7
GO:0007613	memory	5/182	120/18903	0.00612312806089859	0.0414340241263747	0.0296000839034151	PTGS2/CCND2/MDK/KLK8/TREM2	5
GO:0035967	cellular response to topologically incorrect protein	5/182	120/18903	0.00612312806089859	0.0414340241263747	0.0296000839034151	HSPA8/HSPD1/HSPA1A/HSPA1B/CCND1	5
GO:1904029	regulation of cyclin-dependent protein kinase activity	5/182	120/18903	0.00612312806089859	0.0414340241263747	0.0296000839034151	CKS2/CCNI/CCND2/CCNB1/CCND1	5
GO:0030279	negative regulation of ossification	3/182	39/18903	0.00622036809968548	0.0415431771962245	0.0296780618477252	SFRP1/MDK/ECM1	3
GO:0032373	positive regulation of sterol transport	3/182	39/18903	0.00622036809968548	0.0415431771962245	0.0296780618477252	CES1/ANXA2/TREM2	3
GO:0032376	positive regulation of cholesterol transport	3/182	39/18903	0.00622036809968548	0.0415431771962245	0.0296780618477252	CES1/ANXA2/TREM2	3
GO:0045066	regulatory T cell differentiation	3/182	39/18903	0.00622036809968548	0.0415431771962245	0.0296780618477252	MDK/HLA-DRA/HLA-DRB1	3
GO:1901661	quinone metabolic process	3/182	39/18903	0.00622036809968548	0.0415431771962245	0.0296780618477252	AKR1C2/AKR1B10/AKR1C1	3
GO:0006809	nitric oxide biosynthetic process	4/182	76/18903	0.00622330579230539	0.0415431771962245	0.0296780618477252	PTGS2/HSP90AA1/RAC1/TNF	4
GO:0030072	peptide hormone secretion	7/182	225/18903	0.00622954193907993	0.0415431771962245	0.0296780618477252	SFRP1/ANXA1/GAL/TNF/HLA-DRB1/IL1RN/GLUL	7
GO:0031667	response to nutrient levels	11/182	474/18903	0.00633658441277981	0.0420946357950562	0.0300720187741606	HSPA8/PTGS2/HNRNPA1/CCND1/SFRP1/TNF/CD68/AQP3/A2M/GLUL/SLC2A1	11
GO:0032355	response to estradiol	5/182	121/18903	0.00633837266706062	0.0420946357950562	0.0300720187741606	PTGS2/CCND1/SFRP1/ANXA1/GJB2	5
GO:0007254	JNK cascade	6/182	172/18903	0.00648275248731321	0.0429159936032968	0.0306587892013944	PRMT1/DNAJA1/SFRP1/GSTP1/FGF19/TNF	6
GO:0006919	activation of cysteine-type endopeptidase activity involved in apoptotic process	4/182	77/18903	0.00651589344786249	0.0429159936032968	0.0306587892013944	HSPD1/S100A9/S100A8/TNF	4
GO:0010827	regulation of glucose transmembrane transport	4/182	77/18903	0.00651589344786249	0.0429159936032968	0.0306587892013944	GPC3/FGF19/TNF/FABP5	4
GO:0032729	positive regulation of interferon-gamma production	4/182	77/18903	0.00651589344786249	0.0429159936032968	0.0306587892013944	HSPD1/HLA-DPB1/HLA-DPA1/TNF	4
GO:0010001	glial cell differentiation	7/182	227/18903	0.00652866714238294	0.0429159936032968	0.0306587892013944	NFIB/MDK/S100A9/S100A8/TNF/NDRG1/TREM2	7
GO:0002761	regulation of myeloid leukocyte differentiation	5/182	122/18903	0.00655887826735577	0.0430267757620223	0.0307379309517413	CD74/SFRP1/TNF/HLA-DRB1/TREM2	5
GO:0006882	cellular zinc ion homeostasis	3/182	40/18903	0.0066777286819288	0.043203249577227	0.0308640022143558	S100A9/MT1G/S100A8	3
GO:0033120	positive regulation of RNA splicing	3/182	40/18903	0.0066777286819288	0.043203249577227	0.0308640022143558	HSPA8/NCL/HSPA1A	3
GO:0042307	positive regulation of protein import into nucleus	3/182	40/18903	0.0066777286819288	0.043203249577227	0.0308640022143558	PTGS2/HSP90AA1/JUP	3
GO:0045923	positive regulation of fatty acid metabolic process	3/182	40/18903	0.0066777286819288	0.043203249577227	0.0308640022143558	PTGS2/CD74/ANXA1	3
GO:1901998	toxin transport	3/182	40/18903	0.0066777286819288	0.043203249577227	0.0308640022143558	CCT2/CCT4/DNAJA1	3
GO:1990000	amyloid fibril formation	3/182	40/18903	0.0066777286819288	0.043203249577227	0.0308640022143558	HNRNPA1/TREM2/B2M	3
GO:0043379	memory T cell differentiation	2/182	13/18903	0.00670649636405262	0.043203249577227	0.0308640022143558	HLA-DRA/HLA-DRB1	2
GO:0070486	leukocyte aggregation	2/182	13/18903	0.00670649636405262	0.043203249577227	0.0308640022143558	S100A9/S100A8	2
GO:1903265	positive regulation of tumor necrosis factor-mediated signaling pathway	2/182	13/18903	0.00670649636405262	0.043203249577227	0.0308640022143558	HSPA1A/HSPA1B	2
GO:0061045	negative regulation of wound healing	4/182	78/18903	0.0068174641940874	0.0438304434514082	0.031312063721557	TNF/ANXA2/SERPINB2/SERPINE1	4
GO:0071902	positive regulation of protein serine/threonine kinase activity	7/182	229/18903	0.00683836815716548	0.043849171767102	0.0313254430572019	CKS2/CCND2/CCNB1/RPS3/CCND1/S100A12/TNF	7
GO:0010950	positive regulation of endopeptidase activity	6/182	174/18903	0.00684760428402742	0.043849171767102	0.0313254430572019	HSPD1/RPS3/S100A9/S100A8/TNF/PERP	6
GO:0034599	cellular response to oxidative stress	8/182	288/18903	0.00689994321072494	0.0440966608764782	0.0315022469896506	HSPA1A/HSPA1B/RPS3/TXN/ANXA1/TNF/TREM2/GJB2	8
GO:0031109	microtubule polymerization or depolymerization	5/182	124/18903	0.00701593282888754	0.0447491478056372	0.0319683776215699	STMN1/HSPA1A/HSPA1B/RPS3/RAC1	5
GO:0001914	regulation of T cell mediated cytotoxicity	3/182	41/18903	0.0071545923341711	0.045301980729527	0.0323633163531254	HLA-DRA/HLA-DRB1/B2M	3
GO:0014912	negative regulation of smooth muscle cell migration	3/182	41/18903	0.0071545923341711	0.045301980729527	0.0323633163531254	IGFBP5/IGFBP3/SERPINE1	3
GO:0150077	regulation of neuroinflammatory response	3/182	41/18903	0.0071545923341711	0.045301980729527	0.0323633163531254	PTGS2/TNF/TREM2	3
GO:0031669	cellular response to nutrient levels	7/182	231/18903	0.0071588662500246	0.045301980729527	0.0323633163531254	HSPA8/HNRNPA1/SFRP1/CD68/AQP3/GLUL/SLC2A1	7
GO:0050680	negative regulation of epithelial cell proliferation	6/182	176/18903	0.00722712928234661	0.0455373490778718	0.0325314613259131	NFIB/PHB2/GPC3/SFRP1/TNF/B2M	6
GO:0001952	regulation of cell-matrix adhesion	5/182	125/18903	0.0072526110142652	0.0455373490778718	0.0325314613259131	SFRP1/S100A10/RAC1/JUP/SERPINE1	5
GO:0010811	positive regulation of cell-substrate adhesion	5/182	125/18903	0.0072526110142652	0.0455373490778718	0.0325314613259131	SFRP1/MDK/S100A10/RAC1/JUP	5
GO:0043280	positive regulation of cysteine-type endopeptidase activity involved in apoptotic process	5/182	125/18903	0.0072526110142652	0.0455373490778718	0.0325314613259131	HSPD1/RPS3/S100A9/S100A8/TNF	5
GO:0040013	negative regulation of locomotion	10/182	419/18903	0.00753867352035861	0.0472413762822472	0.0337488026121317	CD74/SFRP1/RAC1/TNF/IGFBP5/KRT16/JUP/IGFBP3/TACSTD2/SERPINE1	10
GO:0002366	leukocyte activation involved in immune response	8/182	293/18903	0.00761981203607558	0.0473861991009086	0.0338522626953337	HSPD1/CD74/MDK/ANXA1/HLA-DRA/HLA-DRB1/TREM2/LGALS3	8
GO:0010591	regulation of lamellipodium assembly	3/182	42/18903	0.00765115303307809	0.0473861991009086	0.0338522626953337	HSP90AA1/RAC1/WASF2	3
GO:0045429	positive regulation of nitric oxide biosynthetic process	3/182	42/18903	0.00765115303307809	0.0473861991009086	0.0338522626953337	PTGS2/HSP90AA1/TNF	3
GO:0055069	zinc ion homeostasis	3/182	42/18903	0.00765115303307809	0.0473861991009086	0.0338522626953337	S100A9/MT1G/S100A8	3
GO:0071219	cellular response to molecule of bacterial origin	7/182	234/18903	0.00766034193438792	0.0473861991009086	0.0338522626953337	CDK4/GSTP1/TNF/CD68/TREM2/IL36G/SERPINE1	7
GO:0071356	cellular response to tumor necrosis factor	7/182	234/18903	0.00766034193438792	0.0473861991009086	0.0338522626953337	HSPA1A/HSPA1B/RPS3/BIRC2/SFRP1/GSTP1/TNF	7
GO:0002688	regulation of leukocyte chemotaxis	5/182	127/18903	0.0077425892029121	0.0473861991009086	0.0338522626953337	CD74/MDK/RAC1/S100A7/SERPINE1	5
GO:0046598	positive regulation of viral entry into host cell	2/182	14/18903	0.00777498859574194	0.0473861991009086	0.0338522626953337	CD74/HLA-DRB1	2
GO:0061043	regulation of vascular wound healing	2/182	14/18903	0.00777498859574194	0.0473861991009086	0.0338522626953337	TNF/SERPINE1	2
GO:0075294	positive regulation by symbiont of entry into host	2/182	14/18903	0.00777498859574194	0.0473861991009086	0.0338522626953337	CD74/HLA-DRB1	2
GO:0090715	immunological memory formation process	2/182	14/18903	0.00777498859574194	0.0473861991009086	0.0338522626953337	HLA-DRA/HLA-DRB1	2
GO:1904814	regulation of protein localization to chromosome, telomeric region	2/182	14/18903	0.00777498859574194	0.0473861991009086	0.0338522626953337	CCT2/CCT4	2
GO:1990173	protein localization to nucleoplasm	2/182	14/18903	0.00777498859574194	0.0473861991009086	0.0338522626953337	CCT2/CCT4	2
GO:0016032	viral process	10/182	421/18903	0.00778245865395239	0.0473861991009086	0.0338522626953337	HSPA8/PRMT1/DEK/NUCKS1/HSPA1A/HSPA1B/CD74/TNF/HLA-DRB1/SLPI	10
GO:0043434	response to peptide hormone	10/182	421/18903	0.00778245865395239	0.0473861991009086	0.0338522626953337	PTGS2/CDK4/NCL/NUCKS1/NR4A1/ANXA1/GAL/IGFBP5/SLC2A1/GJB2	10
GO:0002706	regulation of lymphocyte mediated immunity	6/182	179/18903	0.00782463736997605	0.0475531263560243	0.0339715139836498	HSPD1/TNF/HLA-DRA/HLA-DRB1/TREM2/B2M	6
GO:0046683	response to organophosphorus	5/182	128/18903	0.00799601592793266	0.0483211394068876	0.0345201754092245	PTGS2/HSP90B1/BIRC2/IGFBP5/AKR1C1	5
GO:0050868	negative regulation of T cell activation	5/182	128/18903	0.00799601592793266	0.0483211394068876	0.0345201754092245	CD74/MDK/ANXA1/HLA-DRB1/LGALS3	5
GO:0051225	spindle assembly	5/182	128/18903	0.00799601592793266	0.0483211394068876	0.0345201754092245	TUBB/HSPA1A/HSPA1B/CDC20/RPS3	5
GO:0043484	regulation of RNA splicing	6/182	180/18903	0.00803149335082005	0.0484446443501711	0.0346084061992758	NPM1/HSPA8/HNRNPA1/NCL/HNRNPA2B1/HSPA1A	6
GO:0046209	nitric oxide metabolic process	4/182	82/18903	0.00811583338172415	0.0487707076912938	0.0348413428367026	PTGS2/HSP90AA1/RAC1/TNF	4
GO:0048708	astrocyte differentiation	4/182	82/18903	0.00811583338172415	0.0487707076912938	0.0348413428367026	S100A9/S100A8/TNF/TREM2	4
GO:0032691	negative regulation of interleukin-1 beta production	3/182	43/18903	0.00816759353601163	0.0488992914116979	0.034933201858191	GSTP1/TREM2/SERPINB1	3
GO:0045622	regulation of T-helper cell differentiation	3/182	43/18903	0.00816759353601163	0.0488992914116979	0.034933201858191	ANXA1/HLA-DRA/HLA-DRB1	3
GO:0002263	cell activation involved in immune response	8/182	297/18903	0.00823535577661921	0.0492135082680714	0.035157675476398	HSPD1/CD74/MDK/ANXA1/HLA-DRA/HLA-DRB1/TREM2/LGALS3	8
GO:0007160	cell-matrix adhesion	7/182	238/18903	0.00836883007003576	0.049918521584417	0.0356613304738756	BCAM/SFRP1/S100A10/RAC1/JUP/LYPD3/SERPINE1	7
