# Supplementary material for: Identification of disulfidptosis in esophageal squamous cell carcinoma based on single-cell and bulk RNA-seq data to predict prognosis and treatment response
Source: Front Immunol. 2025 Apr 15;16:1567793. doi: 10.3389/fimmu.2025.1567793 (PMC12037556; doi:10.3389/fimmu.2025.1567793)
Supplement: Supplementary file 1 [file Presentation1.zip › Prognostic signature and immune microenvironment/scRNA_enrich/SupplementaryTable_cell_group_DEGs_GOCC.txt]

ID	Description	GeneRatio	BgRatio	pvalue	p.adjust	qvalue	geneID	Count
GO:0001533	cornified envelope	15/188	59/19869	6.87242596331159e-18	2.24728329000289e-15	1.62044570082294e-15	NCL/CSTA/SPRR2A/SPRR1A/SPRR2E/SPRR1B/ANXA1/SPRR3/SPRR2D/ANXA2/KRT16/JUP/SERPINB2/KRT17/PI3	15
GO:0042613	MHC class II protein complex	8/188	17/19869	1.25049974129755e-12	2.04456707702149e-10	1.47427337921395e-10	CD74/HLA-DPB1/HLA-DPA1/HLA-DQA1/HLA-DRB5/HLA-DRA/HLA-DRB1/B2M	8
GO:0034774	secretory granule lumen	21/188	322/19869	4.02423999044782e-12	3.52895081832842e-10	2.54461607373432e-10	CCT2/HSPA8/S100A11/HSP90AA1/TUBB/CSTB/GSTP1/S100A12/S100A9/S100A7/S100A8/ANXA2/SLPI/JUP/A2M/LCN2/FABP5/SERPINE1/SERPINB1/B2M/ECM1	21
GO:0060205	cytoplasmic vesicle lumen	21/188	325/19869	4.80165767867378e-12	3.52895081832842e-10	2.54461607373432e-10	CCT2/HSPA8/S100A11/HSP90AA1/TUBB/CSTB/GSTP1/S100A12/S100A9/S100A7/S100A8/ANXA2/SLPI/JUP/A2M/LCN2/FABP5/SERPINE1/SERPINB1/B2M/ECM1	21
GO:0031983	vesicle lumen	21/188	327/19869	5.39594926349912e-12	3.52895081832842e-10	2.54461607373432e-10	CCT2/HSPA8/S100A11/HSP90AA1/TUBB/CSTB/GSTP1/S100A12/S100A9/S100A7/S100A8/ANXA2/SLPI/JUP/A2M/LCN2/FABP5/SERPINE1/SERPINB1/B2M/ECM1	21
GO:0062023	collagen-containing extracellular matrix	23/188	433/19869	2.38889156152881e-11	1.3019459010332e-09	9.38792473302549e-10	SERPINH1/BCAM/HSP90AA1/HSP90B1/CSTB/GPC3/SFRP1/MDK/S100A10/ANXA1/S100A4/S100A9/S100A7/S100A8/SPARCL1/S100A6/ANXA2/SLPI/A2M/LGALS3/SERPINE1/SERPINB1/ECM1	23
GO:0042611	MHC protein complex	8/188	25/19869	5.21522109480758e-11	2.43625328286011e-09	1.75670605298782e-09	CD74/HLA-DPB1/HLA-DPA1/HLA-DQA1/HLA-DRB5/HLA-DRA/HLA-DRB1/B2M	8
GO:0098576	lumenal side of membrane	8/188	35/19869	1.046793181543e-09	4.27876712955699e-08	3.08528516665304e-08	HSPA8/CD74/HLA-DPB1/HLA-DPA1/HLA-DQA1/HLA-DRB5/HLA-DRA/HLA-DRB1	8
GO:0071556	integral component of lumenal side of endoplasmic reticulum membrane	7/188	29/19869	7.94640099107207e-09	2.59847312408057e-07	1.87367770736857e-07	CD74/HLA-DPB1/HLA-DPA1/HLA-DQA1/HLA-DRB5/HLA-DRA/HLA-DRB1	7
GO:0098553	lumenal side of endoplasmic reticulum membrane	7/188	29/19869	7.94640099107207e-09	2.59847312408057e-07	1.87367770736857e-07	CD74/HLA-DPB1/HLA-DPA1/HLA-DQA1/HLA-DRB5/HLA-DRA/HLA-DRB1	7
GO:0042470	melanosome	10/188	110/19869	9.36104087151491e-08	2.55088363748781e-06	1.83936241685907e-06	HSPA8/CCT4/NAP1L1/PDIA6/HSP90AA1/HSP90B1/ATP1B3/RAC1/ANXA2/SLC2A1	10
GO:0048770	pigment granule	10/188	110/19869	9.36104087151491e-08	2.55088363748781e-06	1.83936241685907e-06	HSPA8/CCT4/NAP1L1/PDIA6/HSP90AA1/HSP90B1/ATP1B3/RAC1/ANXA2/SLC2A1	10
GO:0012507	ER to Golgi transport vesicle membrane	8/188	63/19869	1.3741858574401e-07	3.45660596448394e-06	2.49245046207759e-06	CD74/HLA-DPB1/HLA-DPA1/HLA-DQA1/HLA-DRB5/HLA-DRA/HLA-DRB1/B2M	8
GO:0030134	COPII-coated ER to Golgi transport vesicle	8/188	95/19869	3.33310699018633e-06	7.78518561279237e-05	5.61365387820856e-05	CD74/HLA-DPB1/HLA-DPA1/HLA-DQA1/HLA-DRB5/HLA-DRA/HLA-DRB1/B2M	8
GO:0030176	integral component of endoplasmic reticulum membrane	10/188	164/19869	3.76817931881456e-06	8.21463091501573e-05	5.92331345554008e-05	DHCR7/CD74/HLA-DPB1/ARL6IP1/HLA-DPA1/HLA-DQA1/HLA-DRB5/HLA-DRA/HLA-DRB1/B2M	10
GO:0030669	clathrin-coated endocytic vesicle membrane	7/188	72/19869	5.32261575465518e-06	0.000108780959485765	7.84385479633395e-05	CD74/HLA-DPB1/HLA-DPA1/HLA-DQA1/HLA-DRB5/HLA-DRA/HLA-DRB1	7
GO:0031227	intrinsic component of endoplasmic reticulum membrane	10/188	172/19869	5.76033268400126e-06	0.00011080169339226	7.98956359886243e-05	DHCR7/CD74/HLA-DPB1/ARL6IP1/HLA-DPA1/HLA-DQA1/HLA-DRB5/HLA-DRA/HLA-DRB1/B2M	10
GO:0000307	cyclin-dependent protein kinase holoenzyme complex	6/188	50/19869	7.44909671628553e-06	0.00013532525701252	9.75788107864304e-05	CDK4/CKS2/CCNI/CCND2/CCNB1/CCND1	6
GO:0005788	endoplasmic reticulum lumen	13/188	312/19869	9.07466684636767e-06	0.000156179792566433	0.00011261636418761	SERPINH1/IGFBP4/PTGS2/PDIA6/RCN2/CKAP4/HSP90B1/GPC3/CES1/SPARCL1/IGFBP5/IGFBP3/B2M	13
GO:0101002	ficolin-1-rich granule	10/188	185/19869	1.09447685537331e-05	0.000178946965853536	0.000129033060844011	HSPA8/HSP90AA1/CSTB/HSPA1A/HSPA1B/GSTP1/RAC1/JUP/LGALS3/FTH1	10
GO:0045334	clathrin-coated endocytic vesicle	7/188	90/19869	2.33951393055505e-05	0.000355431536420059	0.000256290565453383	CD74/HLA-DPB1/HLA-DPA1/HLA-DQA1/HLA-DRB5/HLA-DRA/HLA-DRB1	7
GO:1904813	ficolin-1-rich granule lumen	8/188	124/19869	2.39128250802486e-05	0.000355431536420059	0.000256290565453383	HSPA8/HSP90AA1/CSTB/HSPA1A/HSPA1B/GSTP1/JUP/FTH1	8
GO:0009925	basal plasma membrane	11/188	254/19869	3.16379278512292e-05	0.00044980880031965	0.000324343058978277	HSP90AA1/ATP1B3/ANXA1/RHCG/ANXA2/MUC20/AQP3/TACSTD2/SLC2A1/WASF2/CLDN7	11
GO:0030665	clathrin-coated vesicle membrane	8/188	132/19869	3.75106638454575e-05	0.000511082794894358	0.000368525820236074	HSPA8/CD74/HLA-DPB1/HLA-DPA1/HLA-DQA1/HLA-DRB5/HLA-DRA/HLA-DRB1	8
GO:0005775	vacuolar lumen	9/188	176/19869	4.68986709203397e-05	0.000613434615638044	0.000442328517311836	CCT2/HSPA8/HSP90AA1/TUBB/CD74/GPC3/S100A7/ANXA2/FABP5	9
GO:0032588	trans-Golgi network membrane	7/188	101/19869	4.93525722589662e-05	0.000620703504949306	0.000447569886073216	CD74/HLA-DPB1/HLA-DPA1/HLA-DQA1/HLA-DRB5/HLA-DRA/HLA-DRB1	7
GO:0045178	basal part of cell	11/188	272/19869	5.88713702683477e-05	0.000712997706583322	0.000514120348542296	HSP90AA1/ATP1B3/ANXA1/RHCG/ANXA2/MUC20/AQP3/TACSTD2/SLC2A1/WASF2/CLDN7	11
GO:0016323	basolateral plasma membrane	10/188	229/19869	6.7833532185173e-05	0.000792198750876842	0.000571229744717247	HSP90AA1/ATP1B3/ANXA1/RHCG/ANXA2/MUC20/AQP3/SLC2A1/WASF2/CLDN7	10
GO:0030662	coated vesicle membrane	9/188	198/19869	0.000116028195719549	0.00130831793104456	0.000943387144870377	HSPA8/CD74/HLA-DPB1/HLA-DPA1/HLA-DQA1/HLA-DRB5/HLA-DRA/HLA-DRB1/B2M	9
GO:1904090	peptidase inhibitor complex	3/188	11/19869	0.00013008272819501	0.00141790173732561	0.00102240460055025	CSTA/KLK8/SERPINE1	3
GO:0030135	coated vesicle	11/188	310/19869	0.000186695045727897	0.00191417660396546	0.00138025288681237	HSPA8/HSPD1/CD74/HLA-DPB1/HLA-DPA1/HLA-DQA1/HLA-DRB5/HLA-DRA/HLA-DRB1/MALL/B2M	11
GO:0030136	clathrin-coated vesicle	9/188	211/19869	0.000187320034638822	0.00191417660396546	0.00138025288681237	HSPA8/CD74/HLA-DPB1/HLA-DPA1/HLA-DQA1/HLA-DRB5/HLA-DRA/HLA-DRB1/MALL	9
GO:0005925	focal adhesion	13/188	422/19869	0.000199545987171766	0.00197731932742931	0.00142578313003112	NPM1/HSPA8/HSP90B1/HSPA1A/HSPA1B/RPS3/ANXA1/RAC1/S100A7/JUP/LMO7/B2M/GRB7	13
GO:0140534	endoplasmic reticulum protein-containing complex	7/188	127/19869	0.000208655617621772	0.00200677608712704	0.00144702347824387	TUSC3/PDIA6/HSP90B1/RPN2/ARL6IP1/SEC61G/B2M	7
GO:0030055	cell-substrate junction	13/188	432/19869	0.000250372425860259	0.00233919380732299	0.00168671950053227	NPM1/HSPA8/HSP90B1/HSPA1A/HSPA1B/RPS3/ANXA1/RAC1/S100A7/JUP/LMO7/B2M/GRB7	13
GO:0045121	membrane raft	11/188	326/19869	0.000287628253057677	0.00260917372100851	0.00188139357317208	SERPINH1/LDHB/PTGS2/TUBB/BIRC2/S100A10/TNF/ANXA2/TREM2/MALL/SLC2A1	11
GO:0098857	membrane microdomain	11/188	327/19869	0.000295227607575887	0.00260917372100851	0.00188139357317208	SERPINH1/LDHB/PTGS2/TUBB/BIRC2/S100A10/TNF/ANXA2/TREM2/MALL/SLC2A1	11
GO:0016328	lateral plasma membrane	5/188	64/19869	0.000348854198583503	0.00300198218254751	0.00216463547043503	ANXA1/JUP/TACSTD2/CLDN7/GJB2	5
GO:0030666	endocytic vesicle membrane	8/188	194/19869	0.000533250657803728	0.00447110166927741	0.00322397158834103	CD74/HLA-DPB1/HLA-DPA1/HLA-DQA1/HLA-DRB5/HLA-DRA/HLA-DRB1/B2M	8
GO:0005766	primary lysosome	7/188	155/19869	0.000695720367459662	0.00554879415022706	0.00400106193352925	CCT2/TUBB/CKAP4/S100A7/ANXA2/CD68/FABP5	7
GO:0042582	azurophil granule	7/188	155/19869	0.000695720367459662	0.00554879415022706	0.00400106193352925	CCT2/TUBB/CKAP4/S100A7/ANXA2/CD68/FABP5	7
GO:0005791	rough endoplasmic reticulum	5/188	80/19869	0.000973862051328235	0.00758221168534126	0.005467295726755	CKAP4/RPN2/ARL6IP1/SEC61G/GLUL	5
GO:1902554	serine/threonine protein kinase complex	6/188	122/19869	0.00108052952075242	0.00821705007641959	0.00592505783717363	CDK4/CKS2/CCNI/CCND2/CCNB1/CCND1	6
GO:0031301	integral component of organelle membrane	11/188	390/19869	0.00126319297678662	0.0090847917741367	0.00655075923839247	SLC25A3/DHCR7/CD74/HLA-DPB1/ARL6IP1/HLA-DPA1/HLA-DQA1/HLA-DRB5/HLA-DRA/HLA-DRB1/B2M	11
GO:0016363	nuclear matrix	6/188	126/19869	0.00127636142214683	0.0090847917741367	0.00655075923839247	PHB2/HNRNPA2B1/RAD21/CENPF/S100A10/ANXA2	6
GO:0030658	transport vesicle membrane	8/188	222/19869	0.00127798294070425	0.0090847917741367	0.00655075923839247	CD74/HLA-DPB1/HLA-DPA1/HLA-DQA1/HLA-DRB5/HLA-DRA/HLA-DRB1/B2M	8
GO:0005774	vacuolar membrane	12/188	461/19869	0.00151900061085262	0.0105683659521023	0.00762051818210497	HSPA8/CKAP4/RPN2/CD74/HLA-DPB1/HLA-DPA1/HLA-DQA1/HLA-DRB5/HLA-DRA/ANXA2/HLA-DRB1/CD68	12
GO:0030139	endocytic vesicle	10/188	343/19869	0.00163740956980883	0.0111548526943226	0.00804341543063986	HSP90AA1/HSP90B1/CD74/HLA-DPB1/HLA-DPA1/HLA-DQA1/HLA-DRB5/HLA-DRA/HLA-DRB1/B2M	10
GO:0035578	azurophil granule lumen	5/188	91/19869	0.00173305854664158	0.0115655131581999	0.00833952984850082	CCT2/TUBB/S100A7/ANXA2/FABP5	5
GO:1902911	protein kinase complex	6/188	136/19869	0.00188472416132961	0.0123260960150957	0.00888796236079648	CDK4/CKS2/CCNI/CCND2/CCNB1/CCND1	6
GO:0005765	lysosomal membrane	11/188	418/19869	0.00217890479206419	0.0137019589808652	0.00988005411786191	HSPA8/CKAP4/CD74/HLA-DPB1/HLA-DPA1/HLA-DQA1/HLA-DRB5/HLA-DRA/ANXA2/HLA-DRB1/CD68	11
GO:0098852	lytic vacuole membrane	11/188	418/19869	0.00217890479206419	0.0137019589808652	0.00988005411786191	HSPA8/CKAP4/CD74/HLA-DPB1/HLA-DPA1/HLA-DQA1/HLA-DRB5/HLA-DRA/ANXA2/HLA-DRB1/CD68	11
GO:0031300	intrinsic component of organelle membrane	11/188	420/19869	0.00226088356204724	0.0139492249960273	0.0100583499086114	SLC25A3/DHCR7/CD74/HLA-DPB1/ARL6IP1/HLA-DPA1/HLA-DQA1/HLA-DRB5/HLA-DRA/HLA-DRB1/B2M	11
GO:0005635	nuclear envelope	12/188	488/19869	0.00243345832131061	0.0147359420568254	0.0106256269780425	PTGS2/CDK4/DUSP2/CCNI/TUBB/DHCR7/CCND2/CENPF/NR4A1/CCND1/S100A6/LMO7	12
GO:0034399	nuclear periphery	6/188	145/19869	0.00260039726730578	0.0151844626144463	0.010949041125498	PHB2/HNRNPA2B1/RAD21/CENPF/S100A10/ANXA2	6
GO:0072562	blood microparticle	6/188	145/19869	0.00260039726730578	0.0151844626144463	0.010949041125498	HSPA8/HSPA1A/HSPA1B/C1S/A2M/SLC2A1	6
GO:0035580	specific granule lumen	4/188	62/19869	0.00282343486178774	0.0161975999965718	0.0116795828077646	SLPI/JUP/LCN2/B2M	4
GO:0045111	intermediate filament cytoskeleton	8/188	253/19869	0.00288753330553465	0.0162797136363764	0.0117387923854766	S100A8/HLA-DRB1/KRT16/JUP/KRT15/KRT6B/KRT6A/KRT17	8
GO:0005802	trans-Golgi network	8/188	262/19869	0.00356991078110111	0.0197857767020349	0.0142669048165325	CD74/HLA-DPB1/HLA-DPA1/RAC1/HLA-DQA1/HLA-DRB5/HLA-DRA/HLA-DRB1	8
GO:0005882	intermediate filament	7/188	215/19869	0.00445882194832972	0.0243005796183969	0.0175223880074712	HLA-DRB1/KRT16/JUP/KRT15/KRT6B/KRT6A/KRT17	7
GO:0005832	chaperonin-containing T-complex	2/188	11/19869	0.00463055790656353	0.0244224586362302	0.0176102711556915	CCT2/CCT4	2
GO:0034663	endoplasmic reticulum chaperone complex	2/188	11/19869	0.00463055790656353	0.0244224586362302	0.0176102711556915	PDIA6/HSP90B1	2
GO:0016235	aggresome	3/188	36/19869	0.00473156892841307	0.024559095866525	0.0177087959893822	HSPA1A/HSPA1B/UBD	3
GO:0000940	outer kinetochore	2/188	12/19869	0.00552222220013655	0.0277810255299177	0.0200320287098071	CCNB1/CENPF	2
GO:0034709	methylosome	2/188	12/19869	0.00552222220013655	0.0277810255299177	0.0200320287098071	PRMT1/SNRPB	2
GO:0019897	extrinsic component of plasma membrane	6/188	172/19869	0.00598126176990288	0.0296344333145188	0.0213684631014074	S100A10/ANXA1/RAC1/S100A6/ANXA2/JUP	6
GO:0030133	transport vesicle	10/188	423/19869	0.0071765754506929	0.0346342320991931	0.0249736616456438	SPRR2A/CD74/HLA-DPB1/HLA-DPA1/HLA-DQA1/HLA-DRB5/HLA-DRA/HLA-DRB1/NTS/B2M	10
GO:0101031	chaperone complex	3/188	42/19869	0.00729917448912802	0.0346342320991931	0.0249736616456438	CCT2/HSPA8/CCT4	3
GO:0008250	oligosaccharyltransferase complex	2/188	14/19869	0.00751997088392266	0.0346342320991931	0.0249736616456438	TUSC3/RPN2	2
GO:0045120	pronucleus	2/188	14/19869	0.00751997088392266	0.0346342320991931	0.0249736616456438	CENPF/SLC2A1	2
GO:0097524	sperm plasma membrane	2/188	14/19869	0.00751997088392266	0.0346342320991931	0.0249736616456438	HSP90AA1/HSP90B1	2
GO:0016324	apical plasma membrane	9/188	368/19869	0.00855952693996594	0.0388745181856787	0.028031199335561	HSP90AA1/ATP1B3/ANXA1/RHCG/MUC20/CLDND1/SLC2A1/LMO7/GJB6	9
GO:0031965	nuclear membrane	8/188	305/19869	0.00870197200331877	0.0389800663710306	0.0281073068311954	PTGS2/CDK4/DUSP2/CCNI/DHCR7/CCND2/NR4A1/CCND1	8
GO:0001772	immunological synapse	3/188	45/19869	0.00883782992202237	0.0390536538446124	0.0281603684570841	HLA-DRA/HLA-DRB1/LGALS3	3
GO:0043209	myelin sheath	3/188	47/19869	0.00996112022239153	0.0434304841696271	0.0313163639272379	HSP90AA1/ANXA2/GLUL	3
GO:0005681	spliceosomal complex	6/188	195/19869	0.0107571148185529	0.0462839019166684	0.0333738742293054	HSPA8/HNRNPA1/NCL/HNRNPA2B1/SNRPB/LGALS3	6
GO:0098791	Golgi apparatus subcompartment	9/188	387/19869	0.011633144029847	0.0494030921787011	0.0356230247803929	CD74/HLA-DPB1/HLA-DPA1/RAC1/HLA-DQA1/HLA-DRB5/HLA-DRA/HLA-DRB1/FUT3	9
