# Supplementary material for: Identification of disulfidptosis in esophageal squamous cell carcinoma based on single-cell and bulk RNA-seq data to predict prognosis and treatment response
Source: Front Immunol. 2025 Apr 15;16:1567793. doi: 10.3389/fimmu.2025.1567793 (PMC12037556; doi:10.3389/fimmu.2025.1567793)
Supplement: Supplementary file 1 [file Presentation1.zip › Prognostic signature and immune microenvironment/scRNA_enrich/SupplementaryTable_cell_group_DEGs_GOMF.txt]

ID	Description	GeneRatio	BgRatio	pvalue	p.adjust	qvalue	geneID	Count
GO:0023026	MHC class II protein complex binding	10/185	27/18432	5.91133071005953e-14	2.67783281165697e-11	2.1094116954844e-11	HSPA8/HSP90AA1/CD74/HLA-DPB1/HLA-DPA1/HLA-DQA1/HLA-DRB5/HLA-DRA/HLA-DRB1/B2M	10
GO:0048306	calcium-dependent protein binding	13/185	81/18432	1.42066805959396e-12	2.48759556433594e-10	1.95955593426254e-10	S100A11/S100A10/ANXA1/S100A12/S100A4/S100A9/S100A7/S100A8/S100A6/ANXA2/S100A16/S100A2/A2M	13
GO:0023023	MHC protein complex binding	10/185	36/18432	1.64741428101718e-12	2.48759556433594e-10	1.95955593426254e-10	HSPA8/HSP90AA1/CD74/HLA-DPB1/HLA-DPA1/HLA-DQA1/HLA-DRB5/HLA-DRA/HLA-DRB1/B2M	10
GO:0030414	peptidase inhibitor activity	14/185	187/18432	6.30743603609799e-09	5.7726402283205e-07	4.54728717880946e-07	SERPINH1/PEBP1/CSTA/CSTB/PTTG1/BIRC2/GPC3/ANXA2/SLPI/SERPINB2/A2M/SERPINE1/SERPINB1/PI3	14
GO:0140662	ATP-dependent protein folding chaperone	8/185	41/18432	6.37156758092771e-09	5.7726402283205e-07	4.54728717880946e-07	CCT2/HSPA8/CCT4/HSPD1/HSP90AA1/HSP90B1/HSPA1A/HSPA1B	8
GO:0050786	RAGE receptor binding	5/185	10/18432	2.33465425062992e-08	1.62959376428122e-06	1.28368138977886e-06	S100A12/S100A4/S100A9/S100A7/S100A8	5
GO:0044183	protein folding chaperone	9/185	68/18432	2.5181360595957e-08	1.62959376428122e-06	1.28368138977886e-06	CCT2/HSPA8/CCT4/HSPD1/HSP90AA1/HSP90B1/HSPA1A/HSPA1B/CD74	9
GO:0004866	endopeptidase inhibitor activity	13/185	180/18432	3.42789242584334e-08	1.94104408613379e-06	1.52902043731696e-06	SERPINH1/PEBP1/CSTA/CSTB/PTTG1/BIRC2/ANXA2/SLPI/SERPINB2/A2M/SERPINE1/SERPINB1/PI3	13
GO:0051082	unfolded protein binding	11/185	124/18432	4.88650998343665e-08	2.45954335832978e-06	1.93745834430997e-06	SERPINH1/NPM1/CCT2/HSPA8/CCT4/HSPD1/HSP90AA1/HSP90B1/DNAJA1/HSPA1A/HSPA1B	11
GO:0061135	endopeptidase regulator activity	13/185	194/18432	8.30171056646823e-08	3.76067488661011e-06	2.96239987582393e-06	SERPINH1/PEBP1/CSTA/CSTB/PTTG1/BIRC2/ANXA2/SLPI/SERPINB2/A2M/SERPINE1/SERPINB1/PI3	13
GO:0061134	peptidase regulator activity	14/185	232/18432	9.62590432533625e-08	3.96412241761575e-06	3.12266178592248e-06	SERPINH1/PEBP1/CSTA/CSTB/PTTG1/BIRC2/GPC3/ANXA2/SLPI/SERPINB2/A2M/SERPINE1/SERPINB1/PI3	14
GO:0004857	enzyme inhibitor activity	17/185	395/18432	5.18083539495507e-07	1.95576536159554e-05	1.54061684113137e-05	SERPINH1/NPM1/PEBP1/CSTA/CSTB/PTTG1/BIRC2/GPC3/ANXA1/ANXA2/SLPI/SERPINB2/A2M/LGALS3/SERPINE1/SERPINB1/PI3	17
GO:0004867	serine-type endopeptidase inhibitor activity	9/185	98/18432	6.21118473576761e-07	2.16435898869441e-05	1.70493249022285e-05	SERPINH1/PEBP1/ANXA2/SLPI/SERPINB2/A2M/SERPINE1/SERPINB1/PI3	9
GO:0042605	peptide antigen binding	6/185	37/18432	1.69204703833927e-06	5.47498077405492e-05	4.31281162403768e-05	HLA-DPB1/HLA-DPA1/HLA-DQA1/HLA-DRB5/HLA-DRA/HLA-DRB1	6
GO:0032395	MHC class II receptor activity	4/185	10/18432	1.96807496386803e-06	5.94358639088147e-05	4.68194675614922e-05	HLA-DPA1/HLA-DQA1/HLA-DRA/HLA-DRB1	4
GO:0016538	cyclin-dependent protein serine/threonine kinase regulator activity	6/185	50/18432	1.03800265050661e-05	0.000293884500424683	0.000231501906922197	CDK4/CKS2/CCNI/CCND2/CCNB1/CCND1	6
GO:0140693	molecular condensate scaffold activity	4/185	17/18432	2.11095827645076e-05	0.000562508293665998	0.000443105173818458	NPM1/HNRNPA1/HNRNPA2B1/LGALS3	4
GO:0030280	structural constituent of skin epidermis	5/185	37/18432	3.24113335128698e-05	0.000815685226740556	0.000642540471395488	SPRR1A/SPRR2E/KRT6B/KRT6A/PI3	5
GO:0002020	protease binding	8/185	139/18432	8.13788118187719e-05	0.00194024219757388	0.00152838876490657	CSTA/CSTB/TNF/ANXA2/RIOK3/A2M/SERPINE1/ECM1	8
GO:0008106	alcohol dehydrogenase (NADP+) activity	4/185	24/18432	8.92076602322127e-05	0.00202055350425962	0.00159165246414316	AKR1C2/AKR1B10/ALDH3A1/AKR1C1	4
GO:0005200	structural constituent of cytoskeleton	7/185	107/18432	0.000102590245485736	0.00221301815262088	0.0017432628180283	TUBA1B/TUBB/HLA-DRB1/KRT16/KRT15/KRT6B/KRT6A	7
GO:0033293	monocarboxylic acid binding	6/185	81/18432	0.000163932408027159	0.0032810196705528	0.00258456063278122	GSTP1/S100A9/AKR1C2/S100A8/AKR1C1/FABP5	6
GO:0043236	laminin binding	4/185	28/18432	0.000166585987688111	0.0032810196705528	0.00258456063278122	BCAM/LYPD3/LGALS3/ECM1	4
GO:0004032	alditol:NADP+ 1-oxidoreductase activity	3/185	12/18432	0.000204744152284955	0.00370996403940339	0.00292245337366736	AKR1C2/AKR1B10/AKR1C1	3
GO:0140776	protein-containing complex destabilizing activity	3/185	12/18432	0.000204744152284955	0.00370996403940339	0.00292245337366736	HSPA8/HSPA1A/HSPA1B	3
GO:0050840	extracellular matrix binding	5/185	56/18432	0.000243477069620627	0.00419540805850467	0.00330485263583846	BCAM/SPARCL1/LYPD3/LGALS3/ECM1	5
GO:0004033	aldo-keto reductase (NADP) activity	4/185	31/18432	0.000250057433950609	0.00419540805850467	0.00330485263583846	AKR1C2/AKR1B10/ALDH3A1/AKR1C1	4
GO:0031994	insulin-like growth factor I binding	3/185	13/18432	0.000264204072176144	0.00427444445342118	0.00336711204765837	IGFBP4/IGFBP5/IGFBP3	3
GO:0044548	S100 protein binding	3/185	14/18432	0.000333780533575801	0.00521388212792544	0.0041071361481741	S100A11/S100A6/ANXA2	3
GO:0019838	growth factor binding	7/185	132/18432	0.000375899903066123	0.00556881232910241	0.00438672564091023	IGFBP4/IL1R2/IGFBP5/IGFBP3/A2M/IL1RN/FGFBP2	7
GO:0044389	ubiquitin-like protein ligase binding	11/185	318/18432	0.000381088702433057	0.00556881232910241	0.00438672564091023	CCT2/HSPA8/TUBA1B/HSPD1/HSP90AA1/TUBB/DNAJA1/CCNB1/HSPA1A/HSPA1B/UCHL1	11
GO:0098631	cell adhesion mediator activity	5/185	64/18432	0.000455554998784056	0.00644895045153679	0.00508003765091431	S100A11/BCAM/ANXA1/ANXA2/JUP	5
GO:0098641	cadherin binding involved in cell-cell adhesion	3/185	18/18432	0.000726456168852917	0.00997226195425368	0.00785545905075403	S100A11/ANXA1/ANXA2	3
GO:0005520	insulin-like growth factor binding	3/185	19/18432	0.000856321248439185	0.0112780135492711	0.00888403995167402	IGFBP4/IGFBP5/IGFBP3	3
GO:0019207	kinase regulator activity	9/185	246/18432	0.000871369700274812	0.0112780135492711	0.00888403995167402	NPM1/CDK4/CKS2/CCNI/CCND2/CCNB1/CCND1/GSTP1/TREM2	9
GO:0031625	ubiquitin protein ligase binding	10/185	299/18432	0.000906119768438349	0.0114020070861826	0.0089817134941696	CCT2/HSPA8/TUBA1B/HSPD1/HSP90AA1/TUBB/DNAJA1/HSPA1A/HSPA1B/UCHL1	10
GO:0005504	fatty acid binding	4/185	49/18432	0.0014631093626951	0.0179132038189427	0.0141107844652529	GSTP1/S100A9/S100A8/FABP5	4
GO:0031406	carboxylic acid binding	7/185	171/18432	0.00172448081259743	0.020557626529122	0.0161938779908734	GSTP1/S100A9/AKR1C2/S100A8/AKR1C1/FABP5/GLUL	7
GO:0098632	cell-cell adhesion mediator activity	4/185	54/18432	0.0021005797156963	0.0243990413130877	0.0192198791800552	S100A11/ANXA1/ANXA2/JUP	4
GO:0004869	cysteine-type endopeptidase inhibitor activity	4/185	56/18432	0.00240197712353847	0.0272023909240732	0.0214281643389353	CSTA/CSTB/PTTG1/BIRC2	4
GO:0016628	oxidoreductase activity, acting on the CH-CH group of donors, NAD or NADP as acceptor	3/185	28/18432	0.00270937197925728	0.0299352562586232	0.0235809268541263	DHCR7/AKR1C2/AKR1C1	3
GO:0051787	misfolded protein binding	3/185	29/18432	0.00299986890094471	0.0323557288601893	0.0254876079553949	HSPA8/HSPA1A/HSPA1B	3
GO:0140297	DNA-binding transcription factor binding	12/185	476/18432	0.0031900457449292	0.0336067609872774	0.0264730846396817	NPM1/PHB2/NCL/PTMA/LMO4/DNAJA1/NUCKS1/CENPF/RPS3/NR4A1/JUP/KLF5	12
GO:0140375	immune receptor activity	6/185	148/18432	0.00383360314925088	0.0394686869684238	0.0310907049664126	CD74/HLA-DPA1/HLA-DQA1/HLA-DRA/IL1R2/HLA-DRB1	6
GO:0008429	phosphatidylethanolamine binding	2/185	10/18432	0.00427631478442847	0.0399376968056132	0.0314601585154011	PEBP1/TREM2	2
GO:0030957	Tat protein binding	2/185	10/18432	0.00427631478442847	0.0399376968056132	0.0314601585154011	NPM1/DNAJA1	2
GO:0042608	T cell receptor binding	2/185	10/18432	0.00427631478442847	0.0399376968056132	0.0314601585154011	HLA-DRA/HLA-DRB1	2
GO:0098505	G-rich strand telomeric DNA binding	2/185	10/18432	0.00427631478442847	0.0399376968056132	0.0314601585154011	HNRNPA1/HNRNPA2B1	2
GO:0047485	protein N-terminus binding	5/185	106/18432	0.00431997161915022	0.0399376968056132	0.0314601585154011	NPM1/PHB2/HSPA1A/HSPA1B/BIRC2	5
GO:0032052	bile acid binding	2/185	11/18432	0.00519222923605406	0.0470415968786498	0.037056120232049	AKR1C2/AKR1C1	2
