# Supplementary material for: Identification of disulfidptosis in esophageal squamous cell carcinoma based on single-cell and bulk RNA-seq data to predict prognosis and treatment response
Source: Front Immunol. 2025 Apr 15;16:1567793. doi: 10.3389/fimmu.2025.1567793 (PMC12037556; doi:10.3389/fimmu.2025.1567793)
Supplement: Supplementary file 1 [file Presentation1.zip › Prognostic signature and immune microenvironment/scRNA_enrich/SupplementaryTable_cell_group_DEGs_KEGG.txt]

ID	Description	GeneRatio	BgRatio	pvalue	p.adjust	qvalue	geneID	Count
hsa04612	Antigen processing and presentation	13/102	78/8388	6.67790689755717e-12	1.51588486574548e-09	1.23717011996849e-09	3312/3320/3303/3304/972/3115/3113/3117/3127/7124/3122/3123/567	13
hsa04940	Type I diabetes mellitus	8/102	43/8388	3.6970996015034e-08	3.75256103661656e-06	3.06260488033626e-06	3329/3115/3113/3117/3127/7124/3122/3123	8
hsa05166	Human T-cell leukemia virus 1 infection	15/102	222/8388	6.19408610611743e-08	3.75256103661656e-06	3.06260488033626e-06	1019/894/991/9232/595/3115/3113/3117/3127/7124/3122/7850/3123/6513/567	15
hsa05310	Asthma	7/102	31/8388	6.61244235527147e-08	3.75256103661656e-06	3.06260488033626e-06	3115/3113/3117/3127/7124/3122/3123	7
hsa05145	Toxoplasmosis	11/102	112/8388	9.43548125398565e-08	4.28370848930948e-06	3.49609410673994e-06	3312/3303/3304/329/3115/3113/3117/3127/7124/3122/3123	11
hsa05150	Staphylococcus aureus infection	10/102	96/8388	2.1436304350928e-07	8.11006847943442e-06	6.61892906274268e-06	716/3115/3113/3117/3127/3122/3123/3868/3866/3872	10
hsa05330	Allograft rejection	7/102	38/8388	2.95998312073431e-07	9.39159600522661e-06	7.66483142555012e-06	3115/3113/3117/3127/7124/3122/3123	7
hsa05140	Leishmaniasis	9/102	77/8388	3.30981357012392e-07	9.39159600522661e-06	7.66483142555012e-06	5743/65108/3115/3113/3117/3127/7124/3122/3123	9
hsa05416	Viral myocarditis	8/102	60/8388	5.50258440702583e-07	1.38031845777922e-05	1.12652932329767e-05	595/3115/3113/5879/3117/3127/3122/3123	8
hsa05332	Graft-versus-host disease	7/102	42/8388	6.08069805189086e-07	1.38031845777922e-05	1.12652932329767e-05	3115/3113/3117/3127/7124/3122/3123	7
hsa05169	Epstein-Barr virus infection	12/102	202/8388	5.54212191976763e-06	0.000114369243253387	9.33410007539812e-05	1019/894/595/3115/3113/5879/3117/3127/7124/3122/3123/567	12
hsa04141	Protein processing in endoplasmic reticulum	11/102	171/8388	6.55330192139507e-06	0.000123966628013057	0.000101173784049608	3312/7991/10130/3320/10970/7184/6185/3301/3303/3304/23480	11
hsa05321	Inflammatory bowel disease	7/102	65/8388	1.24848254702339e-05	0.000218004260134084	0.000177921399413859	3115/3113/3117/3127/7124/3122/3123	7
hsa04145	Phagosome	10/102	152/8388	1.45117315167433e-05	0.000235297361021481	0.000192034943379461	10376/203068/3115/3113/5879/3117/3127/3122/3123/23480	10
hsa04657	IL-17 signaling pathway	8/102	94/8388	1.70384368878584e-05	0.000257848344902924	0.000210439641562322	5743/3320/7184/6280/6278/6279/7124/3934	8
hsa04640	Hematopoietic cell lineage	8/102	99/8388	2.49275851909505e-05	0.000340350946138865	0.000277773088432368	3115/3113/3117/3127/7124/3122/7850/3123	8
hsa04672	Intestinal immune network for IgA production	6/102	49/8388	2.55385301302517e-05	0.000340350946138865	0.000277773088432368	3115/3113/3117/3127/3122/3123	6
hsa04115	p53 signaling pathway	7/102	73/8388	2.69881807510994e-05	0.000340350946138865	0.000277773088432368	1019/894/891/595/64065/3486/5054	7
hsa05322	Systemic lupus erythematosus	9/102	136/8388	3.79848890016311e-05	0.000453819463335277	0.000370378973090697	6628/716/3115/3113/3117/3127/7124/3122/3123	9
hsa05320	Autoimmune thyroid disease	6/102	53/8388	4.03127949608351e-05	0.000457550222805479	0.000373423784900367	3115/3113/3117/3127/3122/3123	6
hsa05323	Rheumatoid arthritis	7/102	93/8388	0.000128686987170331	0.00139104505179358	0.00113528369633976	3115/3113/3117/3127/7124/3122/3123	7
hsa05132	Salmonella infection	11/102	249/8388	0.00020711544813969	0.00213705485125953	0.00174413008959739	10376/3320/203068/7184/6188/329/7295/6281/5879/7124/302	11
hsa04915	Estrogen signaling pathway	8/102	138/8388	0.000261718317893726	0.00258304600703808	0.00210812008921262	3312/3320/7184/3303/3304/3868/3866/3872	8
hsa05418	Fluid shear stress and atherosclerosis	8/102	139/8388	0.000274945413639789	0.00260052537067634	0.00212238564914925	3320/7184/7295/2950/5879/7124/7850/2947	8
hsa05152	Tuberculosis	9/102	180/8388	0.000325697004362746	0.00285039290944814	0.00232631185746753	3329/972/3115/3113/3117/3127/7124/3122/3123	9
hsa04659	Th17 cell differentiation	7/102	108/8388	0.000326476720905954	0.00285039290944814	0.00232631185746753	3320/3115/3113/3117/3127/3122/3123	7
hsa05134	Legionellosis	5/102	57/8388	0.000611163259015292	0.0050542905349618	0.0041249948256586	3312/3329/3303/3304/7124	5
hsa04110	Cell cycle	8/102	157/8388	0.000623436717968857	0.0050542905349618	0.0041249948256586	1019/4176/5885/894/891/991/9232/595	8
hsa04658	Th1 and Th2 cell differentiation	6/102	92/8388	0.000854815243459733	0.00669114000915032	0.00546088866965201	3115/3113/3117/3127/3122/3123	6
hsa05164	Influenza A	8/102	171/8388	0.00109034948282253	0.00825031108669048	0.0067333862798865	1019/3115/3113/3117/3127/7124/3122/3123	8
hsa05130	Pathogenic Escherichia coli infection	8/102	197/8388	0.0026711840396629	0.0195599605484993	0.0159636125969667	4691/10376/203068/6188/5879/7124/10163/1366	8
hsa04514	Cell adhesion molecules	7/102	157/8388	0.00294033022893168	0.0208579675614841	0.0170229644832887	3115/3113/3117/3127/3122/3123/1366	7
hsa05417	Lipid and atherosclerosis	8/102	215/8388	0.00455182205318881	0.0313110183658745	0.0255540887196565	3312/3329/3320/7184/3303/3304/5879/7124	8
hsa05222	Small cell lung cancer	5/102	92/8388	0.00513775873025453	0.0343020950519935	0.0279952178490649	5743/1019/1164/329/595	5
hsa05215	Prostate cancer	5/102	97/8388	0.00642032325993473	0.0416403822858624	0.0339842674811583	3320/7184/595/2950/7850	5
hsa05162	Measles	6/102	139/8388	0.00681564785413131	0.042976446191328	0.0350746790154126	3312/1019/894/3303/3304/595	6
hsa04933	AGE-RAGE signaling pathway in diabetic complications	5/102	100/8388	0.00728964188396612	0.0447229380448732	0.0365000560904136	1019/595/5879/7124/5054	5
