# Supplementary material for: Identification of disulfidptosis in esophageal squamous cell carcinoma based on single-cell and bulk RNA-seq data to predict prognosis and treatment response
Source: Front Immunol. 2025 Apr 15;16:1567793. doi: 10.3389/fimmu.2025.1567793 (PMC12037556; doi:10.3389/fimmu.2025.1567793)
Supplement: Supplementary file 1 [file Presentation1.zip › Prognostic signature and immune microenvironment/scRNA_gsea/SupplementaryTable_GOBP_term scRNA_gsea.csv]

ID	Description	setSize	enrichmentScore	NES	pvalue	p.adjust	qvalues	rank	leading_edge	core_enrichment
GOBP_MRNA_PROCESSING	GOBP_MRNA_PROCESSING	425	-0.64272438733312	-1.84245231126685	4.67281276191537e-18	2.24762293848129e-14	1.93995510873623e-14	3979	tags=57%	list=22%	signal=45%	SSU72/BARD1/MBNL2/NCBP3/RBM26/SYMPK/KHDRBS3/RAVER1/METTL14/ZRANB2/NUP98/LSM5/PRPF4B/GEMIN4/COIL/RBM23/IK/CSTF3/TTF2/DDX39B/DDX23/PPWD1/RBMXL1/WTAP/AURKAIP1/ECD/RBFOX2/ZCCHC8/PRPF39/CDK12/RBM10/DDX41/RNF40/DDX47/ADAR/CCNT1/THOC5/RPRD1B/DBR1/THOC2/ACIN1/PTBP2/SNRPG/SUPT6H/SETX/GEMIN7/ZPR1/IWS1/SCAF4/CPSF4/CD2BP2/SAFB/TBRG4/LSM10/THOC1/DAZAP1/CPSF3/SNRNP200/WDR33/GEMIN6/SNRNP48/CPSF2/U2AF1/SRSF8/SRS…
GOBP_RNA_SPLICING	GOBP_RNA_SPLICING	375	-0.648521010434233	-1.83647097756063	5.15510190477017e-17	1.23980200809723e-13	1.07009062696913e-13	3762	tags=55%	list=21%	signal=45%	NUP98/LSM5/PRPF4B/GEMIN4/COIL/RBM23/IK/TTF2/DDX39B/DDX23/PPWD1/RBMXL1/WTAP/ECD/RBFOX2/ZCCHC8/PRPF39/CDK12/RBM10/DDX41/DDX47/THOC5/DBR1/THOC2/ACIN1/PTBP2/SNRPG/SUPT6H/SETX/GEMIN7/ZPR1/IWS1/CD2BP2/LSM10/THOC1/DAZAP1/SNRNP200/GEMIN6/SNRNP48/U2AF1/SRSF8/SRSF11/RBM39/PPP4R2/LSM1/RP9/SLU7/TMBIM6/CLK4/PABPC1/SRSF6/GCFC2/EFTUD2/CRNKL1/TARDBP/BCAS2/DHX9/LARP7/SRSF4/C9orf78/HTATSF1/SNW1/SFSWAP/PQBP1/CWC27/…
GOBP_RNA_SPLICING_VIA_TRANSESTERIFICATION_REACTIONS	GOBP_RNA_SPLICING_VIA_TRANSESTERIFICATION_REACTIONS	271	-0.686052937165608	-1.90322146212351	2.09243137121454e-16	3.35486496518065e-13	2.89563134318251e-13	3762	tags=59%	list=21%	signal=48%	NUP98/LSM5/PRPF4B/GEMIN4/COIL/RBM23/IK/DDX39B/DDX23/PPWD1/RBMXL1/WTAP/RBFOX2/ZCCHC8/PRPF39/RBM10/DDX41/DBR1/PTBP2/SNRPG/SETX/GEMIN7/CD2BP2/DAZAP1/SNRNP200/GEMIN6/U2AF1/SRSF8/RBM39/LSM1/SLU7/PABPC1/SRSF6/GCFC2/EFTUD2/CRNKL1/BCAS2/DHX9/LARP7/SRSF4/C9orf78/HTATSF1/SNW1/SFSWAP/PQBP1/CWC27/SF3B1/AAR2/MPHOSPH10/DDX17/SRRM2/SNRPD3/RBM4/PLRG1/SCAF11/HNRNPL/DDX1/SNRPA1/SMNDC1/CDC5L/SRSF5/PPIE/KDM1A/SNRPE/…
GOBP_RIBONUCLEOPROTEIN_COMPLEX_BIOGENESIS	GOBP_RIBONUCLEOPROTEIN_COMPLEX_BIOGENESIS	394	-0.623107361058851	-1.77383110065497	1.29603260835099e-13	1.55847921154206e-10	1.34514542298323e-10	3490	tags=59%	list=19%	signal=49%	PINX1/AATF/RPP30/NSA2/PRPF39/MPV17L2/DDX47/ADAR/ZNHIT3/MALSU1/UTP6/WDR12/ZNHIT6/WDR75/PTBP2/UTP4/SNRPG/EXOSC8/NMD3/NOL9/SETX/NUFIP1/NSUN5/GEMIN7/TSR1/UTP20/RRP15/DDX10/USP36/CD2BP2/NLE1/ATR/FASTKD2/RPL26/SNRNP200/GEMIN6/NOL8/DHX30/EXOSC2/NOB1/CUL4A/NAF1/ISG20L2/MRPL1/MYBBP1A/EXOSC9/DHX29/GNL2/IMP4/DIMT1/IMP3/SLU7/RPUSD1/RPL11/SRSF6/TRAF7/GCFC2/DDX56/RPUSD3/GAR1/NOC4L/BMS1/CRNKL1/LTV1/DHX9/NOL10/M…
GOBP_REGULATION_OF_CHROMOSOME_ORGANIZATION	GOBP_REGULATION_OF_CHROMOSOME_ORGANIZATION	200	-0.6806652150951	-1.85884801943498	2.35872662229019e-12	2.26909501064316e-09	1.95848795753948e-09	3683	tags=54%	list=20%	signal=43%	DYNC1LI1/IK/CTCF/EXOSC10/FBXO5/YLPM1/PINX1/SPDL1/TACC3/DDX11/NEK6/MAPKAPK5/TNKS/NDC80/LCMT1/ATR/CDC27/ERCC4/CDC16/NAF1/XRN1/PPP1R10/UCHL5/ANAPC7/PNKP/RNF4/NUMA1/ANAPC11/XRCC1/ACD/INO80E/ZWILCH/PARN/PPHLN1/NEK2/ERCC1/CDC26/ATF7IP/TERF2IP/NCAPH/WAPL/CDC6/RAD50/MNAT1/CDK2/NCAPD2/AURKB/CDCA5/MCRS1/CENPE/DLGAP5/ANAPC15/PCID2/TRIP13/NABP2/CDT1/RMI2/PSMG2/HNRNPU/SENP6/TPR/SMARCA5/ATRX/DKC1/MCM2/SFPQ/ZWI…
GOBP_DNA_REPAIR	GOBP_DNA_REPAIR	471	-0.592100674258574	-1.70651043689063	5.92972453087425e-12	4.75366249891752e-09	4.10295325434527e-09	4981	tags=55%	list=28%	signal=41%	ENDOV/RFWD3/CDC7/ACTR5/RAD54L/MLH3/ALKBH3/POLH/XAB2/MMS19/WDR70/USP28/RAD51D/POLD1/VPS72/HELB/RAD51/HELQ/MLH1/RPA2/HUWE1/PRIMPOL/POLL/FAM168A/SMARCAL1/PMS2/BRCC3/FTO/LIG3/ARID2/GTF2H2C/DCLRE1B/ATXN3/FIGNL1/EP400/ERCC8/GEN1/WRAP53/TEX264/ERCC2/TOP3A/MCM8/RNF169/POLE2/POLG2/INIP/USP7/NHEJ1/NUDT1/PDS5B/TRIM28/CDK7/RAD54B/STUB1/KAT7/GINS4/TAOK1/REXO4/FANCG/SMC5/RFC3/RAD17/MEAF6/SLF1/PRMT6/BRCA2/MEN1/…
GOBP_PROTEIN_DNA_COMPLEX_SUBUNIT_ORGANIZATION	GOBP_PROTEIN_DNA_COMPLEX_SUBUNIT_ORGANIZATION	161	-0.704358912167837	-1.87954277825172	2.58603475047683e-11	1.77697530711337e-08	1.53373248960611e-08	3648	tags=62%	list=20%	signal=50%	DMAP1/GTF2B/CTCF/POGZ/TAF3/TSPYL4/TAF11/OIP5/HJURP/KAT6B/SUPT6H/ITGB3BP/CHAF1B/NAA60/THRA/WNT10B/TAF2/POLR1E/CHAF1A/UCHL5/SMARCC2/RNF8/CDC45/ZNF827/PAF1/RNF4/ASF1B/DR1/INO80E/TP53/ASF1A/SMYD3/CENPK/TAF1B/CENPN/ATF7IP/UBTF/ACTR6/DAXX/TAF9/KAT6A/PSMC6/SMARCA4/ANP32E/SMARCD1/MIS18A/RRN3/RAD51C/GRWD1/BDP1/TAF6/SART3/POLE3/TCF4/MCRS1/PIH1D1/CAND1/BRD2/CENPE/DLGAP5/TSPYL1/CENPH/HELLS/SMARCC1/CENPW/CDT1…
GOBP_CHROMATIN_ORGANIZATION	GOBP_CHROMATIN_ORGANIZATION	466	-0.585303789830883	-1.68499645848549	6.40000200019569e-11	3.84800120261766e-08	3.32126419589103e-08	3821	tags=49%	list=21%	signal=39%	RBL1/CBX6/VPS72/L3MBTL2/SUV39H1/TTI1/SMARCD3/ASH2L/APBB1/RRP8/EZH2/MAP1S/PRMT7/CHD2/BRCC3/SMYD5/ARID2/EHMT1/CABIN1/RNF20/EP400/PCGF5/TSPYL2/CHD6/HDAC8/MPHOSPH8/USP21/ZMYND11/MTA3/ARID1A/TRIM28/KAT7/PHF1/SCMH1/UTP3/MEAF6/ING2/PRMT6/MEN1/DMAP1/CTCF/HDAC1/ZNF462/KAT2A/EXOSC10/SUV39H2/TSPYL4/CHD1/EMSY/BMI1/MIER1/C17orf49/MYB/RNF40/RING1/OIP5/DDX11/HJURP/SMCHD1/SMARCA2/JMJD1C/KAT6B/SMARCA1/SUPT6H/ITGB…
GOBP_EPIDERMIS_DEVELOPMENT	GOBP_EPIDERMIS_DEVELOPMENT	252	0.717531300838717	2.07471148173851	1.06574889011381e-10	5.6958357349416e-08	4.91615628375307e-08	437	tags=18%	list=2%	signal=18%	SPRR2E/SPRR2A/SPRR3/SPRR2D/SPRR1B/SPRR1A/S100A7/KRT16/CSTA/CNFN/KRTDAP/ANXA1/FABP5/EMP1/KRT17/CALML5/TGM1/SULT2B1/SCEL/CST6/CRABP2/YBX1/IVL/KLK7/PPL/KRT14/SFN/AKR1C3/KLF4/UGCG/EPHA2/KLK5/INHBA/ZNF750/LAMC2/EVPL/IL1A/TMEM79/DSP/CERS3/OVOL1/GRHL3/GRHL1/TRIM16/MAFF
GOBP_RNA_LOCALIZATION	GOBP_RNA_LOCALIZATION	178	-0.675642315075647	-1.82593354231106	1.64061422639915e-10	7.89135442897993e-08	6.81113948307185e-08	3383	tags=54%	list=19%	signal=45%	TOMM20/NSUN2/ZNHIT3/THOC5/THOC2/ZNHIT6/SUPT6H/SARNP/CHTOP/POM121C/TNKS/FLOT1/IWS1/NUP155/ATR/EIF5A2/THOC1/SSB/BICD1/NAF1/NUP85/POLDIP3/ZC3H11A/DHX9/ENY2/ATXN2/NUP93/PARN/UPF3B/POLR2D/XPOT/NUP62/AHCTF1/NUP58/RANBP2/PRPF6/PHAX/SEH1L/PIH1D1/SEC13/THOC6/PNPT1/PCID2/NUP37/NUP107/PRPF31/HSF1/NUP54/DDX39A/SRSF7/CKAP5/EIF5A/UPF3A/AAAS/NXT1/LRPPRC/HNRNPU/XPO1/ARC/NOP58/TPR/FYTTD1/RAE1/SRSF1/DKC1/CPSF6/G3B…
GOBP_RIBONUCLEOPROTEIN_COMPLEX_SUBUNIT_ORGANIZATION	GOBP_RIBONUCLEOPROTEIN_COMPLEX_SUBUNIT_ORGANIZATION	172	-0.681491736813738	-1.83664267849	2.49826621483552e-10	1.09242368121444e-07	9.42886311130266e-08	3365	tags=64%	list=19%	signal=52%	ADAR/ZNHIT3/ZNHIT6/PTBP2/SNRPG/SETX/NUFIP1/GEMIN7/CD2BP2/NLE1/ATR/FASTKD2/SNRNP200/GEMIN6/KLC1/DHX30/NAF1/DHX29/SLU7/RPL11/SRSF6/TRAF7/GCFC2/CRNKL1/DHX9/SFSWAP/SF3B1/AAR2/POLR2D/RPS19/SNRPD3/CPSF7/SCAF11/DDX1/TARBP2/RPL23A/TAF9/SRSF5/NOP2/NUDT21/SNRPE/LUC7L/PRPF6/GEMIN2/SART3/TXNL4A/RPS14/RRS1/SF3A1/SF3A2/PIH1D1/SF1/PRPF8/RPF2/MRPL20/LUC7L3/RPL13A/PRPF31/PRMT5/KIF5B/VCP/RRP7A/BRIX1/ZFAND1/ERAL1/S…
GOBP_EPIDERMAL_CELL_DIFFERENTIATION	GOBP_EPIDERMAL_CELL_DIFFERENTIATION	146	0.808332753328596	2.20701448102713	2.75509178664746e-10	1.10433262448119e-07	9.53165088292769e-08	437	tags=22%	list=2%	signal=22%	SPRR2E/SPRR2A/SPRR3/SPRR2D/SPRR1B/SPRR1A/S100A7/KRT16/CSTA/CNFN/ANXA1/KRT17/TGM1/SULT2B1/SCEL/IVL/PPL/SFN/AKR1C3/KLF4/UGCG/EPHA2/KLK5/EVPL/IL1A/TMEM79/DSP/CERS3/OVOL1/GRHL1/TRIM16/MAFF
GOBP_CHROMATIN_REMODELING	GOBP_CHROMATIN_REMODELING	177	-0.675138969101721	-1.82082896061178	3.4180981301597e-10	1.26469630815909e-07	1.09157724901618e-07	3648	tags=55%	list=20%	signal=44%	DMAP1/CTCF/HDAC1/KAT2A/SUV39H2/TSPYL4/CHD1/MIER1/MYB/OIP5/HJURP/SMARCA2/KAT6B/SMARCA1/SUPT6H/ITGB3BP/CHAF1B/KDM4A/NAA60/ZBTB1/MTA2/MTA1/GATAD1/HCFC1/CHAF1A/UCHL5/SMARCC2/RNF8/ZNF827/PAF1/ASF1B/DR1/CHD8/INO80E/SMARCAD1/CHD3/ASF1A/SMYD3/TOP1/CBX3/ACTR6/CHD1L/DAXX/KDM6A/KAT6A/SMARCA4/ANP32E/SMARCD1/MIS18A/GRWD1/SART3/POLE3/MCRS1/PIH1D1/BRD2/BRD3/TSPYL1/HELLS/SMARCC1/YEATS4/CENPW/NUDT5/BPTF/CHD4/NPM3…
GOBP_PROTEIN_DNA_COMPLEX_ASSEMBLY	GOBP_PROTEIN_DNA_COMPLEX_ASSEMBLY	115	-0.728327093277819	-1.85394793894456	3.8552275417088e-10	1.32454603397281e-07	1.14323439281951e-07	3527	tags=67%	list=20%	signal=54%	POGZ/TAF3/TSPYL4/TAF11/OIP5/HJURP/KAT6B/ITGB3BP/CHAF1B/NAA60/THRA/WNT10B/TAF2/POLR1E/CHAF1A/CDC45/ZNF827/RNF4/ASF1B/DR1/TP53/ASF1A/SMYD3/CENPK/TAF1B/CENPN/ATF7IP/UBTF/DAXX/TAF9/KAT6A/PSMC6/SMARCA4/MIS18A/RRN3/RAD51C/GRWD1/BDP1/TAF6/SART3/POLE3/TCF4/PIH1D1/CAND1/BRD2/CENPE/DLGAP5/TSPYL1/CENPH/HELLS/CENPW/CDT1/HP1BP3/BAZ1A/CHRAC1/SENP6/SMARCA5/ATRX/CENPA/MCM2/DNAJC9/RSF1/GMNN/NAP1L4/TAF7/CENPV/TERF…
GOBP_DEFENSE_RESPONSE_TO_BACTERIUM	GOBP_DEFENSE_RESPONSE_TO_BACTERIUM	222	0.725024797047836	2.0842344435411	5.94198740246817e-10	1.90539729372479e-07	1.64457532037435e-07	771	tags=14%	list=4%	signal=13%	S100A7/S100A8/S100A9/LCN2/PI3/S100A12/SLPI/C10orf99/IL23A/KRT6A/RPL39/CCL20/SERPINE1/ISG15/KLK7/DEFB1/EPHA2/KLK5/S100A14/GBP6/IL6/OAS1/RNASE7/ANXA3/GBP2/GRN/CXCL6/ROMO1/PGLYRP4/CYBA
GOBP_IMMUNOGLOBULIN_PRODUCTION	GOBP_IMMUNOGLOBULIN_PRODUCTION	186	-0.651299412269897	-1.76480070459092	2.19412129272359e-09	6.59008092441937e-07	5.68799193914214e-07	1517	tags=16%	list=8%	signal=14%	IL27RA/CTNNBL1/IGKV1-5/KMT5B/RNF168/HMCES/IGKV3-20/CD40/TFRC/RIF1/MSH6/NBN/HLA-DQB1/MAD2L2/YY1/IGKV3-15/UNG/HLA-DMA/PHB/PRKDC/HLA-DPB1/HSPD1/PHB2/TNF/HLA-DQA1/HLA-DRB5/HLA-DPA1/HLA-DRB1/HLA-DRA
GOBP_SKIN_DEVELOPMENT	GOBP_SKIN_DEVELOPMENT	216	0.71512660203812	2.05002547787438	2.32913463025217e-09	6.59008092441937e-07	5.68799193914214e-07	529	tags=18%	list=3%	signal=17%	SPRR2E/SPRR2A/SPRR3/SPRR2D/SPRR1B/SPRR1A/S100A7/KRT16/CSTA/CNFN/ANXA1/KRT17/CLDN4/TGM1/JUP/SCEL/IVL/PPL/SFN/AKR1C3/UGCG/EPHA2/KLK5/INHBA/ITGA6/EVPL/IL1A/TMEM79/DSP/CERS3/CLDN1/OVOL1/GRHL3/GRHL1/TRIM16/ASPRV1/FOSL2/MET
GOBP_KERATINOCYTE_DIFFERENTIATION	GOBP_KERATINOCYTE_DIFFERENTIATION	97	0.851848786836181	2.23869212732366	2.54785194848892e-09	6.80842659568427e-07	5.87644917242122e-07	416	tags=29%	list=2%	signal=28%	SPRR2E/SPRR2A/SPRR3/SPRR2D/SPRR1B/SPRR1A/S100A7/KRT16/CSTA/CNFN/ANXA1/KRT17/TGM1/SCEL/IVL/PPL/SFN/AKR1C3/UGCG/EPHA2/KLK5/EVPL/IL1A/TMEM79/DSP/CERS3/GRHL1/TRIM16
GOBP_REGULATION_OF_DNA_METABOLIC_PROCESS	GOBP_REGULATION_OF_DNA_METABOLIC_PROCESS	355	-0.590011447293763	-1.66481179908353	4.44863271717199e-09	1.1262064931367e-06	9.72044733325558e-07	3577	tags=43%	list=20%	signal=35%	ARRB2/TRIM28/AIFM1/KAT7/GINS4/RFC3/MEAF6/SLF1/GINS1/MEN1/DMAP1/EXOSC10/SPIDR/YLPM1/POGZ/DSCC1/SMOC2/PINX1/USP9X/TOM1L1/DDX11/SMCHD1/ATAD5/SUPT6H/MAPKAPK5/EYA2/CHEK1/TNKS/PRIM2/MRGBP/GINS3/ATR/BRD8/THOC1/UIMC1/ING4/BRCA1/ERCC4/TMEM161A/PPP4C/CUL4A/NAF1/PPP4R2/XRN1/PPP1R10/UCHL5/PARPBP/ZMPSTE24/RNF8/MGMT/PNKP/DHX9/MSH2/XRCC1/ACD/INO80E/SMARCAD1/PARN/OTUB1/NEK2/ERCC1/TP53/TERF2IP/EPC1/KMT2A/EXOSC3/C…
GOBP_ORGANELLE_FISSION	GOBP_ORGANELLE_FISSION	416	-0.569654051235032	-1.63180945164599	6.6718606534212e-09	1.6045824871478e-06	1.38493781142596e-06	4260	tags=46%	list=24%	signal=36%	NDC1/GEN1/SPHK1/DDHD2/TTK/NCAPD3/PSRC1/MUL1/ZSCAN21/BUB1/MIEF1/RNF212/TUBG2/ANAPC4/PDS5B/RAD54B/NCAPG/KIF3B/SMC5/LRP5/SLF1/ING2/BECN1/KIF11/BRCA2/DYNC1LI1/IK/DDHD1/MISP/SYCP2/CHEK2/FBXO5/PIN1/POGZ/CCNA1/NCAPH2/AURKAIP1/DSCC1/PINX1/MTFR1L/SPDL1/TOM1L1/MUS81/TACC3/PDS5A/CHMP1A/OPA1/KNSTRN/NEK6/NIPBL/CHEK1/TNKS/NDC80/LCMT1/MND1/CDC27/ERCC4/CDC16/MAP9/SPAST/ANAPC7/WRAP73/KIF4A/KIF14/DCTN2/NUMA1/ANAPC…
GOBP_MITOTIC_NUCLEAR_DIVISION	GOBP_MITOTIC_NUCLEAR_DIVISION	271	-0.614324164921485	-1.70423428286765	7.06325736785297e-09	1.61782228282727e-06	1.39636526610587e-06	3854	tags=51%	list=21%	signal=41%	KIF3B/SMC5/LRP5/SLF1/BECN1/KIF11/DYNC1LI1/IK/MISP/CHEK2/FBXO5/PIN1/POGZ/NCAPH2/AURKAIP1/DSCC1/PINX1/SPDL1/TOM1L1/TACC3/PDS5A/CHMP1A/KNSTRN/NEK6/NIPBL/CHEK1/TNKS/NDC80/LCMT1/CDC27/CDC16/MAP9/SPAST/ANAPC7/WRAP73/KIF4A/KIF14/DCTN2/NUMA1/ANAPC11/CDCA2/STAG1/CDKN1C/OFD1/ZWILCH/KIF2C/NEK2/CDC26/CENPK/CDCA8/RCC1/NUP62/NCAPH/ANLN/MYBL2/DRG1/CDC6/EREG/CHTF8/DSN1/AURKA/EML4/NCAPD2/LSM14A/SEH1L/AURKB/CDCA5/…
GOBP_REGULATION_OF_MRNA_METABOLIC_PROCESS	GOBP_REGULATION_OF_MRNA_METABOLIC_PROCESS	256	-0.617229185110938	-1.70509258455724	1.06277427329194e-08	2.32361102478829e-06	2.00554149945618e-06	3975	tags=51%	list=22%	signal=40%	BARD1/TRAF3IP2/MBNL2/KHDRBS3/RAVER1/METTL14/NUP98/CNOT3/DCP1B/RBM23/CNOT8/RBMXL1/WTAP/RBFOX2/RBM10/RNF40/CCNT1/TRAF2/TNRC6A/EXOSC8/SUPT6H/TTC5/IWS1/SAFB/TBRG4/FASTKD2/DAZAP1/EXOSC2/SECISBP2/RBM39/ZC3H12A/EXOSC9/ROCK2/LSM1/PABPC1/SRSF6/PAF1/TARDBP/DHX9/LARP7/SRSF4/PARN/SNW1/SFSWAP/NT5C3B/POLR2G/EXOSC7/POLR2D/GIGYF2/DDX17/RBM4/CNOT2/CPSF7/HNRNPL/NELFE/EXOSC3/LARP1/ZC3H14/CSDE1/YBX3/TNRC6B/NUDT21/TA…
GOBP_DNA_PACKAGING	GOBP_DNA_PACKAGING	153	-0.666082759640009	-1.76128025347673	1.76261738940937e-08	3.68616941002569e-06	3.18158488962498e-06	3960	tags=52%	list=22%	signal=41%	TRIM28/AIFM1/NCAPG/SMC5/SCMH1/CTCF/HDAC1/NCAPH2/TSPYL4/OIP5/CHMP1A/HJURP/ACIN1/SMCHD1/KAT6B/ITGB3BP/CHAF1B/NAA60/NDN/PPM1D/CHAF1A/RNF8/DNMT3A/PAF1/ASF1B/CDKN1C/PPHLN1/TP53/ASF1A/SMYD3/UBN1/CBX3/ATF7IP/NCAPH/WAPL/DAXX/KAT6A/KDM1A/CDK2/NCAPD2/MIS18A/GRWD1/CDCA5/SART3/POLE3/BRD2/NOC2L/TSPYL1/HELLS/CENPW/HP1BP3/BANF1/BAZ1A/CHRAC1/RIF1/TPR/SMARCA5/ATRX/NUSAP1/MCM2/DNAJC9/RSF1/CDK1/DNMT1/SMC2/NAP1L4/BA…
GOBP_SISTER_CHROMATID_SEGREGATION	GOBP_SISTER_CHROMATID_SEGREGATION	186	-0.638981370689282	-1.73142298606222	2.07560270002282e-08	4.06806466555528e-06	3.51120407942883e-06	4314	tags=61%	list=24%	signal=47%	CDC23/HDAC8/GEN1/TTK/NCAPD3/PSRC1/BUB1/LATS1/TUBG2/ANAPC4/PDS5B/NCAPG/SMC5/SLF1/BECN1/DYNC1LI1/IK/CTCF/FBXO5/POGZ/NCAPH2/DSCC1/PINX1/SPDL1/TACC3/PDS5A/DDX11/CHMP1A/KNSTRN/NEK6/NIPBL/TNKS/NDC80/LCMT1/CDC27/CDC16/ANAPC7/WRAP73/KIF4A/KIF14/DCTN2/NUMA1/ANAPC11/STAG1/ZWILCH/KIF2C/NEK2/CDC26/MCMBP/CENPK/CDCA8/NUP62/NCAPH/WAPL/CDC6/CHTF8/DSN1/EML4/NCAPD2/RAD51C/SEH1L/AURKB/CDCA5/CEP55/RRS1/CENPE/RACGAP1…
GOBP_DNA_REPLICATION	GOBP_DNA_REPLICATION	264	-0.611573356059384	-1.6944865034626	2.11437872430108e-08	4.06806466555528e-06	3.51120407942883e-06	3374	tags=46%	list=19%	signal=38%	POLA2/MUS81/PDS5A/DDX11/ZBTB38/ATAD5/CHEK1/CHAF1B/PRIM2/ZPR1/GINS3/ATR/THOC1/ING4/CINP/ATF1/DTL/PRIM1/CHAF1A/UCHL5/ZMPSTE24/LIG1/CDC45/SAMHD1/WDHD1/PNKP/ORC3/DHX9/ORC4/INO80E/BOD1L1/FAM111B/TP53/RNASEH1/MCMBP/TOP1/NFIX/NOC3L/POLD3/LRWD1/ANKRD17/WAPL/CDC6/EREG/CHTF8/RPA3/TIMELESS/ORC5/EHMT2/RBBP6/CDK2/DNAJA3/FAM111A/GRWD1/POLE3/TOP1MT/MCM6/MCRS1/CDK2AP1/GTPBP4/DBF4/WDR18/ORC6/REV3L/RFC2/MGME1/CDT1…
GOBP_REGULATION_OF_RNA_SPLICING	GOBP_REGULATION_OF_RNA_SPLICING	139	-0.677980562773706	-1.77070289957037	3.4298458501881e-08	6.34521482284798e-06	5.47664454783072e-06	2630	tags=46%	list=15%	signal=40%	TMBIM6/CLK4/SRSF6/LARP7/SRSF4/SNW1/SFSWAP/PQBP1/DDX17/RBM4/HNRNPL/SRSF5/CIRBP/MAGOH/PTBP1/SMU1/JMJD6/HNRNPH1/ZNF326/SF1/SF3B4/SRRM1/TIA1/HNRNPLL/RBM22/RRP1B/SNRNP70/SRSF7/HNRNPU/PIK3R1/SRPK2/SRSF1/RPS13/RBM25/PRPF19/CELF2/DDX5/SRSF9/REST/U2AF2/SRSF10/RBMX/SON/THRAP3/HNRNPF/HNRNPH3/GRSF1/FUS/TRA2B/SRSF3/KHDRBS1/HNRNPK/FXR1/SRSF2/RPS26/C1QBP/PUF60/RBM3/RNPS1/HNRNPA1/HNRNPA2B1/NCL/HSPA1A/HSPA8
GOBP_KERATINIZATION	GOBP_KERATINIZATION	26	0.966548129192044	2.03954599504583	4.13167992460134e-08	7.36051127308609e-06	6.35296125638506e-06	385	tags=69%	list=2%	signal=68%	SPRR2E/SPRR2A/SPRR3/SPRR2D/SPRR1B/SPRR1A/KRT16/CNFN/KRT17/TGM1/IVL/PPL/SFN/KLK5/EVPL/IL1A/TMEM79/CERS3
GOBP_REGULATION_OF_MRNA_PROCESSING	GOBP_REGULATION_OF_MRNA_PROCESSING	126	-0.688659726136013	-1.77487836792142	4.34666472935322e-08	7.46694905292463e-06	6.44482920773274e-06	3975	tags=61%	list=22%	signal=48%	BARD1/MBNL2/KHDRBS3/RAVER1/NUP98/RBM23/RBMXL1/WTAP/RBFOX2/RBM10/RNF40/CCNT1/SUPT6H/IWS1/SAFB/DAZAP1/RBM39/SRSF6/PAF1/DHX9/LARP7/SRSF4/SNW1/SFSWAP/DDX17/RBM4/CPSF7/HNRNPL/NELFE/ZC3H14/NUDT21/CIRBP/MAGOH/PTBP1/SMU1/JMJD6/SF1/SF3B4/SRRM1/TIA1/PAPOLA/SNRNP70/HSF1/SLTM/SRSF7/HNRNPU/SRPK2/CPSF6/RBM25/PRPF19/CELF2/DDX5/SRSF9/REST/U2AF2/SNRPA/SRSF10/RBMX/NCBP2/SON/THRAP3/TRA2B/SRSF3/ZFP36L1/DHX36/KHDRBS1…
GOBP_CHROMOSOME_SEGREGATION	GOBP_CHROMOSOME_SEGREGATION	296	-0.592323411477432	-1.65517691388862	9.96325576183969e-08	1.65252621429134e-05	1.42631871958968e-05	4314	tags=54%	list=24%	signal=42%	CDC23/NEK11/HDAC8/NDC1/GEN1/ERCC2/TOP3A/TTK/RGS14/NCAPD3/PSRC1/BUB1/LATS1/RNF212/TUBG2/ANAPC4/PDS5B/NCAPG/SMC5/SLF1/BECN1/SPC25/DYNC1LI1/IK/CTCF/SYCP2/FBXO5/POGZ/NCAPH2/DSCC1/PINX1/USP9X/SPDL1/MUS81/TACC3/OIP5/PDS5A/DDX11/CHMP1A/HJURP/KNSTRN/NEK6/NIPBL/NAA60/TNKS/NDC80/LCMT1/BRCA1/CDC27/ERCC4/CDC16/SLC25A5/ANAPC7/WRAP73/KIF4A/KIF14/DCTN2/NUMA1/ANAPC11/CDCA2/STAG1/ZWILCH/SMARCAD1/KIF2C/NEK2/CDC26/…
GOBP_NCRNA_METABOLIC_PROCESS	GOBP_NCRNA_METABOLIC_PROCESS	453	-0.545254333723275	-1.56867380944005	1.34376070439136e-07	2.15098990805246e-05	1.85654977510863e-05	5075	tags=59%	list=28%	signal=44%	MOCS3/DICER1/DIS3L2/DALRD3/UTP15/GTF3C1/NAT10/PUS1/SHQ1/TRDMT1/RPP38/TSEN2/TSR3/C1D/WDR3/MTERF4/TRMT1/QTRT1/POP1/TRMT10B/UTP14C/SUV39H1/HELB/ABT1/HELQ/RRP8/SNAPC3/BCDIN3D/PRKRA/YBEY/WDR36/DIS3L/TRMU/RPP14/EXOSC1/ZC3H8/USPL1/RPF1/CDKAL1/MRPS11/NVL/NOP14/BYSL/ERCC2/TRMT12/DGCR8/METTL16/MTFMT/GATB/RRP1/CTU2/RBFA/RRP36/PLD6/RPUSD4/TYW1/WDR4/CDK7/TRMT11/RRP9/RPP21/RCL1/REXO4/UTP3/EARS2/THUMPD3/DDX52/A…
GOBP_NUCLEOSOME_ORGANIZATION	GOBP_NUCLEOSOME_ORGANIZATION	90	-0.719175764895737	-1.79113732356921	1.3862928721336e-07	2.15098990805246e-05	1.85654977510863e-05	3648	tags=66%	list=20%	signal=53%	DMAP1/CTCF/TSPYL4/OIP5/HJURP/KAT6B/SUPT6H/ITGB3BP/CHAF1B/NAA60/CHAF1A/UCHL5/SMARCC2/RNF8/PAF1/ASF1B/INO80E/ASF1A/SMYD3/ACTR6/DAXX/KAT6A/SMARCA4/ANP32E/SMARCD1/MIS18A/GRWD1/SART3/POLE3/MCRS1/BRD2/TSPYL1/SMARCC1/CENPW/BPTF/HP1BP3/BAZ1A/CHRAC1/SMARCE1/SMARCA5/ATRX/MCM2/DNAJC9/RSF1/NAP1L4/YY1/SSRP1/SUPT16H/RUVBL1/SOX9/RUVBL2/NASP/SMARCB1/ANP32B/SET/ACTL6A/HMGB2/NAP1L1/NPM1
GOBP_DNA_CONFORMATION_CHANGE	GOBP_DNA_CONFORMATION_CHANGE	246	-0.604125537783772	-1.66772716159546	1.70398505956433e-07	2.52374548078721e-05	2.17828037558262e-05	4299	tags=55%	list=24%	signal=42%	TSPYL2/CHD6/MPHOSPH8/ERCC2/TOP3A/MCM8/GTF2F2/NCAPD3/MTERF1/TRIM28/RAD54B/AIFM1/GINS4/SUPV3L1/NCAPG/SMC5/RFC3/SCMH1/GINS1/CTCF/HDAC1/NCAPH2/DSCC1/TSPYL4/CHD1/OIP5/DDX11/CHMP1A/HJURP/ACIN1/SMCHD1/KAT6B/ITGB3BP/SETX/CHAF1B/NAA60/GINS3/NAV2/NDN/ASCC3/HMGB3/PPM1D/CHAF1A/RNF8/ERCC3/DNMT3A/CDC45/PAF1/ASF1B/DHX9/CDKN1C/CHD8/SMARCAD1/PPHLN1/CHD3/TP53/ASF1A/SMYD3/TOP1/UBN1/CBX3/ATF7IP/NCAPH/WAPL/CHD1L/DAXX…
GOBP_REGULATION_OF_CELLULAR_AMIDE_METABOLIC_PROCESS	GOBP_REGULATION_OF_CELLULAR_AMIDE_METABOLIC_PROCESS	402	-0.556716960911426	-1.58715326962732	1.75604528672045e-07	2.52374548078721e-05	2.17828037558262e-05	2956	tags=38%	list=16%	signal=33%	EIF5A2/FASTKD2/PDK2/RPL26/PUS7/EEFSEC/EXOSC2/SECISBP2/SOX4/CASP3/POLDIP3/EIF2B5/ZC3H12A/EXOSC9/DHX29/ROCK2/XRN1/LSM1/IMPACT/PABPC1/RPUSD3/ORMDL3/TARDBP/DHX9/DPH2/EIF2AK4/COA3/SNCA/ATXN2/PARN/UPF3B/SORL1/TMED10/NT5C3B/POLR2G/EXOSC7/TP53/POLR2D/DNAJC1/GIGYF2/TACO1/EIF5B/MTIF2/TRUB2/LARP6/RBM4/RTN3/CNOT2/DDX1/TARBP2/EXOSC3/LARP1/DPH1/EIF4G2/CSDE1/YBX3/TNRC6B/LARP4/CIRBP/DCPS/ZFP36L2/MAGOH/PTCD3/DHFR…
GOBP_POSITIVE_REGULATION_OF_CHROMOSOME_ORGANIZATION	GOBP_POSITIVE_REGULATION_OF_CHROMOSOME_ORGANIZATION	85	-0.716185216156203	-1.76567970575522	1.78393651448577e-07	2.52374548078721e-05	2.17828037558262e-05	3163	tags=52%	list=18%	signal=43%	MAPKAPK5/TNKS/ATR/NAF1/PPP1R10/PNKP/NUMA1/ACD/PARN/PPHLN1/NEK2/ERCC1/ATF7IP/NCAPH/RAD50/CDK2/NCAPD2/AURKB/NABP2/CDT1/TPR/ATRX/DKC1/SFPQ/FEN1/NBN/DNMT1/SMC2/CTNNB1/TCP1/HNRNPD/CCT3/DHX36/XRCC5/CCT6A/CCT8/CCT7/CCT5/SMC4/HNRNPA1/HNRNPA2B1/CCT4/RAD21/CCT2
GOBP_CHROMATIN_ASSEMBLY_OR_DISASSEMBLY	GOBP_CHROMATIN_ASSEMBLY_OR_DISASSEMBLY	143	-0.659281699225187	-1.72470839212983	1.87935665925999e-07	2.58277300886873e-05	2.22922786890869e-05	3632	tags=50%	list=20%	signal=40%	CTCF/HDAC1/SUV39H2/TSPYL4/OIP5/HJURP/SMCHD1/KAT6B/ITGB3BP/PADI2/CHAF1B/NAA60/MTA2/NDN/HIRIP3/PPM1D/CHAF1A/SMARCC2/DNMT3A/PAF1/ASF1B/CDKN1C/PPHLN1/CHD3/TP53/ASF1A/SMYD3/UBN1/CBX3/ATF7IP/DAXX/KAT6A/KDM1A/SMARCA4/CDK2/SMARCD1/MIS18A/GRWD1/SART3/POLE3/BRD2/NOC2L/TSPYL1/HELLS/SMARCC1/CENPW/HP1BP3/BAZ1A/CHRAC1/RIF1/TPR/SMARCE1/SMARCA5/ATRX/MCM2/DNAJC9/RSF1/DNMT1/NAP1L4/SSRP1/SUPT16H/CENPV/SOX9/NASP/RBB…
GOBP_DNA_RECOMBINATION	GOBP_DNA_RECOMBINATION	269	-0.591957177064184	-1.642656525462	2.02615329237722e-07	2.70716592675956e-05	2.33659315354847e-05	4979	tags=51%	list=28%	signal=38%	RFWD3/CDC7/ACTR5/RAD54L/MLH3/IL7R/MMS19/NDFIP1/RAD51D/VPS72/HELB/RAD51/HELQ/MLH1/RPA2/POLL/LIG3/ARID2/FIGNL1/EP400/GEN1/WRAP53/ERCC2/TOP3A/MCM8/INIP/RNF212/NHEJ1/RAD54B/TSN/GINS4/SUPV3L1/SMC5/MEAF6/BRCA2/MMS22L/DMAP1/SPIDR/POGZ/MUS81/SMCHD1/ATAD5/SUPT6H/SETX/NIPBL/CHEK1/MRGBP/MND1/BRD8/THOC1/AP5S1/BRCA1/ERCC4/PPP4C/LEF1/HMGB3/PPP4R2/UCHL5/PARPBP/RNF8/LIG1/ZSWIM7/CDC45/SAMHD1/RNF138/MSH2/XRCC1/INO…
GOBP_POSTTRANSCRIPTIONAL_REGULATION_OF_GENE_EXPRESSION	GOBP_POSTTRANSCRIPTIONAL_REGULATION_OF_GENE_EXPRESSION	469	-0.541460409887192	-1.55986326955237	2.83893057095078e-07	3.69060974223602e-05	3.18541740308105e-05	3404	tags=40%	list=19%	signal=33%	TRMT10C/MPV17L2/RBM10/DPH7/ADAR/NSUN2/MALSU1/TRAF2/TNRC6A/CDK5RAP1/DPH5/EXOSC8/SARNP/MAPKAPK5/NSUN5/ZC3H18/TBRG4/EIF5A2/FASTKD2/RPL26/PUS7/EEFSEC/EXOSC2/SECISBP2/NAF1/SOX4/POLDIP3/EIF2B5/ZC3H12A/EXOSC9/DHX29/ROCK2/XRN1/LSM1/ZMPSTE24/IMPACT/PABPC1/RPUSD3/TARDBP/DHX9/DPH2/EIF2AK4/COA3/ATXN2/ZC3H7A/MEG3/PARN/UPF3B/NT5C3B/POLR2G/EXOSC7/TP53/POLR2D/DNAJC1/GIGYF2/TACO1/EIF5B/MTIF2/TRUB2/LARP6/RBM4/CNOT…
GOBP_TRANSLATIONAL_INITIATION	GOBP_TRANSLATIONAL_INITIATION	111	-0.685756354498737	-1.73327424585161	3.31985357468852e-07	4.20223570901363e-05	3.62700900237438e-05	2720	tags=52%	list=15%	signal=45%	EIF2B5/DHX29/IMPACT/EIF2AK4/POLR2G/DHX33/POLR2D/EIF5B/MTIF2/RBM4/DDX1/LARP1/EIF2B1/EIF4G2/CSDE1/EIF3G/EIF2S1/EIF3K/RPS3A/EIF4A1/EIF3I/EIF2AK1/RPL13A/PAIP1/PAIP2/EIF4A2/BZW2/COPS5/EIF3D/EIF2A/DENR/EIF2S2/EIF4G1/EIF3M/EIF3H/TPR/TMED2/ABCE1/PPP1R15A/CDC123/EIF4H/EIF4B/EIF3F/NCBP2/EIF1AX/EIF3E/EIF2AK2/EIF5/KHDRBS1/RPS5/SLBP/EIF3A/EIF2S3/EIF3L/CCL5/RPS3/TNF/NPM1
GOBP_TELOMERE_MAINTENANCE	GOBP_TELOMERE_MAINTENANCE	125	-0.669913959526788	-1.72393096917836	4.09021523335044e-07	5.04459878779888e-05	4.35406447512392e-05	2858	tags=43%	list=16%	signal=37%	ERCC4/NAF1/XRN1/PPP1R10/PNKP/ZNF827/GAR1/XRCC1/ACD/PARN/NEK2/ERCC1/TERF2IP/TPRKB/RAD50/RPA3/RAD51C/AURKB/NABP2/SMC6/RFC1/HNRNPU/RIF1/ATRX/DKC1/FEN1/NBN/HNRNPC/RPA1/MYC/CTNNB1/TERF1/PARP1/TCP1/HNRNPD/CCT3/DHX36/NHP2/PTGES3/XRCC5/CCT6A/CCT8/HSP90AB1/XRCC6/APEX1/CCT7/CCT5/PCNA/PRKDC/HNRNPA1/HNRNPA2B1/HSP90AA1/CCT4/CCT2
GOBP_RIBOSOME_BIOGENESIS	GOBP_RIBOSOME_BIOGENESIS	280	-0.575345807865461	-1.6021894783544	4.57509384526706e-07	5.50155034893363e-05	4.74846582256139e-05	4073	tags=62%	list=23%	signal=49%	SURF6/GTPBP10/RRP1/RBFA/RRP36/RPUSD4/RRP9/RCL1/REXO4/UTP3/DDX52/POP4/GEMIN4/LAS1L/KRI1/EXOSC10/NUDT16/PINX1/AATF/RPP30/NSA2/MPV17L2/DDX47/ZNHIT3/MALSU1/UTP6/WDR12/ZNHIT6/WDR75/UTP4/EXOSC8/NMD3/NOL9/NSUN5/TSR1/UTP20/RRP15/DDX10/USP36/NLE1/FASTKD2/RPL26/NOL8/DHX30/EXOSC2/NOB1/CUL4A/NAF1/ISG20L2/MRPL1/MYBBP1A/EXOSC9/DHX29/GNL2/IMP4/DIMT1/IMP3/RPUSD1/RPL11/TRAF7/DDX56/RPUSD3/GAR1/NOC4L/BMS1/LTV1/NOL1…
GOBP_NUCLEAR_CHROMOSOME_SEGREGATION	GOBP_NUCLEAR_CHROMOSOME_SEGREGATION	240	-0.601767058400431	-1.65569224742435	4.75540706217375e-07	5.57890438269652e-05	4.81523118182625e-05	4314	tags=53%	list=24%	signal=41%	CDC23/HDAC8/NDC1/GEN1/TTK/NCAPD3/PSRC1/BUB1/LATS1/RNF212/TUBG2/ANAPC4/PDS5B/NCAPG/SMC5/SLF1/BECN1/SPC25/DYNC1LI1/IK/CTCF/SYCP2/FBXO5/POGZ/NCAPH2/DSCC1/PINX1/SPDL1/MUS81/TACC3/PDS5A/DDX11/CHMP1A/KNSTRN/NEK6/NIPBL/TNKS/NDC80/LCMT1/CDC27/ERCC4/CDC16/ANAPC7/WRAP73/KIF4A/KIF14/DCTN2/NUMA1/ANAPC11/STAG1/ZWILCH/KIF2C/NEK2/CDC26/MCMBP/CENPK/CDCA8/NUP62/NCAPH/WAPL/CDC6/CHTF8/DSN1/FAM83D/DYNC1H1/EHMT2/EML4…
GOBP_B_CELL_MEDIATED_IMMUNITY	GOBP_B_CELL_MEDIATED_IMMUNITY	173	-0.629775208745465	-1.69787171587427	5.3876802654455e-07	6.06134559602393e-05	5.23163300814496e-05	1227	tags=14%	list=7%	signal=14%	KMT5B/RNF168/HMCES/CD40/TFRC/C1R/RIF1/MSH6/NBN/HLA-DQB1/MAD2L2/UNG/HLA-DMA/C1QBP/HLA-DPB1/TREM2/HSPD1/TNF/HLA-DQA1/C1S/HLA-DRB5/HLA-DPA1/HLA-DRB1/HLA-DRA/CD74
GOBP_TELOMERE_ORGANIZATION	GOBP_TELOMERE_ORGANIZATION	129	-0.664802038187903	-1.72164292804821	5.41866654114405e-07	6.06134559602393e-05	5.23163300814496e-05	2858	tags=42%	list=16%	signal=35%	ERCC4/NAF1/XRN1/PPP1R10/PNKP/ZNF827/GAR1/XRCC1/ACD/PARN/NEK2/ERCC1/TERF2IP/TPRKB/RAD50/RPA3/RAD51C/AURKB/NABP2/SMC6/RFC1/HNRNPU/RIF1/ATRX/DKC1/FEN1/NBN/HNRNPC/RPA1/MYC/CTNNB1/TERF1/PARP1/TCP1/HNRNPD/CCT3/DHX36/NHP2/PTGES3/XRCC5/CCT6A/CCT8/HSP90AB1/XRCC6/APEX1/CCT7/CCT5/PCNA/PRKDC/HNRNPA1/HNRNPA2B1/HSP90AA1/CCT4/CCT2
GOBP_ESTABLISHMENT_OF_RNA_LOCALIZATION	GOBP_ESTABLISHMENT_OF_RNA_LOCALIZATION	144	-0.646379892893733	-1.69030021492068	6.70523106541055e-07	7.33003668741472e-05	6.32665821099981e-05	3383	tags=49%	list=19%	signal=40%	TOMM20/NSUN2/THOC5/THOC2/SUPT6H/SARNP/CHTOP/POM121C/TNKS/FLOT1/IWS1/NUP155/ATR/EIF5A2/THOC1/SSB/NUP85/POLDIP3/ZC3H11A/DHX9/ENY2/ATXN2/NUP93/UPF3B/POLR2D/XPOT/NUP62/AHCTF1/NUP58/RANBP2/PHAX/SEH1L/SEC13/THOC6/PNPT1/PCID2/NUP37/NUP107/HSF1/NUP54/DDX39A/SRSF7/CKAP5/EIF5A/UPF3A/AAAS/NXT1/LRPPRC/XPO1/ARC/TPR/FYTTD1/RAE1/SRSF1/CPSF6/G3BP2/HNRNPA3/PABPN1/KPNB1/NCBP2/MRPL18/TERF1/SRSF3/ZFP36L1/KHDRBS1/SLB…
GOBP_REGULATION_OF_MRNA_SPLICING_VIA_SPLICEOSOME	GOBP_REGULATION_OF_MRNA_SPLICING_VIA_SPLICEOSOME	91	-0.711576786262635	-1.77732276022738	7.2878012133497e-07	7.78984974138046e-05	6.72352935332192e-05	2447	tags=49%	list=14%	signal=43%	LARP7/SRSF4/SNW1/SFSWAP/DDX17/RBM4/HNRNPL/CIRBP/MAGOH/PTBP1/SMU1/JMJD6/SF1/SF3B4/SRRM1/TIA1/SNRNP70/SRSF7/HNRNPU/SRPK2/RBM25/PRPF19/CELF2/DDX5/SRSF9/REST/U2AF2/SRSF10/RBMX/SON/THRAP3/TRA2B/SRSF3/KHDRBS1/HNRNPK/FXR1/SRSF2/C1QBP/PUF60/RBM3/RNPS1/HNRNPA1/HNRNPA2B1/NCL/HSPA8
GOBP_ANTIGEN_PROCESSING_AND_PRESENTATION_OF_PEPTIDE_ANTIGEN	GOBP_ANTIGEN_PROCESSING_AND_PRESENTATION_OF_PEPTIDE_ANTIGEN	56	-0.759111235784422	-1.77239323149925	9.57681664478859e-07	0.000100140191437898	8.64324138376343e-05	753	tags=30%	list=4%	signal=29%	CTSF/PDIA3/HLA-B/HLA-DQB1/TAPBP/CALR/HLA-DMA/TAP1/HLA-A/HLA-DPB1/TREM2/HLA-DQA1/HLA-DRB5/HLA-DPA1/HLA-DRB1/HLA-DRA/CD74
GOBP_POSITIVE_REGULATION_OF_DNA_METABOLIC_PROCESS	GOBP_POSITIVE_REGULATION_OF_DNA_METABOLIC_PROCESS	214	-0.605967579442967	-1.65785805519664	1.01487080063715e-06	0.000103862309597121	8.96450266005133e-05	3547	tags=47%	list=20%	signal=38%	ARRB2/TRIM28/GINS4/RFC3/MEAF6/SLF1/GINS1/DMAP1/SPIDR/POGZ/DSCC1/SMOC2/USP9X/DDX11/SMCHD1/ATAD5/MAPKAPK5/EYA2/TNKS/PRIM2/MRGBP/GINS3/ATR/BRD8/UIMC1/BRCA1/TMEM161A/NAF1/PPP1R10/RNF8/MGMT/PNKP/DHX9/MSH2/XRCC1/ACD/PARN/NEK2/ERCC1/EPC1/EXOSC3/CHTF8/RAD50/TIMELESS/CDK2/TIGAR/AURKB/FOXM1/RAD51AP1/KMT5B/YEATS4/NABP2/HSF1/RFC2/RNF168/MORF4L1/RFC5/HMCES/BAX/UBE2N/CD40/TFRC/UBE2V2/RIF1/ATRX/DKC1/NBN/EGFR/GI…
GOBP_DOUBLE_STRAND_BREAK_REPAIR	GOBP_DOUBLE_STRAND_BREAK_REPAIR	241	-0.589341580693525	-1.62139902943935	1.0428503355019e-06	0.000104502294036753	9.01974062109542e-05	4979	tags=55%	list=28%	signal=40%	RFWD3/CDC7/ACTR5/RAD54L/MMS19/WDR70/RAD51D/VPS72/HELB/RAD51/HELQ/MLH1/RPA2/POLL/SMARCAL1/BRCC3/LIG3/ARID2/DCLRE1B/FIGNL1/EP400/ERCC8/GEN1/WRAP53/TOP3A/MCM8/RNF169/INIP/NHEJ1/RAD54B/GINS4/SMC5/MEAF6/SLF1/BRCA2/MMS22L/DMAP1/CHEK2/SPIDR/POGZ/MUS81/DDX11/SMCHD1/SETX/NIPBL/CHEK1/MRGBP/BRD8/UIMC1/AP5S1/MTA1/BRCA1/ERCC4/PPP4C/PARP2/PPP4R2/PARPBP/RNF8/MGMT/APTX/ZSWIM7/CDC45/SAMHD1/PNKP/RNF138/MSH2/XRCC1/…
GOBP_NUCLEOBASE_CONTAINING_COMPOUND_TRANSPORT	GOBP_NUCLEOBASE_CONTAINING_COMPOUND_TRANSPORT	190	-0.616327822925242	-1.67055672856485	1.13264669298497e-06	0.000111184297821586	9.5964738069446e-05	3383	tags=45%	list=19%	signal=37%	TOMM20/NSUN2/THOC5/THOC2/SUPT6H/SARNP/CHTOP/POM121C/TNKS/FLOT1/IWS1/NUP155/EIF5A2/THOC1/SSB/SLC35E3/NUP85/POLDIP3/SLC25A5/ZC3H11A/DHX9/ENY2/ATXN2/NUP93/SLC33A1/SLC35A1/SLC35B1/UPF3B/CD47/SLC25A32/POLR2D/XPOT/SLC25A17/SLC29A1/NUP62/AHCTF1/NUP58/RANBP2/SLC25A33/SLC35C2/PHAX/SEH1L/SEC13/THOC6/PNPT1/PCID2/LRRC8D/NUP37/NUP107/HSF1/NUP54/DDX39A/SRSF7/CKAP5/EIF5A/UPF3A/AAAS/NXT1/LRPPRC/XPO1/ARC/TPR/FYTT…
GOBP_MITOTIC_SISTER_CHROMATID_SEGREGATION	GOBP_MITOTIC_SISTER_CHROMATID_SEGREGATION	162	-0.632363331939227	-1.68781478898008	1.44216521481142e-06	0.000138736293664858	0.000119745254888763	4182	tags=60%	list=23%	signal=47%	TTK/NCAPD3/PSRC1/BUB1/TUBG2/ANAPC4/PDS5B/NCAPG/SMC5/SLF1/BECN1/DYNC1LI1/IK/FBXO5/POGZ/NCAPH2/DSCC1/PINX1/SPDL1/TACC3/PDS5A/CHMP1A/KNSTRN/NEK6/NIPBL/TNKS/NDC80/LCMT1/CDC27/CDC16/ANAPC7/WRAP73/KIF4A/KIF14/DCTN2/NUMA1/ANAPC11/ZWILCH/KIF2C/NEK2/CDC26/CENPK/CDCA8/NUP62/NCAPH/CDC6/CHTF8/DSN1/EML4/NCAPD2/SEH1L/AURKB/CDCA5/CEP55/RRS1/CENPE/RACGAP1/TUBG1/DLGAP5/ANAPC15/PCID2/TRIP13/KIF23/NUF2/KIFC1/CDT1/P…
GOBP_PHAGOCYTOSIS_RECOGNITION	GOBP_PHAGOCYTOSIS_RECOGNITION	69	-0.728200888825753	-1.73711957266899	1.70611000803325e-06	0.000160909590953724	0.000138883341004812	1931	tags=9%	list=11%	signal=8%	PTX3/JMJD6/MFGE8/SPON2/SCARB1/TREM2
GOBP_REGULATION_OF_TELOMERE_MAINTENANCE	GOBP_REGULATION_OF_TELOMERE_MAINTENANCE	77	-0.711989626059348	-1.73247613327663	1.95220690895665e-06	0.00018057913907849	0.000155860405848685	3163	tags=55%	list=18%	signal=45%	EXOSC10/YLPM1/PINX1/MAPKAPK5/TNKS/ATR/ERCC4/NAF1/XRN1/PPP1R10/PNKP/XRCC1/ACD/PARN/NEK2/ERCC1/TERF2IP/RAD50/AURKB/NABP2/HNRNPU/ATRX/DKC1/NBN/HNRNPC/MYC/CTNNB1/TERF1/PARP1/TCP1/HNRNPD/CCT3/DHX36/XRCC5/CCT6A/CCT8/CCT7/CCT5/HNRNPA1/HNRNPA2B1/CCT4/CCT2
GOBP_NUCLEOSOME_ASSEMBLY	GOBP_NUCLEOSOME_ASSEMBLY	45	-0.777839060667852	-1.76174608553702	2.46250389903286e-06	0.000223483844421661	0.000192892063113915	3316	tags=80%	list=18%	signal=65%	TSPYL4/OIP5/HJURP/KAT6B/ITGB3BP/CHAF1B/NAA60/CHAF1A/ASF1B/ASF1A/SMYD3/DAXX/KAT6A/MIS18A/GRWD1/SART3/POLE3/BRD2/TSPYL1/CENPW/HP1BP3/BAZ1A/CHRAC1/SMARCA5/ATRX/MCM2/DNAJC9/RSF1/NAP1L4/SOX9/NASP/ANP32B/SET/HMGB2/NAP1L1/NPM1
GOBP_DETECTION_OF_BIOTIC_STIMULUS	GOBP_DETECTION_OF_BIOTIC_STIMULUS	32	-0.828380016903792	-1.7805564358922	3.06994281415321e-06	0.000273452313631055	0.00023602055475673	596	tags=19%	list=3%	signal=18%	HLA-B/SCARB1/YAP1/HLA-A/TREM2/HLA-DRB1
GOBP_RNA_CATABOLIC_PROCESS	GOBP_RNA_CATABOLIC_PROCESS	250	-0.57614184320143	-1.59152978721982	3.61628463419164e-06	0.000316260528917487	0.000272968930090944	4426	tags=50%	list=25%	signal=38%	DCP1A/EXOSC1/ETF1/LSM7/NBAS/CASC3/TRAF5/CELF1/TTC37/METTL16/PATL1/CNOT6L/TRAF3IP2/SUPV3L1/METTL14/AGO3/CNOT3/LSM5/DCP1B/GSPT2/CNOT8/EXOSC10/NUDT16/DEDD2/RNH1/ZCCHC17/ZCCHC8/RBM10/NSUN2/TRAF2/TNRC6A/EXOSC8/SND1/TTC5/ZC3H18/ZPR1/TBRG4/FASTKD2/SSB/EXOSC2/SECISBP2/NAF1/ZC3H12A/EXOSC9/ROCK2/XRN1/LSM1/PABPC1/RNASEH2C/TARDBP/DHX9/RNASET2/PARN/UPF3B/PNRC2/NT5C3B/POLR2G/EXOSC7/RNASEH1/POLR2D/ELAC2/GIGYF2/…
GOBP_MRNA_TRANSPORT	GOBP_MRNA_TRANSPORT	114	-0.653014577973398	-1.65869017701014	3.69839938327229e-06	0.000317666089884637	0.000274182089617028	3358	tags=48%	list=19%	signal=39%	NSUN2/THOC5/THOC2/SUPT6H/SARNP/CHTOP/POM121C/TNKS/IWS1/NUP155/EIF5A2/THOC1/NUP85/POLDIP3/ZC3H11A/DHX9/ENY2/NUP93/UPF3B/POLR2D/NUP62/AHCTF1/NUP58/RANBP2/SEH1L/SEC13/THOC6/PCID2/NUP37/NUP107/HSF1/NUP54/DDX39A/SRSF7/EIF5A/UPF3A/AAAS/NXT1/LRPPRC/XPO1/ARC/TPR/FYTTD1/RAE1/SRSF1/G3BP2/HNRNPA3/PABPN1/NCBP2/SRSF3/ZFP36L1/SLBP/THOC3/HNRNPA1/HNRNPA2B1
GOBP_METHYLATION	GOBP_METHYLATION	304	-0.569049529819477	-1.59135547138749	4.09456935072691e-06	0.000345524185561341	0.000298226805526629	5043	tags=53%	list=28%	signal=39%	DALRD3/CTR9/PICK1/TRDMT1/RNMT/CXXC1/WDR82/SETD6/ASMTL/TRMT1/PYGO2/NDUFAF7/TRMT10B/SUV39H1/ASH2L/CMTR1/RRP8/EZH2/BCDIN3D/PRMT7/SMYD5/EHMT1/ETF1/RNF20/FAM98B/METTL21A/MPHOSPH8/TRMT12/EED/METTL16/NDUFAF5/PCIF1/PLD6/MTR/WDR4/TRIM28/TRMT11/PHF1/NFYC/METTL14/THUMPD3/JMJD4/PRMT6/THUMPD2/MEN1/TRMT5/GTPBP3/DMAP1/CTCF/COQ5/TTLL12/SUV39H2/WTAP/FAM98A/METTL2B/PCMTD2/TRMT10C/MYB/SETD3/NSUN2/MTRR/DPH5/SUPT6H/T…
GOBP_POSITIVE_REGULATION_OF_TELOMERE_MAINTENANCE	GOBP_POSITIVE_REGULATION_OF_TELOMERE_MAINTENANCE	51	-0.760619029329011	-1.75043587875824	4.45955376952767e-06	0.000369835407438415	0.000319210164555665	3163	tags=59%	list=18%	signal=49%	MAPKAPK5/TNKS/ATR/NAF1/PPP1R10/PNKP/ACD/PARN/NEK2/ERCC1/RAD50/AURKB/NABP2/ATRX/DKC1/NBN/CTNNB1/TCP1/HNRNPD/CCT3/DHX36/XRCC5/CCT6A/CCT8/CCT7/CCT5/HNRNPA1/HNRNPA2B1/CCT4/CCT2
GOBP_ALTERNATIVE_MRNA_SPLICING_VIA_SPLICEOSOME	GOBP_ALTERNATIVE_MRNA_SPLICING_VIA_SPLICEOSOME	67	-0.716833130908562	-1.70188845238215	4.62577682878312e-06	0.000370210337496153	0.000319533771984862	2645	tags=49%	list=15%	signal=42%	SLU7/SRSF6/DHX9/SFSWAP/PQBP1/DDX17/RBM4/HNRNPL/KDM1A/MAGOH/PTBP1/SMU1/TIA1/RBM17/HNRNPU/HNRNPM/SRSF1/SFPQ/RBM25/CELF2/DDX5/SRSF9/REST/RBMX/THRAP3/TRA2B/KHDRBS1/FXR1/SRSF2/PUF60/RNPS1/HNRNPA1/STRAP
GOBP_DETECTION_OF_EXTERNAL_BIOTIC_STIMULUS	GOBP_DETECTION_OF_EXTERNAL_BIOTIC_STIMULUS	21	-0.872804777151317	-1.74515600451254	4.68292433732391e-06	0.000370210337496153	0.000319533771984862	596	tags=24%	list=3%	signal=23%	HLA-B/SCARB1/HLA-A/TREM2/HLA-DRB1
GOBP_NCRNA_PROCESSING	GOBP_NCRNA_PROCESSING	349	-0.543894180517424	-1.53532269259121	4.69497517406764e-06	0.000370210337496153	0.000319533771984862	5075	tags=62%	list=28%	signal=46%	MOCS3/DICER1/DALRD3/UTP15/NAT10/PUS1/SHQ1/TRDMT1/RPP38/TSEN2/TSR3/C1D/WDR3/MTERF4/TRMT1/QTRT1/POP1/TRMT10B/UTP14C/SUV39H1/HELB/ABT1/HELQ/RRP8/BCDIN3D/PRKRA/YBEY/WDR36/TRMU/RPP14/EXOSC1/RPF1/CDKAL1/MRPS11/NVL/NOP14/BYSL/ERCC2/TRMT12/DGCR8/METTL16/MTFMT/RRP1/CTU2/RBFA/RRP36/RPUSD4/TYW1/WDR4/TRMT11/RRP9/RPP21/RCL1/REXO4/UTP3/THUMPD3/DDX52/AGO3/POP4/INTS12/GEMIN4/LAS1L/THUMPD2/KRI1/TRMT5/GTPBP3/EXOSC…
GOBP_RRNA_METABOLIC_PROCESS	GOBP_RRNA_METABOLIC_PROCESS	240	-0.580045461205767	-1.59592779276564	6.73111181214947e-06	0.000522203997039338	0.000450721646640366	4701	tags=66%	list=26%	signal=50%	UTP14C/SUV39H1/HELB/ABT1/HELQ/RRP8/YBEY/WDR36/DIS3L/EXOSC1/RPF1/MRPS11/NVL/NOP14/BYSL/ERCC2/METTL16/RRP1/RBFA/RRP36/RPUSD4/RRP9/RCL1/REXO4/UTP3/DDX52/POP4/GEMIN4/LAS1L/KRI1/GTF3C4/EXOSC10/GTF3C2/NUDT16/DEDD2/RPP30/NSA2/DDX47/ZNHIT3/UTP6/WDR12/GTF3C5/DDX11/ZNHIT6/WDR75/UTP4/EXOSC8/NOL9/NSUN5/TSR1/UTP20/RRP15/DDX10/USP36/RPL26/NOL8/EXOSC2/NOB1/NAF1/MRPL1/EXOSC9/POLR1E/IMP4/DIMT1/IMP3/XRN1/RPUSD1/RP…
GOBP_NEGATIVE_REGULATION_OF_CHROMOSOME_ORGANIZATION	GOBP_NEGATIVE_REGULATION_OF_CHROMOSOME_ORGANIZATION	83	-0.691366870465498	-1.70442172097125	6.89237132221861e-06	0.000526227080315421	0.000454194026647121	3683	tags=57%	list=20%	signal=45%	DYNC1LI1/IK/EXOSC10/FBXO5/PINX1/SPDL1/TNKS/NDC80/LCMT1/ERCC4/XRN1/XRCC1/ACD/ZWILCH/ERCC1/TERF2IP/WAPL/RAD50/MNAT1/AURKB/ANAPC15/PCID2/TRIP13/CDT1/PSMG2/HNRNPU/TPR/SMARCA5/ATRX/MCM2/ZWINT/NBN/HNRNPC/MAD2L2/BAZ1B/PLK1/BUB3/TERF1/PARP1/MAD2L1/DUSP1/TOP2A/CCNB1/PTTG1/HNRNPA1/CENPF/RAD21
GOBP_DNA_BIOSYNTHETIC_PROCESS	GOBP_DNA_BIOSYNTHETIC_PROCESS	176	-0.609283576622433	-1.64223264177735	8.84775429458274e-06	0.000664964033702234	0.000573939850951222	3163	tags=40%	list=18%	signal=34%	MAPKAPK5/CHEK1/TNKS/GINS3/ATR/ZBTB1/ING4/ERCC4/DTL/NAF1/XRN1/LIG1/PNKP/GAR1/ACD/PARN/NEK2/TP53/POLD3/TERF2IP/RCHY1/CHTF8/RAD50/AURKB/POLE3/TFDP1/USP10/REV3L/NABP2/RFC2/VCP/RFC5/RFC1/POLDIP2/PDGFA/DNAJC2/CHRAC1/HNRNPU/DKC1/TK1/HNRNPC/NPPC/RPA1/GINS2/MYC/MAD2L2/POLD2/CTNNB1/RFC4/TERF1/TCP1/HNRNPD/CCT3/PHB/NHP2/PTGES3/TYMS/XRCC5/CCT6A/CCT8/HSP90AB1/CCT7/CCT5/PCNA/HNRNPA1/CENPF/HNRNPA2B1/HSP90AA1/CCT…
GOBP_TELOMERE_MAINTENANCE_VIA_TELOMERE_LENGTHENING	GOBP_TELOMERE_MAINTENANCE_VIA_TELOMERE_LENGTHENING	76	-0.701003768614216	-1.69803906283488	9.11938819518732e-06	0.000673592107054201	0.000581386862943816	3163	tags=50%	list=18%	signal=41%	MAPKAPK5/TNKS/ATR/ERCC4/NAF1/XRN1/PNKP/GAR1/ACD/PARN/NEK2/TERF2IP/RAD50/AURKB/RFC1/HNRNPU/DKC1/HNRNPC/RPA1/CTNNB1/TERF1/PARP1/TCP1/CCT3/DHX36/NHP2/PTGES3/XRCC5/CCT6A/CCT8/HSP90AB1/CCT7/CCT5/HNRNPA1/HNRNPA2B1/HSP90AA1/CCT4/CCT2
GOBP_PROTEIN_FOLDING	GOBP_PROTEIN_FOLDING	177	-0.604491772014871	-1.63029565068755	9.24263598036949e-06	0.000673592107054201	0.000581386862943816	2656	tags=46%	list=15%	signal=39%	LTBP4/BAG1/DNAJB12/DNAJC10/ARL2/HSPA4L/SDF2L1/BAG5/CWC27/DNAJB14/DNAJC1/LMAN2L/TTC1/CRTAP/SDF2/RANBP2/MPDU1/PPIE/BAG4/DFFA/HSPA14/DNAJA3/P4HB/PPIG/CCDC47/DNAJC7/PPID/SNRNP70/PPIL1/CSNK2A1/NUDCD2/ERP29/PDRG1/DNAJC2/CHORDC1/HSPA5/MKKS/NPPC/PDIA3/HSPA9/PDIA4/HSPBP1/BAG3/DNAJB11/FKBP9/TRAP1/HSPA2/ST13/LMAN1/NUDC/PRDX4/AHSA1/DNAJB1/RUVBL2/TCP1/CCT3/CALR/HSPE1/DNAJC19/PTGES3/HSPA6/CANX/CCT6A/CCT8/FKBP1…
GOBP_ANTIGEN_PROCESSING_AND_PRESENTATION_OF_EXOGENOUS_ANTIGEN	GOBP_ANTIGEN_PROCESSING_AND_PRESENTATION_OF_EXOGENOUS_ANTIGEN	44	-0.770388217213408	-1.73352276302378	1.0014479037094e-05	0.000718949912961524	0.000620535825959131	753	tags=30%	list=4%	signal=28%	CTSF/PSME1/HLA-DQB1/HLA-DMA/TAP1/HLA-A/HLA-DPB1/HLA-DQA1/HLA-DRB5/HLA-DPA1/HLA-DRB1/HLA-DRA/CD74
GOBP_SPLICEOSOMAL_COMPLEX_ASSEMBLY	GOBP_SPLICEOSOMAL_COMPLEX_ASSEMBLY	55	-0.740952453638864	-1.72197841559125	1.05053273567144e-05	0.000743097420379359	0.000641377880725723	3625	tags=73%	list=20%	signal=58%	DDX39B/DDX23/PRPF39/PTBP2/SNRPG/SETX/SNRNP200/GEMIN6/SLU7/SRSF6/GCFC2/CRNKL1/SFSWAP/SF3B1/SCAF11/DDX1/SRSF5/SNRPE/LUC7L/PRPF6/GEMIN2/TXNL4A/SF3A1/SF3A2/SF1/LUC7L3/SNRPD2/USP39/ISY1/LUC7L2/SRPK2/SNRPC/SRSF1/SF3A3/PRPF19/CELF2/SRSF9/SRSF10/PSIP1/PUF60
GOBP_DNA_DEPENDENT_DNA_REPLICATION	GOBP_DNA_DEPENDENT_DNA_REPLICATION	151	-0.615571888126869	-1.62522835002931	1.12450716626752e-05	0.000783895575325616	0.000676591344585673	4751	tags=59%	list=26%	signal=44%	POLD1/HELB/RAD51/PRIMPOL/SMARCAL1/LIG3/TIPIN/PURA/CHTF18/SENP2/GEN1/POLE2/POLG2/MCM10/KAT7/GINS4/RFC3/GINS1/BRCA2/MMS22L/DDX23/FBXO5/DSCC1/POLA2/MUS81/DDX11/ATAD5/PRIM2/ZPR1/GINS3/ATR/THOC1/PRIM1/ZMPSTE24/LIG1/CDC45/SAMHD1/WDHD1/PNKP/ORC3/ORC4/BOD1L1/MCMBP/NOC3L/POLD3/LRWD1/CDC6/CHTF8/TIMELESS/ORC5/CDK2/DNAJA3/FAM111A/POLE3/MCM6/CDK2AP1/DBF4/WDR18/ORC6/REV3L/RFC2/MGME1/CDT1/RFC5/DDX21/RFC1/RPAIN/…
GOBP_REGULATION_OF_TELOMERE_MAINTENANCE_VIA_TELOMERE_LENGTHENING	GOBP_REGULATION_OF_TELOMERE_MAINTENANCE_VIA_TELOMERE_LENGTHENING	59	-0.730547677774587	-1.71385469680243	1.15899205269972e-05	0.00079639311049795	0.000687378143736496	3163	tags=49%	list=18%	signal=41%	MAPKAPK5/TNKS/ATR/ERCC4/NAF1/XRN1/PNKP/ACD/PARN/NEK2/AURKB/HNRNPU/DKC1/HNRNPC/CTNNB1/TERF1/PARP1/TCP1/CCT3/DHX36/XRCC5/CCT6A/CCT8/CCT7/CCT5/HNRNPA1/HNRNPA2B1/CCT4/CCT2
GOBP_PEPTIDE_CROSS_LINKING	GOBP_PEPTIDE_CROSS_LINKING	26	0.937875635010128	1.97904319243259	1.39960106925772e-05	0.000948180442694316	0.000818387934344323	383	tags=46%	list=2%	signal=45%	SPRR2E/SPRR3/SPRR1B/SPRR1A/PI3/CSTA/ANXA1/TGM1/IVL/FN1/EVPL/DSP
GOBP_REGULATION_OF_DNA_BIOSYNTHETIC_PROCESS	GOBP_REGULATION_OF_DNA_BIOSYNTHETIC_PROCESS	115	-0.646623838122339	-1.64597327632579	1.64840159784396e-05	0.00110122384522631	0.000950481857002425	3963	tags=52%	list=22%	signal=41%	ARRB2/KAT7/GINS4/RFC3/MEAF6/GINS1/MEN1/EXOSC10/DSCC1/SMOC2/PINX1/TOM1L1/MAPKAPK5/CHEK1/TNKS/GINS3/ATR/ING4/ERCC4/NAF1/XRN1/PNKP/ACD/PARN/NEK2/TP53/CHTF8/AURKB/TFDP1/NABP2/RFC2/RFC5/PDGFA/DNAJC2/HNRNPU/DKC1/HNRNPC/NPPC/GINS2/MYC/CTNNB1/RFC4/TERF1/TCP1/HNRNPD/CCT3/PTGES3/XRCC5/CCT6A/CCT8/HSP90AB1/CCT7/CCT5/PCNA/HNRNPA1/HNRNPA2B1/HSP90AA1/CCT4/CCT2/TNF
GOBP_RIBOSOMAL_LARGE_SUBUNIT_BIOGENESIS	GOBP_RIBOSOMAL_LARGE_SUBUNIT_BIOGENESIS	68	-0.706864731439585	-1.68172788857624	1.77329344918442e-05	0.00116843034117494	0.00100848873303293	3435	tags=71%	list=19%	signal=57%	NSA2/ZNHIT3/MALSU1/WDR12/ZNHIT6/NOL9/RRP15/NLE1/FASTKD2/RPL26/DHX30/MRPL1/RPL11/TRAF7/NIP7/EBNA1BP2/FTSJ3/DDX18/RSL24D1/RPL23A/RPL35A/NOP2/GTF3A/RPL7A/RRS1/GTPBP4/WDR74/RPF2/NOC2L/MRPL20/PAK1IP1/BRIX1/PES1/RPL26L1/RPL3/RPL10A/RPLP0/SDAD1/MRTO4/BOP1/RPL6/RPL7/NOP16/RPL7L1/NHP2/RSL1D1/RPL5/NPM1
GOBP_REGULATION_OF_MITOTIC_CELL_CYCLE	GOBP_REGULATION_OF_MITOTIC_CELL_CYCLE	413	-0.51929461317602	-1.48766800580235	2.19799607954268e-05	0.00142869745170274	0.00123312895273348	4363	tags=46%	list=24%	signal=36%	SENP2/RNF20/CDC23/FBXO31/CDC73/PPP2CA/NEK11/GEN1/SPHK1/ERCC2/CDK11B/BID/TTK/MTA3/BUB1/MIIP/INIP/ANAPC4/PTCH1/CDK7/CCNH/TAOK1/RAD17/PAFAH1B1/LRP5/BRCA2/DYNC1LI1/IK/TTLL12/PIM2/CHEK2/FBXO5/PIN1/AURKAIP1/CDKN2C/SMOC2/ECD/PINX1/AATF/TP73/BTN2A2/SPDL1/TOM1L1/NKX3-1/RNF40/BRD7/MUS81/FZD3/THAP1/ATAD5/FOXC1/NEK6/CHEK1/NDC80/LCMT1/CDK10/NLE1/LSM10/UIMC1/RPL26/USP47/CPSF3/SASS6/BRCA1/CDC27/FHL1/CDC16/WNT10…
GOBP_POSITIVE_REGULATION_OF_TELOMERE_MAINTENANCE_VIA_TELOMERE_LENGTHENING	GOBP_POSITIVE_REGULATION_OF_TELOMERE_MAINTENANCE_VIA_TELOMERE_LENGTHENING	37	-0.769419074488452	-1.68557988740983	2.28606437846349e-05	0.00146612928805459	0.00126543689946105	3163	tags=62%	list=18%	signal=51%	MAPKAPK5/TNKS/ATR/NAF1/PNKP/ACD/PARN/NEK2/AURKB/DKC1/CTNNB1/TCP1/CCT3/DHX36/XRCC5/CCT6A/CCT8/CCT7/CCT5/HNRNPA1/HNRNPA2B1/CCT4/CCT2
GOBP_PEPTIDYL_LYSINE_MODIFICATION	GOBP_PEPTIDYL_LYSINE_MODIFICATION	349	-0.530068430693726	-1.49629490335063	2.51167696226525e-05	0.00158962713006525	0.00137202963146456	5228	tags=50%	list=29%	signal=36%	HAT1/KMT5A/MSL2/SGF29/NAA40/NSMCE2/METTL22/GNL3/RPS6KA5/POR/CTR9/DOHH/SIN3A/SIRT5/CXXC1/CTBP1/WDR82/BLOC1S1/SETD6/MDM2/JADE2/ZZZ3/BAG6/SENP5/PYGO2/VPS72/SUV39H1/ASH2L/APBB1/EZH2/DHPS/GLYR1/GNL3L/SMYD5/EHMT1/SIRT3/USPL1/SENP2/EP400/METTL21A/MBIP/MUL1/TADA3/SUPT7L/RNF212/LOXL4/PIAS1/TRIM28/KAT7/PHF1/ZMIZ1/ZNF451/NFYC/SMC5/MEAF6/KIAA1586/LDB1/MSL3/PRMT6/BRCA2/MEN1/DMAP1/GTF2B/CTCF/GTF3C4/TTLL12/KAT2…
GOBP_PROTEIN_LOCALIZATION_TO_CHROMOSOME	GOBP_PROTEIN_LOCALIZATION_TO_CHROMOSOME	84	-0.674903037707463	-1.66133102206161	2.80273183854809e-05	0.0017507974212229	0.00151113798649811	4652	tags=67%	list=26%	signal=50%	MIS12/RCC2/RPA2/EZH2/CHMP7/GNL3L/HDAC8/WRAP53/MCM8/TTK/SMC5/SLF1/BRCA2/IK/CTCF/SPIDR/PINX1/SPDL1/NIPBL/TNKS/NDC80/ATR/ZNF827/MSH2/ACD/ZWILCH/PPHLN1/LRWD1/TERF2IP/WAPL/AURKB/CDCA5/PIH1D1/NABP2/VCP/CDT1/BOD1/ATRX/CENPA/DKC1/CDK1/RPA1/PLK1/BUB3/TERF1/RUVBL2/TCP1/CCT3/XRCC5/CCT6A/CCT8/CCT7/CCT5/CCT4/RAD21/CCT2
GOBP_RNA_DEPENDENT_DNA_BIOSYNTHETIC_PROCESS	GOBP_RNA_DEPENDENT_DNA_BIOSYNTHETIC_PROCESS	66	-0.701591716696642	-1.66842280727205	3.28968365987312e-05	0.00200324792758636	0.00172903158472494	3163	tags=52%	list=18%	signal=43%	MAPKAPK5/TNKS/ATR/NAF1/XRN1/PNKP/GAR1/ACD/PARN/NEK2/TERF2IP/RAD50/AURKB/RFC1/HNRNPU/DKC1/HNRNPC/RPA1/CTNNB1/TERF1/TCP1/CCT3/NHP2/PTGES3/XRCC5/CCT6A/CCT8/HSP90AB1/CCT7/CCT5/HNRNPA1/HSP90AA1/CCT4/CCT2
GOBP_MRNA_CATABOLIC_PROCESS	GOBP_MRNA_CATABOLIC_PROCESS	208	-0.580509727207218	-1.58991624388005	3.31204867770894e-05	0.00200324792758636	0.00172903158472494	4426	tags=50%	list=25%	signal=38%	DCP1A/ETF1/LSM7/NBAS/CASC3/TRAF5/CELF1/TTC37/METTL16/PATL1/CNOT6L/TRAF3IP2/SUPV3L1/METTL14/AGO3/CNOT3/LSM5/DCP1B/GSPT2/CNOT8/EXOSC10/NUDT16/RNH1/RBM10/TRAF2/TNRC6A/EXOSC8/SND1/TTC5/TBRG4/FASTKD2/SSB/EXOSC2/SECISBP2/ZC3H12A/EXOSC9/ROCK2/XRN1/LSM1/PABPC1/TARDBP/DHX9/PARN/UPF3B/PNRC2/NT5C3B/POLR2G/EXOSC7/POLR2D/GIGYF2/CNOT2/EXOSC3/LARP1/ZC3H14/CSDE1/YBX3/TNRC6B/TAF15/CIRBP/DCPS/ZFP36L2/MAGOH/EXOSC5/…
GOBP_MITOTIC_CELL_CYCLE_PHASE_TRANSITION	GOBP_MITOTIC_CELL_CYCLE_PHASE_TRANSITION	382	-0.526398557053767	-1.49495534676695	3.33180528496692e-05	0.00200324792758636	0.00172903158472494	4492	tags=48%	list=25%	signal=37%	BRCC3/PKD2/CHMP7/CCNF/CTDSP1/PPP3CA/SENP2/CDC23/FBXO31/CDC73/PPP2CA/NEK11/GEN1/ERCC2/BID/TTK/ACVR1B/MTA3/BUB1/MIIP/INIP/LATS1/ANAPC4/CCNG2/CDK7/CCNH/TAOK1/SMC5/RAD17/BCAT1/DYNC1LI1/IK/CIT/FBXL12/E2F6/PIM2/CHEK2/FBXO5/CCNA1/CDKN2C/ECD/PINX1/BTN2A2/SPDL1/BRD7/TACC3/ATAD5/CUL1/NEK6/CHEK1/NDC80/LCMT1/ZPR1/CDK10/MELK/LSM10/UIMC1/RPL26/USP47/CPSF3/SASS6/BRCA1/CDC27/FHL1/CDC16/WNT10B/CUL4A/DTL/TAF2/SPAS…
GOBP_POSITIVE_REGULATION_OF_ESTABLISHMENT_OF_PROTEIN_LOCALIZATION_TO_TELOMERE	GOBP_POSITIVE_REGULATION_OF_ESTABLISHMENT_OF_PROTEIN_LOCALIZATION_TO_TELOMERE	10	-0.94133625852433	-1.67305618763477	3.46661219654751e-05	0.00205856847720908	0.00177677953257744	739	tags=90%	list=4%	signal=86%	DKC1/TCP1/CCT3/CCT6A/CCT8/CCT7/CCT5/CCT4/CCT2
GOBP_CELL_CYCLE_PHASE_TRANSITION	GOBP_CELL_CYCLE_PHASE_TRANSITION	465	-0.510990169409662	-1.47087671499948	3.54517978820623e-05	0.00207955058308195	0.00179488948455525	3711	tags=39%	list=21%	signal=32%	BCAT1/MEN1/DYNC1LI1/IK/CIT/FBXL12/DDX39B/TIPRL/E2F6/PIM2/CHEK2/FBXO5/CCNA1/CDKN2C/ECD/PINX1/BTN2A2/SPDL1/NKX3-1/NSUN2/BRD7/THOC5/MUS81/TACC3/ATAD5/CUL1/NEK6/CHEK1/NDC80/LCMT1/ZPR1/CDK10/ATR/MELK/LSM10/THOC1/UIMC1/RPL26/USP47/CPSF3/SASS6/ING4/BRCA1/CDC27/FHL1/CDC16/WNT10B/CUL4A/DTL/TAF2/SPAST/PPM1D/PPP1R10/ANAPC7/ERCC3/CDC45/PAF1/PSME3/KIF14/MSH2/ANAPC11/CDK5RAP3/EIF2AK4/CDKN1C/ZWILCH/TP53/CDC26/G…
GOBP_VIRAL_GENE_EXPRESSION	GOBP_VIRAL_GENE_EXPRESSION	97	-0.646623656885418	-1.62647853853768	3.65482552171962e-05	0.00211803744090016	0.00182810803521397	3657	tags=51%	list=20%	signal=40%	GALNT1/GTF2B/HDAC1/CHD1/CSNK1A1/TAF11/CCNT1/MAN1B1/TRIM31/SSB/ST6GALNAC2/PSMC3/LEF1/ST3GAL1/FUT8/TARDBP/DHX9/LARP7/EIF2AK4/SNW1/MGAT2/TARBP2/CSDE1/TRIM27/SMARCA4/EDEM2/PTBP1/ATG5/EIF3G/IFITM3/TFAP4/MGAT1/RRP1B/ST3GAL4/EIF3D/ZNF639/DENR/RSF1/PCBP2/REST/EIF3F/SMARCB1/EIF3A/CANX/JUN/EIF3L/CCL5/NUCKS1/PRMT1
GOBP_PRODUCTION_OF_MOLECULAR_MEDIATOR_OF_IMMUNE_RESPONSE	GOBP_PRODUCTION_OF_MOLECULAR_MEDIATOR_OF_IMMUNE_RESPONSE	271	-0.553666514803878	-1.53596018142183	3.79894735325334e-05	0.00217534961537483	0.00187757498261042	1517	tags=13%	list=8%	signal=12%	IL27RA/CTNNBL1/IGKV1-5/KMT5B/RNF168/DDX21/HMCES/IGKV3-20/SPON2/CD40/TFRC/RIF1/MSH6/NBN/CUEDC2/HLA-DQB1/MAD2L2/YY1/IGKV3-15/BST2/UNG/DHX36/HLA-DMA/PHB/HLA-A/PRKDC/HLA-DPB1/HSPD1/PHB2/TNF/HLA-DQA1/HLA-DRB5/HLA-DPA1/HLA-DRB1/HLA-DRA/CD74
GOBP_REGULATION_OF_ESTABLISHMENT_OF_PROTEIN_LOCALIZATION_TO_CHROMOSOME	GOBP_REGULATION_OF_ESTABLISHMENT_OF_PROTEIN_LOCALIZATION_TO_CHROMOSOME	12	-0.923223928298769	-1.6900934174166	3.88615228430512e-05	0.00219910499853031	0.00189807858938692	739	tags=83%	list=4%	signal=80%	DKC1/TERF1/TCP1/CCT3/CCT6A/CCT8/CCT7/CCT5/CCT4/CCT2
GOBP_RECOMBINATIONAL_REPAIR	GOBP_RECOMBINATIONAL_REPAIR	147	-0.607075539422406	-1.59170252726077	4.42007563645817e-05	0.00245121279218258	0.00211567638743147	4979	tags=59%	list=28%	signal=43%	RFWD3/CDC7/RAD54L/MMS19/RAD51D/VPS72/HELB/RAD51/HELQ/RPA2/POLL/LIG3/ARID2/FIGNL1/EP400/GEN1/WRAP53/TOP3A/MCM8/INIP/RAD54B/GINS4/SMC5/MEAF6/BRCA2/MMS22L/DMAP1/SPIDR/POGZ/MUS81/SMCHD1/NIPBL/CHEK1/MRGBP/BRD8/AP5S1/BRCA1/ERCC4/PPP4C/PPP4R2/PARPBP/ZSWIM7/CDC45/SAMHD1/RNF138/XRCC1/PSMD14/TERF2IP/EPC1/RHNO1/RPA3/TIMELESS/KDM1A/RAD51C/NSMCE1/MCM6/RAD51AP1/REV3L/YEATS4/NABP2/SMC6/MORF4L1/UBE2N/RMI2/RECQL/…
GOBP_NON_MEMBRANE_BOUNDED_ORGANELLE_ASSEMBLY	GOBP_NON_MEMBRANE_BOUNDED_ORGANELLE_ASSEMBLY	336	-0.533666141844949	-1.50232963811523	4.43545043216823e-05	0.00245121279218258	0.00211567638743147	2985	tags=35%	list=17%	signal=30%	NLE1/FASTKD2/SASS6/BRCA1/BICD1/MAP9/DHX30/CCP110/HAUS4/DHX29/CDS2/RPL11/TRAF7/WRAP73/RNF4/KIF4A/TUBGCP2/SAC3D1/NUMA1/STAG1/MTERF3/ATXN2/OFD1/NEK2/NIP7/GSN/CENPK/WDR1/CENPN/CEP63/RPS19/RCC1/NUP62/ANLN/MYBL2/CNOT2/DRG1/MAPRE1/RPL23A/CSDE1/ATXN2L/AURKA/NOP2/PRRC2C/DYNC1H1/CIRBP/CDK2/LSM14A/AURKB/HDAC3/RPS14/EIF2S1/RRS1/AUP1/CENPE/RACGAP1/RPF2/DLGAP5/TIA1/MRPL20/CENPH/KIF23/MRPL22/ITGB1/KIF2A/CENPW/K…
GOBP_PROTEIN_METHYLATION	GOBP_PROTEIN_METHYLATION	163	-0.599132031605206	-1.60229747707625	4.48454731210119e-05	0.00245121279218258	0.00211567638743147	4853	tags=55%	list=27%	signal=40%	CXXC1/WDR82/SETD6/PYGO2/NDUFAF7/SUV39H1/ASH2L/RRP8/EZH2/PRMT7/SMYD5/EHMT1/ETF1/RNF20/FAM98B/METTL21A/EED/PHF1/NFYC/JMJD4/PRMT6/MEN1/CTCF/TTLL12/SUV39H2/FAM98A/PCMTD2/MYB/SETD3/SUPT6H/CHTOP/KDM4A/LCMT1/IWS1/VCPKMT/EEF2KMT/BRCA1/ARMT1/HCFC1/SMYD2/PHF19/ARID4A/DNMT3A/PAF1/BTG1/NFYB/COPRS/SNW1/SMYD3/KANSL2/NELFA/SNRPD3/NTMT1/ICMT/NELFE/KMT2A/SETD5/KDM6A/PCMTD1/KDM1A/EHMT2/ARID4B/SUZ12/KAT8/DPY30/MCRS…
GOBP_NEURON_DEATH_IN_RESPONSE_TO_OXIDATIVE_STRESS	GOBP_NEURON_DEATH_IN_RESPONSE_TO_OXIDATIVE_STRESS	30	-0.790260213470992	-1.67506749155457	5.13097166848588e-05	0.00277303075566484	0.0023934420178011	1198	tags=37%	list=7%	signal=34%	FBXO7/ARL6IP5/REST/PARK7/FZD1/CTNNB1/PARP1/NONO/NCOA7/TREM2/TNF
GOBP_REGULATION_OF_PROTEIN_LOCALIZATION_TO_CHROMOSOME_TELOMERIC_REGION	GOBP_REGULATION_OF_PROTEIN_LOCALIZATION_TO_CHROMOSOME_TELOMERIC_REGION	13	-0.915552353061298	-1.69368853993065	5.51459318413538e-05	0.00294724369063235	0.00254380766295087	739	tags=77%	list=4%	signal=74%	DKC1/TERF1/TCP1/CCT3/CCT6A/CCT8/CCT7/CCT5/CCT4/CCT2
GOBP_ANTIGEN_PROCESSING_AND_PRESENTATION_OF_EXOGENOUS_PEPTIDE_ANTIGEN	GOBP_ANTIGEN_PROCESSING_AND_PRESENTATION_OF_EXOGENOUS_PEPTIDE_ANTIGEN	35	-0.771989985494035	-1.67842211882959	6.03021965575955e-05	0.00318740181804433	0.00275109153525919	753	tags=34%	list=4%	signal=33%	CTSF/HLA-DQB1/HLA-DMA/TAP1/HLA-A/HLA-DPB1/HLA-DQA1/HLA-DRB5/HLA-DPA1/HLA-DRB1/HLA-DRA/CD74
GOBP_MEIOTIC_CELL_CYCLE	GOBP_MEIOTIC_CELL_CYCLE	192	-0.583851968176019	-1.58659445502716	6.25423470332263e-05	0.00326987705684585	0.00282227707893644	4949	tags=52%	list=28%	signal=38%	FANCD2/ZW10/ATM/FANCM/PSMC3IP/YTHDC2/ZCWPW1/BUB1B/FANCA/RAD54L/MLH3/CDC25C/SUN2/MSX2/BAG6/RAD51D/UTP14C/RAD51/MSX1/OSGIN2/MLH1/KIF18A/FIGNL1/PPP2CA/NDC1/TUBGCP3/TOP3A/TTK/NCAPD3/ZSCAN21/BUB1/RNF212/TUBG2/PLD6/RAD54B/STK35/ING2/ZNF318/BRCA2/SYCP2/FBXO5/MNS1/CCNA1/NCAPH2/NSUN2/MUS81/NDC80/MND1/ERCC4/TUBGCP2/SPIN1/NUMA1/SLC2A8/NEK2/ERCC1/NCAPH/EREG/RAD50/PLCB1/AURKA/EHMT2/RAD1/CDK2/NCAPD2/RAD51C/P3H…
GOBP_RNA_3_END_PROCESSING	GOBP_RNA_3_END_PROCESSING	93	-0.65145086734682	-1.63236465616381	7.00442208456147e-05	0.00358881358915226	0.00309755570535431	3979	tags=57%	list=22%	signal=45%	SSU72/BARD1/SUPV3L1/SYMPK/INTS12/CSTF3/EXOSC10/TRMT10C/RNF40/CCNT1/RPRD1B/EXOSC8/CPSF4/LSM10/SSB/CPSF3/WDR33/CPSF2/EXOSC2/EXOSC9/PABPC1/PAF1/CSTF1/LARP7/PARN/EXOSC7/POLR2D/ELAC2/CPSF7/NELFE/EXOSC3/ZC3H14/POLR3K/NUDT21/EXOSC5/PNPT1/PAPOLA/HSF1/EXOSC4/FIP1L1/HSD17B10/RPS21/DKC1/ERI3/CPSF6/SNRPA/NCBP2/GRSF1/FBL/ZFP36L1/DHX36/SLBP/APP
GOBP_REGULATORY_T_CELL_DIFFERENTIATION	GOBP_REGULATORY_T_CELL_DIFFERENTIATION	32	-0.788163066500288	-1.69411235417646	7.01348185821855e-05	0.00358881358915226	0.00309755570535431	293	tags=16%	list=2%	signal=15%	SOCS1/IRF1/MDK/HLA-DRB1/HLA-DRA
GOBP_FEEDING_BEHAVIOR	GOBP_FEEDING_BEHAVIOR	61	-0.68889226573517	-1.62359557231592	7.37857599823924e-05	0.00373588953174008	0.00322449902903663	2441	tags=21%	list=14%	signal=18%	EIF2AK4/DERL2/GIGYF2/CFAP20/CPT1A/NPB/STAT3/NPW/FOS/APP/NTRK2/UCHL1/GAL
GOBP_SPINDLE_ORGANIZATION	GOBP_SPINDLE_ORGANIZATION	178	-0.580649752558339	-1.56921471002328	8.30919732973207e-05	0.00416325407875117	0.00359336340662975	3317	tags=42%	list=18%	signal=34%	TACC3/CHMP1A/HAUS6/KNSTRN/NEK6/TNKS/NDC80/TACC1/MAP9/SPAST/HAUS4/WRAP73/RNF4/KIF4A/TUBGCP2/DCTN2/SAC3D1/NUMA1/STAG1/OFD1/NEK2/CHD3/CEP63/RCC1/NUP62/NTMT1/MYBL2/DRG1/MAPRE1/AURKA/DYNC1H1/LSM14A/AURKB/HDAC3/CENPE/RACGAP1/TUBG1/DLGAP5/CENPH/KIF23/NUF2/KIF2A/VCP/KIFC1/CKAP5/PRC1/POLDIP2/MZT1/BCCIP/AAAS/HNRNPU/SENP6/TPR/RAE1/ATRX/NCOR1/UVRAG/ASPM/PLK1/NUDC/KPNB1/SMC3/PPP2R1A/SMC1A/CCNB2/TPX2/RAN/CCNB1…
GOBP_PROTEASOMAL_PROTEIN_CATABOLIC_PROCESS	GOBP_PROTEASOMAL_PROTEIN_CATABOLIC_PROCESS	461	-0.499144134386547	-1.4361419536996	8.8577636979819e-05	0.00439235498838071	0.00379110363807277	3375	tags=33%	list=19%	signal=28%	FBXO33/RNF40/PSMD10/RNF19A/UBE2K/MAN1B1/CUL1/RNF41/ARAF/NUDT15/RBX1/PSMA2/UBXN11/APPBP2/PSMC1/JKAMP/MTA1/PSMD6/CDC27/CDC16/PSMC3/TOR1A/WNT10B/CUL4A/DTL/ASCC3/SGTA/UBXN1/UCHL5/ANAPC7/RPL11/TOPORS/TRPC4AP/CAMLG/DNAJB12/RNF4/ARIH2/PSME3/KIF14/DNAJC10/RBCK1/RNF34/TMTC3/OS9/PSMB3/DERL2/SDF2L1/ARMC8/UBE2J2/PSMD14/BAG5/SKP1/DNAJB14/PSMB5/PBK/MAEA/UBE2D3/SUMO1/RCHY1/TAF9/SH3RF1/RNF121/SKP2/FBXO9/UBAC2/AU…
GOBP_PROTEIN_LOCALIZATION_TO_NUCLEAR_BODY	GOBP_PROTEIN_LOCALIZATION_TO_NUCLEAR_BODY	12	-0.910696165084839	-1.66715955544247	9.00085137228945e-05	0.00441776480619513	0.00381303521077439	739	tags=75%	list=4%	signal=72%	DKC1/TCP1/CCT3/CCT6A/CCT8/CCT7/CCT5/CCT4/CCT2
GOBP_RNA_EXPORT_FROM_NUCLEUS	GOBP_RNA_EXPORT_FROM_NUCLEUS	74	-0.681042782328976	-1.64247228066964	9.68525972732971e-05	0.00470566659479353	0.00406152731149265	3358	tags=53%	list=19%	signal=43%	NSUN2/THOC5/THOC2/SUPT6H/SARNP/CHTOP/POM121C/IWS1/NUP155/THOC1/SSB/NUP85/POLDIP3/ZC3H11A/DHX9/ENY2/NUP93/POLR2D/XPOT/NUP62/PHAX/THOC6/PCID2/NUP107/DDX39A/NXT1/TPR/FYTTD1/RAE1/CPSF6/PABPN1/NCBP2/SRSF3/KHDRBS1/THOC3/RAN/HNRNPA1/HNRNPA2B1/NPM1
GOBP_ANTIGEN_PROCESSING_AND_PRESENTATION	GOBP_ANTIGEN_PROCESSING_AND_PRESENTATION	100	-0.636478509126785	-1.59716365555083	0.000105301852194832	0.00506501909057141	0.00437168952690965	1320	tags=23%	list=7%	signal=21%	LGMN/PSMB8/CCL19/CTSH/CTSF/PDIA3/PSME1/HLA-B/HLA-DQB1/RAB34/TAPBP/CALR/HLA-DMA/TAP1/HLA-A/HLA-DPB1/TREM2/HLA-DQA1/HLA-DRB5/HLA-DPA1/HLA-DRB1/HLA-DRA/CD74
GOBP_MITOCHONDRIAL_GENE_EXPRESSION	GOBP_MITOCHONDRIAL_GENE_EXPRESSION	97	-0.632695979980973	-1.59144569163276	0.000107577597344108	0.00512324993292236	0.00442194938952747	4056	tags=59%	list=23%	signal=46%	GATB/MTERF1/RPUSD4/SUPV3L1/FOXO3/EARS2/TRMT5/TRMT10C/MPV17L2/MALSU1/CDK5RAP1/TRIT1/MRPS15/GFM1/TBRG4/FASTKD2/IARS2/MRPS6/GATC/QRSL1/RPUSD3/COA3/MRPL2/SARS2/TFB1M/TFB2M/ELAC2/TACO1/MTIF2/TRUB2/NOA1/MRPS16/TRMT61B/MRPL44/SLC25A33/YARS2/PTCD3/MRPS27/MTG1/MRPS28/PNPT1/HSD17B10/MRPS12/TSFM/LRPPRC/MRPL51/MRPL16/MRPS2/MRPS7/MRPS18B/NGRN/MRPS34/MRPL47/TFAM/C1QBP/SHMT2/TUFM
GOBP_REGULATION_OF_DNA_REPAIR	GOBP_REGULATION_OF_DNA_REPAIR	135	-0.601033381563289	-1.56491440758487	0.000115569245326205	0.00544988303940239	0.0047038710378385	4711	tags=53%	list=26%	signal=39%	VPS72/HELB/RAD51/RPA2/FAM168A/BRCC3/ARID2/FIGNL1/EP400/ERCC8/WRAP53/RNF169/TRIM28/KAT7/MEAF6/SLF1/DMAP1/SPIDR/POGZ/DDX11/SMCHD1/EYA2/CHEK1/MRGBP/BRD8/UIMC1/BRCA1/TMEM161A/PPP4C/CUL4A/PPP4R2/PARPBP/RNF8/MGMT/PNKP/DHX9/XRCC1/OTUB1/TERF2IP/EPC1/TIMELESS/KDM1A/TIGAR/FOXM1/PPP4R3B/RAD51AP1/KMT5B/YEATS4/HSF1/RNF168/MORF4L1/NUDT16L1/UBE2N/RMI2/UBE2V2/RIF1/EGFR/MAGEF1/MAD2L2/USP1/RBBP8/RUVBL1/RUVBL2/PARP…
GOBP_LYMPHOCYTE_MEDIATED_IMMUNITY	GOBP_LYMPHOCYTE_MEDIATED_IMMUNITY	304	-0.539447637346842	-1.50857333893464	0.000120231452237473	0.00561469208992469	0.00484612005748178	1357	tags=12%	list=8%	signal=12%	GNL1/EMP2/KMT5B/KIF5B/RNF168/HMCES/CD40/CTSH/TFRC/C1R/RIF1/MSH6/NBN/HLA-B/HLA-DQB1/MAD2L2/TUBB4B/JAG1/UNG/HLA-DMA/C1QBP/CADM1/HLA-A/LAMP1/FADD/HMGB1/HLA-DPB1/TREM2/HSPD1/TNF/HLA-DQA1/TUBB/C1S/HLA-DRB5/HLA-DPA1/HLA-DRB1/HLA-DRA/CD74
GOBP_CELL_CYCLE_G2_M_PHASE_TRANSITION	GOBP_CELL_CYCLE_G2_M_PHASE_TRANSITION	136	-0.607452808575662	-1.58288051299147	0.000125710750191003	0.0058141221963339	0.0050182509995275	4114	tags=48%	list=23%	signal=37%	MTA3/MIIP/INIP/LATS1/TAOK1/RAD17/CIT/FBXL12/CHEK2/FBXO5/PINX1/ATAD5/CHEK1/NDC80/LCMT1/MELK/UIMC1/USP47/ING4/BRCA1/FHL1/WNT10B/DTL/TAF2/PPM1D/KIF14/CDK5RAP3/TP53/CCNG1/RNASEH2B/CDC6/NAE1/SKP2/PLCB1/AURKA/PBX1/CDK2/RAD51C/AURKB/FOXM1/PPME1/CLSPN/STOX1/NABP2/CCNA2/TOPBP1/CALM3/RRM1/NBN/CDK1/PKMYT1/CDC25B/PLK1/HSPA2/KHDRBS1/CALM2/CCNB2/APP/ATF5/CCNB1/CCND1/CENPF/CDK4/RAD21/NPM1
GOBP_DENDRITIC_CELL_CHEMOTAXIS	GOBP_DENDRITIC_CELL_CHEMOTAXIS	25	-0.806929526316119	-1.65895297397038	0.000128350899670731	0.00587969359444017	0.00507484659951242	1376	tags=28%	list=8%	signal=26%	CXCR4/GAS6/CCL19/CALR/C1QBP/CCL5/HMGB1
GOBP_REGULATION_OF_CHROMOSOME_SEGREGATION	GOBP_REGULATION_OF_CHROMOSOME_SEGREGATION	82	-0.655898528803784	-1.61433919144794	0.000136714801772309	0.00620375657098872	0.00535454993237324	4314	tags=63%	list=24%	signal=48%	CDC23/GEN1/TTK/BUB1/ANAPC4/SMC5/BECN1/DYNC1LI1/IK/FBXO5/SPDL1/TACC3/NEK6/NDC80/LCMT1/CDC27/CDC16/ANAPC7/NUMA1/ANAPC11/CDCA2/ZWILCH/KIF2C/CDC26/WAPL/CDC6/AURKB/CENPE/DLGAP5/ANAPC15/PCID2/TRIP13/SMC6/CDT1/CSNK2A1/RMI2/PSMG2/HNRNPU/TPR/ZWINT/MAD2L2/PLK1/BUB3/ANAPC5/MAD2L1/DUSP1/UBE2C/MKI67/CCNB1/PTTG1/CENPF/RAD21
GOBP_NEGATIVE_REGULATION_OF_CANONICAL_WNT_SIGNALING_PATHWAY	GOBP_NEGATIVE_REGULATION_OF_CANONICAL_WNT_SIGNALING_PATHWAY	120	-0.609030211687059	-1.55777913072728	0.000148847697702805	0.00669119089673356	0.00577526138455349	1935	tags=38%	list=11%	signal=34%	PFDN5/FOXO3/TMEM64/CCDC88C/SCYL2/HDAC1/NKX2-5/CSNK1A1/TLE3/FUZ/ANKRD6/RBX1/KREMEN1/CBY1/SFRP2/CHD8/SFRP4/UBAC2/SOST/FRZB/CTHRC1/TCF7L2/SNAI2/FZD6/TPBG/IGFBP2/WWTR1/IGFBP6/DDIT3/SOSTDC1/MAD2L2/FZD1/CAV1/CTNNB1/SOX9/RUVBL2/SOX2/APOE/G3BP1/DKK3/EGR1/MDK/GPC3/IGFBP4/SFRP1
GOBP_POSITIVE_REGULATION_OF_RESPONSE_TO_DNA_DAMAGE_STIMULUS	GOBP_POSITIVE_REGULATION_OF_RESPONSE_TO_DNA_DAMAGE_STIMULUS	116	-0.613936799165135	-1.56421141055596	0.000157281331448863	0.00700130316006535	0.00604292365976535	3809	tags=47%	list=21%	signal=37%	MEAF6/SLF1/DMAP1/SPIDR/POGZ/NKX3-1/DDX11/SMCHD1/EYA2/MRGBP/ATR/BRD8/UIMC1/RPL26/ING4/BRCA1/TMEM161A/RNF8/MGMT/PNKP/DHX9/XRCC1/EPC1/TIMELESS/TIGAR/NSMCE1/FOXM1/SKIL/RAD51AP1/KMT5B/YEATS4/RNF168/MORF4L1/UBE2N/UBE2V2/RIF1/EEF1E1/EGFR/DDX5/MYC/MAD2L2/BCLAF1/NSMCE4A/RBBP8/RUVBL1/RUVBL2/PARP1/FUS/FXR1/PCNA/PRKDC/ACTL6A/HMGB1/RPS3
GOBP_POSITIVE_REGULATION_OF_TELOMERASE_RNA_LOCALIZATION_TO_CAJAL_BODY	GOBP_POSITIVE_REGULATION_OF_TELOMERASE_RNA_LOCALIZATION_TO_CAJAL_BODY	15	-0.876265481905435	-1.66216658685955	0.000158657389697947	0.00700130316006535	0.00604292365976535	739	tags=80%	list=4%	signal=77%	DKC1/RUVBL1/RUVBL2/TCP1/CCT3/NHP2/CCT6A/CCT8/CCT7/CCT5/CCT4/CCT2
GOBP_IMMUNOGLOBULIN_PRODUCTION_INVOLVED_IN_IMMUNOGLOBULIN_MEDIATED_IMMUNE_RESPONSE	GOBP_IMMUNOGLOBULIN_PRODUCTION_INVOLVED_IN_IMMUNOGLOBULIN_MEDIATED_IMMUNE_RESPONSE	65	-0.672085232459192	-1.59270697873816	0.000173767180355173	0.00759836488643985	0.00655825607005553	1227	tags=45%	list=7%	signal=42%	ATAD5/SUPT6H/THOC1/HLA-DMB/RNF8/MSH2/ERCC1/HLA-DQA2/EXOSC3/IL27RA/KMT5B/RNF168/HMCES/CD40/TFRC/RIF1/MSH6/NBN/HLA-DQB1/MAD2L2/UNG/HLA-DMA/HLA-DPB1/HSPD1/HLA-DQA1/HLA-DRB5/HLA-DPA1/HLA-DRB1/HLA-DRA
GOBP_PROTEIN_LOCALIZATION_TO_NUCLEOPLASM	GOBP_PROTEIN_LOCALIZATION_TO_NUCLEOPLASM	13	-0.897969159362048	-1.66116123161866	0.000177915864201172	0.00770968744871744	0.00665434014613012	739	tags=69%	list=4%	signal=66%	DKC1/TCP1/CCT3/CCT6A/CCT8/CCT7/CCT5/CCT4/CCT2
GOBP_HISTONE_MODIFICATION	GOBP_HISTONE_MODIFICATION	445	-0.50379398653748	-1.44964388958447	0.000184198612600217	0.00786755683479441	0.00679059944335905	5570	tags=51%	list=31%	signal=36%	RTF1/PRDM2/AUTS2/PAXBP1/RNF2/UBR2/PBXIP1/TAF10/PRKAA2/SF3B3/ASH1L/ATM/TAF6L/YEATS2/SAP30BP/SETD4/HAT1/KMT5A/MSL2/C6orf89/SGF29/GATAD2B/PRKD2/NAA40/RPS6KA5/NCAPG2/CTR9/PARG/SIN3A/SKI/CXXC1/CTBP1/WDR82/SETD6/WDR70/JADE2/ZZZ3/PYGO2/VRK3/VPS72/SUV39H1/ASH2L/APBB1/RRP8/HUWE1/EZH2/PRMT7/BRCC3/GLYR1/SMYD5/EHMT1/SIRT3/RNF20/EP400/CDC73/PCGF5/NEK11/MBIP/USP21/EED/MTA3/TADA3/SUPT7L/USP7/KAT7/PHF1/ZNF451/NF…
GOBP_NEGATIVE_REGULATION_OF_CELLULAR_AMIDE_METABOLIC_PROCESS	GOBP_NEGATIVE_REGULATION_OF_CELLULAR_AMIDE_METABOLIC_PROCESS	180	-0.575560154681484	-1.55557593905929	0.000184830337283112	0.00786755683479441	0.00679059944335905	2709	tags=39%	list=15%	signal=33%	ZC3H12A/EXOSC9/ROCK2/XRN1/LSM1/PABPC1/ORMDL3/TARDBP/DHX9/EIF2AK4/PARN/SORL1/NT5C3B/POLR2G/EXOSC7/POLR2D/GIGYF2/RBM4/RTN3/CNOT2/EXOSC3/LARP1/CSDE1/TNRC6B/CIRBP/DCPS/ZFP36L2/DHFR/LSM14A/EIF2S1/EXOSC5/ORMDL1/PNPT1/TIA1/ILF3/EIF4E/EIF4A3/EIF2AK1/ENC1/RPL13A/PAIP1/PAIP2/MRPL13/CAPRIN1/SRP9/ROCK1/SHMT1/HNRNPU/STAT3/EIF4G1/TPR/RTN4/CNOT7/EIF3E/EIF2AK2/HNRNPD/ZFP36L1/CALR/DHX36/APOE/FXR1/TYMS/SYNCRIP/SHM…
GOBP_REGULATION_OF_TRANSLATIONAL_INITIATION	GOBP_REGULATION_OF_TRANSLATIONAL_INITIATION	75	-0.660073060788495	-1.59721078824404	0.000200431111280585	0.00845678636192643	0.00729917177184327	2720	tags=49%	list=15%	signal=42%	EIF2B5/DHX29/IMPACT/EIF2AK4/POLR2G/POLR2D/EIF5B/MTIF2/RBM4/DDX1/LARP1/EIF4G2/CSDE1/EIF2S1/EIF3K/EIF2AK1/RPL13A/PAIP1/PAIP2/EIF4A2/BZW2/EIF4G1/EIF3H/TPR/TMED2/PPP1R15A/CDC123/EIF4H/EIF4B/NCBP2/EIF3E/EIF2AK2/EIF5/KHDRBS1/CCL5/TNF/NPM1
GOBP_SEQUESTERING_OF_METAL_ION	GOBP_SEQUESTERING_OF_METAL_ION	11	0.95974690636622	1.79068171269729	0.000214194214599082	0.00891218289294325	0.00769223095081917	249	tags=55%	list=1%	signal=54%	S100A7/S100A8/S100A9/LCN2/FTH1/FTL
GOBP_CHROMOSOME_SEPARATION	GOBP_CHROMOSOME_SEPARATION	88	-0.648739441208248	-1.6104115857918	0.000214929982449359	0.00891218289294325	0.00769223095081917	4314	tags=58%	list=24%	signal=44%	CDC23/GEN1/TOP3A/TTK/BUB1/ANAPC4/DYNC1LI1/IK/FBXO5/NCAPH2/SPDL1/MUS81/TACC3/NEK6/NDC80/LCMT1/CDC27/ERCC4/CDC16/ANAPC7/NUMA1/ANAPC11/ZWILCH/SMARCAD1/CDC26/NCAPH/CDC6/AURKB/CENPE/DLGAP5/ANAPC15/PCID2/TRIP13/CDT1/CSNK2A1/PSMG2/TPR/ZWINT/MAD2L2/PLK1/BUB3/ANAPC5/MAD2L1/PPP2R1A/DUSP1/UBE2C/TOP2A/CCNB1/PTTG1/CENPF/RAD21
GOBP_NEGATIVE_REGULATION_OF_WNT_SIGNALING_PATHWAY	GOBP_NEGATIVE_REGULATION_OF_WNT_SIGNALING_PATHWAY	149	-0.594613184370465	-1.56194733773695	0.000223112179940921	0.00917238961979342	0.00791681905251455	3928	tags=36%	list=22%	signal=29%	PFDN5/FOXO3/TMEM64/TSC2/CCDC88C/SCYL2/IFT80/HDAC1/NKX2-5/CSNK1A1/TLE3/FUZ/ANKRD6/RBX1/KREMEN1/RNF43/CBY1/SFRP2/CHD8/HMGXB4/C12orf43/MDFI/SHISA2/SFRP4/UBAC2/SOST/FRZB/CTHRC1/TCF7L2/SNAI2/FZD6/TSKU/TPBG/IGFBP2/WWTR1/IGFBP6/DDIT3/SOSTDC1/MAD2L2/VGLL4/FZD1/CAV1/CTNNB1/SOX9/RUVBL2/SOX2/APOE/G3BP1/DKK3/EGR1/MDK/GPC3/IGFBP4/SFRP1
GOBP_REGULATION_OF_RESPONSE_TO_DNA_DAMAGE_STIMULUS	GOBP_REGULATION_OF_RESPONSE_TO_DNA_DAMAGE_STIMULUS	225	-0.551817813936026	-1.51279192967633	0.000225535223362345	0.00919342732519391	0.00793497699323006	4878	tags=52%	list=27%	signal=39%	POLH/CCAR2/MDM2/MMS19/VPS72/HELB/RAD51/MSX1/RPA2/FAM168A/BRCC3/TRIM32/NEK4/ARID2/FIGNL1/EP400/SPRED1/ERCC8/WRAP53/BID/RNF169/TRIM28/KAT7/MEAF6/SLF1/ING2/TAF9B/DMAP1/DDX39B/CHEK2/FBXO5/SPIDR/POGZ/NKX3-1/PSMD10/THOC5/DDX11/SMCHD1/ATAD5/EYA2/CHEK1/MRGBP/ATR/BRD8/THOC1/UIMC1/RPL26/USP47/ING4/BRCA1/ARMT1/ERCC4/TMEM161A/SMYD2/PPP4C/CUL4A/SOX4/PPP4R2/PPP1R10/PARPBP/ZMPSTE24/RNF8/MGMT/SFRP2/PNKP/DHX9/XRC…
GOBP_REGULATION_OF_ALTERNATIVE_MRNA_SPLICING_VIA_SPLICEOSOME	GOBP_REGULATION_OF_ALTERNATIVE_MRNA_SPLICING_VIA_SPLICEOSOME	52	-0.704291900939122	-1.62598669717809	0.000241537053132364	0.00976296828207288	0.00842655583860279	2123	tags=40%	list=12%	signal=36%	DDX17/RBM4/HNRNPL/MAGOH/PTBP1/SMU1/TIA1/HNRNPU/RBM25/CELF2/DDX5/REST/RBMX/THRAP3/TRA2B/KHDRBS1/FXR1/SRSF2/PUF60/RNPS1/HNRNPA1
GOBP_POSITIVE_REGULATION_OF_DNA_BIOSYNTHETIC_PROCESS	GOBP_POSITIVE_REGULATION_OF_DNA_BIOSYNTHETIC_PROCESS	73	-0.661345211855751	-1.58901799641831	0.000262102450706177	0.0105059398991393	0.00906782513671195	1177	tags=45%	list=7%	signal=42%	MAPKAPK5/TNKS/GINS3/ATR/NAF1/PNKP/ACD/PARN/NEK2/CHTF8/AURKB/RFC2/RFC5/DKC1/GINS2/MYC/CTNNB1/RFC4/TCP1/CCT3/PTGES3/XRCC5/CCT6A/CCT8/HSP90AB1/CCT7/CCT5/PCNA/HNRNPA1/HSP90AA1/CCT4/CCT2/TNF
GOBP_BINDING_OF_SPERM_TO_ZONA_PELLUCIDA	GOBP_BINDING_OF_SPERM_TO_ZONA_PELLUCIDA	25	-0.791101405398608	-1.62641220378895	0.000278845344125069	0.010945102201309	0.00944687232344079	340	tags=32%	list=2%	signal=31%	B4GALT1/TCP1/CCT3/CCT8/CCT7/CCT5/CCT4/CCT2
GOBP_REGULATION_OF_MORPHOGENESIS_OF_AN_EPITHELIUM	GOBP_REGULATION_OF_MORPHOGENESIS_OF_AN_EPITHELIUM	58	-0.68130284969836	-1.59273230742927	0.000281787645550471	0.010945102201309	0.00944687232344079	1520	tags=24%	list=8%	signal=22%	STOX1/SNAI2/SIX1/PDGFA/BMP7/FOXP1/MAGED1/CTNNB1/SOX9/MDK/PHB2/TNF/SFRP1/CXCL10
GOBP_SPLICEOSOMAL_SNRNP_ASSEMBLY	GOBP_SPLICEOSOMAL_SNRNP_ASSEMBLY	37	-0.728631672204967	-1.59622620847428	0.000282182588935076	0.010945102201309	0.00944687232344079	3221	tags=65%	list=18%	signal=53%	SNRPG/GEMIN7/CD2BP2/GEMIN6/AAR2/SNRPD3/SNRPE/PRPF6/GEMIN2/SART3/PRPF8/PRPF31/PRMT5/SNRPD2/SNRPC/SNRPF/PRPF19/LSM4/TGS1/SRSF10/CLNS1A/LSM2/STRAP/SNRPB
GOBP_POSITIVE_REGULATION_OF_CELL_CYCLE	GOBP_POSITIVE_REGULATION_OF_CELL_CYCLE	276	-0.527971536966756	-1.46640183641935	0.000284398864812393	0.010945102201309	0.00944687232344079	3854	tags=46%	list=21%	signal=36%	KIF3B/SMC5/RARA/PAFAH1B1/LRP5/SLF1/BECN1/BRCA2/DYNC1LI1/CIT/DDX39B/CSPP1/CHEK2/FBXO5/NUDT16/SMOC2/NKX3-1/PSMD10/CCNT1/THOC5/DDX11/ATAD5/CHEK1/NDC80/CDK10/LSM10/THOC1/CPSF3/SASS6/CDC27/HCFC1/CDC16/WNT10B/CUL4A/DTL/SPAST/ROCK2/PKP4/PPP1R10/ANAPC7/PAF1/KIF14/NUMA1/ANAPC11/ANKRD17/NUP62/PLRG1/CDC6/EREG/PKN2/RDX/RHNO1/PLCB1/AURKA/FAM83D/FGFR2/MNAT1/DYNC1H1/PBX1/USP22/RAD51C/AURKB/CDCA5/RAD23A/STOX1/DB…
GOBP_NEGATIVE_REGULATION_OF_LONG_TERM_SYNAPTIC_POTENTIATION	GOBP_NEGATIVE_REGULATION_OF_LONG_TERM_SYNAPTIC_POTENTIATION	11	-0.914577705622588	-1.64144468617612	0.000284436127892646	0.010945102201309	0.00944687232344079	842	tags=36%	list=5%	signal=35%	PTN/APOE/APP/PRNP
GOBP_RESPONSE_TO_MOLECULE_OF_BACTERIAL_ORIGIN	GOBP_RESPONSE_TO_MOLECULE_OF_BACTERIAL_ORIGIN	291	0.541687501615941	1.62873864956938	0.000288150183985451	0.0110000189283335	0.00949427172630426	745	tags=12%	list=4%	signal=12%	S100A7/S100A8/S100A9/SLPI/GJB2/PTGS2/IL36G/CD24/CD68/GJB6/B2M/IL36RN/SOD2/CXCL8/SERPINE1/GSTP1/JUND/CD55/ADM/LYN/S100A14/MIF/IL6/TICAM1/IL1A/CLDN1/IL1B/CAPN2/ADAM9/TRIB1/PPARD/TGFB1/CXCL6/SBNO2/ALPL
GOBP_DETECTION_OF_OTHER_ORGANISM	GOBP_DETECTION_OF_OTHER_ORGANISM	17	-0.851353518611635	-1.64903496828896	0.000292310902111062	0.0110709877098757	0.00955552588417762	596	tags=18%	list=3%	signal=17%	HLA-B/HLA-A/HLA-DRB1
GOBP_REGULATION_OF_PROTEIN_STABILITY	GOBP_REGULATION_OF_PROTEIN_STABILITY	268	-0.530794053299621	-1.4728613639923	0.000296386355479018	0.011137643514485	0.00961305745073395	4920	tags=50%	list=27%	signal=37%	MTMR9/LSS/PTEN/CDC37L1/CCAR2/MDM2/TF/BAG6/USP28/PPIB/KRAS/ADGRV1/GET4/MSX1/CREB1/PRKRA/PEX19/GNL3L/SENP2/USP8/CDC73/DAD1/HDAC8/MCM8/UBL4A/COG7/PER3/DERL1/MUL1/IFT46/TADA3/USP7/TELO2/CDK7/STUB1/CCNH/TAF9B/CCDC88C/BAG2/KAT2A/PDCL3/PIM2/CHEK2/PIN1/PINX1/USP9X/TMEM25/USP33/PARVA/FLOT2/PYCARD/FLOT1/NDC80/NCLN/USP36/PEX2/VHL/CREBL2/DPM2/USP47/HCFC1/WNT10B/SOX4/CASP3/GOLGA7/RPL11/BAG1/QRSL1/CAMLG/APTX/Z…
GOBP_DENDRITIC_CELL_MIGRATION	GOBP_DENDRITIC_CELL_MIGRATION	31	-0.776510220804065	-1.65789379360981	0.000307485323711403	0.0114651504422624	0.00989573330655058	1376	tags=26%	list=8%	signal=24%	CXCR4/GAS6/CCL19/EPS8/CALR/C1QBP/CCL5/HMGB1
GOBP_POSITIVE_REGULATION_OF_TRANSLATION	GOBP_POSITIVE_REGULATION_OF_TRANSLATION	121	-0.59808549155832	-1.53143428989024	0.00032328083067162	0.0119613907348499	0.0103240453131082	2956	tags=47%	list=16%	signal=40%	EIF5A2/FASTKD2/RPL26/SOX4/POLDIP3/EIF2B5/DHX29/IMPACT/PABPC1/RPUSD3/DHX9/EIF2AK4/COA3/UPF3B/POLR2G/POLR2D/TRUB2/LARP6/TARBP2/LARP1/EIF4G2/CSDE1/YBX3/LARP4/CIRBP/MRPS27/RPS9/EIF4A3/PAIP1/EIF5A/EIF3D/UPF3A/USP16/ELAVL1/HNRNPU/EIF4G1/EEF2/VIM/PPP1R15A/CDC123/NGRN/EIF3E/HNRNPD/DHX36/KHDRBS1/EIF2S3/FXR1/RPS4X/C1QBP/SYNCRIP/RBM3/CNBP/CCL5/PRKDC/RPL5/TNF/NPM1
GOBP_REGULATION_OF_WNT_SIGNALING_PATHWAY	GOBP_REGULATION_OF_WNT_SIGNALING_PATHWAY	292	-0.519556838454428	-1.44762954614652	0.000336736919041232	0.0123641571037277	0.0106716786556739	4431	tags=37%	list=25%	signal=28%	RBMS3/SEMA5A/ZNF703/TMEM237/MCC/SENP2/USP8/MKS1/CDC73/PPP2CA/CSNK1G3/FZD7/NOTCH1/LATS1/PFDN5/FOXO3/TMEM64/TSC2/CCDC88C/SCYL2/IFT80/HDAC1/NKX2-5/PIN1/CSNK1A1/TLE3/FUZ/ANKRD6/RBX1/TNKS/WLS/NLE1/USP47/SOX7/KREMEN1/WNT10B/LEF1/SOX4/RNF43/CBY1/SFRP2/SULF1/SPIN1/DEPDC1B/BAMBI/CHD8/HMGXB4/SULF2/C12orf43/GPRC5B/PTK7/MDFI/ILK/TCF7L1/SHISA2/WNK1/SFRP4/UBAC2/FGFR2/TBL1XR1/VPS35/SOST/SMARCA4/FRZB/SNX3/CDH3/C…
GOBP_REGULATION_OF_CELL_CYCLE_PHASE_TRANSITION	GOBP_REGULATION_OF_CELL_CYCLE_PHASE_TRANSITION	350	-0.499956450469962	-1.41100018527732	0.0003429495956849	0.0124968754185179	0.0107862297079844	3688	tags=41%	list=21%	signal=33%	MEN1/DYNC1LI1/IK/DDX39B/TIPRL/CHEK2/FBXO5/CDKN2C/ECD/PINX1/BTN2A2/SPDL1/NKX3-1/NSUN2/BRD7/THOC5/MUS81/ATAD5/NEK6/CHEK1/NDC80/LCMT1/CDK10/ATR/LSM10/THOC1/UIMC1/RPL26/USP47/CPSF3/SASS6/ING4/BRCA1/CDC27/FHL1/CDC16/WNT10B/CUL4A/DTL/PPP1R10/ANAPC7/ERCC3/CDC45/PAF1/PSME3/KIF14/MSH2/ANAPC11/CDK5RAP3/EIF2AK4/CDKN1C/ZWILCH/TP53/CDC26/GIGYF2/CEP63/ANKRD17/CCNG1/ANLN/PLRG1/RNASEH2B/CDC6/GTSE1/RDX/TPRA1/NAE1…
GOBP_STEM_CELL_DIFFERENTIATION	GOBP_STEM_CELL_DIFFERENTIATION	194	-0.558224092553433	-1.51946787207296	0.000346262687767187	0.0125227332944374	0.0108085480059659	1804	tags=23%	list=10%	signal=21%	FGFR2/NUDT21/LTBP3/ZFP36L2/FRZB/NRG1/OSR1/RBPJ/WNT10A/PEF1/SEMA3B/UFL1/SNAI2/MTF2/LRP6/SIX1/TCOF1/EFNB1/TEAD2/OCIAD1/PHF5A/BMP7/HNRNPU/STAT3/PTN/PSMD11/HSPA9/CDK6/REST/PWP1/FZD1/NOLC1/JAG1/EPCAM/EIF2AK2/CTNNB1/SOX9/YAP1/DHX36/XRCC5/PRKDC/FGF19/A2M/SFRP1
GOBP_SISTER_CHROMATID_COHESION	GOBP_SISTER_CHROMATID_COHESION	48	-0.702368256067709	-1.59805457007055	0.000353010970994263	0.0126715132125553	0.010936962054999	4095	tags=65%	list=23%	signal=50%	HDAC8/BUB1/PDS5B/SMC5/SLF1/CTCF/POGZ/DSCC1/PDS5A/DDX11/NIPBL/TNKS/STAG1/MCMBP/WAPL/CHTF8/RAD51C/CDCA5/BOD1/ATRX/SFPQ/FEN1/PLK1/KIF22/SMC3/CTNNB1/PPP2R1A/SMC1A/RAD21/CDC20/PHB2
GOBP_SPINDLE_ASSEMBLY	GOBP_SPINDLE_ASSEMBLY	114	-0.602969037881853	-1.53157196471749	0.000359337711133396	0.0128030695596417	0.0110505101965701	3600	tags=47%	list=20%	signal=38%	MISP/CHEK2/FBXO5/CHMP1A/HAUS6/NEK6/TNKS/NDC80/MAP9/HAUS4/WRAP73/RNF4/KIF4A/TUBGCP2/SAC3D1/NUMA1/STAG1/OFD1/NEK2/CEP63/RCC1/MYBL2/DRG1/MAPRE1/AURKA/DYNC1H1/LSM14A/AURKB/HDAC3/RACGAP1/KIF23/KIF2A/KIFC1/PRC1/POLDIP2/MZT1/BCCIP/AAAS/HNRNPU/SENP6/TPR/NCOR1/ASPM/PLK1/KPNB1/SMC3/SMC1A/CCNB2/TPX2/HSPA1B/CDC20/RPS3/HSPA1A/TUBB
GOBP_WOUND_HEALING	GOBP_WOUND_HEALING	361	0.51198525371894	1.59891860193636	0.000362956696545989	0.0128369243410751	0.011079730736667	909	tags=16%	list=5%	signal=16%	SPRR3/S100A8/ANXA1/SERPINB2/KRT6A/CLDN4/SERPINE1/HBEGF/PLAT/HSPB1/MYL12A/PPL/CFLAR/CYP4F11/FN1/SDC4/LYN/PLA2G4A/SDC1/HMOX1/IL6/VEGFA/SERPINA1/EVPL/ACTB/IL1A/DSP/DUOX2/CLDN1/GRHL3/CDKN1A/CHMP4B/PHLDB2/CHMP1B/PLAU/ARL8B/SMAD3/ALOX12/CEACAM1/F11R/PLSCR1/PLAUR/PPARD/ERBB3/OCLN/TGFB1/RHOC/MYH9/CHMP2B/PLEC/F3/ELK3/DUOX1/MMP12/CD44/IL24/SLC7A11/EPPK1
GOBP_METAPHASE_ANAPHASE_TRANSITION_OF_CELL_CYCLE	GOBP_METAPHASE_ANAPHASE_TRANSITION_OF_CELL_CYCLE	63	-0.665290642950684	-1.57101755704809	0.000385180303637311	0.0133467610780658	0.0115197780264561	4314	tags=63%	list=24%	signal=48%	CDC23/GEN1/TTK/BUB1/ANAPC4/DYNC1LI1/IK/FBXO5/SPDL1/TACC3/NEK6/NDC80/LCMT1/CDC27/CDC16/ANAPC7/ANAPC11/ZWILCH/CDC26/CDC6/AURKB/CENPE/DLGAP5/ANAPC15/PCID2/TRIP13/CDT1/PSMG2/TPR/ZWINT/MAD2L2/PLK1/BUB3/ANAPC5/MAD2L1/DUSP1/UBE2C/CCNB1/CENPF/RAD21
GOBP_MITOCHONDRIAL_TRANSLATION	GOBP_MITOCHONDRIAL_TRANSLATION	68	-0.66891779533962	-1.59144693680861	0.00038672308188953	0.0133467610780658	0.0115197780264561	3404	tags=59%	list=19%	signal=48%	TRMT10C/MPV17L2/MALSU1/CDK5RAP1/MRPS15/GFM1/FASTKD2/IARS2/MRPS6/GATC/QRSL1/RPUSD3/COA3/MRPL2/SARS2/TACO1/MTIF2/TRUB2/NOA1/MRPS16/MRPL44/YARS2/PTCD3/MRPS27/MTG1/MRPS28/MRPS12/TSFM/LRPPRC/MRPL51/MRPL16/MRPS2/MRPS7/MRPS18B/NGRN/MRPS34/MRPL47/C1QBP/SHMT2/TUFM
GOBP_POSITIVE_REGULATION_OF_MRNA_METABOLIC_PROCESS	GOBP_POSITIVE_REGULATION_OF_MRNA_METABOLIC_PROCESS	110	-0.60439864655541	-1.52759825620868	0.00038712763175114	0.0133467610780658	0.0115197780264561	4186	tags=55%	list=23%	signal=42%	CELF1/METTL16/PATL1/CNOT6L/METTL14/NUP98/CNOT3/DCP1B/CNOT8/RBMXL1/TNRC6A/EXOSC8/TTC5/DAZAP1/EXOSC2/ZC3H12A/EXOSC9/ROCK2/LSM1/PABPC1/PAF1/TARDBP/DHX9/PARN/SNW1/NT5C3B/POLR2G/EXOSC7/POLR2D/GIGYF2/CNOT2/EXOSC3/CSDE1/TNRC6B/NUDT21/CIRBP/DCPS/ZFP36L2/EXOSC5/PNPT1/SF3B4/SNRNP70/PAIP1/HSF1/ROCK1/HNRNPU/PRPF19/CNOT7/RBMX/NCBP2/THRAP3/TRA2B/HNRNPD/ZFP36L1/DHX36/SYNCRIP/BTG2/RBM3/NCL/HSPA8
GOBP_NEGATIVE_REGULATION_OF_STEROID_METABOLIC_PROCESS	GOBP_NEGATIVE_REGULATION_OF_STEROID_METABOLIC_PROCESS	23	-0.804134337198248	-1.63410973816598	0.000391071221653257	0.0133467610780658	0.0115197780264561	1372	tags=35%	list=8%	signal=32%	SNAI2/ATP1A1/INSIG1/REST/SOD1/APOE/DKK3/FGF19
GOBP_CENTRAL_NERVOUS_SYSTEM_NEURON_DEVELOPMENT	GOBP_CENTRAL_NERVOUS_SYSTEM_NEURON_DEVELOPMENT	63	-0.664767745305357	-1.56978278636546	0.000391246010812323	0.0133467610780658	0.0115197780264561	2753	tags=25%	list=15%	signal=22%	NIN/CDH11/EPHB6/HPRT1/NRP2/FGFR2/TSKU/UBB/TCTN1/RAC3/HSP90AB1/NTRK2/BTG2/HSP90AA1/C12orf57/NFIB
GOBP_SPERM_EGG_RECOGNITION	GOBP_SPERM_EGG_RECOGNITION	31	-0.771498372356598	-1.64719321013653	0.000426893873085305	0.0144602783770445	0.012480870537053	340	tags=26%	list=2%	signal=25%	B4GALT1/TCP1/CCT3/CCT8/CCT7/CCT5/CCT4/CCT2
GOBP_HISTONE_METHYLATION	GOBP_HISTONE_METHYLATION	135	-0.585079603655834	-1.52337545539248	0.000437118335203756	0.01462002792752	0.0126187526307339	4924	tags=52%	list=27%	signal=38%	CXXC1/WDR82/SETD6/PYGO2/SUV39H1/ASH2L/RRP8/EZH2/PRMT7/SMYD5/EHMT1/RNF20/EED/PHF1/NFYC/JMJD4/PRMT6/MEN1/CTCF/TTLL12/SUV39H2/MYB/SETD3/SUPT6H/CHTOP/KDM4A/IWS1/BRCA1/HCFC1/SMYD2/PHF19/ARID4A/PAF1/NFYB/COPRS/SNW1/SMYD3/KANSL2/NELFA/NTMT1/NELFE/KMT2A/SETD5/KDM6A/KDM1A/EHMT2/ARID4B/SUZ12/KAT8/DPY30/MCRS1/PIH1D1/PHF20/PAGR1/MTF2/WDR61/KMT2E/KMT5B/PRMT5/NSD1/WDR5/RIF1/ATRX/DNMT1/TRMT112/PWP1/CTNNB1/FBL/S…
GOBP_TELOMERASE_RNA_LOCALIZATION	GOBP_TELOMERASE_RNA_LOCALIZATION	19	-0.825175221646138	-1.63025906081363	0.000437688985771907	0.01462002792752	0.0126187526307339	739	tags=63%	list=4%	signal=61%	DKC1/RUVBL1/RUVBL2/TCP1/CCT3/NHP2/CCT6A/CCT8/CCT7/CCT5/CCT4/CCT2
GOBP_TRANSLATIONAL_ELONGATION	GOBP_TRANSLATIONAL_ELONGATION	46	-0.701909327933308	-1.59593564280389	0.000467766804675049	0.0155169540033585	0.0133929021970119	3376	tags=54%	list=19%	signal=44%	DPH7/DPH5/ABTB1/GFM1/EIF5A2/EEF2K/EEFSEC/SECISBP2/ASCC3/DPH2/DPH1/MRPL44/NEMF/EIF4A3/HBS1L/EEF1B2/SRP9/EIF5A/TSFM/USP16/EEF2/EEF1D/EEF1G/EEF1A1/TUFM
GOBP_ANTIGEN_PROCESSING_AND_PRESENTATION_OF_EXOGENOUS_PEPTIDE_ANTIGEN_VIA_MHC_CLASS_II	GOBP_ANTIGEN_PROCESSING_AND_PRESENTATION_OF_EXOGENOUS_PEPTIDE_ANTIGEN_VIA_MHC_CLASS_II	27	-0.76918026366753	-1.60487280769035	0.000473418168571783	0.0155968588413033	0.0134618691913995	753	tags=37%	list=4%	signal=36%	CTSF/HLA-DQB1/HLA-DMA/HLA-DPB1/HLA-DQA1/HLA-DRB5/HLA-DPA1/HLA-DRB1/HLA-DRA/CD74
GOBP_PROTEIN_LOCALIZATION_TO_CHROMOSOME_TELOMERIC_REGION	GOBP_PROTEIN_LOCALIZATION_TO_CHROMOSOME_TELOMERIC_REGION	28	-0.75943637869276	-1.59632180806469	0.00049256885442642	0.0160505047971234	0.013853417424194	1211	tags=64%	list=7%	signal=60%	TNKS/ATR/ZNF827/ACD/TERF2IP/NABP2/ATRX/DKC1/TERF1/TCP1/CCT3/XRCC5/CCT6A/CCT8/CCT7/CCT5/CCT4/CCT2
GOBP_NUCLEAR_TRANSCRIBED_MRNA_CATABOLIC_PROCESS	GOBP_NUCLEAR_TRANSCRIBED_MRNA_CATABOLIC_PROCESS	113	-0.604794068732348	-1.53057260089696	0.000493861686065334	0.0160505047971234	0.013853417424194	4426	tags=55%	list=25%	signal=42%	DCP1A/ETF1/LSM7/NBAS/CASC3/TTC37/PATL1/CNOT6L/CNOT3/DCP1B/GSPT2/CNOT8/EXOSC10/TNRC6A/EXOSC8/SSB/EXOSC2/SECISBP2/ZC3H12A/EXOSC9/XRN1/LSM1/PABPC1/DHX9/PARN/UPF3B/PNRC2/NT5C3B/POLR2G/EXOSC7/POLR2D/CNOT2/EXOSC3/CSDE1/TNRC6B/DCPS/ZFP36L2/MAGOH/EXOSC5/GSPT1/PCID2/EIF4A3/PAIP1/EXOSC4/UPF3A/HNRNPU/MRTO4/DDX5/LSM4/MAGOHB/CNOT7/NCBP2/EIF3E/THRAP3/HNRNPD/ZFP36L1/DHX36/SYNCRIP/XRN2/BTG2/RNPS1/HNRNPAB
GOBP_REGULATION_OF_NUCLEASE_ACTIVITY	GOBP_REGULATION_OF_NUCLEASE_ACTIVITY	21	-0.794781068259415	-1.58914913146189	0.00050649864211286	0.0163507279769319	0.0141125442917211	760	tags=38%	list=4%	signal=37%	ABCE1/TERF1/PCNA/HMGB2/HMGB1/RPS3/HSPA1A/NPM1
GOBP_RESPONSE_TO_WOUNDING	GOBP_RESPONSE_TO_WOUNDING	466	0.468509001089296	1.51008323117056	0.000511768620083097	0.0164107137506646	0.0141643188604052	915	tags=15%	list=5%	signal=15%	SPRR3/S100A8/ANXA1/SERPINB2/SPP1/KRT6A/KLK8/CLDN4/SOD2/KLK6/RAC1/SERPINE1/HBEGF/PLAT/HSPB1/ADM/MYL12A/PPL/CFLAR/TMPRSS4/BNIP3/CYP4F11/KLF4/FN1/SDC4/LYN/INHBA/PLA2G4A/SDC1/HMOX1/IL6/VEGFA/SERPINA1/EVPL/ACTB/IL1A/DSP/DUOX2/CLDN1/GRHL3/CDKN1A/CHMP4B/PHLDB2/CHMP1B/ABHD2/PLAU/ARL8B/SMAD3/ALOX12/CEACAM1/F11R/PLSCR1/PLAUR/GRN/PPARD/ERBB3/OCLN/TGFB1/RHOC/MYH9/CHMP2B/PLEC/MAP2K1/F3/ELK3/DUOX1/MMP12/CD44/I…
GOBP_IMMUNE_RESPONSE_TO_TUMOR_CELL	GOBP_IMMUNE_RESPONSE_TO_TUMOR_CELL	20	-0.802914740461644	-1.59384576325493	0.000529778474767244	0.0168757249247049	0.0145656765735937	205	tags=20%	list=1%	signal=20%	HLA-A/HMGB1/HSPD1/HLA-DRB1
GOBP_MRNA_SPLICE_SITE_SELECTION	GOBP_MRNA_SPLICE_SITE_SELECTION	29	-0.759105210858084	-1.60171158297407	0.000536468635970429	0.0169764088093274	0.0146525782566993	3433	tags=76%	list=19%	signal=61%	PRPF39/PTBP2/SETX/SLU7/SRSF6/SFSWAP/SRSF5/LUC7L/SF3A1/SF3A2/SF1/LUC7L3/ISY1/LUC7L2/SNRPC/SRSF1/SF3A3/CELF2/SRSF9/SRSF10/PSIP1/PUF60
GOBP_SOMATIC_DIVERSIFICATION_OF_IMMUNE_RECEPTORS	GOBP_SOMATIC_DIVERSIFICATION_OF_IMMUNE_RECEPTORS	70	-0.647734267652178	-1.54796134530007	0.000541141015781018	0.0170123417379523	0.0146835924749937	3365	tags=41%	list=19%	signal=34%	ADAR/ATAD5/SUPT6H/THOC1/LEF1/RNF8/LIG1/SAMHD1/MSH2/ERCC1/BCL11B/EXOSC3/IL27RA/CTNNBL1/KMT5B/RNF168/HMCES/CD40/TFRC/RIF1/MSH6/NBN/MAD2L2/YY1/UNG/PRKDC/HMGB2/HMGB1/HSPD1
GOBP_RESPONSE_TO_FUNGUS	GOBP_RESPONSE_TO_FUNGUS	44	0.820696794360279	1.92667509729227	0.000547670387195006	0.017105808846805	0.0147642652569863	376	tags=14%	list=2%	signal=13%	S100A8/S100A9/S100A12/C10orf99/IL36RN/RNASE7
GOBP_STRESS_RESPONSE_TO_METAL_ION	GOBP_STRESS_RESPONSE_TO_METAL_ION	13	-0.879384551615598	-1.62678139844579	0.000561921441250365	0.0174376911768662	0.0150507175843222	1331	tags=62%	list=7%	signal=57%	MT1M/MT1F/HSPA5/MT2A/PARK7/MT1E/MT1H/MT1G
GOBP_REGULATION_OF_PROTEIN_CATABOLIC_PROCESS	GOBP_REGULATION_OF_PROTEIN_CATABOLIC_PROCESS	356	-0.494958409563232	-1.39696152539368	0.000566002297382991	0.0174517375026422	0.0150628411665217	3659	tags=33%	list=20%	signal=27%	BAG2/RNF14/RHBDD3/TRIB2/UBXN2A/PTK2/PDCL3/CHEK2/PIN1/CSNK1A1/COMMD1/RNF40/PSMD10/RNF19A/UBE2K/RNF41/ARAF/NUDT15/RBX1/SERPINE2/PCSK9/PSMC1/VPS28/PSMC3/WNT10B/DTL/SGTA/UBXN1/UCHL5/RPL11/CAMLG/ARIH2/PSME3/CDK5RAP3/TMTC3/SNCA/UBE3A/SNF8/CYP51A1/SORL1/PSMD14/BAG5/PBK/OAZ2/SUMO1/RCHY1/TAF9/SH3RF1/RDX/AURKA/FAM83D/PSMC6/VPS35/DDB1/CDK2/NRG1/SNX3/PSMC4/TRIB3/RAD23A/USP13/FBXL5/UFL1/SUMO2/ATRAID/SMARCC1/S…
GOBP_REGULATION_OF_NUCLEAR_DIVISION	GOBP_REGULATION_OF_NUCLEAR_DIVISION	123	-0.588297135008235	-1.50915814557404	0.000588096284952154	0.0180174721695533	0.0155511347492544	3683	tags=43%	list=20%	signal=35%	DYNC1LI1/IK/FBXO5/PIN1/AURKAIP1/SPDL1/TOM1L1/CHEK1/NDC80/LCMT1/CDC27/CDC16/ANAPC7/ANAPC11/CDCA2/ZWILCH/NEK2/RCC1/NUP62/EREG/PLCB1/AURKA/RAD1/AURKB/DLGAP5/ANAPC15/PCID2/TRIP13/RAD51AP1/PRMT5/CDT1/PSMG2/IGF2/BMP7/TPR/NUSAP1/PHIP/ZWINT/KIF20B/PKMYT1/MAD2L2/PLK1/BUB3/ANAPC5/MAD2L1/CALR/DUSP1/MKI67/CCNB1/CENPF/RAD21/CDC20/TNF
GOBP_POSITIVE_REGULATION_OF_PHOSPHOPROTEIN_PHOSPHATASE_ACTIVITY	GOBP_POSITIVE_REGULATION_OF_PHOSPHOPROTEIN_PHOSPHATASE_ACTIVITY	19	-0.819757127716677	-1.61955479281195	0.000598470547905647	0.0180996531147364	0.0156220662839524	1686	tags=32%	list=9%	signal=29%	SLC39A10/CALM3/PPP1R15A/PPP1R12A/CALM2/HSP90AB1
GOBP_RESPONSE_TO_TOPOLOGICALLY_INCORRECT_PROTEIN	GOBP_RESPONSE_TO_TOPOLOGICALLY_INCORRECT_PROTEIN	151	-0.57269164043422	-1.51201623695112	0.000598951978343191	0.0180996531147364	0.0156220662839524	2662	tags=39%	list=15%	signal=34%	CREB3L4/TMBIM6/OPTN/MANF/DNAJB12/CDK5RAP3/OS9/VAPB/DERL2/HSPA4L/SDF2L1/UBE2J2/PTPN1/DNAJB14/F12/BAK1/ATF6B/TBL2/DAXX/ERLEC1/PTPN2/EDEM2/HSPA14/EIF2S1/AUP1/RNF5/HSPA4/UFL1/FAF2/HSF1/DDRGK1/VCP/BAX/COPS5/PIK3R1/TMED2/HSPA5/HSPA9/PPP1R15A/DDIT3/BAG3/BFAR/HSPA2/RHBDD2/DNAJB1/EIF2AK2/HSPE1/HSPA6/HSP90AB1/TM7SF3/HSPH1/CCND1/DNAJA1/HSP90AA1/HSPA1B/HSPD1/HSPA1A/HSPA8/SERPINH1
GOBP_MICROTUBULE_CYTOSKELETON_ORGANIZATION_INVOLVED_IN_MITOSIS	GOBP_MICROTUBULE_CYTOSKELETON_ORGANIZATION_INVOLVED_IN_MITOSIS	143	-0.580459304778533	-1.51850572436326	0.000602067463276055	0.0180996531147364	0.0156220662839524	4182	tags=52%	list=23%	signal=40%	TTK/PSRC1/CLTC/TUBG2/DYNLT1/KIF3B/PAFAH1B1/DCTN1/SPC25/KIF11/MISP/CHEK2/GJA1/SPDL1/TACC3/CHMP1A/NEK6/TNKS/NDC80/TACC1/MAP9/SPAST/WRAP73/KIF4A/DCTN2/NUMA1/STAG1/OFD1/NEK2/RCC1/NUP62/MYBL2/DRG1/AURKA/DYNC1H1/LSM14A/AURKB/CENPE/RACGAP1/TUBG1/DLGAP5/CENPH/KIF23/ITGB1/NUF2/KIF2A/NSFL1C/VCP/KIFC1/NDE1/CKAP5/PRC1/POLDIP2/MZT1/BCCIP/AAAS/HNRNPU/TPR/RAE1/CENPA/NUSAP1/PLK1/NUDC/KPNB1/SMC3/MAD2L1/SMC1A/TPX2…
GOBP_MEIOTIC_CELL_CYCLE_PROCESS	GOBP_MEIOTIC_CELL_CYCLE_PROCESS	148	-0.570490695586562	-1.49733151853455	0.000675354466683784	0.0201505318617275	0.0173922087017515	5645	tags=53%	list=31%	signal=37%	CCNE2/TOP2B/FOXJ2/BRIP1/UBR2/FANCD2/ATM/FANCM/PSMC3IP/ZCWPW1/BUB1B/FANCA/RAD54L/MLH3/CDC25C/MSX2/BAG6/RAD51D/RAD51/MSX1/MLH1/KIF18A/FIGNL1/NDC1/TTK/NCAPD3/ZSCAN21/BUB1/RNF212/TUBG2/RAD54B/ING2/BRCA2/SYCP2/FBXO5/CCNA1/NCAPH2/NSUN2/MUS81/NDC80/MND1/ERCC4/SLC2A8/ERCC1/NCAPH/EREG/RAD50/PLCB1/AURKA/EHMT2/RAD1/NCAPD2/RAD51C/P3H4/KLHDC3/TUBG1/TRIP13/RAD51AP1/NUF2/UBB/PSMD13/ATRX/MSH6/SMC2/CDC25B/ASPM/PL…
GOBP_REGULATION_OF_CHROMOSOME_SEPARATION	GOBP_REGULATION_OF_CHROMOSOME_SEPARATION	68	-0.659824245567109	-1.56981213798729	0.000679344500811285	0.0201505318617275	0.0173922087017515	4314	tags=63%	list=24%	signal=48%	CDC23/GEN1/TTK/BUB1/ANAPC4/DYNC1LI1/IK/FBXO5/SPDL1/TACC3/NEK6/NDC80/LCMT1/CDC27/CDC16/ANAPC7/NUMA1/ANAPC11/ZWILCH/CDC26/CDC6/AURKB/CENPE/DLGAP5/ANAPC15/PCID2/TRIP13/CDT1/CSNK2A1/PSMG2/TPR/ZWINT/MAD2L2/PLK1/BUB3/ANAPC5/MAD2L1/DUSP1/UBE2C/CCNB1/PTTG1/CENPF/RAD21
GOBP_CYTOPLASMIC_TRANSLATIONAL_INITIATION	GOBP_CYTOPLASMIC_TRANSLATIONAL_INITIATION	26	-0.766887191890684	-1.59477603046066	0.000682855861426525	0.0201505318617275	0.0173922087017515	1340	tags=58%	list=7%	signal=53%	EIF4A1/EIF3I/RPL13A/EIF4A2/EIF3D/DENR/EIF2S2/EIF4G1/EIF3M/EIF4H/EIF4B/EIF5/SLBP/EIF3A/EIF2S3
GOBP_DNA_REPLICATION_INITIATION	GOBP_DNA_REPLICATION_INITIATION	37	-0.711786538683758	-1.55932327845144	0.000713208215578337	0.0209178751032427	0.0180545134932026	3374	tags=62%	list=19%	signal=51%	POLA2/PRIM2/GINS3/PRIM1/CDC45/ORC3/ORC4/NOC3L/LRWD1/CDC6/ORC5/CDK2/MCM6/ORC6/CDT1/TOPBP1/MCM4/MCM2/NBN/GMNN/MCM3/MCM5/MCM7
GOBP_ESTABLISHMENT_OF_PROTEIN_LOCALIZATION_TO_ORGANELLE	GOBP_ESTABLISHMENT_OF_PROTEIN_LOCALIZATION_TO_ORGANELLE	387	-0.493579223411462	-1.40255139543806	0.000722026581936397	0.0209726087463766	0.0181017548737738	3164	tags=34%	list=18%	signal=29%	KPNA4/GRPEL1/NIPBL/TRAM1/POM121C/PEX10/ZPR1/USP36/PEX2/NUP155/SRPRA/TIMM17B/VPS28/BCS1L/NUP85/HAX1/ZC3H12A/SGTA/PAM16/IPO9/PPP1R10/TNPO1/TIMM21/ZNF827/ARIH2/TARDBP/DNAJC15/NCOA4/ACD/NUP93/SRP54/SNF8/SORL1/LAMP5/UBE2J2/TP53/FIS1/TIMM10/TSPAN17/LRWD1/NUP62/TOMM34/NUP58/UBE2D3/HYAL2/SUMO1/VPS25/TIMM17A/PKIG/TIMM13/KPNA3/ING1/RANBP2/BAG4/IPO5/PMPCA/RANGRF/HDAC3/IPO7/PIH1D1/SEC13/PEX5/GNPTAB/HSPA4/HTR…
GOBP_CELL_CYCLE_CHECKPOINT_SIGNALING	GOBP_CELL_CYCLE_CHECKPOINT_SIGNALING	158	-0.562330662917255	-1.4964412137099	0.000723794813284515	0.0209726087463766	0.0181017548737738	5729	tags=62%	list=32%	signal=43%	PML/BABAM1/ZNF830/APC/E2F1/BRIP1/XRCC3/FANCD2/CRADD/ZW10/ATM/CRY1/FBXO4/DONSON/CASP2/BUB1B/RFWD3/MAD2L1BP/RPS27L/KLHL22/CCAR2/MDM2/USP28/RPA2/BRCC3/TIPIN/FBXO31/NEK11/GEN1/TTK/BUB1/INIP/TAOK1/RAD17/DYNC1LI1/IK/DDX39B/TIPRL/CHEK2/SPDL1/NSUN2/THOC5/MUS81/CHEK1/NDC80/LCMT1/ATR/THOC1/UIMC1/RPL26/BRCA1/CUL4A/DTL/PPP1R10/CDC45/MSH2/CDK5RAP3/EIF2AK4/ZWILCH/TP53/GIGYF2/CEP63/CCNG1/RNASEH2B/CDC6/GTSE1/NAE…
GOBP_ORGANIC_CYCLIC_COMPOUND_CATABOLIC_PROCESS	GOBP_ORGANIC_CYCLIC_COMPOUND_CATABOLIC_PROCESS	427	-0.487928643347915	-1.39975372617019	0.000761265445376867	0.0219262682171421	0.0189248718346446	4435	tags=42%	list=25%	signal=33%	PDE5A/DCP1A/EXOSC1/CDADC1/ETF1/LSM7/NBAS/CASC3/PDE7A/ENTPD2/TRAF5/SULT1E1/CELF1/TTC37/METTL16/PATL1/CNOT6L/NUDT10/NUDT1/DPYSL2/TRAF3IP2/AIFM1/SUPV3L1/REXO4/METTL14/AGO3/CNOT3/LSM5/DCP1B/GSPT2/ACOT7/CNOT8/EXOSC10/NUDT16/DEDD2/RNH1/MAOB/ZCCHC17/ZCCHC8/RBM10/NSUN2/MUS81/GALT/TRAF2/TNRC6A/EXOSC8/NUDT15/SND1/TTC5/ZC3H18/ZPR1/ALDH6A1/TBRG4/FASTKD2/SSB/PON3/EXOSC2/SECISBP2/NAF1/DERA/YWHAH/ZC3H12A/EXOSC9…
GOBP_MONOCYTE_DIFFERENTIATION	GOBP_MONOCYTE_DIFFERENTIATION	34	-0.728770688233643	-1.57740922674266	0.000777265550361967	0.0222538529597682	0.0192076148535564	823	tags=24%	list=5%	signal=22%	FOXP1/CDK6/MYC/ZFP36L1/JUN/HLA-DRB1/MT1G/CD74
GOBP_DEFENSE_RESPONSE_TO_FUNGUS	GOBP_DEFENSE_RESPONSE_TO_FUNGUS	34	0.869096117046649	1.96455488627445	0.000784917964280715	0.022339972829528	0.0192819461296988	376	tags=18%	list=2%	signal=17%	S100A8/S100A9/S100A12/C10orf99/IL36RN/RNASE7
GOBP_REGULATION_OF_DNA_REPLICATION	GOBP_REGULATION_OF_DNA_REPLICATION	121	-0.58423988639401	-1.49598177547184	0.000792816028333839	0.0223757718431194	0.0193128447640361	4558	tags=58%	list=25%	signal=43%	SMARCAL1/LIG3/TIPIN/CHTF18/LPIN1/SENP2/TSPYL2/PPP2CA/POLG2/KAT7/GINS4/RFC3/RAD17/MEAF6/GINS1/BRCA2/FBXO5/DSCC1/PDS5A/ZBTB38/ATAD5/GINS3/ATR/ATF1/UCHL5/ZMPSTE24/ORC3/DHX9/INO80E/TP53/ANKRD17/WAPL/CDC6/EREG/CHTF8/TIMELESS/ORC5/EHMT2/RBBP6/CDK2/POLE3/MCRS1/GTPBP4/DBF4/RFC2/CDT1/CCNA2/RFC5/BAZ1A/CHRAC1/SMARCA5/ATRX/CCDC88A/NBN/CDK1/EGFR/GMNN/GINS2/YY1/STOML2/SMC3/RUVBL1/RFC4/TERF1/RUVBL2/PPP2R1A/ID3/…
GOBP_POSITIVE_REGULATION_OF_CELL_CYCLE_PROCESS	GOBP_POSITIVE_REGULATION_OF_CELL_CYCLE_PROCESS	202	-0.544704296542416	-1.48680952912826	0.000795479622697175	0.0223757718431194	0.0193128447640361	3854	tags=49%	list=21%	signal=39%	KIF3B/SMC5/LRP5/SLF1/BECN1/DYNC1LI1/CIT/DDX39B/CSPP1/CHEK2/FBXO5/NUDT16/THOC5/DDX11/ATAD5/NDC80/CDK10/LSM10/THOC1/CPSF3/SASS6/CDC27/CDC16/WNT10B/CUL4A/DTL/SPAST/ROCK2/PKP4/PPP1R10/ANAPC7/PAF1/KIF14/NUMA1/ANAPC11/ANKRD17/NUP62/PLRG1/CDC6/EREG/PKN2/RDX/RHNO1/PLCB1/AURKA/FAM83D/DYNC1H1/PBX1/RAD51C/AURKB/CDCA5/STOX1/DBF4/PAGR1/RACGAP1/TFDP1/DLGAP5/PCID2/RAD51AP1/KIF23/KMT2E/NSFL1C/DDRGK1/CCND3/CDT1/P…
GOBP_POSITIVE_REGULATION_OF_RESPONSE_TO_TUMOR_CELL	GOBP_POSITIVE_REGULATION_OF_RESPONSE_TO_TUMOR_CELL	10	-0.895435175873644	-1.59147525451715	0.000812130455823483	0.0227113226308776	0.0196024633890319	39	tags=30%	list=0%	signal=30%	PVR/HSPD1/HLA-DRB1
GOBP_ESTABLISHMENT_OF_PROTEIN_LOCALIZATION_TO_TELOMERE	GOBP_ESTABLISHMENT_OF_PROTEIN_LOCALIZATION_TO_TELOMERE	16	-0.842990902329718	-1.61543951206347	0.000857224226082567	0.0238338065170933	0.0205712950877374	1211	tags=69%	list=7%	signal=64%	NABP2/DKC1/TERF1/TCP1/CCT3/CCT6A/CCT8/CCT7/CCT5/CCT4/CCT2
GOBP_REGULATION_OF_RESPONSE_TO_TUMOR_CELL	GOBP_REGULATION_OF_RESPONSE_TO_TUMOR_CELL	17	-0.832051148080644	-1.61164711085885	0.000865937856449732	0.0238817834299161	0.0206127046389297	224	tags=24%	list=1%	signal=23%	CALM2/HMGB1/HSPD1/HLA-DRB1
GOBP_GRANULOCYTE_MIGRATION	GOBP_GRANULOCYTE_MIGRATION	133	0.640052153071488	1.7343126751244	0.000868879854518779	0.0238817834299161	0.0206127046389297	479	tags=11%	list=3%	signal=11%	S100A7/S100A8/S100A9/ANXA1/S100A12/LGALS3/IL23A/CCL20/CXCL8/RAC1/CD177/S100A14/CXCL17/IL1A/IL1B
GOBP_REGULATION_OF_POTASSIUM_ION_TRANSPORT	GOBP_REGULATION_OF_POTASSIUM_ION_TRANSPORT	75	-0.637338815516576	-1.54219963270996	0.000919238434088188	0.0251223685679783	0.0216834711964343	1984	tags=17%	list=11%	signal=15%	SUMO1/WNK1/KCNN4/ITGB1/KIF5B/AKAP9/KLHL24/YWHAE/CAV1/PRNP/ATP1B3/TREM2/GAL
GOBP_LEUKOCYTE_CHEMOTAXIS	GOBP_LEUKOCYTE_CHEMOTAXIS	206	0.571728570991886	1.61508388631719	0.000945639904398974	0.0256978979670004	0.0221802187508151	340	tags=9%	list=2%	signal=9%	S100A7/S100A8/S100A9/ANXA1/S100A12/C10orf99/LGALS3/IL23A/CCL20/CXCL8/RAC1/SERPINE1/LYN/S100A14/MIF/IL6/CXCL17/VEGFA
GOBP_LEUKOCYTE_MEDIATED_IMMUNITY	GOBP_LEUKOCYTE_MEDIATED_IMMUNITY	388	-0.492431495303865	-1.40026414174389	0.000965936090808311	0.0259837896927704	0.0224269759379115	2348	tags=15%	list=13%	signal=14%	HPRT1/LYST/ERCC1/BTN3A2/CRK/WDR1/HLA-DQA2/SNX4/DDX1/EXOSC3/C1RL/PTGDS/C3/IL27RA/JAGN1/GNL1/EMP2/KMT2E/KMT5B/KIF5B/ADORA2B/RNF168/DDX21/HMCES/SPON2/CD40/CTSH/TFRC/C1R/RIF1/MSH6/NBN/SNX6/HLA-B/HLA-DQB1/MAD2L2/TUBB4B/JAG1/BST2/UNG/DHX36/HLA-DMA/C1QBP/CADM1/HLA-A/LAMP1/FADD/HMGB1/HLA-DPB1/TREM2/HSPD1/TNF/HLA-DQA1/TUBB/C1S/HLA-DRB5/HLA-DPA1/HLA-DRB1/HLA-DRA/CD74
GOBP_DNA_STRAND_ELONGATION	GOBP_DNA_STRAND_ELONGATION	35	-0.727965473925134	-1.58270622176309	0.000971810870510813	0.0259837896927704	0.0224269759379115	2659	tags=54%	list=15%	signal=46%	UCHL5/LIG1/INO80E/POLD3/RAD50/POLE3/MCRS1/MCM4/NBN/YY1/MCM3/RUVBL1/POLD2/RFC4/RUVBL2/PCNA/ACTL6A/NUCKS1/MCM7
GOBP_NEGATIVE_REGULATION_OF_MYOBLAST_DIFFERENTIATION	GOBP_NEGATIVE_REGULATION_OF_MYOBLAST_DIFFERENTIATION	22	-0.785023613016823	-1.57976225079095	0.000972366350249205	0.0259837896927704	0.0224269759379115	933	tags=32%	list=5%	signal=30%	TBX3/DDIT3/SOSTDC1/SOX9/ID3/TNF/CXCL10
GOBP_CELL_CHEMOTAXIS	GOBP_CELL_CHEMOTAXIS	268	0.535405643885453	1.5726968246766	0.00102363012867536	0.0271180841685852	0.0234060015233395	890	tags=12%	list=5%	signal=12%	S100A7/S100A8/S100A9/ANXA1/S100A12/C10orf99/LGALS3/IL23A/CCL20/CXCL8/RAC1/SERPINE1/HBEGF/TMSB4X/HSPB1/LYN/EPHA2/S100A14/MIF/IL6/CXCL17/VEGFA/IL1B/MET/CXCL6/BCAR1/SBDS/EDN2/PGF/PLEC/OXSR1/CCL2/ARHGEF5
GOBP_POSITIVE_REGULATION_OF_MYELOID_CELL_DIFFERENTIATION	GOBP_POSITIVE_REGULATION_OF_MYELOID_CELL_DIFFERENTIATION	87	-0.625474230850862	-1.54899619012912	0.00102608967124376	0.0271180841685852	0.0234060015233395	1193	tags=22%	list=7%	signal=20%	HSF1/PITHD1/STAT1/STAT3/KLF10/JAG1/ZFP36L1/FOS/FADD/PRKDC/FAM210B/HMGB2/PRMT1/TREM2/HSPA1B/HSPA1A/TNF/HLA-DRB1/CD74
GOBP_CELLULAR_NITROGEN_COMPOUND_CATABOLIC_PROCESS	GOBP_CELLULAR_NITROGEN_COMPOUND_CATABOLIC_PROCESS	401	-0.486830772726222	-1.38835911882129	0.0010488824332324	0.0275689863598243	0.023795181574165	4435	tags=42%	list=25%	signal=33%	PDE5A/DCP1A/EXOSC1/CDADC1/ETF1/LSM7/NBAS/CASC3/PDE7A/ENTPD2/TRAF5/CELF1/TTC37/METTL16/PATL1/CNOT6L/NUDT10/NUDT1/DPYSL2/TRAF3IP2/AIFM1/SUPV3L1/REXO4/METTL14/AGO3/CNOT3/LSM5/DCP1B/GSPT2/ACOT7/CNOT8/EXOSC10/NUDT16/DEDD2/RNH1/ZCCHC17/ZCCHC8/RBM10/NSUN2/MUS81/GALT/TRAF2/TNRC6A/EXOSC8/NUDT15/SND1/TTC5/ZC3H18/ZPR1/ALDH6A1/TBRG4/FASTKD2/SSB/EXOSC2/SECISBP2/NAF1/DERA/ZC3H12A/EXOSC9/ROCK2/XRN1/LSM1/PABPC1/…
GOBP_POSITIVE_REGULATION_OF_REGULATORY_T_CELL_DIFFERENTIATION	GOBP_POSITIVE_REGULATION_OF_REGULATORY_T_CELL_DIFFERENTIATION	19	-0.806739916757893	-1.59383731420208	0.00107119749668208	0.0280024997773957	0.0241693531287994	293	tags=16%	list=2%	signal=16%	SOCS1/HLA-DRB1/HLA-DRA
GOBP_ANTIGEN_PROCESSING_AND_PRESENTATION_OF_PEPTIDE_OR_POLYSACCHARIDE_ANTIGEN_VIA_MHC_CLASS_II	GOBP_ANTIGEN_PROCESSING_AND_PRESENTATION_OF_PEPTIDE_OR_POLYSACCHARIDE_ANTIGEN_VIA_MHC_CLASS_II	31	-0.753318509215379	-1.60837816113525	0.00108600157322085	0.0281672277231815	0.0243115321457989	753	tags=35%	list=4%	signal=34%	CTSF/HLA-DQB1/HLA-DMA/HLA-DPB1/TREM2/HLA-DQA1/HLA-DRB5/HLA-DPA1/HLA-DRB1/HLA-DRA/CD74
GOBP_PROTEIN_STABILIZATION	GOBP_PROTEIN_STABILIZATION	168	-0.558783782237759	-1.5014979267177	0.00108921088492968	0.0281672277231815	0.0243115321457989	4206	tags=44%	list=23%	signal=34%	MCM8/COG7/PER3/MUL1/IFT46/USP7/TELO2/CDK7/CCNH/TAF9B/BAG2/PDCL3/PIM2/CHEK2/PIN1/USP9X/USP33/PARVA/FLOT2/FLOT1/NCLN/USP36/VHL/CREBL2/HCFC1/WNT10B/SOX4/GOLGA7/RPL11/BAG1/CAMLG/ZSWIM7/PFN1/TP53/BAG5/ATF7IP/SUMO1/HIP1/CRTAP/TAF9/SUGT1/BAG4/TRIM44/USP13/GTPBP4/NAA15/SAV1/RPS7/PLPP3/PIK3R1/RTN4/BAG3/PARK7/PFN2/TCP1/CCT3/CALR/PHB/PTGES3/CCT6A/CCT8/HSP90AB1/LAMP1/CCT7/CCT5/RPL5/ATP1B3/HSP90AA1/CCT4/HSPA1…
GOBP_ESTABLISHMENT_OF_PROTEIN_LOCALIZATION_TO_CHROMOSOME	GOBP_ESTABLISHMENT_OF_PROTEIN_LOCALIZATION_TO_CHROMOSOME	22	-0.782646245031362	-1.57497809380841	0.00110523468043969	0.0284287637054272	0.0245372675466036	2554	tags=73%	list=14%	signal=62%	ZNF827/ACD/LRWD1/PIH1D1/NABP2/DKC1/TERF1/RUVBL2/TCP1/CCT3/CCT6A/CCT8/CCT7/CCT5/CCT4/CCT2
GOBP_POSITIVE_REGULATION_OF_DNA_REPAIR	GOBP_POSITIVE_REGULATION_OF_DNA_REPAIR	84	-0.63239895205842	-1.55670361322229	0.00111404133127984	0.02850286597583	0.024601226262977	3809	tags=50%	list=21%	signal=40%	MEAF6/SLF1/DMAP1/SPIDR/POGZ/DDX11/SMCHD1/EYA2/MRGBP/BRD8/UIMC1/BRCA1/TMEM161A/RNF8/MGMT/PNKP/DHX9/XRCC1/EPC1/TIMELESS/TIGAR/FOXM1/RAD51AP1/KMT5B/YEATS4/RNF168/MORF4L1/UBE2N/UBE2V2/RIF1/EGFR/MAD2L2/RBBP8/RUVBL1/RUVBL2/PARP1/FUS/PCNA/PRKDC/ACTL6A/HMGB1/RPS3
GOBP_MESENCHYMAL_CELL_PROLIFERATION	GOBP_MESENCHYMAL_CELL_PROLIFERATION	38	-0.703930783214186	-1.54565726421549	0.00113237644179612	0.0288186808732239	0.0248738105622048	1804	tags=29%	list=10%	signal=26%	FGFR2/OSR1/SIX1/PDGFA/STAT1/BMP7/MYC/CTNNB1/SOX9/GPC3/NFIB
GOBP_DETOXIFICATION_OF_COPPER_ION	GOBP_DETOXIFICATION_OF_COPPER_ION	10	-0.887966821133594	-1.57820159486987	0.00116104034036532	0.029392652827143	0.0253692138637164	1331	tags=70%	list=7%	signal=65%	MT1M/MT1F/MT2A/PARK7/MT1E/MT1H/MT1G
GOBP_POSITIVE_REGULATION_OF_VASCULAR_ENDOTHELIAL_CELL_PROLIFERATION	GOBP_POSITIVE_REGULATION_OF_VASCULAR_ENDOTHELIAL_CELL_PROLIFERATION	15	-0.834734279692286	-1.5833870639224	0.00119025388202576	0.0299744564007535	0.0258713767468151	897	tags=33%	list=5%	signal=32%	IGF2/STAT3/FGFR1/HMGB1/MDK
GOBP_MYELOID_LEUKOCYTE_MIGRATION	GOBP_MYELOID_LEUKOCYTE_MIGRATION	196	0.581004723397044	1.63137984475447	0.00120812656319584	0.0302508557090139	0.0261099408942665	377	tags=10%	list=2%	signal=10%	S100A7/S100A8/S100A9/ANXA1/S100A12/LGALS3/IL23A/CCL20/CXCL8/RAC1/SERPINE1/CD177/LYN/S100A14/MIF/IL6/CXCL17/VEGFA/IL1A
GOBP_REGULATION_OF_PROTEIN_MODIFICATION_BY_SMALL_PROTEIN_CONJUGATION_OR_REMOVAL	GOBP_REGULATION_OF_PROTEIN_MODIFICATION_BY_SMALL_PROTEIN_CONJUGATION_OR_REMOVAL	226	-0.529171894466734	-1.45100891809448	0.00121380772387519	0.0302508557090139	0.0261099408942665	3587	tags=36%	list=20%	signal=29%	UBXN2A/FBXO5/PIN1/PINX1/COMMD1/BMI1/FBXO33/RNF40/PSMD10/RPS2/RBX1/PIAS3/HIF1A/PDCD6/FANCI/MTA1/BRCA1/VPS28/SOX4/ZC3H12A/UBXN1/RPL11/TOPORS/CAMLG/RWDD3/CDK5RAP3/TBC1D7/UBE3A/OTUB1/BIRC3/BAG5/SKP1/DAXX/RIPK2/RCHY1/SKP2/KDM1A/ATG5/SART3/HDAC3/TRIB3/TRIM44/PEF1/AIMP2/GTPBP4/UFL1/PRR7/VCP/RPS7/UBE2N/UBB/UBE2V2/HSPA5/UBA2/HSPBP1/U2AF2/MAD2L2/DCUN1D1/PARK7/PLK1/SAE1/UBE2I/CAV1/BUB3/CTNNB1/MAD2L1/TNFAIP3…
GOBP_REGULATION_OF_MITOTIC_CELL_CYCLE_PHASE_TRANSITION	GOBP_REGULATION_OF_MITOTIC_CELL_CYCLE_PHASE_TRANSITION	271	-0.514101245364681	-1.42619974476736	0.0012459766461272	0.0308925137519167	0.026663765015332	4314	tags=48%	list=24%	signal=37%	CDC23/FBXO31/CDC73/PPP2CA/NEK11/GEN1/ERCC2/BID/TTK/MTA3/BUB1/MIIP/INIP/ANAPC4/CDK7/CCNH/TAOK1/RAD17/DYNC1LI1/IK/CHEK2/FBXO5/CDKN2C/ECD/PINX1/BTN2A2/SPDL1/BRD7/ATAD5/NEK6/CHEK1/NDC80/LCMT1/CDK10/LSM10/UIMC1/RPL26/USP47/CPSF3/SASS6/BRCA1/CDC27/FHL1/CDC16/WNT10B/CUL4A/DTL/ANAPC7/ERCC3/PSME3/KIF14/ANAPC11/CDK5RAP3/CDKN1C/ZWILCH/TP53/CDC26/GIGYF2/ANKRD17/CCNG1/ANLN/PLRG1/RNASEH2B/CDC6/GTSE1/RDX/TPRA1/…
GOBP_POSITIVE_REGULATION_OF_POTASSIUM_ION_TRANSMEMBRANE_TRANSPORTER_ACTIVITY	GOBP_POSITIVE_REGULATION_OF_POTASSIUM_ION_TRANSMEMBRANE_TRANSPORTER_ACTIVITY	19	-0.802542720045748	-1.58554511420565	0.00126293049076831	0.0311522854389518	0.0268879776280175	806	tags=21%	list=4%	signal=20%	AKAP9/ATP1B3/TREM2/GAL
GOBP_STEROID_HORMONE_MEDIATED_SIGNALING_PATHWAY	GOBP_STEROID_HORMONE_MEDIATED_SIGNALING_PATHWAY	114	-0.579726081014665	-1.47253367439338	0.0013556115047016	0.0332678129470138	0.0287139193047429	4345	tags=41%	list=24%	signal=31%	NCOR2/CYP7B1/MED1/TADA3/LATS1/ARID1A/ZMIZ1/RNF14/HDAC1/RBFOX2/NKX3-1/PADI2/SAFB/BRCA1/RXRB/YWHAH/UFSP2/NCOA4/UBE3A/NR3C1/DDX17/CNOT2/DAXX/SKP2/KDM1A/SMARCA4/PAGR1/UFL1/DDRGK1/DDX54/UBA5/PLPP1/BMP7/FOXP1/NCOR1/RWDD1/DDX5/TAF7/PARK7/PARP1/YAP1/CALR/PHB/PTGES3/FKBP4/PHB2/SFRP1
GOBP_REGULATION_OF_MITOTIC_NUCLEAR_DIVISION	GOBP_REGULATION_OF_MITOTIC_NUCLEAR_DIVISION	103	-0.595766232169873	-1.50094976399542	0.00136628561103783	0.0333595623811776	0.0287931095374471	4314	tags=53%	list=24%	signal=41%	CDC23/GEN1/SPHK1/TTK/BUB1/ANAPC4/LRP5/DYNC1LI1/IK/FBXO5/PIN1/AURKAIP1/SPDL1/TOM1L1/CHEK1/NDC80/LCMT1/CDC27/CDC16/ANAPC7/ANAPC11/CDCA2/ZWILCH/NEK2/RCC1/NUP62/EREG/AURKA/AURKB/DLGAP5/ANAPC15/PCID2/TRIP13/PRMT5/CDT1/PSMG2/IGF2/BMP7/TPR/NUSAP1/PHIP/ZWINT/KIF20B/PKMYT1/MAD2L2/PLK1/BUB3/ANAPC5/MAD2L1/DUSP1/MKI67/CCNB1/CENPF/RAD21/TNF
GOBP_REGULATION_OF_ANION_TRANSMEMBRANE_TRANSPORT	GOBP_REGULATION_OF_ANION_TRANSMEMBRANE_TRANSPORT	20	-0.782105478952777	-1.55253782404173	0.0013904670315381	0.0337785172813045	0.0291547154300175	1271	tags=35%	list=7%	signal=33%	TCAF1/ITGB1/ARL6IP5/GOPC/PRNP/ARL6IP1/TNF
GOBP_NEGATIVE_REGULATION_OF_DNA_METABOLIC_PROCESS	GOBP_NEGATIVE_REGULATION_OF_DNA_METABOLIC_PROCESS	92	-0.616154005065583	-1.54103477966225	0.00142758904518129	0.0345060467704622	0.029782656409389	3688	tags=40%	list=21%	signal=32%	MEN1/EXOSC10/PINX1/SMCHD1/CHEK1/TNKS/THOC1/ERCC4/XRN1/PARPBP/MSH2/XRCC1/ACD/OTUB1/ERCC1/TP53/TERF2IP/KMT2A/RAD50/DFFA/HSF1/NUDT16L1/RMI2/DNAJC2/HNRNPU/RIF1/MSH6/NBN/HNRNPC/NPPC/MAGEF1/MAD2L2/TERF1/PARP1/XRCC5/HNRNPA1/RPS3
GOBP_VASCULAR_ENDOTHELIAL_CELL_PROLIFERATION	GOBP_VASCULAR_ENDOTHELIAL_CELL_PROLIFERATION	20	-0.78163373987329	-1.55160138671494	0.00143882990380476	0.0346038591865045	0.0298670796873999	897	tags=25%	list=5%	signal=24%	IGF2/STAT3/FGFR1/HMGB1/MDK
GOBP_MRNA_3_END_PROCESSING	GOBP_MRNA_3_END_PROCESSING	58	-0.646842979276006	-1.51217290722155	0.00149639550625202	0.0356610697257035	0.0307795730382262	5039	tags=67%	list=28%	signal=49%	CTR9/RPRD1A/PCF11/CPSF1/CSTF2T/RNF20/CDC73/SSU72/BARD1/SYMPK/CSTF3/RNF40/CCNT1/RPRD1B/CPSF4/LSM10/CPSF3/WDR33/CPSF2/PABPC1/PAF1/CSTF1/POLR2D/CPSF7/NELFE/ZC3H14/NUDT21/PNPT1/PAPOLA/HSF1/FIP1L1/CPSF6/SNRPA/NCBP2/GRSF1/ZFP36L1/DHX36/SLBP/APP
GOBP_POSITIVE_REGULATION_OF_CELLULAR_AMIDE_METABOLIC_PROCESS	GOBP_POSITIVE_REGULATION_OF_CELLULAR_AMIDE_METABOLIC_PROCESS	143	-0.568208583050548	-1.48645732593398	0.00149761664960335	0.0356610697257035	0.0307795730382262	2956	tags=41%	list=16%	signal=35%	EIF5A2/FASTKD2/RPL26/SOX4/CASP3/POLDIP3/EIF2B5/DHX29/ROCK2/IMPACT/PABPC1/RPUSD3/DHX9/EIF2AK4/COA3/UPF3B/POLR2G/POLR2D/TRUB2/LARP6/TARBP2/LARP1/EIF4G2/CSDE1/YBX3/LARP4/CIRBP/MRPS27/RPS9/EIF4A3/PAIP1/EIF5A/EIF3D/UPF3A/USP16/ELAVL1/HNRNPU/EIF4G1/EEF2/VIM/PPP1R15A/CDC123/NGRN/EIF3E/HNRNPD/DHX36/KHDRBS1/EIF2S3/FXR1/RPS4X/C1QBP/SYNCRIP/RBM3/CNBP/CCL5/PRKDC/RPL5/TNF/NPM1
GOBP_MITOTIC_SPINDLE_ORGANIZATION	GOBP_MITOTIC_SPINDLE_ORGANIZATION	119	-0.591566367664151	-1.50860770800846	0.00154553937595617	0.0366209083662522	0.0316080233278255	4182	tags=54%	list=23%	signal=42%	TTK/PSRC1/CLTC/TUBG2/KIF3B/DCTN1/SPC25/KIF11/MISP/CHEK2/TACC3/CHMP1A/NEK6/TNKS/NDC80/TACC1/MAP9/SPAST/WRAP73/KIF4A/DCTN2/NUMA1/STAG1/OFD1/NEK2/RCC1/NUP62/MYBL2/DRG1/AURKA/DYNC1H1/LSM14A/AURKB/CENPE/RACGAP1/TUBG1/DLGAP5/CENPH/KIF23/NUF2/KIF2A/VCP/KIFC1/CKAP5/PRC1/POLDIP2/MZT1/BCCIP/AAAS/HNRNPU/TPR/RAE1/PLK1/NUDC/KPNB1/SMC3/SMC1A/TPX2/RAN/CCNB1/HSPA1B/CDC20/HSPA1A/STMN1
GOBP_XENOBIOTIC_METABOLIC_PROCESS	GOBP_XENOBIOTIC_METABOLIC_PROCESS	68	0.746327878896937	1.87095863854395	0.00155955862069226	0.0367719459094597	0.0317383859649653	490	tags=24%	list=3%	signal=23%	S100A12/GSTM1/GSTM3/AKR1C1/ALDH3A1/CBR3/GSTP1/NQO1/CYP3A5/GSTA1/GSTM4/EPHX1/GSTM2/GUK1/CBR1/CYP2C18
GOBP_MEIOSIS_I_CELL_CYCLE_PROCESS	GOBP_MEIOSIS_I_CELL_CYCLE_PROCESS	92	-0.614341408649759	-1.53650137714386	0.00159553695258118	0.0374367450825146	0.0323121835223629	5645	tags=58%	list=31%	signal=40%	CCNE2/TOP2B/FOXJ2/BRIP1/UBR2/FANCD2/ATM/FANCM/PSMC3IP/ZCWPW1/RAD54L/MLH3/CDC25C/BAG6/RAD51D/RAD51/MLH1/NDC1/ZSCAN21/RNF212/RAD54B/ING2/BRCA2/SYCP2/FBXO5/CCNA1/MUS81/NDC80/MND1/ERCC4/SLC2A8/ERCC1/RAD50/AURKA/EHMT2/RAD51C/P3H4/KLHDC3/TRIP13/RAD51AP1/UBB/PSMD13/MSH6/CDC25B/PLK1/HSPA2/CCNB1IP1/TERF1/CCNB2/TOP2A/PTTG1/CKS2/RAD21
GOBP_REGULATION_OF_DEOXYRIBONUCLEASE_ACTIVITY	GOBP_REGULATION_OF_DEOXYRIBONUCLEASE_ACTIVITY	10	-0.876947906724774	-1.55861745289536	0.00160810023567237	0.0375483598717675	0.032408519823668	132	tags=50%	list=1%	signal=50%	DFFA/PCNA/HMGB1/RPS3/NPM1
GOBP_REGULATION_OF_CELL_CYCLE_G2_M_PHASE_TRANSITION	GOBP_REGULATION_OF_CELL_CYCLE_G2_M_PHASE_TRANSITION	92	-0.613518693879599	-1.53444372262221	0.00161952954071899	0.0376325463326491	0.0324811823472958	3220	tags=42%	list=18%	signal=35%	ATAD5/CHEK1/UIMC1/USP47/ING4/BRCA1/FHL1/WNT10B/DTL/KIF14/CDK5RAP3/TP53/CCNG1/RNASEH2B/CDC6/NAE1/AURKA/PBX1/CDK2/RAD51C/AURKB/CLSPN/STOX1/NABP2/TOPBP1/RRM1/NBN/CDK1/CDC25B/PLK1/HSPA2/APP/ATF5/CCNB1/CCND1/CENPF/CDK4/RAD21/NPM1
GOBP_PEPTIDE_ANTIGEN_ASSEMBLY_WITH_MHC_PROTEIN_COMPLEX	GOBP_PEPTIDE_ANTIGEN_ASSEMBLY_WITH_MHC_PROTEIN_COMPLEX	18	-0.815895755353317	-1.592496349412	0.00163657722009498	0.0378458482146965	0.0326652862148513	654	tags=61%	list=4%	signal=59%	PDIA3/HLA-DQB1/TAPBP/CALR/HLA-DMA/HLA-DPB1/HLA-DQA1/HLA-DRB5/HLA-DPA1/HLA-DRB1/HLA-DRA
GOBP_NEGATIVE_REGULATION_OF_MRNA_METABOLIC_PROCESS	GOBP_NEGATIVE_REGULATION_OF_MRNA_METABOLIC_PROCESS	77	-0.62291103442474	-1.51572222515158	0.00166301054012513	0.0382731133875687	0.0330340648212214	3381	tags=49%	list=19%	signal=40%	RBM10/RNF40/CCNT1/TRAF2/SECISBP2/PABPC1/SRSF6/TARDBP/DHX9/SRSF4/SFSWAP/NELFE/LARP1/ZC3H14/CSDE1/YBX3/TAF15/CIRBP/PTBP1/PAIP1/SRSF7/ELAVL1/HNRNPU/HNRNPC/SRSF9/U2AF2/SRSF10/RBMX/THRAP3/FUS/HNRNPD/HNRNPA0/HNRNPK/C1QBP/SYNCRIP/RNPS1/HNRNPAB/HNRNPA2B1
GOBP_GRANULOCYTE_CHEMOTAXIS	GOBP_GRANULOCYTE_CHEMOTAXIS	112	0.651739835433205	1.76202340383331	0.00174634101233679	0.039999525092095	0.0345241551511593	332	tags=11%	list=2%	signal=11%	S100A7/S100A8/S100A9/ANXA1/S100A12/LGALS3/IL23A/CCL20/CXCL8/RAC1/S100A14/CXCL17
GOBP_DNA_TEMPLATED_TRANSCRIPTION_INITIATION	GOBP_DNA_TEMPLATED_TRANSCRIPTION_INITIATION	104	-0.592522479995671	-1.49470176430562	0.00175549316226544	0.0400185882014065	0.0345406087900968	4353	tags=57%	list=24%	signal=43%	TAF8/TBP/MED1/GTF2F2/TBPL1/CDK7/CCNH/ZNF451/TAF9B/SNAPC5/GTF2B/MED17/GTF3C4/NKX2-5/TAF3/TAF11/GTF3C5/GTF2E2/SETX/THRA/POLR3H/CRCP/WNT10B/TAF2/POLR1E/PPM1D/ERCC3/DR1/MED27/POLR2G/ERCC1/TP53/TFB1M/TAF1B/POLR2D/TFB2M/ATF7IP/UBTF/TAF9/MED30/PSMC6/SMARCA4/RRN3/BDP1/TAF6/PIH1D1/CAND1/MAZ/SMARCA5/RSF1/TAF7/MYC/BCLAF1/DHX36/TFAM/SMARCB1/JUN/HMGB1/CDK4
GOBP_VIRAL_PROCESS	GOBP_VIRAL_PROCESS	377	-0.479465592978137	-1.35820581486209	0.00179304126697664	0.0406817381799889	0.0351129829044482	2833	tags=30%	list=16%	signal=26%	HCFC1/VPS28/BICD1/PSMC3/LEF1/ST3GAL1/ZC3H12A/ROCK2/PABPC1/FUT8/RAB29/PIK3C2G/TARDBP/DHX9/LARP7/EIF2AK4/BSG/VAPB/HTATSF1/SNF8/SNW1/TP53/GSN/ITGB6/MGAT2/RCC1/CFL1/HYAL2/TARBP2/LARP1/PTX3/PKN2/CSDE1/KPNA3/TRIM27/PPIE/SMARCA4/EDEM2/DDB1/PTBP1/SNX3/ATG5/P4HB/FAM111A/EIF3G/IFITM3/RAD23A/ZBED1/STAU1/SLC52A2/TFAP4/CXCR4/MGAT1/ILF3/RRP1B/ITGB1/PPID/VCP/GAS6/ST3GAL4/IFITM2/EIF3D/CTBP2/SCARB2/ZNF639/STAT1/B…
GOBP_METAL_ION_EXPORT	GOBP_METAL_ION_EXPORT	38	-0.693227144097551	-1.52215472966426	0.00181345174325714	0.0408009344620481	0.0352158628992927	1258	tags=16%	list=7%	signal=15%	ATP1A1/CALM3/YWHAE/ATP2B1/CALM2/ATP1B3
GOBP_NUCLEIC_ACID_PHOSPHODIESTER_BOND_HYDROLYSIS	GOBP_NUCLEIC_ACID_PHOSPHODIESTER_BOND_HYDROLYSIS	236	-0.520038239644414	-1.42964382797509	0.00181525987003707	0.0408009344620481	0.0352158628992927	6044	tags=59%	list=34%	signal=40%	TOE1/EXOG/EME1/NYNRIN/XPC/N4BP2/WRN/DROSHA/EXD2/TSNAX/FOXL2/ENPP2/NCBP1/EDC3/OGG1/POLE/PELO/TDP1/FANCM/ERI1/ENDOD1/APEX2/ASTE1/NEIL2/DICER1/DIS3L2/ENDOV/RPP38/TSEN2/PCF11/AZGP1/POLD1/POP1/ABT1/DXO/CPSF1/CSTF2T/YBEY/PMS2/DIS3L/RNASE1/DCP1A/TATDN3/RPP14/DCLRE1B/GEN1/NOP14/ERCC2/CNOT6L/RRP36/PLD6/AIFM1/RPP21/RCL1/TSN/REXO4/AGO3/POP4/DCP1B/LAS1L/KRI1/CSTF3/CNOT8/EXOSC10/NUDT16/RPP30/MUS81/DBR1/ATAD5/…
GOBP_LEUKOCYTE_AGGREGATION	GOBP_LEUKOCYTE_AGGREGATION	13	0.915877250174612	1.70404647005779	0.00183022272962141	0.0409459131603675	0.0353409960618206	10	tags=15%	list=0%	signal=15%	S100A8/S100A9
GOBP_ACTIVATION_OF_IMMUNE_RESPONSE	GOBP_ACTIVATION_OF_IMMUNE_RESPONSE	323	-0.492036500774053	-1.38361963445198	0.00184492313952593	0.0410837050977766	0.0354599262294848	1988	tags=14%	list=11%	signal=12%	SPG21/RIPK2/PHPT1/WNK1/GBP1/EIF2B1/C1RL/PTPN2/SLC39A10/C3/KCNN4/CFB/CD276/YES1/PDE4B/BAX/UBE2N/THY1/C1R/FOXP1/APPL1/MFAP4/SFPQ/PAK2/HLA-DQB1/STOML2/PHB/KHDRBS1/NONO/C1QBP/XRCC5/HLA-A/XRCC6/PRNP/PRKDC/HMGB1/HLA-DPB1/TREM2/HSP90AA1/RPS3/PHB2/C1S/HLA-DRB1/A2M
GOBP_PROTEIN_MODIFICATION_BY_SMALL_PROTEIN_REMOVAL	GOBP_PROTEIN_MODIFICATION_BY_SMALL_PROTEIN_REMOVAL	136	-0.573413438148178	-1.49418184313019	0.00185945573814564	0.0411953795090342	0.0355563139913844	4521	tags=46%	list=25%	signal=35%	SENP5/USP28/USP31/SPATA2/BRCC3/USPL1/SENP2/ATXN3/USP8/USP21/TADA3/SUPT7L/USP7/TANK/USP18/KAT2A/USP9X/USP33/SUPT20H/USP36/UIMC1/USP47/TOR1A/TAF2/ZC3H12A/UBXN1/UCHL5/ENY2/OTUB1/PSMD14/COPS7B/STAMBP/TAF9/USP22/COPS4/TAF6/SART3/USP48/USP13/SF3B5/COPS7A/DESI2/COPS8/USP10/VCP/GPS1/COPS5/USP14/USP16/USP39/COPS6/USP5/SENP6/CDK1/USP11/TAF7/PARK7/EIF3F/COPS3/USP1/TNFAIP3/SHMT2/UCHL1
GOBP_NEGATIVE_REGULATION_OF_CATION_CHANNEL_ACTIVITY	GOBP_NEGATIVE_REGULATION_OF_CATION_CHANNEL_ACTIVITY	33	-0.72267875505866	-1.56073145553284	0.00186706709625145	0.0411953795090342	0.0355563139913844	816	tags=24%	list=5%	signal=23%	SUMO1/GSTO1/CALM3/SRI/CAV1/CALM2/FKBP1A/GEM
GOBP_REGULATION_OF_TELOMERASE_ACTIVITY	GOBP_REGULATION_OF_TELOMERASE_ACTIVITY	49	-0.671450669130544	-1.53373085410071	0.00196897139129021	0.0432454447128123	0.037325754228544	3163	tags=49%	list=18%	signal=40%	MAPKAPK5/TNKS/ERCC4/NAF1/PNKP/ACD/PARN/NEK2/TP53/AURKB/NABP2/DKC1/MYC/CTNNB1/TERF1/TCP1/HNRNPD/PTGES3/XRCC5/HSP90AB1/HNRNPA2B1/HSP90AA1/CCT4/CCT2
GOBP_REGULATION_OF_MONOCYTE_DIFFERENTIATION	GOBP_REGULATION_OF_MONOCYTE_DIFFERENTIATION	18	-0.810753874908687	-1.58246023170523	0.00202450022023645	0.0442629366333514	0.038203965878529	823	tags=33%	list=5%	signal=32%	FOXP1/CDK6/MYC/ZFP36L1/HLA-DRB1/CD74
GOBP_REGULATION_OF_CELL_COMMUNICATION_BY_ELECTRICAL_COUPLING	GOBP_REGULATION_OF_CELL_COMMUNICATION_BY_ELECTRICAL_COUPLING	14	-0.832485846285488	-1.5598669655626	0.00204332027540465	0.0444722648176306	0.0383846399914072	795	tags=29%	list=4%	signal=27%	CALM3/SRI/CAV1/CALM2
GOBP_MRNA_EXPORT_FROM_NUCLEUS	GOBP_MRNA_EXPORT_FROM_NUCLEUS	55	-0.654467868353258	-1.52098766589902	0.00205697883339532	0.0445678747235653	0.038467162251831	3358	tags=56%	list=19%	signal=46%	NUP214/NCBP3/DDX39B/NSUN2/THOC5/THOC2/SUPT6H/SARNP/CHTOP/IWS1/NUP155/THOC1/NUP85/POLDIP3/ZC3H11A/ENY2/NUP93/POLR2D/THOC6/PCID2/NUP107/DDX39A/NXT1/TPR/FYTTD1/RAE1/PABPN1/NCBP2/SRSF3/THOC3/HNRNPA2B1
GOBP_COMPLEMENT_ACTIVATION	GOBP_COMPLEMENT_ACTIVATION	90	-0.604749266822814	-1.50615334398051	0.00207026663566383	0.0446546301235112	0.0385420420630547	1826	tags=12%	list=10%	signal=11%	C1RL/C3/CFB/C1R/MFAP4/PHB/C1QBP/TREM2/PHB2/C1S/A2M
GOBP_POSITIVE_REGULATION_OF_INFLAMMATORY_RESPONSE	GOBP_POSITIVE_REGULATION_OF_INFLAMMATORY_RESPONSE	124	0.639571508842306	1.72838403709146	0.00210827506640497	0.0452714422741424	0.0390744213435207	692	tags=15%	list=4%	signal=15%	S100A8/S100A9/S100A12/PTGS2/NEAT1/FABP4/IL23A/SERPINE1/CTSC/NFKBIZ/VAMP8/IL6/MGST2/IL1B/OSMR/NUPR1/GRN/TRADD/LGALS1
GOBP_POSITIVE_REGULATION_OF_RESPONSE_TO_EXTERNAL_STIMULUS	GOBP_POSITIVE_REGULATION_OF_RESPONSE_TO_EXTERNAL_STIMULUS	375	0.461015665448525	1.45565624418284	0.00216918350065316	0.0463124701666611	0.0399729472233968	883	tags=11%	list=5%	signal=11%	S100A7/S100A8/S100A9/S100A12/PTGS2/NEAT1/FABP4/IL23A/RIOK3/CXCL8/RAC1/SERPINE1/TMSB4X/HSPB1/CTSC/NFKBIZ/KLK7/VAMP8/LYN/KLK5/S100A14/MIF/IL6/CXCL17/VEGFA/MGST2/IL1B/MET/OSMR/NUPR1/SMAD3/PLSCR1/GRN/TRADD/LGALS1/TGFB1/CYBA/EDN2/PGF/F3/OXSR1/MMP12/IFI16
GOBP_REGULATION_OF_INFLAMMATORY_RESPONSE	GOBP_REGULATION_OF_INFLAMMATORY_RESPONSE	311	0.488210733831877	1.47866402417141	0.00217601211178075	0.0463124701666611	0.0399729472233968	729	tags=10%	list=4%	signal=10%	S100A8/S100A9/ANXA1/S100A12/PTGS2/NEAT1/FABP4/IL23A/SERPINE1/GSTP1/TMSB4X/CTSC/NFKBIZ/KLF4/VAMP8/LYN/IL6/CXCL17/MGST2/IL1B/OSMR/NUPR1/SMAD3/GRN/METRNL/PPARD/NCF1/TRADD/LGALS1/DUOXA1/SBNO2
GOBP_PEPTIDYL_LYSINE_METHYLATION	GOBP_PEPTIDYL_LYSINE_METHYLATION	115	-0.581777289420773	-1.48090715916148	0.00220784660782093	0.0467402658058252	0.0403421836827168	5263	tags=55%	list=29%	signal=39%	SETD4/KMT5A/METTL22/CTR9/CXXC1/WDR82/SETD6/PYGO2/SUV39H1/ASH2L/EZH2/SMYD5/EHMT1/METTL21A/PHF1/NFYC/PRMT6/MEN1/TTLL12/SUV39H2/MYB/SETD3/SUPT6H/KDM4A/IWS1/VCPKMT/EEF2KMT/BRCA1/HCFC1/SMYD2/PHF19/ARID4A/NFYB/SNW1/SMYD3/KANSL2/NELFA/NELFE/KMT2A/SETD5/KDM6A/KDM1A/EHMT2/ARID4B/KAT8/DPY30/MCRS1/PIH1D1/PHF20/PAGR1/MTF2/WDR61/KMT2E/KMT5B/NSD1/WDR5/RIF1/ATRX/DNMT1/TRMT112/PWP1/CTNNB1/SMARCB1
GOBP_KINETOCHORE_ORGANIZATION	GOBP_KINETOCHORE_ORGANIZATION	21	-0.758980114604814	-1.51756582798649	0.00221554690306198	0.0467402658058252	0.0403421836827168	2547	tags=76%	list=14%	signal=65%	POGZ/NDC80/RNF4/CENPK/CENPN/CENPE/DLGAP5/CENPH/NUF2/CENPW/CDT1/SENP6/CENPA/SMC2/SMC4/CENPF
GOBP_LEUKOCYTE_MIGRATION	GOBP_LEUKOCYTE_MIGRATION	337	0.492849150502603	1.51000712445837	0.00223088869930872	0.0467787342562685	0.0403753863457102	1023	tags=12%	list=6%	signal=12%	S100A7/S100A8/S100A9/ANXA1/S100A12/ECM1/C10orf99/LGALS3/IL23A/CCL20/CXCL8/RAC1/SERPINE1/CD177/LYN/S100A14/MIF/HMOX1/IL6/ITGA6/CXCL17/VEGFA/IL1A/IL1B/F11R/WASL/SPNS2/CXCL6/SBDS/EDN2/PGF/MYH9/PLEC/OXSR1/CCL2/ARHGEF5/CDC42/IRAK4/TREM1/ARTN/CCL22
GOBP_NEGATIVE_T_CELL_SELECTION	GOBP_NEGATIVE_T_CELL_SELECTION	10	-0.871745410875531	-1.54937095060364	0.00223682097275296	0.0467787342562685	0.0403753863457102	1656	tags=20%	list=9%	signal=18%	ATG5/CD74
GOBP_FOLIC_ACID_CONTAINING_COMPOUND_METABOLIC_PROCESS	GOBP_FOLIC_ACID_CONTAINING_COMPOUND_METABOLIC_PROCESS	27	-0.73262009243152	-1.52859104718156	0.00224919578483748	0.0468339035717242	0.0404230037612169	2388	tags=48%	list=13%	signal=42%	PM20D2/SLC25A32/DHFR/FPGS/AASDHPPT/GART/MTHFD1/SHMT1/ATIC/MTHFD2/TYMS/GGH/SHMT2
GOBP_CELLULAR_RESPONSE_TO_RADIATION	GOBP_CELLULAR_RESPONSE_TO_RADIATION	158	-0.542834997676569	-1.44456049853867	0.00225896887889314	0.0468346564977415	0.0404236536222984	3121	tags=38%	list=17%	signal=32%	NIPBL/CHEK1/ATR/ZBTB1/RPL26/USP47/BRCA1/ERCC4/TMEM161A/ZMPSTE24/IMPACT/MGMT/SFRP2/GRB2/EIF2AK4/ERCC1/DDB2/TP53/ITGB6/BAK1/PBK/POLD3/HYAL2/ELK1/RHNO1/KDM1A/RAD1/DDB1/AURKB/EIF2S1/RHOB/TMEM109/SNAI2/NOC2L/RAD51AP1/PPID/HSF1/BAX/CRIP1/TRIAP1/PIK3R1/ECT2/MFAP4/HSPA5/MMP2/EEF1D/MYC/YY1/TIMP1/RUVBL2/PARP1/YAP1/DHX36/XRCC5/XRCC6/EGR1/PCNA/NUCKS1/NPM1/SFRP1
GOBP_REGULATION_OF_HISTONE_METHYLATION	GOBP_REGULATION_OF_HISTONE_METHYLATION	70	-0.625216195914823	-1.49414744913789	0.0022847956853053	0.0469732308482345	0.0405432591017479	3886	tags=49%	list=22%	signal=38%	PHF1/PRMT6/CTCF/TTLL12/MYB/SUPT6H/CHTOP/KDM4A/IWS1/BRCA1/HCFC1/PHF19/PAF1/SNW1/KANSL2/NELFA/NELFE/KMT2A/KDM1A/EHMT2/KAT8/MCRS1/PIH1D1/PHF20/MTF2/WDR61/KMT2E/NSD1/WDR5/RIF1/ATRX/DNMT1/CTNNB1/SMARCB1
GOBP_REGULATION_OF_CELL_COMMUNICATION_BY_ELECTRICAL_COUPLING_INVOLVED_IN_CARDIAC_CONDUCTION	GOBP_REGULATION_OF_CELL_COMMUNICATION_BY_ELECTRICAL_COUPLING_INVOLVED_IN_CARDIAC_CONDUCTION	11	-0.870717743522359	-1.56272671472032	0.00228518420342763	0.0469732308482345	0.0405432591017479	795	tags=36%	list=4%	signal=35%	CALM3/SRI/CAV1/CALM2
GOBP_POSITIVE_REGULATION_OF_NATURAL_KILLER_CELL_MEDIATED_CYTOTOXICITY	GOBP_POSITIVE_REGULATION_OF_NATURAL_KILLER_CELL_MEDIATED_CYTOTOXICITY	25	-0.745231037508771	-1.53210807840223	0.00231240046866986	0.0473304095927745	0.0408515451217644	211	tags=12%	list=1%	signal=12%	PVR/CADM1/LAMP1
GOBP_TRANSMEMBRANE_RECEPTOR_PROTEIN_SERINE_THREONINE_KINASE_SIGNALING_PATHWAY	GOBP_TRANSMEMBRANE_RECEPTOR_PROTEIN_SERINE_THREONINE_KINASE_SIGNALING_PATHWAY	300	-0.492464418452788	-1.37449825327612	0.00238118539706506	0.0485317871181481	0.0418884710349001	4184	tags=30%	list=23%	signal=23%	NOTCH1/TTK/ACVR1B/RNF165/LATS1/ARRB2/STUB1/ZMIZ1/ZNF451/ING2/MEN1/EMILIN1/INHBB/CRIM1/PTK2/PXN/LTBP1/PIN1/GLG1/USP9X/BMPR1A/LEMD3/MAP3K7/TGFB1I1/LEF1/LTBP4/FUT8/SFRP2/SULF1/NUMA1/CDKN1C/SH2B1/BAMBI/NUP93/TWSG1/SLC33A1/FNTA/SNW1/SORL1/TP53/ITGB6/CSNK2B/ILK/UBE2D3/SFRP4/FSTL1/ZYX/PDCD4/LTBP3/SOST/SPTBN1/NREP/TNFAIP6/NBL1/RBPJ/CD109/SKIL/ITGB1/HTRA1/SMAD1/WWTR1/SMAD5/BMP7/STAT3/COL1A2/APPL1/TGIF2/HS…
