# Supplementary material for: Identification of disulfidptosis in esophageal squamous cell carcinoma based on single-cell and bulk RNA-seq data to predict prognosis and treatment response
Source: Front Immunol. 2025 Apr 15;16:1567793. doi: 10.3389/fimmu.2025.1567793 (PMC12037556; doi:10.3389/fimmu.2025.1567793)
Supplement: Supplementary file 1 [file Presentation1.zip › Prognostic signature and immune microenvironment/scRNA_gsea/SupplementaryTable_KEGG_term scRNA_gsea.csv]

ID	Description	setSize	enrichmentScore	NES	pvalue	p.adjust	qvalues	rank	leading_edge	core_enrichment
KEGG_SPLICEOSOME	KEGG_SPLICEOSOME	126	-0.753272263481801	-1.93859176426875	5.19535060832649e-13	9.40358460107096e-11	7.71099406077932e-11	2947	tags=70%	list=16%	signal=59%	DDX42/THOC1/SNRNP200/U2AF1/SRSF8/SLU7/SRSF6/EFTUD2/CRNKL1/BCAS2/SRSF4/SNW1/PQBP1/SF3B1/SNRPD3/PLRG1/SNRPA1/SMNDC1/CDC5L/SRSF5/PPIE/SNRPE/MAGOH/DHX15/PRPF6/TXNL4A/SF3A1/SF3A2/CTNNBL1/SF3B5/PRPF4/SF3B4/PRPF8/EIF4A3/RBM22/PRPF38B/DDX46/SNRNP70/PRPF31/CDC40/SRSF7/PPIL1/RBM17/SNRNP40/SNRPD2/USP39/PHF5A/ISY1/HNRNPU/SNRPB2/HNRNPM/SNRPC/SRSF1/SF3A3/HNRNPC/RBM25/SNRPF/TCERG1/PRPF19/HNRNPA3/DDX5/SRSF9/PRPF…
KEGG_ANTIGEN_PROCESSING_AND_PRESENTATION	KEGG_ANTIGEN_PROCESSING_AND_PRESENTATION	66	-0.805840973806595	-1.91060698924619	2.02939665621471e-10	1.83660397387431e-08	1.50602593961197e-08	725	tags=41%	list=4%	signal=39%	HSPA5/PDIA3/PSME1/HLA-B/HLA-DQB1/HSPA2/PSME2/TAPBP/CALR/HLA-DMA/TAP1/HSPA6/CANX/HLA-A/HSP90AB1/CTSB/HLA-DPB1/HSP90AA1/HSPA1B/HSPA1A/HLA-DQA1/HLA-DRB5/HLA-DPA1/HLA-DRB1/HSPA8/HLA-DRA/CD74
KEGG_SYSTEMIC_LUPUS_ERYTHEMATOSUS	KEGG_SYSTEMIC_LUPUS_ERYTHEMATOSUS	45	-0.839880874965197	-1.89099680410264	2.56631346394627e-09	1.54834245658092e-07	1.269649819005e-07	974	tags=31%	list=5%	signal=30%	CD40/C1R/HLA-DQB1/ACTN1/HLA-DMA/HLA-DPB1/SNRPB/TNF/HLA-DQA1/C1S/HLA-DRB5/HLA-DPA1/HLA-DRB1/HLA-DRA
KEGG_ALLOGRAFT_REJECTION	KEGG_ALLOGRAFT_REJECTION	32	-0.851333595889932	-1.82389745740303	1.72596669117496e-07	7.78826665678062e-06	6.386423952347e-06	974	tags=38%	list=5%	signal=36%	CD40/HLA-B/HLA-DQB1/HLA-DMA/HLA-A/HLA-DPB1/TNF/HLA-DQA1/HLA-DRB5/HLA-DPA1/HLA-DRB1/HLA-DRA
KEGG_TYPE_I_DIABETES_MELLITUS	KEGG_TYPE_I_DIABETES_MELLITUS	38	-0.82835506421263	-1.82866424139261	2.15145487756371e-07	7.78826665678062e-06	6.386423952347e-06	596	tags=34%	list=3%	signal=33%	HLA-B/HLA-DQB1/HLA-DMA/HLA-A/CPE/HLA-DPB1/HSPD1/TNF/HLA-DQA1/HLA-DRB5/HLA-DPA1/HLA-DRB1/HLA-DRA
KEGG_AUTOIMMUNE_THYROID_DISEASE	KEGG_AUTOIMMUNE_THYROID_DISEASE	34	-0.838587540253111	-1.82050497260038	3.20826453004044e-07	9.67826466562199e-06	7.93623331115266e-06	974	tags=41%	list=5%	signal=39%	FAS/HLA-DQA2/HLA-C/CD40/HLA-B/HLA-DQB1/HLA-DMA/HLA-A/HLA-DPB1/HLA-DQA1/HLA-DRB5/HLA-DPA1/HLA-DRB1/HLA-DRA
KEGG_ASTHMA	KEGG_ASTHMA	22	-0.892088023491601	-1.78965811285891	9.53876306871658e-07	2.46645159348243e-05	2.02250465066021e-05	974	tags=45%	list=5%	signal=43%	CD40/HLA-DQB1/HLA-DMA/HLA-DPB1/TNF/HLA-DQA1/HLA-DRB5/HLA-DPA1/HLA-DRB1/HLA-DRA
KEGG_GRAFT_VERSUS_HOST_DISEASE	KEGG_GRAFT_VERSUS_HOST_DISEASE	37	-0.792037705128458	-1.7415817691019	9.64555141940806e-06	0.000201288829960254	0.000165058011191601	596	tags=30%	list=3%	signal=29%	HLA-B/HLA-DQB1/HLA-DMA/HLA-A/HLA-DPB1/TNF/HLA-DQA1/HLA-DRB5/HLA-DPA1/HLA-DRB1/HLA-DRA
KEGG_CELL_CYCLE	KEGG_CELL_CYCLE	121	-0.64872917884612	-1.66349096608616	1.00088368488524e-05	0.000201288829960254	0.000165058011191601	3204	tags=52%	list=18%	signal=43%	CUL1/RBX1/CHEK1/ATR/CDC27/CDC16/YWHAH/ANAPC13/ANAPC7/CDC45/ORC3/ANAPC11/ORC4/STAG1/CDKN1C/TP53/CDC26/SKP1/CDC6/SKP2/ORC5/CDK2/MCM6/DBF4/YWHAG/TFDP1/ORC6/CDKN2A/CCND3/CCNA2/MCM4/MCM2/YWHAQ/CDK1/PKMYT1/YWHAE/CDC25B/CDK6/YWHAB/MYC/MAD2L2/PLK1/MCM3/MCM5/SMC3/BUB3/ANAPC5/MAD2L1/CDKN1B/SMC1A/CCNB2/TFDP2/HDAC2/PCNA/PRKDC/CCNB1/PTTG1/CCND1/MCM7/CCND2/CDK4/RAD21/CDC20
KEGG_PROTEASOME	KEGG_PROTEASOME	42	-0.780407967032813	-1.73969901748111	1.15595765682914e-05	0.000209228335886075	0.000171568452224115	3127	tags=81%	list=17%	signal=67%	PSMA2/PSMC1/PSMD6/PSMC3/PSME3/PSMB3/PSMD14/PSMB5/PSMC6/PSMC4/PSMB7/PSMD8/PSMA4/PSMD12/PSMB9/PSMB2/PSMB8/PSMB1/PSMB6/PSMC5/PSMA1/PSMD11/PSMA5/PSMD13/PSME1/PSMA7/PSMA3/PSMF1/PSMD3/PSME2/PSMD1/PSMC2/PSMA6/PSMD2
KEGG_INTESTINAL_IMMUNE_NETWORK_FOR_IGA_PRODUCTION	KEGG_INTESTINAL_IMMUNE_NETWORK_FOR_IGA_PRODUCTION	41	-0.773036752552707	-1.72329373241934	1.47782170492977e-05	0.000243168844174807	0.000199399866406792	1376	tags=27%	list=8%	signal=25%	CXCR4/LTBR/CD40/HLA-DQB1/HLA-DMA/HLA-DPB1/HLA-DQA1/HLA-DRB5/HLA-DPA1/HLA-DRB1/HLA-DRA
KEGG_VALINE_LEUCINE_AND_ISOLEUCINE_DEGRADATION	KEGG_VALINE_LEUCINE_AND_ISOLEUCINE_DEGRADATION	42	-0.721654873899852	-1.60872560009531	0.000618007459485033	0.00932161251389924	0.00764377647257804	3245	tags=60%	list=18%	signal=49%	HMGCS1/ACAA2/ALDH6A1/MCCC2/ALDH3A2/OXCT1/HIBADH/HIBCH/HADHB/DLD/ECHS1/ACAT1/IVD/ACADM/BCAT2/BCKDHA/ALDH7A1/PCCB/HSD17B10/ACAT2/HADHA/HADH/ALDH9A1/MCCC1/ALDH2
KEGG_METABOLISM_OF_XENOBIOTICS_BY_CYTOCHROME_P450	KEGG_METABOLISM_OF_XENOBIOTICS_BY_CYTOCHROME_P450	35	0.827173843514713	1.90618064942974	0.00081721911507416	0.0113782046021864	0.00933019394538109	626	tags=54%	list=3%	signal=52%	GSTM1/GSTM3/AKR1C1/AKR1C2/ALDH3A1/ADH1C/GSTP1/CYP3A5/AKR1C3/GSTA1/MGST1/GSTM4/MGST2/EPHX1/GSTM2/ALDH3B2/ALDH1A3/CYP2C18/ADH7
KEGG_PURINE_METABOLISM	KEGG_PURINE_METABOLISM	138	-0.556673079016908	-1.44521192377988	0.00333962017237247	0.0431765179428155	0.0354049958123698	3500	tags=39%	list=19%	signal=32%	POLR3F/AK1/PRPS1/POLA2/NME7/NUDT2/PRIM2/POLR3H/POLR2B/GMPR/GMPR2/IMPDH1/PRIM1/PDE6D/POLR1E/NT5C3A/POLR1C/ADK/POLR3GL/HPRT1/POLR2G/POLR2D/DGUOK/POLD3/NUDT9/POLR3K/NME3/PRPS2/NME2/POLE3/POLR2L/PNPT1/PPAT/DCK/GART/POLR2F/NME4/POLR2C/NUDT5/POLR2E/PDE4B/ENTPD6/ATIC/RRM1/POLR2H/PAPSS1/RRM2/IMPDH2/NME1/POLD2/ADSL/GMPS/ITPA/PAICS
KEGG_DNA_REPLICATION	KEGG_DNA_REPLICATION	36	-0.701638201432225	-1.5351058606707	0.00364000518778186	0.0439227292659012	0.0360168934369995	2737	tags=64%	list=15%	signal=54%	PRIM1/LIG1/RNASEH2C/RNASEH1/POLD3/RNASEH2B/RPA3/POLE3/MCM6/RFC2/RFC5/RFC1/RNASEH2A/MCM4/MCM2/FEN1/RPA1/MCM3/MCM5/POLD2/RFC4/PCNA/MCM7
KEGG_DRUG_METABOLISM_CYTOCHROME_P450	KEGG_DRUG_METABOLISM_CYTOCHROME_P450	37	0.77459381887391	1.81818111409087	0.00417421796613663	0.0454979376095016	0.037308573439603	626	tags=41%	list=3%	signal=39%	GSTM1/GSTM3/ALDH3A1/ADH1C/GSTP1/CYP3A5/GSTA1/MGST1/GSTM4/MGST2/GSTM2/ALDH3B2/ALDH1A3/CYP2C18/ADH7
KEGG_BETA_ALANINE_METABOLISM	KEGG_BETA_ALANINE_METABOLISM	19	-0.767035501895101	-1.49776217225609	0.0042732869577985	0.0454979376095016	0.037308573439603	2210	tags=47%	list=12%	signal=42%	ALDH3A2/SMS/HIBCH/ECHS1/ACADM/ALDH7A1/HADHA/ALDH9A1/ALDH2
