# Supplementary material for: Identification of disulfidptosis in esophageal squamous cell carcinoma based on single-cell and bulk RNA-seq data to predict prognosis and treatment response
Source: Front Immunol. 2025 Apr 15;16:1567793. doi: 10.3389/fimmu.2025.1567793 (PMC12037556; doi:10.3389/fimmu.2025.1567793)
Supplement: Supplementary file 1 [file Presentation1.zip › Single-cell transcriptome analysis of prognostic signature/Pseudotime.csv]

	orig.ident	nCount_RNA	nFeature_RNA	Sample	CellType	percent.mito	percent.HB	S.Score	G2M.Score	Phase	copykat.pred	CellType.refine	Detection	Stemness	EMT	CellScore1	CellScore	CellGroup	Size_Factor	num_genes_expressed	Pseudotime	State
P1T-E-AAAGCAAAGCTATGCT	All	23067	5140	P1T	Epithelial	0.0315602375688213	0	-0.0391980970162012	-0.195037466475739	G1	aneuploid	Malignant	YES	0.184227322033629	-0.181655597093137	-0.050279958992642	-0.050279958992642	Low	1.36527462070692	5140	20.4846158033928	2
P1T-E-AACTCCCTCGGTTAAC	All	42255	4880	P1T	Epithelial	0.0335344929594131	0	-0.0900745658894188	-0.135913622760394	G1	aneuploid	Malignant	YES	0.0500110107714461	-0.121953302899584	0.123529151024442	0.123529151024442	High	2.50096150769372	4880	21.0559327401616	2
P1T-E-AACTCCCTCTCCTATA	All	11089	2882	P1T	Epithelial	0.0108215348543602	0	-0.0346787570940409	-0.0892751455155935	G1	aneuploid	Malignant	YES	0.0996854006216653	-0.124293077811377	-0.0126564912506389	-0.0126564912506389	Low	0.656328532926652	2882	20.4704861273018	2
P1T-E-AACTGGTAGGAGTCTG	All	30571	5991	P1T	Epithelial	0.0746459062510222	0	-0.0986252545843122	-0.115494604216833	G1	aneuploid	Malignant	YES	0.114007057630931	-0.0996838761830877	-0.0550683711100964	-0.0550683711100964	Low	1.80941650104614	5991	20.4123529149222	2
P1T-E-AAGACCTTCGTAGGAG	All	41309	6589	P1T	Epithelial	0.0797889079861531	0	0.0733385718561099	0.601087737770987	G2M	aneuploid	Malignant	YES	-0.132911907529947	-0.00209837602937993	-0.0765338523047846	-0.0765338523047846	Low	2.44497027384499	6589	14.9714882421816	2
P1T-E-AAGGCAGTCCACGTTC	All	3655	1752	P1T	Epithelial	0.00355677154582763	0	-0.0244886314924304	-0.0991027498874569	G1	aneuploid	Malignant	YES	0.300543781206976	-0.134493778595897	0.0326592863341913	0.0326592863341913	High	0.216329767142836	1752	15.9284508013716	2
P1T-E-ACACTGAAGAGAACAG	All	12885	3510	P1T	Epithelial	0.109041521148622	0	-0.0676212397654224	-0.0773390887661449	G1	aneuploid	Malignant	YES	-0.0575776888072451	-0.137700239612554	-0.000169873168892679	-0.000169873168892679	High	0.762629014948138	3510	17.8782991810258	2
P1T-E-ACAGCCGCAAGTTGTC	All	5042	2026	P1T	Epithelial	0.0773502578341928	0	-0.0112351968265259	-0.000137960427256917	G1	aneuploid	Malignant	YES	0.166427302780456	-0.120873847266308	0.00885699589926334	0.00885699589926334	High	0.29842262269061	2026	15.9302314117347	2
P1T-E-ACCAGTAGTAGCTCCG	All	29427	4463	P1T	Epithelial	0.00995684235565977	0	-0.0723828617696994	-0.145569643930439	G1	aneuploid	Malignant	YES	-0.259777640037631	-0.118481944450131	0.111555884426619	0.111555884426619	High	1.7417061717407	4463	21.3230056860315	2
P1T-E-ACCTTTAAGTATTGGA	All	34735	4783	P1T	Epithelial	0.0123506549589751	0	-0.0859843435305482	-0.123407243506675	G1	aneuploid	Malignant	YES	0.261967966376056	-0.1325652987885	0.00173718460603386	0.00173718460603386	High	2.05587262974184	4783	21.3849536701148	2
P1T-E-ACGGCCATCACCTCGT	All	16527	4748	P1T	Epithelial	0.147274157439342	0	0.148883664573174	0.55558285253136	G2M	aneuploid	Malignant	YES	-0.0631836569592686	-0.151905970997903	-0.0625990206595391	-0.0625990206595391	Low	0.978189346530686	4748	11.2046849458795	3
P1T-E-ACGGGCTGTCATGCCG	All	25729	4359	P1T	Epithelial	0.0462513117493879	0	-0.0406901010140195	-0.0418793043728404	G1	aneuploid	Malignant	YES	0.0737288666376996	-0.118482534350239	-0.0332918747220584	-0.0332918747220584	Low	1.52283134851383	4359	12.8462424876914	2
P1T-E-ACGTCAATCGGCCGAT	All	27402	3541	P1T	Epithelial	0.00572950879497847	0	-0.0142211833161171	-0.115058529246505	G1	aneuploid	Malignant	YES	-0.0628994456089551	-0.0646673839421552	0.137765043161094	0.137765043161094	High	1.62185178638796	3541	21.7233822693202	2
P1T-E-ACTGCTCGTGACAAAT	All	18543	3406	P1T	Epithelial	0.108396699563177	0	-0.0345814459067791	-0.0786699340670297	G1	aneuploid	Malignant	YES	-0.146987796347932	-0.111594301239716	-0.0191867939770475	-0.0191867939770475	Low	1.0975110457263	3406	19.1761690777295	2
P1T-E-ACTTGTTGTGTTCTTT	All	23183	4243	P1T	Epithelial	0.0111288444118535	0	-0.0909065061635241	-0.113764179734621	G1	aneuploid	Malignant	YES	0.231414251227104	-0.146073292175809	0.0447142175325747	0.0447142175325747	High	1.37214035339873	4243	20.521836861351	2
P1T-E-AGAATAGCATTTCAGG	All	4939	1749	P1T	Epithelial	0.0736991293784167	0	-0.125921707703916	-0.0775418199118456	G1	aneuploid	Malignant	YES	0.306345739568301	0.0126859738966189	0.0667359863315194	0.0667359863315194	High	0.292326325559088	1749	13.0000426900662	2
P1T-E-AGAGCGAGTCGCGTGT	All	24263	5128	P1T	Epithelial	0.0642542142356675	0	-0.100656162860311	-0.107490739116833	G1	aneuploid	Malignant	YES	-0.302513839332385	0.00926352799306451	-0.066877461272285	-0.066877461272285	Low	1.43606269225353	5128	18.8179200115333	2
P1T-E-AGAGCTTAGTAGCCGA	All	16758	3743	P1T	Epithelial	0.1015634323905	0	0.140303500790008	-0.0343810658935313	S	aneuploid	Malignant	YES	-0.0401528532455782	-0.0633305566445489	0.000634050969847907	0.000634050969847907	High	0.991861624563516	3743	19.336695201739	2
P1T-E-AGATCTGGTCTGGAGA	All	52544	7316	P1T	Epithelial	0.0523370889159561	0	0.197283706132515	1.01967234480862	G2M	aneuploid	Malignant	YES	-0.145300888398905	-0.139544327863261	-0.0868251968229227	-0.0868251968229227	Low	3.10994015998719	7316	13.6928029684304	3
P1T-E-AGCGTCGCACGACGAA	All	20488	2825	P1T	Epithelial	0.0122510737992972	0	-0.0703308695369455	-0.0961944806014977	G1	aneuploid	Malignant	YES	0.283893629626827	-0.0968941000094275	0.0400967715426033	0.0400967715426033	High	1.21263044301571	2825	21.2555964183389	2
P1T-E-AGGGTGACATTCTTAC	All	12594	3493	P1T	Epithelial	0.0110370017468636	0	-0.116610718645605	-0.0894693210194622	G1	aneuploid	Malignant	YES	-0.121086868511686	0.0883177597984923	0.00728555159734363	0.00728555159734363	High	0.74540549586782	3493	18.1720552067919	2
P1T-E-AGGTCATAGACTACAA	All	18768	4174	P1T	Epithelial	0.190057544757033	0	0.0203851642747371	0.15457979960213	G2M	aneuploid	Malignant	YES	-0.0438469072756923	-0.0783876084607883	-0.0563154934873015	-0.0563154934873015	Low	1.11082819965438	4174	15.8950085551311	2
P1T-E-AGGTCCGGTGTGACCC	All	28401	4518	P1T	Epithelial	0.0151755219886624	0	-0.0753970890242541	-0.149704157076698	G1	aneuploid	Malignant	YES	0.111814298949147	-0.133536990127053	0.312528205432042	0.312528205432042	High	1.68097994982864	4518	21.5953183597807	2
P1T-E-AGTGAGGTCCGAATGT	All	17309	4043	P1T	Epithelial	0.0196429603096655	0	-0.0854776486318451	-0.103071454348258	G1	aneuploid	Malignant	YES	0.157252080156861	-0.151940279143955	0.0592316555670365	0.0592316555670365	High	1.02447385484962	4043	20.986966287178	2
P1T-E-AGTTGGTCATCACGTA	All	19803	4106	P1T	Epithelial	0.00545371913346463	0	-0.0698328151502891	-0.0689544615675009	G1	aneuploid	Malignant	YES	-0.159553360595329	-0.130525918593144	-0.0365903131442428	-0.0365903131442428	Low	1.17208710772355	4106	19.8700585076141	2
P1T-E-ATCATCTCAACTTGAC	All	50701	7357	P1T	Epithelial	0.0534900692294038	0	0.00398492065872158	-0.0541575462449927	S	aneuploid	Malignant	YES	-0.0789955214535407	-0.144724002259972	0.0621368022879802	0.0621368022879802	High	3.00085787247851	7357	19.9893594445899	2
P1T-E-ATCCACCTCGTACGGC	All	11546	2410	P1T	Epithelial	0.00025983024424043	0	0.146555433180275	0.162294825545799	G2M	aneuploid	Malignant	YES	-0.355632760305017	-0.0995701921577489	0.0139670301499218	0.0139670301499218	High	0.683377152238355	2410	13.5661366184995	3
P1T-E-ATGTGTGCAGCTGTAT	All	27276	5270	P1T	Epithelial	0.0737278193283473	0	0.204474952405632	0.589000790262132	G2M	aneuploid	Malignant	YES	-0.304986643232676	-0.120456366201064	-0.0204354670906173	-0.0204354670906173	Low	1.61439418018824	5270	13.5216637887333	3
P1T-E-ATGTGTGTCTGAGTGT	All	25588	3629	P1T	Epithelial	0.0208691574175395	0	-0.0700634774933381	-0.141738499279124	G1	aneuploid	Malignant	YES	-0.02511790552933	-0.119246842482567	0.0724473492174617	0.0724473492174617	High	1.51448593205223	3629	21.1916563268905	2
P1T-E-CACAAACCATCGGAAG	All	24057	5304	P1T	Epithelial	0.119757243214033	0	-0.0398828067446627	-0.0886848955889847	G1	aneuploid	Malignant	YES	-0.260075069958288	0.0561946672633666	-0.0350234205766791	-0.0350234205766791	Low	1.42387009799048	5304	11.2535544350811	2
P1T-E-CACATAGTCAGCATGT	All	24736	4442	P1T	Epithelial	0.0746684993531695	0	-0.0976191699240917	-0.0871111728403685	G1	aneuploid	Malignant	YES	-0.0239351165429066	-0.127577796806394	0.207007718191594	0.207007718191594	High	1.46405830917789	4442	20.1295347389582	2
P1T-E-CACATAGTCTGGCGTG	All	9255	2847	P1T	Epithelial	0.107941653160454	0	-0.0676964326349339	-0.0781589413591911	G1	aneuploid	Malignant	YES	-0.166125883554589	0.149875895346575	0.011172521460277	0.011172521460277	High	0.547778931575089	2847	16.7755713693153	2
P1T-E-CAGATCATCTTGCATT	All	30784	5428	P1T	Epithelial	0.109017671517672	0	0.0223052653274649	-0.0701506094327975	S	aneuploid	Malignant	YES	0.0905046173383025	-0.135334496146587	-0.0418334153342761	-0.0418334153342761	Low	1.82202340676473	5428	16.8400607495262	2
P1T-E-CAGCGACAGAATCTCC	All	18270	2467	P1T	Epithelial	0.000766283524904215	0	-0.0331348552229858	-0.0660001337989639	G1	aneuploid	Malignant	YES	-0.225625026454561	-0.0829972625891611	0.010131452704012	0.010131452704012	High	1.08135289896022	2467	15.2867840980587	2
P1T-E-CAGCTAAGTGTGCCTG	All	14271	3648	P1T	Epithelial	0.0287996636535632	0	0.077221015168186	0.494358602018438	G2M	aneuploid	Malignant	YES	-0.239928784084586	-0.0763028720174078	-0.0337717542317338	-0.0337717542317338	Low	0.844662683145121	3648	13.5945022960471	3
P1T-E-CATATGGTCTTCATGT	All	12224	3283	P1T	Epithelial	0.0768160994764398	0	-0.0663836531640655	-0.0715932859198883	G1	aneuploid	Malignant	YES	-0.124736792278202	-0.12471500018504	-0.0275998814308916	-0.0275998814308916	Low	0.723506176074974	3283	19.0372633300141	2
P1T-E-CATGACAGTTGGGACA	All	53077	7510	P1T	Epithelial	0.0733085894078414	0	0.236890518601645	0.0278089788097386	S	aneuploid	Malignant	YES	-0.165746370445841	-0.0893690742692357	0.0110996733141038	0.0110996733141038	High	3.14148701795905	7510	17.4435815928143	2
P1T-E-CATGCCTAGGGTATCG	All	15812	4503	P1T	Epithelial	0.0906273716164938	0	0.250516668195034	-0.0781203920264727	S	aneuploid	Malignant	YES	-0.059353374701228	-0.174773522820203	-0.0462426446965725	-0.0462426446965725	Low	0.935870390714782	4503	16.399491830763	2
P1T-E-CATTATCCAATTGCTG	All	31723	5308	P1T	Epithelial	0.084134539608486	0	-0.061650869293307	-0.0403420520952154	G1	aneuploid	Malignant	YES	-0.192791500629548	-0.134783259024975	0.0395007077883611	0.0395007077883611	High	1.87760032915792	5308	19.6062783554354	2
P1T-E-CCCTCCTTCATAGCAC	All	19609	2093	P1T	Epithelial	0.000560966902952726	0	-0.0415644391026728	-0.0982369525926258	G1	aneuploid	Malignant	YES	-0.136477716900878	-0.06396951773266	0.00162508952577344	0.00162508952577344	High	1.16060476167001	2093	19.9203314255298	2
P1T-E-CCGTGGACATGCCTTC	All	12549	1839	P1T	Epithelial	0	0	-0.056824567704273	-0.0696980740250235	G1	aneuploid	Malignant	YES	-0.26319658160425	-0.0085197844226878	0.0261934325827296	0.0261934325827296	High	0.742742065082203	1839	18.1688181030287	2
P1T-E-CCTACCATCACTTATC	All	59744	3657	P1T	Epithelial	0.000786689876807713	0	-0.0475815591105049	-0.0507294014310518	G1	aneuploid	Malignant	YES	-0.141256455831715	-0.0720707780092282	-0.0104348798432957	-0.0104348798432957	High	3.5360890856858	3657	19.6598525924337	2
P1T-E-CCTTACGTCCGTCATC	All	35217	5912	P1T	Epithelial	0.0431893687707641	0	-0.0660151572233352	-0.0870726825251952	G1	aneuploid	Malignant	YES	0.0190864155362517	-0.162791118340413	0.0182716388789635	0.0182716388789635	High	2.08440093282333	5912	19.7537939198553	2
P1T-E-CCTTCGATCGACAGCC	All	14910	3852	P1T	Epithelial	0.108718980549966	0	0.0612710424503559	0.619896848615815	G2M	aneuploid	Malignant	YES	-0.166778372506237	-0.143827299402549	-0.0586814793844986	-0.0586814793844986	Low	0.882483400300873	3852	11.895391846084	2
P1T-E-CCTTTCTTCTTGACGA	All	36374	5580	P1T	Epithelial	0.00360147358002969	0	-0.147211263768772	-0.159163150051542	G1	aneuploid	Malignant	YES	-0.251574785096505	-0.171884560991855	0.122207835628237	0.122207835628237	High	2.15288069768906	5580	20.7289926859609	2
P1T-E-CGATTGAAGATAGGAG	All	20112	5110	P1T	Epithelial	0.0316229116945107	0	0.212338050832382	0.244523578978048	G2M	aneuploid	Malignant	YES	-0.0191653196121633	-0.0797937626776519	0.00104941191473384	0.00104941191473384	High	1.19037599911812	5110	15.553853028615	2
P1T-E-CGCTGGACAGGGTACA	All	21259	3114	P1T	Epithelial	0.0392774824780093	0	-0.0697798950900948	-0.0872389944759601	G1	aneuploid	Malignant	YES	0.139832791566475	-0.0964292893788409	0.0523359320484351	0.0523359320484351	High	1.25826389047594	3114	21.2080026882585	2
P1T-E-CGGACACTCACTTACT	All	3919	1391	P1T	Epithelial	0.194947690737433	0	0.0486878050099315	0.146759130894241	G2M	aneuploid	Malignant	YES	0.0129371029821526	-0.0753585604319698	0.0441713981752154	0.0441713981752154	High	0.231955227751785	1391	11.7432748482615	2
P1T-E-CGTCACTGTGACTCAT	All	21788	3711	P1T	Epithelial	0.0663668074169267	0	-0.0678968981583929	-0.120654536562199	G1	aneuploid	Malignant	YES	-0.143370145963806	-0.12732588741251	0.00332774494404493	0.00332774494404493	High	1.28957399904463	3711	21.139077438828	2
P1T-E-CGTGTCTCAGCGTCCA	All	5391	1855	P1T	Epithelial	0.000370988684845112	0	-0.0515082954926948	-0.0133144620881757	G1	aneuploid	Malignant	YES	-0.184000345672842	-0.0869066030066509	0.0413294776604305	0.0413294776604305	High	0.319079008116835	1855	14.6615774901669	2
P1T-E-CTAAGACTCTACCTGC	All	20077	2585	P1T	Epithelial	4.98082382826119e-05	0	-0.0822773698817503	-0.0537321711318422	G1	aneuploid	Malignant	YES	-0.196941460341532	-0.0335036067403615	0.00623953332563593	0.00623953332563593	High	1.18830444184042	2585	17.721273198992	2
P1T-E-CTACGTCAGATCTGCT	All	15755	3693	P1T	Epithelial	0.0863218026023485	0	-0.120311775202532	-0.117524010816672	G1	aneuploid	Malignant	YES	0.130821704744694	-0.12639572544407	0.118387361449149	0.118387361449149	High	0.932496711719668	3693	20.4894663828883	2
P1T-E-CTCAGAAGTGTTCTTT	All	24547	4273	P1T	Epithelial	0.0180877500305536	0	-0.128163350597679	-0.127344260348782	G1	aneuploid	Malignant	YES	0.268035775655268	-0.105811557128341	0.0637803699818386	0.0637803699818386	High	1.4528718998783	4273	21.2916480752311	2
P1T-E-CTCGAGGGTTGGAGGT	All	7552	2106	P1T	Epithelial	0.134931144067797	0	0.13137971004603	-0.0770833826092236	S	aneuploid	Malignant	YES	-0.0857270190465395	0.0500673413954812	0.11411268134205	0.11411268134205	High	0.446982873177209	2106	18.4617150509315	2
P1T-E-CTCGGGAGTCCGCTGA	All	22713	3665	P1T	Epithelial	0.0271210320081011	0	-0.0907622357916471	-0.0716485439248993	G1	aneuploid	Malignant	YES	-0.174826925241844	-0.120167693692746	0.00782667261724907	0.00782667261724907	High	1.34432229852674	3665	20.1178831941712	2
P1T-E-CTCGGGATCCTGCAGG	All	16971	4085	P1T	Epithelial	0.0248070237463909	0	0.0175452075977285	-0.0742169022393844	S	aneuploid	Malignant	YES	-0.134905762782226	-0.155711498564789	-0.0458133828442334	-0.0458133828442334	Low	1.0044685302821	4085	19.6287375317944	2
P1T-E-CTCGTCAAGGAGTCTG	All	25911	5221	P1T	Epithelial	0.0690440353517811	0	-0.0490673680564196	-0.0711893456270327	G1	aneuploid	Malignant	YES	-0.0388004745548245	0.13162934931568	-0.00882885772234979	-0.00882885772234979	High	1.53360344635787	5221	17.8772958836729	2
P1T-E-CTCTAATAGGCAATTA	All	5154	1596	P1T	Epithelial	0.156577415599534	0	-0.111839509248179	-0.098083913988855	G1	aneuploid	Malignant	YES	0.406608301735773	-0.0842443296009433	0.0959699908367205	0.0959699908367205	High	0.305051605979255	1596	19.9231759444766	2
P1T-E-CTGAAACGTAGGGTAC	All	4048	1666	P1T	Epithelial	0.004199604743083	0	0.0395579648851248	-0.0337007496818996	S	aneuploid	Malignant	YES	-0.00905162973007462	-0.0791785612727999	0.0443781846187157	0.0443781846187157	High	0.239590396003885	1666	15.2351097595989	2
P1T-E-CTGAAGTGTGTAATGA	All	29586	4884	P1T	Epithelial	0.115933211654161	0	-0.0476376597335243	-0.100717296440315	G1	aneuploid	Malignant	YES	-0.179871521551464	-0.126599588802738	0.0423907507649524	0.0423907507649524	High	1.75111696051654	4884	19.9204442634809	2
P1T-E-CTGCGGAAGCTCAACT	All	37412	6178	P1T	Epithelial	0.04736448198439	0	0.458563530443865	0.0952546454788156	S	aneuploid	Malignant	YES	-0.0746143065511225	-0.118551883357043	-0.0822504146858049	-0.0822504146858049	Low	2.21431716781061	6178	18.2551741564791	2
P1T-E-CTGCTGTAGGACATTA	All	10640	3677	P1T	Epithelial	0.0464285714285714	0	0.189118673354193	0.441269477688998	G2M	aneuploid	Malignant	YES	-0.410429767034932	-0.0813740597879842	-0.0376552338022867	-0.0376552338022867	Low	0.62975341242128	3677	13.4102171695222	3
P1T-E-CTTCTCTAGCGAAGGG	All	16460	4022	P1T	Epithelial	0.164337788578372	0	-0.0880181836892182	-0.098614427159675	G1	aneuploid	Malignant	YES	0.152332452883503	-0.120241821285228	-0.0538664333054499	-0.0538664333054499	Low	0.974223794027657	4022	18.3309899541596	2
P1T-E-CTTCTCTTCAGTCCCT	All	7251	2573	P1T	Epithelial	0.195007585160667	0	-0.0977181573249499	-0.0737013424810289	G1	aneuploid	Malignant	YES	0.0292481160506657	-0.032601115435556	0.0162262184320947	0.0162262184320947	High	0.429167480588976	2573	17.7305063793409	2
P1T-E-GAAACTCCAGATAATG	All	26016	5133	P1T	Epithelial	0.0900215252152521	0	-0.0346421928141206	-0.0634266772961385	G1	aneuploid	Malignant	YES	-0.281020740851635	-0.0309815501625427	0.0315129835020249	0.0315129835020249	High	1.53981811819098	5133	16.3923044890142	2
P1T-E-GAAATGAGTAGCTCCG	All	7932	2475	P1T	Epithelial	0.14309127584468	0	0.0898240646058289	-0.0143276699739031	S	aneuploid	Malignant	YES	-0.106531006258745	-0.025151027254897	-0.0187518739922265	-0.0187518739922265	Low	0.469474066477969	2475	14.3056005133071	2
P1T-E-GAACATCGTACTCGCG	All	34664	3064	P1T	Epithelial	0.00190399261481652	0	-0.0343932065510588	-0.0592410356470577	G1	aneuploid	Malignant	YES	0.0769758598490285	-0.0796570193625474	0.273372383395587	0.273372383395587	High	2.05167032783564	3064	20.9111508945153	2
P1T-E-GAACCTACACCCAGTG	All	15526	3977	P1T	Epithelial	0.114259951049852	0	0.226298969963061	0.0168419280303481	S	aneuploid	Malignant	YES	-0.178188936452504	-0.0711688115809103	-0.0596208096146146	-0.0596208096146146	Low	0.91894280838842	3977	13.165118545877	2
P1T-E-GAATGAATCAACACAC	All	8389	2433	P1T	Epithelial	0.00488735248539754	0	0.0487262704342979	-0.0776174437700234	S	aneuploid	Malignant	YES	-0.386360591296977	-0.117616283809878	0.0141778706806807	0.0141778706806807	High	0.496522685789673	2433	14.6070327800522	2
P1T-E-GACAGAGGTTATCGGT	All	47532	5331	P1T	Epithelial	0.049798030800303	0	-0.103656681782261	-0.0832981804564839	G1	aneuploid	Malignant	YES	-0.212223661606828	-0.115409862453162	0.0507322758785592	0.0507322758785592	High	2.81329315782033	5331	20.7392836488405	2
P1T-E-GACGTGCGTAGGCTGA	All	46020	5821	P1T	Epithelial	0.0249456757931334	0	-0.0667461575722464	-0.0915457076537049	G1	aneuploid	Malignant	YES	-0.19579124462902	-0.107140461989139	-0.0622616180663887	-0.0622616180663887	Low	2.72380188342362	5821	19.3183939780669	2
P1T-E-GACGTTAAGCCGATTT	All	26267	3038	P1T	Epithelial	0.0115353866067689	0	-0.0623499321203499	-0.104869696439466	G1	aneuploid	Malignant	YES	0.283230895359804	-0.0930878611182659	-0.0024872978184718	-0.0024872978184718	High	1.55467414323964	3038	21.6221825671106	2
P1T-E-GACGTTAGTCCTGCTT	All	19637	4154	P1T	Epithelial	0.00875897540357488	0	-0.0748745777863321	-0.140493871116035	G1	aneuploid	Malignant	YES	0.277935335587027	-0.0939787470251089	0.0630032312370919	0.0630032312370919	High	1.16226200749217	4154	21.4540240470231	2
P1T-E-GACTACATCTTGCCGT	All	33726	4256	P1T	Epithelial	0.0132242187036708	0	-0.0709345734519241	-0.135445475261969	G1	aneuploid	Malignant	YES	0.000774661904814622	-0.0772706593447067	0.128429573779665	0.128429573779665	High	1.99615259279324	4256	21.174280323186	2
P1T-E-GAGGTGAAGGGCTTCC	All	7104	2285	P1T	Epithelial	0.135275900900901	0	0.343723573074539	0.112065806275834	S	aneuploid	Malignant	YES	0.143917657238736	-0.120971403709803	-0.0116043674507163	-0.0116043674507163	High	0.420466940022629	2285	15.8850431343427	2
P1T-E-GATCGATTCGAACTGT	All	25641	4288	P1T	Epithelial	0.0191490191490191	0	-0.0900056402820152	-0.127611871228158	G1	aneuploid	Malignant	YES	0.277129735022877	-0.122753332082919	0.026830575586516	0.026830575586516	High	1.51762286164418	4288	20.8208063515978	2
P1T-E-GATCGTACATCCCATC	All	26061	4002	P1T	Epithelial	0.018955527416446	0	-0.0652844920204438	-0.079740156611724	G1	aneuploid	Malignant	YES	0.0141278260756308	-0.130956209976233	0.11227741826769	0.11227741826769	High	1.5424815489766	4002	21.0013545330053	2
P1T-E-GATCTAGGTTCCATGA	All	13418	3295	P1T	Epithelial	0.155909971679833	0	-0.0855974949646287	-0.153223241936139	G1	aneuploid	Malignant	YES	-0.0746167587396609	-0.120543666435279	-0.0346174860263725	-0.0346174860263725	Low	0.794175872919994	3295	15.9234335323302	2
P1T-E-GCAATCATCGTACGGC	All	14952	3825	P1T	Epithelial	0.152220438737293	0	0.301674721980985	0.038358648502136	S	aneuploid	Malignant	YES	-0.0380144017326409	-0.138806711896667	0.00343095048599433	0.00343095048599433	High	0.884969269034114	3825	13.3265415791242	2
P1T-E-GCACATACATTCCTGC	All	27776	5568	P1T	Epithelial	0.0378024193548387	0	0.198435090818279	0.252705637635141	G2M	aneuploid	Malignant	YES	-0.183249721603914	-0.138893277940984	-0.0670712490407068	-0.0670712490407068	Low	1.64398785558397	5568	12.0603028753772	2
P1T-E-GCAGCCAGTCTGATCA	All	10004	3112	P1T	Epithelial	0.0883646541383447	0	-0.099604857210582	-0.0907942814883943	G1	aneuploid	Malignant	YES	-0.114517155634525	-0.00679328775115542	-0.0366450308696158	-0.0366450308696158	Low	0.592110257317903	3112	19.0727889242071	2
P1T-E-GCATGCGGTTCGGGCT	All	32488	4803	P1T	Epithelial	0.0531888697365181	0	-0.0556289345995159	-0.0833674290296329	G1	aneuploid	Malignant	YES	0.119737138703465	-0.125281200421827	-0.0393894509469393	-0.0393894509469393	Low	1.9228786525134	4803	19.4725223108214	2
P1T-E-GCATGTATCAAGAAGT	All	24865	4131	P1T	Epithelial	0.0769354514377639	0	-0.0464120209849742	-0.117568203050869	G1	aneuploid	Malignant	YES	-0.0661554253108309	-0.116921011376016	0.0850709741010362	0.0850709741010362	High	1.47169347742999	4131	20.4453805822669	2
P1T-E-GCCTCTAGTTGAGGTG	All	5295	2180	P1T	Epithelial	0.162228517469311	0	-0.0432684066860479	-0.0310017060671313	G1	aneuploid	Malignant	YES	-0.0238356137876972	-0.13893201740376	-0.0076059748830857	-0.0076059748830857	High	0.313397022440853	2180	13.8944141720912	2
P1T-E-GCGAGAAAGGAATCGC	All	16305	3304	P1T	Epithelial	0.165777368905244	0	0.137403074534317	0.124258526599341	S	aneuploid	Malignant	YES	-0.0519889752588381	-0.0547571505402152	-0.00495317275509068	-0.00495317275509068	High	0.965049754654978	3304	19.6340538363884	2
P1T-E-GCGCCAACAATGGAAT	All	27731	4542	P1T	Epithelial	0.0273340305073744	0	-0.0645510712508194	-0.0488521851184179	G1	aneuploid	Malignant	YES	0.257709272608027	-0.122805866628786	-0.0214460837549952	-0.0214460837549952	Low	1.64132442479836	4542	19.9935044039903	2
P1T-E-GCTGGGTTCACATAGC	All	4960	1889	P1T	Epithelial	0.0461693548387097	0	-0.0881257038420241	-0.104965338697817	G1	aneuploid	Malignant	YES	-0.174694058252127	0.234262648437355	0.129536133271044	0.129536133271044	High	0.293569259925709	1889	14.880446715542	2
P1T-E-GGAACTTTCAGCGATT	All	17126	3327	P1T	Epithelial	0.0182179142823777	0	-0.0872454027790841	-0.0752907182635466	G1	aneuploid	Malignant	YES	0.436141765805341	-0.109635067810016	0.0290330738143321	0.0290330738143321	High	1.01364256965478	3327	21.1437441598649	2
P1T-E-GGAATAACAGACAGGT	All	28303	4748	P1T	Epithelial	0.0144507649365792	0	-0.11961075465673	-0.144038899639787	G1	aneuploid	Malignant	YES	-0.0533619458184365	-0.149657361366986	0.0202236912667373	0.0202236912667373	High	1.67517958945108	4748	21.6985186715247	2
P1T-E-GGACGTCGTACCAGTT	All	24450	4704	P1T	Epithelial	0.0132515337423313	0	-0.0987444165280837	-0.134841319084897	G1	aneuploid	Malignant	YES	0.287663078355887	-0.108882862485802	-0.0534154069511616	-0.0534154069511616	Low	1.44713072685153	4704	20.8649908655199	2
P1T-E-GGAGCAATCTCCGGTT	All	13596	3699	P1T	Epithelial	0.000147102088849662	0	0.373498091371175	0.367575143196902	S	aneuploid	Malignant	YES	-0.172129859436179	-0.133371057062851	0.0402107126448802	0.0402107126448802	High	0.804711221360876	3699	13.5215289496249	3
P1T-E-GGCAATTGTACACCGC	All	5370	1791	P1T	Epithelial	0.11098696461825	0	-0.111100479606735	-0.112344743194808	G1	aneuploid	Malignant	YES	-0.0879062571155032	-0.0937779010891253	0.026938187204821	0.026938187204821	High	0.317836073750214	1791	15.8704933868881	2
P1T-E-GGCCGATTCCTCATTA	All	3663	1607	P1T	Epithelial	0.098007098007098	0	-0.106044762345849	-0.0178003214935772	G1	aneuploid	Malignant	YES	0.0816717329592441	-0.10348754009438	0.0985231059313496	0.0985231059313496	High	0.216803265949168	1607	10.7367146815425	2
P1T-E-GGCGTGTGTCCATCCT	All	13450	3488	P1T	Epithelial	0.0355390334572491	0	-0.0238394382926145	-0.0716725992354883	G1	aneuploid	Malignant	YES	-0.252681951252174	0.14337790210084	0.0210855179366123	0.0210855179366123	High	0.796069868145321	3488	19.64497656339	2
P1T-E-GGCGTGTGTGTTAAGA	All	17995	3685	P1T	Epithelial	0.0190608502361767	0	-0.0641819866378689	-0.106689895452047	G1	aneuploid	Malignant	YES	0.350848426133095	-0.139381857712761	0.0609118502106955	0.0609118502106955	High	1.06507637749257	3685	21.0232829421481	2
P1T-E-GGGACCTAGTATGACA	All	51665	6639	P1T	Epithelial	0.0652859769669989	0	0.0416711852535609	-0.0324437279536773	S	aneuploid	Malignant	YES	0.013186878205434	-0.146978374834416	0.0176720032689035	0.0176720032689035	High	3.05791447864149	6639	20.4790391463065	2
P1T-E-GGTGAAGCAAACCCAT	All	11476	1600	P1T	Epithelial	8.71383757406762e-05	0	-0.0413535747346504	-0.105572225068646	G1	aneuploid	Malignant	YES	-0.284565674303697	-0.0663297571451646	0.0323508134190658	0.0323508134190658	High	0.679234037682952	1600	20.1212674060403	2
P1T-E-GGTGCGTAGTGCCAGA	All	24653	3282	P1T	Epithelial	0.0374396625157182	0	-0.114081307134168	-0.105481470710071	G1	aneuploid	Malignant	YES	-0.0604704081455226	-0.0958590018345074	0.0342552964390374	0.0342552964390374	High	1.4591457590622	3282	21.3020466550296	2
P1T-E-GTAGGCCAGCCAGTAG	All	49298	6947	P1T	Epithelial	0.0505700028398718	0	0.437609139336251	0.140852409578779	S	aneuploid	Malignant	YES	-0.126041230213637	-0.114038475866623	0.00154226536883617	0.00154226536883617	High	2.91781801931807	6947	14.9224951933841	2
P1T-E-GTCTTCGGTCGAATCT	All	27534	5919	P1T	Epithelial	0.0525895256773444	0	0.290513362816158	0.0180634484125814	S	aneuploid	Malignant	YES	-0.196021392611372	-0.160684507513261	0.000816842194088035	0.000816842194088035	High	1.62966451669244	5919	13.5819227529174	2
P1T-E-GTGCAGCAGGCGATAC	All	8199	2694	P1T	Epithelial	0.0253689474326137	0	0.216426963787387	0.205892312907021	S	aneuploid	Malignant	YES	-0.243909063933465	-0.116801262030935	-0.0169686806338312	-0.0169686806338312	Low	0.485277089139293	2694	11.7333380931735	2
P1T-E-GTGGGTCTCTTTAGGG	All	6375	1787	P1T	Epithelial	0.000156862745098039	0	-0.0285829060698565	-0.0501357022814353	G1	aneuploid	Malignant	YES	-0.285851118696314	-0.0753175470395022	0.0335510702041195	0.0335510702041195	High	0.377319361295645	1787	13.4870801380585	3
P1T-E-GTTTCTAGTAAGCACG	All	67464	7744	P1T	Epithelial	0.0478773864579628	0	0.404816620291325	0.0850109632210486	S	aneuploid	Malignant	YES	-0.105064888739004	-0.164035522134292	0.00857895740552349	0.00857895740552349	High	3.99301543379598	7744	17.2915968926904	2
P1T-E-TACAGTGCACAAGCCC	All	4928	2031	P1T	Epithelial	0.0994318181818182	0	-0.0385471219264705	-0.0894378087474951	G1	aneuploid	Malignant	YES	0.107343020958304	-0.101792719584002	0.100417328161425	0.100417328161425	High	0.291675264700382	2031	10.8941457481681	2
P1T-E-TACGGATCAACACCTA	All	24266	5882	P1T	Epithelial	0.066760075826259	0	0.196180246151001	-0.00563776393014245	S	aneuploid	Malignant	YES	-0.174992379447405	-0.169527896131582	-0.0376830220207889	-0.0376830220207889	Low	1.4362402543059	5882	10.7359893790451	2
P1T-E-TACGGTACACGTGAGA	All	39744	5270	P1T	Epithelial	0.0181159420289855	0	-0.0733578628300113	-0.142677727355433	G1	aneuploid	Malignant	YES	0.117552488415638	-0.00660940127426005	0.0060488258141165	0.0060488258141165	High	2.35234206985633	5270	21.1290518934385	2
P1T-E-TACTCATCAGTAAGAT	All	10232	2867	P1T	Epithelial	0.143764659890539	0	-0.0120457544556387	-0.0852098768064304	G1	aneuploid	Malignant	YES	0.157769248987135	-0.110347174754067	-0.0348476121350838	-0.0348476121350838	Low	0.605604973298359	2867	19.4856624796102	2
P1T-E-TACTCGCGTACGCTGC	All	7946	2308	P1T	Epithelial	0.192549710546187	0	-0.0658229320186175	-0.0890356586618377	G1	aneuploid	Malignant	YES	-0.00348396932286504	-0.0168888168508303	-0.00239687676743505	-0.00239687676743505	High	0.47030268938905	2308	19.6898535946431	2
P1T-E-TAGCCGGAGTCAAGCG	All	31856	6279	P1T	Epithelial	0.0222877950778503	0	0.150093920811915	0.465622741379941	G2M	aneuploid	Malignant	YES	-0.279083771897059	-0.143486012233693	-0.0415083779247834	-0.0415083779247834	Low	1.88547224681319	6279	13.435829207292	3
P1T-E-TCAGATGTCAACACAC	All	46707	6794	P1T	Epithelial	0.0453679320016272	0	-0.0372211786273788	-0.103169352291158	G1	aneuploid	Malignant	YES	-0.0536277427683851	-0.121696002719772	0.0164317965687035	0.0164317965687035	High	2.76446359341736	6794	19.9849329281346	2
P1T-E-TCAGCTCCATCGATGT	All	16751	3744	P1T	Epithelial	0.0262073906035461	0	-0.104523715337179	-0.0807422485452961	G1	aneuploid	Malignant	YES	0.193107346473097	-0.129091483897973	0.0939750418249957	0.0939750418249957	High	0.991447313107976	3744	20.5525724629377	2
P1T-E-TCGGGACTCTTCATGT	All	38757	5394	P1T	Epithelial	0.0317878060737415	0	-0.108317498689523	-0.139984428433002	G1	aneuploid	Malignant	YES	0.086630177344284	-0.154598629747176	0.0491092241057286	0.0491092241057286	High	2.29392415462515	5394	21.1327074012743	2
P1T-E-TCTATTGCATGTCTCC	All	17475	3936	P1T	Epithelial	0.0184263233190272	0	-0.0804572308285614	-0.16764061031053	G1	aneuploid	Malignant	YES	0.36424110204879	-0.149146115866582	-0.0283493644046438	-0.0283493644046438	Low	1.034298955081	3936	21.1550423683824	2
P1T-E-TCTGAGAGTTGGGACA	All	13233	3210	P1T	Epithelial	0.0810095972190735	0	-0.0965410820468394	-0.140983229100337	G1	aneuploid	Malignant	YES	0.134797437490865	-0.123986264391927	-0.0280841953150401	-0.0280841953150401	Low	0.783226213023571	3210	15.9284161337956	2
P1T-E-TGACGGCGTAGCCTAT	All	98408	7692	P1T	Epithelial	0.00333306235265426	0	-0.116121094596732	-0.157389440242909	G1	aneuploid	Malignant	YES	-0.133813299164217	-0.178483134345027	-0.00553231980262894	-0.00553231980262894	High	5.82450881668734	7692	21.4600132818308	2
P1T-E-TGCCAAAGTCATACTG	All	37751	6210	P1T	Epithelial	0.0767926677439008	0	-0.061569827279018	-0.103226260810687	G1	aneuploid	Malignant	YES	0.0196488673719056	-0.12424577600657	0.0263270936264574	0.0263270936264574	High	2.23438167972892	6210	19.9514560593105	2
P1T-E-TGCCCTATCAACTCTT	All	14726	3827	P1T	Epithelial	0.181583593643895	0	0.10870824342643	0.26977726271293	G2M	aneuploid	Malignant	YES	-0.0595339175999209	0.0144985744072954	-0.0680188309311558	-0.0680188309311558	Low	0.871592927755241	3827	14.6616956866741	2
P1T-E-TGCTGCTGTGTGAAAT	All	9048	2970	P1T	Epithelial	0.180039787798408	0	-0.0740503644960928	-0.108471082151685	G1	aneuploid	Malignant	YES	-0.200246478552876	-0.135100971694286	0.0307301972448805	0.0307301972448805	High	0.535527149961254	2970	15.2209317938067	2
P1T-E-TGGTTAGCATCACGAT	All	9916	1913	P1T	Epithelial	0.000100847115772489	0	-0.0382996874131943	-0.0389601275112814	G1	aneuploid	Malignant	YES	-0.324926684691609	-0.0740128544197508	0.0361576476365137	0.0361576476365137	High	0.586901770448253	1913	14.8048106510902	2
P1T-E-TGGTTCCTCCGAGCCA	All	18254	2083	P1T	Epithelial	0.000164347540265147	0	-0.0536488126638852	-0.0738614851517065	G1	aneuploid	Malignant	YES	-0.324232146229094	0.0234941153080386	0.0387204430660643	0.0387204430660643	High	1.08040590134756	2083	18.7401607744793	2
P1T-E-TTCTCAAAGGAATGGA	All	34459	4338	P1T	Epithelial	0.0164543370382193	0	-0.0619574039798718	-0.101198850066172	G1	aneuploid	Malignant	YES	-0.0982896048806408	-0.0757688019855714	-0.0244550525554934	-0.0244550525554934	Low	2.03953692092339	4338	20.755918268912	2
P1T-E-TTCTCCTGTTTCCACC	All	22566	5169	P1T	Epithelial	0.125897367721351	0	0.221932240562912	0.263303376988067	G2M	aneuploid	Malignant	YES	-0.267872138589478	-0.157858300908034	-0.0846625137536436	-0.0846625137536436	Low	1.3356217579604	5169	12.6438292615661	2
P1T-E-TTGAACGAGGCGACAT	All	4638	1683	P1T	Epithelial	0.101121172919362	0	0.0689433194727125	0.0102156437013529	S	aneuploid	Malignant	YES	-0.286591030487714	-0.0992790297435231	0.0470696925793728	0.0470696925793728	High	0.274510932970855	1683	14.9104308229804	2
P1T-E-TTGGAACGTTAAGAAC	All	4721	996	P1T	Epithelial	0.00105909764880322	0	-0.0433569960267674	-0.0394272979852007	G1	aneuploid	Malignant	YES	-0.196626253583711	0.0834594475144185	0.120230566741566	0.120230566741566	High	0.279423483086547	996	14.6482233408035	2
P1T-E-TTGGCAAAGACAAGCC	All	11317	2987	P1T	Epithelial	0.13227887249271	0	-0.0306049013729097	0.487924064757162	G2M	aneuploid	Malignant	YES	-0.00863246279103735	-0.0569549871125842	-0.0335646259692342	-0.0335646259692342	Low	0.669823248907108	2987	12.3859571466406	2
P1T-E-TTGGCAAGTTTGGGCC	All	15420	3714	P1T	Epithelial	0.0509727626459144	0	-0.0441958017762249	-0.0484961388083926	G1	aneuploid	Malignant	YES	0.170190207337868	-0.0572299538530896	-0.0385260611425195	-0.0385260611425195	Low	0.912668949204524	3714	19.6946208894269	2
P1T-E-TTTATGCTCCGTCAAA	All	7597	2009	P1T	Epithelial	0.0468606028695538	0	-0.0649084463756409	-0.0668880783660022	G1	aneuploid	Malignant	YES	0.121376413390267	0.0196508573988471	0.0405743184444247	0.0405743184444247	High	0.449646303962826	2009	19.8233167815224	2
P2T-E-AAACCTGAGTAACCCT	All	44449	7149	P2T	Epithelial	0.0313392877230084	0	0.362295748462145	0.431178884233908	G2M	aneuploid	Malignant	YES	-0.345988603550967	-0.105913613644894	-0.0601400742250701	-0.0601400742250701	Low	2.63081855533021	7149	3.03876316345039	1
P2T-E-AAACGGGAGCTATGCT	All	6670	2937	P2T	Epithelial	0.0905547226386807	0	0.00343558373937147	-0.0295167895056536	S	aneuploid	Malignant	YES	-0.148708730834481	-0.162376429790564	-0.0197496999944389	-0.0197496999944389	Low	0.394779629779129	2937	1.14594543804767	1
P2T-E-AAACGGGAGTCTCCTC	All	10347	3402	P2T	Epithelial	0.0163332366869624	0	0.00434484694710846	-0.0706822491410525	S	aneuploid	Malignant	YES	-0.109458072945331	0.197841242964854	-0.0229541322089097	-0.0229541322089097	Low	0.612411518639378	3402	3.6326649079991	1
P2T-E-AAAGCAATCGCAAGCC	All	19710	4887	P2T	Epithelial	0.019482496194825	0	0.141267861297587	-0.05015277743088	S	aneuploid	Malignant	YES	-0.358597308418213	0.117891356370512	-0.0371214543328172	-0.0371214543328172	Low	1.16658268409995	4887	1.87945378941133	1
P2T-E-AAAGTAGAGAAGAAGC	All	20736	4700	P2T	Epithelial	0.0387249228395062	0	0.0288369383567173	-0.060455563866402	S	aneuploid	Malignant	YES	-0.197229984595363	-0.0447275441092106	-0.0109881946831013	-0.0109881946831013	High	1.227308906012	4700	2.06639839260633	1
P2T-E-AAATGCCGTAACGACG	All	10902	3762	P2T	Epithelial	0.0507246376811594	0	0.797549527339847	0.275906522126432	S	aneuploid	Malignant	YES	-0.208088887591996	-0.157860503197103	-0.0545837390092322	-0.0545837390092322	Low	0.645260498328646	3762	1.83890510258433	1
P2T-E-AAATGCCTCGCCTGAG	All	14319	4083	P2T	Epithelial	0.0314966128919617	0	0.167566493724903	-0.00399540100995766	S	aneuploid	Malignant	YES	-0.226797751730379	-0.110092688998278	-0.0209267983149916	-0.0209267983149916	Low	0.847503675983112	4083	2.25643806485067	1
P2T-E-AAATGCCTCTGGGCCA	All	10339	3608	P2T	Epithelial	0.0228261920882097	0	0.0196596975072819	-0.0728855521390822	S	aneuploid	Malignant	YES	-0.239477058115971	0.307332507216473	-0.0492024025980327	-0.0492024025980327	Low	0.611938019833046	3608	1.2931282131057	1
P2T-E-AACACGTAGGCCCTCA	All	32089	5963	P2T	Epithelial	0.032378696749665	0	0.158749837828633	0.722832373549327	G2M	aneuploid	Malignant	YES	-0.278178503577544	-0.0744061956871182	-0.0591732029259727	-0.0591732029259727	Low	1.8992628995476	5963	1.61904918585798	1
P2T-E-AACCATGCAATGTAAG	All	44490	7341	P2T	Epithelial	0.0219375140481007	0	0.233566447127863	0.893968236181794	G2M	aneuploid	Malignant	YES	-0.360352005840404	-0.0264450791200616	-0.0954154015725644	-0.0954154015725644	Low	2.63324523671266	7341	1.63979739942406	1
P2T-E-AACCATGCAGCGTTCG	All	13819	4008	P2T	Epithelial	0.0377740791663652	0	-0.0140716514651975	-0.0730068843485689	G1	aneuploid	Malignant	YES	-0.321857028462608	0.140921679208706	-0.0514376965613095	-0.0514376965613095	Low	0.817910000587375	4008	1.6095421440315	1
P2T-E-AACCGCGGTTCATGGT	All	19406	4965	P2T	Epithelial	0.0383386581469649	0	-0.00824989342969515	-0.0313583499881405	G1	aneuploid	Malignant	YES	-0.205616387399314	0.0378169952602357	-0.0766895560510898	-0.0766895560510898	Low	1.14858972945934	4965	1.45213091201158	1
P2T-E-AACGTTGAGGCTCTTA	All	10440	3400	P2T	Epithelial	0.0334291187739464	0	-0.0339782193707157	-0.0844891167286596	G1	aneuploid	Malignant	YES	-0.372165371139153	-0.132045348666966	-0.0391020559490894	-0.0391020559490894	Low	0.617915942262985	3400	1.59917210154303	1
P2T-E-AACGTTGAGGTGCTAG	All	10276	3365	P2T	Epithelial	0.0264694433631763	0	-0.0418660140421246	-0.05519391156352	G1	aneuploid	Malignant	YES	-0.253981176620307	0.0482294938253218	-0.0347533243373734	-0.0347533243373734	Low	0.608209216733184	3365	2.25823554357087	1
P2T-E-AACGTTGGTCAGAATA	All	18358	4696	P2T	Epithelial	0.0212441442422922	0	0.554943162507778	0.236826227217939	S	aneuploid	Malignant	YES	-0.30251403326444	-0.0127209795507458	-0.0277905929929203	-0.0277905929929203	Low	1.08656138582987	4696	1.59872362030886	1
P2T-E-AACGTTGTCGCGGATC	All	13384	3745	P2T	Epithelial	0.0443813508667065	0	0.144833393696288	-0.0776075839490709	S	aneuploid	Malignant	YES	-0.395412053643327	-0.0450463613263431	-0.0334601243984144	-0.0334601243984144	Low	0.792163502993084	3745	1.63532600123087	1
P2T-E-AACTCCCAGGACACCA	All	7822	3250	P2T	Epithelial	0.0285093326514958	0	-0.0818901972990637	-0.0137202277386838	G1	aneuploid	Malignant	YES	-0.150631045585005	0.0578457583895312	-0.0526934216778462	-0.0526934216778462	Low	0.462963457890907	3250	2.06726549385482	1
P2T-E-AACTCCCCAATAGCAA	All	13628	3843	P2T	Epithelial	0.0221602582917523	0	0.00945985669067309	0.00458512329928332	S	aneuploid	Malignant	YES	-0.20908403370766	0.0458534281676634	-0.00528768686508435	-0.00528768686508435	High	0.806605216586203	3843	1.332035897843	1
P2T-E-AACTCCCTCTGGTATG	All	13060	3645	P2T	Epithelial	0.0342266462480858	0	-0.0300843628521808	-0.0336384088542144	G1	aneuploid	Malignant	YES	-0.251137077046931	-0.0155507783459534	-0.0380008195169736	-0.0380008195169736	Low	0.772986801336646	3645	2.06820079278224	1
P2T-E-AACTCTTCATTGGTAC	All	8812	2825	P2T	Epithelial	0.0502723558783477	0	-0.063388635505538	-0.0447659276923577	G1	aneuploid	Malignant	YES	-0.440296013579468	-0.0508940565166753	-0.00392437110439164	-0.00392437110439164	High	0.521558935174466	2825	3.42555965460107	1
P2T-E-AACTCTTTCTGCGACG	All	18330	4814	P2T	Epithelial	0.0150572831423895	0	0.065485296345212	0.590026167223747	G2M	aneuploid	Malignant	YES	-0.337743967986394	0.0337226694833468	-0.05227740877053	-0.05227740877053	Low	1.08490414000771	4814	1.62723998911267	1
P2T-E-AAGCCGCTCCCTCTTT	All	19373	4843	P2T	Epithelial	0.0236927682857585	0	0.0162244191113294	-0.0925037150519848	S	aneuploid	Malignant	YES	-0.270652782382322	0.169422845301911	-0.065931289100519	-0.065931289100519	Low	1.14663654688322	4843	1.61580502217529	1
P2T-E-AAGGCAGCATTTGCTT	All	13232	4008	P2T	Epithelial	0.0332527206771463	0	0.262089377232313	0.0540733561449288	S	aneuploid	Malignant	YES	-0.34772578475855	-0.0914129640141755	-0.0487746328217422	-0.0487746328217422	Low	0.78316702567278	4008	1.4122236177753	1
P2T-E-AAGGTTCAGGTGGGTT	All	23464	5817	P2T	Epithelial	0.0193487896351858	0	0.633436567540097	0.237768759178271	S	aneuploid	Malignant	YES	-0.322013623118213	0.0188354920867903	-0.0395919944166465	-0.0395919944166465	Low	1.38877199897114	5817	3.22700045482599	1
P2T-E-AAGGTTCGTGATAAGT	All	17617	4491	P2T	Epithelial	0.0276437531929386	0	0.0150146521062698	0.0280080934783516	G2M	aneuploid	Malignant	YES	-0.318186029184031	0.276868824801828	-0.0528828733584907	-0.0528828733584907	Low	1.04270355889339	4491	1.36440375996225	1
P2T-E-AAGGTTCGTTGTGGAG	All	18853	5264	P2T	Epithelial	0.0188298944465072	0	0.467560118286966	0.19284645897549	S	aneuploid	Malignant	YES	-0.202117776558033	0.124938971601914	-0.0577144139765763	-0.0577144139765763	Low	1.11585912447165	5264	1.44753954035786	1
P2T-E-AAGTCTGCAAAGCAAT	All	25219	6031	P2T	Epithelial	0.0260517863515603	0	0.426656973058617	0.0414833710634633	S	aneuploid	Malignant	YES	-0.325178683871126	0.055534503986019	0.00245203942785023	0.00245203942785023	High	1.49264579961017	6031	1.63154036939788	1
P2T-E-AAGTCTGCAACTGCGC	All	5166	2109	P2T	Epithelial	0.0662020905923345	0	-0.0125906313730674	-0.00457612204292282	G1	aneuploid	Malignant	YES	-0.206447090957612	0.00692202637130444	0.119821155064538	0.119821155064538	High	0.305761854188753	2109	5.58443966581311	1
P2T-E-AATCCAGAGCTTCGCG	All	23797	5430	P2T	Epithelial	0.0284489641551456	0	0.364390484204501	0.0180925838820947	S	aneuploid	Malignant	YES	-0.389750945048354	-0.12413275805899	-0.0889584875646409	-0.0889584875646409	Low	1.4084813867847	5430	1.57961543664943	1
P2T-E-AATCCAGTCCCTCAGT	All	13784	4270	P2T	Epithelial	0.00856065002901915	0	0.031253190303011	-0.0357433701035004	S	aneuploid	Malignant	YES	-0.466928264885905	0.00155212290511056	-0.0648171539563908	-0.0648171539563908	Low	0.815838443309673	4270	1.44889965282755	1
P2T-E-AATCGGTCACAGCCCA	All	18644	4624	P2T	Epithelial	0.0374383179575198	0	0.384735628904801	0.464091129859836	G2M	aneuploid	Malignant	YES	-0.324870877022237	0.127941127298411	-0.0601280250433128	-0.0601280250433128	Low	1.10348896815624	4624	1.85048495518958	1
P2T-E-AATCGGTTCTGGTATG	All	18227	4819	P2T	Epithelial	0.0679760794425852	0	0.157771887779495	0.234696332867157	G2M	aneuploid	Malignant	YES	-0.259203538311453	-0.0559873341094416	-0.0231521009065529	-0.0231521009065529	Low	1.07880784287619	4819	1.63075851708313	1
P2T-E-AATCGGTTCTGTTGAG	All	29331	5908	P2T	Epithelial	0.0189901469435069	0	0.16532364422464	0.369161689147808	G2M	aneuploid	Malignant	YES	-0.252395507261861	-0.0349012080932854	-0.049790640750962	-0.049790640750962	Low	1.73602418606471	5908	3.40542173808781	1
P2T-E-ACACCAAAGTTCGCAT	All	22493	5374	P2T	Epithelial	0.0464144400480149	0	0.120025886365708	1.09000420465879	G2M	aneuploid	Malignant	YES	-0.300940730017819	0.205748865310595	-0.0828343299129504	-0.0828343299129504	Low	1.33130108135262	5374	1.58946119273125	1
P2T-E-ACACCCTTCAAGATCC	All	7278	3074	P2T	Epithelial	0.175048090134652	0	0.475955933795531	0.115660922051607	S	aneuploid	Malignant	YES	-0.140211442275233	0.175977046360479	0.0216774325276764	0.0216774325276764	High	0.430765539060345	3074	1.53096634992364	1
P2T-E-ACACCGGAGCCGCCTA	All	20865	5396	P2T	Epithelial	0.0232446681044812	0	0.721647520431092	0.385785383744733	S	aneuploid	Malignant	YES	-0.349123289991847	0.104649647091276	-0.0821008365499232	-0.0821008365499232	Low	1.2349440742641	5396	1.62247631697459	1
P2T-E-ACACCGGCAGTTTACG	All	12941	3888	P2T	Epithelial	0.0186229812224712	0	0.15829015080068	-0.0331310001430737	S	aneuploid	Malignant	YES	-0.208757288014195	0.0691965217218046	-0.0603831645268759	-0.0603831645268759	Low	0.765943506592461	3888	1.60025763786304	1
P2T-E-ACAGCTAGTTAAGATG	All	47471	7879	P2T	Epithelial	0.0300393924711929	0	0.12408403689739	0.450035783037593	G2M	aneuploid	Malignant	YES	-0.221530177920247	0.165560681240066	-0.0935212973258275	-0.0935212973258275	Low	2.80968272942205	7879	1.54675596885192	1
P2T-E-ACAGCTATCGACAGCC	All	7801	3239	P2T	Epithelial	0.0108960389693629	0	-0.0303999329091715	-0.0202437508562351	G1	aneuploid	Malignant	YES	-0.232130270659498	-0.0656414189881453	-0.0237733143160043	-0.0237733143160043	Low	0.461720523524286	3239	1.54980640454018	1
P2T-E-ACATCAGGTGTTTGGT	All	22028	5206	P2T	Epithelial	0.0246504448883239	0	-0.00152854510644609	-0.0698080777049676	G1	aneuploid	Malignant	YES	-0.260638470640554	0.108618141290993	-0.0705381400272468	-0.0705381400272468	Low	1.30377896323458	5206	1.68968359928247	1
P2T-E-ACATGGTCAGTCGATT	All	13886	4138	P2T	Epithelial	0.0173556099668731	0	0.0146376153265903	-0.0658296826631224	S	aneuploid	Malignant	YES	-0.415280266767819	0.103581369631694	-0.0411103280769939	-0.0411103280769939	Low	0.821875553090403	4138	1.60417644077015	1
P2T-E-ACATGGTTCAGCAACT	All	7671	3138	P2T	Epithelial	0.0312866640594447	0	-0.103827999669738	0.0203355202735049	G2M	aneuploid	Malignant	YES	-0.0592590048399684	-0.152758138639917	0.0304347243315337	0.0304347243315337	High	0.454026167921395	3138	1.49249169195974	1
P2T-E-ACCAGTAAGAATGTTG	All	13858	3683	P2T	Epithelial	0.00793765334103045	0	-0.0617377327476882	-0.0886948195986325	G1	aneuploid	Malignant	YES	-0.396507787702849	0.0721473770517328	-0.0280510090127951	-0.0280510090127951	Low	0.820218307268242	3683	5.17998588633212	1
P2T-E-ACCAGTACACTTGGAT	All	5475	2523	P2T	Epithelial	0.14703196347032	0	0.0503757235254793	0.0394542680365733	S	aneuploid	Malignant	YES	-0.347925478454747	-0.149777779883183	0.0502968174554492	0.0502968174554492	High	0.324050745583318	2523	1.40541334475184	1
P2T-E-ACCCACTCATGTCCTC	All	11340	3289	P2T	Epithelial	0.0454144620811287	0	-0.105594698765485	-0.0451798899057092	G1	aneuploid	Malignant	YES	-0.253045661136685	0.0621591571394607	-0.024065656065381	-0.024065656065381	Low	0.671184557975312	3289	13.898650380291	2
P2T-E-ACCCACTTCCTCGCAT	All	15721	4591	P2T	Epithelial	0.0387379937662999	0	-0.000464618116530369	-0.114619323014368	G1	aneuploid	Malignant	YES	-0.40479986907886	0.0170070724647899	-0.0213350980946567	-0.0213350980946567	Low	0.930484341792758	4591	1.56587100513252	1
P2T-E-ACCGTAAGTGATAAGT	All	9528	2877	P2T	Epithelial	0.0736775818639799	0	-0.0918693234978845	-0.0855557658091729	G1	aneuploid	Malignant	YES	-0.172692983060798	-0.121622303643785	-0.0173390748589276	-0.0173390748589276	Low	0.563937078341161	2877	1.4093975896886	1
P2T-E-ACCTTTACAGTCGATT	All	27382	5400	P2T	Epithelial	0.0166532758746622	0	0.0918565387068087	-0.00289006096151798	S	aneuploid	Malignant	YES	-0.30017840348799	-0.00622230632168563	-0.0668105939052545	-0.0668105939052545	Low	1.62066803937213	5400	1.61080086706107	1
P2T-E-ACCTTTAGTGCAACTT	All	31175	6261	P2T	Epithelial	0.0396150761828388	0	0.0530221990196234	0.0013568439441396	S	aneuploid	Malignant	YES	-0.296734288302143	0.166210727634618	-0.0626582984264027	-0.0626582984264027	Low	1.84516566092419	6261	1.53236413427197	1
P2T-E-ACCTTTATCCTAGTGA	All	35731	5871	P2T	Epithelial	0.0240967227337606	0	0.247341910937438	-0.00571279329008831	S	aneuploid	Malignant	YES	-0.332722586810824	-0.0544821955041934	-0.039127777930449	-0.039127777930449	Low	2.11482323113015	5871	3.03774572370637	1
P2T-E-ACGAGCCTCACTCTTA	All	12910	3084	P2T	Epithelial	0.00503485670023238	0	0.25750402348087	0.0834264462200498	S	aneuploid	Malignant	YES	-0.141743625881411	-0.103368127171987	-0.01727087473856	-0.01727087473856	Low	0.764108698717925	3084	17.8748811838393	2
P2T-E-ACGAGGAAGTCCATAC	All	16921	4052	P2T	Epithelial	0.0191478045032799	0	-0.00945270708283441	0.346338549202769	G2M	aneuploid	Malignant	YES	-0.405335743170195	-0.0999527463344797	-0.0370364816307712	-0.0370364816307712	Low	1.00150916274253	4052	4.40226047168225	1
P2T-E-ACGATACCACCTATCC	All	10016	3454	P2T	Epithelial	0.016473642172524	0	0.0284108626870327	-0.06038966811021	S	aneuploid	Malignant	YES	-0.367096736182532	-0.143992784189167	-0.0431707232183396	-0.0431707232183396	Low	0.5928205055274	3454	1.62519734937834	1
P2T-E-ACGATACGTCGGGTCT	All	3986	2048	P2T	Epithelial	0.0717511289513297	0	0.16769429006202	-0.00620497060388814	S	aneuploid	Malignant	YES	-0.0198076378013063	0.448644839089535	-0.00208181012216001	-0.00208181012216001	High	0.235920780254814	2048	1.58872000192067	1
P2T-E-ACGCAGCTCATGGTCA	All	18365	4612	P2T	Epithelial	0.0519466376259189	0	-0.0704919589536412	-0.0879860180876388	G1	aneuploid	Malignant	YES	-0.327976252503295	0.127199753430155	0.00210288398246702	0.00210288398246702	High	1.08697569728541	4612	2.08168450886861	1
P2T-E-ACGCCAGCATGGTTGT	All	22032	5197	P2T	Epithelial	0.0545570079883805	0	0.310746905979444	0.123001807185298	S	aneuploid	Malignant	YES	-0.159489229486121	0.121227823383904	-0.0440615198814465	-0.0440615198814465	Low	1.30401571263775	5197	1.52285848345118	1
P2T-E-ACGGAGAAGAGAACAG	All	19691	4771	P2T	Epithelial	0.0212787567924432	0	-0.00427099626078215	0.00993065543045621	G2M	aneuploid	Malignant	YES	-0.420746718462171	-0.105423506272413	-0.0219988128121625	-0.0219988128121625	Low	1.16545812443491	4771	1.49456416591012	1
P2T-E-ACGGAGATCATAGCAC	All	9457	3126	P2T	Epithelial	0.0495928941524797	0	-0.0449819038771865	-0.0521924944675382	G1	aneuploid	Malignant	YES	-0.297976219504639	0.171495669535752	-0.025601691073319	-0.025601691073319	Low	0.559734776434967	3126	1.62572774004501	1
P2T-E-ACGGCCAAGCTCAACT	All	13183	4068	P2T	Epithelial	0.049230069028294	0	0.0105672073613754	-0.141536893305097	S	aneuploid	Malignant	YES	-0.11989964974816	0.15567523635073	-0.0165157613900798	-0.0165157613900798	Low	0.780266845483997	4068	2.06539006173477	1
P2T-E-ACGGGTCCAGCGAACA	All	15740	4152	P2T	Epithelial	0.0450444726810673	0	0.0200364245752024	-0.0517340705016917	S	aneuploid	Malignant	YES	-0.0424415907049848	-0.0935406587084372	-0.0379723768756993	-0.0379723768756993	Low	0.931608901457796	4152	6.55242144405288	1
P2T-E-ACTATCTAGCACCGTC	All	13493	4132	P2T	Epithelial	0.0541021270288298	0	-0.0488680418467027	-0.0270307326943124	G1	aneuploid	Malignant	YES	-0.271432221630612	-0.059366437059416	-0.0720437702109138	-0.0720437702109138	Low	0.798614924229354	4132	1.24590918803158	1
P2T-E-ACTATCTAGGTTCCTA	All	14243	4165	P2T	Epithelial	0.0410728076950081	0	0.00846145553275748	-0.0940164489733776	S	aneuploid	Malignant	YES	-0.181810935792615	0.187002917319562	-0.0684304549078556	-0.0684304549078556	Low	0.84300543732296	4165	1.39993047682912	1
P2T-E-ACTGAACAGTTATCGC	All	18998	4701	P2T	Epithelial	0.0495315296346984	0	0.484763167525908	0.0673786263945373	S	aneuploid	Malignant	YES	-0.329212892412832	0.0659489837543551	-0.0691459739209453	-0.0691459739209453	Low	1.12444129033642	4701	1.4995901136194	1
P2T-E-ACTGAGTCAGGACCCT	All	25540	5851	P2T	Epithelial	0.0380187940485513	0	0.359703384179255	0.0676492468230788	S	aneuploid	Malignant	YES	-0.314157271593073	0.0185723802313749	-0.0344693397369662	-0.0344693397369662	Low	1.51164493921424	5851	1.34565311777114	1
P2T-E-ACTGAGTTCATCATTC	All	9358	3396	P2T	Epithelial	0.0345159222055995	0	-0.0251146252100682	-0.124139682095577	G1	aneuploid	Malignant	YES	-0.211270595756798	0.292379810318983	0.0017039500180288	0.0017039500180288	High	0.553875228706611	3396	1.31034984375212	1
P2T-E-ACTGATGGTCAATGTC	All	21391	5048	P2T	Epithelial	0.0371184142863821	0	0.411440426400311	0.0946116152356159	S	aneuploid	Malignant	YES	-0.269877032872488	0.0558573059520527	-0.0698918694730051	-0.0698918694730051	Low	1.26607662078041	5048	1.52306923616985	1
P2T-E-ACTGCTCCAGCGTTCG	All	11414	4028	P2T	Epithelial	0.0511652356754862	0	-0.0280382226181832	0.0105158135938006	G2M	aneuploid	Malignant	YES	-0.233496425632371	-0.00512309552062021	-0.0768427921756474	-0.0768427921756474	Low	0.675564421933881	4028	1.35972737706011	1
P2T-E-ACTTGTTTCGTTGACA	All	11949	3818	P2T	Epithelial	0.00803414511674617	0	0.0381764187818148	-0.0792726985141748	S	aneuploid	Malignant	YES	-0.128243957591508	-0.0956555113091531	-0.0252224316528699	-0.0252224316528699	Low	0.707229654607319	3818	7.70622116198822	1
P2T-E-ACTTTCAAGTACGTAA	All	25409	5412	P2T	Epithelial	0.0322326734621591	0	0.486040935521911	-0.0272838070524956	S	aneuploid	Malignant	YES	-0.251318789400805	-0.0276189709410815	-0.0686790072455768	-0.0686790072455768	Low	1.50389139626055	5412	1.60982860174039	1
P2T-E-ACTTTCATCAGTTAGC	All	17258	4479	P2T	Epithelial	0.0382431336191911	0	0.13127075637793	0.0718467964320765	S	aneuploid	Malignant	YES	-0.448633628865471	-0.0727486600759363	-0.0567882800221737	-0.0567882800221737	Low	1.02145529995925	4479	1.64111722645899	1
P2T-E-AGAGCGAAGTGCAAGC	All	4873	2229	P2T	Epithelial	0.0272932485122101	0	0.0245036837482439	-0.0372441095170131	S	aneuploid	Malignant	YES	-0.208237165425591	-0.00950547209152508	-0.00228402691377218	-0.00228402691377218	High	0.288419960406851	2229	1.58639216961599	1
P2T-E-AGATCTGCAGCTTCGG	All	32568	6033	P2T	Epithelial	0.0347887496929501	0	0.308445792303857	0.0908364614535787	S	aneuploid	Malignant	YES	-0.246880978906338	0.0257371162113475	-0.0434503082639633	-0.0434503082639633	Low	1.92761364057671	6033	1.49285196454344	1
P2T-E-AGATCTGGTTGATTCG	All	4898	1982	P2T	Epithelial	0.0969783585136791	0	-0.0429703350496075	-0.0211128171194812	G1	aneuploid	Malignant	YES	-0.0978385631249542	-0.10765446263167	0.0204066502303405	0.0204066502303405	High	0.289899644176638	1982	1.34537349825052	1
P2T-E-AGATCTGTCAATAAGG	All	9914	3563	P2T	Epithelial	0.0295541658261045	0	0.391841015932933	0.0282697072249864	S	aneuploid	Malignant	YES	-0.348361388155202	0.17037051462885	-0.0447085039323254	-0.0447085039323254	Low	0.58678339574667	3563	1.54909738537572	1
P2T-E-AGATTGCAGATGTGGC	All	13417	4436	P2T	Epithelial	0.013341283446374	0	0.27791667095976	-0.0578416187213984	S	aneuploid	Malignant	YES	-0.169785071268225	0.0917179936970093	-0.0695503018283223	-0.0695503018283223	Low	0.794116685569202	4436	1.6210058612717	1
P2T-E-AGATTGCCAGTTCCCT	All	4643	1603	P2T	Epithelial	0.0122765453370666	0	0.172893060026432	0.0300122158492743	S	aneuploid	Malignant	YES	-0.117401868262695	-0.0923743411182007	0.0500251812664957	0.0500251812664957	High	0.274806869724812	1603	4.99221978366755	1
P2T-E-AGATTGCGTGAGTGAC	All	40927	6212	P2T	Epithelial	0.0407554914848389	0	0.172652846577485	0.626784319083888	G2M	aneuploid	Malignant	YES	-0.351223093121237	-0.0267788273452664	-0.00822217895022129	-0.00822217895022129	High	2.42236070584264	6212	3.42575143289756	1
P2T-E-AGCAGCCAGACTAGGC	All	16391	4176	P2T	Epithelial	0.00890732719175157	0	-0.0231318272455333	0.0130229717361452	G2M	aneuploid	Malignant	YES	-0.0975461352756442	-0.142954867543381	-0.0277110774309858	-0.0277110774309858	Low	0.970139866823045	4176	19.854878148616	2
P2T-E-AGCATACAGCGTGAGT	All	17065	5042	P2T	Epithelial	0.0407852329329036	0	0.478284452709137	0.0155848676688646	S	aneuploid	Malignant	YES	-0.217755199693908	0.191239452410513	-0.0983186430144962	-0.0983186430144962	Low	1.0100321412565	5042	1.36001798912584	1
P2T-E-AGCATACGTAGCGCTC	All	10860	3855	P2T	Epithelial	0.00699815837937385	0	0.022167853067959	-0.00371252396224481	S	aneuploid	Malignant	YES	-0.414108405010173	0.445169380960916	-0.0393354209115383	-0.0393354209115383	Low	0.642774629595404	3855	1.53067740955562	1
P2T-E-AGCATACTCCGCGCAA	All	23758	5256	P2T	Epithelial	0.0420910851081741	0	0.198216593295373	-0.0470897899281091	S	aneuploid	Malignant	YES	-0.123120982898202	0.822608154967731	-0.0622428936434844	-0.0622428936434844	Low	1.40617308010383	5256	1.15853401634851	1
P2T-E-AGCCTAATCTTCTGGC	All	44621	6951	P2T	Epithelial	0.028215414266825	0	0.0705781750118872	-0.0439002652591465	S	aneuploid	Malignant	YES	-0.370018038723164	0.0776243374409288	-0.0388133306428548	-0.0388133306428548	Low	2.64099877966635	6951	1.45973616842644	1
P2T-E-AGCGTATCATGTCTCC	All	5769	2639	P2T	Epithelial	0.133298665279945	0	-0.0375429181860357	-0.0265360441598837	G1	aneuploid	Malignant	YES	-0.122105866182339	0.0738111926148183	-0.0303021952482741	-0.0303021952482741	Low	0.341451826716012	2639	1.10461748638506	1
P2T-E-AGCTCCTCAGCGTTCG	All	6008	2169	P2T	Epithelial	0.00216378162450067	0	-0.0698839416469519	-0.0748847557036474	G1	aneuploid	Malignant	YES	-0.116309500666873	-0.0167093208078299	0.00828184151853091	0.00828184151853091	High	0.355597603555174	2169	1.29071969567654	1
P2T-E-AGCTCCTGTGTGAAAT	All	15660	4773	P2T	Epithelial	0.0837803320561941	0	0.0148198645833038	-0.0944198436207724	S	aneuploid	Malignant	YES	-0.180301010689756	-0.170996741523805	-0.0631601773550756	-0.0631601773550756	Low	0.926873913394478	4773	15.4205686049881	2
P2T-E-AGCTCTCAGGACTGGT	All	10924	3448	P2T	Epithelial	0.0546503112413036	0	0.0188511170308787	-0.0149005845023539	S	aneuploid	Malignant	YES	-0.360223429848976	-0.0646045303206384	-0.0451439498160814	-0.0451439498160814	Low	0.646562620046058	3448	1.56055945079272	1
P2T-E-AGCTCTCCAAGTAATG	All	9169	3609	P2T	Epithelial	0.0115606936416185	0	-0.0087768549149829	-0.0505961655937326	G1	aneuploid	Malignant	YES	-0.206964267697576	-0.184249209715818	-0.0507322586126072	-0.0507322586126072	Low	0.542688819407022	3609	1.87410207763392	1
P2T-E-AGCTTGAAGGCGACAT	All	7417	1601	P2T	Epithelial	0.043413779155993	0	-0.0232095545247225	-0.0769280348471645	G1	aneuploid	Malignant	YES	-0.326829500849719	0.109434370172592	0.0415464685437177	0.0415464685437177	High	0.43899258082036	1601	5.39454119356693	1
P2T-E-AGCTTGAGTCATTAGC	All	18656	4579	P2T	Epithelial	0.0757397084048027	0	0.285220797586484	0.412854335302977	G2M	aneuploid	Malignant	YES	-0.162606519017097	-0.0533751106949774	-0.0559900879301021	-0.0559900879301021	Low	1.10419921636573	4579	3.03087122184404	1
P2T-E-AGGCCACGTGATAAGT	All	23498	5024	P2T	Epithelial	0.0221295429398247	0	0.0305093525911431	-0.0514116635865565	S	aneuploid	Malignant	YES	-0.224515137724616	0.0762725279582578	-0.0281962610359122	-0.0281962610359122	Low	1.39078436889805	5024	1.47920454063094	1
P2T-E-AGGGAGTTCCGCAAGC	All	16544	4357	P2T	Epithelial	0.0310082205029014	0	0.491185600868049	0.186471485347377	S	aneuploid	Malignant	YES	-0.378610234992312	-0.0392215790025432	-0.0260972719660986	-0.0260972719660986	Low	0.979195531494141	4357	1.62257556240037	1
P2T-E-AGGTCATCAAATTGCC	All	29372	6411	P2T	Epithelial	0.0309137954514504	0	0.549935731824036	0.507418123232098	S	aneuploid	Malignant	YES	-0.296988699886296	0.0280885570813001	-0.068766357003202	-0.068766357003202	Low	1.73845086744717	6411	1.58282612884815	1
P2T-E-AGGTCATGTACCTACA	All	16689	4692	P2T	Epithelial	0.00671100725028462	0	0.0915997860963637	-0.0161713661258625	S	aneuploid	Malignant	YES	-0.371825129742637	-0.0515432827593271	-0.0249077088167274	-0.0249077088167274	Low	0.987777697358904	4692	1.35707703899907	1
P2T-E-AGGTCATTCATAACCG	All	16518	4970	P2T	Epithelial	0.0339024094926747	0	0.26426835350881	-0.0224449281187196	S	aneuploid	Malignant	YES	-0.301298809283698	0.444175768683853	-0.0603761871889323	-0.0603761871889323	Low	0.977656660373562	4970	1.30505008638909	1
P2T-E-AGGTCCGAGCGATCCC	All	4521	1918	P2T	Epithelial	0.0723291307232913	0	-0.00939497034273698	-0.0382496147619015	G1	aneuploid	Malignant	YES	-0.303143054794735	-0.120651480907606	0.0380881918717074	0.0380881918717074	High	0.267586012928253	1918	4.8014861377257	1
P2T-E-AGGTCCGCAAGGGTCA	All	34067	6309	P2T	Epithelial	0.0537176739953621	0	0.385151902786453	0.435674534142468	G2M	aneuploid	Malignant	YES	-0.418958396289041	-0.118179200063401	-0.0813885416344016	-0.0813885416344016	Low	2.01633547941313	6309	2.44483409864018	1
P2T-E-AGGTCCGCACTCGACG	All	11320	4069	P2T	Epithelial	0.0546819787985866	0	-0.0245738153712316	-0.122836364936352	G1	aneuploid	Malignant	YES	-0.220498041736836	0.0413265130110755	0.023413441369857	0.023413441369857	High	0.670000810959482	4069	1.44316864874483	1
P2T-E-AGTAGTCCACATGGGA	All	10130	3559	P2T	Epithelial	0.00641658440276407	0	0.236673473281537	-0.000990519215611524	S	aneuploid	Malignant	YES	-0.37417969858279	-0.156150678812097	-0.0283980761321426	-0.0283980761321426	Low	0.599567863517628	3559	1.54858123180803	1
P2T-E-AGTAGTCCAGGCTGAA	All	8948	3479	P2T	Epithelial	0.151430487259723	0	0.387624755457149	0.30666857035562	S	aneuploid	Malignant	YES	-0.264550951191626	-0.158427513515326	-0.0625629838172401	-0.0625629838172401	Low	0.529608414882107	3479	1.57735454778491	1
P2T-E-AGTCTTTAGCCGGTAA	All	53039	7384	P2T	Epithelial	0.0250381794528554	0	0.202441270812972	0.934751229982042	G2M	aneuploid	Malignant	YES	-0.470998188930806	0.0487311496495973	-0.0852269643310746	-0.0852269643310746	Low	3.13923789862897	7384	4.40915077292178	1
P2T-E-AGTCTTTAGCGTTTAC	All	19545	5355	P2T	Epithelial	0.0257866462010744	0	-0.0407418989868361	-0.037367751896344	G1	aneuploid	Malignant	YES	-0.205236001288354	1.07030468116052	-0.0484168530569372	-0.0484168530569372	Low	1.15681677121935	5355	0.922604209317597	1
P2T-E-AGTGAGGGTGCAACTT	All	13231	4055	P2T	Epithelial	0.0294762300657547	0	-0.0119965921701982	-0.036010772503142	G1	aneuploid	Malignant	YES	-0.126445095527927	0.197277233882402	-0.00778930500406901	-0.00778930500406901	High	0.783107838321988	4055	1.53398031524521	1
P2T-E-AGTGAGGGTTAAGGGC	All	6581	2755	P2T	Epithelial	0.0463455401914603	0	0.128819526955726	-0.0893405741226933	S	aneuploid	Malignant	YES	-0.238003351589889	0.277951629226018	0.00863618561714279	0.00863618561714279	High	0.389511955558688	2755	1.5964383289155	1
P2T-E-AGTGTCAAGAGCCCAA	All	8795	3421	P2T	Epithelial	0.12927799886299	0	0.202114357623734	0.562286681387056	G2M	aneuploid	Malignant	YES	-0.205597038695539	-0.0203609877692748	-0.0663282141705134	-0.0663282141705134	Low	0.520552750211011	3421	1.34501303028301	1
P2T-E-ATAACGCGTATTCGTG	All	8689	2991	P2T	Epithelial	0.0413166072045114	0	-0.0311505445815975	-0.0523838137487061	G1	aneuploid	Malignant	YES	-0.206852746193365	0.291320678026157	0.0161109874296679	0.0161109874296679	High	0.514278891027115	2991	1.55976460730355	1
P2T-E-ATAAGAGGTGTGGTTT	All	11544	4038	P2T	Epithelial	0.0116077616077616	0	0.0491995944321839	0.790568346766785	G2M	aneuploid	Malignant	YES	-0.212365597669202	0.115339234273901	-0.049935253682962	-0.049935253682962	Low	0.683258777536772	4038	5.79163968584065	1
P2T-E-ATAGACCGTACCCAAT	All	19743	4741	P2T	Epithelial	0.0262371473433622	0	0.0297068795123698	-0.0421878359185337	S	aneuploid	Malignant	YES	-0.332869362444636	0.185115039884425	-0.0614727975863713	-0.0614727975863713	Low	1.16853586667606	4741	1.63002594054299	1
P2T-E-ATAGACCGTTCACGGC	All	14903	3876	P2T	Epithelial	0.0432798765349259	0	-0.0558434940258543	-0.0744296782756174	G1	aneuploid	Malignant	YES	-0.403117714672327	-0.136146831919883	-0.0304239852413274	-0.0304239852413274	Low	0.882069088845332	3876	1.59379853645981	1
P2T-E-ATCACGAAGCTCCTTC	All	29878	6490	P2T	Epithelial	0.0568311131936542	0	0.172103417333226	0.969234158290563	G2M	aneuploid	Malignant	YES	-0.449422776813421	0.212541185419416	-0.0639963482701871	-0.0639963482701871	Low	1.76839966694765	6490	1.53641988701975	1
P2T-E-ATCATCTCACGAGGTA	All	9167	3437	P2T	Epithelial	0.00818152067197556	0	-0.0527319516954248	-0.135705112119591	G1	aneuploid	Malignant	YES	-0.396298943003369	-0.157481964499085	-0.0397693957553832	-0.0397693957553832	Low	0.542570444705439	3437	1.54584976211526	1
P2T-E-ATCATCTCATTCCTCG	All	13115	4421	P2T	Epithelial	0.0150209683568433	0	0.0909537489623752	0.0115282120913484	S	aneuploid	Malignant	YES	-0.224750693826145	0.225091173462956	-0.0719333049297818	-0.0719333049297818	Low	0.776242105630177	4421	1.33839520672687	1
P2T-E-ATCATGGTCAGCGACC	All	23543	5834	P2T	Epithelial	0.0322388820456187	0	0.193555327117998	0.66388678133372	G2M	aneuploid	Malignant	YES	-0.230235279171071	0.554725994586053	-0.0872069266035405	-0.0872069266035405	Low	1.39344779968366	5834	1.28854267153079	1
P2T-E-ATCCGAAAGCTACCGC	All	24841	5570	P2T	Epithelial	0.0223420957288354	0	0.206500934572521	0.0875214475747658	S	aneuploid	Malignant	YES	-0.247398081988862	-0.026212678538841	-0.0772142726252598	-0.0772142726252598	Low	1.470272981011	5570	1.57245675479063	1
P2T-E-ATCCGAAAGTCTCCTC	All	27071	5974	P2T	Epithelial	0.0355361826308596	0	0.29791223526988	0.799438589725645	G2M	aneuploid	Malignant	YES	-0.31310822379421	-0.00609791111259494	-0.101796046245943	-0.101796046245943	Low	1.60226077327598	5974	1.6281320665065	1
P2T-E-ATCGAGTTCCCAAGTA	All	16606	4217	P2T	Epithelial	0.0217993496326629	0	-0.00852871954773385	-0.0536562958520647	G1	aneuploid	Malignant	YES	-0.371322563989021	0.280651919120242	-0.0544334931485057	-0.0544334931485057	Low	0.982865147243212	4217	1.57268101643875	1
P2T-E-ATCTGCCGTACACCGC	All	14132	4759	P2T	Epithelial	0.0138692329465044	0	0.567957914566681	0.354327200056498	S	aneuploid	Malignant	YES	-0.17950668069272	0.128379880314681	-0.0840750849188648	-0.0840750849188648	Low	0.836435641385106	4759	1.47456874991208	1
P2T-E-ATGAGGGAGTAGCCGA	All	29043	5828	P2T	Epithelial	0.0256860517164205	0	0.171813931906321	0.382759179271626	G2M	aneuploid	Malignant	YES	-0.406406588657982	-0.0701454611402725	-0.0551286299118604	-0.0551286299118604	Low	1.71897822903677	5828	2.84053309238251	1
P2T-E-ATGAGGGGTCCTGCTT	All	4022	1936	P2T	Epithelial	0.0382894082545997	0	-0.1041421773537	-0.00452085947054037	G1	aneuploid	Malignant	YES	-0.0895327410797853	0.0318902056368938	0.0211895556271307	0.0211895556271307	High	0.238051524883307	1936	1.44303675507001	1
P2T-E-ATGCGATGTGGTGTAG	All	12661	3992	P2T	Epithelial	0.0294605481399574	0	-0.0689539894850686	-0.035690322730601	G1	aneuploid	Malignant	YES	-0.109752157447079	-0.0926156461073687	0.00665809291293185	0.00665809291293185	High	0.749371048370848	3992	5.15990118398831	1
P2T-E-ATGGGAGAGCTTATCG	All	9557	3070	P2T	Epithelial	0.0346342994663597	0	0.0731392041587627	-0.0137597784111023	S	aneuploid	Malignant	YES	-0.357782132384444	0.303913786679901	-0.0128810311669662	-0.0128810311669662	Low	0.565653511514114	3070	1.65098228373375	1
P2T-E-ATGTGTGTCCTGTAGA	All	7366	2777	P2T	Epithelial	0.0222644583220201	0	0.142738647231088	-0.0562696527491344	S	aneuploid	Malignant	YES	-0.10613615900654	0.296057837059585	0.00645265657222753	0.00645265657222753	High	0.435974025929995	2777	1.87453009129391	1
P2T-E-ATGTGTGTCTGCAAGT	All	22719	5767	P2T	Epithelial	0.0210836744575025	0	0.357892421108702	0.116130941869398	S	aneuploid	Malignant	YES	-0.302812355799042	0.263432814186721	0.00499912363056285	0.00499912363056285	High	1.34467742263149	5767	1.53719760223451	1
P2T-E-ATTATCCCACAACTGT	All	14113	4010	P2T	Epithelial	0.0319563522992985	0	-0.0125459561942689	-0.00437406834623075	G1	aneuploid	Malignant	YES	-0.218872155172711	-0.0308535308235041	-0.0478892400265398	-0.0478892400265398	Low	0.835311081720068	4010	1.6671341310474	1
P2T-E-ATTCTACGTACAGCAG	All	9580	3457	P2T	Epithelial	0.0381002087682672	0	-0.133217569015536	-0.068284929233291	G1	aneuploid	Malignant	YES	-0.164345054322776	0.397908196165921	-0.0448851920796593	-0.0448851920796593	Low	0.567014820582318	3457	1.49043897690394	1
P2T-E-ATTCTACGTCTAGAGG	All	24624	5200	P2T	Epithelial	0.0196962313190383	0	0.0493398822140861	0.107181517121911	G2M	aneuploid	Malignant	YES	-0.28179929666401	0.0490052098886904	-0.0609732402563399	-0.0609732402563399	Low	1.45742932588925	5200	1.50527526617732	1
P2T-E-ATTCTACGTGATGTCT	All	22933	5126	P2T	Epithelial	0.0293899620634021	0	-0.0149129928625253	-0.0942092158761759	G1	aneuploid	Malignant	YES	-0.314707509760227	-0.11197691219477	-0.0547208466916832	-0.0547208466916832	Low	1.35734351570087	5126	1.49589721813396	1
P2T-E-ATTCTACTCCCAACGG	All	18397	4384	P2T	Epithelial	0.0302223188563353	0	0.0253410938270446	0.0161050684329753	S	aneuploid	Malignant	YES	-0.238234529638897	-0.141232109749452	-0.0508683241665236	-0.0508683241665236	Low	1.08886969251074	4384	1.57785924736499	1
P2T-E-ATTGGTGGTATAAACG	All	14524	4423	P2T	Epithelial	0.0484714954557973	0	0.0414326878349517	-0.0533569527292931	S	aneuploid	Malignant	YES	-0.357100962748494	0.22036703108216	0.0288801440165939	0.0288801440165939	High	0.859637082895364	4423	1.17110594265194	1
P2T-E-ATTGGTGGTCTCTCGT	All	23063	5552	P2T	Epithelial	0.0666435416034341	0	0.280132975226416	0.551410511060341	G2M	aneuploid	Malignant	YES	-0.142597626931616	-0.00833512419987253	-0.086610194007627	-0.086610194007627	Low	1.36503787130376	5552	1.33061739413636	1
P2T-E-ATTTCTGAGTACGTTC	All	5922	2605	P2T	Epithelial	0	0	0.135125222850782	0.66494582149452	G2M	aneuploid	Malignant	YES	-0.440424052699368	0.247370794521229	-0.00465842916248509	-0.00465842916248509	High	0.350507491387107	2605	13.5141140247157	3
P2T-E-ATTTCTGTCGCCAAAT	All	9481	3126	P2T	Epithelial	0.0352283514397215	0	-0.0267917920783743	-0.0339390730229417	G1	aneuploid	Malignant	YES	-0.16367192980386	-0.0616917805445074	0.0381057441810461	0.0381057441810461	High	0.561155272853962	3126	10.3796901546621	2
P2T-E-CAACCAACACATTAGC	All	15117	4191	P2T	Epithelial	0.0203082622213402	0	-0.00562467374567907	-0.0863298448117826	G1	aneuploid	Malignant	YES	-0.247480588477569	-0.0540122615749524	0.025779646291372	0.025779646291372	High	0.894735181914708	4191	1.66931257347609	1
P2T-E-CAACCTCAGCGCCTCA	All	10529	3470	P2T	Epithelial	0.0513818976161079	0	0.225096819851953	0.0133485999936469	S	aneuploid	Malignant	YES	-0.393879498282781	0.0865957781630212	-0.047424819901094	-0.047424819901094	Low	0.623183616483426	3470	2.6674565708729	1
P2T-E-CAACTAGAGAATTGTG	All	14219	4536	P2T	Epithelial	0.046276109431043	0	0.472544239918428	0.317929640299538	S	aneuploid	Malignant	YES	-0.250549789762119	0.108500297912523	-0.0549092542915984	-0.0549092542915984	Low	0.841584940903964	4536	1.45347584693301	1
P2T-E-CAACTAGCAGATCCAT	All	33129	5971	P2T	Epithelial	0.0333544628573153	0	0.0591193407369826	-0.0992399322046654	S	aneuploid	Malignant	YES	-0.394404395224206	-0.103171366734859	-0.0667079331064162	-0.0667079331064162	Low	1.96081774437073	5971	1.67230490166071	1
P2T-E-CAAGAAAAGTTTAGGA	All	18895	4530	P2T	Epithelial	0.0102672664726118	0	0.123409037077618	0.473442052357877	G2M	aneuploid	Malignant	YES	-0.45256956351201	0.0404164103122708	-0.0127120692875342	-0.0127120692875342	Low	1.1183449932049	4530	2.00734330326072	1
P2T-E-CAAGAAACACTGTCGG	All	6595	2325	P2T	Epithelial	0.0545868081880212	0	0.221843311006174	-0.00348571522301414	S	aneuploid	Malignant	YES	-0.416066401803839	-0.109093547048029	0.0173956851495442	0.0173956851495442	High	0.390340578469769	2325	2.45572478853845	1
P2T-E-CAAGAAAGTTAAGACA	All	51291	7582	P2T	Epithelial	0.0338071006609347	0	0.306463314492203	0.27686524169491	S	aneuploid	Malignant	YES	-0.238130732619625	-0.00586064312330792	-0.0813643796061291	-0.0813643796061291	Low	3.03577840944548	7582	1.58648823993443	1
P2T-E-CAAGAAATCGTACGGC	All	15962	4306	P2T	Epithelial	0.0385290063901767	0	0.00939806918750385	-0.0759202308356493	S	aneuploid	Malignant	YES	-0.266979180509793	-0.16076738512962	-0.0491179098048424	-0.0491179098048424	Low	0.944748493333503	4306	1.54428580607574	1
P2T-E-CAAGATCAGTATGACA	All	24360	5299	P2T	Epithelial	0.0259852216748768	0	0.16910472246224	0.448549518262432	G2M	aneuploid	Malignant	YES	-0.367666110796132	0.0032795823010619	-0.070403073093675	-0.070403073093675	Low	1.4418038652803	5299	1.60800037104072	1
P2T-E-CAAGGCCCATATACCG	All	10911	3173	P2T	Epithelial	0.0386765649344698	0	0.526008113884512	0.122131598653781	S	aneuploid	Malignant	YES	-0.332403084308617	-0.0033691594036139	-0.0231896599912791	-0.0231896599912791	Low	0.645793184485769	3173	2.62944615729535	1
P2T-E-CAAGTTGCACGAAACG	All	9282	3170	P2T	Epithelial	0.0204697263520793	0	-0.0834165721634579	-0.0761748212970536	G1	aneuploid	Malignant	YES	-0.389619603594174	-0.154211869261848	-0.0228234026293958	-0.0228234026293958	Low	0.549376990046459	3170	1.56031721728165	1
P2T-E-CACAAACCATATGAGA	All	5823	2472	P2T	Epithelial	0.0314270994332818	0	-0.0962048909903879	-0.129311272162363	G1	aneuploid	Malignant	YES	-0.386554903858919	-0.0108515740186024	0.00574504673597588	0.00574504673597588	High	0.344647943658751	2472	5.01025004737983	1
P2T-E-CACACAACAAGGGTCA	All	19078	4785	P2T	Epithelial	0.014676590837614	0	-0.0621460237176156	-0.0947825574721032	G1	aneuploid	Malignant	YES	-0.236053042941364	-0.0248247922114236	-0.0271087899325907	-0.0271087899325907	Low	1.12917627839973	4785	1.46476723223445	1
P2T-E-CACACAAGTCGCGTGT	All	6465	2748	P2T	Epithelial	0.0498066511987626	0	-0.0526636907851928	-0.132170409046524	G1	aneuploid	Malignant	YES	0.295875043064566	0.176520236891366	-3.92293912857833e-05	-3.92293912857833e-05	High	0.382646222866877	2748	15.7648796388649	2
P2T-E-CACACCTCAGAGCCAA	All	4229	2171	P2T	Epithelial	0.107117521872783	0	0.110052240531358	0.391987119236102	G2M	aneuploid	Malignant	YES	-0.193910779501054	0.148037755745395	-0.0314486369694007	-0.0314486369694007	Low	0.250303306497142	2171	3.16823837569425	1
P2T-E-CACACCTGTTAGAACA	All	13449	4660	P2T	Epithelial	0.0394824894044167	0	-0.0893274598591217	-0.121599309128181	G1	aneuploid	Malignant	YES	-0.247091806591249	0.203358798414531	-0.0872183239800132	-0.0872183239800132	Low	0.79601068079453	4660	1.45317819794769	1
P2T-E-CACACCTTCAAACCAC	All	15819	4539	P2T	Epithelial	0.0314179151653075	0	0.113548892560035	-0.0463474355113508	S	aneuploid	Malignant	YES	-0.285747329650566	-0.105939202765226	-0.0224071367778109	-0.0224071367778109	Low	0.936284702170322	4539	1.63589424277268	1
P2T-E-CACACCTTCACCGTAA	All	9946	3545	P2T	Epithelial	0.0556002413030364	0	-0.16640917312856	-0.0169806087939848	G1	aneuploid	Malignant	YES	-0.146733328681959	-0.167571455069944	0.00564398336382792	0.00564398336382792	High	0.588677390971997	3545	13.6786640021077	2
P2T-E-CACACTCCACATCCAA	All	15967	4469	P2T	Epithelial	0.015031001440471	0	0.0989681638134632	0.0340827863836419	S	aneuploid	Malignant	YES	-0.436602999336719	0.225979195814103	-0.0733419853725586	-0.0733419853725586	Low	0.94504443008746	4469	1.49922639265607	1
P2T-E-CACACTCGTATCACCA	All	4730	2222	P2T	Epithelial	0.045877378435518	0	0.199775032002475	0.736124758037293	G2M	aneuploid	Malignant	YES	-0.171953353651497	0.353148118822783	0.0734877875067757	0.0734877875067757	High	0.279956169243671	2222	4.41212370004606	1
P2T-E-CACACTCGTTCGTGAT	All	13690	3930	P2T	Epithelial	0.0164353542731921	0	0.108169475105457	0.419318713805763	G2M	aneuploid	Malignant	YES	-0.0549446409945007	0.213998994698882	0.0061419388949181	0.0061419388949181	High	0.810274832335275	3930	2.64715097374132	1
P2T-E-CACAGGCGTCCCGACA	All	23325	5311	P2T	Epithelial	0.0609217577706324	0	0.267545714544607	0.0451943174001796	S	aneuploid	Malignant	YES	-0.245100716658393	0.0239800674143651	-0.0719269805182874	-0.0719269805182874	Low	1.38054495721112	5311	1.59406661482939	1
P2T-E-CACAGGCTCCTGCCAT	All	11007	4019	P2T	Epithelial	0.0488779867357136	0	-0.0601145026769295	-0.135468729184471	G1	aneuploid	Malignant	YES	-0.357208436880956	0.141122028657132	-0.0548553330182427	-0.0548553330182427	Low	0.651475170161751	4019	1.6042599053803	1
P2T-E-CACAGTACATACTACG	All	46672	7157	P2T	Epithelial	0.0400025711347275	0	0.365301118785318	0.554818429831473	G2M	aneuploid	Malignant	YES	-0.373753705036196	-0.120631933770445	0.00771968963751253	0.00771968963751253	High	2.76239203613966	7157	2.64383120971365	1
P2T-E-CACAGTATCACCGGGT	All	23535	5548	P2T	Epithelial	0.0307202039515615	0	-0.11847281774325	-0.0748238356025653	G1	aneuploid	Malignant	YES	-0.414952796249636	0.201687290559219	-0.049735697766178	-0.049735697766178	Low	1.39297430087733	5548	1.24372466170221	1
P2T-E-CACATTTTCATAAAGG	All	9159	3707	P2T	Epithelial	0.123485096626269	0	0.254131392169646	0.572871404673392	G2M	aneuploid	Malignant	YES	-0.113217833280514	0.232208325612505	-0.0134972118162238	-0.0134972118162238	Low	0.542096945899107	3707	1.63646417958933	1
P2T-E-CACCACTAGAGTTGGC	All	17855	4897	P2T	Epithelial	0.0454774572948754	0	-0.0894219779651016	-0.0434057187502772	G1	aneuploid	Malignant	YES	-0.0735944703355029	-0.160207101435122	-0.0302409260418823	-0.0302409260418823	Low	1.05679014838176	4897	3.23288233557345	1
P2T-E-CACCAGGCAACTGCGC	All	19546	4746	P2T	Epithelial	0.0437941266755346	0	0.115211150082925	-0.0579192407001799	S	aneuploid	Malignant	YES	-0.26710481394587	-0.0501737444458264	-0.0700449277627428	-0.0700449277627428	Low	1.15687595857014	4746	1.34039020811191	1
P2T-E-CACCAGGCACCGCTAG	All	17670	4476	P2T	Epithelial	0.0565930956423316	0	0.227450678835016	0.0422150298975497	S	aneuploid	Malignant	YES	-0.320674266074582	0.0611568506073157	-0.0213792913861676	-0.0213792913861676	Low	1.04584048848534	4476	1.45901933576516	1
P2T-E-CACCAGGCATGTAAGA	All	22690	5402	P2T	Epithelial	0.0204936095196122	0	0.215659097564109	0.656924311672313	G2M	aneuploid	Malignant	YES	-0.406091002842942	0.104899432126125	-0.0102690132642531	-0.0102690132642531	High	1.34296098945854	5402	2.638589753506	1
P2T-E-CACCAGGGTTAAGATG	All	22678	5204	P2T	Epithelial	0.027295175941441	0	0.11510901517638	-0.0598854358843763	S	aneuploid	Malignant	YES	-0.298152483876239	0.163337996797172	-0.0447582882833422	-0.0447582882833422	Low	1.34225074124904	5204	1.50092421161383	1
P2T-E-CACCAGGTCTCTAAGG	All	10342	3298	P2T	Epithelial	0.0241732740282344	0	0.0217680686970357	-0.0124561829187202	S	aneuploid	Malignant	YES	-0.239306176506644	-0.054200098224126	-0.0476476882337087	-0.0476476882337087	Low	0.612115581885421	3298	1.5500543218061	1
P2T-E-CACCAGGTCTGCAAGT	All	14145	4048	P2T	Epithelial	0.0211382113821138	0	-0.0293027194686016	0.000626052416318357	G2M	aneuploid	Malignant	YES	-0.2848799437764	0.0937754525235345	-0.0442333484214491	-0.0442333484214491	Low	0.837205076945395	4048	1.36369693860342	1
P2T-E-CACCAGGTCTGTGCAA	All	10105	3709	P2T	Epithelial	0.0250371103414151	0	0.00711720672849936	-0.0652861654404688	S	aneuploid	Malignant	YES	-0.291068494783997	0.12838697737296	-0.0280694308050392	-0.0280694308050392	Low	0.598088179747842	3709	1.44047983449288	1
P2T-E-CACCTTGTCACAACGT	All	14470	3911	P2T	Epithelial	0.02930200414651	0	-0.00870604831374405	-0.0788946537613367	G1	aneuploid	Malignant	YES	-0.362803339553272	-0.00919270643621485	-0.018046218290674	-0.018046218290674	Low	0.856440965952624	3911	1.63697597788856	1
P2T-E-CACCTTGTCCACGAAT	All	27580	6132	P2T	Epithelial	0.0157360406091371	0	0.668140389575441	0.106111318830796	S	aneuploid	Malignant	YES	-0.293410786300476	-0.0352215177811614	0.00274375435474548	0.00274375435474548	High	1.63238713482884	6132	1.23747687922641	1
P2T-E-CAGAATCCATTGTGCA	All	4390	2369	P2T	Epithelial	0.101138952164009	0	0.0123165931584493	-0.0541287515746745	S	aneuploid	Malignant	YES	-0.275182899419163	0.140586481437701	0.0793750932758871	0.0793750932758871	High	0.259832469974569	2369	1.57989944857414	1
P2T-E-CAGAATCTCCCATTTA	All	25631	4965	P2T	Epithelial	0.0141235222972182	0	0.0983033957911171	0.832158178551067	G2M	aneuploid	Malignant	YES	-0.417812348483469	0.00695702813011378	-0.060701484332677	-0.060701484332677	Low	1.51703098813626	4965	4.60481205023699	1
P2T-E-CAGAGAGAGGGTGTGT	All	27335	5858	P2T	Epithelial	0.0229742088897018	0	0.209501815756358	-0.0198257671086135	S	aneuploid	Malignant	YES	-0.379371357916621	0.111457808045391	-0.0702074458188912	-0.0702074458188912	Low	1.61788623388493	5858	1.28889963015533	1
P2T-E-CAGAGAGCATGCCACG	All	32905	6112	P2T	Epithelial	0.0369852605986932	0	-0.0158766435610661	-0.0467394654978349	G1	aneuploid	Malignant	YES	-0.268720159210643	0.0416531992140069	-0.0780243933721962	-0.0780243933721962	Low	1.94755977779344	6112	1.3131396832761	1
P2T-E-CAGAGAGGTTCCCGAG	All	18524	4868	P2T	Epithelial	0.0601921831137983	0	0.209716475303581	0.813772483262696	G2M	aneuploid	Malignant	YES	-0.22786719292461	-0.0571906388516814	-0.0719571660799561	-0.0719571660799561	Low	1.09638648606126	4868	2.96502158999385	1
P2T-E-CAGAGAGGTTCGCGAC	All	21268	4815	P2T	Epithelial	0.0255783336467933	0	0.3744266652414	0.403920927163821	G2M	aneuploid	Malignant	YES	-0.413489274035102	-0.0587795737426577	0.0311716368155629	0.0311716368155629	High	1.25879657663306	4815	1.61377179155689	1
P2T-E-CAGAGAGTCGATAGAA	All	23575	5515	P2T	Epithelial	0.0271049840933192	0	0.560076927534949	-0.0106922367883501	S	aneuploid	Malignant	YES	-0.307984477125945	0.149475630787004	-0.0500052774711932	-0.0500052774711932	Low	1.39534179490899	5515	2.25485751849574	1
P2T-E-CAGATCAGTCTAGTCA	All	16644	4606	P2T	Epithelial	0.0456020187454939	0	0.076740812464287	-0.029072082627151	S	aneuploid	Malignant	YES	-0.418039828820191	-0.00673264455190994	-0.0678210395287648	-0.0678210395287648	Low	0.985114266573288	4606	1.20745766371252	1
P2T-E-CAGATCAGTCTGCCAG	All	16371	4657	P2T	Epithelial	0.014232484270967	0	0.213660681603697	-0.0323065909314512	S	aneuploid	Malignant	YES	-0.339690951061243	0.402849313630389	-0.0739487638018591	-0.0739487638018591	Low	0.968956119807216	4657	1.29538025831661	1
P2T-E-CAGCAGCCATAAGACA	All	12792	3953	P2T	Epithelial	0.0279862414008755	0	0.1127493790956	0.00421566467111775	S	aneuploid	Malignant	YES	-0.124299243654226	-0.140973347687508	0.00746032326251538	0.00746032326251538	High	0.757124591324531	3953	1.8829321252698	1
P2T-E-CAGCATACAAATTGCC	All	5250	2409	P2T	Epithelial	0.044	0	0.334319085372601	-0.0384407639951705	S	aneuploid	Malignant	YES	-0.218999695489919	0.182637155979633	0.00648363969904329	0.00648363969904329	High	0.310733591655237	2409	3.03906789752959	1
P2T-E-CAGCCGAAGACGCTTT	All	13553	4237	P2T	Epithelial	0.0149044491994392	0	0.598706001093151	0.0537518970959138	S	aneuploid	Malignant	YES	-0.144699974374714	0.224047996351761	-0.0616169878290249	-0.0616169878290249	Low	0.802166165276843	4237	1.44833267776007	1
P2T-E-CAGCCGATCCAAAGTC	All	8716	2989	P2T	Epithelial	0.0594309316200092	0	-0.0267775862523393	-0.0667641910765934	G1	aneuploid	Malignant	YES	-0.363102558631145	-0.141756964467496	-0.0247457503002479	-0.0247457503002479	Low	0.515876949498485	2989	2.06309048917818	1
P2T-E-CAGCTAAGTTCGTTGA	All	21276	5146	P2T	Epithelial	0.0368490317728896	0	0.129477400547859	-0.0576772285299303	S	aneuploid	Malignant	YES	-0.292742216508354	-0.00623289477376091	-0.0612312518792742	-0.0612312518792742	Low	1.25927007543939	5146	1.8668193444211	1
P2T-E-CAGCTGGTCAACGAAA	All	20760	5618	P2T	Epithelial	0.0270712909441233	0	0.401353626547472	0.0130862032810263	S	aneuploid	Malignant	YES	-0.356780780814942	0.0969893008152754	-0.0912750368796886	-0.0912750368796886	Low	1.22872940243099	5618	1.23908753748971	1
P2T-E-CAGGTGCAGAAACCAT	All	16892	4638	P2T	Epithelial	0.0349277764622306	0	0.00972506818661531	-0.0885140089562113	S	aneuploid	Malignant	YES	-0.414326045943752	0.083925547192847	-0.0654229131999153	-0.0654229131999153	Low	0.999792729569573	4638	1.28786044338263	1
P2T-E-CAGGTGCAGACCGGAT	All	13217	4090	P2T	Epithelial	0.0295831126579405	0	0.056146334325782	-0.0993350634742843	S	aneuploid	Malignant	YES	-0.245691555717456	-0.0430609333980747	-0.0612196424392529	-0.0612196424392529	Low	0.782279215410908	4090	1.68931441910428	1
P2T-E-CAGTAACGTGCTGTAT	All	5499	2210	P2T	Epithelial	0.027823240589198	0	-0.0799362090290171	0.0132178538629589	G2M	aneuploid	Malignant	YES	-0.178374142107699	0.200016226186657	0.0148015382182222	0.0148015382182222	High	0.325471242002314	2210	1.61435743293304	1
P2T-E-CAGTCCTAGGTGCTTT	All	10028	3899	P2T	Epithelial	0.0164539289988034	0	-0.0231926344939444	-0.0449827559273287	G1	aneuploid	Malignant	YES	-0.372750149013011	0.220128075458208	-0.0103323856060956	-0.0103323856060956	High	0.593530753736898	3899	1.51574117532306	1
P2T-E-CATATGGCATGAAGTA	All	9242	3014	P2T	Epithelial	0.0517204068383467	0	-0.0709960098879321	-0.101746561771238	G1	aneuploid	Malignant	YES	-0.286531366469329	0.157367245061911	-0.031964395102485	-0.031964395102485	Low	0.5470094960148	3014	1.4686795102577	1
P2T-E-CATATTCTCTTATCTG	All	16312	4519	P2T	Epithelial	0.0466527709661599	0	0.47483215732963	0.377803812751837	S	aneuploid	Malignant	YES	-0.197054568244936	-0.155727371453348	-0.0708105473685149	-0.0708105473685149	Low	0.965464066110519	4519	1.63336110129917	1
P2T-E-CATCAGATCTCATTCA	All	5490	2522	P2T	Epithelial	0.0209471766848816	0	-0.0281881901131729	-0.105090394623608	G1	aneuploid	Malignant	YES	-0.335029510929646	-0.0255104040876884	0.000868656149700969	0.000868656149700969	High	0.32493855584519	2522	1.86989962224644	1
P2T-E-CATCGAACAGGAATGC	All	9432	3224	P2T	Epithelial	0.0141009329940628	0	-0.0459964262906307	-0.0657216228748802	G1	aneuploid	Malignant	YES	-0.268972549716882	-0.0530407030295414	0.0364306569455215	0.0364306569455215	High	0.55825509266518	3224	1.31165401511947	1
P2T-E-CATCGAACAGGGTATG	All	12343	4231	P2T	Epithelial	0.0311107510329742	0	0.147463358119694	-0.0573946709195092	S	aneuploid	Malignant	YES	-0.308655882019464	0.413665247762112	-0.0690843453107643	-0.0690843453107643	Low	0.73054947081916	4231	1.3602763578568	1
P2T-E-CATCGGGGTCGAATCT	All	13402	4278	P2T	Epithelial	0.0188031637069094	0	-0.0257712001056487	-0.0313267903576165	G1	aneuploid	Malignant	YES	-0.334350956106527	-0.17190717923835	-0.0601080104396614	-0.0601080104396614	Low	0.79322887530733	4278	1.52263839197514	1
P2T-E-CATCGGGTCGCGATCG	All	15829	4054	P2T	Epithelial	0.03177711794807	0	0.182240373692729	-0.0525931738489922	S	aneuploid	Malignant	YES	-0.247986827574828	0.0459836522645598	-0.0506798794597611	-0.0506798794597611	Low	0.936876575678237	4054	1.65284115468165	1
P2T-E-CATGCCTTCCTAGTGA	All	19823	4908	P2T	Epithelial	0.00585178832669122	0	-0.0540025881786	-0.0444250766631027	G1	aneuploid	Malignant	YES	-0.0128430987702683	-0.143855859609526	-0.0691133603900634	-0.0691133603900634	Low	1.17327085473938	4908	3.42256651809892	1
P2T-E-CATTATCCATCAGTCA	All	26893	6054	P2T	Epithelial	0.0533224259100881	0	0.228268536238651	0.45891956188988	G2M	aneuploid	Malignant	YES	-0.337781993875133	-0.0955202221760459	-0.066883744833952	-0.066883744833952	Low	1.5917254248351	6054	2.25266692455875	1
P2T-E-CATTATCGTAGCGTAG	All	15168	4245	P2T	Epithelial	0.0252505274261603	0	-0.00259076115506665	0.0189163084095704	G2M	aneuploid	Malignant	YES	-0.275577472486205	0.174225773291107	-0.00909662026825822	-0.00909662026825822	High	0.897753736805073	4245	1.53780790970345	1
P2T-E-CATTCGCCATAACCTG	All	9742	3541	P2T	Epithelial	0.0136522274686923	0	-0.0344307665423083	0.0123810001062921	G2M	aneuploid	Malignant	YES	-0.361268111003422	0.059343804228627	-0.0420071622221331	-0.0420071622221331	Low	0.576603171410537	3541	1.52662604762175	1
P2T-E-CATTCGCGTGCTGTAT	All	18213	4258	P2T	Epithelial	0.084005929830341	0	0.00919008351824704	-0.0649895577637404	S	aneuploid	Malignant	YES	0.0473268097847523	-0.124413715348053	-0.0329817998282029	-0.0329817998282029	Low	1.07797921996511	4258	12.8610021998154	2
P2T-E-CATTCGCTCGAGAGCA	All	20355	4656	P2T	Epithelial	0.0319331859493982	0	0.0634944032603259	-0.0254649647257361	S	aneuploid	Malignant	YES	-0.290768055718221	-0.0439213066146686	-0.0563579264387142	-0.0563579264387142	Low	1.20475852536045	4656	1.87326583123841	1
P2T-E-CCAATCCAGCTGCGAA	All	16283	4334	P2T	Epithelial	0.0270220475342382	0	0.00928514684457948	-0.0791456825183551	S	aneuploid	Malignant	YES	-0.325947138826829	0.201746797619126	-0.051281223235362	-0.051281223235362	Low	0.963747632937566	4334	1.46213272099784	1
P2T-E-CCACCTAAGCGTCAAG	All	23926	6330	P2T	Epithelial	0.0305525369890496	0	0.279686120699759	0.00611722475150611	S	aneuploid	Malignant	YES	-0.347163125800206	-0.00916668786684474	-0.0912403865966543	-0.0912403865966543	Low	1.4161165550368	6330	1.35050932006943	1
P2T-E-CCACCTAAGCTGAACG	All	8917	2816	P2T	Epithelial	0.0390265784456656	0	-0.025580912098256	-0.0273784341587094	G1	aneuploid	Malignant	YES	0.0228506000310078	0.223638669891489	0.138607413804061	0.138607413804061	High	0.527773607007571	2816	1.52854519005859	1
P2T-E-CCACCTAGTTACGGAG	All	4105	2141	P2T	Epithelial	0.0728380024360536	0	-0.0619550016922094	0.0100757800133461	G2M	aneuploid	Malignant	YES	0.00817263926098127	0.33362308289058	-0.00278686078200564	-0.00278686078200564	High	0.242964074998999	2141	1.51050141865188	1
P2T-E-CCACGGAAGATGAGAG	All	12411	3451	P2T	Epithelial	0.0635726371766981	0	-0.00753551381952913	-0.0377483215438133	G1	aneuploid	Malignant	YES	-0.312222795275219	-0.125252193293326	-0.0347132467251019	-0.0347132467251019	Low	0.73457421067298	3451	2.46018052322245	1
P2T-E-CCACGGACAAGCGCTC	All	10006	3205	P2T	Epithelial	0.0358784729162503	0	0.30531435825157	-0.0436421047034464	S	aneuploid	Malignant	YES	-0.34426675704912	0.456497275801403	-0.0212778133508464	-0.0212778133508464	Low	0.592228632019486	3205	1.53205510135678	1
P2T-E-CCACGGATCCAATGGT	All	6651	2994	P2T	Epithelial	0.0714178319049767	0	0.12805057324195	-0.0486609840682033	S	aneuploid	Malignant	YES	-0.278496199151566	0.163591965729991	-0.0433963399444148	-0.0433963399444148	Low	0.393655070114091	2994	1.5427233110606	1
P2T-E-CCACTACCACCAGATT	All	9671	3895	P2T	Epithelial	0.174025436873126	0	0.364868894996133	0.6806551107597	G2M	aneuploid	Malignant	YES	-0.371571065289721	-0.0374099790320516	-0.111947226650134	-0.111947226650134	Low	0.572400869504342	3895	1.52452088572974	1
P2T-E-CCAGCGAGTGATGTGG	All	4229	2200	P2T	Epithelial	0.109718609600378	0	-0.0386666396662722	-0.0229503587963983	G1	aneuploid	Malignant	YES	-0.248203771146009	0.127565473196404	-0.0253362331559962	-0.0253362331559962	Low	0.250303306497142	2200	1.60296117698713	1
P2T-E-CCAGCGATCTGTTTGT	All	11822	3963	P2T	Epithelial	0.0426323803079005	0	0.298631744228216	0.664174443089771	G2M	aneuploid	Malignant	YES	-0.379339904771651	0.145270705947721	-0.0629404781429792	-0.0629404781429792	Low	0.699712861056802	3963	1.61081470440777	1
P2T-E-CCATGTCCAGTATGCT	All	5698	2492	P2T	Epithelial	0.0238680238680239	0	0.0293026582238116	-0.0345894379607098	S	aneuploid	Malignant	YES	-0.0287003357271201	0.0333833493913182	-0.00488436741363146	-0.00488436741363146	High	0.337249524809817	2492	1.63320653045724	1
P2T-E-CCATGTCGTCGGGTCT	All	22097	5468	P2T	Epithelial	0.0155677241254469	0	-0.02930970836617	-0.0404778701089077	G1	aneuploid	Malignant	YES	-0.258456033165142	0.210598521099792	-0.0783664246052648	-0.0783664246052648	Low	1.30786289043919	5468	1.3426194124769	1
P2T-E-CCCAATCTCAACACCA	All	22118	5375	P2T	Epithelial	0.0323718238538747	0	-0.0663975406970638	-0.0549344112070538	G1	aneuploid	Malignant	YES	-0.291846199703367	0.28414999480422	-0.0746285141385406	-0.0746285141385406	Low	1.30910582480581	5375	1.58881128289698	1
P2T-E-CCCAGTTTCCACGTGG	All	17206	4759	P2T	Epithelial	0.0367894920376613	0	0.301877580004269	0.0145474696058094	S	aneuploid	Malignant	YES	-0.307514687226854	0.146067311242133	-0.0673966113219505	-0.0673966113219505	Low	1.0183775577181	4759	1.40092535398875	1
P2T-E-CCCAGTTTCCTCAACC	All	17005	4557	P2T	Epithelial	0.0165833578359306	0	0.130515818066718	0.606050711399933	G2M	aneuploid	Malignant	YES	-0.32659960008669	0.284777845485164	-0.0609466539201387	-0.0609466539201387	Low	1.00648090020901	4557	2.26967424363656	1
P2T-E-CCCATACGTTTGTGTG	All	10838	2948	P2T	Epithelial	0.033216460601587	0	-0.0586683981450688	-0.0449349625968187	G1	aneuploid	Malignant	YES	-0.40796799436145	0.273176491266689	-0.0115714691283758	-0.0115714691283758	High	0.641472507877992	2948	1.6483681005532	1
P2T-E-CCCTCCTAGGGTATCG	All	23954	5818	P2T	Epithelial	0.0259664356683644	0	0.202230778855197	-0.06355788594962	S	aneuploid	Malignant	YES	-0.191504274369921	0.153232850270116	-0.00196073462662591	-0.00196073462662591	High	1.41777380085896	5818	1.50714493776097	1
P2T-E-CCCTCCTCAACGATGG	All	25146	5990	P2T	Epithelial	0.0169410641851587	0	-0.0416253280803287	-0.0597223374986828	G1	aneuploid	Malignant	YES	-0.26236441183368	0.112501788457295	-0.0768204195962766	-0.0768204195962766	Low	1.4883251230024	5990	1.60349064094214	1
P2T-E-CCCTCCTGTAAGTTCC	All	10028	3652	P2T	Epithelial	0.0144595133625848	0	0.0381937161747677	-0.0225717139202042	S	aneuploid	Malignant	YES	-0.112015790188012	0.106684547687845	-0.0564568784599934	-0.0564568784599934	Low	0.593530753736898	3652	1.29110667903617	1
P2T-E-CCGTACTCACAGACTT	All	23589	5137	P2T	Epithelial	0.0336173640256052	0	0.0472425431057937	-0.0120117635930603	S	aneuploid	Malignant	YES	-0.296824666945608	-0.0248976814199139	-0.0707719497240966	-0.0707719497240966	Low	1.39617041782007	5137	1.44739111771697	1
P2T-E-CCGTGGACAAGGACTG	All	5471	2126	P2T	Epithelial	0.0667154085176385	0	-0.0377196797216494	-0.0262221312914986	G1	aneuploid	Malignant	YES	-0.0738661464664637	0.0106572674631114	0.012990650042113	0.012990650042113	High	0.323813996180152	2126	1.6385904898481	1
P2T-E-CCGTTCATCCAGATCA	All	5152	2388	P2T	Epithelial	0.0993788819875776	0	0.447428552707835	0.0140785687001942	S	aneuploid	Malignant	YES	-0.0712566269366898	-0.0345446088823558	0.00182894989523086	0.00182894989523086	High	0.304933231277672	2388	1.63061912783132	1
P2T-E-CCTACACAGGCTCTTA	All	7925	2987	P2T	Epithelial	0.0312933753943218	0	-0.0125284774602757	0.00523626456077145	G2M	aneuploid	Malignant	YES	-0.184401500350031	-0.138099950244438	-0.0285452656876611	-0.0285452656876611	Low	0.469059755022429	2987	1.68195267271485	1
P2T-E-CCTACACGTGGCCCTA	All	14904	4285	P2T	Epithelial	0.0324074074074074	0	0.113612325747629	0.0227124642533565	S	aneuploid	Malignant	YES	-0.268695270185078	0.180496378842931	-0.0637604211107375	-0.0637604211107375	Low	0.882128276196124	4285	1.28179874454124	1
P2T-E-CCTACCAAGGGCTTCC	All	14829	3956	P2T	Epithelial	0.0206352417560186	0	0.00118388725078433	-0.038276866779923	S	aneuploid	Malignant	YES	-0.274511711222248	-0.146960801178134	0.0293595890153575	0.0293595890153575	High	0.877689224886763	3956	1.56977912975119	1
P2T-E-CCTACCATCCCGACTT	All	19184	4859	P2T	Epithelial	0.0585383653044204	0	0.0395036518925694	-0.0488637827100777	S	aneuploid	Malignant	YES	-0.226724037549434	0.0703959124852923	-0.00690286176689536	-0.00690286176689536	High	1.13545013758363	4859	1.44000997358721	1
P2T-E-CCTAGCTAGTGAATTG	All	17138	4567	P2T	Epithelial	0.0815731123818415	0	-0.0454006733505089	-0.0419565357706883	G1	aneuploid	Malignant	YES	-0.363485351203606	-0.146610176192641	-0.0552852372496184	-0.0552852372496184	Low	1.01435281786428	4567	1.43085574419802	1
P2T-E-CCTAGCTGTTACGGAG	All	16249	4701	P2T	Epithelial	0.0262169979691058	0	0.188322569832276	0.499708758634382	G2M	aneuploid	Malignant	YES	-0.397691547477828	0.191627657639871	-0.0434321341646595	-0.0434321341646595	Low	0.961735263010656	4701	3.21773694375432	1
P2T-E-CCTATTACAACAACCT	All	5375	2646	P2T	Epithelial	0.0271627906976744	0	-0.158870405163148	-0.113304263332604	G1	aneuploid	Malignant	YES	-0.0832518243913854	-0.0390381894258861	-0.022607535462951	-0.022607535462951	Low	0.318132010504171	2646	1.62108525197979	1
P2T-E-CCTCAGTCACCGATAT	All	11074	3782	P2T	Epithelial	0.0139967491421347	0	-0.0461523261611405	-0.018020346176778	G1	aneuploid	Malignant	YES	-0.449396727692804	0.122957952603971	-0.0311244292624164	-0.0311244292624164	Low	0.65544072266478	3782	1.49487549454665	1
P2T-E-CCTCAGTCATTACCTT	All	8065	3167	P2T	Epithelial	0.0488530688158711	0	-0.03440228482023	-0.0818749191475262	G1	aneuploid	Malignant	YES	-0.38097220714429	0.0924363263834755	-0.0374387022685314	-0.0374387022685314	Low	0.477345984133235	3167	1.61765719819336	1
P2T-E-CCTCAGTGTGATGCCC	All	10822	3534	P2T	Epithelial	0.0269820735538717	0	-0.0866872998477515	-0.103081986438601	G1	aneuploid	Malignant	YES	-0.475659453465043	-0.0125720664276544	-0.0102922734452315	-0.0102922734452315	High	0.640525510265328	3534	13.8822944436909	2
P2T-E-CCTCTGAGTACTCTCC	All	5670	2231	P2T	Epithelial	0.035626102292769	0	0.355790633353555	0.0287311486984319	S	aneuploid	Malignant	YES	-0.303590676239459	0.25764340785264	0.00601303198442353	0.00601303198442353	High	0.335592278987656	2231	2.26500083076528	1
P2T-E-CCTTACGTCAGTCCCT	All	23102	5883	P2T	Epithelial	0.0168383689723833	0	0.659190455596778	0.317833712617315	S	aneuploid	Malignant	YES	-0.314859516212677	-0.176253897785997	-0.0998212799465598	-0.0998212799465598	Low	1.36734617798462	5883	1.66572526324081	1
P2T-E-CCTTACGTCTGCTTGC	All	10130	3861	P2T	Epithelial	0.0351431391905232	0	0.0214355033135963	0.00415052486798917	S	aneuploid	Malignant	YES	-0.144752864806617	0.298380991061281	-0.0658287540678796	-0.0658287540678796	Low	0.599567863517628	3861	1.21731220514376	1
P2T-E-CCTTCCCAGCTCCCAG	All	10999	3882	P2T	Epithelial	0.0223656696063278	0	-0.063826957972439	-0.0309707766241773	G1	aneuploid	Malignant	YES	-0.333893798368147	0.154993663096313	-0.0160154666759397	-0.0160154666759397	Low	0.651001671355419	3882	1.13538302479214	1
P2T-E-CCTTCGAGTCCATCCT	All	25132	6271	P2T	Epithelial	0.011419703963075	0	0.905844348788438	0.366109828253522	S	aneuploid	Malignant	YES	-0.203662005417602	0.0411248613964228	-0.128867546194257	-0.128867546194257	Low	1.48749650009132	6271	3.22915069511423	1
P2T-E-CCTTTCTAGTTTGCGT	All	17306	5017	P2T	Epithelial	0.0164104934704727	0	-0.0311554262974597	0.0465671051088059	G2M	aneuploid	Malignant	YES	-0.0907961316402963	0.131424891879562	0.050646209344724	0.050646209344724	High	1.02429629279724	5017	1.34771210611258	1
P2T-E-CGAACATAGGCAGTCA	All	9220	3356	P2T	Epithelial	0.0434924078091106	0	0.304962539182879	-0.0760584122219994	S	aneuploid	Malignant	YES	-0.357872011006421	0.0154628904357967	0.00919486435391439	0.00919486435391439	High	0.545707374297387	3356	2.05639526437689	1
P2T-E-CGAACATCAAGGACAC	All	17482	4622	P2T	Epithelial	0.0240247111314495	0	0.08004504464017	-0.0526722885858367	S	aneuploid	Malignant	YES	-0.423138631919376	0.254372559630493	0.00830232089605784	0.00830232089605784	High	1.03471326653654	4622	1.41084188454688	1
P2T-E-CGAACATGTTACCGAT	All	13126	3954	P2T	Epithelial	0.0336736248666768	0	0.111977947085325	-0.0213088639034887	S	aneuploid	Malignant	YES	-0.289651550684196	0.0982325778258749	-0.043853714565953	-0.043853714565953	Low	0.776893166488884	3954	1.37458776465287	1
P2T-E-CGAACATTCGGAGCAA	All	5857	1806	P2T	Epithelial	0.0341471743213249	0	-0.0410991114775234	-0.0703217313845479	G1	aneuploid	Malignant	YES	-0.386425206881581	0.221677295535956	0.0341309247039523	0.0341309247039523	High	0.346660313585661	1806	5.59813910062225	1
P2T-E-CGAATGTTCATCTGCC	All	14031	3902	P2T	Epithelial	0.0277955954671798	0	0.0283044731469504	-0.0308520214521207	S	aneuploid	Malignant	YES	-0.454968846561907	-0.0133900911426251	0.00691192415039955	0.00691192415039955	High	0.830457718955167	3902	4.58651619449674	1
P2T-E-CGACCTTGTACAGCAG	All	13207	3982	P2T	Epithelial	0.0230938138865753	0	0.0238185501074178	-0.0395864118245864	S	aneuploid	Malignant	YES	-0.338914138452528	0.0867081527360018	-0.0523019663500389	-0.0523019663500389	Low	0.781687341902993	3982	1.6826520859361	1
P2T-E-CGACCTTTCTGCAGTA	All	15919	4272	P2T	Epithelial	0.0298385576983479	0	-0.0515424171304162	-0.0829930175844135	G1	aneuploid	Malignant	YES	-0.273521925452448	-0.000765691953768494	-0.0612998234192046	-0.0612998234192046	Low	0.94220343724947	4272	1.67814269461837	1
P2T-E-CGAGCACCATGATCCA	All	33073	5963	P2T	Epithelial	0.0328062165512654	0	-0.0303619716173621	-0.0504262413103584	G1	aneuploid	Malignant	YES	-0.26764334970098	-0.107951981182275	-0.0160219212203594	-0.0160219212203594	Low	1.95750325272641	5963	1.49340259828718	1
P2T-E-CGAGCCAGTAAGCACG	All	19336	4988	P2T	Epithelial	0.0474244931733554	0	0.264157315063483	0.733973750633909	G2M	aneuploid	Malignant	YES	-0.176634032133452	0.114276891299854	-0.0894947700954082	-0.0894947700954082	Low	1.14444661490394	4988	2.00649174145701	1
P2T-E-CGATCGGCACGAGGTA	All	21679	5505	P2T	Epithelial	0.0224180082107108	0	0.386316674950754	0.481156645391165	G2M	aneuploid	Malignant	YES	-0.285493271367625	0.122551081263538	-0.0627909503374375	-0.0627909503374375	Low	1.28312257780836	5505	1.62363964387931	1
P2T-E-CGATGGCCAGCTTCGG	All	14813	4450	P2T	Epithelial	0.0189698238034159	0	0.0798077383080253	1.32680337340655	G2M	aneuploid	Malignant	YES	-0.260261380521561	0.446615185257573	-0.0585459436404518	-0.0585459436404518	Low	0.8767422272741	4450	2.04949894482395	1
P2T-E-CGATGGCTCTTTACGT	All	10599	3728	P2T	Epithelial	0.065477875271252	0	-0.072700581624991	-0.105503214971949	G1	aneuploid	Malignant	YES	-0.111870579808458	0.0499829454128181	-0.0364355963340577	-0.0364355963340577	Low	0.62732673103883	3728	1.63938894480428	1
P2T-E-CGATGTATCAGGTTCA	All	23245	5661	P2T	Epithelial	0.0338137233813723	0	0.297665922028418	0.322815672617476	G2M	aneuploid	Malignant	YES	-0.248582685206564	0.0696572929474796	-0.0237209587650817	-0.0237209587650817	Low	1.37580996914781	5661	3.85039416937049	1
P2T-E-CGATTGACAGCGTTCG	All	11529	3710	P2T	Epithelial	0.0278428311215197	0	-0.0666386898725298	-0.0691562072498338	G1	aneuploid	Malignant	YES	-0.272453535270396	0.552844689863603	-0.0400169570512132	-0.0400169570512132	Low	0.6823709672749	3710	1.6829724340752	1
P2T-E-CGCCAAGAGGCAGGTT	All	24658	5328	P2T	Epithelial	0.0252250790818396	0	0.20146648849648	0.0109000817438726	S	aneuploid	Malignant	YES	-0.271571440548312	0.147920864933067	-0.0189851649608424	-0.0189851649608424	Low	1.45944169581616	5328	1.51600530631876	1
P2T-E-CGCGGTAGTCCGTCAG	All	20423	4988	P2T	Epithelial	0.0157665377270724	0	0.148637860463347	-0.0614111080368862	S	aneuploid	Malignant	YES	-0.395271889962624	-0.16419367129602	-0.0611474974995924	-0.0611474974995924	Low	1.20878326521427	4988	1.46518908610612	1
P2T-E-CGCGTTTGTGGTACAG	All	21424	5338	P2T	Epithelial	0.0175970873786408	0	0.83849129850682	0.235286561757947	S	aneuploid	Malignant	YES	-0.322560742656275	0.225685504795308	-0.0684868885743708	-0.0684868885743708	Low	1.26802980335653	5338	1.42855279498675	1
P2T-E-CGCTATCTCCAGGGCT	All	43029	6739	P2T	Epithelial	0.0497571405331288	0	0.260007081843903	-0.0369581948647145	S	aneuploid	Malignant	YES	-0.389540821264192	0.0488777358796312	-0.0156135737589452	-0.0156135737589452	Low	2.54677251720632	6739	1.37239694243907	1
P2T-E-CGCTGGAAGCGATTCT	All	9859	3870	P2T	Epithelial	0.0171416979409676	0	0.264076580809301	0.0626832156120261	S	aneuploid	Malignant	YES	-0.38379517096708	-0.0376897413520318	-0.0280561241355541	-0.0280561241355541	Low	0.583528091453139	3870	1.41560216657378	1
P2T-E-CGCTTCAGTCTCAACA	All	22671	5147	P2T	Epithelial	0.0297737197300516	0	0.0353393590711604	-0.0582067868399142	S	aneuploid	Malignant	YES	-0.264389272339825	0.191589118807319	-0.0618412310120959	-0.0618412310120959	Low	1.3418364297935	5147	1.44242151755807	1
P2T-E-CGGACGTCACGCGAAA	All	5002	2405	P2T	Epithelial	0.00619752099160336	0	-0.0720906389684222	-0.0211911059139634	G1	aneuploid	Malignant	YES	-0.298032353633875	0.193135375215695	-0.00838909437920304	-0.00838909437920304	High	0.296055128658951	2405	1.50866127583517	1
P2T-E-CGGACGTGTTCCACTC	All	9077	2788	P2T	Epithelial	0.115897322904043	0	0.0694629680207949	0.0216276184501479	S	aneuploid	Malignant	YES	-0.268925465249439	0.120050572491135	0.0637817333659985	0.0637817333659985	High	0.537243583134207	2788	2.44080420779546	1
P2T-E-CGGACGTTCTGCCAGG	All	16816	4568	P2T	Epithelial	0.0174833491912464	0	-0.0580322499056893	0.0425065281054164	G2M	aneuploid	Malignant	YES	-0.140430898659027	0.118870836016999	-0.0538291625793333	-0.0538291625793333	Low	0.995294490909421	4568	1.48005689462553	1
P2T-E-CGGACTGGTCAATGTC	All	15375	4801	P2T	Epithelial	0.0436422764227642	0	0.0022608580630982	-0.0490320420684332	S	aneuploid	Malignant	YES	-0.175258572936501	0.0179069679587604	-0.0423414622732886	-0.0423414622732886	Low	0.910005518418908	4801	1.52009254403852	1
P2T-E-CGGAGCTCATTTGCCC	All	14103	4250	P2T	Epithelial	0.0185776076012196	0	-0.0360284711775668	-0.0637679694618576	G1	aneuploid	Malignant	YES	-0.358432764549316	-0.00268699608400377	-0.0355418199176197	-0.0355418199176197	Low	0.834719208212153	4250	1.408787036987	1
P2T-E-CGGCTAGGTAACGACG	All	6313	2722	P2T	Epithelial	0.18343101536512	0	0.620989564645298	0.0728779624132824	S	aneuploid	Malignant	YES	-0.294580062649903	0.27495906479488	0.0354545687693156	0.0354545687693156	High	0.373649745546573	2722	1.54987187433472	1
P2T-E-CGGGTCAGTTACAGAA	All	37450	6806	P2T	Epithelial	0.0217089452603471	0	0.514840661016943	0.4396615859768	S	aneuploid	Malignant	YES	-0.345544243481915	0.0565768385703984	-0.101538391979802	-0.101538391979802	Low	2.21656628714069	6806	1.45236137913751	1
P2T-E-CGGTTAAAGATGTTAG	All	17621	4743	P2T	Epithelial	0.0188979059077237	0	-0.0541186156446288	-0.0665713920788708	G1	aneuploid	Malignant	YES	-0.206695114779412	-0.0580842327988452	-0.0636763184793333	-0.0636763184793333	Low	1.04294030829656	4743	3.43149831207766	1
P2T-E-CGGTTAACAGCTGCTG	All	13429	3812	P2T	Epithelial	0.039839154069551	0	-0.0498961159968599	-0.0925219064177043	G1	aneuploid	Malignant	YES	-0.349823796711696	0.165418278568932	-0.0382144673174348	-0.0382144673174348	Low	0.7948269337787	3812	3.0514818653847	1
P2T-E-CGGTTAATCAGTACGT	All	16151	4650	P2T	Epithelial	0.0345489443378119	0	0.169487243600579	0.153108474486502	S	aneuploid	Malignant	YES	-0.241436524575285	0.329571032653595	-0.0589054651668705	-0.0589054651668705	Low	0.955934902633091	4650	1.43148777886444	1
P2T-E-CGTCACTCAGTAAGAT	All	12470	4133	P2T	Epithelial	0.0838011226944667	0	0.223945007909639	-0.0208934912792035	S	aneuploid	Malignant	YES	-0.11531488318962	-0.0386018880836379	-0.0630081922515963	-0.0630081922515963	Low	0.738066264369677	4133	1.67947956436191	1
P2T-E-CGTCAGGCAGCTGGCT	All	23942	5117	P2T	Epithelial	0.0243087461364965	0	-0.0423297666401762	-0.0534085351510678	G1	aneuploid	Malignant	YES	-0.0577453483919909	0.0218542624991548	-0.062292758927444	-0.062292758927444	Low	1.41706355264946	5117	1.60037642461138	1
P2T-E-CGTCAGGCATCCTAGA	All	23552	5489	P2T	Epithelial	0.0283203125	0	0.454306302324514	0.0915790684262642	S	aneuploid	Malignant	YES	-0.185984354203171	-0.0244128792592175	-0.0287899727415523	-0.0287899727415523	Low	1.39398048584079	5489	1.41402486527325	1
P2T-E-CGTCCATCAATACGCT	All	16010	4020	P2T	Epithelial	0.0229856339787633	0	0.0329992514258851	0.346838098245765	G2M	aneuploid	Malignant	YES	-0.252455235761188	0.323853131762921	-0.0475706077260979	-0.0475706077260979	Low	0.947589486171494	4020	2.05164066918808	1
P2T-E-CGTCCATCATCACCCT	All	29437	5942	P2T	Epithelial	0.0316268641505588	0	0.395204689460817	0.0583069788546239	S	aneuploid	Malignant	YES	-0.263334911113459	0.126162025061036	-0.0814938294306785	-0.0814938294306785	Low	1.74229804524861	5942	1.45540046530386	1
P2T-E-CGTCTACGTCTTCGTC	All	7141	3082	P2T	Epithelial	0.137235681277132	0	0.407803996566699	0.024338932168479	S	aneuploid	Malignant	YES	-0.418249834383607	-0.0491855062808485	0.0333117996293112	0.0333117996293112	High	0.422656872001914	3082	1.2924491083021	1
P2T-E-CGTCTACTCAACACTG	All	23234	5227	P2T	Epithelial	0.0334423689420677	0	0.041519084388389	-0.0346598632051298	S	aneuploid	Malignant	YES	-0.270340456728879	0.216927448342413	-0.0650293101178411	-0.0650293101178411	Low	1.3751589082891	5227	1.53506424612191	1
P2T-E-CGTGAGCTCAGTTTGG	All	4714	2295	P2T	Epithelial	0.0358506576156131	0	-0.113844934405375	-0.0133732970471842	G1	aneuploid	Malignant	YES	0.120069468609037	0.304151168235963	0.00641697242858408	0.00641697242858408	High	0.279009171631007	2295	1.12740814505843	1
P2T-E-CGTGTCTCATGGTCTA	All	26783	5531	P2T	Epithelial	0.0217675391106299	0	0.508524263194736	0.370682557998073	S	aneuploid	Malignant	YES	-0.376332998049693	0.0198446676446071	-0.0703481378225272	-0.0703481378225272	Low	1.58521481624804	5531	5.39788231706108	1
P2T-E-CGTGTCTTCATTGCCC	All	17563	4387	P2T	Epithelial	0.0338780390593862	0	0.162829362579659	-0.0370048011420319	S	aneuploid	Malignant	YES	-0.375909296590841	0.0035920150757697	-0.0403071624145594	-0.0403071624145594	Low	1.03950744195065	4387	1.56456526395326	1
P2T-E-CGTGTCTTCCACGAAT	All	23170	5049	P2T	Epithelial	0.0215364695727234	0	0.116420359940039	0.433561628973123	G2M	aneuploid	Malignant	YES	-0.363649592346021	0.276602557280637	-0.0366227417582542	-0.0366227417582542	Low	1.37137091783845	5049	5.00546268397803	1
P2T-E-CGTTAGAAGAGGTTAT	All	12573	3745	P2T	Epithelial	0.0429491768074445	0	-0.0250904532832505	0.0049111160302743	G2M	aneuploid	Malignant	YES	-0.317242730067578	-0.0234384608590009	0.0160225562027112	0.0160225562027112	High	0.744162561501199	3745	1.86997387930654	1
P2T-E-CGTTCTGCAGCTGGCT	All	15189	4510	P2T	Epithelial	0.027256567252617	0	0.0181811923263691	-0.0191204513650785	S	aneuploid	Malignant	YES	-0.35748841943761	0.224315963595067	-0.0702048036447183	-0.0702048036447183	Low	0.898996671171694	4510	1.36393238398942	1
P2T-E-CGTTGGGCACCACGTG	All	12424	3904	P2T	Epithelial	0.0172247263361236	0	-0.0790918054160911	-0.0881630744485815	G1	aneuploid	Malignant	YES	-0.109115033356391	0.474643531523941	-0.0531361369707638	-0.0531361369707638	Low	0.735343646233269	3904	1.61019807331167	1
P2T-E-CGTTGGGTCAGCATGT	All	12925	4164	P2T	Epithelial	0.0217408123791103	0	-0.0345977730248762	-0.0853136616037287	G1	aneuploid	Malignant	YES	0.000582305832178553	0.408769949658243	-0.00881684167002109	-0.00881684167002109	High	0.764996508979797	4164	6.00437370498285	1
P2T-E-CGTTGGGTCAGTACGT	All	19191	5217	P2T	Epithelial	0.0187066854254599	0	0.195282070259209	-0.03139853435703	S	aneuploid	Malignant	YES	-0.46248596196065	0.265485663483686	-0.0452931212106756	-0.0452931212106756	Low	1.13586444903917	5217	2.25346785311982	1
P2T-E-CTAAGACGTGACTACT	All	9497	3103	P2T	Epithelial	0.0316942192271244	0	-0.0726474498373896	-0.0961507241545059	G1	aneuploid	Malignant	YES	-0.281590974018081	0.029448330920223	0.0370227120284781	0.0370227120284781	High	0.562102270466626	3103	1.40813084867679	1
P2T-E-CTAATGGTCAAGAAGT	All	25050	5699	P2T	Epithelial	0.033812375249501	0	0.0829711129765836	-0.0287156037817045	S	aneuploid	Malignant	YES	-0.349137842785039	0.120235063476984	-0.0100312059172779	-0.0100312059172779	High	1.48264313732642	5699	1.32358061542538	1
P2T-E-CTACCCACAACACCTA	All	18101	4851	P2T	Epithelial	0.0244185404121319	0	-0.0642489840610946	-0.0405861075570376	G1	aneuploid	Malignant	YES	-0.251580669203087	0.0315694742783348	0.0223582166575456	0.0223582166575456	High	1.07135023667647	4851	1.33340018411536	1
P2T-E-CTACCCAGTTCCTCCA	All	10411	3629	P2T	Epithelial	0.00768418019402555	0	-0.00973220036358072	-0.0779941507474662	G1	aneuploid	Malignant	YES	-0.25002136632539	0.0212327287218496	-0.044258152895704	-0.044258152895704	Low	0.616199509090033	3629	1.63790602561778	1
P2T-E-CTACGTCAGTTAAGTG	All	10658	3595	P2T	Epithelial	0.0254269093638581	0	-0.103940724038549	-0.0668882904588742	G1	aneuploid	Malignant	YES	0.106274043804202	0.0371944865498527	0.0509230973407151	0.0509230973407151	High	0.630818784735526	3595	1.69005119400322	1
P2T-E-CTACGTCCAAGTAGTA	All	24233	5683	P2T	Epithelial	0.0189823793999917	0	-0.0614367226289121	-0.0854425474159113	G1	aneuploid	Malignant	YES	-0.432744770076686	0.0243638720219477	-0.0277107964013874	-0.0277107964013874	Low	1.43428707172978	5683	1.58414208830519	1
P2T-E-CTAGAGTTCTTTACGT	All	10580	3462	P2T	Epithelial	0.0531190926275992	0	-0.0355077000905919	-0.0552718521802981	G1	aneuploid	Malignant	YES	-0.222541940121742	0.14015841284725	-0.0290149161815645	-0.0290149161815645	Low	0.626202171373792	3462	1.36471127490486	1
P2T-E-CTAGCCTGTACGAAAT	All	4672	2224	P2T	Epithelial	0.133775684931507	0	-0.0668774799361281	0.00474165656552522	G2M	aneuploid	Malignant	YES	-0.0717101711570254	-0.00760207042956684	-0.0167106570687848	-0.0167106570687848	Low	0.276523302897765	2224	1.47696137292784	1
P2T-E-CTAGTGACATACCATG	All	8995	3556	P2T	Epithelial	0.0880489160644803	0	0.599889326079107	0.536166594587591	S	aneuploid	Malignant	YES	-0.210350508976836	0.095369786957276	0.00576867218915517	0.00576867218915517	High	0.532390220369306	3556	1.29047734847484	1
P2T-E-CTCACACAGCCCAATT	All	17795	4109	P2T	Epithelial	0.0494520932846305	0	-0.0950449161982871	-0.0986159384376405	G1	aneuploid	Malignant	YES	-0.297570908785988	-0.148544131370817	-0.0473576525571392	-0.0473576525571392	Low	1.05323890733427	4109	13.8795450183028	2
P2T-E-CTCACACGTAAACCTC	All	29093	5873	P2T	Epithelial	0.0451998762588939	0	0.555585965022068	0.4509160126803	S	aneuploid	Malignant	YES	-0.408515873298444	-0.157602589726172	-0.0532966140630264	-0.0532966140630264	Low	1.72193759657634	5873	2.64128025687014	1
P2T-E-CTCACACGTGAAGGCT	All	5398	2480	P2T	Epithelial	0.0190811411633938	0	-0.0805992792078168	-0.0388753503915849	G1	aneuploid	Malignant	YES	-0.284485822323143	-0.139155382493374	-0.0154734092117067	-0.0154734092117067	Low	0.319493319572375	2480	1.58151965251874	1
P2T-E-CTCACACGTGGTTTCA	All	18234	4055	P2T	Epithelial	0.0348250521004716	0	0.222875843368277	-0.0333884735352012	S	aneuploid	Malignant	YES	-0.306233586629577	-0.0268646539449577	-0.0373870174115931	-0.0373870174115931	Low	1.07922215433173	4055	1.51944466051407	1
P2T-E-CTCATTACATACTACG	All	21315	5216	P2T	Epithelial	0.0555008210180624	0	0.0779505530013131	-0.0410512596766477	S	aneuploid	Malignant	YES	-0.316600564234497	-0.0305722580792961	-0.0733292934869659	-0.0733292934869659	Low	1.26157838212026	5216	2.06055214861366	1
P2T-E-CTCATTAGTGTCCTCT	All	5664	2790	P2T	Epithelial	0.0346045197740113	0	-0.140837845741153	-0.150756471709663	G1	aneuploid	Malignant	YES	-0.189312810731977	-0.167962459003682	0.0125923259678648	0.0125923259678648	High	0.335237154882907	2790	1.23454771796225	1
P2T-E-CTCGAAAGTAGAGTGC	All	16281	4778	P2T	Epithelial	0.0222345064799459	0	-0.0739879773978745	0.0409077396016678	G2M	aneuploid	Malignant	YES	-0.125101956749813	0.00445216346947186	-0.101133138292282	-0.101133138292282	Low	0.963629258235983	4778	1.47483815223447	1
P2T-E-CTCGAAAGTGCAGTAG	All	15003	5630	P2T	Epithelial	0.0107978404319136	0	-0.155018023800586	-0.125523817203303	G1	aneuploid	Malignant	YES	-0.322316682601761	-0.250915857836202	-0.0681886696327161	-0.0681886696327161	Low	0.88798782392448	5630	1.56425405822367	1
P2T-E-CTCGAGGCAGAGCCAA	All	28990	6461	P2T	Epithelial	0.0391859261814419	0	0.513859449302932	0.599874802677459	G2M	aneuploid	Malignant	YES	-0.398112545582892	0.0463326020327471	-0.0958283741295763	-0.0958283741295763	Low	1.71584129944482	6461	1.96303711258949	1
P2T-E-CTCGAGGGTTTGCATG	All	31339	6375	P2T	Epithelial	0.0449280449280449	0	0.192632644357862	0.800544775485188	G2M	aneuploid	Malignant	YES	-0.413737976274736	0.260718723159426	-0.0625954389991302	-0.0625954389991302	Low	1.85487238645399	6375	1.80703101078473	1
P2T-E-CTCGGAGCATCGTCGG	All	6507	2699	P2T	Epithelial	0.0445673889657292	0	0.261567518291175	0.796147341443888	G2M	aneuploid	Malignant	YES	-0.261938886985741	0.134345184103992	-0.014699928913726	-0.014699928913726	Low	0.385132091600119	2699	1.86134799288978	1
P2T-E-CTCGGAGGTGCGGTAA	All	12428	3229	P2T	Epithelial	0.0259092372063083	0	0.0157672634658637	-0.0979230229560413	S	aneuploid	Malignant	YES	-0.170909702552059	-0.124557187617932	0.0312528234551957	0.0312528234551957	High	0.735580395636435	3229	3.4230782261448	1
P2T-E-CTCGTACGTCGAAAGC	All	5187	2505	P2T	Epithelial	0.0950453055716214	0	-0.0363104591396846	-0.0704941172573999	G1	aneuploid	Malignant	YES	-0.0301943452267465	0.0874405211874979	-0.0428134008617427	-0.0428134008617427	Low	0.307004788555374	2505	1.28363598985492	1
P2T-E-CTCTAATAGCACGCCT	All	15253	4051	P2T	Epithelial	0.0258965449419786	0	-0.0685877862405187	-0.0771427465663485	G1	aneuploid	Malignant	YES	-0.0621662343808473	0.164555138661314	-0.0607775059147825	-0.0607775059147825	Low	0.902784661622348	4051	1.49484219778967	1
P2T-E-CTCTAATCAGCTGCAC	All	7606	2584	P2T	Epithelial	0.00157770181435709	0	0.233063243891477	-0.0310738282167193	S	aneuploid	Malignant	YES	-0.121783597530227	0.311220974164671	0.010094435709366	0.010094435709366	High	0.450178990119949	2584	4.21871442354673	1
P2T-E-CTCTACGCAATCACAC	All	29693	6497	P2T	Epithelial	0.024012393493416	0	0.599247568958008	0.512231912507345	S	aneuploid	Malignant	YES	-0.218581232792931	0.155420068133794	-0.0998722660213693	-0.0998722660213693	Low	1.75745000705123	6497	1.3862141550057	1
P2T-E-CTCTACGGTTCCGTCT	All	12043	4471	P2T	Epithelial	0.00631071992028564	0	-0.0500875339229588	-0.047414257216929	G1	aneuploid	Malignant	YES	-0.339350757931023	-0.191987551856905	-0.0833731600066786	-0.0833731600066786	Low	0.712793265581718	4471	1.65783353184666	1
P2T-E-CTCTGGTGTTCTGAAC	All	18603	4816	P2T	Epithelial	0.0335429769392034	0	0.078487945333834	-0.0411893899306791	S	aneuploid	Malignant	YES	-0.249724881594308	0.0103306380176226	-0.0612555219499633	-0.0612555219499633	Low	1.10106228677378	4816	1.46255815997405	1
P2T-E-CTGAAACAGAGATGAG	All	11527	1804	P2T	Epithelial	0	0	-0.0433434578419085	-0.00878125551492112	G1	aneuploid	Malignant	YES	-0.11156768156593	-0.0699341415689034	0.0125431431239447	0.0125431431239447	High	0.682252592573317	1804	19.9935758614872	2
P2T-E-CTGAAACCATGCCCGA	All	6536	2504	P2T	Epithelial	0.0659424724602203	0	-0.0771820082616176	0.0374039233421615	G2M	aneuploid	Malignant	YES	-0.312966114076562	0.248523335266893	0.0315916638129754	0.0315916638129754	High	0.386848524773072	2504	2.39711285246098	1
P2T-E-CTGAAGTCAGACTCGC	All	8082	3325	P2T	Epithelial	0.162707250680525	0	0.442543379541598	0.451789317745314	G2M	aneuploid	Malignant	YES	-0.239586368572597	-0.0639540662793311	-0.000505156638750615	-0.000505156638750615	High	0.47835216909669	3325	1.44569851156001	1
P2T-E-CTGAAGTTCATAGCAC	All	12912	4263	P2T	Epithelial	0.00929368029739777	0	0.458308797835986	0.0175947306558413	S	aneuploid	Malignant	YES	-0.419689600417082	-0.171802160450229	-0.00658279825226706	-0.00658279825226706	High	0.764227073419508	4263	1.35320102140552	1
P2T-E-CTGATAGAGTCAAGGC	All	16456	4858	P2T	Epithelial	0.0244895478852698	0	-0.0747406099512852	-0.0381057089959276	G1	aneuploid	Malignant	YES	-0.132772372695181	0.106102157027413	-0.058583504231042	-0.058583504231042	Low	0.973987044624491	4858	10.1517932049606	2
P2T-E-CTGATCCAGCGTAATA	All	43584	7378	P2T	Epithelial	0.0379267621145374	0	0.505381335587638	0.0761834755001976	S	aneuploid	Malignant	YES	-0.354168308405816	-0.117416768189265	-0.0698484411009085	-0.0698484411009085	Low	2.57962149689559	7378	1.64487740599915	1
P2T-E-CTGATCCTCGAGCCCA	All	12272	3833	P2T	Epithelial	0.0150749674054759	0	-0.084500634589063	-0.0789052612310196	G1	aneuploid	Malignant	YES	-0.110822175237425	0.224113134263175	-0.0432080757403338	-0.0432080757403338	Low	0.726347168912965	3833	1.63164954583536	1
P2T-E-CTGCCTATCGATCCCT	All	22546	5653	P2T	Epithelial	0.0619178568260445	0	0.53553350257334	0.0317718767117943	S	aneuploid	Malignant	YES	-0.392263759994978	-0.0766253656098333	-0.0831309086137433	-0.0831309086137433	Low	1.33443801094457	5653	1.51503794584247	1
P2T-E-CTGCGGAAGGACGAAA	All	6615	2625	P2T	Epithelial	0.0214663643235072	0	-0.0337008672170673	-0.0421636128015569	G1	aneuploid	Malignant	YES	-0.203919001962111	-0.0440586581508465	-0.0285284356880197	-0.0285284356880197	Low	0.391524325485598	2625	1.60331057355365	1
P2T-E-CTGCTGTAGTCAAGGC	All	4742	2443	P2T	Epithelial	0.0619991564740616	0	-0.0474801615236878	-0.0903788443280303	G1	aneuploid	Malignant	YES	-0.257488412288817	-0.0412697711446383	-0.0101200393462316	-0.0101200393462316	High	0.280666417453168	2443	1.65493094509385	1
P2T-E-CTGCTGTGTACAGTGG	All	12822	4307	P2T	Epithelial	0.0235532678209328	0	0.232459073761237	0.0760140354453286	S	aneuploid	Malignant	YES	-0.176946813527407	0.153505402818742	-0.0826858858439292	-0.0826858858439292	Low	0.758900211848275	4307	1.20455698758325	1
P2T-E-CTGCTGTGTGGAAAGA	All	18550	5338	P2T	Epithelial	0.026199460916442	0	0.050424355937431	-0.0401007704221383	S	aneuploid	Malignant	YES	-0.117178772290718	-0.0937948206820495	-0.0435979417865755	-0.0435979417865755	Low	1.09792535718184	5338	1.37402037102053	1
P2T-E-CTGCTGTTCGGAAACG	All	20005	4864	P2T	Epithelial	0.0269932516870782	0	0.270061709430122	0.00491006036539296	S	aneuploid	Malignant	YES	-0.451487490244418	0.159679856913528	-0.0619389823317238	-0.0619389823317238	Low	1.18404295258343	4864	1.53363150388195	1
P2T-E-CTGGTCTCACGTTGGC	All	7823	3401	P2T	Epithelial	0.0159785248625847	0	-0.0309422057294545	0.00169467239269963	G2M	aneuploid	Malignant	YES	-0.201508338775053	0.0241780022184807	-0.0516482234731329	-0.0516482234731329	Low	0.463022645241699	3401	1.50287491389203	1
P2T-E-CTGTGCTAGCCACCTG	All	7307	3438	P2T	Epithelial	0.0710277815793075	0	-0.0312794653022712	-0.0295035942515415	G1	aneuploid	Malignant	YES	-0.28093070327189	0.0366825672700852	-0.0656957422832258	-0.0656957422832258	Low	0.432481972233298	3438	1.52484083475145	1
P2T-E-CTGTGCTTCACCCTCA	All	15351	4391	P2T	Epithelial	0.0121816168327796	0	-0.095821111000279	-0.103538311260268	G1	aneuploid	Malignant	YES	-0.250308338091697	-0.0953171232019034	-0.0618188798905615	-0.0618188798905615	Low	0.908585021999912	4391	1.87762710713749	1
P2T-E-CTGTGCTTCTGGAGCC	All	18668	4942	P2T	Epithelial	0.0361581315620313	0	-0.0383975526655492	0.0164689621938966	G2M	aneuploid	Malignant	YES	-0.277078708002742	0.113679229695442	-0.0372997374732355	-0.0372997374732355	Low	1.10490946457523	4942	1.50384092583809	1
P2T-E-CTGTTTAAGAGGTAGA	All	9707	3706	P2T	Epithelial	0.0284330895230246	0	-0.0876404903443837	-0.0739002048089283	G1	aneuploid	Malignant	YES	-0.462934327073414	0.0446173430120517	-0.00969365973488905	-0.00969365973488905	High	0.574531614132835	3706	1.45800745959307	1
P2T-E-CTGTTTAAGTCCTCCT	All	18906	5233	P2T	Epithelial	0.0185126414894742	0	0.393663538196319	0.0733931174632022	S	aneuploid	Malignant	YES	-0.428517546819176	0.0258668374412368	-0.0684589677129638	-0.0684589677129638	Low	1.1189960540636	5233	1.58680882983224	1
P2T-E-CTGTTTACAATGCCAT	All	30898	6615	P2T	Epithelial	0.0320409087966859	0	0.027924856676439	0.0770602778712683	G2M	aneuploid	Malignant	YES	-0.247126627498583	0.123744199125189	-0.0168846089389642	-0.0168846089389642	Low	1.82877076475495	6615	1.17708836972672	1
P2T-E-CTGTTTATCGCTGATA	All	41383	7308	P2T	Epithelial	0.0200807094700723	0	0.169668725281875	1.07935047168178	G2M	aneuploid	Malignant	YES	-0.361583280334213	0.0401387233647902	-0.0828694629324188	-0.0828694629324188	Low	2.44935013780356	7308	1.63087357786945	1
P2T-E-CTTAACTAGAGAGCTC	All	24001	5540	P2T	Epithelial	0.0330819549185451	0	0.00958973178913231	0.209737536038241	G2M	aneuploid	Malignant	YES	-0.248717656430672	0.00742773401286703	-0.051574616567896	-0.051574616567896	Low	1.42055560634616	5540	2.64668818500004	1
P2T-E-CTTAACTAGCTGCAAG	All	17404	4865	P2T	Epithelial	0.0530912433923236	0	0.544870328504859	0.148685801061139	S	aneuploid	Malignant	YES	-0.252953733528299	0.284514294566863	-0.0284518282021147	-0.0284518282021147	Low	1.03009665317481	4865	1.25147769751721	1
P2T-E-CTTAACTCATGTTCCC	All	8418	3039	P2T	Epithelial	0.0317177476835353	0	0.0904534533775515	-0.015744591677581	S	aneuploid	Malignant	YES	-0.289210261442681	-0.139667607450748	-0.0226648700947625	-0.0226648700947625	Low	0.498239118962625	3039	1.61147946539553	1
P2T-E-CTTACCGCAGCTTCGG	All	9882	3681	P2T	Epithelial	0.0264116575591985	0	-0.0646106350508836	-0.120281408629365	G1	aneuploid	Malignant	YES	-0.238382067247823	0.0297358526657939	0.0462997341586115	0.0462997341586115	High	0.584889400521343	3681	1.50444919731809	1
P2T-E-CTTAGGAAGGTCGGAT	All	28442	6304	P2T	Epithelial	0.0372336685183883	0	0.275724865706002	0.968962883976142	G2M	aneuploid	Malignant	YES	-0.36816915673316	-0.116459385016429	-0.0829513332038433	-0.0829513332038433	Low	1.68340663121109	6304	1.61587474516471	1
P2T-E-CTTAGGAGTCGATTGT	All	12015	3997	P2T	Epithelial	0.0256346233874324	0	0.0321209050442882	-0.063722634440009	S	aneuploid	Malignant	YES	-0.216608219196483	-0.0968193316642214	-0.0628761924807927	-0.0628761924807927	Low	0.711136019759556	3997	1.4119217816694	1
P2T-E-CTTCTCTCACTGAAGG	All	35401	6740	P2T	Epithelial	0.0454506934832349	0	0.40244859714182	0.0901834096539978	S	aneuploid	Malignant	YES	-0.313506857317752	0.00426592735189077	-0.107006596082805	-0.107006596082805	Low	2.09529140536896	6740	1.40281269024522	1
P2T-E-CTTCTCTCAGTGAGTG	All	34939	6911	P2T	Epithelial	0.0241563868456453	0	0.533704427169139	0.0889876744713554	S	aneuploid	Malignant	YES	-0.375056451379288	0.101611913029771	-0.0999716196905875	-0.0999716196905875	Low	2.0679468493033	6911	1.87633994774796	1
P2T-E-CTTCTCTGTGTGGTTT	All	6889	2422	P2T	Epithelial	0.0429670489185658	0	0.345652454547459	0.313503797275019	S	aneuploid	Malignant	YES	-0.307572063638795	0.0878621873536191	-0.000260166161615866	-0.000260166161615866	High	0.407741659602462	2422	3.41969744715991	1
P2T-E-CTTCTCTTCTCGGACG	All	16622	4574	P2T	Epithelial	0.0241246540729154	0	0.23429716905903	-0.0497227369263195	S	aneuploid	Malignant	YES	-0.265567742761008	0.00443666543023138	0.00836573416153627	0.00836573416153627	High	0.983812144855876	4574	1.87875167759401	1
P2T-E-CTTTGCGAGTGTTGAA	All	15145	4614	P2T	Epithelial	0.0239022779795312	0	0.196898422207149	-0.0233651272993994	S	aneuploid	Malignant	YES	-0.225684110731524	0.185071636492486	-0.00724193718945886	-0.00724193718945886	High	0.896392427736869	4614	1.14538503342838	1
P2T-E-GAAACTCGTACACCGC	All	7751	3104	P2T	Epithelial	0.045413495032899	0	0.692595854241856	0.0108633835788584	S	aneuploid	Malignant	YES	-0.251796046885754	0.324174484327665	-0.0183486113083497	-0.0183486113083497	Low	0.458761155984713	3104	1.87331987759025	1
P2T-E-GAAACTCGTGAGCGAT	All	27421	5500	P2T	Epithelial	0.0223551292804785	0	-0.0436318401382553	-0.0991816324101028	G1	aneuploid	Malignant	YES	-0.261102291870736	-0.130884948944908	-0.0604581129517732	-0.0604581129517732	Low	1.622976346053	5500	19.7562252051009	2
P2T-E-GAAATGAAGCTCAACT	All	7814	3015	P2T	Epithelial	0.0236754543127719	0	-0.0515576301962427	-0.0300449444014983	G1	aneuploid	Malignant	YES	-0.0172697030648159	0.0826309731114089	-0.0280680706428656	-0.0280680706428656	Low	0.462489959084575	3015	1.41101539770779	1
P2T-E-GAAATGAGTAATCGTC	All	5313	2285	P2T	Epithelial	0.0303030303030303	0	0.130429671287036	0.742459111404991	G2M	aneuploid	Malignant	YES	-0.211894161405652	0.238941902763613	0.00527025330603635	0.00527025330603635	High	0.3144623947551	2285	4.79702535908845	1
P2T-E-GAAATGAGTACAGTTC	All	5753	2423	P2T	Epithelial	0.0500608378237441	0	0.0162679218248944	-0.0736273335213089	S	aneuploid	Malignant	YES	-0.386447908693233	0.237898602302041	-0.00175840929182283	-0.00175840929182283	High	0.340504829103348	2423	1.61926689078478	1
P2T-E-GAACATCAGGCTCATT	All	11672	3917	P2T	Epithelial	0.00325565455791638	0	-0.101445216217772	-0.112962573906953	G1	aneuploid	Malignant	YES	-0.215151548246233	-0.154839089508512	-0.0429042964449935	-0.0429042964449935	Low	0.690834758438081	3917	1.53191081034543	1
P2T-E-GAACATCTCTTATCTG	All	6604	2933	P2T	Epithelial	0.0569351907934585	0	0.0052294440285629	0.12778840858021	G2M	aneuploid	Malignant	YES	-0.289813447827704	0.0387418169173027	-0.0340793941641904	-0.0340793941641904	Low	0.390873264626892	2933	1.63852290463828	1
P2T-E-GAACCTAAGCGGATCA	All	23005	4599	P2T	Epithelial	0.0437730928059118	0	0.174693920488931	-0.0122854383165961	S	aneuploid	Malignant	YES	-0.421043072537641	0.134372248601964	-0.0472736981435111	-0.0472736981435111	Low	1.36160500495785	4599	1.61276531813205	1
P2T-E-GAACCTACAAACTGCT	All	39262	6741	P2T	Epithelial	0.0287300697875809	0	0.296031794187831	0.368343763251569	G2M	aneuploid	Malignant	YES	-0.267644169451354	-0.17082363692816	-0.0326977879265281	-0.0326977879265281	Low	2.32381376677484	6741	1.51152928276496	1
P2T-E-GAACGGAGTATATGGA	All	31322	5593	P2T	Epithelial	0.0604686801609093	0	0.0970743891677458	0.407315036615702	G2M	aneuploid	Malignant	YES	-0.328682167689703	-0.039726448930669	-0.0547103327005211	-0.0547103327005211	Low	1.85386620149054	5593	5.00416399142099	1
P2T-E-GAAGCAGAGCGTAATA	All	16124	4651	P2T	Epithelial	0.0170553212602332	0	0.0459918218858617	-0.0585264887970766	S	aneuploid	Malignant	YES	-0.231545967959333	0.197828382751872	-0.00242576140481067	-0.00242576140481067	High	0.954336844161722	4651	1.37092512757974	1
P2T-E-GAAGCAGGTATCGCAT	All	8395	2939	P2T	Epithelial	0.0167957117331745	0	0.292609718744314	-0.0987133102660007	S	aneuploid	Malignant	YES	-0.204595983856444	-0.127811178971315	-0.0164188554889112	-0.0164188554889112	Low	0.496877809894422	2939	3.61443795877071	1
P2T-E-GAAGCAGGTGTAATGA	All	15183	4268	P2T	Epithelial	0.0160706052822235	0	0.0327644750023514	0.00902162617941149	S	aneuploid	Malignant	YES	-0.143284128189133	0.129194037583022	-0.0581181749273269	-0.0581181749273269	Low	0.898641547066945	4268	1.88041574194016	1
P2T-E-GAAGCAGTCTGCCCTA	All	15986	4381	P2T	Epithelial	0.0212686100337796	0	-0.0156647470547099	-0.120944871486449	G1	aneuploid	Malignant	YES	-0.00583193440544627	0.301659060466906	-0.0721854175253918	-0.0721854175253918	Low	0.946168989752498	4381	1.25415488503916	1
P2T-E-GAATAAGTCCCTTGCA	All	24381	5447	P2T	Epithelial	0.0331405602723432	0	0.00656439981101428	-0.0179954175005226	S	aneuploid	Malignant	YES	-0.363657412567537	0.196947704935151	-0.0714913253552173	-0.0714913253552173	Low	1.44304679964692	5447	1.39389281265395	1
P2T-E-GAATGAAAGGCCATAG	All	12748	4197	P2T	Epithelial	0.0295732663947286	0	-0.0415188637172813	-0.0678867849850449	G1	aneuploid	Malignant	YES	-0.173284887117484	0.176990722762894	-0.0669617445726235	-0.0669617445726235	Low	0.754520347889706	4197	1.47154884094644	1
P2T-E-GAATGAACAAGCCGCT	All	5013	2370	P2T	Epithelial	0.0111709555156593	0	0.0742872830648456	-0.0317014962079265	S	aneuploid	Malignant	YES	-0.271672331428835	0.0253557744059493	0.00314151355340504	0.00314151355340504	High	0.296706189517658	2370	1.20156371552907	1
P2T-E-GAATGAAGTACATGTC	All	7885	3241	P2T	Epithelial	0.0367786937222574	0	-0.0297701760620261	-0.0811232040299364	G1	aneuploid	Malignant	YES	-0.273421215435717	-0.0742892514769085	-0.0490336275614904	-0.0490336275614904	Low	0.46669226099077	3241	1.52743796014777	1
P2T-E-GACACGCAGGTGATTA	All	24270	5143	P2T	Epithelial	0.0250103007828595	0	0.131879381796683	-0.0534075601013223	S	aneuploid	Malignant	YES	-0.331412126137789	0.242581764702215	-0.0371918090186914	-0.0371918090186914	Low	1.43647700370907	5143	1.30965934461631	1
P2T-E-GACACGCTCTTGAGGT	All	10116	3247	P2T	Epithelial	0.0230328192961645	0	-0.0635431450619088	-0.0475140101544648	G1	aneuploid	Malignant	YES	-0.131618797086613	0.226003892840662	0.0619749414842787	0.0619749414842787	High	0.598739240606548	3247	3.02356718951099	1
P2T-E-GACAGAGGTAAAGTCA	All	17787	4535	P2T	Epithelial	0.0353629054927756	0	0.0828406210536687	-0.0130592224621973	S	aneuploid	Malignant	YES	-0.290446919336987	0.345454776219948	-0.0565490130800825	-0.0565490130800825	Low	1.05276540852794	4535	1.52623720657307	1
P2T-E-GACCAATCATAAGACA	All	10647	3998	P2T	Epithelial	0.0469615854231239	0	0.0571646324934443	-0.0619487793375398	S	aneuploid	Malignant	YES	-0.306627332298619	0.16627941534095	-0.0581293850522656	-0.0581293850522656	Low	0.63016772387682	3998	1.50250444680803	1
P2T-E-GACCTGGCATGCCTTC	All	15999	4712	P2T	Epithelial	0.0165635352209513	0	-0.0512965064884059	-0.0449830435903887	G1	aneuploid	Malignant	YES	-0.365664180398393	-0.0240764451907038	-0.070675960670726	-0.070675960670726	Low	0.946938425312787	4712	1.29119414612902	1
P2T-E-GACCTGGTCATTGCGA	All	21441	5634	P2T	Epithelial	0.0500443076349051	0	0.528989305133023	0.400578436160096	S	aneuploid	Malignant	YES	-0.184140014521761	0.334152990937666	-0.0399349645115488	-0.0399349645115488	Low	1.26903598831999	5634	1.38726104989173	1
P2T-E-GACCTGGTCGCGCCAA	All	17785	4259	P2T	Epithelial	0.0566769749789148	0	0.127361085679255	-0.0366135305018647	S	aneuploid	Malignant	YES	-0.305448600102041	0.165090060162768	-0.0352243721337255	-0.0352243721337255	Low	1.05264703382636	4259	1.67629809492027	1
P2T-E-GACGCGTAGACCACGA	All	40626	7062	P2T	Epithelial	0.046620390882686	0	0.355471544088821	0.373881137933931	G2M	aneuploid	Malignant	YES	-0.315847532280497	0.0777306925013897	-0.102505774070052	-0.102505774070052	Low	2.40454531325441	7062	1.60036426411426	1
P2T-E-GACGGCTAGGGATCTG	All	27045	5650	P2T	Epithelial	0.0380846736919948	0	-0.0916056880551869	-0.097753835458943	G1	aneuploid	Malignant	YES	-0.258126640617585	0.266724683932841	-0.0809503494502136	-0.0809503494502136	Low	1.60072190215541	5650	1.34418758703853	1
P2T-E-GACGGCTCACGGTAAG	All	20779	5043	P2T	Epithelial	0.0358535059435006	0	0.25690936431551	0.580927579903933	G2M	aneuploid	Malignant	YES	-0.444187863007292	-0.116239798502722	-0.0447136711021275	-0.0447136711021275	Low	1.22985396209603	5043	2.44289013371593	1
P2T-E-GACGGCTCATCCAACA	All	11435	3816	P2T	Epithelial	0.0274595540008745	0	0.540096724777944	0.217622640565385	S	aneuploid	Malignant	YES	-0.405843124304343	0.0928329767527351	-0.0492174423536939	-0.0492174423536939	Low	0.676807356300502	3816	1.42713184806737	1
P2T-E-GACGTGCAGCTGTCTA	All	11862	3902	P2T	Epithelial	0.0352385769684707	0	0.215960001321101	0.036293818434454	S	aneuploid	Malignant	YES	-0.291387954206156	0.572496549442213	-0.0474591084998002	-0.0474591084998002	Low	0.702080355088461	3902	1.37678983181238	1
P2T-E-GACGTGCTCAGTGTTG	All	14175	4228	P2T	Epithelial	0.0198236331569665	0	0.00769392940997871	-0.01437150037468	S	aneuploid	Malignant	YES	-0.193118619165052	0.299381234215114	-0.0465782172481294	-0.0465782172481294	Low	0.838980697469139	4228	3.81124685215724	1
P2T-E-GACTACAGTTGCGCAC	All	12810	4037	P2T	Epithelial	0.0314597970335675	0	-0.074577588286966	-0.129652568465917	G1	aneuploid	Malignant	YES	-0.317303047131735	0.0487862432560593	-0.0510207150260334	-0.0510207150260334	Low	0.758189963638778	4037	2.46012694990799	1
P2T-E-GAGCAGACAAATTGCC	All	38146	6217	P2T	Epithelial	0.0347611807266817	0	0.147162209640583	0.649370084230911	G2M	aneuploid	Malignant	YES	-0.404582750130333	0.00421204450146598	-0.0707492541836697	-0.0707492541836697	Low	2.25776068329156	6217	5.790067648026	1
P2T-E-GAGCAGAGTCATCCCT	All	12916	4039	P2T	Epithelial	0.0269433261071539	0	0.557328567652075	0.138495666602955	S	aneuploid	Malignant	YES	-0.234853827590257	-0.0940477320425837	-0.0665738283649671	-0.0665738283649671	Low	0.764463822822674	4039	1.51923010334598	1
P2T-E-GAGGTGAGTCCATGAT	All	10174	3839	P2T	Epithelial	0.0214271672891685	0	-0.028664314864712	-0.0711580514364097	G1	aneuploid	Malignant	YES	-0.183878924653396	-0.160967810021665	-0.0523821134685841	-0.0523821134685841	Low	0.602172106952453	3839	1.62133459137329	1
P2T-E-GAGTCCGAGCTAAACA	All	20122	4617	P2T	Epithelial	0.0255441804989564	0	0.0983133419501114	-0.0608493980115548	S	aneuploid	Malignant	YES	-0.467781067582457	-0.0307023149701898	-0.0577058351338423	-0.0577058351338423	Low	1.19096787262603	4617	1.45205713933099	1
P2T-E-GAGTCCGTCATTCACT	All	32165	5085	P2T	Epithelial	0.0187781750349759	0	-0.104186840851352	-0.0582916022808855	G1	aneuploid	Malignant	YES	-0.130336287260406	0.224179542265874	-0.0298428552505116	-0.0298428552505116	Low	1.90376113820775	5085	5.49215415904461	1
P2T-E-GATCAGTAGCGTAATA	All	3894	1848	P2T	Epithelial	0.0439137134052388	0	-0.00111008142803257	-0.0368655297320278	G1	aneuploid	Malignant	YES	-0.0980059011205837	0.0829004314687162	0.0403575813802918	0.0403575813802918	High	0.230475543981999	1848	1.62595696345821	1
P2T-E-GATCAGTGTACCATCA	All	19999	4965	P2T	Epithelial	0.0576528826441322	0	-0.0349694488040809	-0.0498171230152941	G1	aneuploid	Malignant	YES	-0.14616037182314	0.186031726989564	0.0782580948496254	0.0782580948496254	High	1.18368782847868	4965	1.62034132856451	1
P2T-E-GATCAGTGTAGCGTGA	All	9831	3906	P2T	Epithelial	0.110772047604516	0	0.103203874528256	0.995599383593533	G2M	aneuploid	Malignant	YES	-0.275221892138507	0.0649683206727892	-0.111158369323026	-0.111158369323026	Low	0.581870845630978	3906	1.4227412505948	1
P2T-E-GATCAGTTCCGTTGCT	All	18257	4130	P2T	Epithelial	0.0706578298734732	0	-0.0338116597210856	-0.0596700506823456	G1	aneuploid	Malignant	YES	-0.362723786350896	-0.0840263276476388	-0.00631155591290664	-0.00631155591290664	High	1.08058346339993	4130	6.18785726772569	1
P2T-E-GATCAGTTCTCATTCA	All	20264	4765	P2T	Epithelial	0.0172226608764311	0	0.478945578243535	-0.0356168744878729	S	aneuploid	Malignant	YES	-0.215156837816858	0.153098870895492	0.000379718908440713	0.000379718908440713	High	1.19937247643842	4765	1.53628821642545	1
P2T-E-GATCGATAGACGACGT	All	4358	2281	P2T	Epithelial	0.0826067003212483	0	-0.0213259716401221	-0.0224476494460633	G1	aneuploid	Malignant	YES	-0.178718591070614	-0.15106074090381	-0.0118639951708957	-0.0118639951708957	Low	0.257938474749242	2281	1.47734381689303	1
P2T-E-GATCGATCAAGTAATG	All	26163	5636	P2T	Epithelial	0.0279402209226771	0	0.281186404703333	0.0988260747420876	S	aneuploid	Malignant	YES	-0.27815775448004	0.016911137932631	-0.0771753805379146	-0.0771753805379146	Low	1.54851865875733	5636	2.65346742466079	1
P2T-E-GATCGCGAGCGTGAGT	All	14922	4712	P2T	Epithelial	0.0170218469374079	0	0.391513549405982	-0.00730336049927652	S	aneuploid	Malignant	YES	-0.349308177949425	-0.0580143744762033	-0.0725227933505605	-0.0725227933505605	Low	0.88319364851037	4712	1.62283429079584	1
P2T-E-GATCGTATCGTACGGC	All	13496	4061	P2T	Epithelial	0.018375815056313	0	0.184609949268234	-0.110649043857547	S	aneuploid	Malignant	YES	-0.320956927584773	0.0747264291326445	-0.00335391367967008	-0.00335391367967008	High	0.798792486281729	4061	1.60568102584059	1
P2T-E-GATCTAGAGCTTCGCG	All	4331	1998	P2T	Epithelial	0.0387901177557146	0	0.00759159855580438	0.0397883844726049	G2M	aneuploid	Malignant	YES	-0.12248764008017	-0.131306971652696	0.019196393528145	0.019196393528145	High	0.256340416277873	1998	5.78311558626159	1
P2T-E-GATCTAGTCTTCCTTC	All	6115	2570	P2T	Epithelial	0.0752248569092396	0	-0.0688026850288892	-0.0651743266019428	G1	aneuploid	Malignant	YES	-0.0506335037808882	0.0786718773610468	-0.0187031842291003	-0.0187031842291003	Low	0.361930650089862	2570	1.422291587889	1
P2T-E-GATGAGGAGAAGGACA	All	13246	3956	P2T	Epithelial	0.0600936131662389	0	0.57453413444277	0.399281040346788	S	aneuploid	Malignant	YES	-0.254306763390614	-0.00998821288163008	-0.0530564317838377	-0.0530564317838377	Low	0.78399564858386	3956	2.44354707330039	1
P2T-E-GATGAGGAGTGCGTGA	All	21645	4802	P2T	Epithelial	0.0298914298914299	0	0.400000392314677	0.0435521864896738	S	aneuploid	Malignant	YES	-0.292725363594556	0.165443964466244	-0.0576558419591735	-0.0576558419591735	Low	1.28111020788145	4802	1.54214270413213	1
P2T-E-GATGCTAAGGACTGGT	All	7081	2501	P2T	Epithelial	0.115661629713317	0	-0.025596193895182	-0.0568724904713545	G1	aneuploid	Malignant	YES	-0.409859043065328	-0.125515643999465	0.00200123249584912	0.00200123249584912	High	0.419105630954425	2501	4.56046829396484	1
P2T-E-GATGCTAGTTACGACT	All	56476	7455	P2T	Epithelial	0.0185388483603655	0	0.149233554643703	0.621813675494012	G2M	aneuploid	Malignant	YES	-0.305881284339337	-0.139036076100464	-0.0896442545570643	-0.0896442545570643	Low	3.34266482329927	7455	2.63781777710122	1
P2T-E-GATTCAGAGACCGGAT	All	12701	4410	P2T	Epithelial	0.0292102984017007	0	0.728566729058299	0.249144056898877	S	aneuploid	Malignant	YES	-0.308570530123363	0.116636518900237	-0.0761981871399866	-0.0761981871399866	Low	0.751738542402507	4410	1.66057761182632	1
P2T-E-GATTCAGTCAAGCCTA	All	25957	5596	P2T	Epithelial	0.0246176368609624	0	0.497088698588679	-0.00885684549257004	S	aneuploid	Malignant	YES	-0.248846794830338	0.136874997430965	-0.0198759398050645	-0.0198759398050645	Low	1.53632606449428	5596	1.5840331801002	1
P2T-E-GCAAACTAGATAGGAG	All	17048	4780	P2T	Epithelial	0.0416471140309714	0	0.33794710946935	0.0316659283187993	S	aneuploid	Malignant	YES	-0.234993538734174	-0.0751827133628323	-0.0370661793843767	-0.0370661793843767	Low	1.00902595629304	4780	1.60534283655188	1
P2T-E-GCAAACTCAAGCTGTT	All	17306	4647	P2T	Epithelial	0.0415462845255981	0	0.207302500622881	0.0362235859009606	S	aneuploid	Malignant	YES	-0.418261313254295	0.23460041204591	-0.0369792312636392	-0.0369792312636392	Low	1.02429629279724	4647	1.40618913825292	1
P2T-E-GCAAACTCATTGGCGC	All	4331	2100	P2T	Epithelial	0.0214731009004849	0	0.100430273015554	0.0505346777405117	S	aneuploid	Malignant	YES	-0.227791304926477	0.300860386838019	0.108527439768954	0.108527439768954	High	0.256340416277873	2100	1.54304258674296	1
P2T-E-GCAAACTGTACATCCA	All	16999	4309	P2T	Epithelial	0.0204717924583799	0	-0.0454700400770521	-0.100488475064331	G1	aneuploid	Malignant	YES	-0.292491157070918	0.18574911261307	0.03582748218391	0.03582748218391	High	1.00612577610426	4309	1.57076688148884	1
P2T-E-GCAATCAGTGCACGAA	All	11377	3636	P2T	Epithelial	0.0259295068998857	0	-0.0760824473429771	0.0227908669071321	G2M	aneuploid	Malignant	YES	-0.213142825282871	0.0781589750295035	-0.0486030467233575	-0.0486030467233575	Low	0.673374489954596	3636	1.45543174778987	1
P2T-E-GCAATCAGTGTCCTCT	All	13316	3876	P2T	Epithelial	0.0466356263142085	0	-0.0606301506288349	-0.136826908848059	G1	aneuploid	Malignant	YES	-0.256327568238947	0.345429098827683	-0.0525369314604415	-0.0525369314604415	Low	0.788138763139264	3876	1.54284942045977	1
P2T-E-GCACATACAGTACACT	All	24190	5370	P2T	Epithelial	0.0281934683753617	0	0.161409290799169	0.00694291522123752	S	aneuploid	Malignant	YES	-0.309206959197831	-0.0423983937720732	-0.0462976928997104	-0.0462976928997104	Low	1.43174201564575	5370	1.60841172239885	1
P2T-E-GCACATATCGTCACGG	All	8343	3302	P2T	Epithelial	0.13232650125854	0	0.270976436751145	0.507139410422591	G2M	aneuploid	Malignant	YES	-0.18705024857107	-0.0710900190020218	0.0625932820058446	0.0625932820058446	High	0.493800067653265	3302	1.60892547965504	1
P2T-E-GCACTCTGTCGAACAG	All	29058	6343	P2T	Epithelial	0.0207860141785395	0	-0.0241676697254269	-0.083040453950017	G1	aneuploid	Malignant	YES	-0.104987999090712	0.177417318473596	-0.0402824731276774	-0.0402824731276774	Low	1.71986603929864	6343	1.1290383920313	1
P2T-E-GCACTCTTCGGCCGAT	All	33658	5817	P2T	Epithelial	0.0370788519816983	0	-0.0461242073301555	-0.0567125882751793	G1	aneuploid	Malignant	YES	-0.264832239844746	-0.105492972103422	-0.0456960480475888	-0.0456960480475888	Low	1.99212785293942	5817	12.1945810989169	2
P2T-E-GCAGCCACAATGTAAG	All	7368	3152	P2T	Epithelial	0.0990770901194354	0	0.0194472059315409	0.0134305053617085	S	aneuploid	Malignant	YES	-0.394950312490724	-0.0680859925659748	0.0224144468529013	0.0224144468529013	High	0.436092400631578	3152	1.44222057365516	1
P2T-E-GCAGCCACACCGCTAG	All	18169	5328	P2T	Epithelial	0.100941163520282	0	0.00878676894451791	0.0980748995501086	G2M	aneuploid	Malignant	YES	-0.251274219701102	0.220970566485639	-0.0496651534218074	-0.0496651534218074	Low	1.07537497653029	5328	1.35971334230873	1
P2T-E-GCAGTTATCGTTGACA	All	13412	3933	P2T	Epithelial	0.0231136295854459	0	-0.0385518867589403	-0.077105579197727	G1	aneuploid	Malignant	YES	-0.468638688956858	0.173764660894417	-0.0411673461472631	-0.0411673461472631	Low	0.793820748815245	3933	1.56151972116157	1
P2T-E-GCAGTTATCTACGAGT	All	21829	5288	P2T	Epithelial	0.0209354528379678	0	0.224281263300133	0.778502446577686	G2M	aneuploid	Malignant	YES	-0.115387918995466	0.32128803008445	-0.0872503879479114	-0.0872503879479114	Low	1.29200068042708	5288	1.85519655270648	1
P2T-E-GCAGTTATCTTCGGTC	All	16199	4675	P2T	Epithelial	0.0326563368109143	0	-0.00541613036773456	-0.0818085464194995	G1	aneuploid	Malignant	YES	-0.300436621695966	0.101257799101288	-0.073160951222909	-0.073160951222909	Low	0.958775895471082	4675	1.30499932526525	1
P2T-E-GCATACAAGCCATCGC	All	13185	3924	P2T	Epithelial	0.0281380356465681	0	-0.0728043651176301	-0.0393919745518803	G1	aneuploid	Malignant	YES	-0.191059088281333	0.0824777603438677	-0.0462918344276502	-0.0462918344276502	Low	0.78038522018558	3924	1.3943732550633	1
P2T-E-GCATACAGTGCTGTAT	All	6934	2401	P2T	Epithelial	0.0341794058263628	0	0.0647710661327594	0.00834436561357954	S	aneuploid	Malignant	YES	-0.389250215050306	-0.112383648361061	0.0100182112158641	0.0100182112158641	High	0.410405090388078	2401	1.68176466925743	1
P2T-E-GCATACAGTGGTACAG	All	4699	2201	P2T	Epithelial	0.0151095977867631	0	0.0601493294662765	-0.0186489083075378	S	aneuploid	Malignant	YES	-0.204174191600237	-0.0232622559350226	0.0194897209418796	0.0194897209418796	High	0.278121361369135	2201	1.24474122026171	1
P2T-E-GCATACATCACTTCAT	All	10218	3696	P2T	Epithelial	0.0173223722842043	0	0.0135820924534673	-0.0546529618545903	S	aneuploid	Malignant	YES	-0.308714965171772	0.147223790567282	-0.0430530891086742	-0.0430530891086742	Low	0.604776350387278	3696	1.34663582091417	1
P2T-E-GCATGTACATCACAAC	All	14285	4284	P2T	Epithelial	0.0137906895344767	0	0.192845651443938	-0.0311066047930076	S	aneuploid	Malignant	YES	-0.258852518551657	0.439037625154569	-0.0241996276549838	-0.0241996276549838	Low	0.845491306056201	4284	1.47936405218172	1
P2T-E-GCCAAATTCGGTCCGA	All	20720	4584	P2T	Epithelial	0.0341216216216216	0	0.0729482012551376	-0.0051534192280536	S	aneuploid	Malignant	YES	-0.345114406107053	0.0532076300054864	-0.0243146925264004	-0.0243146925264004	Low	1.22636190839933	4584	2.8428757232908	1
P2T-E-GCCTCTAAGATCCGAG	All	22637	5971	P2T	Epithelial	0.0070238989265362	0	0.38798814774268	0.170917992093409	S	aneuploid	Malignant	YES	-0.40731496905423	0.113784909376985	-0.102024729102962	-0.102024729102962	Low	1.33982405986659	5971	1.45970461384006	1
P2T-E-GCCTCTAGTTCACGGC	All	11805	3819	P2T	Epithelial	0.0116052520118594	0	-0.0558400003234324	-0.00923367281813534	G1	aneuploid	Malignant	YES	-0.11907107516248	0.0605499283996012	-0.0475490931338347	-0.0475490931338347	Low	0.698706676093347	3819	1.58773484070987	1
P2T-E-GCGACCAAGGAATTAC	All	11323	3595	P2T	Epithelial	0.0572286496511525	0	-0.0569009238286399	-0.0611519446166651	G1	aneuploid	Malignant	YES	-0.218181633959164	-0.015181620340921	0.0126588549795769	0.0126588549795769	High	0.670178373011856	3595	4.01542812654468	1
P2T-E-GCGCAACGTGTTGGGA	All	3839	1616	P2T	Epithelial	0.066423547798906	0	-0.0343999825436958	0.0101160557522374	G2M	aneuploid	Malignant	YES	0.0478600558852698	-0.0874954292905777	0.0432178228884301	0.0432178228884301	High	0.227220239688467	1616	13.7602787604835	2
P2T-E-GCGCAGTCACAAGCCC	All	6850	2771	P2T	Epithelial	0.0426277372262774	0	0.0269261173385706	-0.0972054055342646	S	aneuploid	Malignant	YES	-0.201743811003702	-0.0409275525726085	-0.0166339932297146	-0.0166339932297146	Low	0.405433352921595	2771	1.4091742042555	1
P2T-E-GCGCAGTCAGCTCCGA	All	23722	5100	P2T	Epithelial	0.0233538487479976	0	-0.100014275739132	-0.0304774308311072	G1	aneuploid	Malignant	YES	-0.0619839463108346	-0.109514157924759	-0.017779477508256	-0.017779477508256	Low	1.40404233547534	5100	3.81927964201711	1
P2T-E-GCGCAGTTCGTCACGG	All	20586	4997	P2T	Epithelial	0.0127270960847178	0	0.5195379752584	-0.00577311928202956	S	aneuploid	Malignant	YES	-0.264173514125442	-0.146756618112703	-0.0261312066480323	-0.0261312066480323	Low	1.21843080339328	4997	1.86743471980554	1
P2T-E-GCGCCAACATACTACG	All	20024	5075	P2T	Epithelial	0.00968837395125849	0	0.0129016708057847	-0.0633238685436782	S	aneuploid	Malignant	YES	-0.450394169725538	0.014084093039302	-0.0693910849427087	-0.0693910849427087	Low	1.18516751224847	5075	1.35586933838396	1
P2T-E-GCGCCAACATTAGCCA	All	16240	3946	P2T	Epithelial	0.0403940886699507	0	-0.0949031931139591	-0.0778571576601516	G1	aneuploid	Malignant	YES	-0.145672927118421	0.000773000378893079	-0.0392855649293709	-0.0392855649293709	Low	0.961202576853533	3946	1.65684977506109	1
P2T-E-GCGCCAATCGCAGGCT	All	41180	6867	P2T	Epithelial	0.02178241864983	0	0.547228110090235	0.449291634244342	S	aneuploid	Malignant	YES	-0.412257323691098	-0.0193807685933705	-0.0732360987593936	-0.0732360987593936	Low	2.43733510559289	6867	1.61366688800359	1
P2T-E-GCGGGTTAGGTTACCT	All	13266	4069	P2T	Epithelial	0.0214081109603498	0	0.0959992226550503	-0.0454603627691207	S	aneuploid	Malignant	YES	-0.236456775983168	0.0132802819312674	-0.0202139297771694	-0.0202139297771694	Low	0.78517939559969	4069	1.57140638422796	1
P2T-E-GCGGGTTCAAGTCTAC	All	16281	4206	P2T	Epithelial	0.054050733984399	0	-0.0290057008394729	-0.0881712074005719	G1	aneuploid	Malignant	YES	-0.181328100456152	-0.0947852693839545	-0.0675637767919214	-0.0675637767919214	Low	0.963629258235983	4206	4.47499949301864	1
P2T-E-GCGGGTTGTTAGAACA	All	15217	4432	P2T	Epithelial	0.025300650588158	0	-0.0463249242668325	-0.0276266612687472	G1	aneuploid	Malignant	YES	-0.28770649583342	-0.119657288776948	-0.0491473028243601	-0.0491473028243601	Low	0.900653916993855	4432	5.08944586169942	1
P2T-E-GCTCCTACACGGTAAG	All	21124	5358	P2T	Epithelial	0.0152433251278167	0	0.608862355087529	0.130323338700622	S	aneuploid	Malignant	YES	-0.370962140584621	0.0247132826349755	-0.0887217500913166	-0.0887217500913166	Low	1.25027359811909	5358	1.61939585580143	1
P2T-E-GCTCCTATCTCCTATA	All	5411	2023	P2T	Epithelial	0.0328959526889669	0	0.0139987819544935	-0.0900701604419353	S	aneuploid	Malignant	YES	0.0721936557696924	-0.104677430408411	0.0170307957249983	0.0170307957249983	High	0.320262755132664	2023	2.44668227633476	1
P2T-E-GCTCTGTAGCTGCAAG	All	5022	2185	P2T	Epithelial	0.028673835125448	0	0.0755943727324815	-0.0523063788966564	S	aneuploid	Malignant	YES	-0.396052321278945	-0.133413748651308	0.0189009968149816	0.0189009968149816	High	0.297238875674781	2185	2.84295497091099	1
P2T-E-GCTCTGTAGGTGCTAG	All	17140	5012	P2T	Epithelial	0.112485414235706	0	0.11475669446543	1.02253509805999	G2M	aneuploid	Malignant	YES	-0.320413781442897	0.19561166523374	-0.0964576048621011	-0.0964576048621011	Low	1.01447119256586	5012	4.01784599968408	1
P2T-E-GCTCTGTTCTAGCACA	All	7633	3102	P2T	Epithelial	0.033669592558627	0	0.035459000401902	-0.03962166633501	S	aneuploid	Malignant	YES	-0.340001570106252	0.0818833237183361	-0.0481671847798005	-0.0481671847798005	Low	0.451777048591319	3102	2.26664309390217	1
P2T-E-GCTGCAGCATAAAGGT	All	18144	4522	P2T	Epithelial	0.027391975308642	0	0.169206995512869	0.0563966490970204	S	aneuploid	Malignant	YES	-0.0570562563913897	-0.102732848958264	-0.0592483110036359	-0.0592483110036359	Low	1.0738952927605	4522	1.64254440930017	1
P2T-E-GCTGCGAAGACAGGCT	All	8591	3191	P2T	Epithelial	0.0741473635199627	0	-0.0538941009954224	-0.0820645192842553	G1	aneuploid	Malignant	YES	-0.278699136341161	0.193451578618918	-0.0342526561345904	-0.0342526561345904	Low	0.50847853064955	3191	1.46213725195818	1
P2T-E-GCTGCGACACGGTAAG	All	28586	6054	P2T	Epithelial	0.0440775204645631	0	0.478980416760999	0.607282088703984	G2M	aneuploid	Malignant	YES	-0.309967459832565	-0.0803954187524299	-0.0749216976482531	-0.0749216976482531	Low	1.69192960972507	6054	1.66909803202694	1
P2T-E-GCTGCGAGTTGGTTTG	All	18289	4866	P2T	Epithelial	0.027284159877522	0	0.35340833699717	0.117624584744969	S	aneuploid	Malignant	YES	-0.324608995179863	0.15327703311471	-0.0751720238900304	-0.0751720238900304	Low	1.08247745862526	4866	1.35619221377426	1
P2T-E-GCTGCGATCAGTTGAC	All	20050	4918	P2T	Epithelial	0.0150623441396509	0	0.132887449844831	-0.0207146223574381	S	aneuploid	Malignant	YES	-0.225079118713339	0.16692675675286	-0.0372100867439207	-0.0372100867439207	Low	1.18670638336905	4918	1.40984974379961	1
P2T-E-GCTGCTTAGAATGTGT	All	21207	6132	P2T	Epithelial	0.0398453340878012	0	0.186950520244029	0.995160833102741	G2M	aneuploid	Malignant	YES	-0.205620558152983	0.143384517055455	-0.085733066176645	-0.085733066176645	Low	1.25518614823478	6132	1.22106218849314	1
P2T-E-GCTGCTTAGGATGGTC	All	28845	5970	P2T	Epithelial	0.0165366614664587	0	0.0216228510936364	0.146163579163969	G2M	aneuploid	Malignant	YES	-0.248814129576699	0.225223953974099	-0.090512958293584	-0.090512958293584	Low	1.70725913358006	5970	1.3092126469441	1
P2T-E-GCTGGGTCAAACAACA	All	23817	5412	P2T	Epithelial	0.0254440105806777	0	-0.08563032209836	-0.0647900626975915	G1	aneuploid	Malignant	YES	-0.232031229693689	-0.0308970541330617	-0.0467797671279832	-0.0467797671279832	Low	1.40966513380053	5412	1.61369449957932	1
P2T-E-GCTTCCACATGCTAGT	All	18801	5198	P2T	Epithelial	0.022658369235679	0	0.104665434729882	-0.0571153070426167	S	aneuploid	Malignant	YES	-0.334801729790226	0.35974989216069	-0.0628552729207268	-0.0628552729207268	Low	1.1127813822305	5198	1.46212266670168	1
P2T-E-GCTTCCACATTCACTT	All	20424	5689	P2T	Epithelial	0.0386799843321582	0	0.542892154498468	0.672284439577383	G2M	aneuploid	Malignant	YES	-0.0852271845260816	0.0773411749962811	-0.117693872603323	-0.117693872603323	Low	1.20884245256506	5689	1.5933654749957	1
P2T-E-GCTTGAAGTAAGTGGC	All	10446	3360	P2T	Epithelial	0.0350373348650201	0	-0.0612638001469135	-0.119766153632333	G1	aneuploid	Malignant	YES	-0.373183216111652	0.0554114218701785	0.0460291406882347	0.0460291406882347	High	0.618271066367734	3360	1.18049160383386	1
P2T-E-GCTTGAATCCTCATTA	All	15678	4283	P2T	Epithelial	0.0322745248118382	0	0.0930069237975443	-0.0783607325941935	S	aneuploid	Malignant	YES	-0.471267507296036	0.0240552005628027	-0.0520770862182434	-0.0520770862182434	Low	0.927939285708724	4283	3.7847461026061	1
P2T-E-GGAAAGCCAGATCCAT	All	15663	4404	P2T	Epithelial	0.0267509417097619	0	0.129126079611687	-0.0212175932216775	S	aneuploid	Malignant	YES	-0.379454400760923	0.154796501626652	-0.00605586414081215	-0.00605586414081215	High	0.927051475446852	4404	1.40601569842738	1
P2T-E-GGAAAGCGTCTGATCA	All	15150	4269	P2T	Epithelial	0.0314851485148515	0	0.199949720805685	-0.00813134730176002	S	aneuploid	Malignant	YES	-0.325602594278137	0.186288022631429	-0.0305077016913617	-0.0305077016913617	Low	0.896688364490826	4269	1.32197876290029	1
P2T-E-GGAACTTGTCGAAAGC	All	8868	3245	P2T	Epithelial	0.0264997744700045	0	0.189492811706819	-0.0378794437306149	S	aneuploid	Malignant	YES	-0.275864165040134	0.149823845430407	-0.0253264639612564	-0.0253264639612564	Low	0.524873426818789	3245	1.52472012349026	1
P2T-E-GGAATAACATGCTGGC	All	17761	3726	P2T	Epithelial	0.055064467090817	0	0.219004631720811	-0.0431429655770114	S	aneuploid	Malignant	YES	-0.346655902831652	0.140676264840859	-0.00537278335595343	-0.00537278335595343	High	1.05122653740736	3726	2.64216368952487	1
P2T-E-GGACAAGAGCTACCTA	All	6774	3009	P2T	Epithelial	0.0178624151166224	0	-0.0509101213267156	-0.146806690157447	G1	aneuploid	Malignant	YES	-0.153020278396743	0.0476867591798448	-0.0251043659960702	-0.0251043659960702	Low	0.400935114261443	3009	2.64659010528178	1
P2T-E-GGACAAGAGTACGCGA	All	21629	4883	P2T	Epithelial	0.0267233806463544	0	-0.0343276578598854	-0.0928151842783156	G1	aneuploid	Malignant	YES	-0.294627831714048	0.0945492971137271	-0.0641277340505837	-0.0641277340505837	Low	1.28016321026878	4883	1.414852006322	1
P2T-E-GGACAGAGTCATTAGC	All	21662	5032	P2T	Epithelial	0.0201274120579817	0	0.0788154397639532	0.167670077636245	G2M	aneuploid	Malignant	YES	-0.228648644748335	0.196072045936708	0.00576993043376281	0.00576993043376281	High	1.2821163928449	5032	1.63897907401255	1
P2T-E-GGACATTAGTTTGCGT	All	24435	5098	P2T	Epithelial	0.0467771639042357	0	0.457340924662483	-0.025879454341925	S	aneuploid	Malignant	YES	-0.256068228792462	-0.106123005684926	-0.0576396707289564	-0.0576396707289564	Low	1.44624291658966	5098	1.59214608089843	1
P2T-E-GGACATTGTATGGTTC	All	18243	4984	P2T	Epithelial	0.0645727128213561	0	0.670764292929151	0.337328046015674	S	aneuploid	Malignant	YES	-0.440094201979743	0.0509401355929645	-0.0724301498033603	-0.0724301498033603	Low	1.07975484048885	4984	1.61962901427488	1
P2T-E-GGACATTGTGCAGGTA	All	35975	6960	P2T	Epithelial	0.039277275886032	0	0.281014863523096	0.857499613859687	G2M	aneuploid	Malignant	YES	-0.324425950848294	-0.0857374591461859	-0.11548132278504	-0.11548132278504	Low	2.12926494472327	6960	1.45393341995099	1
P2T-E-GGACATTTCATCTGCC	All	13700	3579	P2T	Epithelial	0.0332846715328467	0	0.0465544497916953	-0.0238609197110485	S	aneuploid	Malignant	YES	-0.19630147440836	0.0202360913799384	-0.0175940436529069	-0.0175940436529069	Low	0.810866705843189	3579	1.59758732608957	1
P2T-E-GGACGTCCAAAGTGCG	All	9063	3204	P2T	Epithelial	0.0228401191658391	0	0.0397377762085285	-0.0384571212228909	S	aneuploid	Malignant	YES	-0.268877723483996	-0.00480101653239967	-0.020434852390801	-0.020434852390801	Low	0.536414960223126	3204	1.47195589288551	1
P2T-E-GGATGTTAGCACACAG	All	8004	3241	P2T	Epithelial	0.0693403298350825	0	0.0602001559309229	-0.094623277475025	S	aneuploid	Malignant	YES	-0.363232648766703	-0.00264980937700671	-0.0376514716372974	-0.0376514716372974	Low	0.473735555734955	3241	1.36819030924373	1
P2T-E-GGATGTTCAAAGTCAA	All	15689	4414	P2T	Epithelial	0.0425138632162662	0	-0.12130747947208	-0.0592652190720638	G1	aneuploid	Malignant	YES	-0.290243301038617	-0.0299222755515022	-0.0660824281187897	-0.0660824281187897	Low	0.928590346567431	4414	11.870983153249	2
P2T-E-GGATGTTTCACCCTCA	All	15301	4302	P2T	Epithelial	0.0280373831775701	0	-0.0494056479864261	-0.0238149110217947	G1	aneuploid	Malignant	YES	-0.200793084676117	0.1681760889642	-0.0176794357613971	-0.0176794357613971	Low	0.905625654460339	4302	1.21299140267388	1
P2T-E-GGATTACAGTGTCTCA	All	9785	3107	P2T	Epithelial	0.0247317322432294	0	0.113724620102818	0.198163008722574	G2M	aneuploid	Malignant	YES	-0.332599134390201	0.207363249036454	-0.0182210387551337	-0.0182210387551337	Low	0.57914822749457	3107	4.00759140786522	1
P2T-E-GGATTACTCAACGGCC	All	23787	5610	P2T	Epithelial	0.028965401269601	0	0.0406275475069177	-0.0384427705137686	S	aneuploid	Malignant	YES	-0.228843037555008	0.0632344897577391	-0.086477625701052	-0.086477625701052	Low	1.40788951327678	5610	1.41831340859648	1
P2T-E-GGATTACTCAGCTTAG	All	7989	3055	P2T	Epithelial	0.0224058079859807	0	-0.0931975039584965	-0.0495890343690878	G1	aneuploid	Malignant	YES	-0.198001777093071	-0.0521208901319732	-0.0329545196928738	-0.0329545196928738	Low	0.472847745473083	3055	1.55357685404297	1
P2T-E-GGCAATTAGATATGCA	All	32379	6585	P2T	Epithelial	0.0235028876741098	0	0.340263341801622	0.35730740748581	G2M	aneuploid	Malignant	YES	-0.41360890658162	0.16524058144076	-0.0781016075982777	-0.0781016075982777	Low	1.91642723127713	6585	1.55155290646248	1
P2T-E-GGCCGATGTAGGCATG	All	23873	5106	P2T	Epithelial	0.0339714321618565	0	-0.0433771977390379	-0.0725713630510859	G1	aneuploid	Malignant	YES	-0.196186361935473	-0.111228635751052	-0.0632506445313219	-0.0632506445313219	Low	1.41297962544485	5106	1.66442847792091	1
P2T-E-GGCCGATTCACAAACC	All	4269	2034	P2T	Epithelial	0.0278753806512064	0	-0.0265206944281697	-0.0969110274333489	G1	aneuploid	Malignant	YES	-0.168493369946851	0.31500472429589	0.0136228133210818	0.0136228133210818	High	0.252670800528801	2034	3.62468150065294	1
P2T-E-GGCGACTAGCGTCAAG	All	15017	4394	P2T	Epithelial	0.0157155224079377	0	-0.0205841165010297	-0.00433469630746247	G1	aneuploid	Malignant	YES	-0.332967904468469	0.0864693239155243	-0.0682847826235143	-0.0682847826235143	Low	0.88881644683556	4394	1.43512570915488	1
P2T-E-GGCGACTCAGCTCGCA	All	11884	3712	P2T	Epithelial	0.0472063278357455	0	-0.0202652077831826	-0.0473557822821925	G1	aneuploid	Malignant	YES	-0.248702907476256	0.242471682028654	-0.0542366364193251	-0.0542366364193251	Low	0.703382476805873	3712	1.22431885244792	1
P2T-E-GGCGACTGTGTCAATC	All	16688	4308	P2T	Epithelial	0.0257070949185043	0	0.535525580882366	0.460255158093857	S	aneuploid	Malignant	YES	-0.469236949503191	0.237437993576474	-0.0299917375680566	-0.0299917375680566	Low	0.987718510008113	4308	1.66997168769183	1
P2T-E-GGCTCGAGTGGTCCGT	All	14147	4098	P2T	Epithelial	0.0270728776419029	0	0.133282820333667	-0.0416918899304503	S	aneuploid	Malignant	YES	-0.208242893597256	0.207213794445865	-0.00961782353796253	-0.00961782353796253	High	0.837323451646978	4098	1.41177566484577	1
P2T-E-GGGAATGCAACTGCGC	All	15622	4770	P2T	Epithelial	0.0111381385225963	0	0.0822163705783666	-0.0378643996944275	S	aneuploid	Malignant	YES	-0.364673934789399	0.317356255009773	-0.0678308601659335	-0.0678308601659335	Low	0.924624794064402	4770	1.49913509033971	1
P2T-E-GGGAATGGTAGGACAC	All	9767	2786	P2T	Epithelial	0.0387017507934883	0	0.0647972323262798	-0.063494496711654	S	aneuploid	Malignant	YES	-0.301840279483798	-0.123752390580867	0.000646719695339845	0.000646719695339845	High	0.578082855180323	2786	2.25768437050346	1
P2T-E-GGGAATGGTTTGGGCC	All	7082	3129	P2T	Epithelial	0.0931940129906806	0	0.180546826398645	-0.0259779089166191	S	aneuploid	Malignant	YES	-0.158929387678933	0.119756808129908	-0.000361258911584145	-0.000361258911584145	High	0.419164818305217	3129	1.62802768821129	1
P2T-E-GGGACCTCACGGCCAT	All	14714	4474	P2T	Epithelial	0.03051515563409	0	0.0676393480401864	0.0102222019284793	S	aneuploid	Malignant	YES	-0.351158967901409	0.41747918560989	-0.0666173309402098	-0.0666173309402098	Low	0.870882679545744	4474	1.3965278639073	1
P2T-E-GGGACCTCATGCATGT	All	26073	5394	P2T	Epithelial	0.0224753576496759	0	0.493699688669241	0.0612051577438812	S	aneuploid	Malignant	YES	-0.353957004992535	-0.0430184395735727	-0.0435156248834533	-0.0435156248834533	Low	1.54319179718609	5394	1.63363481539227	1
P2T-E-GGGACCTGTGCGAAAC	All	10591	3932	P2T	Epithelial	0.0101973373619111	0	-0.0522724116979653	-0.0572878934213868	G1	aneuploid	Malignant	YES	-0.193137056270581	0.162596047118903	-0.0697208452468826	-0.0697208452468826	Low	0.626853232232498	3932	1.30611631086526	1
P2T-E-GGGCACTAGGATCGCA	All	16103	4304	P2T	Epithelial	0.0771284853753959	0	-0.0592393234796692	-0.080349834087779	G1	aneuploid	Malignant	YES	-0.171488835329687	-0.0208425366318204	-0.0451628378718742	-0.0451628378718742	Low	0.953093909795101	4304	13.9067619208606	2
P2T-E-GGGCACTAGGCAGGTT	All	29459	6288	P2T	Epithelial	0.0270206049085169	0	0.322328950494588	0.48561693853569	G2M	aneuploid	Malignant	YES	-0.294453263063968	0.0431210848088801	-0.0750037708540021	-0.0750037708540021	Low	1.74360016696602	6288	1.57586432985011	1
P2T-E-GGGCATCGTACACCGC	All	16436	4381	P2T	Epithelial	0.0114991482112436	0	0.414227386704223	0.0330067126340324	S	aneuploid	Malignant	YES	-0.292439938283763	-0.0606124508607093	-0.0600117826915787	-0.0600117826915787	Low	0.972803297608661	4381	1.87788609099806	1
P2T-E-GGGCATCGTTGTGGCC	All	16833	4565	P2T	Epithelial	0.0295847442523614	0	0.218229400997265	-0.00326768597558602	S	aneuploid	Malignant	YES	-0.331714129530144	0.205340687053539	0.048961400476398	0.048961400476398	High	0.996300675872877	4565	1.52660659409169	1
P2T-E-GGGTCTGAGCCATCGC	All	11659	4029	P2T	Epithelial	0.0362809846470538	0	0.097469926232319	0.0105498570924865	S	aneuploid	Malignant	YES	-0.216649507603777	0.162965340493284	-0.0177693779374221	-0.0177693779374221	Low	0.690065322877792	4029	1.41441341363805	1
P2T-E-GGGTTGCTCACATACG	All	9544	3276	P2T	Epithelial	0.0806789606035205	0	0.0206440663582413	0.107633465732318	G2M	aneuploid	Malignant	YES	-0.257230963413172	-0.0580995882359193	-0.0371977825640995	-0.0371977825640995	Low	0.564884075953825	3276	1.48305533070538	1
P2T-E-GGTATTGAGCCGTCGT	All	7866	2543	P2T	Epithelial	0.0361047546402237	0	-0.0466435596259936	-0.0135127905690945	G1	aneuploid	Malignant	YES	-0.192259823332662	0.0842597814345242	-0.00574702863570989	-0.00574702863570989	High	0.465567701325732	2543	2.85170496089325	1
P2T-E-GGTATTGCACTATCTT	All	21321	5240	P2T	Epithelial	0.00895830401951128	0	-0.0271316655344435	-0.0670495928123593	G1	aneuploid	Malignant	YES	-0.0754909631167267	-0.168568914683167	-0.0145032560123241	-0.0145032560123241	Low	1.26193350622501	5240	4.46430263486522	1
P2T-E-GGTGAAGAGAGTAATC	All	16195	4565	P2T	Epithelial	0.0528558196974375	0	0.121884899835981	-0.0545353702878575	S	aneuploid	Malignant	YES	-0.262107144574406	-0.0498146400478634	0.00236362678570282	0.00236362678570282	High	0.958539146067916	4565	1.62972211321047	1
P2T-E-GGTGCGTCAACTGGCC	All	15649	4832	P2T	Epithelial	0.00984088440155921	0	-0.0600257831323303	-0.0740101750539036	G1	aneuploid	Malignant	YES	-0.106403083295345	-0.119991452264659	-0.0267898349387897	-0.0267898349387897	Low	0.926222852535772	4832	1.56911022102172	1
P2T-E-GGTGCGTCAGATAATG	All	56171	7420	P2T	Epithelial	0.0265617489451852	0	0.23582395447038	0.662818050243446	G2M	aneuploid	Malignant	YES	-0.450689482397989	-0.0836261478996257	-0.0984421291500344	-0.0984421291500344	Low	3.32461268130787	7420	4.01541388420887	1
P2T-E-GGTGCGTGTACCGGCT	All	25561	5566	P2T	Epithelial	0.0289112319549313	0	0.0508400037195653	-0.0685340604353942	S	aneuploid	Malignant	YES	-0.273309450541791	-0.0274005365548266	-0.0271572480552547	-0.0271572480552547	Low	1.51288787358086	5566	1.58368405995107	1
P2T-E-GGTGCGTTCCACTCCA	All	10343	3640	P2T	Epithelial	0.0341293628541042	0	-0.0615835406977108	-0.164468552737467	G1	aneuploid	Malignant	YES	-0.204852812783157	0.00334223039498874	-0.0319462629783338	-0.0319462629783338	Low	0.612174769236212	3640	2.45093218066681	1
P2T-E-GGTGTTACAAGGACTG	All	18562	4983	P2T	Epithelial	0.0371727184570628	0	-0.0816391603877671	-0.0316019466322054	G1	aneuploid	Malignant	YES	-0.251538865135739	-0.114276105305171	-0.0767551972697846	-0.0767551972697846	Low	1.09863560539133	4983	1.18318594089084	1
P2T-E-GGTGTTACACATTTCT	All	20084	5280	P2T	Epithelial	0.0501394144592711	0	0.448541171045127	0.326768122739527	S	aneuploid	Malignant	YES	-0.296784416497851	0.20601968783973	-0.0601605223728223	-0.0601605223728223	Low	1.18871875329596	5280	1.56584559938953	1
P2T-E-GTAACGTTCTTATCTG	All	6086	2649	P2T	Epithelial	0.0225106802497535	0	0.00116580297156949	-0.0851449110395639	S	aneuploid	Malignant	YES	-0.427617283499901	-0.161266918412941	-0.037965511146942	-0.037965511146942	Low	0.360214216916909	2649	1.36596548797914	1
P2T-E-GTAACTGAGAAAGTGG	All	22221	5281	P2T	Epithelial	0.0174159578776833	0	0.0668739401844231	0.0368592877260983	S	aneuploid	Malignant	YES	-0.264741484178156	0.207279866939312	-0.0482918780195249	-0.0482918780195249	Low	1.31520212193734	5281	1.38713291222165	1
P2T-E-GTAGGCCCAAAGGTGC	All	11205	3838	P2T	Epithelial	0.0398036590807675	0	0.0810350014363195	-0.0356545752315232	S	aneuploid	Malignant	YES	-0.325764070888251	0.404726084015251	-0.0634812067160948	-0.0634812067160948	Low	0.663194265618463	3838	1.40594254417256	1
P2T-E-GTAGGCCCACTATCTT	All	15859	5244	P2T	Epithelial	0.0393467431742228	0	0.300092200637007	-0.0267650916194161	S	aneuploid	Malignant	YES	-0.378678996444452	0.317522408947399	-0.0024900466830122	-0.0024900466830122	High	0.938652196201981	5244	1.52344020676061	1
P2T-E-GTAGGCCGTACGCACC	All	17064	4238	P2T	Epithelial	0.0224449132676981	0	0.034816011114394	-0.0437127779748784	S	aneuploid	Malignant	YES	-0.339098722383895	0.44443472040757	-0.0451939093832027	-0.0451939093832027	Low	1.00997295390571	4238	1.40851973643595	1
P2T-E-GTAGGCCGTGTTCGAT	All	7836	2867	P2T	Epithelial	0.0524502297090352	0	0.203695595602353	0.0456367408227223	S	aneuploid	Malignant	YES	-0.435402509976776	0.0883105669321299	-0.00388455925266819	-0.00388455925266819	High	0.463792080801988	2867	1.51836493839903	1
P2T-E-GTAGGCCTCACGACTA	All	11774	4000	P2T	Epithelial	0.0174112451163581	0	-0.038773093099492	0.0534503879869549	G2M	aneuploid	Malignant	YES	-0.30271829923594	0.32841016144408	-0.0187497144687177	-0.0187497144687177	Low	0.696871868218811	4000	1.25594864352298	1
P2T-E-GTATTCTTCTGTCAAG	All	15112	4410	P2T	Epithelial	0.0241529910005294	0	0.243535760663815	0.00522289871616802	S	aneuploid	Malignant	YES	-0.430173103081155	0.18536808152118	-0.0497834040194574	-0.0497834040194574	Low	0.89443924516075	4410	1.56390509018056	1
P2T-E-GTCAAGTAGTGTACGG	All	13720	3923	P2T	Epithelial	0.0260204081632653	0	-0.0456271513617219	-0.0983561047531533	G1	aneuploid	Malignant	YES	-0.175501935475427	-0.084531069995493	-0.0438998177507071	-0.0438998177507071	Low	0.812050452859019	3923	1.8796187430304	1
P2T-E-GTCAAGTCAGCGTTCG	All	12556	3570	P2T	Epithelial	0.0436444727620261	0	-0.0500880103298986	-0.0695338916735556	G1	aneuploid	Malignant	YES	-0.243072244894675	0.00476113331147465	-0.0273326175503022	-0.0273326175503022	Low	0.743156376537744	3570	1.60212394683701	1
P2T-E-GTCAAGTTCCGAATGT	All	34268	6162	P2T	Epithelial	0.0174215011089063	0	0.114116768514816	0.0560842758930299	S	aneuploid	Malignant	YES	-0.132288620614287	0.158373806246757	-0.086116113985844	-0.086116113985844	Low	2.02823213692222	6162	1.25338472037225	1
P2T-E-GTCAAGTTCGCATGAT	All	25702	5260	P2T	Epithelial	0.0227608746401058	0	0.168112074459271	0.0591024909076594	S	aneuploid	Malignant	YES	-0.369637436254801	0.0594971902717368	-0.0409140608585059	-0.0409140608585059	Low	1.52123329004246	5260	1.52931545001578	1
P2T-E-GTCACAAGTTACTGAC	All	7251	2944	P2T	Epithelial	0.0656461177768584	0	0.0507113316621735	0.00959859495430551	S	aneuploid	Malignant	YES	-0.438075406798854	0.0844029065558771	-0.0306219954329584	-0.0306219954329584	Low	0.429167480588976	2944	1.08445320753714	1
P2T-E-GTCACGGGTCCAAGTT	All	16760	4442	P2T	Epithelial	0.05	0	0.144788717147674	-0.036769095987205	S	aneuploid	Malignant	YES	-0.370163096789982	0.270423549843563	-0.0548689924627969	-0.0548689924627969	Low	0.991979999265099	4442	1.4951330847578	1
P2T-E-GTCACGGGTCGAACAG	All	11917	4492	P2T	Epithelial	0.142905093563816	0	0.234939026951062	0.061167493104678	S	aneuploid	Malignant	YES	-0.170927316315971	0.151053720117752	-0.0988324195174508	-0.0988324195174508	Low	0.705335659381992	4492	1.27763402618601	1
P2T-E-GTCATTTTCTGGCGAC	All	10187	3807	P2T	Epithelial	0.0273878472563071	0	0.336759090087066	0.000874983379832578	S	aneuploid	Malignant	YES	-0.278720680022017	0.172001629425435	-0.0614084480022437	-0.0614084480022437	Low	0.602941542512742	3807	1.46336889568711	1
P2T-E-GTCCTCAAGAAACCGC	All	28923	5783	P2T	Epithelial	0.029008055872489	0	0.13867804227827	0.890225738025241	G2M	aneuploid	Malignant	YES	-0.46133382811555	0.0231339266542798	-0.0357634271036238	-0.0357634271036238	Low	1.71187574694179	5783	1.85185103968592	1
P2T-E-GTCCTCAAGAAGGGTA	All	16308	4427	P2T	Epithelial	0.0197449104733873	0	0.306248117195103	0.00234323628990354	S	aneuploid	Malignant	YES	-0.349126486579072	0.401366346701991	-0.0465266433280581	-0.0465266433280581	Low	0.965227316707353	4427	1.49775448560693	1
P2T-E-GTCGTAAAGCTAGCCC	All	21410	5386	P2T	Epithelial	0.0254553946753853	0	0.459619311154722	0.645720462290359	G2M	aneuploid	Malignant	YES	-0.322322984058251	0.0831747485175903	-0.079004713950812	-0.079004713950812	Low	1.26720118044545	5386	1.94951591694309	1
P2T-E-GTCGTAACAAAGGAAG	All	23167	5044	P2T	Epithelial	0.0314671731341995	0	-0.0395756574302967	-0.0297437798167664	G1	aneuploid	Malignant	YES	-0.184320075342368	-0.114525722686174	-0.0615164808334351	-0.0615164808334351	Low	1.37119335578607	5044	1.54474590908353	1
P2T-E-GTCGTAACAATGGATA	All	8496	3128	P2T	Epithelial	0.0528483992467043	0	0.0503907405674222	-0.0585272224131341	S	aneuploid	Malignant	YES	-0.200935238583807	0.056200882898187	-0.0381250456062779	-0.0381250456062779	Low	0.50285573232436	3128	1.34940279719602	1
P2T-E-GTCGTAAGTACAAGTA	All	5934	2753	P2T	Epithelial	0.0653859116953151	0	0.0349169148020604	0.0530556244479831	G2M	aneuploid	Malignant	YES	-0.0657312734344426	0.0856966105664239	-0.035467462280393	-0.035467462280393	Low	0.351217739596605	2753	1.5392590189023	1
P2T-E-GTCTCGTAGCGTCTAT	All	28900	5957	P2T	Epithelial	0.0267128027681661	0	0.695910014235658	0.178238082045016	S	aneuploid	Malignant	YES	-0.302403081748578	-0.126605297238278	-0.0312694347824662	-0.0312694347824662	Low	1.71051443787359	5957	2.05287914974799	1
P2T-E-GTCTTCGGTATTAGCC	All	23674	5908	P2T	Epithelial	0.0167694517191856	0	-0.00704180541110935	-0.014801527644355	G1	aneuploid	Malignant	YES	-0.362375463785901	0.30606543095295	-0.0734207468997797	-0.0734207468997797	Low	1.40120134263735	5908	1.22452244558647	1
P2T-E-GTGAAGGAGAAACGCC	All	15816	3987	P2T	Epithelial	0.0494436014162873	0	-0.010060237433288	-0.0681336808186978	G1	aneuploid	Malignant	YES	-0.438741926205141	-0.0389304580996952	-0.0369164570403196	-0.0369164570403196	Low	0.936107140117948	3987	1.38986952658157	1
P2T-E-GTGAAGGCAGGGTACA	All	27592	6055	P2T	Epithelial	0.0294650623369093	0	0.15618739971226	-0.0247410870414089	S	aneuploid	Malignant	YES	-0.318669245496711	0.152844934556943	-0.0848680236150876	-0.0848680236150876	Low	1.63309738303834	6055	1.31127438946155	1
P2T-E-GTGCGGTCAACTTGAC	All	11216	3279	P2T	Epithelial	0.0845221112696148	0	-0.0407968051827295	-0.0408303403280347	G1	aneuploid	Malignant	YES	-0.211287242718024	-0.127664012604193	-0.0339996501253051	-0.0339996501253051	Low	0.663845326477169	3279	5.77737647209811	1
P2T-E-GTGCGGTTCACAGTAC	All	26933	5467	P2T	Epithelial	0.042475773215015	0	0.14480237641094	0.430616288764067	G2M	aneuploid	Malignant	YES	-0.269516125629536	-0.129798597049384	-0.0643219985187326	-0.0643219985187326	Low	1.59409291886676	5467	6.19827696748428	1
P2T-E-GTGCGGTTCATATCGG	All	18281	4681	P2T	Epithelial	0.0374705978885181	0	0.157280304438888	-0.00733099646941032	S	aneuploid	Malignant	YES	-0.349099547207789	0.0153407634988041	-0.0640211882348135	-0.0640211882348135	Low	1.08200395981893	4681	1.50550491434816	1
P2T-E-GTGCTTCAGTGCCAGA	All	14898	4287	P2T	Epithelial	0.0185259766411599	0	-0.0940481418772968	-0.1274628863367	G1	aneuploid	Malignant	YES	-0.105514336810005	-0.0405579849738733	-0.0566013347725527	-0.0566013347725527	Low	0.881773152091375	4287	1.52809440066685	1
P2T-E-GTGCTTCTCGGCTACG	All	7560	2808	P2T	Epithelial	0.0137566137566138	0	0.0304960365593817	-0.0356311887075329	S	aneuploid	Malignant	YES	-0.0548361810526497	-0.0385451425244418	-0.0129599097991306	-0.0129599097991306	Low	0.447456371983541	2808	5.76201768592545	1
P2T-E-GTGGGTCCAATTGCTG	All	6768	2877	P2T	Epithelial	0.0549645390070922	0	-0.0583846787336824	-0.032595395760015	G1	aneuploid	Malignant	YES	-0.0623857940049476	0.102073125596881	-0.0390322450651193	-0.0390322450651193	Low	0.400579990156694	2877	1.27160268135539	1
P2T-E-GTGGGTCTCTTGACGA	All	14105	4565	P2T	Epithelial	0.0105636299184686	0	0.0760051396799025	0.0227893426537685	S	aneuploid	Malignant	YES	-0.206016552424407	0.296748798473852	-0.0338807167861838	-0.0338807167861838	Low	0.834837582913736	4565	1.38027367912484	1
P2T-E-GTGTGCGCACTTAAGC	All	7562	2949	P2T	Epithelial	0.0856916159746099	0	-0.02963705481094	-0.00704718161901746	G1	aneuploid	Malignant	YES	-0.296108409689885	-0.0413767268051708	-0.0287764314426097	-0.0287764314426097	Low	0.447574746685124	2949	2.0663614173398	1
P2T-E-GTGTGCGGTAGCTCCG	All	18631	4576	P2T	Epithelial	0.025870860393967	0	0.0473046113246966	-0.0146063931303263	S	aneuploid	Malignant	YES	-0.328505166525848	0.278839942365571	-0.0601819850892587	-0.0601819850892587	Low	1.10271953259595	4576	1.56780702938558	1
P2T-E-GTGTTAGCACGCTTTC	All	18927	5018	P2T	Epithelial	0.0146880118349448	0	-0.0141326892017986	-0.0490986572254875	G1	aneuploid	Malignant	YES	-0.321231719408212	0.0783903896605418	-0.0657906829881282	-0.0657906829881282	Low	1.12023898843022	5018	1.45354126403318	1
P2T-E-GTTAAGCAGGAGTACC	All	7584	3020	P2T	Epithelial	0.0216244725738397	0	-0.06362328441567	-0.100850636067339	G1	aneuploid	Malignant	YES	-0.363713739996663	0.0944436898686839	-0.015298757176065	-0.015298757176065	Low	0.448876868402536	3020	1.86526909657804	1
P2T-E-GTTAAGCCACCAGGCT	All	17125	4480	P2T	Epithelial	0.0284379562043796	0	0.0923088987730531	-0.0343375843543362	S	aneuploid	Malignant	YES	-0.302465642268934	0.0191951688999493	-0.0284836537445163	-0.0284836537445163	Low	1.01358338230399	4480	1.4949098783197	1
P2T-E-GTTACAGAGGTGCTAG	All	29661	5825	P2T	Epithelial	0.0356023060584606	0	0.294980350698044	0.00246215670494626	S	aneuploid	Malignant	YES	-0.333158152511982	-0.103666633769764	-0.0526783500906927	-0.0526783500906927	Low	1.7555560118259	5825	1.66980043977879	1
P2T-E-GTTACAGTCAATCTCT	All	9634	3277	P2T	Epithelial	0.0288561345235624	0	-0.0942472096284094	-0.107653994613265	G1	aneuploid	Malignant	YES	-0.27287403376074	0.211008000362558	0.0369206505450543	0.0369206505450543	High	0.570210937525057	3277	3.04505610136628	1
P2T-E-GTTCATTTCTCGTATT	All	21060	5200	P2T	Epithelial	0.0535612535612536	0	0.61556115052785	0.218907224579176	S	aneuploid	Malignant	YES	-0.358393539596696	-0.159353375482312	-0.0716265759248628	-0.0716265759248628	Low	1.24648560766844	5200	2.4502535515423	1
P2T-E-GTTCGGGGTAATTGGA	All	12250	3223	P2T	Epithelial	0.000326530612244898	0	-0.0581599235806242	-0.10285858482542	G1	aneuploid	Malignant	YES	-0.258794049611982	0.154022506962987	-0.0205350450570663	-0.0205350450570663	Low	0.725045047195553	3223	2.64579547030012	1
P2T-E-TAAACCGAGGAATTAC	All	19285	4897	P2T	Epithelial	0.0347938812548613	0	0.174894680434658	-0.0136122973867769	S	aneuploid	Malignant	YES	-0.316895557594491	-0.0359784448928504	-0.0684001288498678	-0.0684001288498678	Low	1.14142806001357	4897	1.45667616928896	1
P2T-E-TAAGAGAAGAAGGTGA	All	26406	5692	P2T	Epithelial	0.0285162463076573	0	0.0679778388344479	0.236368980004729	G2M	aneuploid	Malignant	YES	-0.347587938231077	-0.119283984648024	-0.0544878166803068	-0.0544878166803068	Low	1.56290118499965	5692	1.64501404131801	1
P2T-E-TAAGAGAGTGAAATCA	All	31981	6192	P2T	Epithelial	0.0129764547700197	0	0.0854111396027816	-0.0150445029595725	S	aneuploid	Malignant	YES	-0.306000603894561	-0.132680780713353	-0.0779710075530089	-0.0779710075530089	Low	1.89287066566212	6192	1.65936208505721	1
P2T-E-TAAGAGATCGCGTTTC	All	7705	3089	P2T	Epithelial	0.0717715768981181	0	0.264092639817063	0.0548527052656921	S	aneuploid	Malignant	YES	-0.216025524856983	0.196476017997526	-0.0452926419224378	-0.0452926419224378	Low	0.456038537848305	3089	1.57843052119514	1
P2T-E-TAAGCGTCAGTGGAGT	All	8665	3249	P2T	Epithelial	0.0326601269474899	0	0.11181525722944	-0.0386869996736829	S	aneuploid	Malignant	YES	-0.255432370187362	0.0720905826416609	-0.00231989487179771	-0.00231989487179771	High	0.512858394608119	3249	1.53057028808614	1
P2T-E-TACACGAAGCCCAGCT	All	40242	6752	P2T	Epithelial	0.0217683017742657	0	0.413846168699282	0.0732287460736995	S	aneuploid	Malignant	YES	-0.468045367131743	-0.169807488930527	-0.0661478961760306	-0.0661478961760306	Low	2.38181737055048	6752	1.53391785941541	1
P2T-E-TACCTATAGAAGCCCA	All	16641	4774	P2T	Epithelial	0.0155038759689922	0	0.110316189530099	0.676102410300552	G2M	aneuploid	Malignant	YES	-0.459709556392686	0.258967760526238	-0.0425513539496737	-0.0425513539496737	Low	0.984936704520914	4774	2.84790239193275	1
P2T-E-TACCTATTCCTAGTGA	All	24442	5789	P2T	Epithelial	0.0129694787660584	0	0.386378781569239	-0.0237351271632819	S	aneuploid	Malignant	YES	-0.373786826507376	0.0457193859275181	-0.0656682723196301	-0.0656682723196301	Low	1.4466572280452	5789	1.39949824173865	1
P2T-E-TACCTTACAGATCCAT	All	31130	5799	P2T	Epithelial	0.0269836170896242	0	0.149681545405965	-0.0251847044927194	S	aneuploid	Malignant	YES	-0.356432202325706	-0.107452375951516	-0.0674136471666276	-0.0674136471666276	Low	1.84250223013858	5799	4.02039962145316	1
P2T-E-TACGGATGTACTTAGC	All	11232	3692	P2T	Epithelial	0.047542735042735	0	-0.0753107901505974	0.0679362308221244	G2M	aneuploid	Malignant	YES	-0.306963265794293	0.00324102017436043	-0.047713802184177	-0.047713802184177	Low	0.664792324089832	3692	1.52020966718839	1
P2T-E-TACGGTAGTCGGCTCA	All	12201	4067	P2T	Epithelial	0.0228669781165478	0	0.0130117653062813	-0.0588819003834887	S	aneuploid	Malignant	YES	-0.170846397099414	0.190383819243459	-0.0204318504895834	-0.0204318504895834	Low	0.72214486700677	4067	1.46860638683748	1
P2T-E-TACTCATAGACTGGGT	All	11290	3304	P2T	Epithelial	0.00460584588131089	0	0.264796236576728	-0.0142368179701258	S	aneuploid	Malignant	YES	-0.167332453774533	0.164732893388425	-0.0266639429435122	-0.0266639429435122	Low	0.668225190435738	3304	3.04445664775606	1
P2T-E-TACTTACCAATGAATG	All	31101	6592	P2T	Epithelial	0.0219928619658532	0	0.219830532786632	0.958801043126175	G2M	aneuploid	Malignant	YES	-0.319174269460885	0.244569812849883	-0.107606347305788	-0.107606347305788	Low	1.84078579696562	6592	1.58474746277279	1
P2T-E-TACTTACGTCTGCCAG	All	31378	6092	P2T	Epithelial	0.024890050353751	0	0.446244136421717	0.0578025609988067	S	aneuploid	Malignant	YES	-0.355470911293968	-0.0555027080812616	-0.0606118899867753	-0.0606118899867753	Low	1.85718069313486	6092	1.42958691941582	1
P2T-E-TACTTGTCATAAAGGT	All	43570	7048	P2T	Epithelial	0.0395455588707826	0	0.295109874800276	0.542382571865874	G2M	aneuploid	Malignant	YES	-0.356824033371302	-0.112860622797315	-0.0646202656930968	-0.0646202656930968	Low	2.57879287398451	7048	1.86474756855487	1
P2T-E-TAGACCAGTAATAGCA	All	8766	3252	P2T	Epithelial	0.0564681724845996	0	0.15697069259309	0.0240894958229056	S	aneuploid	Malignant	YES	-0.363747236925953	0.0361820780551468	-0.0165502073893597	-0.0165502073893597	Low	0.518836317038058	3252	2.25581620520924	1
P2T-E-TAGAGCTTCTGAAAGA	All	26281	5789	P2T	Epithelial	0.0141927628324645	0	0.251752033575404	-0.0335108184404348	S	aneuploid	Malignant	YES	-0.426504334470148	-0.0767656079761447	-0.0631692218959822	-0.0631692218959822	Low	1.55550276615072	5789	1.61031775092644	1
P2T-E-TAGGCATGTCGCTTCT	All	4357	2002	P2T	Epithelial	0.029378012393849	0	0.215548185470255	0.0211263546119982	S	aneuploid	Malignant	YES	-0.400554018084231	-0.131080956407452	0.117003521008122	0.117003521008122	High	0.257879287398451	2002	2.6485863276164	1
P2T-E-TAGGCATTCTGTGCAA	All	11701	3800	P2T	Epithelial	0.0243568925732843	0	0.0405852267023006	0.0207782865186673	S	aneuploid	Malignant	YES	-0.145327327413283	0.211596691346211	-0.0449705151452979	-0.0449705151452979	Low	0.692551191611034	3800	1.53688778518497	1
P2T-E-TAGTGGTCATATGAGA	All	22619	5772	P2T	Epithelial	0.0417348247048941	0	-0.100944141913258	-0.0896183731028944	G1	aneuploid	Malignant	YES	-0.292031928168599	0.136238010011733	-0.104241768770469	-0.104241768770469	Low	1.33875868755234	5772	1.33882606985879	1
P2T-E-TAGTGGTCATGCCTTC	All	8015	3084	P2T	Epithelial	0.0152214597629445	0	-0.0409913538881138	-0.0474386682473188	G1	aneuploid	Malignant	YES	-0.290241857253766	0.29485103782746	-0.0330385978882163	-0.0330385978882163	Low	0.474386616593662	3084	2.45837239071109	1
P2T-E-TAGTGGTGTCTAGAGG	All	35129	5983	P2T	Epithelial	0.0208374846992513	0	0.230139674587787	0.018705192352443	S	aneuploid	Malignant	YES	-0.301112053062762	-0.031245946257997	0.0424694901310911	0.0424694901310911	High	2.07919244595368	5983	1.66212373018545	1
P2T-E-TAGTGGTGTTCAACCA	All	8458	2883	P2T	Epithelial	0.0183258453535115	0	-0.0196275206196821	-0.00226597280817403	G1	aneuploid	Malignant	YES	-0.28079824909837	-0.132465047665474	-0.00792334227990187	-0.00792334227990187	High	0.500606612994284	2883	1.64368707289188	1
P2T-E-TAGTTGGAGATAGGAG	All	18175	4840	P2T	Epithelial	0.0313617606602476	0	-0.0405118655845018	0.0341245443150485	G2M	aneuploid	Malignant	YES	-0.225865701842302	0.0843743466167805	-0.0716468406816226	-0.0716468406816226	Low	1.07573010063503	4840	1.42763826729219	1
P2T-E-TAGTTGGGTCTAGGTT	All	21171	5151	P2T	Epithelial	0.0298521562514761	0	0.263184489331717	-0.0645353889018026	S	aneuploid	Malignant	YES	-0.385736939068402	0.103993669056437	-0.0143293350983635	-0.0143293350983635	Low	1.25305540360629	5151	1.68414863051918	1
P2T-E-TAGTTGGGTTTCGCTC	All	9896	3551	P2T	Epithelial	0.0190986257073565	0	0.0912727714038237	0.041303281311995	S	aneuploid	Malignant	YES	-0.277371662948422	0.209846759671202	-0.0181457698648706	-0.0181457698648706	Low	0.585718023432424	3551	1.30848039588933	1
P2T-E-TATCAGGCAGTTCCCT	All	35779	6397	P2T	Epithelial	0.0330081891612398	0	0.60916650585782	0.22058745052745	S	aneuploid	Malignant	YES	-0.359604360850087	-0.0936869319935828	-0.0502900325069845	-0.0502900325069845	Low	2.11766422396814	6397	1.86152198256048	1
P2T-E-TATCTCACAGGAATGC	All	13408	3894	P2T	Epithelial	0.0402744630071599	0	-0.00712866233955672	-0.0390995722286723	G1	aneuploid	Malignant	YES	-0.162331301836327	-0.159123435553925	-0.0208726501802638	-0.0208726501802638	Low	0.793583999412079	3894	5.12718699036435	1
P2T-E-TATGCCCAGGTGCACA	All	33160	6471	P2T	Epithelial	0.0448733413751508	0	0.375307479978417	0.0625116316626989	S	aneuploid	Malignant	YES	-0.341330352716592	-0.0940820749262258	-0.0511855324625919	-0.0511855324625919	Low	1.96265255224527	6471	1.66537010446557	1
P2T-E-TATTACCAGGATGGAA	All	30449	6255	P2T	Epithelial	0.0264048080396729	0	0.601481348753232	0.0610954161713182	S	aneuploid	Malignant	YES	-0.467730669165934	0.0732832162158165	-0.0721854341878714	-0.0721854341878714	Low	1.80219564424958	6255	1.66264027222693	1
P2T-E-TATTACCAGGGTGTGT	All	9906	3107	P2T	Epithelial	0.0873208156672724	0	-0.0524633094320582	-0.0756819167340667	G1	aneuploid	Malignant	YES	-0.209136025432242	-0.0290973612022965	-0.0136989039697972	-0.0136989039697972	Low	0.586309896940338	3107	1.43581256293257	1
P2T-E-TATTACCTCTATCCCG	All	26161	5170	P2T	Epithelial	0.0532854248690799	0	0.0512130932433505	0.618000170760264	G2M	aneuploid	Malignant	YES	-0.262179301890821	0.0231131669263987	-0.0592443084544007	-0.0592443084544007	Low	1.54840028405574	5170	3.80459179994622	1
P2T-E-TCAATCTGTCGCATAT	All	20101	5253	P2T	Epithelial	0.0179095567384707	0	0.245826238980663	0.00154735872856965	S	aneuploid	Malignant	YES	-0.374287423065357	0.0971446353266538	-0.0631873959945025	-0.0631873959945025	Low	1.18972493825941	5253	1.51065797506886	1
P2T-E-TCACAAGCACCAGATT	All	40242	6337	P2T	Epithelial	0.0372496396799364	0	0.101466526583715	0.801973653992258	G2M	aneuploid	Malignant	YES	-0.276078381929441	0.0655964986561263	-0.058818088515765	-0.058818088515765	Low	2.38181737055048	6337	4.03527881122648	1
P2T-E-TCACGAAGTCTCCCTA	All	10125	3370	P2T	Epithelial	0.0782222222222222	0	-0.103020353306952	-0.17402143774224	G1	aneuploid	Malignant	YES	-0.10662552558947	-0.000340571397328598	0.0191051744646139	0.0191051744646139	High	0.599271926763671	3370	1.39843228948225	1
P2T-E-TCAGATGTCGTTTATC	All	9815	3248	P2T	Epithelial	0.045236882322975	0	-0.0661095828444778	-0.144011856486982	G1	aneuploid	Malignant	YES	-0.0478500053618517	0.598085167600429	0.0261472324599001	0.0261472324599001	High	0.580923848018314	3248	1.47740089411958	1
P2T-E-TCAGCAAGTTCGTTGA	All	23286	5658	P2T	Epithelial	0.0223739586017349	0	0.61132287752238	0.262924176729378	S	aneuploid	Malignant	YES	-0.280911957867188	0.128245496180557	-0.0321071231450803	-0.0321071231450803	Low	1.37823665053026	5658	1.48868019964396	1
P2T-E-TCAGCTCAGTCCGTAT	All	32453	6701	P2T	Epithelial	0.0284103164576464	0	0.079016926434566	-0.0715549201152143	S	aneuploid	Malignant	YES	-0.310075692515189	0.186790496387191	-0.0844756881887007	-0.0844756881887007	Low	1.9208070952357	6701	1.63118842567983	1
P2T-E-TCAGGTACACCAACCG	All	23531	5699	P2T	Epithelial	0.0316603629255025	0	0.123163806753105	-0.0870269267171362	S	aneuploid	Malignant	YES	-0.377951381152494	0.131236455404096	-0.0892862909750901	-0.0892862909750901	Low	1.39273755147417	5699	1.61696944479515	1
P2T-E-TCAGGTATCTGCCCTA	All	16169	4865	P2T	Epithelial	0.0266559465644134	0	0.522897712690363	-0.0229425513820285	S	aneuploid	Malignant	YES	-0.446786629078892	0.212842290454391	-0.0888397811285301	-0.0888397811285301	Low	0.957000274947338	4865	1.3943534942998	1
P2T-E-TCATTTGAGTGGTCCC	All	30181	6622	P2T	Epithelial	0.0338623637387761	0	0.358800053130754	0.34385372457287	S	aneuploid	Malignant	YES	-0.209816749571639	0.130256217744294	-0.0607874626112353	-0.0607874626112353	Low	1.78633343423747	6622	1.74001184260965	1
P2T-E-TCCACACGTTAAGATG	All	13298	4043	P2T	Epithelial	0.0537674838321552	0	0.0444771040710122	-0.0711556154940596	S	aneuploid	Malignant	YES	-0.197171367659037	-0.0650822331729875	-0.0510409181432515	-0.0510409181432515	Low	0.787073390825017	4043	1.60250416871783	1
P2T-E-TCCACACTCCAGAGGA	All	27528	5599	P2T	Epithelial	0.00871839581517001	0	0.200734474001478	0.000974440182058278	S	aneuploid	Malignant	YES	-0.321618309022105	-0.0277043862471459	-0.047312197964708	-0.047312197964708	Low	1.62930939258769	5599	1.56903462427596	1
P2T-E-TCCACACTCCGTCAAA	All	53299	7401	P2T	Epithelial	0.0455168014409276	0	0.574969650169908	0.166966539143628	S	aneuploid	Malignant	YES	-0.325527436195089	-0.0920696311205342	-0.0654891725371902	-0.0654891725371902	Low	3.15462660983476	7401	10.1400098991053	2
P2T-E-TCCCGATGTTAGGGTG	All	12340	3393	P2T	Epithelial	0.0851701782820097	0	-0.0560157159388758	-0.107822042528431	G1	aneuploid	Malignant	YES	-0.31765683241582	-0.016998998062415	-0.0301127769225751	-0.0301127769225751	Low	0.730371908766785	3393	4.81466077874372	1
P2T-E-TCCCGATTCCAACCAA	All	14832	4678	P2T	Epithelial	0.00155070118662352	0	0.0537845512191061	-0.0376808800653773	S	aneuploid	Malignant	YES	-0.323215492015002	0.0127126400515968	-0.081135235289046	-0.081135235289046	Low	0.877866786939138	4678	1.37973882611673	1
P2T-E-TCCCGATTCCGATATG	All	18946	4355	P2T	Epithelial	0.0491924416763433	0	0.340510829627289	0.355632046933688	G2M	aneuploid	Malignant	YES	-0.356765983836517	-0.00638834106435746	-0.054254834407603	-0.054254834407603	Low	1.12136354809526	4355	3.04234007983366	1
P2T-E-TCCCGATTCCGCGCAA	All	13191	4445	P2T	Epithelial	0.028731711015086	0	-0.0964874779521967	-0.0401360528902727	G1	aneuploid	Malignant	YES	-0.220940272645742	-0.189181764287813	-0.076295611531572	-0.076295611531572	Low	0.780740344290329	4445	1.61346218470913	1
P2T-E-TCGAGGCCAAGCGAGT	All	17739	4089	P2T	Epithelial	0.0417159930097525	0	0.144573533589532	-0.0229061903856713	S	aneuploid	Malignant	YES	-0.207664581204738	-0.0934355821799681	-0.0347851434298807	-0.0347851434298807	Low	1.04992441568995	4089	1.67857941224578	1
P2T-E-TCGCGAGCACCTGGTG	All	14539	4164	P2T	Epithelial	0.0425751427195818	0	0.116373831608211	-0.018737279033044	S	aneuploid	Malignant	YES	-0.322661894273695	0.0317264501743061	-0.0581763665338068	-0.0581763665338068	Low	0.860524893157236	4164	1.55859734842578	1
P2T-E-TCGCGAGGTTGCTCCT	All	18260	5167	P2T	Epithelial	0.0262869660460022	0	-0.0189502269602078	-0.0735972127302433	G1	aneuploid	Malignant	YES	-0.210702999099263	0.0486253604223247	-0.0860214077948138	-0.0860214077948138	Low	1.08076102545231	5167	1.38340379188126	1
P2T-E-TCGCGTTAGATGAGAG	All	33082	6303	P2T	Epithelial	0.022912762227193	0	0.229059856080456	1.00530183587951	G2M	aneuploid	Malignant	YES	-0.412626214384783	0.237014988135756	-0.0748623289909999	-0.0748623289909999	Low	1.95803593888353	6303	2.25843848291431	1
P2T-E-TCGCGTTAGTACTTGC	All	17766	4172	P2T	Epithelial	0.0421591804570528	0	0.055733159259584	-0.0949128778268255	S	aneuploid	Malignant	YES	-0.358424362776589	-0.0906568839967552	-0.0394674152444659	-0.0394674152444659	Low	1.05152247416132	4172	2.0715211895393	1
P2T-E-TCGCGTTCATCGGTTA	All	17678	4601	P2T	Epithelial	0.0404457517818758	0	0.00498046779110903	-0.0202738438505143	S	aneuploid	Malignant	YES	-0.213312393400423	-0.042345014381576	-0.0296220126715371	-0.0296220126715371	Low	1.04631398729167	4601	1.55602514311599	1
P2T-E-TCGGGACCATGGATGG	All	16356	4700	P2T	Epithelial	0.0156517485937882	0	-0.0185096832076309	-0.0734000217437427	G1	aneuploid	Malignant	YES	-0.292580483056602	0.346821369276745	-0.0388072148657809	-0.0388072148657809	Low	0.968068309545344	4700	1.27055030988357	1
P2T-E-TCGTACCCAGGATCGA	All	6287	2474	P2T	Epithelial	0.05964689040878	0	0.00886521209725508	-0.0622203975298677	S	aneuploid	Malignant	YES	-0.241134826944683	0.305341653200035	-0.0113293809293337	-0.0113293809293337	High	0.372110874425995	2474	1.15526862007228	1
P2T-E-TCGTAGAGTCAGATAA	All	13027	4137	P2T	Epithelial	0.0822906271589775	0	0.444795935779562	0.086086151996309	S	aneuploid	Malignant	YES	-0.415060469148401	0.196597453635826	-0.00471493679449053	-0.00471493679449053	High	0.771033618760528	4137	3.23118409620633	1
P2T-E-TCTATTGGTCATACTG	All	14914	4220	P2T	Epithelial	0.0193777658575835	0	0.0543096059112347	-0.019785464945612	S	aneuploid	Malignant	YES	-0.322485410458417	0.110315316214268	-0.0654431469334241	-0.0654431469334241	Low	0.882720149704038	4220	1.29929204418338	1
P2T-E-TCTGAGAAGCTACCGC	All	23794	5037	P2T	Epithelial	0.0270236193998487	0	0.0356733592203639	-0.0872328355023164	S	aneuploid	Malignant	YES	-0.301485189751572	0.135753321736882	-0.0592245329256321	-0.0592245329256321	Low	1.40830382473232	5037	1.52931912787432	1
P2T-E-TCTGGAATCAAAGACA	All	6016	2268	P2T	Epithelial	0.0487034574468085	0	0.0479734263029841	-0.0602379329167001	S	aneuploid	Malignant	YES	-0.292840679521858	-0.00146092439408961	0.00795506934807363	0.00795506934807363	High	0.356071102361506	2268	1.67277884624287	1
P2T-E-TCTTCGGAGAAACCTA	All	7258	2831	P2T	Epithelial	0.0478093138605677	0	0.0249054669940965	-0.0266175305977099	S	aneuploid	Malignant	YES	-0.0604334838627424	0.268596080830217	-0.0223912528181276	-0.0223912528181276	Low	0.429581792044516	2831	1.51844972634877	1
P2T-E-TCTTCGGCACTGTGTA	All	7362	3224	P2T	Epithelial	0.0245857104047813	0	0.2982174148788	-0.035503654210127	S	aneuploid	Malignant	YES	-0.224507260698589	0.141421733321735	0.0296512530740278	0.0296512530740278	High	0.435737276526829	3224	1.20638214313105	1
P2T-E-TCTTCGGTCGTCTGAA	All	4723	1730	P2T	Epithelial	0.0800338767732374	0	-0.023299576336741	-0.101706177231188	G1	aneuploid	Malignant	YES	-0.237410827150129	0.218684621310436	0.0392383647144269	0.0392383647144269	High	0.27954185778813	1730	5.40110036098445	1
P2T-E-TGAAAGAAGGAGCGAG	All	30539	5660	P2T	Epithelial	0.0181734830872	0	0.160304175333373	0.320605377567909	G2M	aneuploid	Malignant	YES	-0.374334524493119	0.110213005369268	-0.0521643531136391	-0.0521643531136391	Low	1.80752250582081	5660	1.63028940828837	1
P2T-E-TGACAACCATCTACGA	All	4459	2119	P2T	Epithelial	0.0260148015250056	0	0.130053119220306	0.641378962608506	G2M	aneuploid	Malignant	YES	-0.306023340642349	0.483907985471335	0.0567757744822171	0.0567757744822171	High	0.263916397179181	2119	2.58345059095406	1
P2T-E-TGACAACGTATTCTCT	All	15433	4287	P2T	Epithelial	0.0493099203006544	0	0.0124649465205465	-0.0538532910348453	S	aneuploid	Malignant	YES	-0.224217482056079	0.334075829851589	-0.0661835904099493	-0.0661835904099493	Low	0.913438384764813	4287	1.42948786211767	1
P2T-E-TGACTAGTCGCACTCT	All	12072	4186	P2T	Epithelial	0.0130053015241882	0	0.584629733196561	0.313938935447205	S	aneuploid	Malignant	YES	-0.174703270482144	0.177970372858999	-0.0662137753794147	-0.0662137753794147	Low	0.71450969875467	4186	1.53184899619016	1
P2T-E-TGACTTTGTTATCCGA	All	20793	5264	P2T	Epithelial	0.0412638868850094	0	0.0376767855674708	-0.0652019072318671	S	aneuploid	Malignant	YES	-0.297910580128134	0.115662340810933	-0.0500172156590629	-0.0500172156590629	Low	1.23068258500711	5264	1.50315593173595	1
P2T-E-TGACTTTTCCGCATCT	All	14120	4157	P2T	Epithelial	0.0275495750708215	0	-0.0427520265687177	0.00149035493778352	G2M	aneuploid	Malignant	YES	-0.269199940818834	0.201926324077574	-0.050819832383428	-0.050819832383428	Low	0.835725393175608	4157	1.44545379052552	1
P2T-E-TGAGAGGGTGCAGACA	All	32250	6140	P2T	Epithelial	0.011906976744186	0	0.129974618421585	0.724169042597133	G2M	aneuploid	Malignant	YES	0.024933784359389	0.0668835587951032	-0.0798335954158957	-0.0798335954158957	Low	1.90879206302503	6140	7.07144205379248	1
P2T-E-TGAGCATTCCTGTACC	All	11584	4254	P2T	Epithelial	0.180593922651934	0	0.268145445799405	0.401969014451974	G2M	aneuploid	Malignant	YES	-0.18065681319562	0.136986991601661	-0.087452443443878	-0.087452443443878	Low	0.685626271568431	4254	1.54431308925921	1
P2T-E-TGAGCCGAGAAGGTTT	All	5482	2338	P2T	Epithelial	0.0165997811017877	0	0.0425239323794905	0.0313443542778098	S	aneuploid	Malignant	YES	-0.167018095666907	0.0399179194993097	-0.000243478376601811	-0.000243478376601811	High	0.324465057038859	2338	1.67152284200264	1
P2T-E-TGAGCCGCACTAAGTC	All	10381	2738	P2T	Epithelial	0.0406511896734419	0	-0.0622592364797754	-0.0570003680401046	G1	aneuploid	Malignant	YES	-0.22343973953428	0.234831276530173	-0.000570350899222798	-0.000570350899222798	High	0.614423888566288	2738	1.87641131392334	1
P2T-E-TGATTTCTCCTGCAGG	All	22754	5246	P2T	Epithelial	0.00720752395183265	0	0.140780912713186	0.562957930280973	G2M	aneuploid	Malignant	YES	-0.129152101782222	0.0559043268175112	-0.0382854921571303	-0.0382854921571303	Low	1.34674897990919	5246	3.82343442868475	1
P2T-E-TGCACCTAGTGATCGG	All	16878	4502	P2T	Epithelial	0.0151676738950113	0	0.0365067633721258	0.0115801301771327	S	aneuploid	Malignant	YES	-0.285380829321185	0.021495408486788	-0.0308089861954634	-0.0308089861954634	Low	0.998964106658493	4502	1.44139175431571	1
P2T-E-TGCCAAAAGCTGCCCA	All	23767	5369	P2T	Epithelial	0.0131695207640847	0	0.0634760597396178	-0.0515480829495872	S	aneuploid	Malignant	YES	-0.301956901621981	-0.0443001208653624	-0.0748602754862809	-0.0748602754862809	Low	1.40670576626096	5369	1.45545918327856	1
P2T-E-TGCCAAAAGTTGAGTA	All	19490	4901	P2T	Epithelial	0.0236531554643407	0	0.210449773693073	-0.0367916957337252	S	aneuploid	Malignant	YES	-0.497729186614653	0.347305316461445	-0.0605053575908607	-0.0605053575908607	Low	1.15356146692582	4901	1.59398523081532	1
P2T-E-TGCCAAAGTCACACGC	All	12945	4018	P2T	Epithelial	0.0488219389725763	0	0.142426987403355	-0.0608603628990199	S	aneuploid	Malignant	YES	-0.334840323946955	-0.154797431713596	-0.0479409999732213	-0.0479409999732213	Low	0.766180255995627	4018	1.63242235714864	1
P2T-E-TGCCAAAGTTGACGTT	All	18432	5088	P2T	Epithelial	0.0636935763888889	0	0.317603662211064	0.0504166622996654	S	aneuploid	Malignant	YES	-0.242870237766776	0.0878964054426122	-0.0717964494093549	-0.0717964494093549	Low	1.09094124978844	5088	1.28480942045362	1
P2T-E-TGCCAAATCGTAGGTT	All	16964	4414	P2T	Epithelial	0.0254656920537609	0	0.0131455324747943	-0.0370679430106398	S	aneuploid	Malignant	YES	-0.271480735242791	0.330215623570469	-0.0183213083096833	-0.0183213083096833	Low	1.00405421882656	4414	1.44457035297097	1
P2T-E-TGCCAAATCTCATTCA	All	8881	3213	P2T	Epithelial	0.0140749915550051	0	-0.0669735614314615	-0.0512798365949449	G1	aneuploid	Malignant	YES	-0.173413149025755	0.180638114000994	0.0317091351673792	0.0317091351673792	High	0.525642862379078	3213	1.60826811848125	1
P2T-E-TGCCCATCACTACAGT	All	17892	4765	P2T	Epithelial	0.0266599597585513	0	-0.0148554703014473	-0.0596872701085753	G1	aneuploid	Malignant	YES	-0.31130925620382	0.140344281670954	-0.0407910053050578	-0.0407910053050578	Low	1.05898008036105	4765	1.5289861713117	1
P2T-E-TGCCCATGTAGAGTGC	All	13575	3973	P2T	Epithelial	0.0285082872928177	0	-0.0856413122520524	-0.0210908573275671	G1	aneuploid	Malignant	YES	-0.365683043242433	0.277005812708473	-0.044394117886524	-0.044394117886524	Low	0.803468286994255	3973	3.02978149630903	1
P2T-E-TGCCCATGTTAGTGGG	All	24326	5270	P2T	Epithelial	0.0223629038888432	0	0.0435592105273571	-0.0211475399156513	S	aneuploid	Malignant	YES	-0.39079499276972	0.17220312960513	-0.0681533662212543	-0.0681533662212543	Low	1.43979149535339	5270	1.47789393048102	1
P2T-E-TGCGCAGAGATACACA	All	22497	5122	P2T	Epithelial	0.0289816419967107	0	-0.00956799798917729	-0.0438645256306609	G1	aneuploid	Malignant	YES	-0.346978591624365	-0.0446970458888445	-0.0325307959134974	-0.0325307959134974	Low	1.33153783075578	5122	1.61366003728356	1
P2T-E-TGCGCAGGTGGCAAAC	All	24041	5671	P2T	Epithelial	0.0162638825340044	0	0.218430966325519	0.759012579752471	G2M	aneuploid	Malignant	YES	-0.303581595012679	0.231630357752395	-0.0885671431524093	-0.0885671431524093	Low	1.42292310037782	5671	1.55493989334438	1
P2T-E-TGCGGGTGTTATTCTC	All	19698	5407	P2T	Epithelial	0.0542694689816225	0	0.434115171476337	0.00528857312927652	S	aneuploid	Malignant	YES	-0.189571025810918	0.723923426192232	-0.0638398549889252	-0.0638398549889252	Low	1.16587243589045	5407	0.793104689728911	1
P2T-E-TGCTACCTCTAACGGT	All	25163	5743	P2T	Epithelial	0.0381909947144617	0	0.372596972407859	-0.0371620817984283	S	aneuploid	Malignant	YES	-0.31793219150936	0.228777618337811	-0.0790655426089361	-0.0790655426089361	Low	1.48933130796585	5743	1.66408809888109	1
P2T-E-TGCTGCTTCTAACTCT	All	16025	4588	P2T	Epithelial	0.0139157566302652	0	-0.0189668136644163	-0.0828598629556426	G1	aneuploid	Malignant	YES	-0.291103007371695	0.229738940680924	-0.00370352137550656	-0.00370352137550656	High	0.948477296433366	4588	1.40928981535862	1
P2T-E-TGGCCAGTCTGCCAGG	All	10174	4078	P2T	Epithelial	0.0246707293100059	0	-0.0200791583322974	-0.0633226437963288	G1	aneuploid	Malignant	YES	-0.274101497155619	0.455564957150338	-0.0755461459292671	-0.0755461459292671	Low	0.602172106952453	4078	1.18174514325419	1
P2T-E-TGGCGCATCAAACGGG	All	21055	5014	P2T	Epithelial	0.0244122536214676	0	0.322153586957232	-0.0225229567277218	S	aneuploid	Malignant	YES	-0.217705108627926	0.205983030868459	-0.0643947994585934	-0.0643947994585934	Low	1.24618967091448	5014	1.39177748215673	1
P2T-E-TGGCGCATCCTGCCAT	All	17108	4690	P2T	Epithelial	0.0285246668225392	0	-0.101522861365901	-0.0948464956414212	G1	aneuploid	Malignant	YES	0.183961637007789	-0.0224117104432792	-0.0635226715179173	-0.0635226715179173	Low	1.01257719734053	4690	1.68174703392776	1
P2T-E-TGGCTGGAGGGAGTAA	All	4634	2385	P2T	Epithelial	0.129693569270609	0	0.139387072300645	0.0045751499395246	S	aneuploid	Malignant	YES	-0.229780464480367	-0.0406070606070006	-0.03896026137118	-0.03896026137118	Low	0.274274183567689	2385	1.40223420782885	1
P2T-E-TGGCTGGGTTCAGCGC	All	29039	6187	P2T	Epithelial	0.0241743861703227	0	0.280242376758153	0.275652317676985	S	aneuploid	Malignant	YES	-0.328718355410407	0.170946990451643	-0.101173131881269	-0.101173131881269	Low	1.7187414796336	6187	1.5221156955563	1
P2T-E-TGGGAAGGTGCTGTAT	All	30806	6065	P2T	Epithelial	0.0318119846783094	0	0.357508480355791	-0.0326625978282567	S	aneuploid	Malignant	YES	-0.377103225000006	-0.117461665950055	-0.0888437719930701	-0.0888437719930701	Low	1.82332552848214	6065	1.49773471941482	1
P2T-E-TGGGCGTCACTTGGAT	All	12039	3511	P2T	Epithelial	0.0268294708862862	0	-0.0741220327244573	-0.0750016054236989	G1	aneuploid	Malignant	YES	-0.228219599517651	0.0397830761211804	0.0187008092497858	0.0187008092497858	High	0.712556516178552	3511	1.66490305525323	1
P2T-E-TGGGCGTGTAACGCGA	All	16863	4008	P2T	Epithelial	0.0249659016782304	0	-0.0704361136766417	-0.00580651015736533	G1	aneuploid	Malignant	YES	-0.338851140068822	0.0409035234832553	-0.0448042859936834	-0.0448042859936834	Low	0.998076296396621	4008	4.68594475362735	1
P2T-E-TGGGCGTGTGAAATCA	All	7929	2987	P2T	Epithelial	0.0214402825072519	0	-0.0104026504752626	-0.0653135735339936	G1	aneuploid	Malignant	YES	-0.286908811858131	0.175110608949672	-0.0162831573985809	-0.0162831573985809	Low	0.469296504425595	2987	1.32610136962601	1
P2T-E-TGGGCGTTCCACGCAG	All	29564	5958	P2T	Epithelial	0.0328101745365986	0	0.315128348358596	0.503694446210842	G2M	aneuploid	Malignant	YES	-0.385170687328424	-0.0679658293711255	-0.0896065585901683	-0.0896065585901683	Low	1.74981483879913	5958	2.25182005037075	1
P2T-E-TGGTTAGAGGCATGGT	All	14076	4373	P2T	Epithelial	0.0297669792554703	0	0.0883661148799761	0.00162059344137208	S	aneuploid	Malignant	YES	-0.0746309821512388	0.231988684089479	-0.055912662587316	-0.055912662587316	Low	0.833121149740784	4373	1.33304109519475	1
P2T-E-TGTATTCCAAGTACCT	All	25094	5831	P2T	Epithelial	0.0615286522674743	0	0.202524356749451	-0.00600399207359689	S	aneuploid	Malignant	YES	-0.228834551626626	0.141629327301932	-0.0881264313955982	-0.0881264313955982	Low	1.48524738076124	5831	1.26406304257532	1
P2T-E-TGTCCCAAGGGCTTGA	All	12512	4495	P2T	Epithelial	0.00887148337595908	0	-0.0604835820872821	0.0269898618423764	G2M	aneuploid	Malignant	YES	-0.220001563643622	0.212377653805451	-0.0771879890621451	-0.0771879890621451	Low	0.740552133102919	4495	1.28885275392357	1
P2T-E-TGTCCCACACATCTTT	All	28029	5196	P2T	Epithelial	0.060901209461629	0	0.0275366291253786	-0.0675640780186618	S	aneuploid	Malignant	YES	-0.233823502159306	0.0353379577480903	-0.0546274251847107	-0.0546274251847107	Low	1.65896225533422	5196	1.64538720756635	1
P2T-E-TGTCCCACACCAACCG	All	21761	5361	P2T	Epithelial	0.0365332475529617	0	0.499272826420301	0.0392980152417153	S	aneuploid	Malignant	YES	-0.275865433305117	0.0620922339746615	-0.0850111206377502	-0.0850111206377502	Low	1.28797594057326	5361	1.38747791922469	1
P2T-E-TGTCCCACACTGCCAG	All	15998	4600	P2T	Epithelial	0.0356294536817102	0	-0.0651393879809943	-0.0116465907546532	G1	aneuploid	Malignant	YES	-0.204289131769535	0.158267982247999	-0.074728231414951	-0.074728231414951	Low	0.946879237961996	4600	1.66834930093903	1
P2T-E-TGTCCCATCTGCGACG	All	12976	4107	P2T	Epithelial	0.0234278668310728	0	0.0342200540728149	-0.116713214883395	S	aneuploid	Malignant	YES	-0.313697891927527	0.279082750250599	-0.0634697512599102	-0.0634697512599102	Low	0.768015063870162	4107	1.50074511925862	1
P2T-E-TGTGTTTAGCGAAGGG	All	29657	6319	P2T	Epithelial	0.0250193883400209	0	0.0735054421639786	0.0454020412851448	S	aneuploid	Malignant	YES	-0.363405391346023	-0.100492009415882	-0.0918711278879363	-0.0918711278879363	Low	1.75531926242273	6319	2.06898358903655	1
P2T-E-TGTGTTTTCCACGTTC	All	47205	6914	P2T	Epithelial	0.0432581294354412	0	0.229555434431161	0.848639339275609	G2M	aneuploid	Malignant	YES	-0.308352070027459	-0.109358771694633	-0.0691086571401344	-0.0691086571401344	Low	2.79393889411152	6914	4.4075821382707	1
P2T-E-TGTGTTTTCGGCCGAT	All	27679	6241	P2T	Epithelial	0.0413309729397738	0	-0.0744283671760494	-0.0476105589852251	G1	aneuploid	Malignant	YES	-0.223287128469282	0.0110015160261212	-0.103302941695513	-0.103302941695513	Low	1.6382466825572	6241	1.40780977863886	1
P2T-E-TGTTCCGGTCGGATCC	All	14789	4134	P2T	Epithelial	0.025491919670025	0	-0.00134302938468292	-0.0988321536769881	G1	aneuploid	Malignant	YES	-0.246269228678729	0.0479548651958386	-0.0486833625751479	-0.0486833625751479	Low	0.875321730855104	4134	3.82563410500454	1
P2T-E-TTAACTCTCACCATAG	All	17276	4655	P2T	Epithelial	0.0181755035887937	0	-0.0194950558346064	-0.0451540398954392	G1	aneuploid	Malignant	YES	-0.337841922059872	-0.0179189325166917	-0.0214019933831242	-0.0214019933831242	Low	1.0225206722735	4655	1.47927941902878	1
P2T-E-TTAACTCTCTTTCCTC	All	34920	6422	P2T	Epithelial	0.0314719358533792	0	0.115574527252795	0.874444500558602	G2M	aneuploid	Malignant	YES	-0.278869090602852	0.12312733451131	-0.0877331171329692	-0.0877331171329692	Low	2.06682228963826	6422	3.01418784101899	1
P2T-E-TTAGGACGTGCAGGTA	All	7527	2808	P2T	Epithelial	0.0464992692971967	0	-0.086787199256833	-0.0850677169645343	G1	aneuploid	Malignant	YES	-0.233107521728147	0.295888413256715	-0.012506849024167	-0.012506849024167	Low	0.445503189407422	2808	1.51850966595721	1
P2T-E-TTAGGACGTTAAGGGC	All	28183	6192	P2T	Epithelial	0.0239506085228684	0	0.528862884076699	0.432983444752527	S	aneuploid	Malignant	YES	-0.334775856918116	-0.10666987986892	-0.0969849745599923	-0.0969849745599923	Low	1.6680771073561	6192	2.83658483717474	1
P2T-E-TTAGGACTCCACGTGG	All	19129	5092	P2T	Epithelial	0.00538449474619687	0	-0.0774578643606289	-0.0570611513301662	G1	aneuploid	Malignant	YES	-0.269921976574879	0.0633525193003819	-0.0611542730825283	-0.0611542730825283	Low	1.1321948332901	5092	4.99942558927624	1
P2T-E-TTAGGCACAAGTTGTC	All	24152	5408	P2T	Epithelial	0.0248840675720437	0	0.0974009140707949	-0.047952172039672	S	aneuploid	Malignant	YES	-0.351597675137723	0.00963428023469926	-0.0292054534725257	-0.0292054534725257	Low	1.42949289631567	5408	1.34606461080447	1
P2T-E-TTATGCTCATTAGCCA	All	19142	4714	P2T	Epithelial	0.0385017239577892	0	-0.121156060866134	-0.0173084891648615	G1	aneuploid	Malignant	YES	-0.175418145437433	0.0783963980206803	0.0478342127616459	0.0478342127616459	High	1.13296426885039	4714	1.2983704487465	1
P2T-E-TTCCCAGAGTCGATAA	All	14788	4272	P2T	Epithelial	0.0298890992696781	0	-0.124730752256523	-0.0673881403716328	G1	aneuploid	Malignant	YES	-0.336165265249645	-0.0994382515841473	-0.0604694854443477	-0.0604694854443477	Low	0.875262543504313	4272	14.3987011838472	2
P2T-E-TTCCCAGGTGCCTGTG	All	16443	4516	P2T	Epithelial	0.0462810922581037	0	0.0172582401907332	-0.10329842952908	S	aneuploid	Malignant	YES	-0.225755190314207	-0.0222977757911598	-0.0805206127525502	-0.0805206127525502	Low	0.973217609064202	4516	1.21794522127174	1
P2T-E-TTCCCAGTCTTAGAGC	All	10529	3677	P2T	Epithelial	0.0102573843669864	0	0.00338277653241362	0.00634709320814306	G2M	aneuploid	Malignant	YES	-0.109457036706818	0.158633505813638	-0.0260796425993673	-0.0260796425993673	Low	0.623183616483426	3677	1.41875092319284	1
P2T-E-TTCTACAGTCCATGAT	All	7315	2977	P2T	Epithelial	0.0241968557758031	0	-0.0174941366691327	-0.0531902355062137	G1	aneuploid	Malignant	YES	-0.358004433395726	-0.0530659526758518	-0.00885848072739066	-0.00885848072739066	High	0.43295547103963	2977	1.31854913444101	1
P2T-E-TTCTCAATCACGCGGT	All	7423	3256	P2T	Epithelial	0.140778660918766	0	0.0744139491949242	0.883359550267008	G2M	aneuploid	Malignant	YES	-0.00632849591902879	0.16630554904714	-0.0686598872455911	-0.0686598872455911	Low	0.439347704925109	3256	1.51931235376463	1
P2T-E-TTCTCCTAGCAGACTG	All	22324	5802	P2T	Epithelial	0.0756584841426268	0	0.250605838962118	0.658830927339087	G2M	aneuploid	Malignant	YES	-0.308271633253577	-0.0863666908409835	-0.0527337116645695	-0.0527337116645695	Low	1.32129841906886	5802	1.53013193132447	1
P2T-E-TTCTCCTAGTACCGGA	All	11867	3644	P2T	Epithelial	0.0206454874863066	0	-0.0295531101299216	-0.00173329494252106	G1	aneuploid	Malignant	YES	-0.243615290895129	-0.0740842823373026	-0.0135658368196009	-0.0135658368196009	Low	0.702376291842418	3644	1.53691030206997	1
P2T-E-TTCTTAGCAAGCTGTT	All	19443	4634	P2T	Epithelial	0.0332767577020007	0	0.0957565847974749	-0.0495049049196598	S	aneuploid	Malignant	YES	-0.253081820185126	-0.100905828811333	-0.0592509146589496	-0.0592509146589496	Low	1.15077966143862	4634	1.63891254336903	1
P2T-E-TTCTTAGTCAGCTCGG	All	20917	5422	P2T	Epithelial	0.0329875221112014	0	0.0153799096030983	-0.0319618618415034	S	aneuploid	Malignant	YES	0.0615560940676336	0.0640495938609144	-0.0893714869812467	-0.0893714869812467	Low	1.23802181650526	5422	1.42234614790278	1
P2T-E-TTGAACGTCGCCAGCA	All	27493	5941	P2T	Epithelial	0.0329538427963482	0	0.343557575301549	-0.0207035961441148	S	aneuploid	Malignant	YES	-0.298314759144443	-0.0721260577934588	-0.0822484862312022	-0.0822484862312022	Low	1.62723783530999	5941	1.58947511113663	1
P2T-E-TTGACTTTCTCTTGAT	All	17787	4137	P2T	Epithelial	0.0256367009613763	0	0.00423253003666701	0.0249843392132065	G2M	aneuploid	Malignant	YES	-0.105801082189972	0.160154379601659	-0.0375796103901756	-0.0375796103901756	Low	1.05276540852794	4137	3.2315106149245	1
P2T-E-TTGCCGTAGGCATGTG	All	5310	2581	P2T	Epithelial	0.113182674199623	0	-0.08504925818359	0.1394454343294	G2M	aneuploid	Malignant	YES	-0.105067937536385	0.0963459582184848	0.0521566431258946	0.0521566431258946	High	0.314284832702725	2581	1.61775718798212	1
P2T-E-TTGGAACGTGCGATAG	All	17741	5180	P2T	Epithelial	0.0433459218758807	0	0.536308751024234	0.137505016289336	S	aneuploid	Malignant	YES	-0.361961261198651	0.117528074215976	-0.084670666763317	-0.084670666763317	Low	1.05004279039153	5180	1.47284357952015	1
P2T-E-TTGGCAAAGACTTTCG	All	42654	6671	P2T	Epithelial	0.0242650161766775	0	0.451269867759186	0.467691274728243	G2M	aneuploid	Malignant	YES	-0.286997771097182	-0.0538767996512126	-0.0171203058012761	-0.0171203058012761	Low	2.52457726065952	6671	2.07225322173738	1
P2T-E-TTGGCAACAGGGTACA	All	14695	4268	P2T	Epithelial	0.0373596461381422	0	0.256415084472919	0.40469031237884	G2M	aneuploid	Malignant	YES	-0.269475377434414	0.282735883825518	-0.0762057629696621	-0.0762057629696621	Low	0.869758119880706	4268	1.44145153292418	1
P2T-E-TTGGCAATCGGTTCGG	All	12124	3678	P2T	Epithelial	0.0228472451336193	0	0.0350940598040585	0.169277214206287	G2M	aneuploid	Malignant	YES	-0.419712810300309	-0.0449284612470866	0.019816252506129	0.019816252506129	High	0.717587440995827	3678	3.02843252505086	1
P2T-E-TTGTAGGTCTGCTGCT	All	20007	4902	P2T	Epithelial	0.0276403258859399	0	0.239545013377136	-0.0701235802442821	S	aneuploid	Malignant	YES	-0.439130863148751	0.127800327705709	-0.0363700725971095	-0.0363700725971095	Low	1.18416132728501	4902	1.42405439553083	1
P2T-E-TTTATGCAGGCGACAT	All	17869	4605	P2T	Epithelial	0.0151659298225978	0	0.057142079568809	-0.0723536508311522	S	aneuploid	Malignant	YES	-0.409093493804683	0.102285320983223	-0.0565433004068637	-0.0565433004068637	Low	1.05761877129284	4605	1.5526839993616	1
P2T-E-TTTATGCCAAGCCTAT	All	18048	4250	P2T	Epithelial	0.0372340425531915	0	0.113266589633801	-0.0693031921608609	S	aneuploid	Malignant	YES	-0.319871747342824	-0.0439475011157671	-0.047574472377735	-0.047574472377735	Low	1.06821330708452	4250	2.4583544400316	1
P2T-E-TTTATGCCAGTCGATT	All	26586	5068	P2T	Epithelial	0.0662754833370947	0	-0.0432319560065492	-0.114078836916659	G1	aneuploid	Malignant	YES	-0.297504477790195	-0.108165615132164	-0.00550948592985072	-0.00550948592985072	High	1.57355490814212	5068	1.43350126219024	1
P2T-E-TTTCCTCAGTCCTCCT	All	22806	5467	P2T	Epithelial	0.0341576778040866	0	0.224091795780842	0.0442670642873878	S	aneuploid	Malignant	YES	-0.451686617405818	0.0456103244706992	-0.0582203971676243	-0.0582203971676243	Low	1.34982672215035	5467	1.60711770303286	1
P2T-E-TTTCCTCGTTCCGGCA	All	9700	3403	P2T	Epithelial	0.0361855670103093	0	0.734132208714912	0.0117374679888571	S	aneuploid	Malignant	YES	-0.409260696356833	-0.143780483224609	-0.032370042599986	-0.032370042599986	Low	0.574117302677295	3403	3.82489728348021	1
P2T-E-TTTGCGCAGCAGGCTA	All	7102	2612	P2T	Epithelial	0.0426640382990707	0	0.175040373315604	-0.0202878859767653	S	aneuploid	Malignant	YES	-0.296839882825702	-0.0242435735022834	0.0629816880496226	0.0629816880496226	High	0.420348565321046	2612	1.54001315213918	1
P2T-E-TTTGCGCAGCTACCTA	All	20676	5095	P2T	Epithelial	0.023553878893403	0	0.2633283733011	0.427834504319999	G2M	aneuploid	Malignant	YES	-0.0352841097186866	-0.139702496196523	-0.0884375877064067	-0.0884375877064067	Low	1.22375766496451	5095	1.50653168897043	1
P2T-E-TTTGGTTAGAGACGAA	All	14452	3989	P2T	Epithelial	0.0404096318848602	0	0.0274840129348854	-0.0530813778947077	S	aneuploid	Malignant	YES	-0.118209032372917	-0.147950043814656	-0.0502982353089797	-0.0502982353089797	Low	0.855375593638378	3989	10.3472133297697	2
P2T-E-TTTGGTTAGGGAAACA	All	15162	4437	P2T	Epithelial	0.0414193378182298	0	0.255683399030556	0.0697181925690706	S	aneuploid	Malignant	YES	-0.180404800602611	0.0138537461055094	-0.0490943426729342	-0.0490943426729342	Low	0.897398612700324	4437	1.34587112842963	1
P2T-E-TTTGTCATCCGAACGC	All	15025	4537	P2T	Epithelial	0.0373377703826955	0	0.0117407539080568	-0.020380836801714	S	aneuploid	Malignant	YES	-0.347343541368664	0.647801704043334	-0.0681073477501682	-0.0681073477501682	Low	0.889289945641892	4537	0.953830030808826	1
P4T-E-AAAGTAGCATAGTAAG	All	6937	2113	P4T	Epithelial	0.00129739080294075	0	-0.108932999695328	-0.0824136205709281	G1	aneuploid	Malignant	YES	-0.327094709482214	0.0512657767394839	0.220298633913237	0.220298633913237	High	0.410582652440453	2113	18.4523438130215	2
P4T-E-AACACGTGTCAATACC	All	4319	1501	P4T	Epithelial	0.000694605232692753	0	-0.0387561761091194	-0.0693654247041287	G1	aneuploid	Malignant	YES	-0.382750510629484	-0.0783258108737436	0.0600745158308361	0.0600745158308361	High	0.255630168068375	1501	13.4439469547698	3
P4T-E-AACCATGGTACTTCTT	All	44559	6097	P4T	Epithelial	0.0648129446352028	0	-0.028796674259376	-0.00360872535062265	G1	aneuploid	Malignant	YES	-0.0446369108498297	-0.142491342953439	-0.0324579150048439	-0.0324579150048439	Low	2.63732916391728	6097	14.6766993628047	2
P4T-E-AACTCCCAGCCGTCGT	All	11195	3228	P4T	Epithelial	0.147387226440375	0	-0.031284717732744	-0.065240419567823	G1	aneuploid	Malignant	YES	-0.121941352515779	-0.124719713056669	-0.0183988654977552	-0.0183988654977552	Low	0.662602392110548	3228	12.7152244912223	2
P4T-E-AAGCCGCAGGGCTTCC	All	35077	6555	P4T	Epithelial	0.0280810787695641	0	0.0882196603445865	-0.0569940453382907	S	aneuploid	Malignant	YES	-0.199844516455854	0.42676247906454	-0.0811197563162408	-0.0811197563162408	Low	2.07611470371252	6555	1.66436032324041	1
P4T-E-AAGCCGCTCCCTCTTT	All	10290	2754	P4T	Epithelial	0.00699708454810496	0	0.101827352353601	-0.105356972343051	S	aneuploid	Malignant	YES	-0.280691681582663	-0.106653717823126	0.0109584451715271	0.0109584451715271	High	0.609037839644264	2754	13.422514122897	3
P4T-E-AAGTCTGAGTCACGCC	All	21266	4699	P4T	Epithelial	0.0714285714285714	0	0.0542584263799583	-0.0910136423745365	S	aneuploid	Malignant	YES	-0.248540566148653	-0.0951987763291807	-0.0460684062600411	-0.0460684062600411	Low	1.25867820193148	4699	11.4643570828489	3
P4T-E-AATCCAGAGGATGTAT	All	5454	1251	P4T	Epithelial	0.000183351668500183	0	-0.0150608949045587	-0.0821901637430597	G1	aneuploid	Malignant	YES	-0.137858714998482	-0.0633281546801848	0.0558520357058988	0.0558520357058988	High	0.322807811216697	1251	19.8515753091357	2
P4T-E-AATCCAGAGTACGCGA	All	30079	5537	P4T	Epithelial	0.0418564446956348	0	-0.0294540069027239	-0.116973981002045	G1	aneuploid	Malignant	YES	0.0256253775137559	0.836104968628232	-0.0438232963896188	-0.0438232963896188	Low	1.78029632445674	5537	1.58527941465652	1
P4T-E-AATCCAGGTCGGCTCA	All	16688	3339	P4T	Epithelial	0.0381711409395973	0	-0.00544349241845073	-0.0684709752902181	G1	aneuploid	Malignant	YES	-0.0850330277660127	-0.0109990140828418	0.0585845375777488	0.0585845375777488	High	0.987718510008113	3339	16.3938538033039	2
P4T-E-ACACCGGAGCCACCTG	All	26219	4770	P4T	Epithelial	0.0635035661161753	0	-0.089060852767814	-0.104820895756499	G1	aneuploid	Malignant	YES	-0.265783416556758	-0.0993306625368432	-0.0436953710427436	-0.0436953710427436	Low	1.55183315040165	4770	12.0130913075522	2
P4T-E-ACACTGACATGAAGTA	All	27916	5505	P4T	Epithelial	0.0362516119787935	0	-0.0411048494293053	-0.0449988259158851	G1	aneuploid	Malignant	YES	-0.175816769188889	-0.14931588218264	-0.0109738569344913	-0.0109738569344913	High	1.65227408469478	5505	11.8610700888439	2
P4T-E-ACAGCCGAGAGTACCG	All	31472	5458	P4T	Epithelial	0.0674567869852567	0	0.236260256690595	-0.0456344431955052	S	aneuploid	Malignant	YES	-0.104305558197127	-0.117588297503	-0.0306297074409482	-0.0306297074409482	Low	1.86274430410926	5458	12.0469347371381	3
P4T-E-ACATACGGTCTAACGT	All	17482	3684	P4T	Epithelial	0.122583228463563	0	-0.0680061681251056	-0.0416002324638733	G1	aneuploid	Malignant	YES	-0.0381600218379184	-0.0580735612517688	0.115240258016603	0.115240258016603	High	1.03471326653654	3684	15.6905416208556	2
P4T-E-ACATCAGGTCTTCTCG	All	29795	5383	P4T	Epithelial	0.0551099177714382	0	0.18286674047707	0.314504827403212	G2M	aneuploid	Malignant	YES	-0.408337537173704	-0.15564303479711	-0.0558155578585168	-0.0558155578585168	Low	1.76348711683196	5383	13.7563042703563	3
P4T-E-ACCCACTTCCCTCTTT	All	46516	6370	P4T	Epithelial	0.0533794823286611	0	0.131230104306043	0.205873010536846	G2M	aneuploid	Malignant	YES	-0.38715954936837	-0.150113184778117	-0.0576618125366136	-0.0576618125366136	Low	2.75315880941619	6370	13.573900963326	3
P4T-E-ACCCACTTCGGCGCAT	All	27184	5241	P4T	Epithelial	0.0368967039434962	0	0.0511858155206835	0.263457435681796	G2M	aneuploid	Malignant	YES	-0.298251005022311	-0.154306636340807	-0.034089909105214	-0.034089909105214	Low	1.60894894391542	5241	8.97787216693272	1
P4T-E-ACCGTAACACAGAGGT	All	21668	3106	P4T	Epithelial	0.0381668820380284	0	-0.056851194890761	-0.107448361865363	G1	aneuploid	Malignant	YES	-0.18834128236601	-0.05484008747281	0.134910621674747	0.134910621674747	High	1.28247151694965	3106	20.9355769958251	2
P4T-E-ACCGTAAGTATAGGGC	All	17782	4639	P4T	Epithelial	0.026374985940839	0	-0.045182356678748	0.496567883887417	G2M	aneuploid	Malignant	YES	-0.130803778332606	-0.104332574359147	-0.0230500771098625	-0.0230500771098625	Low	1.05246947177399	4639	13.5509447874355	3
P4T-E-ACGAGCCGTGCTAGCC	All	40239	5576	P4T	Epithelial	0.043589552424265	0	-0.0194519683407069	0.154342405406976	G2M	aneuploid	Malignant	YES	-0.251004940281764	-0.144983061064542	-0.0447763924123944	-0.0447763924123944	Low	2.38163980849811	5576	12.5444157332036	2
P4T-E-ACGAGGAAGAAGCCCA	All	22995	4776	P4T	Epithelial	0.0667101543813873	0	0.0159513470615131	0.46065202050426	G2M	aneuploid	Malignant	YES	-0.0336330600245329	-0.110879198884964	-0.00817908123247378	-0.00817908123247378	High	1.36101313144994	4776	13.4728364485366	3
P4T-E-ACGCAGCTCTCTGAGA	All	62085	6591	P4T	Epithelial	0.0411371506805186	0	0.226513230873422	0.18600087366997	S	aneuploid	Malignant	YES	-0.340431137609011	-0.157201202174669	-0.0485685834538034	-0.0485685834538034	Low	3.67464667388864	6591	13.6401135175434	3
P4T-E-ACGGGCTAGACGCTTT	All	12043	3431	P4T	Epithelial	0.0979822303412771	0	0.0357058329396373	0.119190561153215	G2M	aneuploid	Malignant	YES	-0.354692596126612	0.0402769299552661	-0.0246131774709918	-0.0246131774709918	Low	0.712793265581718	3431	12.0422899799338	3
P4T-E-ACGGGTCGTTGCGTTA	All	35320	5847	P4T	Epithelial	0.0563986409966025	0	0.466187336076387	0.0849910223978739	S	aneuploid	Malignant	YES	-0.211899529436046	-0.119921186665031	-0.0605583073730297	-0.0605583073730297	Low	2.09049722995485	5847	12.0704967557789	2
P4T-E-ACGTCAAAGGCACATG	All	17163	3697	P4T	Epithelial	0.00728310901357572	0	-0.051467715485472	-0.1094728695505	G1	aneuploid	Malignant	YES	-0.261869937030453	-0.109851234400593	-0.0334408835311409	-0.0334408835311409	Low	1.01583250163406	3697	12.0300706847281	2
P4T-E-ACTGATGCATATGCTG	All	25050	4753	P4T	Epithelial	0.0803992015968064	0	0.112792118984283	-0.0118158728168383	S	aneuploid	Malignant	YES	-0.313088725433578	-0.0609668311771334	-0.0302925877217364	-0.0302925877217364	Low	1.48264313732642	4753	12.0694198767848	2
P4T-E-ACTGCTCTCTATCGCC	All	17093	4169	P4T	Epithelial	0.0703796875914117	0	-0.00243100875088784	-0.0284915143052849	G1	aneuploid	Malignant	YES	-0.270260249552269	0.792012746238599	-0.0115996195948436	-0.0115996195948436	High	1.01168938707866	4169	2.83845068048361	1
P4T-E-ACTTACTCAAGGTTTC	All	14748	3357	P4T	Epithelial	0.0526173040412259	0	0.135690576853299	-0.0483833242026025	S	aneuploid	Malignant	YES	-0.0135988451078073	-0.119553586904461	0.113621937185711	0.113621937185711	High	0.872895049472654	3357	13.3242636562188	2
P4T-E-ACTTGTTAGCTGTTCA	All	9725	3519	P4T	Epithelial	0.000205655526992288	0	0.230212120621787	0.804010589426745	G2M	aneuploid	Malignant	YES	-0.166282356481981	-0.159513286933469	-0.0489964589394183	-0.0489964589394183	Low	0.575596986447082	3519	13.7257563988366	3
P4T-E-ACTTTCACACCTATCC	All	27400	4200	P4T	Epithelial	0.0628832116788321	0	-0.0352065991068828	-0.0294353307089638	G1	aneuploid	Malignant	YES	-0.154853394036389	-0.0734609455120962	0.00285515826112518	0.00285515826112518	High	1.62173341168638	4200	16.5447347252795	2
P4T-E-AGAATAGCATACCATG	All	9695	2579	P4T	Epithelial	0.000515729757607014	0	-0.0561837683610076	-0.0810649768422441	G1	aneuploid	Malignant	YES	-0.104835097875086	0.218533294307474	0.0131966288944878	0.0131966288944878	High	0.573821365923337	2579	8.98593540227128	1
P4T-E-AGATCTGAGAGTCTGG	All	13299	3074	P4T	Epithelial	0.000676742612226483	0	0.183423548777067	0.177662078961597	S	aneuploid	Malignant	YES	-0.192319405807454	-0.0163374720661598	-0.0014133376629351	-0.0014133376629351	High	0.787132578175809	3074	13.5017406933739	3
P4T-E-AGATCTGAGTCGTTTG	All	19993	4152	P4T	Epithelial	0.0739758915620467	0	-0.0503501933941691	-0.0610673580222389	G1	aneuploid	Malignant	YES	-0.127333552902489	-0.126243936996332	0.00293129847066215	0.00293129847066215	High	1.18333270437393	4152	12.6900513536656	2
P4T-E-AGCCTAAAGGAACTGC	All	26116	4959	P4T	Epithelial	0.076351661816511	0	0.122468007985063	0.0111419943332098	S	aneuploid	Malignant	YES	-0.335429914336787	-0.11717169425018	-0.0446217626323202	-0.0446217626323202	Low	1.54573685327013	4959	11.9863857122008	2
P4T-E-AGCTCCTCAGTGGGAT	All	37659	5933	P4T	Epithelial	0.0796091239809873	0	-0.0739311919292564	-0.1177075783835	G1	aneuploid	Malignant	YES	-0.284013864963228	-0.11317892642694	-0.0334999704453342	-0.0334999704453342	Low	2.22893644345611	5933	14.667034991885	2
P4T-E-AGCTTGAGTGCAGGTA	All	40498	6472	P4T	Epithelial	0.0482986814163662	0	0.071882010712167	-0.0437800615035679	S	aneuploid	Malignant	YES	-0.33455236982885	-0.147810026903192	-0.0683757969119956	-0.0683757969119956	Low	2.3969693323531	6472	11.9615967773149	3
P4T-E-AGGCCGTAGGGAACGG	All	30999	5561	P4T	Epithelial	0.0663892383625278	0	0.359398902433089	0.117132176380163	S	aneuploid	Malignant	YES	-0.229343549327615	-0.162736121568335	-0.053168619342519	-0.053168619342519	Low	1.83474868718489	5561	13.4115232757638	3
P4T-E-AGGGAGTAGAGACTTA	All	69385	7316	P4T	Epithelial	0.0428767024573035	0	0.429253839803762	0.24392083088902	S	aneuploid	Malignant	YES	-0.3084855724524	-0.130594251396651	-0.074123206047873	-0.074123206047873	Low	4.1067143346664	7316	13.4848203785459	3
P4T-E-AGGGTGAGTCCCGACA	All	22779	4962	P4T	Epithelial	0.0374467711488652	0	0.0830423151836012	-0.0203109575681606	S	aneuploid	Malignant	YES	-0.0833838879929437	-0.0975847722717088	-0.0248619147714142	-0.0248619147714142	Low	1.34822866367898	4962	9.59101692698646	1
P4T-E-AGGGTGATCGCGCCAA	All	27040	4800	P4T	Epithelial	0.0370562130177515	0	-0.0413071727221398	-0.0908260034117801	G1	aneuploid	Malignant	YES	-0.296796078911373	-0.0660883364926464	0.0140879416954032	0.0140879416954032	High	1.60042596540145	4800	12.2774565392598	2
P4T-E-AGGTCCGGTCAATACC	All	7862	1753	P4T	Epithelial	0.000127194098193844	0	-0.0802707336301844	-0.035237369676743	G1	aneuploid	Malignant	YES	-0.267600758197232	0.0112037671646909	0.0321020637399324	0.0321020637399324	High	0.465330951922566	1753	14.6459551287029	2
P4T-E-AGGTCCGGTGATGTGG	All	8181	2507	P4T	Epithelial	0.0234690135680235	0	-0.0256394310214937	-0.0910453284238045	G1	aneuploid	Malignant	YES	-0.147599973463782	-0.0275717590899483	0.00645278387451548	0.00645278387451548	High	0.484211716825046	2507	11.9936001045638	2
P4T-E-AGTCTTTAGATGTAAC	All	24307	4358	P4T	Epithelial	0.0163738840663183	0	-0.0645777533427615	-0.0881749511257282	G1	aneuploid	Malignant	YES	-0.0403415215681256	-0.0945254124041016	0.0664722048609784	0.0664722048609784	High	1.43866693568835	4358	19.6393428497293	2
P4T-E-AGTCTTTTCCCAGGTG	All	63853	7111	P4T	Epithelial	0.058744303321692	0	0.113590374619201	0.38834121832374	G2M	aneuploid	Malignant	YES	-0.304865671474522	-0.147560834416145	-0.0490998258354388	-0.0490998258354388	Low	3.77928991008797	7111	13.6271171557006	3
P4T-E-AGTGTCAGTTGGAGGT	All	16701	3856	P4T	Epithelial	0.0706544518292318	0	-0.0115497612541318	-0.0745626675566719	G1	aneuploid	Malignant	YES	-0.308384477771015	-0.021363689725635	-0.0303256370467908	-0.0303256370467908	Low	0.988487945568402	3856	10.8449784756839	3
P4T-E-ATAAGAGGTACGAAAT	All	6772	2098	P4T	Epithelial	0.003248670998228	0	0.0234293260484818	-0.050238941825249	S	aneuploid	Malignant	YES	-0.357186789916729	-0.111016930714624	0.0354467457601576	0.0354467457601576	High	0.40081673955986	2098	11.2898295526681	2
P4T-E-ATAGACCGTACAAGTA	All	20495	3474	P4T	Epithelial	0.013515491583313	0	-0.0581326193149642	-0.086553343386577	G1	aneuploid	Malignant	YES	-0.00396055012156621	-0.104879084828995	0.171185189389361	0.171185189389361	High	1.21304475447125	3474	19.6460958233241	2
P4T-E-ATAGACCTCGCGTTTC	All	24342	4878	P4T	Epithelial	0.0461342535535289	0	0.137842431361436	0.0195713982154788	S	aneuploid	Malignant	YES	-0.21658020532004	-0.107709652427213	-0.0434537179685599	-0.0434537179685599	Low	1.44073849296605	4878	11.5897025159223	3
P4T-E-ATCATGGGTGCACCAC	All	11974	2041	P4T	Epithelial	0.000334057123768164	0	-0.0432605983833235	-0.0542351335512299	G1	aneuploid	Malignant	YES	-0.188075408061605	-0.0239696266049843	0.0228660972163208	0.0228660972163208	High	0.708709338377106	2041	18.4616192220745	2
P4T-E-ATCCACCGTTTGTGTG	All	24311	5011	P4T	Epithelial	0.0410102422771585	0	0.0886389409414589	-0.065691318973485	S	aneuploid	Malignant	YES	-0.167795831080953	-0.111734797509357	-0.0191396318330004	-0.0191396318330004	Low	1.43890368509152	5011	10.9974526761092	2
P4T-E-ATCCGAATCGCGATCG	All	17103	4504	P4T	Epithelial	0.0432087937788692	0	0.123143066530094	0.0529695601844836	S	aneuploid	Malignant	YES	-0.214005758118765	-0.0686332139612572	-0.0276812050936071	-0.0276812050936071	Low	1.01228126058657	4504	8.76451778009939	1
P4T-E-ATCTACTAGGTGCAAC	All	9290	2531	P4T	Epithelial	0.00204520990312164	0	0.056680519930304	0.189027638011448	G2M	aneuploid	Malignant	YES	-0.234071310685802	-0.114023391065457	0.0156627407366547	0.0156627407366547	High	0.549850488852791	2531	15.6399569006651	2
P4T-E-ATGAGGGGTGTGACGA	All	14941	3453	P4T	Epithelial	0.0600361421591594	0	-0.0352882466141445	-0.0908164174673338	G1	aneuploid	Malignant	YES	-0.248198926288375	-0.0818944724087925	-0.0316883479989941	-0.0316883479989941	Low	0.884318208175408	3453	11.7356057778175	3
P4T-E-ATGGGAGGTTCAGACT	All	40166	4861	P4T	Epithelial	0.0453866454215008	0	-0.0872792658017088	-0.0977414836724387	G1	aneuploid	Malignant	YES	-0.155324558677144	-0.0912821886047336	0.0802908566748588	0.0802908566748588	High	2.37731913189033	4861	19.8548647874027	2
P4T-E-ATGTGTGAGACTGGGT	All	32215	5753	P4T	Epithelial	0.0500077603600807	0	0.205816586469448	0.666069297908727	G2M	aneuploid	Malignant	YES	-0.2329855123226	-0.13172106177285	-0.0244421566966966	-0.0244421566966966	Low	1.90672050574732	5753	13.6197574984957	3
P4T-E-ATTGGACCAAACTGCT	All	6410	2413	P4T	Epithelial	0.049609984399376	0	0.0432159455396189	0.341582713306876	G2M	aneuploid	Malignant	YES	-0.0339132128711146	0.174219100166427	0.0467365710164191	0.0467365710164191	High	0.379390918573346	2413	8.3549848894665	1
P4T-E-CAAGTTGCAACAACCT	All	35407	5915	P4T	Epithelial	0.0528144152286271	0	0.1737835490816	-0.000303865065874293	S	aneuploid	Malignant	YES	-0.288202604964641	-0.129574553601075	0.0396929654803582	0.0396929654803582	High	2.09564652947371	5915	12.0341989136821	2
P4T-E-CAAGTTGCAGGGATTG	All	10033	2715	P4T	Epithelial	0.000697697597926841	0	-0.0456503465627369	-0.056707259328902	G1	aneuploid	Malignant	YES	-0.223150047388608	-0.123321542606088	0.00293273490911358	0.00293273490911358	High	0.593826690490855	2715	16.6891289690081	2
P4T-E-CACACCTAGAATCTCC	All	7759	3283	P4T	Epithelial	0.110710143059673	0	-0.0448554743878169	0.620497667876957	G2M	aneuploid	Malignant	YES	0.046164520792455	-0.157948562145428	-0.0749278202597402	-0.0749278202597402	Low	0.459234654791044	3283	13.171381442287	3
P4T-E-CACACTCAGACTTTCG	All	17206	3917	P4T	Epithelial	0.0311519237475299	0	-0.0413766215837223	-0.132944185861106	G1	aneuploid	Malignant	YES	-0.206621491680798	-0.136726144483439	-0.0290849545974215	-0.0290849545974215	Low	1.0183775577181	3917	11.5821330902711	2
P4T-E-CACAGTAGTCGAAAGC	All	24146	4632	P4T	Epithelial	0.0630746293381927	0	-0.0466864216442589	-0.0567248913033154	G1	aneuploid	Malignant	YES	-0.175623178541325	-0.134932720648361	-0.0337146222089011	-0.0337146222089011	Low	1.42913777221092	4632	12.6844300118166	2
P4T-E-CACATAGAGAATTGTG	All	10730	2143	P4T	Epithelial	9.31966449207829e-05	0	-0.0259949667669357	-0.0420015941152689	G1	aneuploid	Malignant	YES	-0.182284278948838	-0.02466564970314	0.0208600536079679	0.0208600536079679	High	0.635080273992513	2143	19.7342772288599	2
P4T-E-CACATAGCATTCGACA	All	24793	4664	P4T	Epithelial	0.0510224660186343	0	-0.0278439646643252	-0.0540753286367056	G1	aneuploid	Malignant	YES	-0.221611647232945	-0.0537665436831869	0.033994153232722	0.033994153232722	High	1.46743198817301	4664	14.9196956327612	2
P4T-E-CACATTTGTAGCTAAA	All	11235	1875	P4T	Epithelial	0.012283044058745	0	-0.0572789070446908	-0.0914148862475235	G1	aneuploid	Malignant	YES	-0.201919876662926	-0.0795632256101187	0.0732334680368237	0.0732334680368237	High	0.664969886142207	1875	20.0495763852138	2
P4T-E-CACTCCAGTCAGAGGT	All	14854	3314	P4T	Epithelial	6.73219334859297e-05	0	-0.0201708535785969	-0.0218842442493594	G1	aneuploid	Malignant	YES	-0.467566486640295	-0.0633654614504475	-0.00346746317762166	-0.00346746317762166	High	0.87916890865655	3314	13.3197659597212	3
P4T-E-CACTCCATCCCAGGTG	All	4968	1727	P4T	Epithelial	0.0819243156199678	0	-0.0687591176841714	-0.0930355560568556	G1	aneuploid	Malignant	YES	-0.221826601745702	0.158986602417347	0.0419824574102114	0.0419824574102114	High	0.294042758732041	1727	17.2875626128829	2
P4T-E-CAGATCAAGATGTCGG	All	36260	5513	P4T	Epithelial	0.0640650854936569	0	0.00604068486620757	-0.00967648181897826	S	aneuploid	Malignant	YES	-0.30297750498942	-0.114261380705346	0.00756879924907725	0.00756879924907725	High	2.14613333969884	5513	13.6285580113738	2
P4T-E-CAGCCGAGTGCACGAA	All	10003	2273	P4T	Epithelial	0.000299910026991902	0	0.102461643969555	0.528075344165621	G2M	aneuploid	Malignant	YES	-0.297469653357543	0.0672695277730978	0.0119509624063064	0.0119509624063064	High	0.592051069967111	2273	13.9232780444462	3
P4T-E-CAGCGACGTAAGGGAA	All	26847	5361	P4T	Epithelial	0.0184378142809252	0	0.0013527967039639	-0.0338775289049366	S	aneuploid	Malignant	YES	-0.114239752114789	-0.0676257675857393	-0.0425471414385518	-0.0425471414385518	Low	1.58900280669869	5361	12.5937215465786	2
P4T-E-CATCCACTCCTCCTAG	All	16609	3855	P4T	Epithelial	0.0350412426997411	0	-0.0984064868294761	-0.091269942484184	G1	aneuploid	Malignant	YES	-0.0973674533648356	0.0262716822286674	-0.028577513216028	-0.028577513216028	Low	0.983042709295586	3855	14.7001363091083	2
P4T-E-CATGACAAGTTGCAGG	All	37647	5803	P4T	Epithelial	0.117937684277632	0	-0.00334227657779446	-0.0241419284037602	G1	aneuploid	Malignant	YES	-0.152337052009935	-0.0735840566056331	-0.0336324214738808	-0.0336324214738808	Low	2.22822619524661	5803	12.8607907877378	2
P4T-E-CATGCCTAGATATGGT	All	14702	4709	P4T	Epithelial	0.0337369065433274	0	0.180026979612468	0.773367397746247	G2M	aneuploid	Malignant	YES	-0.398200538232003	-0.197894695933685	-0.067933858573222	-0.067933858573222	Low	0.870172431336246	4709	13.7871279988135	3
P4T-E-CCACGGACAATCTGCA	All	22226	5035	P4T	Epithelial	0.137856564384055	0	0.148668103889705	0.204273757263748	G2M	aneuploid	Malignant	YES	-0.308925005175843	-0.0404914087233187	-0.0575385303046175	-0.0575385303046175	Low	1.31549805869129	5035	11.7624351630397	3
P4T-E-CCCTCCTTCGTCGTTC	All	20548	4349	P4T	Epithelial	0.0934397508273311	0	0.0887964173180652	-0.0107217554008321	S	aneuploid	Malignant	YES	-0.277089816903242	-0.147247544477255	-0.0455483662325704	-0.0455483662325704	Low	1.2161816840632	4349	13.0829619328852	3
P4T-E-CCGGTAGCAGCTCCGA	All	36248	5672	P4T	Epithelial	0.0758938424188921	0	-0.0829179515567618	-0.0934232125672059	G1	aneuploid	Malignant	YES	-0.0968967952367743	0.945503637668908	-0.0518089063330536	-0.0518089063330536	Low	2.14542309148934	5672	6.27526595597637	1
P4T-E-CCGTTCATCAGCGACC	All	33973	5554	P4T	Epithelial	0.125040473317046	0	0.068190381548981	0.272469255248742	G2M	aneuploid	Malignant	YES	-0.243369484262578	-0.113291076519808	-0.00353770849558017	-0.00353770849558017	High	2.01077186843874	5554	12.4256823829797	3
P4T-E-CCTAAAGTCCAGAGGA	All	26205	5971	P4T	Epithelial	0.035069643197863	0	0.00805960448883178	0.640749089078191	G2M	aneuploid	Malignant	YES	-0.177611387961364	-0.185398560679435	-0.093684298950921	-0.093684298950921	Low	1.55100452749057	5971	13.5913270264745	3
P4T-E-CCTACACGTGTTCGAT	All	10588	1809	P4T	Epithelial	9.44465432565168e-05	0	-0.0186474377253987	-0.0757975935433299	G1	aneuploid	Malignant	YES	-0.260205515842193	0.00597189468509877	0.0248100085819833	0.0248100085819833	High	0.626675670180123	1809	19.7415381925807	2
P4T-E-CCTACCAAGAACAACT	All	8925	2677	P4T	Epithelial	0.106666666666667	0	-0.0930104928644481	-0.05569071318098	G1	aneuploid	Malignant	YES	-0.10446927555372	-0.112477388070748	0.00424439677384414	0.00424439677384414	High	0.528247105813903	2677	11.706808348846	3
P4T-E-CCTAGCTTCCTCCTAG	All	6344	1464	P4T	Epithelial	0.000157629255989912	0	-0.0238788811729537	-0.0696763719272327	G1	aneuploid	Malignant	YES	-0.350308322255317	0.0233593047786776	0.0530270232219977	0.0530270232219977	High	0.375484553421109	1464	12.8604304228482	2
P4T-E-CCTTCGATCGGTTCGG	All	12941	1794	P4T	Epithelial	0.000309095124024419	0	-0.0539928933207393	-0.036355527756827	G1	aneuploid	Malignant	YES	-0.191518740873118	0.0664146791412667	0.0235263879751444	0.0235263879751444	High	0.765943506592461	1794	19.8206406145518	2
P4T-E-CGAATGTAGCTAAGAT	All	18238	4100	P4T	Epithelial	0.0291150345432613	0	-0.0440397352158563	-0.0850473052539911	G1	aneuploid	Malignant	YES	-0.0796756553301974	-0.033044775832032	0.00698252623725457	0.00698252623725457	High	1.0794589037349	4100	15.5393324696717	2
P4T-E-CGAATGTGTAGCTAAA	All	12553	3066	P4T	Epithelial	0.00207121803552936	0	-0.0211238219647756	0.0768857799097799	G2M	aneuploid	Malignant	YES	-0.377976023592999	-0.0537667905724653	-0.00284457838212391	-0.00284457838212391	High	0.742978814485369	3066	14.6508386743368	2
P4T-E-CGACCTTGTCGACTGC	All	53816	6727	P4T	Epithelial	0.0297309350379069	0	0.229550581697607	0.299004760282557	G2M	aneuploid	Malignant	YES	-0.341679230871678	-0.133948432613927	-0.0695805477156877	-0.0695805477156877	Low	3.18522647019395	6727	13.4986613259422	3
P4T-E-CGAGAAGCATGAGCGA	All	10601	2612	P4T	Epithelial	0.00848976511649844	0	0.0750495894401346	0.0817290656234764	G2M	aneuploid	Malignant	YES	-0.36052245972141	-0.0408383392436543	0.016216927623065	0.016216927623065	High	0.627445105740412	2612	13.4797749361576	3
P4T-E-CGAGAAGGTAATCGTC	All	32190	5293	P4T	Epithelial	0.115998757378068	0	0.162369050625256	0.00327472481381966	S	aneuploid	Malignant	YES	-0.194283101003086	-0.108765901981457	-0.00286337397455939	-0.00286337397455939	High	1.90524082197754	5293	14.65078771116	2
P4T-E-CGAGCACAGAAACGAG	All	13228	3231	P4T	Epithelial	0.028500151194436	0	-0.0267908721717768	-0.0604408842090602	G1	aneuploid	Malignant	YES	-0.218634462030314	-0.0659526481635669	0.0752823953655039	0.0752823953655039	High	0.782930276269614	3231	14.6580967463844	2
P4T-E-CGATCGGTCTGTGCAA	All	29211	4488	P4T	Epithelial	0.00116394508917873	0	0.332765769845244	0.0591462966102783	S	aneuploid	Malignant	YES	-0.204108970097513	-0.0674430269418261	-0.0127082921208545	-0.0127082921208545	Low	1.72892170396974	4488	12.7245191810503	2
P4T-E-CGATTGAAGCTCCTCT	All	35875	5036	P4T	Epithelial	0.0476376306620209	0	-0.0488364632518788	-0.0831773410986573	G1	aneuploid	Malignant	YES	-0.176163960952191	-0.130277710005996	-0.0331866275445588	-0.0331866275445588	Low	2.12334620964412	5036	12.7020126006814	2
P4T-E-CGCGGTAGTTGGTTTG	All	23178	4785	P4T	Epithelial	0.000345154888256105	0	0.162852551031247	0.55292471648705	G2M	aneuploid	Malignant	YES	-0.314533472843146	-0.147560592083676	-0.0153400185248677	-0.0153400185248677	Low	1.37184441664478	4785	13.9014489341262	3
P4T-E-CGCGGTATCTTACCGC	All	25224	4733	P4T	Epithelial	0.0454725658103394	0	-0.0468375360640174	-0.0803576201401311	G1	aneuploid	Malignant	YES	-0.165126170057106	-0.131384322645789	0.0460569574887086	0.0460569574887086	High	1.49294173636413	4733	13.462554317357	2
P4T-E-CGCGTTTTCGGTCTAA	All	31322	5628	P4T	Epithelial	0.0775493263520848	0	0.156612980720406	0.299754329527897	G2M	aneuploid	Malignant	YES	-0.27994657721858	-0.155418105139881	-0.0585546805634135	-0.0585546805634135	Low	1.85386620149054	5628	13.6235653647182	3
P4T-E-CGCTATCAGCGCTTAT	All	17628	4273	P4T	Epithelial	0.0162241887905605	0	-0.0239082754512634	-0.0329321743826404	G1	aneuploid	Malignant	YES	-0.163783655031567	-0.105682049882693	-0.0504085235192468	-0.0504085235192468	Low	1.0433546197521	4273	16.9923335204318	2
P4T-E-CGCTATCCATGAAGTA	All	19036	3873	P4T	Epithelial	0.127390208026896	0	0.200667665218531	0.110072350061487	S	aneuploid	Malignant	YES	-0.354671533009496	-0.120998685047221	0.0585652008428997	0.0585652008428997	High	1.12669040966649	3873	11.9806621261453	2
P4T-E-CGCTTCATCGAATGGG	All	21863	5289	P4T	Epithelial	0.0196679321227645	0	-0.101356792874315	-0.136889317476391	G1	aneuploid	Malignant	YES	-0.116224870671461	-0.187305377761401	-0.058726248424271	-0.058726248424271	Low	1.29401305035399	5289	10.4040677098235	2
P4T-E-CGGACGTTCTTAACCT	All	23920	3788	P4T	Epithelial	0.0209866220735786	0	-0.0722886470631405	-0.0886551991961399	G1	aneuploid	Malignant	YES	-0.0481936708826312	-0.107875096963365	0.117455462067817	0.117455462067817	High	1.41576143093205	3788	20.4438134845346	2
P4T-E-CGGAGCTGTAACGACG	All	8009	2686	P4T	Epithelial	0.000249719066050693	0	0.266850832662001	0.596486698116749	G2M	aneuploid	Malignant	YES	-0.384460042487026	-0.129614998017372	0.00243367940739952	0.00243367940739952	High	0.474031492488913	2686	13.980691788712	3
P4T-E-CGGAGTCGTAGGCATG	All	27417	4876	P4T	Epithelial	0.0363642995221943	0	0.352661730783505	0.0228164707618504	S	aneuploid	Malignant	YES	-0.131228572795506	-0.139206737958551	-0.0318793450139507	-0.0318793450139507	Low	1.62273959664983	4876	11.9335491632416	3
P4T-E-CGTCACTGTAAATGAC	All	39389	5970	P4T	Epithelial	0.0562593617507426	0	0.029323378971062	-0.0481948929285864	S	aneuploid	Malignant	YES	-0.299362661211689	-0.0776676044831327	-0.0506162610281493	-0.0506162610281493	Low	2.33133056032536	5970	14.6338913827262	2
P4T-E-CGTCAGGTCTGCGACG	All	27366	4912	P4T	Epithelial	0.0738142220273332	0	0.0351609068238137	0.302914942213932	G2M	aneuploid	Malignant	YES	-0.290974975379536	-0.143549963424257	-0.0467258028398187	-0.0467258028398187	Low	1.61972104175947	4912	13.5446923778531	3
P4T-E-CGTCCATAGATATGGT	All	27893	6409	P4T	Epithelial	0.0352418169433191	0	0.137275082822112	0.727704878429341	G2M	aneuploid	Malignant	YES	-0.113292566326787	-0.15198455647024	-0.104554517887677	-0.104554517887677	Low	1.65091277562658	6409	13.6444446738549	3
P4T-E-CGTGAGCTCCCAACGG	All	11439	3069	P4T	Epithelial	0.001311303435615	0	0.136044152189804	0.405174025417983	G2M	aneuploid	Malignant	YES	-0.153616123226749	-0.0131816047357621	0.0425285790832232	0.0425285790832232	High	0.677044105703667	3069	13.7024921336282	3
P4T-E-CGTGTCTTCCTTAATC	All	30445	5477	P4T	Epithelial	0.0361307275414682	0	-0.0692182042328168	0.197552695944461	G2M	aneuploid	Malignant	YES	-0.253469725484352	-0.132967557370596	-0.0336487522512199	-0.0336487522512199	Low	1.80195889484642	5477	13.5177086724196	3
P4T-E-CGTTAGAAGAGGTAGA	All	22995	4393	P4T	Epithelial	0.0506196999347684	0	-0.0826392606423842	0.00290490399615792	G2M	aneuploid	Malignant	YES	-0.200212458937992	-0.0488277593659543	-0.0287111003418724	-0.0287111003418724	Low	1.36101313144994	4393	12.9578677254042	3
P4T-E-CTAACTTTCCAAACTG	All	44219	6927	P4T	Epithelial	0.0486216332345824	0	0.210384114537811	0.867645596519214	G2M	aneuploid	Malignant	YES	-0.297653051051179	-0.155949740530197	-0.0711777372290868	-0.0711777372290868	Low	2.61720546464817	6927	13.9023090709417	3
P4T-E-CTAAGACAGTACGTTC	All	9738	3083	P4T	Epithelial	0.0351201478743068	0	0.0180980429927824	-0.0224494507656459	S	aneuploid	Malignant	YES	-0.129756419340797	-0.119557333077464	-0.0111458403679745	-0.0111458403679745	High	0.576366422007371	3083	8.94771020987641	1
P4T-E-CTACACCAGCGTAGTG	All	7052	2627	P4T	Epithelial	0.0431083380601248	0	-0.0957547586773274	-0.0583144502306502	G1	aneuploid	Malignant	YES	0.128646347537247	-0.129343147225906	0.00125097230837824	0.00125097230837824	High	0.417389197781472	2627	12.5319581768604	2
P4T-E-CTAGCCTAGACTAGAT	All	34744	5923	P4T	Epithelial	0.0236299792769975	0	0.0778480818082956	0.333590091788669	G2M	aneuploid	Malignant	YES	-0.305844137148064	-0.10284221140423	-0.0645438551168941	-0.0645438551168941	Low	2.05640531589896	5923	13.4449372832284	3
P4T-E-CTAGCCTGTAATCGTC	All	19029	4045	P4T	Epithelial	0.0516054443218246	0	0.0108785348442616	-0.0654635388483435	S	aneuploid	Malignant	YES	-0.197260262680957	-0.0883893693426755	-0.0302806651954607	-0.0302806651954607	Low	1.12627609821095	4045	16.0134262740886	2
P4T-E-CTAGCCTTCGCAAACT	All	15047	3696	P4T	Epithelial	0.0533661194922576	0	-0.108113971004238	-0.0350078697842094	G1	aneuploid	Malignant	YES	-0.0606267270399813	-0.0834507612406853	-0.0281064835376029	-0.0281064835376029	Low	0.890592067359305	3696	9.17326416816689	1
P4T-E-CTAGTGAGTCTCACCT	All	20235	4000	P4T	Epithelial	0.0784284655300222	0	0.16806414781287	0.180596026015897	G2M	aneuploid	Malignant	YES	-0.261799096944499	-0.129385363775902	-0.0329091805891092	-0.0329091805891092	Low	1.19765604326547	4000	16.6923246978577	2
P4T-E-CTAGTGAGTCTCCATC	All	48126	5769	P4T	Epithelial	0.0301084652786436	0	-0.0836900724006646	-0.0691674036211537	G1	aneuploid	Malignant	YES	-0.00745492979058587	-0.133096198744745	-0.0315260812918809	-0.0315260812918809	Low	2.84845044419046	5769	17.7276865806112	2
P4T-E-CTAGTGAGTGGTCTCG	All	15642	3214	P4T	Epithelial	0.000127860887354558	0	0.15188002960728	0.0198763604201532	S	aneuploid	Malignant	YES	-0.407711358297096	-0.0107018961564076	0.0320967963722624	0.0320967963722624	High	0.925808541080231	3214	13.4769761130797	3
P4T-E-CTCGAAAAGTGGGATC	All	25288	4696	P4T	Epithelial	0.027167035748181	0	0.0228785032011152	0.0876299095189695	G2M	aneuploid	Malignant	YES	-0.139904589230836	-0.127371790183683	-0.0355564732840242	-0.0355564732840242	Low	1.49672972681479	4696	11.865084414932	3
P4T-E-CTCGGGACAACGATCT	All	16416	4430	P4T	Epithelial	0.108979044834308	0	0.004334416614488	0.311861333507124	G2M	aneuploid	Malignant	YES	-0.183444319091329	-0.162073905400651	-0.0504149640993309	-0.0504149640993309	Low	0.971619550592832	4430	13.4792385878077	3
P4T-E-CTCGGGACATTCACTT	All	28718	5159	P4T	Epithelial	0.0641409568911484	0	-0.00733895599691142	-0.0412576063095121	G1	aneuploid	Malignant	YES	-0.0412459771866219	-0.144521918590492	-0.0465627033890816	-0.0465627033890816	Low	1.69974234002954	5159	12.8680099776283	2
P4T-E-CTCGTACCAGACAAAT	All	29298	5204	P4T	Epithelial	0.0796641408969896	0	0.0512163878669822	-0.0340040627056017	S	aneuploid	Malignant	YES	-0.334886499933672	-0.106137799512092	-0.0246455439467932	-0.0246455439467932	Low	1.7340710034886	5204	11.3369206964379	3
P4T-E-CTGAAACAGCCACTAT	All	6991	1921	P4T	Epithelial	0.000286082105564297	0	-0.0781679475459582	-0.0691543405506627	G1	aneuploid	Malignant	YES	-0.280898844288187	-0.006006964755047	0.0416513698546975	0.0416513698546975	High	0.413778769383193	1921	18.4626506789833	2
P4T-E-CTGAAGTGTCGATTGT	All	51807	6574	P4T	Epithelial	0.0218117242843631	0	0.0186617152284318	0.246629881332323	G2M	aneuploid	Malignant	YES	-0.222355535005362	0.603361110442128	-0.0480196290770912	-0.0480196290770912	Low	3.06631908245388	6574	6.59844299784117	1
P4T-E-CTGATCCAGGATGCGT	All	10430	2717	P4T	Epithelial	9.58772770853308e-05	0	0.0440063377001163	-0.0429344019625361	S	aneuploid	Malignant	YES	-0.295256038427681	-0.0987382048476783	0.0608960625060147	0.0608960625060147	High	0.617324068755071	2717	15.111676638458	2
P4T-E-CTGCCTAAGAATCTCC	All	11891	2832	P4T	Epithelial	0.00109326381296779	0	0.022415345267437	0.386487332750118	G2M	aneuploid	Malignant	YES	-0.322030250224336	-0.0473492912383804	0.00992372421936328	0.00992372421936328	High	0.703796788261414	2832	13.7073408216418	3
P4T-E-CTGCCTACAACACCCG	All	13452	3624	P4T	Epithelial	0.0257210823669343	0	-0.0405016380339496	-0.0763049854535225	G1	aneuploid	Malignant	YES	-0.0380100228524066	-0.0168951332193086	0.0161897614923307	0.0161897614923307	High	0.796188242846904	3624	11.250229624477	3
P4T-E-CTGCTGTTCCCTAACC	All	15253	3507	P4T	Epithelial	0.031600340916541	0	-0.0631879840186039	-0.0808115138622659	G1	aneuploid	Malignant	YES	-0.0951230061367349	-0.0663934065625977	-0.0224929222804957	-0.0224929222804957	Low	0.902784661622348	3507	12.0013826100305	2
P4T-E-CTGGTCTTCCTCATTA	All	26326	5687	P4T	Epithelial	0.062105902909671	0	0.126515774015804	0.320587378633627	G2M	aneuploid	Malignant	YES	-0.218717057293756	0.250317299406094	-0.0732625885844869	-0.0732625885844869	Low	1.55816619693634	5687	12.4799710908547	3
P4T-E-CTGTTTAAGTCATGCT	All	34905	5404	P4T	Epithelial	0.0550923936398797	0	-0.0845322842998323	-0.108163964965238	G1	aneuploid	Malignant	YES	-0.215980073254843	-0.085801460694729	-0.0139884304938358	-0.0139884304938358	Low	2.06593447937639	5404	14.6248677799019	2
P4T-E-CTTCTCTCACAGACAG	All	21106	5181	P4T	Epithelial	0.0690798824978679	0	-0.00189014299702056	-0.0483354744186705	G1	aneuploid	Malignant	YES	-0.0404665283892194	-0.160747875664237	-0.0104092312096503	-0.0104092312096503	High	1.24920822580484	5181	10.8548720148525	2
P4T-E-CTTTGCGCAGCCACCA	All	27090	5637	P4T	Epithelial	0.0517165005537099	0	0.166529767350314	0.624721086327343	G2M	aneuploid	Malignant	YES	-0.231133197083127	-0.115791513071304	-0.0420398121480577	-0.0420398121480577	Low	1.60338533294102	5637	13.7613651814746	3
P4T-E-GAAACTCGTTGTGGAG	All	10833	3198	P4T	Epithelial	0	0	0.231841524462864	0.394188366919616	G2M	aneuploid	Malignant	YES	-0.368953837336857	-0.152353171778335	-0.014926404596703	-0.014926404596703	Low	0.641176571124034	3198	13.8454491469561	3
P4T-E-GAAACTCTCATCTGCC	All	25282	3986	P4T	Epithelial	0.0811644648366427	0	-0.0327405027748432	0.0501232135622331	G2M	aneuploid	Malignant	YES	0.0634509999588131	0.00356612714520732	0.0329631085272893	0.0329631085272893	High	1.49637460271004	3986	19.6579909603652	2
P4T-E-GAAATGAAGATGTGTA	All	39646	6458	P4T	Epithelial	0.0686828431619836	0	0.424433190983733	0.0348964742032246	S	aneuploid	Malignant	YES	-0.311347767971065	-0.153147597804134	-0.0780100326638867	-0.0780100326638867	Low	2.34654170947877	6458	11.4141161641642	2
P4T-E-GAACATCGTAACGTTC	All	18459	4292	P4T	Epithelial	0.0297415894685519	0	-0.0529523419840474	-0.0850160583423719	G1	aneuploid	Malignant	YES	-0.320383835522922	-0.152304915812456	-0.0315401033547095	-0.0315401033547095	Low	1.09253930825981	4292	12.0294198427847	2
P4T-E-GAACCTAGTGTAATGA	All	28423	6025	P4T	Epithelial	0.0450691341519192	0	0.182717716419815	0.21478664215381	G2M	aneuploid	Malignant	YES	-0.242529797449778	-0.136309295451272	-0.0538944981583665	-0.0538944981583665	Low	1.68228207154606	6025	8.96310205723888	1
P4T-E-GACACGCTCGCGGATC	All	19077	4721	P4T	Epithelial	0.0209676573884783	0	-0.0956685135443506	-0.0970063234770928	G1	aneuploid	Malignant	YES	-0.258057590089147	-0.105823631243752	-0.0570736040994023	-0.0570736040994023	Low	1.12911709104894	4721	10.7324632824404	2
P4T-E-GACTAACAGTTACCCA	All	50045	6533	P4T	Epithelial	0.040043960435608	0	0.184038531260646	0.100119959574093	S	aneuploid	Malignant	YES	-0.349924990204552	-0.133957775640218	-0.0655107865776309	-0.0655107865776309	Low	2.9620309703593	6533	13.4696145297172	3
P4T-E-GAGCAGACAGGACCCT	All	12520	3025	P4T	Epithelial	0.0242012779552716	0	-0.0393199228312028	-0.0996228015241228	G1	aneuploid	Malignant	YES	-0.00312716568762123	-0.114369617533087	-0.0204997040137739	-0.0204997040137739	Low	0.741025631909251	3025	19.817506234555	2
P4T-E-GAGTCCGGTTTGTTGG	All	4857	1564	P4T	Epithelial	0.127444924850731	0	-0.0985366967757904	0.0524935097244837	G2M	aneuploid	Malignant	YES	0.184904949837733	-0.0870234485911582	0.0418894553475281	0.0418894553475281	High	0.287472962794188	1564	10.7440984593651	2
P4T-E-GATCAGTAGTCAAGCG	All	58928	6882	P4T	Epithelial	0.0395058376323649	0	0.115681671320562	0.455421726758411	G2M	aneuploid	Malignant	YES	-0.271821688461945	-0.156937449251447	-0.0281432415839742	-0.0281432415839742	Low	3.48779220743996	6882	13.7665350459546	3
P4T-E-GATCGCGGTGGACGAT	All	34133	6100	P4T	Epithelial	0.0613482553540562	0	0.15435476736499	0.458208698869006	G2M	aneuploid	Malignant	YES	-0.31835718798292	-0.14277856148524	-0.069746660489773	-0.069746660489773	Low	2.02024184456537	6100	13.7771800529671	3
P4T-E-GATGAAAGTCACCCAG	All	22499	3483	P4T	Epithelial	4.44464198408818e-05	0	-0.046344957304955	-0.0832037901017843	G1	aneuploid	Malignant	YES	-0.234744200977907	-0.111906969774729	-0.0169750061761315	-0.0169750061761315	Low	1.33165620545737	3483	17.2836906305645	2
P4T-E-GATGAGGAGAGTTGGC	All	26919	4814	P4T	Epithelial	0.0364426613172852	0	-0.0466221520700679	-0.0717097052408076	G1	aneuploid	Malignant	YES	-0.396774173090002	-0.0800852913025977	-0.0160977298139635	-0.0160977298139635	Low	1.59326429595568	4814	15.3219968115154	2
P4T-E-GATGAGGAGTCATGCT	All	16304	4143	P4T	Epithelial	0.0273552502453386	0	-0.035231524186681	-0.0148180320298511	G1	aneuploid	Malignant	YES	-0.152627646499574	-0.15314429777914	-0.00789001510698492	-0.00789001510698492	High	0.964990567304187	4143	11.2433469920913	2
P4T-E-GATGAGGAGTTGCAGG	All	13687	3877	P4T	Epithelial	0.037334697157887	0	-0.0294684358185521	-0.0954373180380513	G1	aneuploid	Malignant	YES	0.0591980523518173	-0.1532686757009	-0.0275927115245378	-0.0275927115245378	Low	0.8100972702829	3877	8.82645522157829	1
P4T-E-GATGAGGGTAAGGGCT	All	27903	4800	P4T	Epithelial	0.0511772927642189	0	-0.0880199020962667	-0.073314741864926	G1	aneuploid	Malignant	YES	-0.320171068368237	-0.0400431275445252	-0.0332789969327934	-0.0332789969327934	Low	1.65150464913449	4800	12.0518289813581	2
P4T-E-GCAATCACAAGTACCT	All	11667	3379	P4T	Epithelial	0.170823690751693	0	0.213146894631908	-0.0411427039222649	S	aneuploid	Malignant	YES	-0.329310566559349	-0.0623981310948566	-0.0168170437058243	-0.0168170437058243	Low	0.690538821684123	3379	13.517050927198	3
P4T-E-GCACTCTAGAAACCTA	All	38828	4789	P4T	Epithelial	0.0382713505717523	0	-0.0941239891805053	-0.112048310306962	G1	aneuploid	Malignant	YES	-0.15504399690555	-0.113780933929789	-0.00134725316174433	-0.00134725316174433	High	2.29812645653134	4789	19.8867591115169	2
P4T-E-GCAGCCAGTGATAAGT	All	20492	4593	P4T	Epithelial	0.064366582080812	0	0.000313647791360117	-0.0211405421760013	S	aneuploid	Malignant	YES	-0.324437120254001	-0.150448378865826	-0.0166642339835053	-0.0166642339835053	Low	1.21286719241888	4593	10.1956781697659	2
P4T-E-GCAGCCAGTTAGTGGG	All	11602	3607	P4T	Epithelial	0.127650405102569	0	0.253939524159188	0.183220756610684	S	aneuploid	Malignant	YES	-0.34997353852216	-0.031896087638157	-0.0268486604598133	-0.0268486604598133	Low	0.686691643882678	3607	13.6020185331337	3
P4T-E-GCAGTTAAGGGTGTGT	All	33518	4547	P4T	Epithelial	0.054388686675816	0	-0.0565483992441183	-0.0593993442746494	G1	aneuploid	Malignant	YES	-0.0940015297324321	-0.0651274725364306	-0.00507932391252072	-0.00507932391252072	High	1.98384162382861	4547	20.0279038004476	2
P4T-E-GCAGTTAGTGACGCCT	All	42382	5323	P4T	Epithelial	0.0461044783162663	0	-0.0966605264256152	-0.110736085520124	G1	aneuploid	Malignant	YES	-0.241200762888015	-0.0980017346479472	-0.0167573850364427	-0.0167573850364427	Low	2.50847830124424	5323	19.7192669665817	2
P4T-E-GCATACATCAACACTG	All	28250	5407	P4T	Epithelial	0.0434690265486726	0	0.107814908372721	0.371798016409423	G2M	aneuploid	Malignant	YES	-0.324045603890952	-0.135613209190869	-0.0584410897541351	-0.0584410897541351	Low	1.67204265985913	5407	13.7606877013554	3
P4T-E-GCATGCGCACGCGAAA	All	20073	4494	P4T	Epithelial	0.0169381756588452	0	0.108941187446239	0.377051611714729	G2M	aneuploid	Malignant	YES	-0.456136693113519	-0.151653276447168	-0.0583918214511424	-0.0583918214511424	Low	1.18806769243725	4494	13.8109258645619	3
P4T-E-GCCTCTAAGCTGATAA	All	41212	6186	P4T	Epithelial	0.0765311074444337	0	0.0977773073661321	0.274040581071812	G2M	aneuploid	Malignant	YES	-0.119104873363735	-0.111291158544888	-0.0409506407934334	-0.0409506407934334	Low	2.43922910081821	6186	13.180538454797	3
P4T-E-GCGACCACACCCTATC	All	9095	2172	P4T	Epithelial	0.000659703133589885	0	-0.0427948727570096	-0.0801524426478383	G1	aneuploid	Malignant	YES	-0.299428570777041	-0.087682609557123	0.0594512465103856	0.0594512465103856	High	0.538308955448453	2172	13.4430039453434	3
P4T-E-GCGAGAACATGTAAGA	All	17622	4436	P4T	Epithelial	0.0230393825899444	0	-0.0395664375472688	-0.0770711262968465	G1	aneuploid	Malignant	YES	-0.244522878512712	-0.0845717398611379	-0.0047817398687842	-0.0047817398687842	High	1.04299949564735	4436	12.011895817315	2
P4T-E-GCTCCTAAGATCCGAG	All	19843	4063	P4T	Epithelial	0.00125989013758	0	0.399941009704641	0.0882789458057947	S	aneuploid	Malignant	YES	-0.335627373528077	-0.0962428276973422	-0.0251463370055956	-0.0251463370055956	Low	1.17445460175521	4063	13.622457046675	3
P4T-E-GCTGCTTGTCAGAATA	All	9973	2836	P4T	Epithelial	0.0824225408603229	0	-0.0441459237892692	0.124953589926539	G2M	aneuploid	Malignant	YES	-0.25792168090937	-0.114537631518074	-0.00525321500397795	-0.00525321500397795	High	0.590275449443367	2836	12.5336011495391	2
P4T-E-GGACAGAAGCTCCCAG	All	11511	3458	P4T	Epithelial	0.151507253931022	0	-0.079680745025406	-0.0607915550573688	G1	aneuploid	Malignant	YES	0.179897649419574	0.730298716131021	-0.0368879946764827	-0.0368879946764827	Low	0.681305594960654	3458	2.64895943221618	1
P4T-E-GGACGTCCACCTATCC	All	18201	3801	P4T	Epithelial	0.0759848359980221	0	0.0949956355622306	0.0790608602493919	S	aneuploid	Malignant	YES	-0.245507765127858	-0.0802491832333335	-0.0186462175712304	-0.0186462175712304	Low	1.07726897175561	3801	12.6537574653964	3
P4T-E-GGATTACAGGCGACAT	All	48262	5567	P4T	Epithelial	0.0270813476441092	0	-0.068742791624849	-0.0604884216644364	G1	aneuploid	Malignant	YES	-0.25836068438275	-0.0511712766385534	-0.0113157633736748	-0.0113157633736748	High	2.8564999238981	5567	14.6507795181415	2
P4T-E-GGATTACCAAGTACCT	All	41982	6197	P4T	Epithelial	0.139178695631461	0	0.224426074574861	0.101948925339669	S	aneuploid	Malignant	YES	-0.278028199792434	-0.108897280393141	-0.0408695256492327	-0.0408695256492327	Low	2.48480336092765	6197	13.1913689027169	3
P4T-E-GGCGACTCAGATCCAT	All	17070	3796	P4T	Epithelial	0.00410076157000586	0	0.405606279399531	0.0678828846104562	S	aneuploid	Malignant	YES	-0.187523477337745	-0.0829886089840784	0.0128143009794614	0.0128143009794614	High	1.01032807801046	3796	13.5659916324494	3
P4T-E-GGCTCGACAAGTCTGT	All	26714	4411	P4T	Epithelial	0.00351875421127499	0	0.38260446389838	0.183991878070869	S	aneuploid	Malignant	YES	-0.386379971277539	-0.0652192150256708	0.00157764214089205	0.00157764214089205	High	1.58113088904343	4411	16.7772016707369	2
P4T-E-GGCTGGTGTTCACGGC	All	32150	5793	P4T	Epithelial	0.0339346811819596	0	-0.107269577744113	-0.0877854259063363	G1	aneuploid	Malignant	YES	-0.202437420206306	0.856851870680934	-0.0735548590351799	-0.0735548590351799	Low	1.90287332794588	5793	1.63700472976235	1
P4T-E-GGGAGATAGGCAATTA	All	4670	1415	P4T	Epithelial	0.0019271948608137	0	-0.0362638964181191	0.102827723081875	G2M	aneuploid	Malignant	YES	-0.189510364704314	-0.0860655546356811	0.0515682156292907	0.0515682156292907	High	0.276404928196182	1415	19.7488439868711	2
P4T-E-GGGATGAGTTTGACAC	All	24385	4317	P4T	Epithelial	0.0921468115644864	0	-0.0534417343080885	0.010624688366473	G2M	aneuploid	Malignant	YES	-0.134925822359489	-0.0624827195201675	-0.0353226342320753	-0.0353226342320753	Low	1.44328354905009	4317	12.6963011027871	2
P4T-E-GGGTTGCAGATGGCGT	All	24505	5038	P4T	Epithelial	0.0662313813507447	0	0.255579481215737	-0.0348963439680345	S	aneuploid	Malignant	YES	-0.282311198285089	-0.12555802565925	-0.0324062415197894	-0.0324062415197894	Low	1.45038603114506	5038	11.6275504244361	3
P4T-E-GGTATTGAGAGGGATA	All	23910	5284	P4T	Epithelial	0.090004182350481	0	0.123309453724305	0.234659878081792	G2M	aneuploid	Malignant	YES	-0.14172258284259	-0.0903533719052694	-0.000214446209238869	-0.000214446209238869	High	1.41516955742414	5284	7.96685935159583	1
P4T-E-GGTATTGCAGTTCATG	All	18485	3888	P4T	Epithelial	0.0264538815255613	0	-0.0916581748745705	-0.0449835594779812	G1	aneuploid	Malignant	YES	0.0184974528397244	-0.07776334261922	0.0386149939528044	0.0386149939528044	High	1.09407817938039	3888	15.879518195442	2
P4T-E-GGTATTGTCTAAGCCA	All	15676	3439	P4T	Epithelial	0.00095687675427405	0	0.0457883770718102	0.103506703463963	G2M	aneuploid	Malignant	YES	-0.194230418553564	-0.123931833839712	0.0183599853051422	0.0183599853051422	High	0.927820911007141	3439	14.6769017121133	2
P4T-E-GGTGCGTGTGGTACAG	All	44653	6125	P4T	Epithelial	0.0734777058652274	0	0.0612327675752965	0.078959364115584	G2M	aneuploid	Malignant	YES	-0.381510121720409	-0.143245974555069	-0.0550310106806157	-0.0550310106806157	Low	2.64289277489167	6125	12.3950276072405	3
P4T-E-GGTGTTATCTTTAGGG	All	8362	2555	P4T	Epithelial	0.0637407318823248	0	0.113819646449106	0.0184590887026567	S	aneuploid	Malignant	YES	0.0193453369008035	0.910484818403734	0.0613957417031501	0.0613957417031501	High	0.494924627318303	2555	3.22518203259557	1
P4T-E-GTACGTACATCGGACC	All	13193	2286	P4T	Epithelial	7.57977715455166e-05	0	-0.0580776740379236	-0.0826528546246599	G1	aneuploid	Malignant	YES	-0.195173854889292	-0.0135290500091729	0.0159772611497245	0.0159772611497245	High	0.780858718991912	2286	17.2863463317991	2
P4T-E-GTACTTTCACCACCAG	All	22490	4039	P4T	Epithelial	0.0922632281013784	0	0.0704975733193125	0.0425805526187795	S	aneuploid	Malignant	YES	-0.215676148747592	-0.107761606931772	-0.0307388466311383	-0.0307388466311383	Low	1.33112351930024	4039	11.9304947296501	3
P4T-E-GTCACGGGTCGCGGTT	All	10057	2106	P4T	Epithelial	0.139206522819926	0	-0.0635605717935571	-0.0667957242243523	G1	aneuploid	Malignant	YES	0.0621522817551636	0.0687319884600266	0.10150083694664	0.10150083694664	High	0.595247186909851	2106	19.8342810019706	2
P4T-E-GTGCAGCGTGACAAAT	All	14202	4178	P4T	Epithelial	0.017180678777637	0	-0.0936149521214867	-0.0742056513972705	G1	aneuploid	Malignant	YES	-0.13177966137516	-0.0446390327560252	0.0751102417163252	0.0751102417163252	High	0.840578755940509	4178	10.3761673756166	2
P4T-E-GTGCATAAGAAACCAT	All	29803	5131	P4T	Epithelial	0.0323121833372479	0	0.0209820593650688	-0.0558830129457875	S	aneuploid	Malignant	YES	-0.145884796856352	-0.0756937140086651	-0.0230617357346387	-0.0230617357346387	Low	1.76396061563829	5131	14.6479513711827	2
P4T-E-GTGCTTCCACAAGACG	All	21419	4491	P4T	Epithelial	0.0489752089266539	0	-0.000472352332655912	-0.0780005237993332	G1	aneuploid	Malignant	YES	-0.348313544800567	-0.133348840724101	-0.0339613127901779	-0.0339613127901779	Low	1.26773386660257	4491	15.3744943198303	2
P4T-E-GTTCATTCACGGTGTC	All	6733	1511	P4T	Epithelial	0.000297044408139017	0	-0.0700873139336667	-0.0484071372304256	G1	aneuploid	Malignant	YES	-0.208829403365041	-0.0781453843749429	0.111180657557068	0.111180657557068	High	0.398508432878992	1511	19.1725683141623	2
P4T-E-GTTCGGGCAAGCCTAT	All	9822	2799	P4T	Epithelial	0.0861331704337202	0	-0.11559434435736	-0.0619372131936354	G1	aneuploid	Malignant	YES	-0.0159961909763811	-0.120242522254833	-0.00285553359376811	-0.00285553359376811	High	0.581338159473854	2799	17.2809868545236	2
P4T-E-GTTCGGGCAGGAACGT	All	25912	5248	P4T	Epithelial	0.085481630132757	0	0.00172262058052192	-0.175838805988751	S	aneuploid	Malignant	YES	-0.190068046243875	0.0838402841248024	-0.0539831784105256	-0.0539831784105256	Low	1.53366263370867	5248	10.3342165851448	2
P4T-E-GTTCTCGGTTTGGCGC	All	11019	2803	P4T	Epithelial	0.000544514021236047	0	-0.00628688428075834	-0.056957072066319	G1	aneuploid	Malignant	YES	-0.237631258352799	-0.043067915170041	-0.000931949194154139	-0.000931949194154139	High	0.652185418371248	2803	14.6215604966876	2
P4T-E-GTTTCTACAGCTGCAC	All	18859	4721	P4T	Epithelial	0.0136274457818548	0	-0.0303565836353417	-0.0765879495878553	G1	aneuploid	Malignant	YES	-0.147639607103388	-0.0803634407558143	-0.049395217891202	-0.049395217891202	Low	1.1162142485764	4721	13.2259021939555	2
P4T-E-GTTTCTAGTTATCCGA	All	16361	4191	P4T	Epithelial	0.0692500458407188	0	0.00236785869529613	0.188291573916943	G2M	aneuploid	Malignant	YES	-0.282585755172493	-0.154348423501353	-0.0397605268598151	-0.0397605268598151	Low	0.968364246299301	4191	13.475975123792	3
P4T-E-GTTTCTATCACCTTAT	All	21138	4285	P4T	Epithelial	0.0640552559371748	0	-0.084451161509327	-0.045335484941788	G1	aneuploid	Malignant	YES	-0.227785885408795	-0.0479481355211637	-0.00992341833787697	-0.00992341833787697	High	1.25110222103017	4285	16.2328125911703	2
P4T-E-TACAGTGAGGCAGGTT	All	67624	7459	P4T	Epithelial	0.079749792972909	0	0.211068670855386	0.438077503027889	G2M	aneuploid	Malignant	YES	-0.34203960225008	-0.1541774973898	-0.0610514590533887	-0.0610514590533887	Low	4.00248540992262	7459	13.7553790656965	3
P4T-E-TACCTTAAGCGTTTAC	All	44074	6901	P4T	Epithelial	0.0409311612288424	0	0.166186991073567	0.752024027615248	G2M	aneuploid	Malignant	YES	-0.280649412449919	-0.171373056393719	-0.0897027391131998	-0.0897027391131998	Low	2.60862329878341	6901	13.9146912775379	3
P4T-E-TACCTTAAGTCCGGTC	All	21561	5029	P4T	Epithelial	0.0498585408840035	0	-0.0401261459898222	-0.14128752624289	G1	aneuploid	Malignant	YES	-0.124949379735173	-0.160595031535243	0.0121282272650141	0.0121282272650141	High	1.27613847041496	5029	11.8301305278287	2
P4T-E-TACTCGCTCGCCCTTA	All	27783	4843	P4T	Epithelial	0.101968829859986	0	0.222535333202428	0.0685022010476355	S	aneuploid	Malignant	YES	-0.0698725174214108	-0.0995880674019331	-0.037990768358495	-0.037990768358495	Low	1.64440216703951	4843	12.2863308105227	3
P4T-E-TACTCGCTCGTGGGAA	All	12672	3618	P4T	Epithelial	0.0131786616161616	0	0.119701860482691	-0.0338347787838549	S	aneuploid	Malignant	YES	-0.412575014507749	-0.0972981735610464	-0.0379074197631062	-0.0379074197631062	Low	0.750022109229554	3618	11.5092761931128	3
P4T-E-TACTTACCATGATCCA	All	40358	6364	P4T	Epithelial	0.0637048416670796	0	0.261529226263854	0.0174862297887038	S	aneuploid	Malignant	YES	-0.172552450228964	-0.142809119471224	-0.0662900602054171	-0.0662900602054171	Low	2.38868310324229	6364	11.5707520513476	3
P4T-E-TACTTGTCACGTTGGC	All	6536	1918	P4T	Epithelial	0.0074969400244798	0	-0.101776687281657	-0.101327046543709	G1	aneuploid	Malignant	YES	-0.163184618652711	-0.0788513914440323	0.233490598461622	0.233490598461622	High	0.386848524773072	1918	20.7258943339279	2
P4T-E-TACTTGTCACTGTCGG	All	27957	4976	P4T	Epithelial	0.0553707479343277	0	0.102351877140734	0.259059191458482	G2M	aneuploid	Malignant	YES	-0.295146893946615	-0.11236627447321	-0.0583965242670469	-0.0583965242670469	Low	1.65470076607723	4976	13.5516170736706	3
P4T-E-TAGGCATGTATAGTAG	All	35655	6196	P4T	Epithelial	0.070985836488571	0	0.0916798419540367	0.0199603523730819	S	aneuploid	Malignant	YES	-0.213122320205942	0.0203895258520451	-0.0480706813314085	-0.0480706813314085	Low	2.11032499246999	6196	10.7215040755584	3
P4T-E-TATCTCAAGATGTGGC	All	12172	3212	P4T	Epithelial	0.186082813013474	0	-0.0195868457204579	-0.0162647889862119	G1	aneuploid	Malignant	YES	-0.142187986475684	-0.122988363061513	-0.00366722961953972	-0.00366722961953972	High	0.720428433833818	3212	10.3670980096842	3
P4T-E-TATCTCAAGGTACTCT	All	29223	4593	P4T	Epithelial	0.0781233959552407	0	0.0411864766018037	0.130003875899196	G2M	aneuploid	Malignant	YES	-0.34608587905265	-0.0283398676878356	-0.0300096381703889	-0.0300096381703889	Low	1.72963195217924	4593	13.4603223035926	3
P4T-E-TCACAAGTCTACGAGT	All	16419	3612	P4T	Epithelial	0.0613313843717644	0	-0.0591085566799711	-0.0504726274432557	G1	aneuploid	Malignant	YES	-0.302266123113977	-0.114471924131521	-0.020485289909617	-0.020485289909617	Low	0.971797112645206	3612	11.99918388765	2
P4T-E-TCAGGATTCAGGTAAA	All	25641	4753	P4T	Epithelial	0.0286650286650287	0	-0.0377691087324662	-0.0351600239330614	G1	aneuploid	Malignant	YES	-0.0248409660548149	-0.0741386497493698	-0.0197273783167738	-0.0197273783167738	Low	1.51762286164418	4753	19.8348847644533	2
P4T-E-TCAGGATTCTGAAAGA	All	36017	5762	P4T	Epithelial	0.0465335813643557	0	0.254840627027022	0.158610955514137	S	aneuploid	Malignant	YES	-0.328148936391833	-0.153780390981413	-0.0546529610350941	-0.0546529610350941	Low	2.13175081345651	5762	13.4644705397771	3
P4T-E-TCATTACGTACATGTC	All	19139	4028	P4T	Epithelial	0.107320131668321	0	-0.0131886248635048	-0.137746504058799	G1	aneuploid	Malignant	YES	-0.160040173125953	-0.0803616663387579	-0.0448269731883654	-0.0448269731883654	Low	1.13278670679801	4028	11.2711148883198	2
P4T-E-TCATTTGAGCCCAACC	All	23213	4456	P4T	Epithelial	0.063972773876707	0	-0.0533346336447663	-0.00400778303720034	G1	aneuploid	Malignant	YES	-0.0180874215881358	-0.0801690658426797	-0.0358415369240455	-0.0358415369240455	Low	1.37391597392248	4456	12.8558601778969	2
P4T-E-TCCCGATCAGGTGGAT	All	23490	4014	P4T	Epithelial	0.0977862920391656	0	0.129582879022687	0.136019829410323	G2M	aneuploid	Malignant	YES	-0.268592679865135	-0.0736645105366091	-0.0100004021867855	-0.0100004021867855	High	1.39031087009172	4014	15.3208094980373	2
P4T-E-TCCCGATTCCGTAGGC	All	21151	4364	P4T	Epithelial	0.0913431989031251	0	-0.047805775319481	-0.0484259217361561	G1	aneuploid	Malignant	YES	-0.11986413671061	-0.0995354431068549	-0.0498083135192673	-0.0498083135192673	Low	1.25187165659046	4364	16.375364494707	2
P4T-E-TCGCGAGTCGACGGAA	All	13000	3586	P4T	Epithelial	0.00546153846153846	0	-0.0392011168537431	-0.091184421681336	G1	aneuploid	Malignant	YES	-0.304026955970789	-0.0715395229323053	-0.020168222008975	-0.020168222008975	Low	0.769435560289158	3586	11.9907700102815	2
P4T-E-TCGTACCCATGAAGTA	All	10941	2825	P4T	Epithelial	0.00036559729458002	0	-0.0666922465761459	-0.0325920374535917	G1	aneuploid	Malignant	YES	-0.291317683311711	-0.0490419776094625	-0.00405526117846078	-0.00405526117846078	High	0.647568805009514	2825	19.3173451543561	2
P4T-E-TCGTACCTCGTAGATC	All	7335	2307	P4T	Epithelial	0.00504430811179277	0	0.270966162946691	0.110037095530651	S	aneuploid	Malignant	YES	-0.43336426890336	-0.0145962079848527	0.0182291612433262	0.0182291612433262	High	0.434139218055459	2307	13.5651733147193	3
P4T-E-TCGTAGATCAAACCGT	All	27971	5018	P4T	Epithelial	0.0898073004182904	0	0.0894878808399916	-0.0411479023451873	S	aneuploid	Malignant	YES	-0.144136714957275	-0.103230110779397	-0.0442729437387346	-0.0442729437387346	Low	1.65552938898831	5018	12.6398285661927	2
P4T-E-TCTGGAAAGAGTAAGG	All	38669	5958	P4T	Epithelial	0.0610825208823606	0	0.10896838868506	-0.0256166354336614	S	aneuploid	Malignant	YES	-0.210673845271079	-0.0946037703940097	-0.0211555765717958	-0.0211555765717958	Low	2.2887156677555	5958	11.4875795996182	2
P4T-E-TCTGGAAGTTGACGTT	All	42185	6117	P4T	Epithelial	0.041768401090435	0	-0.0686137621662202	-0.0907158143978094	G1	aneuploid	Malignant	YES	-0.183927124429135	-0.144168091889031	-0.0495565439722449	-0.0495565439722449	Low	2.49681839313832	6117	13.1627148539378	2
P4T-E-TGACAACTCGCCAAAT	All	15039	3095	P4T	Epithelial	0.000265975131325221	0	0.00181636150623393	-0.0806492632833036	S	aneuploid	Malignant	YES	-0.136645262425958	-0.114106778899617	-0.00681403517002336	-0.00681403517002336	High	0.890118568552973	3095	12.5216361250299	3
P4T-E-TGACGGCCACGGATAG	All	19956	4450	P4T	Epithelial	0.105732611745841	0	0.0245714059645827	0.242827805375087	G2M	aneuploid	Malignant	YES	-0.244672072911425	-0.0984504680076709	0.000498874041312589	0.000498874041312589	High	1.18114277239465	4450	12.9735203800541	3
P4T-E-TGACTTTTCATTCACT	All	10853	3017	P4T	Epithelial	0.000552842532018797	0	0.404925141883487	0.151699316748168	S	aneuploid	Malignant	YES	-0.380816907930968	-0.137543379660108	-0.00990901890832525	-0.00990901890832525	High	0.642360318139864	3017	13.6865560906308	3
P4T-E-TGAGAGGGTTCCACAA	All	11583	3227	P4T	Epithelial	0.162911162911163	0	-0.0231959736825951	-0.105898832147334	G1	aneuploid	Malignant	YES	-0.360561329916282	-0.124784754045218	0.0624877087289149	0.0624877087289149	High	0.68556708421764	3227	12.6690719745909	2
P4T-E-TGAGCATGTTAAAGTG	All	6276	1995	P4T	Epithelial	0.000478011472275335	0	0.326942887703023	0.191738402169868	S	aneuploid	Malignant	YES	-0.405689220118072	-0.10595902562399	0.0335888849402323	0.0335888849402323	High	0.371459813567289	1995	13.7094202015251	3
P4T-E-TGAGGGACATTTCAGG	All	9973	2441	P4T	Epithelial	0.00130351950265717	0	-0.0653669764095691	-0.0656905942881426	G1	aneuploid	Malignant	YES	-0.3406022346439	-0.0236264544380791	0.0133870623167939	0.0133870623167939	High	0.590275449443367	2441	13.4633504750502	3
P4T-E-TGAGGGATCCAGATCA	All	25121	5472	P4T	Epithelial	0.0449424784045221	0	-0.0610940171937546	-0.0777988952250477	G1	aneuploid	Malignant	YES	-0.0632746427009112	-0.0947215604828756	0.0248912165310213	0.0248912165310213	High	1.48684543923261	5472	11.1816819105215	2
P4T-E-TGCGTGGAGTCGAGTG	All	12669	3522	P4T	Epithelial	0.0675665009077275	0	0.00955305990844157	-0.0736636492722215	S	aneuploid	Malignant	YES	-0.264388452857592	-0.155698540535167	0.0288059917651929	0.0288059917651929	High	0.74984454717718	3522	12.0090576826088	2
P4T-E-TGCTACCAGGATTCGG	All	26986	5190	P4T	Epithelial	0.0959386348476988	0	0.0866491515738197	0.370953730124037	G2M	aneuploid	Malignant	YES	-0.237670037300331	-0.150358420764406	-0.0396986334158325	-0.0396986334158325	Low	1.59722984845871	5190	13.5117820894174	3
P4T-E-TGGACGCAGCATGGCA	All	11453	3434	P4T	Epithelial	0.084606653278617	0	-0.0849878610763004	-0.0793533624066452	G1	aneuploid	Malignant	YES	-0.0440530150460959	-0.134872649430638	-0.0383681554925048	-0.0383681554925048	Low	0.677872728614748	3434	12.6669242657429	2
P4T-E-TGGCGCACAATGGATA	All	26583	5266	P4T	Epithelial	0.064590151600647	0	0.0382421221798508	0.265818945828381	G2M	aneuploid	Malignant	YES	-0.322518793360636	-0.109403334557643	0.0659593534207231	0.0659593534207231	High	1.57337734608974	5266	13.3111563258281	3
P4T-E-TGGCGCATCACCAGGC	All	14458	3411	P4T	Epithelial	0.0396320376262277	0	-0.0988035627420763	-0.0797437197308354	G1	aneuploid	Malignant	YES	-0.171407711497587	-0.0454087395081364	-0.0273514402493632	-0.0273514402493632	Low	0.855730717743126	3411	10.4860509886818	3
P4T-E-TGGCTGGAGAGCTATA	All	36437	5460	P4T	Epithelial	0.0824436698959849	0	0.0586109942374875	0.0627586715601942	G2M	aneuploid	Malignant	YES	-0.345420466850212	-0.0609482865230882	-0.0437654659861483	-0.0437654659861483	Low	2.15660950078893	5460	11.9035257634856	2
P4T-E-TGGGAAGTCCAAGCCG	All	28990	5013	P4T	Epithelial	0.0731976543635736	0	0.193504940222572	0.111348048310736	S	aneuploid	Malignant	YES	-0.310954392712663	-0.104878594826365	-0.0205991012098977	-0.0205991012098977	Low	1.71584129944482	5013	12.9596217550078	3
P4T-E-TGGTTCCAGATGTGTA	All	39559	6011	P4T	Epithelial	0.0536413963952577	0	0.0522655270126699	0.10889567677532	G2M	aneuploid	Malignant	YES	-0.267811369106459	-0.152813362888602	-0.0528145071964504	-0.0528145071964504	Low	2.34139240995991	6011	13.1949504767869	3
P4T-E-TGTATTCAGTACCGGA	All	47576	4224	P4T	Epithelial	0.0173196569699008	0	-0.0716101861476914	-0.096540530198088	G1	aneuploid	Malignant	YES	-0.0339301136508467	-0.0972434631631101	0.0291331598602177	0.0291331598602177	High	2.81589740125515	4224	20.663493290965	2
P4T-E-TGTATTCCAATAGAGT	All	11404	2456	P4T	Epithelial	0.000175377060680463	0	0.052313116550039	0.035479988875687	S	aneuploid	Malignant	YES	-0.297943190870361	-0.113859729530678	0.0204386971049056	0.0204386971049056	High	0.674972548425966	2456	13.4859095646139	3
P4T-E-TGTCCCAGTTAGAACA	All	48572	6533	P4T	Epithelial	0.0535905459935765	0	0.349985059992147	0.200780643598254	S	aneuploid	Malignant	YES	-0.353277824864085	-0.126997388130825	-0.0500309017718809	-0.0500309017718809	Low	2.87484800264346	6533	13.4854540640157	3
P4T-E-TGTGGTAGTTCCCGAG	All	13911	2045	P4T	Epithelial	0.000359427790956797	0	-0.0327424521416821	-0.118986703580104	G1	aneuploid	Malignant	YES	0.0142720405416097	-0.0196769418481627	0.0178541170093995	0.0178541170093995	High	0.82335523686019	2045	19.8321595500968	2
P4T-E-TTAACTCAGGTAAACT	All	23197	4720	P4T	Epithelial	0.0172005000646635	0	-0.0952234476807593	-0.0687731874044724	G1	aneuploid	Malignant	YES	-0.0825264929971135	-0.106507789353496	-0.0480887963945702	-0.0480887963945702	Low	1.37296897630981	4720	12.0090088042165	2
P4T-E-TTAACTCGTTTAAGCC	All	33420	5378	P4T	Epithelial	0.0566726511071215	0	0.0762200036943011	0.374456778596463	G2M	aneuploid	Malignant	YES	-0.248462239177639	-0.103161023806687	-0.0534562017056104	-0.0534562017056104	Low	1.97804126345105	5378	13.5187728521552	3
P4T-E-TTAACTCTCACCGTAA	All	6565	1864	P4T	Epithelial	0.000152322924600152	0	-0.0320286326466291	-0.0739533249068088	G1	aneuploid	Malignant	YES	-0.243133490449325	-0.0866427738925385	0.0418060493962207	0.0418060493962207	High	0.388564957946025	1864	12.5116891259784	2
P4T-E-TTAGGCAAGAAACCAT	All	15100	3252	P4T	Epithelial	0.0023841059602649	0	0.185161318501328	0.252014913172279	G2M	aneuploid	Malignant	YES	-0.303977237593084	-0.0585311337042832	-0.00907380631418621	-0.00907380631418621	High	0.893728996951253	3252	13.586005750079	3
P4T-E-TTAGGCAAGAGTAAGG	All	33111	5220	P4T	Epithelial	0.0438826975929449	0	0.351249013293963	0.0948431923743772	S	aneuploid	Malignant	YES	-0.140240985912135	-0.0973355989996758	-0.0417248047646783	-0.0417248047646783	Low	1.95975237205649	5220	12.5186738887166	2
P4T-E-TTAGGCACAAAGTGCG	All	33563	5252	P4T	Epithelial	0.0287221046986265	0	-0.0481296367288352	-0.0688354492813344	G1	aneuploid	Malignant	YES	-0.131613936253613	-0.0966094644479316	-0.0111723462659016	-0.0111723462659016	High	1.98650505461423	5252	19.8301513396507	2
P4T-E-TTAGGCACAATTCCTT	All	14161	3527	P4T	Epithelial	0.143845773603559	0	-0.0593048178323315	-0.0988947009206021	G1	aneuploid	Malignant	YES	-0.137378715030543	-0.135550653590533	-0.027020323657943	-0.027020323657943	Low	0.838152074558059	3527	12.6719239408763	2
P4T-E-TTAGGCACACATCCGG	All	24711	4716	P4T	Epithelial	0.0870462547043827	0	0.11656249307864	-0.0208982553173863	S	aneuploid	Malignant	YES	-0.304780352695043	-0.133255834489499	-0.0449823758013785	-0.0449823758013785	Low	1.46257862540811	4716	11.8061505026386	3
P4T-E-TTCCCAGAGCTACCGC	All	20224	4282	P4T	Epithelial	0.0510779272151899	0	-0.0489658385668658	-0.0578661321892952	G1	aneuploid	Malignant	YES	-0.188661230812856	-0.0473696876437513	-0.0328942625742081	-0.0328942625742081	Low	1.19700498240676	4282	14.4533165846763	2
P4T-E-TTCCCAGTCTGTCTAT	All	25822	5025	P4T	Epithelial	0.0616915808225544	0	-0.0214171788697032	-0.0787155208364766	G1	aneuploid	Malignant	YES	-0.112081818177767	-0.132873380304161	0.0191904182297477	0.0191904182297477	High	1.52833577213743	5025	11.5178862044771	2
P4T-E-TTCGGTCTCTGCGTAA	All	24924	3637	P4T	Epithelial	0.00802439415824105	0	0.0758860482089089	0.350490070171827	G2M	aneuploid	Malignant	YES	-0.280035233990308	-0.110055367964429	0.0389913710410545	0.0389913710410545	High	1.47518553112669	3637	13.6721963008024	3
P4T-E-TTCTACAGTGAGGCTA	All	72910	7096	P4T	Epithelial	0.0473323275270882	0	0.346094237492988	0.239458344038482	S	aneuploid	Malignant	YES	-0.288266819196551	-0.149787265704103	-0.0548453832864628	-0.0548453832864628	Low	4.31534974620635	7096	13.6573062493001	3
P4T-E-TTCTACAGTGGCCCTA	All	19594	4567	P4T	Epithelial	0.0299581504542207	0	-0.0419751399025118	-0.07780529291463	G1	aneuploid	Malignant	YES	-0.379083323579871	-0.0531955159247385	-0.0130759860273988	-0.0130759860273988	Low	1.15971695140814	4567	9.17220341684545	1
P4T-E-TTCTCCTCAGGACCCT	All	14676	3309	P4T	Epithelial	0.0572363041700736	0	-0.0926993652188426	0.00989415747779548	G2M	aneuploid	Malignant	YES	-0.0495956176684487	-0.0606713478366542	0.0159410700447214	0.0159410700447214	High	0.868633560215668	3309	12.0020595698035	2
P4T-E-TTGAACGAGGTCATCT	All	15332	3231	P4T	Epithelial	0.0602008870336551	0	-0.081996173526873	-0.0642846137160896	G1	aneuploid	Malignant	YES	-0.105072315484488	-0.110118122712937	-0.0175418396491717	-0.0175418396491717	Low	0.907460462334874	3231	16.2405390472178	2
P4T-E-TTGACTTAGGTAAACT	All	12245	2155	P4T	Epithelial	0.000244997958350347	0	-0.04712965281214	-0.0601550082729412	G1	aneuploid	Malignant	YES	-0.143050285111636	-0.0797366007720403	0.0494930742107258	0.0494930742107258	High	0.724749110441595	2155	19.907638607722	2
P4T-E-TTGCCGTTCTCTTGAT	All	25938	5108	P4T	Epithelial	0.00015421389467191	0	0.237486803564401	0.544650395343526	G2M	aneuploid	Malignant	YES	-0.360400252269674	-0.0876267188009835	-0.0568211324334389	-0.0568211324334389	Low	1.53520150482924	5108	13.9253264674917	3
P4T-E-TTTGGTTGTCTCTCTG	All	14307	3051	P4T	Epithelial	0.0132802124833997	0	-0.0744415336929784	-0.0868988798570033	G1	aneuploid	Malignant	YES	-0.127922835028581	-0.105637400953792	-0.0114127820552081	-0.0114127820552081	High	0.846793427773614	3051	11.5688100413562	3
P5T-E-AAACCTGGTCGGCACT	All	22725	4142	P5T	Epithelial	0.0255665566556656	0	0.174641200385341	-0.0179901657765421	S	aneuploid	Malignant	YES	-0.197510710950776	-0.0722265516844911	-0.0243970872617382	-0.0243970872617382	Low	1.34503254673624	4142	11.5913656731191	2
P5T-E-AAAGATGCAGGTCTCG	All	27361	4707	P5T	Epithelial	0.033003179708344	0	0.242256849634077	0.0808416534853126	S	aneuploid	Malignant	YES	-0.122601833947948	-0.131113160375591	-0.0374158599331097	-0.0374158599331097	Low	1.61942510500551	4707	13.4393259732864	3
P5T-E-AAAGATGGTCTGGTCG	All	9702	2849	P5T	Epithelial	0.0692640692640693	0	0.00703820599889128	0.226842400592312	G2M	aneuploid	Malignant	YES	-0.326218079029334	-0.116141103125799	0.00217410950104222	0.00217410950104222	High	0.574235677378878	2849	13.6590916950596	3
P5T-E-AAAGTAGGTCCAGTGC	All	47819	5677	P5T	Epithelial	0.0394403898032163	0	0.0571975134480059	0.138426135715736	G2M	aneuploid	Malignant	YES	-0.0666246694777711	-0.000883688982303704	-0.0126120049693941	-0.0126120049693941	Low	2.83027992749748	5677	13.208395036236	3
P5T-E-AAATGCCAGACCACGA	All	17549	3837	P5T	Epithelial	0.0487207248276255	0	0.0750460310342647	0.0367994383616484	S	aneuploid	Malignant	YES	0.0239804818886913	0.0498550356194891	-0.0248099681971492	-0.0248099681971492	Low	1.03867881903957	3837	10.570987934877	3
P5T-E-AACACGTAGACACTAA	All	17261	3136	P5T	Epithelial	0.00869011065407566	0	-0.0113118164895095	-0.0489384126244956	G1	aneuploid	Malignant	YES	-0.0231414712664281	0.248775834168627	-0.00407621781813076	-0.00407621781813076	High	1.02163286201163	3136	12.5019530757824	2
P5T-E-AACCGCGAGATCCGAG	All	22657	4148	P5T	Epithelial	0.0250695149401951	0	0.244724309454673	0.0823864735705288	S	aneuploid	Malignant	YES	-0.133968762592041	0.167852450250785	-0.0372619562504668	-0.0372619562504668	Low	1.34100780688242	4148	13.5993194687794	3
P5T-E-AACTCAGAGAATGTTG	All	6587	1881	P5T	Epithelial	0.109306209199939	0	0.0533683426422125	-0.0152822937295878	S	aneuploid	Malignant	YES	0.080283510774657	0.0376108112659487	0.0334161932163415	0.0334161932163415	High	0.389867079663437	1881	11.5748330821096	2
P5T-E-AACTCAGAGTTAGCGG	All	22255	4373	P5T	Epithelial	0.0318130757133228	0	0.192288078379175	0.180845765745238	S	aneuploid	Malignant	YES	-0.0995730739417311	-0.126725911130377	-0.0387623891852718	-0.0387623891852718	Low	1.31721449186425	4373	13.4163572244682	3
P5T-E-AACTCAGCACATGGGA	All	22457	4190	P5T	Epithelial	0.0550385180567306	0	0.203313924069537	0.117300351532758	S	aneuploid	Malignant	YES	-0.0456877463664482	0.0779302554980515	-0.0201442028312732	-0.0201442028312732	Low	1.32917033672412	4190	12.5104721646996	3
P5T-E-AACTCAGGTCTTGCGG	All	36266	5822	P5T	Epithelial	0.0274085920697072	0	0.242167389127872	0.058927400874982	S	aneuploid	Malignant	YES	-0.0636259224548102	0.927441048075097	0.0191400415932241	0.0191400415932241	High	2.14648846380358	5822	4.21747959702162	1
P5T-E-AACTCCCTCGTGACAT	All	19223	4288	P5T	Epithelial	0.0350101440982157	0	0.138021770446608	0.328598867879056	G2M	aneuploid	Malignant	YES	-0.164468361304221	0.0644298338300658	-0.00698384827007838	-0.00698384827007838	High	1.1377584442645	4288	13.7348646300858	3
P5T-E-AACTCTTGTGCAACGA	All	12373	2861	P5T	Epithelial	0.000161642285621919	0	0.176944954283605	0.0905444357865875	S	aneuploid	Malignant	YES	-0.208810533291748	0.0266856136656463	0.0383153354961476	0.0383153354961476	High	0.732325091342904	2861	13.7350955087011	3
P5T-E-AACTTTCAGAGTCGGT	All	10139	2311	P5T	Epithelial	0.000887661505079396	0	0.197351987295775	0.0978160150689938	S	aneuploid	Malignant	YES	-0.19594391144997	0.019597579832818	0.0227315174605833	0.0227315174605833	High	0.600100549674752	2311	13.7115659497561	3
P5T-E-AACTTTCCACGAAAGC	All	11927	2850	P5T	Epithelial	0.0164333025907605	0	-0.0122397186190067	-0.0493298901056819	G1	aneuploid	Malignant	YES	-0.111706921010615	-0.0980112986852353	-0.00210505250767857	-0.00210505250767857	High	0.705927532889907	2850	12.0624996937826	2
P5T-E-AACTTTCGTTTGTTTC	All	17221	3519	P5T	Epithelial	0.0233435921258928	0	0.108762746682466	0.172652549373682	G2M	aneuploid	Malignant	YES	-0.171586430724318	-0.115612886444477	-0.0143886877751901	-0.0143886877751901	Low	1.01926536797997	3519	13.6209642565613	3
P5T-E-AAGACCTCATTGGGCC	All	12974	2771	P5T	Epithelial	0.00408509326344998	0	-0.0233124873399855	-0.0548831460171842	G1	aneuploid	Malignant	YES	0.0342546699640217	-0.103500132759104	0.00418934026286042	0.00418934026286042	High	0.76789668916858	2771	12.4001049347994	3
P5T-E-AAGGAGCCAGTGGAGT	All	22541	3842	P5T	Epithelial	0.0145512621445366	0	-0.0947536238765914	-0.0877829488252223	G1	aneuploid	Malignant	YES	-0.0181251240943153	-0.113494087751309	-0.0228135977551532	-0.0228135977551532	Low	1.33414207419061	3842	12.5252729326066	2
P5T-E-AAGGAGCTCTATGTGG	All	44782	5645	P5T	Epithelial	0.0140681523826537	0	0.238704903118139	0.190870478166632	S	aneuploid	Malignant	YES	-0.112818714416926	-0.0410223040043714	-0.00367594114158881	-0.00367594114158881	High	2.65052794314377	5645	13.6357597162849	3
P5T-E-AAGGTTCGTAGCACGA	All	15763	3687	P5T	Epithelial	0.0412358053669987	0	0.0975506436059222	0.025328624678359	S	aneuploid	Malignant	YES	0.158669052888827	-0.0688518394308603	-0.0158295356252245	-0.0158295356252245	Low	0.932970210526	3687	13.426882598439	3
P5T-E-AAGGTTCTCATGTCCC	All	5242	2023	P5T	Epithelial	0.0694391453643647	0	0.0175163080654445	0.0949031253844752	G2M	aneuploid	Malignant	YES	0.0410041406683408	0.139444656322669	0.0420245473796161	0.0420245473796161	High	0.310260092848905	2023	13.5971722460143	3
P5T-E-AAGGTTCTCCAAATGC	All	15671	2971	P5T	Epithelial	0.0243762363601557	0	-0.0688794142120287	-0.0248299150215397	G1	aneuploid	Malignant	YES	-0.00344528183251569	0.103805899765982	0.0220390629748323	0.0220390629748323	High	0.927524974253184	2971	13.2825985081139	3
P5T-E-AAGTCTGAGCGTGAAC	All	19576	3972	P5T	Epithelial	0.0255925623212096	0	0.0303339993752432	-0.0277671134163207	S	aneuploid	Malignant	YES	0.0415262096490127	-0.0823954452176636	-0.0266636206018217	-0.0266636206018217	Low	1.15865157909389	3972	14.2961355628849	2
P5T-E-AAGTCTGCACCGATAT	All	27719	4690	P5T	Epithelial	0.0538258955950792	0	0.308553772965528	0.263195145711496	S	aneuploid	Malignant	YES	-0.252139251096382	-0.135435941264315	0.00821249042628945	0.00821249042628945	High	1.64061417658886	4690	13.671130647511	3
P5T-E-ACACCAACAAGTCTGT	All	12985	3105	P5T	Epithelial	0.0207932229495572	0	-0.0681330136181758	-0.00859746973598838	G1	aneuploid	Malignant	YES	0.0819548001884927	-0.0378526670436575	-0.00539008435951577	-0.00539008435951577	High	0.768547750027286	3105	11.4181445751091	2
P5T-E-ACACCCTAGCGTTCCG	All	16598	3551	P5T	Epithelial	0.0425352452102663	0	0.300587954061136	0.0245406353050712	S	aneuploid	Malignant	YES	-0.185434140651063	-0.0593160621111816	-0.0208722944295544	-0.0208722944295544	Low	0.98239164843688	3551	13.023202276511	3
P5T-E-ACACCCTTCACCGGGT	All	13497	3382	P5T	Epithelial	0.0580869822923613	0	0.137587053719721	0.296181228827861	G2M	aneuploid	Malignant	YES	-0.418378721454988	-0.0655038587742415	-0.0163222864485216	-0.0163222864485216	Low	0.79885167363252	3382	13.7934720801782	3
P5T-E-ACACCCTTCAGCTCTC	All	8779	2939	P5T	Epithelial	0.0166305957398337	0	0.210744123780507	0.198216448780627	S	aneuploid	Malignant	YES	0.0960611395781859	0.0747995456593245	-0.0264584095885838	-0.0264584095885838	Low	0.519605752598347	2939	12.6709053940788	2
P5T-E-ACACCGGGTCAATACC	All	12755	2893	P5T	Epithelial	0.0885143081144649	0	0.0585316908003663	0.393571386522712	G2M	aneuploid	Malignant	YES	-0.144880474760873	0.0246075925195379	-0.00607531886575099	-0.00607531886575099	High	0.754934659345247	2893	13.7385756274608	3
P5T-E-ACAGCCGAGCAGATCG	All	8463	2122	P5T	Epithelial	0.00118161408483989	0	0.147496531735307	0.109403390739604	S	aneuploid	Malignant	YES	-0.233531806583979	-0.111524693743524	0.0347275460465031	0.0347275460465031	High	0.500902549748242	2122	13.7204026491671	3
P5T-E-ACATACGTCCTAGAAC	All	11968	2584	P5T	Epithelial	0.0568181818181818	0	-0.0838582943634333	-0.000274482517746394	G1	aneuploid	Malignant	YES	0.022375716894587	0.0468876675416404	-0.00309252419730612	-0.00309252419730612	High	0.708354214272357	2584	12.8626748076032	2
P5T-E-ACATCAGTCTATCCTA	All	15093	3686	P5T	Epithelial	0.082687338501292	0	0.0985126084486886	0.203096732687558	G2M	aneuploid	Malignant	YES	-0.331312712960791	-0.0268313349119015	0.00878202481530059	0.00878202481530059	High	0.893314685495712	3686	13.6266025543416	3
P5T-E-ACATGGTCAAGTCTGT	All	19781	4053	P5T	Epithelial	0.0305343511450382	0	0.267639075269024	0.0631641008695077	S	aneuploid	Malignant	YES	0.0293622286441744	0.0050870379093525	-0.0277578861163069	-0.0277578861163069	Low	1.17078498600614	4053	11.6049969495165	2
P5T-E-ACATGGTGTCCTCTTG	All	13385	3747	P5T	Epithelial	0.115726559581621	0	0.0614860557951381	0.669364052150598	G2M	aneuploid	Malignant	YES	-0.160538781359315	-0.074782410448949	-0.0466963838729828	-0.0466963838729828	Low	0.792222690343875	3747	13.9826734777599	3
P5T-E-ACCGTAAAGATCGGGT	All	11568	2562	P5T	Epithelial	0.0394190871369295	0	0.0118061735537198	0.134245038104575	G2M	aneuploid	Malignant	YES	-0.183154048034569	0.0828639844789528	0.00879399455739475	0.00879399455739475	High	0.684679273955768	2562	13.498105375587	3
P5T-E-ACCGTAACAGACGTAG	All	8031	1593	P5T	Epithelial	0.0057278047565683	0	0.192186635642895	-0.00183099497098622	S	aneuploid	Malignant	YES	-0.390179775324819	0.118415925267689	0.0474530249779043	0.0474530249779043	High	0.475333614206325	1593	13.7178080156104	3
P5T-E-ACGAGGATCAAACCAC	All	49877	6375	P5T	Epithelial	0.0148565471058805	0	0.113634749392311	0.323386752430367	G2M	aneuploid	Malignant	YES	-0.19679501949115	-0.0650834370364027	-0.0549044568945722	-0.0549044568945722	Low	2.95208749542633	6375	13.6457136462546	3
P5T-E-ACGATACCAATGGATA	All	42404	5722	P5T	Epithelial	0.0268370908404867	0	0.160079844190705	0.0605920832148761	S	aneuploid	Malignant	YES	-0.111130186961924	0.0844730021059667	-0.0476551695907709	-0.0476551695907709	Low	2.50978042296165	5722	13.5176013626727	3
P5T-E-ACGATACCAGCTTCGG	All	40789	5744	P5T	Epithelial	0.0332442570300816	0	0.159864004533957	0.533939202673778	G2M	aneuploid	Malignant	YES	-0.187204697253699	-0.0794260364031378	-0.0469202987478323	-0.0469202987478323	Low	2.41419285143342	5744	13.7723331835517	3
P5T-E-ACGATGTCACGTCTCT	All	17240	4021	P5T	Epithelial	0.027030162412993	0	0.359582551467089	0.123417198908474	S	aneuploid	Malignant	YES	0.0942535102872727	-0.0249328384914402	0.000400868699994131	0.000400868699994131	High	1.02038992764501	4021	13.5108199912906	3
P5T-E-ACGCAGCGTTACTGAC	All	22657	4248	P5T	Epithelial	0.000220682349825661	0	-0.0426375585122378	-0.0984035076023352	G1	aneuploid	Malignant	YES	-0.273957581438752	-0.0864276838569914	-0.00913542799608742	-0.00913542799608742	High	1.34100780688242	4248	14.6006021702214	2
P5T-E-ACGCCGAAGATCTGAA	All	29650	4628	P5T	Epithelial	0.02	0	0.226781621689211	0.174059302519628	S	aneuploid	Malignant	YES	-0.124200743126504	-0.0315258876413853	-0.032133634084772	-0.032133634084772	Low	1.75490495096719	4628	13.6293347923301	3
P5T-E-ACGCCGACAAGGCTCC	All	23510	3981	P5T	Epithelial	0.0388345384942578	0	0.0512759266643455	0.350179627001129	G2M	aneuploid	Malignant	YES	-0.118158578494828	0.101979191166797	-0.0266383177774596	-0.0266383177774596	Low	1.39149461710755	3981	13.6458446510083	3
P5T-E-ACGGAGAGTCAGAGGT	All	10469	2733	P5T	Epithelial	0.0494794154169453	0	-0.0279897516182176	-0.0567506849470584	G1	aneuploid	Malignant	YES	-0.0578476192867404	-0.0386858254938528	0.0670557134946702	0.0670557134946702	High	0.619632375435938	2733	12.2538504935418	3
P5T-E-ACGGAGATCATCTGCC	All	13956	2870	P5T	Epithelial	0.0401977644024076	0	-0.0493414656663092	-0.0615288054000217	G1	aneuploid	Malignant	YES	-0.147443636117455	0.0559894639716739	0.0294700039487606	0.0294700039487606	High	0.826018667645807	2870	11.9936351033868	2
P5T-E-ACGGGCTAGTTAGGTA	All	9186	2004	P5T	Epithelial	0.00348356194208578	0	-0.00932232996003056	-0.0629711131762905	G1	aneuploid	Malignant	YES	-0.254581307603391	-0.00949498551106268	0.0300219182543346	0.0300219182543346	High	0.543695004370477	2004	13.2075515899271	3
P5T-E-ACGGGTCGTCTCTTTA	All	50735	6013	P5T	Epithelial	0.0184488026017542	0	0.122082182760186	0.398138785690468	G2M	aneuploid	Malignant	YES	-0.22719016350341	0.0600282472563537	-0.0318476408710851	-0.0318476408710851	Low	3.00287024240542	6013	13.7298177704886	3
P5T-E-ACGTCAATCGCGATCG	All	13710	3152	P5T	Epithelial	0.0242888402625821	0	0.0125505549264991	-0.0793574700844708	S	aneuploid	Malignant	YES	0.0726606771830933	0.0171421214976537	0.0779947533947016	0.0779947533947016	High	0.811458579351104	3152	15.6805583746576	2
P5T-E-ACTGAACGTGAGTGAC	All	9612	2700	P5T	Epithelial	0.0901997503121099	0	-0.0147166148213746	-0.0948228358272957	G1	aneuploid	Malignant	YES	0.0526950372049702	-0.0308328751513891	-0.00452389017143999	-0.00452389017143999	High	0.568908815807645	2700	12.5112719334296	2
P5T-E-ACTGAACTCGCGTAGC	All	7678	1843	P5T	Epithelial	0	0	-0.0237276093954908	-0.0608913676832954	G1	aneuploid	Malignant	YES	-0.0185890519175477	-0.0810211123631048	0.0279287023193618	0.0279287023193618	High	0.454440479376935	1843	13.5181052661176	3
P5T-E-ACTGAGTAGAAGAAGC	All	31317	5333	P5T	Epithelial	0.0545709997764792	0	0.150215128263714	0.308755550481342	G2M	aneuploid	Malignant	YES	-0.167525602226226	-0.0771939504481011	-0.0301645004086254	-0.0301645004086254	Low	1.85357026473658	5333	13.7922459922022	3
P5T-E-ACTGAGTAGATGAGAG	All	12079	2741	P5T	Epithelial	0.019041311366835	0	-0.036595771185851	-0.0379130616277971	G1	aneuploid	Malignant	YES	0.00303858426617343	0.0359895164820691	0.00555638813201371	0.00555638813201371	High	0.714924010210211	2741	12.6890327522305	2
P5T-E-ACTGATGCAGCTGGCT	All	25058	4657	P5T	Epithelial	0.0337616729188283	0	0.402897855478744	0.126773017135309	S	aneuploid	Malignant	YES	-0.199213265115562	-0.0645278825763105	-0.0453652860666936	-0.0453652860666936	Low	1.48311663613275	4657	13.5622782379792	3
P5T-E-ACTGTCCCAGTACACT	All	6588	1725	P5T	Epithelial	0.000151791135397693	0	-0.00800673105959657	-0.0684732355837341	G1	aneuploid	Malignant	YES	-0.280625502869366	-0.101914139951442	0.0441120466777283	0.0441120466777283	High	0.389926267014229	1725	13.4895902947736	3
P5T-E-ACTTGTTAGAACAACT	All	32236	4990	P5T	Epithelial	0.0382801836456136	0	0.115845708678824	0.111073729446021	S	aneuploid	Malignant	YES	-0.169687970693266	0.0266130936349846	-0.0474021001428793	-0.0474021001428793	Low	1.90796344011395	4990	13.4203551917357	3
P5T-E-ACTTGTTAGGGATGGG	All	24718	4141	P5T	Epithelial	0.0128246621894975	0	0.0977105581471038	0.0945695486340885	S	aneuploid	Malignant	YES	-0.169948360646878	-0.113487561619884	-0.0329363485408709	-0.0329363485408709	Low	1.46299293686365	4141	13.4756142291489	3
P5T-E-ACTTGTTAGTATCGAA	All	27592	5269	P5T	Epithelial	0.0408089301246738	0	0.329164649311478	0.402736284805625	G2M	aneuploid	Malignant	YES	-0.0865958531300323	-0.111232277576091	-0.0592537486441966	-0.0592537486441966	Low	1.63309738303834	5269	13.6896096193945	3
P5T-E-ACTTGTTGTAGAGGAA	All	23207	4147	P5T	Epithelial	0.0248631878312578	0	0.148260715933133	0.0341137933545149	S	aneuploid	Malignant	YES	-0.000654578726888622	-0.0504998187449301	0.0084064878652009	0.0084064878652009	High	1.37356084981773	4147	11.934602548629	3
P5T-E-ACTTTCAAGCCAGTTT	All	32539	5183	P5T	Epithelial	0.036110513537601	0	0.222518168579905	0.131642586179557	S	aneuploid	Malignant	YES	-0.140073626234898	0.0637638096262017	-0.0530456384629751	-0.0530456384629751	Low	1.92589720740376	5183	13.4675581579821	3
P5T-E-AGACGTTAGGCTACGA	All	38013	4893	P5T	Epithelial	0.0127324862547023	0	-0.0674658254667576	-0.119334747014195	G1	aneuploid	Malignant	YES	-0.170853995249863	-0.0467978735282121	-0.0377164867159704	-0.0377164867159704	Low	2.24988876563629	4893	11.4460216243229	2
P5T-E-AGACGTTGTCCTCTTG	All	16753	3858	P5T	Epithelial	0.00698382379275354	0	0.15447877007714	0.390223744256197	G2M	aneuploid	Malignant	YES	-0.188091366976731	0.0641323925032569	-0.023710770880079	-0.023710770880079	Low	0.991565687809559	3858	13.8293650164734	3
P5T-E-AGACGTTTCAGTTTGG	All	8729	2393	P5T	Epithelial	0.123267270019475	0	0.0453490273861195	-0.0428209280733698	S	aneuploid	Malignant	YES	-0.0566880168100856	0.113571641353284	0.00970454635730783	0.00970454635730783	High	0.516646385058774	2393	12.1025893169342	3
P5T-E-AGAGTGGTCGCGATCG	All	7441	2256	P5T	Epithelial	0.0182771132912243	0	-0.0831127433539318	-0.111714131277937	G1	aneuploid	Malignant	YES	-0.160602504268812	-0.116476596637303	0.0707969168124255	0.0707969168124255	High	0.440413077239356	2256	11.4245163792092	2
P5T-E-AGATCTGAGATGCGAC	All	24416	4335	P5T	Epithelial	0.0342398427260813	0	-0.0929263735724783	-0.0824082333389307	G1	aneuploid	Malignant	YES	0.00566250552918895	-0.0354874644306165	0.0186549790421536	0.0186549790421536	High	1.44511835692462	4335	12.1626328418821	3
P5T-E-AGATTGCCATTACCTT	All	21118	4140	P5T	Epithelial	0.0340941377024339	0	0.273063558438955	0.173117633137856	S	aneuploid	Malignant	YES	-0.0842857578499108	-0.00925600568518595	-0.0259950414537214	-0.0259950414537214	Low	1.24991847401434	4140	13.5037610874299	3
P5T-E-AGCAGCCCATTCCTCG	All	12571	3126	P5T	Epithelial	0.0385013125447458	0	0.088761184021308	0.385645943595348	G2M	aneuploid	Malignant	YES	0.0361816992137421	0.117609422306132	0.0185752523865819	0.0185752523865819	High	0.744044186799616	3126	13.6084071669157	3
P5T-E-AGCAGCCGTCAATGTC	All	9346	1853	P5T	Epithelial	0.000213995292103574	0	0.0219876104085054	-0.0879455529830679	S	aneuploid	Malignant	YES	-0.178703308412581	-0.0738010073511229	0.0390094947943412	0.0390094947943412	High	0.553164980497113	1853	12.98460406432	3
P5T-E-AGCCTAACACAAGTAA	All	42973	5601	P5T	Epithelial	0.0447955693109627	0	-0.0404204631735509	-0.0494597174590901	G1	aneuploid	Malignant	YES	-0.0223777872962967	-0.0473082719275465	-0.0293536672822307	-0.0293536672822307	Low	2.543458025562	5601	12.4733956685177	2
P5T-E-AGCCTAACATAACCTG	All	23906	4911	P5T	Epithelial	0.0553417552078976	0	0.237073055293729	0.0588223409615821	S	aneuploid	Malignant	YES	0.111110456199986	0.136758705104184	0.0118685733983036	0.0118685733983036	High	1.41493280802097	4911	12.3939062746864	3
P5T-E-AGCCTAATCAGTTTGG	All	8568	2165	P5T	Epithelial	0.0179738562091503	0	-0.0610422253102144	-0.0588795276983746	G1	aneuploid	Malignant	YES	-0.0492479338323821	-0.101788463605974	0.0773501889098092	0.0773501889098092	High	0.507117221581347	2165	11.0967492519493	2
P5T-E-AGCGGTCTCACGAAGG	All	16876	3281	P5T	Epithelial	0.0100734771272813	0	-0.0737661396262477	-0.0344498646190209	G1	aneuploid	Malignant	YES	-0.0797887738314953	-0.0586405413374772	-0.0167908243011392	-0.0167908243011392	Low	0.99884573195691	3281	12.4574795472103	2
P5T-E-AGCGTCGAGAGATGAG	All	10551	2614	P5T	Epithelial	0.0210406596531134	0	0.10991083289847	0.00839971354471189	S	aneuploid	Malignant	YES	-0.0684686046369025	-0.0238419522890698	0.0136220346184045	0.0136220346184045	High	0.624485738200839	2614	13.4990712850685	3
P5T-E-AGCTTGACAGCTCGAC	All	17715	3348	P5T	Epithelial	0.0107253739768558	0	-0.0732996842277082	-0.0835188608172321	G1	aneuploid	Malignant	YES	0.00831437719369799	0.162045361660101	-0.0111444959472493	-0.0111444959472493	High	1.04850391927096	3348	12.8721768581206	3
P5T-E-AGCTTGACAGGAATCG	All	40949	5544	P5T	Epithelial	0.0579989743339276	0	0.141944876154314	0.29887444330278	G2M	aneuploid	Malignant	YES	-0.113007264358613	-0.0197024171870018	-0.00837949098118275	-0.00837949098118275	High	2.42366282756006	5544	13.5876684355751	3
P5T-E-AGCTTGATCGCACTCT	All	20284	2945	P5T	Epithelial	0.000394399526720568	0	0.0143532583300531	-0.0377958736252829	S	aneuploid	Malignant	YES	-0.184237823843078	-0.0857672936988166	-0.00652999536456824	-0.00652999536456824	High	1.20055622345425	2945	12.5410227016615	2
P5T-E-AGGCCACGTCTTCTCG	All	50136	5820	P5T	Epithelial	0.023176958672411	0	0.0326997401757892	0.0578803997509485	G2M	aneuploid	Malignant	YES	-0.0801351018547986	-0.0511460425811143	-0.0454037408228566	-0.0454037408228566	Low	2.96741701928132	5820	11.4281401056465	2
P5T-E-AGGCCACTCATGTCTT	All	10466	2328	P5T	Epithelial	0.00248423466462832	0	0.255448637094498	0.0641413821210598	S	aneuploid	Malignant	YES	-0.283423447448729	-0.0953980675126674	0.00428723044561176	0.00428723044561176	High	0.619454813383564	2328	13.6924376905428	3
P5T-E-AGGCCGTTCAGTGTTG	All	23140	4450	P5T	Epithelial	0.0282627484874676	0	0.0841068770510094	0.421798679301439	G2M	aneuploid	Malignant	YES	-0.0497411350611986	-0.0886147242362819	-0.039046998584669	-0.039046998584669	Low	1.3695952973147	4450	13.7894100754822	3
P5T-E-AGGCCGTTCTCACATT	All	34178	5193	P5T	Epithelial	0.0218269061969688	0	0.180823438151684	0.00117466594478924	S	aneuploid	Malignant	YES	-0.0657013119950927	-0.0121873649501735	-0.0156472323134712	-0.0156472323134712	Low	2.02290527535099	5193	13.2879205511962	3
P5T-E-AGGGTGAGTTCGCGAC	All	13189	3285	P5T	Epithelial	0.0398817196148305	0	0.0493557571841701	0.0128917024622544	S	aneuploid	Malignant	YES	-0.171763867793735	-0.112973747976845	-0.00917059697426645	-0.00917059697426645	High	0.780621969588746	3285	13.1095081647375	3
P5T-E-AGGTCCGAGCGTTTAC	All	29366	5488	P5T	Epithelial	0.0190356194238235	0	0.26539237111054	0.244927893308732	S	aneuploid	Malignant	YES	-0.0913472419862115	-0.124910078168617	-0.0562316662548241	-0.0562316662548241	Low	1.73809574334242	5488	13.5819604229895	3
P5T-E-AGTCTTTGTGCGAAAC	All	19754	3658	P5T	Epithelial	0.0353346157740205	0	0.119562395660449	0.0727124799617541	S	aneuploid	Malignant	YES	-0.0633937236989914	-0.1100767402035	0.0169824597703323	0.0169824597703323	High	1.16918692753477	3658	13.4459997932155	3
P5T-E-AGTGAGGCATCTACGA	All	14093	3203	P5T	Epithelial	0.025828425459448	0	0.0852128010537991	-0.0213737983778923	S	aneuploid	Malignant	YES	0.0623915170370459	0.0402261931113033	-0.0159016727035568	-0.0159016727035568	Low	0.834127334704239	3203	13.4227390453665	3
P5T-E-AGTGAGGCATGCTAGT	All	21004	4357	P5T	Epithelial	0.01656827270996	0	-0.059645816419073	0.0173064044392574	G2M	aneuploid	Malignant	YES	-0.0373782109869829	0.0600160422957861	-0.0485684241195459	-0.0485684241195459	Low	1.24317111602411	4357	15.065712373304	2
P5T-E-AGTGAGGGTCTAAACC	All	13335	2922	P5T	Epithelial	0.0441694788151481	0	-0.0583618973863874	-0.00732286588189227	G1	aneuploid	Malignant	YES	0.222853363052897	-0.0346207217150194	-0.000100434545737361	-0.000100434545737361	High	0.789263322804302	2922	12.6489239686394	2
P5T-E-AGTGAGGTCGGACAAG	All	21575	3860	P5T	Epithelial	0.0194669756662804	0	0.0461659147732267	0.133975612661874	G2M	aneuploid	Malignant	YES	-0.0859948701214459	-0.0708583252217735	-0.0145441937210302	-0.0145441937210302	Low	1.27696709332604	3860	13.4747219243529	3
P5T-E-AGTTGGTGTTGGTGGA	All	8130	2131	P5T	Epithelial	0.0907749077490775	0	-0.00801234081342041	0.416847376378801	G2M	aneuploid	Malignant	YES	0.232085597356821	-0.103183776825341	0.0148082472046111	0.0148082472046111	High	0.481193161934681	2131	13.3269018442636	2
P5T-E-ATAACGCTCAAGATCC	All	15055	2837	P5T	Epithelial	0.0294918631683826	0	-0.0330362863826747	-0.0757242172353085	G1	aneuploid	Malignant	YES	-0.0899048927937184	0.0250143426745348	0.0245731528721324	0.0245731528721324	High	0.891065566165636	2837	12.6129698747558	2
P5T-E-ATAAGAGAGTCTCCTC	All	14470	2972	P5T	Epithelial	0.0287491361437457	0	-0.0748427748946104	-0.109365490169786	G1	aneuploid	Malignant	YES	-0.0271288111329054	-0.0672875672081005	-0.0136888025360107	-0.0136888025360107	Low	0.856440965952624	2972	14.1446849804563	2
P5T-E-ATAGACCAGCTAGTGG	All	34258	4875	P5T	Epithelial	0.0191780022184599	0	-0.0542150400093037	-0.0384431584901232	G1	aneuploid	Malignant	YES	-0.0045335541148453	-0.0632988043635871	-0.0371350349053109	-0.0371350349053109	Low	2.02764026341431	4875	11.9828610007477	2
P5T-E-ATCACGAGTTGAACTC	All	21844	4162	P5T	Epithelial	0.0366691082219374	0	0.197695206985773	0.0582277476416813	S	aneuploid	Malignant	YES	-0.183172052323603	-0.0737058401731696	0.0212788686524587	0.0212788686524587	High	1.29288849068895	4162	11.9932907401188	2
P5T-E-ATCATGGGTAGCGCTC	All	56363	6537	P5T	Epithelial	0.0192857016127601	0	0.10108705729336	0.557344471550468	G2M	aneuploid	Malignant	YES	-0.176071801036345	0.010100091182449	-0.0477666780290418	-0.0477666780290418	Low	3.33597665265983	6537	13.9785841762809	3
P5T-E-ATCCGAAAGTTGCAGG	All	14220	3229	P5T	Epithelial	0.0377637130801688	0	-0.043442882549556	-0.0529298444712782	G1	aneuploid	Malignant	YES	-0.0675480504500415	0.00694652155964891	-0.00537796658085479	-0.00537796658085479	High	0.841644128254756	3229	12.4387789147493	3
P5T-E-ATCGAGTGTACTTGAC	All	49108	6013	P5T	Epithelial	0.0376924330048057	0	0.0174574181789315	0.741653330209354	G2M	aneuploid	Malignant	YES	-0.179328594508028	-0.0654961332355736	-0.000514818980915099	-0.000514818980915099	High	2.90657242266769	6013	13.8966942196174	3
P5T-E-ATCGAGTTCTGTACGA	All	21554	4024	P5T	Epithelial	0.0465342859794006	0	0.35313955801509	0.130644437091237	S	aneuploid	Malignant	YES	-0.226938652474963	-0.123831741968297	-0.0293706849990159	-0.0293706849990159	Low	1.27572415895942	4024	13.5747473644586	3
P5T-E-ATCTACTTCCTTAATC	All	11155	2695	P5T	Epithelial	0.0675033617212012	0	0.0541403144465767	0.0614566223422403	G2M	aneuploid	Malignant	YES	0.0573357348956056	0.224287170053268	-0.0128969143647636	-0.0128969143647636	Low	0.660234898078889	2695	12.0099904418775	2
P5T-E-ATGAGGGAGAAACCAT	All	15538	3663	P5T	Epithelial	0.0368129746428112	0	0.0266241660287821	-0.0624180412072685	S	aneuploid	Malignant	YES	-0.0381270860196016	-0.0184967031900301	-0.0176540549066271	-0.0176540549066271	Low	0.919653056597918	3663	13.4961964544881	3
P5T-E-ATGAGGGAGGTGCTAG	All	25289	4592	P5T	Epithelial	0.0470955751512515	0	0.0840678353810569	0.291427102057032	G2M	aneuploid	Malignant	YES	-0.120449341503135	-0.125048630535218	-0.0420561809578466	-0.0420561809578466	Low	1.49678891416558	4592	13.4878868842627	3
P5T-E-ATGAGGGGTCGCGGTT	All	25424	4337	P5T	Epithelial	0.0245437382001259	0	0.184778477696055	0.083744809506041	S	aneuploid	Malignant	YES	0.000274762665308348	-0.0451475101772845	-0.022169807575892	-0.022169807575892	Low	1.50477920652243	4337	13.5728110811787	3
P5T-E-ATGCGATCAGTATAAG	All	13904	3817	P5T	Epithelial	0.0381185270425777	0	0.417504766178285	0.0807991533579704	S	aneuploid	Malignant	YES	-0.29896412196746	-0.000579275047083633	-0.0307138489590211	-0.0307138489590211	Low	0.82294092540465	3817	13.5787552894133	3
P5T-E-ATGTGTGCAGATGGCA	All	10461	2775	P5T	Epithelial	0.0109932128859574	0	-0.071528021637312	-0.0797271915178687	G1	aneuploid	Malignant	YES	0.141805298972052	-0.0358369993045171	-0.0141792737844556	-0.0141792737844556	Low	0.619158876629606	2775	14.4468736341619	2
P5T-E-ATGTGTGTCTTGGGTA	All	13480	2224	P5T	Epithelial	0.000222551928783383	0	-0.022521228216995	-0.0567793818709078	G1	aneuploid	Malignant	YES	-0.0224418719455035	0.0806177956442033	0.013132927012256	0.013132927012256	High	0.797845488669065	2224	13.5093079454668	3
P5T-E-ATTACTCCACTCAGGC	All	14481	2840	P5T	Epithelial	0.117602375526552	0	-0.0550892632839041	-0.0347824113619958	G1	aneuploid	Malignant	YES	-0.0254978760845418	0.208917584784255	0.0902494138353646	0.0902494138353646	High	0.85709202681133	2840	12.0528018978546	3
P5T-E-ATTATCCCACCGTTGG	All	25373	4558	P5T	Epithelial	0.0284948567374768	0	-0.0210716770813802	-0.0510670797503728	G1	aneuploid	Malignant	YES	-0.110328592439536	-0.00426237885533626	-0.0386732287269983	-0.0386732287269983	Low	1.50176065163206	4558	12.5205086128638	2
P5T-E-ATTATCCCAGCTGCTG	All	8490	2069	P5T	Epithelial	0.0016489988221437	0	0.121270342784973	-0.0143018268324925	S	aneuploid	Malignant	YES	-0.398845138577117	-0.0871447396994032	0.0258926263778732	0.0258926263778732	High	0.502500608219612	2069	13.5081077410554	3
P5T-E-ATTATCCGTAGCGCAA	All	17216	3692	P5T	Epithelial	0.0649976765799257	0	0.152200322767436	0.252552759753628	G2M	aneuploid	Malignant	YES	-0.0664879836565349	-0.00474598193395609	-0.0251106491158077	-0.0251106491158077	Low	1.01896943122601	3692	13.5027413671668	3
P5T-E-ATTATCCGTATATCCG	All	10217	2522	P5T	Epithelial	0.0545169815014192	0	-0.0772598065022331	-0.0616055325667779	G1	aneuploid	Malignant	YES	-0.0597392196880159	0.0865881423467049	0.0161453180312574	0.0161453180312574	High	0.604717163036487	2522	11.3366672696662	2
P5T-E-ATTATCCTCTTCTGGC	All	25772	4452	P5T	Epithelial	0.0445444668632625	0	0.175171364646787	0.00528994570851118	S	aneuploid	Malignant	YES	-0.291137732065252	0.0187662062888359	-0.0290021688963585	-0.0290021688963585	Low	1.52537640459786	4452	13.4456664686317	3
P5T-E-ATTGGACCACACGCTG	All	13489	3120	P5T	Epithelial	0.0427755949292016	0	-0.0831255647639754	-0.038163500506307	G1	aneuploid	Malignant	YES	-0.153432123889333	-0.113377327998734	-0.0143947281306473	-0.0143947281306473	Low	0.798378174826188	3120	16.0199386445266	2
P5T-E-ATTGGACTCGCTGATA	All	13999	3283	P5T	Epithelial	0.030002143010215	0	0.0843181588027918	0.141028885185852	G2M	aneuploid	Malignant	YES	-0.0119829787135422	0.0396167344183542	-0.0148036385606701	-0.0148036385606701	Low	0.82856372372984	3283	10.5971914048179	3
P5T-E-ATTGGTGAGTTCGATC	All	26038	4690	P5T	Epithelial	0.025923650049927	0	0.123103120955938	0.337166701939096	G2M	aneuploid	Malignant	YES	0.138364945328474	-0.0634256502206046	-0.0406947679410211	-0.0406947679410211	Low	1.54112023990839	4690	13.6539187591411	3
P5T-E-ATTTCTGCATGACGGA	All	29284	4524	P5T	Epithelial	0.0292992760551837	0	-0.0245356702662302	-0.0137106068776696	G1	aneuploid	Malignant	YES	0.113139611244224	-0.000740254131968682	-0.0305165671236556	-0.0305165671236556	Low	1.73324238057752	4524	12.3743571864306	2
P5T-E-CAACCAACATTTGCCC	All	17243	3666	P5T	Epithelial	0.0425100040596184	0	-0.0785780078473554	-0.0933117434559565	G1	aneuploid	Malignant	YES	-0.103294459629752	0.10291268331442	-0.0214665465574279	-0.0214665465574279	Low	1.02056748969738	3666	8.90430521775119	1
P5T-E-CAACCAAGTGCAACGA	All	6058	1512	P5T	Epithelial	0.000165070980521624	0	0.0884592724534327	0.266329562171686	G2M	aneuploid	Malignant	YES	-0.0620912358728541	0.0955001216503236	0.0546349482823769	0.0546349482823769	High	0.358556971094748	1512	13.7012873519845	3
P5T-E-CAACCTCTCGTACGGC	All	10689	3533	P5T	Epithelial	0.0212367854804004	0	-0.0558648261843542	-0.0677729410724891	G1	aneuploid	Malignant	YES	0.140105169592085	-0.153930481846946	-0.0416332057499679	-0.0416332057499679	Low	0.632653592610062	3533	12.7020087319441	2
P5T-E-CAACCTCTCTACCAGA	All	33922	5318	P5T	Epithelial	0.0244089381522316	0	0.0964012418411117	0.516326997607381	G2M	aneuploid	Malignant	YES	-0.152675478422732	-0.0214401226898487	0.0410802555563223	0.0410802555563223	High	2.00775331354837	5318	13.8329200158353	3
P5T-E-CAAGGCCGTTCTGAAC	All	10328	2969	P5T	Epithelial	0.0593532145623548	0	0.229924204617749	0.0349435247704158	S	aneuploid	Malignant	YES	-0.29308147714692	-0.0380309205211237	0.00590595760209633	0.00590595760209633	High	0.61128695897434	2969	13.4631101151216	3
P5T-E-CAAGTTGAGTATTGGA	All	28809	4731	P5T	Epithelial	0.0323510014231664	0	0.255451809221409	0.0671262456278517	S	aneuploid	Malignant	YES	-0.0677418896229859	0.0556797995021671	-0.041370319659008	-0.041370319659008	Low	1.70512838895157	4731	13.1940870894674	3
P5T-E-CAAGTTGCAACGATCT	All	8270	2320	P5T	Epithelial	0.0613059250302297	0	0.0208713233908161	-0.0620282991065068	S	aneuploid	Malignant	YES	-0.189696805764815	-0.0233986256088273	0.0130528280953505	0.0130528280953505	High	0.489479391045487	2320	11.2503661952804	2
P5T-E-CAAGTTGTCTTGTCAT	All	10503	2464	P5T	Epithelial	0.0775968770827383	0	-0.0243788365167189	0.114866716596164	G2M	aneuploid	Malignant	YES	-0.0834029904451148	-0.0188564300503196	-0.000717421940628099	-0.000717421940628099	High	0.621644745362848	2464	12.0517465989453	2
P5T-E-CACAAACAGCACGCCT	All	6755	2156	P5T	Epithelial	0.0315321983715766	0	-0.0123706806030718	-0.0270117313561602	G1	aneuploid	Malignant	YES	0.0713143459914784	-0.108021063851627	0.0170713672648863	0.0170713672648863	High	0.399810554596405	2156	14.6507876649334	2
P5T-E-CACACAACAATCAGAA	All	10485	2920	P5T	Epithelial	9.53743443013829e-05	0	0.402384791812775	0.139888897239887	S	aneuploid	Malignant	YES	-0.371461996305661	-0.127758687182316	0.00361626777923516	0.00361626777923516	High	0.620579373048602	2920	13.7526924783413	3
P5T-E-CACACAATCGGATGGA	All	40924	5501	P5T	Epithelial	0.0281986120613821	0	0.26867096939671	0.201476585025446	S	aneuploid	Malignant	YES	-0.272743815745952	-0.12215359400851	-0.0471235938306018	-0.0471235938306018	Low	2.42218314379027	5501	13.4757151503142	3
P5T-E-CACACAATCTTCGGTC	All	34148	5288	P5T	Epithelial	0.0374253250556402	0	-0.0696414883585693	-0.0531482126898448	G1	aneuploid	Malignant	YES	0.00197798782094832	0.0637155867115232	0.00915621271526816	0.00915621271526816	High	2.02112965482724	5288	11.9705866444341	2
P5T-E-CACACCTAGCTAAACA	All	21473	4194	P5T	Epithelial	0.0350672938108322	0	0.102995528024712	-0.0288080916875252	S	aneuploid	Malignant	YES	-0.104127818716337	-0.0821598386745206	-0.0357880540670911	-0.0357880540670911	Low	1.27092998354531	4194	12.5377049257007	2
P5T-E-CACACCTAGTGCCAGA	All	13352	2754	P5T	Epithelial	0.000449370880766926	0	-0.00769089356767658	-0.0787368750077314	G1	aneuploid	Malignant	YES	-0.146467090888211	-0.11736434376182	0.00129639242105514	0.00129639242105514	High	0.790269507767757	2754	13.1541640887832	3
P5T-E-CACACTCAGCAGATCG	All	39181	5464	P5T	Epithelial	0.040912687271892	0	0.0898135233364143	0.237746290118289	G2M	aneuploid	Malignant	YES	-0.167626827509982	-0.0484682051190303	-0.0264893440196033	-0.0264893440196033	Low	2.31901959136073	5464	12.9693507512945	3
P5T-E-CACACTCCAAGACACG	All	18485	3976	P5T	Epithelial	0.0353259399513119	0	-0.0908937518219486	-0.036051502134249	G1	aneuploid	Malignant	YES	-0.0461709646320871	-0.11869371229234	0.0128948425212119	0.0128948425212119	High	1.09407817938039	3976	12.4968222619188	2
P5T-E-CACAGGCCAGCTCGCA	All	36077	5260	P5T	Epithelial	0.0198464395598304	0	0.102583322071022	0.0283819653127963	S	aneuploid	Malignant	YES	-0.119599302663706	-0.0776655388863647	-0.0435547209843437	-0.0435547209843437	Low	2.135302054504	5260	12.5097648091853	3
P5T-E-CACAGGCGTAGCGTGA	All	17547	3826	P5T	Epithelial	0.0489542371915427	0	0.0924632253319278	-0.0887190280068215	S	aneuploid	Malignant	YES	-0.136399239181593	0.0548160204373631	0.0738675765295064	0.0738675765295064	High	1.03856044433799	3826	11.3488699710472	3
P5T-E-CACAGGCGTTCACGGC	All	8080	2202	P5T	Epithelial	0.0196782178217822	0	-0.0655029825386737	0.022150741948133	G2M	aneuploid	Malignant	YES	0.107819485524162	0.331095516601157	0.0128471170689248	0.0128471170689248	High	0.478233794395107	2202	12.6427334194817	2
P5T-E-CACAGTACATCAGTCA	All	11070	2866	P5T	Epithelial	0.0247515808491418	0	-0.0657112400437221	-0.0901285022008844	G1	aneuploid	Malignant	YES	0.197890272939996	0.0690655228482117	0.0973850787555716	0.0973850787555716	High	0.655203973261614	2866	12.4569680952831	2
P5T-E-CACAGTAGTCTGCCAG	All	11609	3296	P5T	Epithelial	0.0614178654492204	0	0.290053458783646	0.227443025070387	S	aneuploid	Malignant	YES	-0.16874244669922	-0.0520040662210926	-0.0136331317792051	-0.0136331317792051	Low	0.687105955338218	3296	13.654531906832	3
P5T-E-CACATTTCACGGTGTC	All	37034	5851	P5T	Epithelial	0.0562726143543771	0	0.170711900797137	-0.0338296688967246	S	aneuploid	Malignant	YES	-0.19850306741282	-0.147703454865022	-0.039149715529531	-0.039149715529531	Low	2.19194434921144	5851	13.2667701693048	3
P5T-E-CACATTTGTATAAACG	All	5377	2123	P5T	Epithelial	0.000557931932304259	0	0.20027636628019	0.665034338343171	G2M	aneuploid	Malignant	YES	-0.232837577481598	0.0976299886562558	0.0274526257676302	0.0274526257676302	High	0.318250385205754	2123	14.0572786153739	3
P5T-E-CACCAGGCACATTTCT	All	49712	6223	P5T	Epithelial	0.020397489539749	0	0.0692713202912107	0.442782957875469	G2M	aneuploid	Malignant	YES	-0.114233908551413	-0.096794479880325	-0.033235971519619	-0.033235971519619	Low	2.94232158254574	6223	13.6834459760214	3
P5T-E-CACTCCAAGCCAGAAC	All	6701	1460	P5T	Epithelial	0.000596925831965378	0	-0.000405099254140173	0.132570837207542	G2M	aneuploid	Malignant	YES	-0.117391770552708	0.0348526072612763	0.0463927334871143	0.0463927334871143	High	0.396614437653665	1460	13.6007131441152	3
P5T-E-CACTCCATCTTAGAGC	All	41843	6140	P5T	Epithelial	0.0353703128360777	0	0.162797122888588	0.0144239235041617	S	aneuploid	Malignant	YES	-0.11953008578954	-0.0879080443684799	-0.0627694050675328	-0.0627694050675328	Low	2.47657631916763	6140	11.7641484052998	2
P5T-E-CAGAATCAGTCTCGGC	All	16766	3296	P5T	Epithelial	0.0261242991769056	0	-0.0091574813934767	-0.0539149080347168	G1	aneuploid	Malignant	YES	-0.190166651156559	-0.0519599807721759	-0.0100646724598264	-0.0100646724598264	High	0.992335123369848	3296	12.5052017992013	2
P5T-E-CAGAGAGGTTCAGCGC	All	8349	2197	P5T	Epithelial	0.108396215115583	0	0.0518860467492469	-0.0177808829273322	S	aneuploid	Malignant	YES	-0.0512171459900382	0.0780874615722032	0.0201092062105243	0.0201092062105243	High	0.494155191758014	2197	13.4758880545197	3
P5T-E-CAGAGAGTCAAACCGT	All	21958	4117	P5T	Epithelial	0.0396666363056745	0	0.333737962568285	0.0465273332060954	S	aneuploid	Malignant	YES	-0.0942683221480667	0.0536184629337937	-0.028726967596113	-0.028726967596113	Low	1.29963584867918	4117	13.5321877868904	3
P5T-E-CAGATCAAGATTACCC	All	26515	4875	P5T	Epithelial	0.0435979634169338	0	0.392153964885666	0.14381853753506	S	aneuploid	Malignant	YES	-0.14136427990589	-0.10215619545828	-0.0449930206531683	-0.0449930206531683	Low	1.56935260623592	4875	11.7495587648027	3
P5T-E-CAGATCAAGGCCATAG	All	10752	2659	P5T	Epithelial	0.0632440476190476	0	-0.0791788403812516	-0.111704460471965	G1	aneuploid	Malignant	YES	-0.00913486411994119	0.00632558619048761	-2.13280724292303e-05	-2.13280724292303e-05	High	0.636382395709925	2659	12.7937769937687	3
P5T-E-CAGCATATCGATAGAA	All	28837	4556	P5T	Epithelial	0.0337413739293269	0	-0.0504220798455893	-0.0529548071529236	G1	aneuploid	Malignant	YES	-0.0505943884416398	-0.0835263571756085	0.0144563316804228	0.0144563316804228	High	1.70678563477373	4556	14.4491656451253	2
P5T-E-CAGCGACAGTGCGTGA	All	40682	5901	P5T	Epithelial	0.0257853596185045	0	0.111957060429856	-0.0616575321069588	S	aneuploid	Malignant	YES	-0.212928423883582	0.75271861821703	-0.0470218061661359	-0.0470218061661359	Low	2.40785980489873	5901	4.21230515273967	1
P5T-E-CAGCTGGAGCCTTGAT	All	21184	4501	P5T	Epithelial	0.0565049093655589	0	0.447439461338601	0.143045277177471	S	aneuploid	Malignant	YES	-0.118666824946716	-0.134429421420831	0.047834383126201	0.047834383126201	High	1.25382483916658	4501	13.5075924226054	3
P5T-E-CAGGTGCCAGTAAGAT	All	26623	5289	P5T	Epithelial	0.0182548923862825	0	0.244793299659814	0.0405508807037514	S	aneuploid	Malignant	YES	-0.197096518236148	-0.0322296103246473	-0.0620551536208164	-0.0620551536208164	Low	1.5757448401214	5289	13.4918746699649	3
P5T-E-CAGGTGCTCATCTGCC	All	25614	4998	P5T	Epithelial	0.0550870617630983	0	0.261457248145085	0.25002488435832	S	aneuploid	Malignant	YES	-0.203049769620786	-0.113653213430097	-0.019539999009641	-0.019539999009641	Low	1.51602480317281	4998	13.6914120357197	3
P5T-E-CAGTCCTAGCTGAACG	All	17972	3898	P5T	Epithelial	0.0344424660583129	0	0.262461603009904	0.318697326440022	G2M	aneuploid	Malignant	YES	-0.119010395151829	0.00888621731593375	-0.0228817247460548	-0.0228817247460548	Low	1.06371506842437	3898	13.6733552988996	3
P5T-E-CATATGGCAGCGTCCA	All	16859	3075	P5T	Epithelial	0.0117444688297052	0	0.109756866242407	-0.0406079522702953	S	aneuploid	Malignant	YES	-0.158942426450841	0.0316711539992798	0.00113647680451724	0.00113647680451724	High	0.997839546993455	3075	13.6360326033469	3
P5T-E-CATATTCCAAGGTTCT	All	22695	4481	P5T	Epithelial	0.0693544833663803	0	0.116941934615027	0.188253366167591	G2M	aneuploid	Malignant	YES	0.0595041177786057	-0.0631478826900736	-0.0416014949777908	-0.0416014949777908	Low	1.3432569262125	4481	13.5692658074487	3
P5T-E-CATATTCGTGTTCTTT	All	40899	6499	P5T	Epithelial	0.0155749529328345	0	0.0881485774660787	0.792709171775291	G2M	aneuploid	Malignant	YES	-0.195960849071594	-0.143118949516875	-0.0844579706659532	-0.0844579706659532	Low	2.42070346002048	6499	14.0281499173068	3
P5T-E-CATCAAGTCCTGTACC	All	13332	3011	P5T	Epithelial	0.00165016501650165	0	-0.0318429946397421	-0.0457672538213478	G1	aneuploid	Malignant	YES	0.0199546568681842	-0.0482062591855572	-0.0150216266724857	-0.0150216266724857	Low	0.789085760751927	3011	12.5273534362625	2
P5T-E-CATCAGACAAACCCAT	All	24171	3883	P5T	Epithelial	0.0380207686897522	0	-0.0510506856370662	-0.0536005187931246	G1	aneuploid	Malignant	YES	0.0190045126480135	0.00358574444201691	-0.0252030900295347	-0.0252030900295347	Low	1.43061745598071	3883	13.0140025325163	2
P5T-E-CATCCACAGATAGTCA	All	30919	5205	P5T	Epithelial	0.00795627284194185	0	-0.0755996506542106	-0.0671679173691898	G1	aneuploid	Malignant	YES	-0.138556508667411	-0.0204586345833186	-0.0528898354986883	-0.0528898354986883	Low	1.83001369912157	5205	15.5299399818864	2
P5T-E-CATCGAACAAAGGCGT	All	27597	4119	P5T	Epithelial	0.0106895677066348	0	-0.0546135051192595	-0.0499184837923748	G1	aneuploid	Malignant	YES	-0.0224859481117423	-0.0849972072508914	0.00519855942735108	0.00519855942735108	High	1.6333933197923	4119	13.9847408860053	2
P5T-E-CATCGAAGTTGGGACA	All	14013	3328	P5T	Epithelial	0.0355384286020124	0	-0.0372815339702296	0.262471244613943	G2M	aneuploid	Malignant	YES	-0.250701582265382	-0.0675003090918553	-0.00984570979730892	-0.00984570979730892	High	0.829392346640921	3328	13.7665688523943	3
P5T-E-CATGACACAATGGAAT	All	26942	4601	P5T	Epithelial	0.0316606042610051	0	0.0306012948657214	0.347345681950311	G2M	aneuploid	Malignant	YES	-0.116215551188486	-0.061681430803324	-0.0434357649065353	-0.0434357649065353	Low	1.59462560502388	4601	13.5168269791346	3
P5T-E-CATGACAGTGCAGTAG	All	29477	4938	P5T	Epithelial	0.0273772771991722	0	0.255054091297197	0.0963172252337324	S	aneuploid	Malignant	YES	-0.307560772475766	-0.0106291328271468	-0.0157672342731002	-0.0157672342731002	Low	1.74466553928027	4938	13.1054092516328	3
P5T-E-CATGCCTAGCCAGTAG	All	21359	4311	P5T	Epithelial	0.0272484666885154	0	0.101500917815957	0.0385682452245225	S	aneuploid	Malignant	YES	-0.195517050974181	-0.0914531339828999	-0.0134903436724816	-0.0134903436724816	Low	1.26418262555509	4311	13.3499360675485	3
P5T-E-CATGCCTAGCTAAACA	All	6894	2026	P5T	Epithelial	0.034232666086452	0	-0.059506088848829	0.172207952858947	G2M	aneuploid	Malignant	YES	0.250003677129585	0.204473852199692	0.026184310541727	0.026184310541727	High	0.40803759635642	2026	13.4628459149624	3
P5T-E-CATGGCGCAGCCACCA	All	28910	5273	P5T	Epithelial	0.0482531995849187	0	0.1870888922103	0.576037367234506	G2M	aneuploid	Malignant	YES	-0.203936796554943	0.0887105983469462	-0.00691005380936836	-0.00691005380936836	High	1.7111063113815	5273	13.9689648117578	3
P5T-E-CATGGCGGTGCATCTA	All	22111	4461	P5T	Epithelial	0.0254624395097463	0	0.104701797242674	0.638751284089341	G2M	aneuploid	Malignant	YES	-0.270031458446945	-0.0112813524569643	-0.0394449973910244	-0.0394449973910244	Low	1.30869151335027	4461	13.9927097867985	3
P5T-E-CATTCGCAGTACACCT	All	4663	1331	P5T	Epithelial	0.00557580956465795	0	0.0915575251039962	0.134270988678482	G2M	aneuploid	Malignant	YES	-0.271246274635545	-0.0709872103659788	0.0728216287741008	0.0728216287741008	High	0.275990616740642	1331	13.6858588378018	3
P5T-E-CCAATCCAGGAATCGC	All	15053	3601	P5T	Epithelial	0.0564671494054341	0	-0.0170359650036486	0.212743806705834	G2M	aneuploid	Malignant	YES	0.0336931393761155	0.199949573432981	0.014205137768609	0.014205137768609	High	0.890947191464053	3601	13.6340061536327	3
P5T-E-CCAATCCGTACTCAAC	All	21808	4453	P5T	Epithelial	0.0396184886280264	0	0.318964655195902	0.0286537069226133	S	aneuploid	Malignant	YES	-0.106818621228248	-0.062625429914637	-0.0356572168959992	-0.0356572168959992	Low	1.29075774606046	4453	11.4246429728464	2
P5T-E-CCACTACCATTGCGGC	All	15361	3389	P5T	Epithelial	0.0175118807369312	0	-0.0262498891122837	-0.0758135538667163	G1	aneuploid	Malignant	YES	-0.0223050550723086	-0.00929809805732627	0.0757027644091906	0.0757027644091906	High	0.909176895507827	3389	12.4934476055931	2
P5T-E-CCACTACGTGTGGTTT	All	16527	3485	P5T	Epithelial	0.0072003388394748	0	-0.0082392928284854	-0.07800600890182	G1	aneuploid	Malignant	YES	-0.254986371031267	-0.0574118073377856	-0.0244840126502979	-0.0244840126502979	Low	0.978189346530686	3485	11.9003648750153	2
P5T-E-CCACTACTCACCAGGC	All	20254	3841	P5T	Epithelial	0.0193542016391824	0	-0.0463403676650135	-0.0379193861691413	G1	aneuploid	Malignant	YES	-0.176506426281309	0.1790751202724	0.011163479932161	0.011163479932161	High	1.19878060293051	3841	12.0474605317338	3
P5T-E-CCAGCGACATTTGCTT	All	12354	2391	P5T	Epithelial	0	0	0.063842791147294	-0.00882895368873943	S	aneuploid	Malignant	YES	-0.00863612655427337	-0.0299079339915781	0.0152085683955123	0.0152085683955123	High	0.731200531677866	2391	13.5557062035477	3
P5T-E-CCAGCGAGTTCACCTC	All	10487	2322	P5T	Epithelial	0.000286068465719462	0	-0.00934515747768767	0.136626865911305	G2M	aneuploid	Malignant	YES	-0.263981526932707	-0.0295959367062281	0.0156744529544445	0.0156744529544445	High	0.620697747750184	2322	13.6678941800516	3
P5T-E-CCATGTCTCCCAAGTA	All	18612	4305	P5T	Epithelial	0.0393831936385128	0	0.136505843558666	0.517421190206641	G2M	aneuploid	Malignant	YES	-0.277367849948051	-0.148447006146414	-0.0401551431152219	-0.0401551431152219	Low	1.10159497293091	4305	14.0305325440527	3
P5T-E-CCATTCGCAATCTACG	All	20135	4182	P5T	Epithelial	0.0244847280854234	0	0.291683470485559	0.0931898515544317	S	aneuploid	Malignant	YES	-0.112654464722517	0.00326446548250657	-0.0322365523566769	-0.0322365523566769	Low	1.19173730818632	4182	13.4301191431622	3
P5T-E-CCCAATCGTGTTGAGG	All	31974	4828	P5T	Epithelial	0.0268655782823544	0	-0.00155497386184963	-0.0629583393212885	G1	aneuploid	Malignant	YES	-0.107318800468099	0.0189820957699208	-0.0329370885650925	-0.0329370885650925	Low	1.89245635420658	4828	13.4636902432411	3
P5T-E-CCGGTAGAGACCTAGG	All	17841	3251	P5T	Epithelial	0.0187209237150384	0	-0.0407323953958616	-0.0448318568451261	G1	aneuploid	Malignant	YES	-0.116938322593571	0.0224170830554867	0.0306367723284124	0.0306367723284124	High	1.05596152547068	3251	12.0345726188568	2
P5T-E-CCGTACTAGCGTAATA	All	38707	5585	P5T	Epithelial	0.0291161805358204	0	-0.0408984352803885	0.0102389103110024	G2M	aneuploid	Malignant	YES	0.0699392319378216	-0.107132140025368	-0.0344246414291362	-0.0344246414291362	Low	2.29096478708557	5585	12.0622275573281	2
P5T-E-CCGTACTGTCGAGATG	All	29331	4315	P5T	Epithelial	0.00985305649313013	0	-0.0970396092761553	-0.0306146619807589	G1	aneuploid	Malignant	YES	0.105003648624572	-0.0257715422071553	-0.00950403225832524	-0.00950403225832524	High	1.73602418606471	4315	12.5227856832183	2
P5T-E-CCGTACTGTCTCCACT	All	20754	4136	P5T	Epithelial	0.0244772092126819	0	-0.0462311136302629	-0.0760591327766687	G1	aneuploid	Malignant	YES	0.0660642506738973	-0.125950491048312	-0.000555434270157765	-0.000555434270157765	High	1.22837427832624	4136	12.4747839492978	2
P5T-E-CCTAAAGCAAGTTCTG	All	46823	5936	P5T	Epithelial	0.0285116289003268	0	0.265389677090461	0.30941995724245	G2M	aneuploid	Malignant	YES	-0.18776543458387	0.0273008267366393	0.0234659828833791	0.0234659828833791	High	2.77132932610917	5936	13.7945592397983	3
P5T-E-CCTAAAGTCAGTGTTG	All	23217	4007	P5T	Epithelial	0.0127062066589137	0	-0.0739494729598701	-0.0341455717527899	G1	aneuploid	Malignant	YES	0.0593223836843608	-0.109790207335353	-0.0316079649222275	-0.0316079649222275	Low	1.37415272332564	4007	13.4722404758863	2
P5T-E-CCTAAAGTCCACGTGG	All	24786	4242	P5T	Epithelial	0.0433309126119584	0	0.177093595676792	0.091928248486693	S	aneuploid	Malignant	YES	-0.00597693324549442	0.122113768688897	-0.0257664277454116	-0.0257664277454116	Low	1.46701767671747	4242	13.5708349627489	3
P5T-E-CCTACACGTAGCGATG	All	17414	3994	P5T	Epithelial	0.0477202251062364	0	0.0725111979086738	0.386067791480692	G2M	aneuploid	Malignant	YES	0.0261297957739519	-0.0297070321107528	0.0112241513184433	0.0112241513184433	High	1.03068852668272	3994	13.5773836625407	3
P5T-E-CCTACCAAGAATTGTG	All	23688	4699	P5T	Epithelial	0.0527271192164809	0	0.0989964952314483	0.532858400971222	G2M	aneuploid	Malignant	YES	-0.0838486855583421	0.117675208974345	-0.0415714337452168	-0.0415714337452168	Low	1.40202996554843	4699	13.7515085909603	3
P5T-E-CCTACCAAGTCCGTAT	All	4876	1760	P5T	Epithelial	0.114232977850697	0	0.0435012271570466	0.110857372652453	G2M	aneuploid	Malignant	YES	-0.120706501935773	-0.0959251853384083	0.035563970304355	0.035563970304355	High	0.288597522459226	1760	12.6210213349265	2
P5T-E-CCTCTGATCATAAAGG	All	31154	5641	P5T	Epithelial	0.0395454837260063	0	0.197002373315967	0.374998059217947	G2M	aneuploid	Malignant	YES	-0.116195393984747	0.53741424983649	-0.042036201129572	-0.042036201129572	Low	1.84392272655757	5641	13.3935186736798	3
P5T-E-CCTCTGATCCGAGCCA	All	15798	3350	P5T	Epithelial	0.0356374224585391	0	-0.0552936822982425	-0.0527153442818879	G1	aneuploid	Malignant	YES	0.311684940491669	0.136398149345313	-0.0136134987083671	-0.0136134987083671	Low	0.935041767803701	3350	14.4498817029534	2
P5T-E-CCTTCCCTCGCCATAA	All	30520	5428	P5T	Epithelial	0.030307994757536	0	0.510917981882428	0.0954096433506828	S	aneuploid	Malignant	YES	-0.204629081807468	-0.0784406383124518	-0.0530420206967598	-0.0530420206967598	Low	1.80639794615578	5428	13.5678698241898	3
P5T-E-CCTTCGACATAGACTC	All	30894	5242	P5T	Epithelial	0.0357027254483071	0	0.186117530975774	0.520074241191825	G2M	aneuploid	Malignant	YES	-0.200386177893423	-0.0948246838781451	-0.0540675929700506	-0.0540675929700506	Low	1.82853401535179	5242	13.7635109250512	3
P5T-E-CCTTCGATCTGGCGTG	All	9752	3031	P5T	Epithelial	0.0529122231337162	0	0.125217665116896	0.238779801524946	G2M	aneuploid	Malignant	YES	-0.0680765227051656	0.0511045770208131	-0.0106591761158581	-0.0106591761158581	High	0.577195044918451	3031	13.7560981510841	3
P5T-E-CGAACATGTATGGTTC	All	11665	2142	P5T	Epithelial	0.0104586369481354	0	-0.0538271492739592	-0.045842877836318	G1	aneuploid	Malignant	YES	-0.0329254260919598	-0.0852539897452584	0.0203607494189058	0.0203607494189058	High	0.69042044698254	2142	13.4703177426968	3
P5T-E-CGACCTTAGCCACCTG	All	32653	5262	P5T	Epithelial	0.0294000551251034	0	0.074135108235724	-0.0221018260181541	S	aneuploid	Malignant	YES	-0.0498932529961083	0.176076490854159	-0.0465557914035308	-0.0465557914035308	Low	1.93264456539399	5262	12.031728493653	2
P5T-E-CGACCTTCACCAACCG	All	26190	4968	P5T	Epithelial	0.0255822833142421	0	-0.0990246266043811	-0.0253493396684057	G1	aneuploid	Malignant	YES	-0.00290961536995465	-0.143805671122931	-0.0650044545637719	-0.0650044545637719	Low	1.5501167172287	4968	15.8360292483735	2
P5T-E-CGACTTCGTTCGAATC	All	32252	5129	P5T	Epithelial	0.0273161354334615	0	0.319317327424521	0.117947487333373	S	aneuploid	Malignant	YES	-0.0985006061284632	-0.0434227691873254	-0.0257265736707814	-0.0257265736707814	Low	1.90891043772661	5129	13.4514309223645	3
P5T-E-CGACTTCTCTGCCAGG	All	11494	2700	P5T	Epithelial	0.0661214546720028	0	0.122492619856329	0.0681674135968887	S	aneuploid	Malignant	YES	-0.129302799494094	-0.111612895498975	-0.0253358622663369	-0.0253358622663369	Low	0.680299409997199	2700	13.019428880543	2
P5T-E-CGAGAAGGTTACCGAT	All	51807	5889	P5T	Epithelial	0.0227382400061768	0	-0.00306515419060926	0.114861598830366	G2M	aneuploid	Malignant	YES	-0.119207476754369	-0.0605923327359492	-0.0319625972634684	-0.0319625972634684	Low	3.06631908245388	5889	13.485436051607	2
P5T-E-CGAGCACCAGATGGCA	All	27111	4822	P5T	Epithelial	0.0444837888679872	0	-0.00729608698091946	0.811053907657419	G2M	aneuploid	Malignant	YES	0.0900607529767036	-0.00494563195299186	-0.0515033736688326	-0.0515033736688326	Low	1.60462826730764	4822	13.8427777816258	3
P5T-E-CGAGCACTCACAAACC	All	27137	4786	P5T	Epithelial	0.027674392895309	0	-0.0486991621717581	0.040030952484194	G2M	aneuploid	Malignant	YES	-0.0458604114709032	-0.114761769233448	-0.0422273063336664	-0.0422273063336664	Low	1.60616713842822	4786	13.0041109296413	3
P5T-E-CGATGTAGTACCTACA	All	47850	6376	P5T	Epithelial	0.0160710553814002	0	0.104330579828223	0.370816203661102	G2M	aneuploid	Malignant	YES	-0.140710779477957	0.0102610414810963	-0.0317465187769923	-0.0317465187769923	Low	2.83211473537202	6376	13.6461333832307	3
P5T-E-CGCGGTAAGACAGGCT	All	14275	3298	P5T	Epithelial	0.078739054290718	0	0.238133020225417	0.195591536873605	S	aneuploid	Malignant	YES	0.0430131546293272	-0.115263161059256	-0.0151197868808772	-0.0151197868808772	Low	0.844899432548287	3298	13.5637973299917	3
P5T-E-CGCGGTAAGAGACGAA	All	34419	5194	P5T	Epithelial	0.0393387373253145	0	0.0874795386917244	0.00383399381891472	S	aneuploid	Malignant	YES	-0.103310388314521	0.0206684010619821	-0.0302555728087437	-0.0302555728087437	Low	2.03716942689173	5194	11.254854726047	2
P5T-E-CGCTATCAGGCTCATT	All	19837	3987	P5T	Epithelial	0.024650904874729	0	0.0663828517631982	-0.0285563369339251	S	aneuploid	Malignant	YES	-0.380652233354684	0.0834998897671285	-0.027047268127876	-0.027047268127876	Low	1.17409947765046	3987	13.0102437686022	3
P5T-E-CGCTATCGTGAGTATA	All	19272	4044	P5T	Epithelial	0.0343503528435035	0	0.166845393306577	0.130577367655621	S	aneuploid	Malignant	YES	0.00987515434464503	-0.0684420151698421	-0.0265364289476993	-0.0265364289476993	Low	1.14065862445328	4044	11.293789377747	2
P5T-E-CGCTATCTCAGAAATG	All	4940	1566	P5T	Epithelial	0.0566801619433198	0	0.211143757570467	0.100617403823471	S	aneuploid	Malignant	YES	-0.0643415159504196	-0.07583404896159	0.0649272453025991	0.0649272453025991	High	0.29238551290988	1566	13.6963915681638	3
P5T-E-CGGACACCAGGCAGTA	All	16991	3160	P5T	Epithelial	0.0336648814078041	0	0.0212363738863603	-0.0223013381674528	S	aneuploid	Malignant	YES	0.0619424949590899	0.10130281768591	-0.00849778185727398	-0.00849778185727398	High	1.00565227729793	3160	12.6393706852519	2
P5T-E-CGGACACGTCCAAGTT	All	43937	5365	P5T	Epithelial	0.0205749140815258	0	-0.0296669256869248	-0.0631247725597415	G1	aneuploid	Malignant	YES	-0.0235592368980794	-0.0961053720645819	-0.0060469186881453	-0.0060469186881453	High	2.60051463172498	5365	12.8639001353148	2
P5T-E-CGGACACTCAGGATCT	All	22124	4087	P5T	Epithelial	0.0342614355451094	0	0.125159972507416	0.0173547231437883	S	aneuploid	Malignant	YES	-0.14522578951373	0.129133214962603	-0.000828384998663396	-0.000828384998663396	High	1.30946094891056	4087	13.4927212889421	3
P5T-E-CGGACGTCACTTCGAA	All	8481	2169	P5T	Epithelial	0.0856031128404669	0	0.0358914814276493	0.022710712362151	S	aneuploid	Malignant	YES	-0.246544587029363	0.0488760187610729	0.0255259919399269	0.0255259919399269	High	0.501967922062488	2169	12.335926215874	3
P5T-E-CGGACGTGTGACGCCT	All	26873	4627	P5T	Epithelial	0.0310348677110855	0	-0.0163179037347847	-0.0718262293231958	G1	aneuploid	Malignant	YES	-0.104157260203711	-0.133562125696137	-0.0413449004055816	-0.0413449004055816	Low	1.59054167781927	4627	14.6137687414723	2
P5T-E-CGGACTGAGGACTGGT	All	8193	2047	P5T	Epithelial	0.0169657024289027	0	-0.0929073100601273	-0.086779442849408	G1	aneuploid	Malignant	YES	-0.107688545514307	0.051772483399119	0.0191994676942728	0.0191994676942728	High	0.484921965034544	2047	12.0013825638039	2
P5T-E-CGGCTAGCACTAGTAC	All	23914	4581	P5T	Epithelial	0.033536840344568	0	0.250627415464159	0.0451432354763437	S	aneuploid	Malignant	YES	-0.279341109471047	-0.141521184031981	-0.0384334474713927	-0.0384334474713927	Low	1.4154063068273	4581	13.4436368690593	3
P5T-E-CGTCAGGCAAGACACG	All	15903	3191	P5T	Epithelial	0.0486071810350248	0	-0.0348245028810098	-0.0117035548198997	G1	aneuploid	Malignant	YES	0.0676944882023315	-0.114436073162807	-0.012497464928452	-0.012497464928452	Low	0.941256439636806	3191	12.7017371048081	2
P5T-E-CGTCAGGCATACGCTA	All	38595	5199	P5T	Epithelial	0.0235522736105713	0	-0.0170170046569277	0.234265620775723	G2M	aneuploid	Malignant	YES	-0.0739063098991287	0.113057983654804	-0.00624877316469366	-0.00624877316469366	High	2.28433580379693	5199	13.3079670090961	3
P5T-E-CGTCCATGTGCACGAA	All	9305	2861	P5T	Epithelial	0.0357872111767867	0	0.0339257879397556	-0.0658926525095631	S	aneuploid	Malignant	YES	-0.0354529747724603	0.0388704451686431	-0.00829798556622218	-0.00829798556622218	High	0.550738299114663	2861	12.3544513133154	3
P5T-E-CGTCTACGTCTGATCA	All	38804	5547	P5T	Epithelial	0.0168539325842697	0	0.142279902264332	0.401680176802738	G2M	aneuploid	Malignant	YES	-0.162031966184107	0.0437875643412265	-0.0486855576889841	-0.0486855576889841	Low	2.29670596011234	5547	13.7951567999135	3
P5T-E-CGTCTACTCACTTACT	All	7583	1817	P5T	Epithelial	0.000263747857048661	0	0.0193455712339659	-0.0270269707677524	S	aneuploid	Malignant	YES	-0.29063331981028	0.015076920672153	0.0434071147947856	0.0434071147947856	High	0.448817681051745	1817	13.5093513741568	3
P5T-E-CGTGAGCAGACTAAGT	All	5040	1597	P5T	Epithelial	0.000396825396825397	0	0.148895208489348	0.00388842511065271	S	aneuploid	Malignant	YES	-0.000355424737619903	-0.0777815442282795	0.14672209373113	0.14672209373113	High	0.298304247989027	1597	13.4691869633124	3
P5T-E-CGTGAGCAGCGTGAGT	All	10166	2549	P5T	Epithelial	0.0537084398976982	0	-0.104906862116201	-0.00960471260549289	G1	aneuploid	Malignant	YES	0.0586523111338079	-0.107246640655644	-0.0078615254006436	-0.0078615254006436	High	0.601698608146121	2549	12.0013825175773	2
P5T-E-CGTGAGCCAACACCTA	All	13766	3169	P5T	Epithelial	0.0340694464622984	0	-0.0717337088179172	0.014727968338849	G2M	aneuploid	Malignant	YES	0.10276386724642	-0.11110020527381	0.0146996683780119	0.0146996683780119	High	0.814773070995427	3169	13.4515526528465	3
P5T-E-CGTTCTGAGTGTACGG	All	17034	3025	P5T	Epithelial	0.0106845133262886	0	-0.0401189345404486	-0.0590509137280741	G1	aneuploid	Malignant	YES	0.0753047481147344	-0.0430482322520639	-0.0119572110432848	-0.0119572110432848	Low	1.00819733338196	3025	11.5781016732863	2
P5T-E-CGTTCTGTCCCACTTG	All	6740	2898	P5T	Epithelial	0.0922848664688427	0	0.02915425042773	0.705188405861509	G2M	aneuploid	Malignant	YES	0.0336250875728368	0.00338398884964083	-0.0339369276280285	-0.0339369276280285	Low	0.398922744334533	2898	13.7555911201868	3
P5T-E-CGTTCTGTCTCGATGA	All	6588	1924	P5T	Epithelial	0.101092896174863	0	-0.0462794031873118	0.330848031265292	G2M	aneuploid	Malignant	YES	0.208670483559569	0.113712600946048	-0.000569444555243936	-0.000569444555243936	High	0.389926267014229	1924	11.5734465857075	2
P5T-E-CGTTGGGTCCGTAGTA	All	14579	3400	P5T	Epithelial	0.0281912339666644	0	0.00233397472240404	-0.0754725367777956	S	aneuploid	Malignant	YES	-0.237081640544829	-0.0445914508620209	0.0282396058496072	0.0282396058496072	High	0.862892387188895	3400	13.430595657193	3
P5T-E-CGTTGGGTCGTGGTCG	All	25104	4477	P5T	Epithelial	0.0344566602931804	0	0.194090223007225	0.437627292246752	G2M	aneuploid	Malignant	YES	-0.355099010566216	-0.137942098112934	-0.0343633256966055	-0.0343633256966055	Low	1.48583925426916	4477	13.8364348048991	3
P5T-E-CTAACTTGTTTAGCTG	All	14912	3334	P5T	Epithelial	0.03125	0	0.247931069833352	0.0260771478180462	S	aneuploid	Malignant	YES	0.287747337072111	0.137840163235061	0.106008186185884	0.106008186185884	High	0.882601775002456	3334	13.4293669240101	3
P5T-E-CTAACTTTCGCCTGAG	All	36420	5284	P5T	Epithelial	0.0187259747391543	0	0.227527123821738	0.228839428798687	G2M	aneuploid	Malignant	YES	-0.213893491153248	0.00848932099742372	-0.0432638045626347	-0.0432638045626347	Low	2.15560331582547	5284	13.6838986103119	3
P5T-E-CTAACTTTCTTGTCAT	All	12927	2616	P5T	Epithelial	0.043629612439081	0	0.147053689489622	0.0237269759886637	S	aneuploid	Malignant	YES	-0.0696439483136298	-0.0926926977952486	-0.00176555989988486	-0.00176555989988486	High	0.76511488368138	2616	11.0950044072365	2
P5T-E-CTAAGACGTCCGAGTC	All	34924	5411	P5T	Epithelial	0.0378822586187149	0	0.0880543526196481	0.393749154563535	G2M	aneuploid	Malignant	YES	-0.103273915760856	-0.0404093536347982	-0.0515219707530254	-0.0515219707530254	Low	2.06705903904143	5411	13.8057092046152	3
P5T-E-CTAAGACTCCGAGCCA	All	16908	3390	P5T	Epithelial	0.0719186184054885	0	0.243125681262715	0.162797693777823	S	aneuploid	Malignant	YES	0.00992591585874086	-0.019696369150439	-0.0104361487640522	-0.0104361487640522	High	1.00073972718224	3390	13.5352201162427	3
P5T-E-CTAATGGGTCCGTGAC	All	22614	4101	P5T	Epithelial	0.024940302467498	0	0.0880358097762607	0.331272627174961	G2M	aneuploid	Malignant	YES	-0.213151906897281	-0.0559747042339063	-0.0278889084748994	-0.0278889084748994	Low	1.33846275079839	4101	13.754690421728	3
P5T-E-CTACACCTCCTCCTAG	All	7788	2385	P5T	Epithelial	0.000385208012326656	0	0.239875261555166	0.114155356291935	S	aneuploid	Malignant	YES	-0.198661221972384	-0.098547835533442	0.0199298913233658	0.0199298913233658	High	0.460951087963997	2385	13.7862745558322	3
P5T-E-CTACACCTCTCGTTTA	All	31096	4565	P5T	Epithelial	0.0308721378955493	0	0.0014965856513126	0.00197747127439582	G2M	aneuploid	Malignant	YES	-0.172632952281189	-0.000827345185673248	-0.0135421783610449	-0.0135421783610449	Low	1.84048986021167	4565	11.1018997074125	2
P5T-E-CTACATTGTTGTGGAG	All	42702	5999	P5T	Epithelial	0.0453374549201443	0	0.154473602869083	0.470679381636678	G2M	aneuploid	Malignant	YES	-0.212471917272953	-0.0915946989010062	-0.056166820200953	-0.056166820200953	Low	2.52741825349751	5999	13.7790632836421	3
P5T-E-CTACATTTCTTCGAGA	All	11042	2767	P5T	Epithelial	0.0414779931171889	0	0.0302693718636663	0.0994968232359157	G2M	aneuploid	Malignant	YES	-0.0192882972123585	-0.112993241224532	0.0105673362499716	0.0105673362499716	High	0.653546727439452	2767	13.489866278523	3
P5T-E-CTACCCAAGTCCATAC	All	16576	4012	P5T	Epithelial	0.0384893822393822	0	0.116248112586584	0.281492046667741	G2M	aneuploid	Malignant	YES	-0.0691080437589637	-0.0934283207978469	-0.0235986474568753	-0.0235986474568753	Low	0.981089526719468	4012	13.6618828718638	3
P5T-E-CTACCCACAATGACCT	All	10968	2689	P5T	Epithelial	0.038019693654267	0	-0.0958819476945016	-0.0965209429547486	G1	aneuploid	Malignant	YES	0.11679659917892	0.172200151625423	0.0370739546537615	0.0370739546537615	High	0.649166863480883	2689	12.0282514560531	2
P5T-E-CTACGTCGTGCGAAAC	All	10178	2867	P5T	Epithelial	0.0504028296325408	0	0.254215742167553	0.0475172018073046	S	aneuploid	Malignant	YES	-0.109125963791396	-0.117442653887605	0.00219756476455732	0.00219756476455732	High	0.602408856355619	2867	13.4463494325171	3
P5T-E-CTACGTCTCTACCTGC	All	6497	2065	P5T	Epithelial	0.02262582730491	0	-0.0767465846763721	-0.0974181590719979	G1	aneuploid	Malignant	YES	-0.0208738521136518	-0.0026670503253618	0.0184032284694297	0.0184032284694297	High	0.384540218092205	2065	11.9995466705101	2
P5T-E-CTAGAGTCAAACCCAT	All	23827	4281	P5T	Epithelial	0.0622403156083435	0	0.240849297434975	0.189994485025575	S	aneuploid	Malignant	YES	-0.10247292974385	-0.0887388446394777	-0.0279721525516302	-0.0279721525516302	Low	1.41025700730844	4281	13.4730983439096	3
P5T-E-CTAGAGTGTCACTGGC	All	6395	1630	P5T	Epithelial	0.00328381548084441	0	0.124498744220531	0.179707037424113	G2M	aneuploid	Malignant	YES	-0.122052418449433	0.210821624097695	0.0519265284438632	0.0519265284438632	High	0.378503108311474	1630	13.7261151685632	3
P5T-E-CTAGCCTAGGAGCGTT	All	10729	2298	P5T	Epithelial	0.0117438717494641	0	0.0344067277090884	-0.0458626730568276	S	aneuploid	Malignant	YES	-0.0238639217132495	0.0465204849047252	0.00505798320119911	0.00505798320119911	High	0.635021086641721	2298	12.4789786577561	2
P5T-E-CTAGTGAAGCGGCTTC	All	14740	3342	P5T	Epithelial	0.0255088195386703	0	0.109941732993551	0.0219717766285686	S	aneuploid	Malignant	YES	-0.220600258601746	-0.118930198374144	0.030181326600138	0.030181326600138	High	0.872421550666322	3342	13.2331902210325	3
P5T-E-CTAGTGAAGTTCGCAT	All	5550	1659	P5T	Epithelial	0.000720720720720721	0	0.150297898104605	0.252798168316953	G2M	aneuploid	Malignant	YES	-0.111977562542953	0.0253551250260351	0.046701740759239	0.046701740759239	High	0.328489796892679	1659	13.6029464405115	3
P5T-E-CTCACACAGAACTCGG	All	26264	4934	P5T	Epithelial	0.0319067925677734	0	0.297180992407193	0.292813559048835	S	aneuploid	Malignant	YES	-0.104112318507408	-0.0961872790363797	-0.0250097593542633	-0.0250097593542633	Low	1.55449658118726	4934	13.5975038133512	3
P5T-E-CTCATTAAGCTGTCTA	All	11824	2876	P5T	Epithelial	0.0177604871447903	0	0.0142142287564547	-6.94020343035839e-05	S	aneuploid	Malignant	YES	-0.19814561833643	0.117642362212974	0.00397392141400031	0.00397392141400031	High	0.699831235758385	2876	12.7908058030179	3
P5T-E-CTCCTAGTCTCGTTTA	All	8007	2094	P5T	Epithelial	0.0533283377045086	0	-0.0768907564419455	-0.0375082419719998	G1	aneuploid	Malignant	YES	-0.177960256187882	0.0793855355740728	0.0230747250185885	0.0230747250185885	High	0.47391311778733	2094	12.4808469107143	2
P5T-E-CTCGAAAGTATTCTCT	All	12036	2604	P5T	Epithelial	0.00132934529744101	0	0.139572107684608	0.00773348743370447	S	aneuploid	Malignant	YES	-0.192518529482705	-0.0340364789436274	0.0538078552739869	0.0538078552739869	High	0.712378954126177	2604	11.2579492104074	2
P5T-E-CTCGAGGAGTAACCCT	All	22180	4523	P5T	Epithelial	0.0613165013525699	0	0.137217924816589	0.200864627360006	G2M	aneuploid	Malignant	YES	-0.282762188877591	0.062249258150277	-0.00845509468215801	-0.00845509468215801	High	1.31277544055489	4523	13.6149794647431	3
P5T-E-CTCGAGGGTGAGTATA	All	43034	6543	P5T	Epithelial	0.0206348468652693	0	0.0751409352250601	0.441346975452118	G2M	aneuploid	Malignant	YES	-0.335813546079582	0.483738796692511	-0.0719350445140157	-0.0719350445140157	Low	2.54706845396028	6543	13.4661289763841	3
P5T-E-CTCGGAGAGTTAGCGG	All	4438	1389	P5T	Epithelial	0	0	0.115386520405327	0.0849026273168855	S	aneuploid	Malignant	YES	0.120074583816113	-0.083150712006634	0.0716499057192907	0.0716499057192907	High	0.26267346281256	1389	13.6599405804017	3
P5T-E-CTCGTACTCACATGCA	All	16924	3171	P5T	Epithelial	0.00478610257622311	0	-0.0439199869020351	-0.0557679374185165	G1	aneuploid	Malignant	YES	-0.0420453405441408	0.0807778809422804	0.0324336727193571	0.0324336727193571	High	1.0016867247949	3171	11.7538691281395	2
P5T-E-CTCTGGTCACAGTCGC	All	12781	3607	P5T	Epithelial	0.0707299898286519	0	0.0682653910750078	0.291556582334718	G2M	aneuploid	Malignant	YES	-0.305845839063551	-0.139406502408798	-0.042533807877999	-0.042533807877999	Low	0.756473530465825	3607	13.6133338135338	3
P5T-E-CTCTGGTTCGACGGAA	All	11864	2600	P5T	Epithelial	0.00219150370869858	0	-0.0896387611747783	-0.0638143490321666	G1	aneuploid	Malignant	YES	-0.119541276566349	-0.102880945662549	-0.00378830069990792	-0.00378830069990792	High	0.702198729790044	2600	12.5212128153125	2
P5T-E-CTGCGGAAGGCTCATT	All	5556	1325	P5T	Epithelial	0.00125989920806335	0	-0.0268220706405873	-0.0559949737232497	G1	aneuploid	Malignant	YES	0.0167707260251814	0.167009673014638	0.067093510050994	0.067093510050994	High	0.328844920997428	1325	13.4987505452799	3
P5T-E-CTGCTGTAGTGGTCCC	All	45598	6143	P5T	Epithelial	0.0168428439843853	0	0.340244582960139	0.2791702893664	S	aneuploid	Malignant	YES	-0.0992966979752935	0.0874774691726392	-0.0215351336454971	-0.0215351336454971	Low	2.69882482138962	6143	13.5494120504213	3
P5T-E-CTGCTGTTCCTAGGGC	All	26225	4950	P5T	Epithelial	0.0239847473784557	0	-0.100458678926069	-0.0574327415377141	G1	aneuploid	Malignant	YES	-0.101983330672696	-0.129907003696312	-0.0515968171012844	-0.0515968171012844	Low	1.5521882745064	4950	17.2847734198433	2
P5T-E-CTGGTCTAGAGAGCTC	All	33283	4909	P5T	Epithelial	0.0134903704593937	0	-0.0527062285063869	-0.0127981197192483	G1	aneuploid	Malignant	YES	0.0598203525270254	-0.0986317218656904	-0.0177322851412599	-0.0177322851412599	Low	1.96993259639262	4909	12.6839047246182	2
P5T-E-CTGTTTAGTGACTCAT	All	11104	2941	P5T	Epithelial	0.0456592219020173	0	-0.0126842959842115	0.000100008648472732	G2M	aneuploid	Malignant	YES	0.0782083608674892	0.075048679542234	-0.0070690707535433	-0.0070690707535433	High	0.657216343188524	2941	11.4216643311011	2
P5T-E-CTGTTTAGTGCCTGGT	All	9361	2386	P5T	Epithelial	0.0738168999038564	0	-0.0526821734055124	-0.0974679122967657	G1	aneuploid	Malignant	YES	-0.034406826358887	0.0629583838315134	0.136095349423921	0.136095349423921	High	0.554052790758985	2386	13.44938048227	3
P5T-E-CTTAGGAAGGCACATG	All	18006	3696	P5T	Epithelial	0.02215928023992	0	0.355345351316829	0.0251511300304622	S	aneuploid	Malignant	YES	0.0602991156702861	-0.030497564163255	-0.0148619268326002	-0.0148619268326002	Low	1.06572743835128	3696	13.4399205378824	3
P5T-E-CTTCTCTGTCTGCGGT	All	25585	5010	P5T	Epithelial	0.026812585499316	0	0.43066464792786	0.129081316471738	S	aneuploid	Malignant	YES	-0.186179105332175	0.0454577434605135	-0.0258543225635519	-0.0258543225635519	Low	1.51430836999985	5010	13.568022475903	3
P5T-E-CTTGGCTAGATCCCGC	All	14683	3132	P5T	Epithelial	0.0245181502417762	0	0.0211727287923817	-0.0386431623475834	S	aneuploid	Malignant	YES	-0.065603072366103	-0.040990437368956	-0.0122199025652418	-0.0122199025652418	Low	0.869047871671208	3132	11.9397835451108	3
P5T-E-CTTTGCGGTGCAGACA	All	27057	4509	P5T	Epithelial	0.0199578667258011	0	0.0458914115806129	0.045798032977774	S	aneuploid	Malignant	YES	-0.144234845987363	0.0206656387646252	-0.0313478585711684	-0.0313478585711684	Low	1.6014321503649	4509	13.4361012690474	3
P5T-E-GAAATGAGTCGTCTTC	All	28859	4803	P5T	Epithelial	0.0271665684881666	0	0.042664327637719	0.414258934528688	G2M	aneuploid	Malignant	YES	-0.143189459830476	0.125120216653952	-0.0328025255971234	-0.0328025255971234	Low	1.70808775649114	4803	13.8094327651312	3
P5T-E-GAACCTAGTAAGTGGC	All	5786	1549	P5T	Epithelial	0.0079502246802627	0	-0.0256375968803046	0.107517402531246	G2M	aneuploid	Malignant	YES	-0.226160493983396	-0.0728445179186559	0.0566781868154703	0.0566781868154703	High	0.342458011679467	1549	13.7821502965476	3
P5T-E-GAACGGATCAACGGCC	All	22675	3917	P5T	Epithelial	0.0281367144432194	0	0.0438570818548765	0.0202259647082151	S	aneuploid	Malignant	YES	-0.147305627772871	0.0466527520406081	-0.0169708356428475	-0.0169708356428475	Low	1.34207317919667	3917	13.4830059760071	3
P5T-E-GAATGAAAGTCCGGTC	All	15380	3633	P5T	Epithelial	0.0552665799739922	0	0.363353531833484	0.0272681219190293	S	aneuploid	Malignant	YES	-0.0409527330719264	0.0743574906459383	0.024306843830195	0.024306843830195	High	0.910301455172865	3633	12.4423921098212	3
P5T-E-GACAGAGTCACCTTAT	All	14430	3534	P5T	Epithelial	0.106029106029106	0	0.0155216528938279	0.553854993736741	G2M	aneuploid	Malignant	YES	-0.0214478046233884	0.0155218528197266	-0.0311836323573112	-0.0311836323573112	Low	0.854073471920965	3534	13.9338584973812	3
P5T-E-GACAGAGTCTGCTGTC	All	9152	2496	P5T	Epithelial	0.0923295454545455	0	-0.074236504894391	-0.0162846231195542	G1	aneuploid	Malignant	YES	-0.233184607691572	-0.109945765642807	0.00719719174331808	0.00719719174331808	High	0.541682634443567	2496	13.4094900986808	3
P5T-E-GACCAATAGCCTTGAT	All	5557	1544	P5T	Epithelial	0	0	0.0414950012132072	-0.0250632707281632	S	aneuploid	Malignant	YES	0.0709186350518745	-0.0764868146507806	0.0492444569236772	0.0492444569236772	High	0.328904108348219	1544	13.4642552975423	3
P5T-E-GACCAATGTCAAACTC	All	22425	4438	P5T	Epithelial	0.021984392419175	0	0.191615420627185	0.215749049942124	G2M	aneuploid	Malignant	YES	-0.114354508059326	-0.0556960862130854	-0.0317713107991752	-0.0317713107991752	Low	1.3272763414988	4438	13.599951251945	3
P5T-E-GACCAATTCACCACCT	All	9953	2888	P5T	Epithelial	0.0280317492213403	0	-0.0748455133724671	0.111399507015496	G2M	aneuploid	Malignant	YES	-0.088332864536312	-0.0286271875362255	-0.00555079928550915	-0.00555079928550915	High	0.589091702427538	2888	12.6036356663735	2
P5T-E-GACGGCTAGCCCAACC	All	15886	3462	P5T	Epithelial	0.0765453858743548	0	-0.0309657942348389	-0.032228233126483	G1	aneuploid	Malignant	YES	-0.166610296946054	-0.108511465857384	-0.0151559061974404	-0.0151559061974404	Low	0.940250254673351	3462	15.1247666467707	2
P5T-E-GACGGCTTCAGCTCGG	All	5893	1676	P5T	Epithelial	0.000339385711861531	0	0.0626310668732341	0.0686418851132065	G2M	aneuploid	Malignant	YES	-0.232435051492181	0.0326630640535804	0.0440026597135393	0.0440026597135393	High	0.348791058214154	1676	13.5112853425861	3
P5T-E-GACGTGCGTACACCGC	All	14648	3221	P5T	Epithelial	0.0518842162752594	0	0.120783072784005	0.415913475149328	G2M	aneuploid	Malignant	YES	-0.127627535097414	0.000712877992689431	-0.00969242513534373	-0.00969242513534373	High	0.866976314393507	3221	13.826847142729	3
P5T-E-GACGTTACACACGCTG	All	4435	1288	P5T	Epithelial	0.0187147688838782	0	-0.0440037599161876	-0.0656293081928702	G1	aneuploid	Malignant	YES	-0.269220832821839	0.0586963131161502	0.0756590333110095	0.0756590333110095	High	0.262495900760186	1288	12.9838615960206	3
P5T-E-GACGTTACATTCTTAC	All	35972	5809	P5T	Epithelial	0.0359168241965974	0	0.304014382567335	0.417528439416856	G2M	aneuploid	Malignant	YES	-0.0870707705905727	-0.0624766048607585	-0.0654365971716034	-0.0654365971716034	Low	2.12908738267089	5809	13.6704346309264	3
P5T-E-GACGTTAGTTACCAGT	All	22469	4155	P5T	Epithelial	0.0340914148382215	0	-0.0157097042958427	-0.0315791366421745	G1	aneuploid	Malignant	YES	-0.162484945236406	-0.0721268551708172	-0.0201326037437936	-0.0201326037437936	Low	1.32988058493362	4155	12.3928086057613	3
P5T-E-GACTAACAGAATGTTG	All	16056	3315	P5T	Epithelial	0.0174389636273044	0	-0.101172650514503	-0.0581987040271344	G1	aneuploid	Malignant	YES	0.1750521441339	0.00382677265832515	0.0159360209526648	0.0159360209526648	High	0.950312104307901	3315	14.4485724131719	2
P5T-E-GACTGCGGTCTAGTGT	All	33824	5339	P5T	Epithelial	0.03009697256386	0	0.375398965242661	0.151964083996589	S	aneuploid	Malignant	YES	-0.158450907511661	-0.0229792201063016	-0.0461058840459671	-0.0461058840459671	Low	2.00195295317081	5339	13.6034840301172	3
P5T-E-GAGCAGACACTTACGA	All	12940	2584	P5T	Epithelial	0.000309119010819165	0	-0.0357193775877872	-0.0235448219264661	G1	aneuploid	Malignant	YES	-0.147583875983896	-0.0970323852016749	0.00310739791614545	0.00310739791614545	High	0.765884319241669	2584	11.5783631921872	2
P5T-E-GAGGTGAGTGAAAGAG	All	16086	3807	P5T	Epithelial	0.0487380330722367	0	0.317464914654359	0.235410932613682	S	aneuploid	Malignant	YES	-0.432836045026054	-0.14401610602493	0.0254808552620752	0.0254808552620752	High	0.952087724831646	3807	13.6902210467883	3
P5T-E-GAGGTGATCCACGACG	All	4961	1563	P5T	Epithelial	0.182221326345495	0	-0.0743084046039035	0.0265456591007344	G2M	aneuploid	Malignant	YES	-0.204421688508555	0.0256307537491663	0.0490623210809792	0.0490623210809792	High	0.293628447276501	1563	11.2804108941221	2
P5T-E-GAGTCCGGTATGAATG	All	19584	3730	P5T	Epithelial	0.0431474673202614	0	-0.00419906839392654	0.356442921251734	G2M	aneuploid	Malignant	YES	-0.205195080958175	0.122315929036062	-0.0312942366507291	-0.0312942366507291	Low	1.15912507790022	3730	13.5802555907042	3
P5T-E-GAGTCCGTCACTCTTA	All	24864	4628	P5T	Epithelial	0.0325772200772201	0	0.123774415819406	-0.0132221807553044	S	aneuploid	Malignant	YES	-0.241455496975247	0.156429962921793	0.0159294505779352	0.0159294505779352	High	1.4716342900792	4628	13.4830573602262	3
P5T-E-GATCAGTCAGCTGTTA	All	60802	6904	P5T	Epithelial	0.0258379658563863	0	0.292945625356022	0.31093749865988	G2M	aneuploid	Malignant	YES	-0.13617059853545	-0.105864617828949	-0.063885072544044	-0.063885072544044	Low	3.59870930282318	6904	13.6205327368197	3
P5T-E-GATCAGTTCCAGAAGG	All	30321	4971	P5T	Epithelial	0.0219319943273639	0	0.35376871618185	0.146771986615373	S	aneuploid	Malignant	YES	0.0345332409987518	-0.0757080828531498	-0.0162270924217321	-0.0162270924217321	Low	1.79461966334827	4971	13.5263616148229	3
P5T-E-GATCGATAGATGTTAG	All	25418	4663	P5T	Epithelial	0.0350932410103077	0	0.223082913617262	0.0320481713030186	S	aneuploid	Malignant	YES	-0.0326225308842933	-0.0827390044461463	-0.00949111287481825	-0.00949111287481825	High	1.50442408241768	4663	13.4567132693432	3
P5T-E-GATCGATCACGACTCG	All	27017	4684	P5T	Epithelial	0.0444164785135285	0	0.359301460481934	0.0905320462242976	S	aneuploid	Malignant	YES	-0.0571695793837716	0.0505011760159909	-0.0378101633427695	-0.0378101633427695	Low	1.59906465633324	4684	13.5023151080836	3
P5T-E-GATCGATCATTTGCTT	All	5772	2121	P5T	Epithelial	0.0544005544005544	0	0.0853492928227332	0.0253232832073803	S	aneuploid	Malignant	YES	-0.199935127171826	0.00648883117054258	0.0225289680473043	0.0225289680473043	High	0.341629388768386	2121	13.4947284945544	3
P5T-E-GATCTAGCATCACAAC	All	39995	5414	P5T	Epithelial	0.0209526190773847	0	0.100249243833096	0.00987245125446398	S	aneuploid	Malignant	YES	-0.100554294844259	0.0780036034956544	-0.0434990773179053	-0.0434990773179053	Low	2.36719809490499	5414	13.1936650409069	3
P5T-E-GATGAAAAGGACGAAA	All	14587	3156	P5T	Epithelial	0.000205662576266539	0	0.152222710702482	0.603080280477645	G2M	aneuploid	Malignant	YES	-0.38364203963652	-0.0599377120857064	-0.0153719875451107	-0.0153719875451107	Low	0.863365885995227	3156	14.1195812816518	3
P5T-E-GATGCTAAGTGTCCCG	All	13884	2967	P5T	Epithelial	0.0397579948141746	0	0.0249100721843151	0.0884425241616195	G2M	aneuploid	Malignant	YES	-0.244775459321505	-0.0115398503132351	0.00169097998194209	0.00169097998194209	High	0.821757178388821	2967	13.4641931119238	3
P5T-E-GATGCTAAGTTAAGTG	All	22445	4055	P5T	Epithelial	0.0331031410113611	0	0.256265549972062	0.0531146572001425	S	aneuploid	Malignant	YES	-0.0825211673209219	0.0186694666887725	-0.0265020330971076	-0.0265020330971076	Low	1.32846008851463	4055	11.093985941443	2
P5T-E-GCAAACTTCTACCTGC	All	13326	2299	P5T	Epithelial	0.00030016509079994	0	-0.0615352131945272	-0.110694334507924	G1	aneuploid	Malignant	YES	0.00135545744366178	-0.0844297628740436	0.0196316069656551	0.0196316069656551	High	0.788730636647178	2299	11.8967088832325	2
P5T-E-GCAATCACAGGTCGTC	All	33857	5393	P5T	Epithelial	0.0211477685559855	0	0.240649512764478	0.095137401147066	S	aneuploid	Malignant	YES	-0.136777734989018	-0.08423283483858	-0.00854051908586087	-0.00854051908586087	High	2.00390613574692	5393	13.4556902259598	3
P5T-E-GCACATAAGGTAGCTG	All	24681	2792	P5T	Epithelial	0.010169766216928	0	0.0367301163503607	0.20068352365924	G2M	aneuploid	Malignant	YES	-0.292862847903614	-0.0140428399509625	0.0012698565454709	0.0012698565454709	High	1.46080300488436	2792	13.780705195109	3
P5T-E-GCACTCTAGCCGCCTA	All	20857	3861	P5T	Epithelial	0.0216234357769574	0	-0.0395760784915391	-0.0587288974299882	G1	aneuploid	Malignant	YES	-0.0799611482456226	-0.0828291147895698	-0.0178971161623017	-0.0178971161623017	Low	1.23447057545777	3861	13.451589006011	3
P5T-E-GCACTCTAGTCCGGTC	All	35970	5541	P5T	Epithelial	0.0193772588268001	0	0.0845029119424085	0.581266297994192	G2M	aneuploid	Malignant	YES	-0.016402984051709	-0.059421557937345	-0.0326234960866978	-0.0326234960866978	Low	2.12896900796931	5541	13.60212658691	3
P5T-E-GCACTCTCAGGTGCCT	All	17391	3673	P5T	Epithelial	0.0445632798573975	0	0.00961144116228688	0.475627528340979	G2M	aneuploid	Malignant	YES	-0.208884243374475	0.110633868540091	-0.0315288243212803	-0.0315288243212803	Low	1.02932721761452	3673	13.8225345117128	3
P5T-E-GCACTCTGTAGGACAC	All	8396	2791	P5T	Epithelial	0.0795616960457361	0	0.302997373705917	0.147521430621171	S	aneuploid	Malignant	YES	-0.284116969034676	-0.0378611534425693	0.00458055948197839	0.00458055948197839	High	0.496936997245213	2791	13.5795830646826	3
P5T-E-GCAGCCACAATCTACG	All	32098	5539	P5T	Epithelial	0.0165119322076142	0	0.142823193670278	0.038814660980196	S	aneuploid	Malignant	YES	-0.148262335536271	0.626111445903185	-0.0543484645221417	-0.0543484645221417	Low	1.89979558570472	5539	6.79356236360333	1
P5T-E-GCAGCCACAGCTTAAC	All	47778	5942	P5T	Epithelial	0.0425928251496505	0	0.137385497702485	0.310502575606254	G2M	aneuploid	Malignant	YES	-0.0924832344638846	-0.0848435668059153	-0.0492599262949784	-0.0492599262949784	Low	2.82785324611503	5942	13.6743212796022	3
P5T-E-GCAGTTATCTCAAGTG	All	19900	4151	P5T	Epithelial	0.0239195979899498	0	-0.0464320278677883	-0.0684853794416757	G1	aneuploid	Malignant	YES	0.113251870959037	-0.0900738367203671	-0.0287013896162611	-0.0287013896162611	Low	1.17782828075033	4151	12.2396833927763	2
P5T-E-GCATGATCACGGTTTA	All	12064	2897	P5T	Epithelial	0.0473309018567639	0	-0.0560518437088697	-0.0191383080413468	G1	aneuploid	Malignant	YES	0.0627319865225845	0.0198551272100369	-0.0105989568836777	-0.0105989568836777	High	0.714036199948338	2897	13.9861918701824	2
P5T-E-GCATGCGTCACTCCTG	All	29544	4508	P5T	Epithelial	0.00670186839967506	0	0.0537006154885505	0.253345455625128	G2M	aneuploid	Malignant	YES	-0.0397410198221618	-0.114937617164822	-0.0095077140283968	-0.0095077140283968	High	1.7486310917833	4508	13.6280761875789	3
P5T-E-GCCAAATCATCACAAC	All	20762	3801	P5T	Epithelial	0.0318370099219728	0	-0.0942251874749431	-0.0525938661874477	G1	aneuploid	Malignant	YES	-0.134511068744848	-0.0363007029067398	-0.0269406037496672	-0.0269406037496672	Low	1.22884777713258	3801	13.4421806048403	3
P5T-E-GCCTCTACAAGGACAC	All	19960	4311	P5T	Epithelial	0.0218937875751503	0	0.0963284775778941	0.347127774234165	G2M	aneuploid	Malignant	YES	-0.199603372118515	-0.0335197196043408	-0.0334467535173084	-0.0334467535173084	Low	1.18137952179781	4311	13.7097085586669	3
P5T-E-GCGACCAAGTGTGAAT	All	5654	1325	P5T	Epithelial	0	0	0.0442837427671646	-0.0286634574991218	S	aneuploid	Malignant	YES	-0.163695907622024	0.053367474245652	0.059298509392773	0.059298509392773	High	0.334645281374992	1325	13.627681974258	3
P5T-E-GCGAGAAAGATGAGAG	All	16003	3527	P5T	Epithelial	0.0216834343560582	0	0.0078372630756004	0.239392728614815	G2M	aneuploid	Malignant	YES	-0.144834412651822	-0.0811877150924507	0.0123489248087685	0.0123489248087685	High	0.947175174715953	3527	13.6727776599478	3
P5T-E-GCGAGAAGTTATCACG	All	75449	6963	P5T	Epithelial	0.0325252819785551	0	0.217574159137042	0.19459187991926	S	aneuploid	Malignant	YES	-0.225593065505469	-0.050046487861935	-0.0458841716448024	-0.0458841716448024	Low	4.4656264298659	6963	13.5807231737244	3
P5T-E-GCGCAACAGTCACGCC	All	8676	2142	P5T	Epithelial	0.120331950207469	0	0.0126704558485933	0.0971109478559395	G2M	aneuploid	Malignant	YES	-0.138044479913263	0.0396339212840454	0.0131508886964335	0.0131508886964335	High	0.513509455466826	2142	11.4398027197687	3
P5T-E-GCGCAACGTCACTGGC	All	10666	2251	P5T	Epithelial	0.000937558597412338	0	0.0666893087929571	0.100253198753476	G2M	aneuploid	Malignant	YES	-0.0992884432659473	-0.0179734226201114	0.0668885763330863	0.0668885763330863	High	0.631292283541858	2251	13.1027752728047	3
P5T-E-GCGCAACTCACGCATA	All	11125	1865	P5T	Epithelial	8.98876404494382e-05	0	-0.0129454517952659	-0.0697852239652405	G1	aneuploid	Malignant	YES	-0.133385938987299	-0.0833783330818483	0.0288507593578134	0.0288507593578134	High	0.658459277555145	1865	13.4532703739995	3
P5T-E-GCGCGATGTTAGTGGG	All	20979	4525	P5T	Epithelial	0.0423757090423757	0	0.196992024428408	0.317637997734738	G2M	aneuploid	Malignant	YES	-0.0719982080601291	-0.0971261452328363	-0.0405056197837622	-0.0405056197837622	Low	1.24169143225433	4525	13.7150558929381	3
P5T-E-GCGCGATTCTGCTGCT	All	9459	2392	P5T	Epithelial	0.0205095676075695	0	-0.0796147292007531	-0.0259527617527383	G1	aneuploid	Malignant	YES	0.00836463910147478	0.0465845664260332	0.0768758361046895	0.0768758361046895	High	0.55985315113655	2392	12.8669793702638	3
P5T-E-GCGGGTTGTACCAGTT	All	14287	3654	P5T	Epithelial	0.0170784629383356	0	0.114896731472167	-0.0502411126222301	S	aneuploid	Malignant	YES	-0.0964795424082653	-0.12860307147501	-0.0267493615984541	-0.0267493615984541	Low	0.845609680757785	3654	11.9517629402266	3
P5T-E-GCTCTGTCAGGATTGG	All	19988	4288	P5T	Epithelial	0.0351210726435862	0	0.199438887951568	0.34592733497276	G2M	aneuploid	Malignant	YES	-0.102115979028252	-0.0563643812462639	-0.0307636351794902	-0.0307636351794902	Low	1.18303676761998	4288	13.6244227152749	3
P5T-E-GCTCTGTTCGAACGGA	All	4740	1070	P5T	Epithelial	0.0841772151898734	0	-0.0438652643125944	-0.0303148396381266	G1	aneuploid	Malignant	YES	-0.230672531896664	0.0631923512622136	0.0908516827837941	0.0908516827837941	High	0.280548042751585	1070	13.5619612139207	3
P5T-E-GCTGCGACATGGGACA	All	41208	5629	P5T	Epithelial	0.0619539895165987	0	0.252849590226557	0.0549388135786697	S	aneuploid	Malignant	YES	-0.0918152363339698	-0.0166811288741145	-0.0280919828086419	-0.0280919828086419	Low	2.43899235141505	5629	13.5562517179039	3
P5T-E-GCTGCGAGTCTCTCGT	All	18836	3464	P5T	Epithelial	0.0340305797409216	0	0.0839451922491172	0.337941737468859	G2M	aneuploid	Malignant	YES	0.0937876781521544	0.0450564744812192	0.0171512036869516	0.0171512036869516	High	1.1148529395082	3464	13.7201702392615	3
P5T-E-GCTGCTTGTCGGGTCT	All	4730	1927	P5T	Epithelial	0.00951374207188161	0	0.126180549125579	0.429950988142958	G2M	aneuploid	Malignant	YES	-0.281519483488598	-0.0887746670777287	0.060002653453066	0.060002653453066	High	0.279956169243671	1927	13.700554554237	3
P5T-E-GCTGGGTGTTTGGCGC	All	17145	3503	P5T	Epithelial	0.0312627588218139	0	-0.0846939713262148	-0.00983887900569047	G1	aneuploid	Malignant	YES	0.0371447759138592	-0.0616968055982273	-0.0208147919947121	-0.0208147919947121	Low	1.01476712931982	3503	11.896384685978	2
P5T-E-GCTTCCAAGCTGTTCA	All	15164	3455	P5T	Epithelial	0.0478106040622527	0	-0.0569377602371751	-0.00483330581244718	G1	aneuploid	Malignant	YES	-0.177473190965166	-0.130236315555766	-0.02651647735536	-0.02651647735536	Low	0.897516987401907	3455	11.26560346955	2
P5T-E-GCTTCCAGTGTCAATC	All	40182	6272	P5T	Epithelial	0.024214822557364	0	0.169172148256326	0.443859543121722	G2M	aneuploid	Malignant	YES	-0.127204380180718	-0.0691745032594056	-0.0657875723481588	-0.0657875723481588	Low	2.378266129503	6272	13.6368033260216	3
P5T-E-GCTTGAACATAGGATA	All	4891	1683	P5T	Epithelial	0.0480474340625639	0	-0.0912536485869875	-0.049297401631672	G1	aneuploid	Malignant	YES	0.165983411759673	0.0385751077837875	0.0337674693137929	0.0337674693137929	High	0.289485332721098	1683	12.6611323100895	2
P5T-E-GGAAAGCTCAGAAATG	All	13649	3213	P5T	Epithelial	0.0414682394314602	0	0.0717758822329199	0.126502159221901	G2M	aneuploid	Malignant	YES	-0.242822584520939	-0.123696254610807	-0.00251927621563852	-0.00251927621563852	High	0.807848150952824	3213	13.4198113135097	3
P5T-E-GGAAAGCTCCGAACGC	All	32918	5357	P5T	Epithelial	0.0306519229600826	0	0.132405463688697	0.411357464540771	G2M	aneuploid	Malignant	YES	-0.0814286412244281	-0.0365616809548612	-0.0261583318106978	-0.0261583318106978	Low	1.94832921335373	5357	13.6255577300461	3
P5T-E-GGAACTTAGGTGCTTT	All	23850	4040	P5T	Epithelial	0.0285953878406709	0	-0.00562619829197075	-0.0294678288230106	G1	aneuploid	Malignant	YES	-0.165243594868758	-0.112701278458428	-0.0209409061716962	-0.0209409061716962	Low	1.41161831637665	4040	13.3323339882609	3
P5T-E-GGAATAACATTCTCAT	All	8073	2437	P5T	Epithelial	0.104422147900409	0	0.0110124161778881	-0.0549590175006977	S	aneuploid	Malignant	YES	0.133840487740942	-0.0219559761098663	0.0493487321571445	0.0493487321571445	High	0.477819482939567	2437	12.6619756300668	3
P5T-E-GGAATAAGTAGCTCCG	All	9170	2667	P5T	Epithelial	0.109705561613959	0	0.123723376980464	0.205520954133191	G2M	aneuploid	Malignant	YES	-0.150833208884461	-0.109468009813076	-0.0206371204404395	-0.0206371204404395	Low	0.542748006757814	2667	11.2438872241792	3
P5T-E-GGACAAGGTACTCGCG	All	10997	2836	P5T	Epithelial	0.0683822860780213	0	0.254270320605623	0.0407759427560814	S	aneuploid	Malignant	YES	-0.121669533285228	0.0646247636950995	-0.00661579377590595	-0.00661579377590595	High	0.650883296653836	2836	13.4961997039023	3
P5T-E-GGACAGATCTCTAAGG	All	25363	4795	P5T	Epithelial	0.0144698970941923	0	0.0911192968214622	0.474497311417527	G2M	aneuploid	Malignant	YES	-0.254649807302532	-0.141660644719247	0.00921886411024037	0.00921886411024037	High	1.50116877812415	4795	13.9109213223376	3
P5T-E-GGACGTCGTAGAAGGA	All	14525	3522	P5T	Epithelial	0.126953528399312	0	0.272361026788324	0.109236171964826	S	aneuploid	Malignant	YES	-0.1321487501484	0.111645829605274	-0.0154840942682351	-0.0154840942682351	Low	0.859696270246155	3522	12.704250816003	3
P5T-E-GGAGCAACAATGACCT	All	13475	3167	P5T	Epithelial	0.0405936920222635	0	0.069327423296037	0.254653154001947	G2M	aneuploid	Malignant	YES	-0.277194799924759	0.153666921559547	-0.00455740979353054	-0.00455740979353054	High	0.797549551915108	3167	13.695684089392	3
P5T-E-GGATGTTGTACCCAAT	All	9669	2659	P5T	Epithelial	0.0330954597166201	0	0.10489709676603	0.261042874081045	G2M	aneuploid	Malignant	YES	0.00584036540673366	-0.0411079296635885	0.0364750274745542	0.0364750274745542	High	0.572282494802759	2659	13.5708888445527	3
P5T-E-GGATGTTGTTCAACCA	All	9505	1951	P5T	Epithelial	0.00852183061546554	0	-0.0599810530726308	-0.102507892007876	G1	aneuploid	Malignant	YES	-0.107855554674652	-0.0174846907929738	0.0320654566707873	0.0320654566707873	High	0.562575769272957	1951	13.470574445906	3
P5T-E-GGATTACAGCCCAGCT	All	12104	2366	P5T	Epithelial	0.00421348314606742	0	-0.0744449153698005	-0.084189467712385	G1	aneuploid	Malignant	YES	-0.0288943957142429	0.017691950800925	0.191854969039689	0.191854969039689	High	0.716403693979997	2366	11.4116006030393	2
P5T-E-GGCAATTGTAGGCTGA	All	19005	4397	P5T	Epithelial	0.00015785319652723	0	0.131963560996985	0.390005963177004	G2M	aneuploid	Malignant	YES	-0.0558677036986245	0.000185532433051333	-0.0364096978127351	-0.0364096978127351	Low	1.12485560179196	4397	13.7781288035432	3
P5T-E-GGCAATTTCGTGTAGT	All	16052	4039	P5T	Epithelial	0.0320209319710939	0	0.113526281673322	0.409183182190901	G2M	aneuploid	Malignant	YES	-0.144847811809766	0.0409127133877175	-0.0427075050159314	-0.0427075050159314	Low	0.950075354904735	4039	13.8784369133391	3
P5T-E-GGCCGATGTACCGTAT	All	4989	1606	P5T	Epithelial	0.0260573261174584	0	-0.0554203783276209	-0.0507615892569065	G1	aneuploid	Malignant	YES	0.285270625145306	-0.0857497186501233	0.0471238427955995	0.0471238427955995	High	0.295285693098662	1606	13.3165667315809	2
P5T-E-GGCGTGTAGGCAATTA	All	11360	3157	P5T	Epithelial	0.0279929577464789	0	0.230756711006185	0.0819679691892461	S	aneuploid	Malignant	YES	-0.113337827604766	-0.131225572524221	-0.0135073573774419	-0.0135073573774419	Low	0.672368304991141	3157	13.4935030798362	3
P5T-E-GGCGTGTTCGGCGCAT	All	26251	4530	P5T	Epithelial	0.0203420822063921	0	0.17091001524475	0.313526108954462	G2M	aneuploid	Malignant	YES	-0.134576808271818	-0.0509302421089724	-0.0341827839841575	-0.0341827839841575	Low	1.55372714562698	4530	13.6414382482944	3
P5T-E-GGCTCGAGTTCGGGCT	All	23026	3926	P5T	Epithelial	0.038651958655433	0	-0.040086905183347	-0.0022456436517764	G1	aneuploid	Malignant	YES	-0.254790446905419	-0.0724247734375669	-0.0230454584762775	-0.0230454584762775	Low	1.36284793932447	3926	13.4450680171337	3
P5T-E-GGCTGGTCACAGGTTT	All	26852	4966	P5T	Epithelial	0.0384701325785789	0	0.204557520952967	0.588414993215724	G2M	aneuploid	Malignant	YES	-0.259016717631129	-0.0187438166559635	-0.0542624722593649	-0.0542624722593649	Low	1.58929874345265	4966	13.9656771677868	3
P5T-E-GGGAATGTCGATCCCT	All	26871	4632	P5T	Epithelial	0.0216590376242045	0	0.161696975084188	0.296543515326704	G2M	aneuploid	Malignant	YES	-0.181325839326709	-0.00858064522372731	-0.0194258023598351	-0.0194258023598351	Low	1.59042330311769	4632	13.9085537815457	3
P5T-E-GGGATGAGTCTCATCC	All	18456	4040	P5T	Epithelial	0.0339185088859991	0	0.246177921477219	0.0606047789116285	S	aneuploid	Malignant	YES	-0.261305481625048	-0.0828582309860219	-0.0298689456206502	-0.0298689456206502	Low	1.09236174620744	4040	13.4500791353701	3
P5T-E-GGGATGAGTGCTCTTC	All	26860	4770	P5T	Epithelial	0.0442293373045421	0	0.150850790419114	0.151031351879408	G2M	aneuploid	Malignant	YES	-0.0242244224269026	-0.0122389513196195	-0.00540749011556868	-0.00540749011556868	High	1.58977224225898	4770	13.5097342558555	3
P5T-E-GGGTCTGTCGGTCTAA	All	17642	3742	P5T	Epithelial	0.0114499489853758	0	-0.0636820471617494	-0.0767504903966356	G1	aneuploid	Malignant	YES	0.175955687853429	0.0664526030835518	-0.034828832384861	-0.034828832384861	Low	1.04418324266318	3742	11.0931677760885	2
P5T-E-GGTATTGCAGACGCTC	All	6270	1492	P5T	Epithelial	0.0572567783094099	0	-0.0725187744784666	-0.0207024690731351	G1	aneuploid	Malignant	YES	-0.137426431509463	-0.0935916066302582	0.0685684071412392	0.0685684071412392	High	0.37110468946254	1492	12.8683984814626	3
P5T-E-GTAACGTCACAGTCGC	All	14645	2647	P5T	Epithelial	0.000273130761351997	0	-0.0657351561677555	-0.0622063898146285	G1	aneuploid	Malignant	YES	-0.314909869207479	-0.00552428414165695	0.00371653619616118	0.00371653619616118	High	0.866798752341132	2647	13.4943261876357	3
P5T-E-GTACGTAGTCACAAGG	All	19445	3724	P5T	Epithelial	0.0159424016456673	0	0.0784351674538344	0.194151696660548	G2M	aneuploid	Malignant	YES	-0.171275392047989	-0.0747405570589647	-0.0179670382273851	-0.0179670382273851	Low	1.15089803614021	3724	13.5427161182175	3
P5T-E-GTACTTTCATTCCTCG	All	19773	3857	P5T	Epithelial	0.0315076113892682	0	0.00165239548952179	0.0364021758294388	G2M	aneuploid	Malignant	YES	-0.147720482871394	0.159865392141928	-0.0265157747284198	-0.0265157747284198	Low	1.17031148719981	3857	12.1936642301549	3
P5T-E-GTACTTTTCCTAGAAC	All	8787	2775	P5T	Epithelial	0.0761351997268692	0	-0.0095373558044279	-0.060408120645284	G1	aneuploid	Malignant	YES	-0.294261835721448	-0.0334042967594266	0.0558554623489072	0.0558554623489072	High	0.520079251404679	2775	11.6636576715635	2
P5T-E-GTAGGCCCAGACGCTC	All	8448	2655	P5T	Epithelial	0.0501893939393939	0	0.100017321849954	0.195730521709368	G2M	aneuploid	Malignant	YES	0.142118501540853	-0.11019022771581	0.00188826260833957	0.00188826260833957	High	0.50001473948637	2655	13.6147475956512	3
P5T-E-GTAGTCAGTTCGGCAC	All	17130	3330	P5T	Epithelial	0.000291885580852306	0	0.017485512793158	-0.00316581712896036	S	aneuploid	Malignant	YES	-0.195033915680714	-0.102711875913575	-0.00628902633713476	-0.00628902633713476	High	1.01387931905794	3330	12.0442955586711	2
P5T-E-GTATTCTGTCGACTGC	All	19481	3809	P5T	Epithelial	0.0177095631641086	0	-0.0603311932190127	-0.0654523192585641	G1	aneuploid	Malignant	YES	-0.200237079432775	-0.0479794233560078	-0.00130888723068986	-0.00130888723068986	High	1.1530287807687	3809	11.9940238450134	3
P5T-E-GTCACGGTCGTCTGCT	All	16166	3729	P5T	Epithelial	0.0523320549301002	0	0.275584794508472	0.160513361746205	S	aneuploid	Malignant	YES	0.00439111756035609	-0.0138862131790564	0.00610094781380391	0.00610094781380391	High	0.956822712894964	3729	13.5263499325004	3
P5T-E-GTCCTCAAGCCAGTTT	All	18229	3911	P5T	Epithelial	0.0634702945855505	0	-0.0363138383699361	-0.0648213477118816	G1	aneuploid	Malignant	YES	0.0286915849838095	0.0598602334460479	-0.029054454736485	-0.029054454736485	Low	1.07892621757777	3911	12.5659479048956	3
P5T-E-GTCCTCAGTCTCACCT	All	18761	3956	P5T	Epithelial	0.0287831139065082	0	0.013568673355716	0.366217965180969	G2M	aneuploid	Malignant	YES	-0.10392962805931	-0.0727394061921658	-0.0305944598527267	-0.0305944598527267	Low	1.11041388819884	3956	13.6059555474	3
P5T-E-GTCCTCATCGAACGGA	All	9170	2347	P5T	Epithelial	0.0416575790621592	0	-0.0484592006710532	-0.00676051186654242	G1	aneuploid	Malignant	YES	-0.0162086860917997	-0.0318486635906262	0.0108415061964564	0.0108415061964564	High	0.542748006757814	2347	14.1370291165974	2
P5T-E-GTCCTCATCTAACGGT	All	22929	4708	P5T	Epithelial	0.0281739282131798	0	0.34552998775872	0.101710238774461	S	aneuploid	Malignant	YES	-0.054231170371936	-0.0626243086135227	-0.0454449764879856	-0.0454449764879856	Low	1.3571067662977	4708	13.4609164945297	3
P5T-E-GTGCAGCCAGGCTGAA	All	23389	4348	P5T	Epithelial	0.0351447261533199	0	0.291788992568608	0.128581042819452	S	aneuploid	Malignant	YES	-0.236934758166483	-0.0548891383231659	0.0108395570492613	0.0108395570492613	High	1.38433294766178	4348	13.4357148425755	3
P5T-E-GTGCAGCTCCCAACGG	All	26600	4459	P5T	Epithelial	0.0407142857142857	0	0.226582628685408	0.119778274223282	S	aneuploid	Malignant	YES	0.0672422780663526	0.0100411241106153	-0.0376277168981584	-0.0376277168981584	Low	1.5743835310532	4459	13.4616143614373	3
P5T-E-GTGCATAAGGATGCGT	All	16943	3782	P5T	Epithelial	0.0234905270613233	0	0.153582378441717	0.214169253018816	G2M	aneuploid	Malignant	YES	-0.162064196530343	0.162413917647996	-0.0274263349852513	-0.0274263349852513	Low	1.00281128445994	3782	12.6898334744119	3
P5T-E-GTGCATAGTAGCCTCG	All	20658	3587	P5T	Epithelial	0.00348533255881499	0	-0.0683435386317733	-0.0600540005376894	G1	aneuploid	Malignant	YES	0.109024894193688	0.0306086607999569	0.0399804502497858	0.0399804502497858	High	1.22269229265026	3587	11.978493636584	2
P5T-E-GTGCTTCCAACAACCT	All	5872	2100	P5T	Epithelial	0.000340599455040872	0	-0.000553512529128358	0.393302249360737	G2M	aneuploid	Malignant	YES	-0.158178593428439	0.0119015982373979	0.0421414556788142	0.0421414556788142	High	0.347548123847533	2100	13.8508461735472	3
P5T-E-GTGCTTCTCGCATGGC	All	19744	3626	P5T	Epithelial	0.0301863857374392	0	0.138596827817295	0.0511361008023044	S	aneuploid	Malignant	YES	-0.102766799960681	-0.0276037868412851	-0.0267918910706086	-0.0267918910706086	Low	1.16859505402686	3626	11.1024215596416	2
P5T-E-GTGTGCGGTTCCAACA	All	10681	2503	P5T	Epithelial	0.0319258496395469	0	-0.00741789038647681	-0.0357496651699488	G1	aneuploid	Malignant	YES	-0.19690880326817	0.0881457234804794	0.0165669600163171	0.0165669600163171	High	0.63218009380373	2503	12.958675471223	3
P5T-E-GTGTTAGGTACTTGAC	All	35616	5393	P5T	Epithelial	0.0416666666666667	0	0.13901632101877	0.257529821039405	G2M	aneuploid	Malignant	YES	-0.0887489764460863	-0.0992659475834267	-0.050717146841752	-0.050717146841752	Low	2.10801668578913	5393	13.4209542422723	3
P5T-E-GTTAAGCCACCCATTC	All	22232	4475	P5T	Epithelial	0.0394476430370637	0	0.399658029568487	0.299135006553742	S	aneuploid	Malignant	YES	-0.204231565903303	-0.061554994857699	-0.0410538369150793	-0.0410538369150793	Low	1.31585318279604	4475	13.7146764019316	3
P5T-E-GTTAAGCTCTCCAGGG	All	53120	6115	P5T	Epithelial	0.0298381024096386	0	0.118464846564639	0.598548158928045	G2M	aneuploid	Malignant	YES	-0.115470617218682	-0.0949373092106167	-0.0395880193451613	-0.0395880193451613	Low	3.14403207404308	6115	13.8711894173271	3
P5T-E-GTTACAGCAAGCTGGA	All	10657	2630	P5T	Epithelial	0.0361264896312283	0	-0.0142174401200859	0.190749024858386	G2M	aneuploid	Malignant	YES	-0.206128321719366	0.119133830533248	0.00399546700160692	0.00399546700160692	High	0.630759597384735	2630	13.1974791430746	3
P5T-E-GTTCATTAGGCGCTCT	All	35857	5403	P5T	Epithelial	0.0725381376021418	0	0.280845684107733	0.0644240050245933	S	aneuploid	Malignant	YES	-0.164964308000084	-0.0341685829425229	-0.0476886485802339	-0.0476886485802339	Low	2.12228083732987	5403	12.4327842876463	3
P5T-E-GTTCATTAGGTTCCTA	All	15399	3352	P5T	Epithelial	0.072991752711215	0	0.127601041959603	0.216269202076677	G2M	aneuploid	Malignant	YES	-0.0929289717807877	-0.0604285199767191	0.00331141964733218	0.00331141964733218	High	0.911426014837903	3352	13.4262780852058	3
P5T-E-GTTCGGGCACTCGACG	All	17596	3896	P5T	Epithelial	0.0437599454421459	0	-0.0913431182578307	-0.0226305196615198	G1	aneuploid	Malignant	YES	-0.0926845381374282	-0.0363069727843741	0.0158883070062898	0.0158883070062898	High	1.04146062452677	3896	13.4957898763988	3
P5T-E-GTTCTCGAGAGAGCTC	All	18279	3685	P5T	Epithelial	0.0189288254280869	0	0.124506822050364	0.0534062047459185	S	aneuploid	Malignant	YES	0.00539834784609383	0.0134535415564283	-0.0111286410729588	-0.0111286410729588	High	1.08188558511735	3685	13.3008071381952	3
P5T-E-GTTCTCGGTGCAACTT	All	6613	1926	P5T	Epithelial	0.0273703311658854	0	-0.0577957772488946	-0.0854791728929378	G1	aneuploid	Malignant	YES	0.177405103700415	-0.0840495436191644	0.0332131457198967	0.0332131457198967	High	0.391405950784015	1926	12.8044749374079	2
P5T-E-GTTTCTATCAAGAAGT	All	48708	5508	P5T	Epithelial	0.0186211710601955	0	-0.0187557671205405	0.200766910218052	G2M	aneuploid	Malignant	YES	0.0723777897895359	0.0459095270731758	-0.0465779256240612	-0.0465779256240612	Low	2.8828974823511	5508	12.2279924237268	2
P5T-E-TAAACCGCAGCTGCAC	All	16398	3419	P5T	Epithelial	0.0326259299914624	0	0.153345932096432	0.137472254330504	S	aneuploid	Malignant	YES	-0.0204089593250025	-0.125440397476582	-0.0113354416749764	-0.0113354416749764	High	0.970554178278585	3419	13.7001516828773	3
P5T-E-TAAGTGCGTCAACATC	All	19148	3320	P5T	Epithelial	0.0133695425109672	0	-0.042823283729028	-0.0454557408262552	G1	aneuploid	Malignant	YES	-0.090701922753389	-0.0495002007001157	0.0220960683202957	0.0220960683202957	High	1.13331939295514	3320	13.435080583116	3
P5T-E-TACACGAAGACATAAC	All	18914	3854	P5T	Epithelial	0.0398117796341334	0	0.270427160563647	0.137160261488265	S	aneuploid	Malignant	YES	-0.0391352013072903	-0.0867098661657793	-0.0165187450534014	-0.0165187450534014	Low	1.11946955286993	3854	12.6588532816047	3
P5T-E-TACACGAGTCCCTTGT	All	32791	4695	P5T	Epithelial	0.0311060961849288	0	-0.0385643431983268	-0.061866051718845	G1	aneuploid	Malignant	YES	0.109206812665593	-0.0863523770967553	-0.0288081251281705	-0.0288081251281705	Low	1.94081241980321	4695	12.3883844046739	2
P5T-E-TACAGTGCATTTCACT	All	21403	3992	P5T	Epithelial	0.0258374994159697	0	-0.00771240926233568	-0.0278201031777749	G1	aneuploid	Malignant	YES	-0.0431780618899427	-0.0815602435213705	-0.0191540332468029	-0.0191540332468029	Low	1.26678686898991	3992	11.2529551625492	2
P5T-E-TACCTATCAACAACCT	All	11108	2132	P5T	Epithelial	0.00792221822110191	0	-0.0507106669542548	-0.069598817494159	G1	aneuploid	Malignant	YES	-0.138808629228649	-0.0963880187076197	0.0318857895784472	0.0318857895784472	High	0.65745309259169	2132	13.5092292301577	3
P5T-E-TACCTTATCAGCATGT	All	16164	3719	P5T	Epithelial	0.0446052957188815	0	0.139628426562231	0.00737623884631597	S	aneuploid	Malignant	YES	0.0172630376759973	-0.0720166680303441	0.0511948977400394	0.0511948977400394	High	0.956704338193381	3719	13.4838055669791	3
P5T-E-TACCTTATCCTCGCAT	All	23952	4540	P5T	Epithelial	0.0237140948563794	0	0.0271307308844641	0.261865023815953	G2M	aneuploid	Malignant	YES	-0.162340969589198	-0.0600995301664685	0.0219451416769849	0.0219451416769849	High	1.41765542615738	4540	13.6198147648612	3
P5T-E-TACGGATGTGTGCGTC	All	6297	2191	P5T	Epithelial	0.0531999364776878	0	0.25473163071714	-0.0362173262675421	S	aneuploid	Malignant	YES	-0.0842168005829435	-0.0863128381191712	0.0233240332979357	0.0233240332979357	High	0.37270274793391	2191	13.4992769120892	3
P5T-E-TACGGGCGTGTGACGA	All	24304	4229	P5T	Epithelial	0.0260450954575379	0	0.0622308213696098	0.210640562917495	G2M	aneuploid	Malignant	YES	-0.138328613987203	-0.0948934990422356	0.00423370035749911	0.00423370035749911	High	1.43848937363598	4229	13.6725040100195	3
P5T-E-TACGGGCTCGTCTGAA	All	36664	5638	P5T	Epithelial	0.0147283438795549	0	0.438243722522027	0.0669689859504914	S	aneuploid	Malignant	YES	-0.10756957835252	-0.113136587735924	-0.049628291869528	-0.049628291869528	Low	2.17004502941859	5638	13.5781900381686	3
P5T-E-TACTCATAGCTAGGCA	All	13508	1906	P5T	Epithelial	0.0458987266804856	0	0.0736242297417234	0.146794299212322	G2M	aneuploid	Malignant	YES	-0.166668969649388	-0.000594974115176249	0.105368481870064	0.105368481870064	High	0.799502734491226	1906	13.7388186262614	3
P5T-E-TACTTACAGCGATCCC	All	16357	3096	P5T	Epithelial	0.025187992908235	0	0.00689523136518712	0.104594692509665	G2M	aneuploid	Malignant	YES	-0.137424508445431	-0.0607199254998332	-0.00798449086465475	-0.00798449086465475	High	0.968127496896135	3096	11.6000882962011	2
P5T-E-TACTTGTTCAGCTGGC	All	11838	2793	P5T	Epithelial	0.0148673762459875	0	-0.084745055645833	-0.0673831418066186	G1	aneuploid	Malignant	YES	0.102088769550556	-0.0445350236152627	0.0921672043789092	0.0921672043789092	High	0.700659858669465	2793	12.6742543484878	2
P5T-E-TAGACCAGTACAGCAG	All	27855	4413	P5T	Epithelial	0.0233351283432059	0	-0.0443356365752622	-0.0513771901327452	G1	aneuploid	Malignant	YES	-0.189347652745741	-0.108530828037308	-0.0245347912200373	-0.0245347912200373	Low	1.6486636562965	4413	12.4882353462685	2
P5T-E-TAGGCATGTCGCGAAA	All	29546	4608	P5T	Epithelial	0.0270764232044947	0	0.224456883041804	0.0536412621709693	S	aneuploid	Malignant	YES	-0.180273226695105	-0.0110486895146668	-0.0122309187816078	-0.0122309187816078	Low	1.74874946648488	4608	13.4473702754841	3
P5T-E-TAGTTGGGTACAAGTA	All	17502	3970	P5T	Epithelial	5.71363272768826e-05	0	-0.0730464352930065	-0.10204165942148	G1	aneuploid	Malignant	YES	-0.0562986066738015	-0.0924283798983108	0.00440748612071147	0.00440748612071147	High	1.03589701355237	3970	17.0995952730882	2
P5T-E-TATCAGGCAAGTCTAC	All	18215	3927	P5T	Epithelial	0.0541861103486138	0	0.371190089455669	0.0932431786999766	S	aneuploid	Malignant	YES	-0.365821597367392	-0.0763412828458691	-0.0314073593392456	-0.0314073593392456	Low	1.07809759466669	3927	13.5361672768637	3
P5T-E-TATTACCCACGGCTAC	All	15765	3383	P5T	Epithelial	0.0249920710434507	0	0.146668121112409	0.108623122228189	S	aneuploid	Malignant	YES	-0.070279792034148	-0.00462614084680184	-0.00391215519997553	-0.00391215519997553	High	0.933088585227583	3383	13.542577901866	3
P5T-E-TATTACCCAGCATGAG	All	28535	4220	P5T	Epithelial	0.0315752584545295	0	0.240523598323925	0.0305059804714291	S	aneuploid	Malignant	YES	-0.266751383191473	-0.0535829726433919	0.0253774295083843	0.0253774295083843	High	1.6889110548347	4220	13.4831691559263	3
P5T-E-TCACAAGAGGCCCTTG	All	20083	4242	P5T	Epithelial	0.0352039037992332	0	0.0988835812277188	0.64752801014511	G2M	aneuploid	Malignant	YES	-0.107767732157878	-0.13159368475397	-0.033008237742388	-0.033008237742388	Low	1.18865956594517	4242	13.9752801836907	3
P5T-E-TCAGATGAGCACACAG	All	10538	2026	P5T	Epithelial	0.000569368001518315	0	0.00248707770417882	-0.000701520297699293	S	aneuploid	Malignant	YES	0.0233459570884255	-0.0905520693434445	0.0306228423208119	0.0306228423208119	High	0.62371630264055	2026	10.4586696986984	2
P5T-E-TCAGATGAGCGATATA	All	26686	4982	P5T	Epithelial	0.0315895975417822	0	0.504830497173477	0.200921046893897	S	aneuploid	Malignant	YES	-0.170745217094928	-0.108256999030981	-0.0536962383931748	-0.0536962383931748	Low	1.57947364322127	4982	13.605951451389	3
P5T-E-TCAGGATAGGGTTCCC	All	18482	3620	P5T	Epithelial	0.0217508927605238	0	0.0305975867217087	0.130248287681587	G2M	aneuploid	Malignant	YES	0.00739664460633699	-0.100322024776498	0.0281480737605672	0.0281480737605672	High	1.09390061732802	3620	13.5014075485853	3
P5T-E-TCAGGTATCGTCACGG	All	17298	3874	P5T	Epithelial	0.0311018614868771	0	-0.0136845565118362	-0.0365021615695967	G1	aneuploid	Malignant	YES	-0.174280333709449	0.110290995830327	-0.0295402150184932	-0.0295402150184932	Low	1.02382279399091	3874	12.2802146528555	3
P5T-E-TCCACACAGTCGTACT	All	29203	3924	P5T	Epithelial	0.00150669451768654	0	-0.0815604113910043	-0.0525633175503035	G1	aneuploid	Malignant	YES	0.00509752895569437	-0.0145401021840221	0.0840352720612136	0.0840352720612136	High	1.72844820516341	3924	14.1350953653623	2
P5T-E-TCGAGGCTCTTGAGAC	All	26804	4721	P5T	Epithelial	0.0440605879719445	0	-0.0528993667342822	0.254658492470924	G2M	aneuploid	Malignant	YES	-0.185767068778106	-0.0311024954290177	-0.0171643033768075	-0.0171643033768075	Low	1.58645775061466	4721	13.559329337256	3
P5T-E-TCGCGAGCAGATCCAT	All	23776	4524	P5T	Epithelial	0.0310817631224764	0	0.235905211940018	-0.0386116757234147	S	aneuploid	Malignant	YES	-0.174230890906221	-0.09040546030204	0.0309384312839357	0.0309384312839357	High	1.40723845241808	4524	13.4465839088221	3
P5T-E-TCGCGTTAGGTTACCT	All	5844	1741	P5T	Epithelial	0.00290896646132786	0	0.00946897648020663	-0.0631874194579298	S	aneuploid	Malignant	YES	-0.230943937957038	0.149031435862562	0.0632362499129787	0.0632362499129787	High	0.345890878025372	1741	11.5937893171032	2
P5T-E-TCGCGTTCATGAGCGA	All	11188	2565	P5T	Epithelial	0.0345012513407222	0	0.0391800561243836	-0.0409214060878525	S	aneuploid	Malignant	YES	-0.0691040739038015	-0.0243276559515849	0.0025125230685156	0.0025125230685156	High	0.662188080655008	2565	11.1992517967339	3
P5T-E-TCGCGTTTCACCAGGC	All	34760	5286	P5T	Epithelial	0.0358457997698504	0	0.171096584265018	0.65858812474309	G2M	aneuploid	Malignant	YES	-0.2498064132078	-0.0806561217729612	-0.0437685135273911	-0.0437685135273911	Low	2.05735231351162	5286	13.9846497673146	3
P5T-E-TCGGGACAGACACGAC	All	10631	3080	P5T	Epithelial	0.0261499388580566	0	-0.0727984641180164	0.0636876590903499	G2M	aneuploid	Malignant	YES	-0.136786899263896	0.377232598500168	-0.0203125794374914	-0.0203125794374914	Low	0.629220726264157	3080	7.20085946906502	1
P5T-E-TCGGGACAGACTCGGA	All	8730	1706	P5T	Epithelial	0.00011454753722795	0	-0.0316191293214812	-0.0807869726051202	G1	aneuploid	Malignant	YES	-0.099608453843532	-0.0832874208328205	0.0383955448530021	0.0383955448530021	High	0.516705572409565	1706	11.7358265002434	2
P5T-E-TCGGGACCAAGGTTTC	All	12679	3131	P5T	Epithelial	0.0488997555012225	0	-0.0697218394621551	-0.0379162457072331	G1	aneuploid	Malignant	YES	-0.100800967629056	-0.0114228028555191	-0.0112731610476492	-0.0112731610476492	High	0.750436420685095	3131	13.4299400339338	3
P5T-E-TCGGGACCATTCCTGC	All	25014	4248	P5T	Epithelial	0.0216678659950428	0	-0.0667092260780548	-0.0823482883325032	G1	aneuploid	Malignant	YES	-0.105347815930335	-0.0806271741413336	-0.0278788712614209	-0.0278788712614209	Low	1.48051239269792	4248	12.0277434963519	2
P5T-E-TCGGGACTCTTAGAGC	All	11028	2682	P5T	Epithelial	0.0558578164671745	0	0.174851024389836	0.136370785940533	S	aneuploid	Malignant	YES	0.00675253123637076	-0.118856148533706	-0.00657282973538106	-0.00657282973538106	High	0.652718104528372	2682	12.0330871170384	2
P5T-E-TCGGTAAAGGCAGGTT	All	10680	2065	P5T	Epithelial	0.025936329588015	0	-0.0753539566631528	-0.0860554014297981	G1	aneuploid	Malignant	YES	-0.209835222493989	-0.0967995396579822	0.0277836656170516	0.0277836656170516	High	0.632120906452939	2065	13.5963383613098	3
P5T-E-TCGGTAAGTAACGTTC	All	8815	2012	P5T	Epithelial	0.00022688598979013	0	-0.0672877190109061	-0.0295645016171723	G1	aneuploid	Malignant	YES	0.0276753159381243	0.153527958769581	0.0326298129280527	0.0326298129280527	High	0.52173649722684	2012	11.0929472898559	2
P5T-E-TCTATTGAGCGCCTCA	All	35282	5450	P5T	Epithelial	0.0203503202766283	0	0.171525506611369	0.51793321622872	G2M	aneuploid	Malignant	YES	-0.286731655635132	-0.0142509337157522	-0.0472540642098505	-0.0472540642098505	Low	2.08824811062477	5450	13.8297832479362	3
P5T-E-TCTATTGCACCAGGCT	All	19594	3960	P5T	Epithelial	0.0248035112789629	0	-0.0444974728947878	-0.0616994333598617	G1	aneuploid	Malignant	YES	-0.0345035172487816	-0.126733333387026	-0.0228508391073158	-0.0228508391073158	Low	1.15971695140814	3960	12.6928192383123	2
P5T-E-TCTATTGGTATTAGCC	All	16815	3387	P5T	Epithelial	0.0545346416889682	0	0.0126523935227014	-0.0290207764042329	S	aneuploid	Malignant	YES	-0.00822270144514275	-0.0262058577922102	-0.0294247877796766	-0.0294247877796766	Low	0.99523530355863	3387	12.4841501391687	2
P5T-E-TCTATTGGTCAAAGAT	All	16272	2835	P5T	Epithelial	0.0285152409046214	0	0.332007682318877	0.0356951801475314	S	aneuploid	Malignant	YES	-0.269047127116103	-0.0484740690635653	0.0108398302105399	0.0108398302105399	High	0.96309657207886	2835	13.6984836446461	3
P5T-E-TCTCTAACAACTGGCC	All	25265	4405	P5T	Epithelial	0.0320997427270928	0	0.0667900008547456	0.236544087414875	G2M	aneuploid	Malignant	YES	-0.157423115773503	-0.082522495711513	-0.0336470151096229	-0.0336470151096229	Low	1.49536841774658	4405	13.6546488198394	3
P5T-E-TCTGAGAGTGTGACGA	All	22467	4062	P5T	Epithelial	0.0264832865981217	0	-0.0384665581281932	-0.0524565687101778	G1	aneuploid	Malignant	YES	-0.0177426755635719	0.0112790762971915	-0.0177525020437185	-0.0177525020437185	Low	1.32976221023204	4062	11.1093568525375	2
P5T-E-TCTTCGGAGTGGGCTA	All	5762	1507	P5T	Epithelial	0.0194376952447067	0	0.154974636611787	-0.0482941080318727	S	aneuploid	Malignant	YES	-0.132789828848317	0.0356880973363457	0.0502970770440018	0.0502970770440018	High	0.341037515260471	1507	13.5316356274995	3
P5T-E-TCTTCGGCAGATCTGT	All	13267	2843	P5T	Epithelial	0.0345217456847818	0	-0.000122064678551248	0.0630177695786417	G2M	aneuploid	Malignant	YES	-0.0565889540622027	0.0227371727817008	0.0333999757772661	0.0333999757772661	High	0.785238582950481	2843	13.0045700660399	3
P5T-E-TGACGGCCATTAGCCA	All	20215	3420	P5T	Epithelial	0.00920108830076676	0	-0.0691496377565936	-0.0741879912225709	G1	aneuploid	Malignant	YES	-0.170344058370064	-0.1053464368184	-0.0176448441418387	-0.0176448441418387	Low	1.19647229624964	3420	15.6804238054921	2
P5T-E-TGACGGCGTAGCAAAT	All	9263	2183	P5T	Epithelial	0.00140343301306272	0	0.0884291535090346	0.0650959713367165	S	aneuploid	Malignant	YES	-0.392891661352006	0.0637283238643896	0.025665733918161	0.025665733918161	High	0.548252430381421	2183	13.5119413401307	3
P5T-E-TGACTAGTCAACACCA	All	34442	4702	P5T	Epithelial	0.00400673596190697	0	-0.0402384299090145	-0.0671802477718452	G1	aneuploid	Malignant	YES	-0.264273190173962	-0.0929790239995047	-0.0272741992394846	-0.0272741992394846	Low	2.03853073595994	4702	12.0013824713507	2
P5T-E-TGACTAGTCGTGGTCG	All	38434	3932	P5T	Epithelial	0.000208149034708852	0	-0.00501925581484985	0.069792511664813	G2M	aneuploid	Malignant	YES	-0.0362579989443698	0.0341339871122836	-0.00526549810946116	-0.00526549810946116	High	2.2748066403195	3932	13.5307961239841	3
P5T-E-TGAGAGGCAGCTGCAC	All	15017	3000	P5T	Epithelial	0.0556036491975761	0	0.0219219795220198	0.0444809596772886	G2M	aneuploid	Malignant	YES	0.0694000257807038	-0.0421764648732217	-0.0182215540143417	-0.0182215540143417	Low	0.88881644683556	3000	12.0013824251242	2
P5T-E-TGAGGGAAGATGTGGC	All	14708	3279	P5T	Epithelial	0.0201251019853141	0	0.0493326941477357	0.0295595195987489	S	aneuploid	Malignant	YES	-0.274011621493827	-0.117559521778965	0.0237787446695206	0.0237787446695206	High	0.870527555440995	3279	13.6090095543942	3
P5T-E-TGAGGGAGTCGCATCG	All	9343	2638	P5T	Epithelial	0.0361768168682436	0	0.250601327687286	-0.00587347693751433	S	aneuploid	Malignant	YES	-0.230111130130374	-0.110349390179433	0.0121012274728623	0.0121012274728623	High	0.552987418444739	2638	13.511192782651	3
P5T-E-TGATTTCAGATGTCGG	All	22521	4060	P5T	Epithelial	0.0305936681319657	0	0.275542158802544	0.11467679502457	S	aneuploid	Malignant	YES	-0.250331058964994	-0.00714889701159713	-0.0282809205804285	-0.0282809205804285	Low	1.33295832717478	4060	13.6209266847518	3
P5T-E-TGATTTCGTGAAGGCT	All	9073	2518	P5T	Epithelial	0.0230353796980051	0	0.00932489253960754	0.44917564874564	G2M	aneuploid	Malignant	YES	-0.0673332398113163	0.0583958640730601	-0.000571557483192195	-0.000571557483192195	High	0.537006833731041	2518	13.6041677425716	3
P5T-E-TGCACCTCAGCGATCC	All	10066	1371	P5T	Epithelial	0.0145042718060799	0	-0.0163774528645984	0.0702217490475598	G2M	aneuploid	Malignant	YES	-0.228653290567014	0.124260503267265	0.046728184528885	0.046728184528885	High	0.595779873066974	1371	13.6506363321752	3
P5T-E-TGCCAAAAGCTGATAA	All	47985	5754	P5T	Epithelial	0.0251120141710951	0	-0.0331218097745534	0.0146032471377003	G2M	aneuploid	Malignant	YES	-0.0481817159299607	0.0429454421713352	-0.0508634978442321	-0.0508634978442321	Low	2.84010502772886	5754	12.6957844312658	2
P5T-E-TGCCAAACAATCCGAT	All	15098	3283	P5T	Epithelial	0.0227844747648695	0	-0.0430577911943245	-0.0337559183360896	G1	aneuploid	Malignant	YES	-0.0780729656158251	-0.0161257788785603	-0.0104270453690532	-0.0104270453690532	High	0.89361062224967	3283	13.452503671051	3
P5T-E-TGCCCATCAAGGTTCT	All	9205	2736	P5T	Epithelial	0.000108636610537751	0	0.118376870123833	0.439871114644588	G2M	aneuploid	Malignant	YES	-0.277222378949459	0.10831587082168	0.00939790666815418	0.00939790666815418	High	0.544819564035515	2736	13.8154576087617	3
P5T-E-TGCGGGTAGCCACCTG	All	15913	3048	P5T	Epithelial	0.0350028278765789	0	0.0857772409086285	0.0212369602572496	S	aneuploid	Malignant	YES	-0.00457895822225279	-0.0927083312997892	0.0326619157778025	0.0326619157778025	High	0.941848313144721	3048	12.217662366405	2
P5T-E-TGCGGGTAGGGTATCG	All	17275	3515	P5T	Epithelial	0.0276121562952243	0	0.0541701774649788	0.266427578788464	G2M	aneuploid	Malignant	YES	-0.116885857679416	-0.11273912952625	-0.0269662139115524	-0.0269662139115524	Low	1.02246148492271	3515	12.3448329670706	3
P5T-E-TGCGTGGTCAACGCTA	All	8617	2257	P5T	Epithelial	0.00684693048624811	0	-0.0740282487360561	-0.146591273747215	G1	aneuploid	Malignant	YES	0.133449408478313	-0.0901067805644193	0.0138231875676806	0.0138231875676806	High	0.510017401770129	2257	11.4148369348246	2
P5T-E-TGGACGCAGTAGATGT	All	11794	3120	P5T	Epithelial	0.00093267763269459	0	0.0637058901270866	0.57618647691244	G2M	aneuploid	Malignant	YES	-0.404573501669973	-0.00103421518442899	-0.0117871853913885	-0.0117871853913885	High	0.698055615234641	3120	13.8893111489343	3
P5T-E-TGGCTGGAGAATAGGG	All	15363	3654	P5T	Epithelial	0.0375577686649743	0	0.0681566577934022	0.174960665806608	G2M	aneuploid	Malignant	YES	-0.146528290991175	-0.121973524277753	-0.0124991815874927	-0.0124991815874927	Low	0.90929527020941	3654	13.6242737894649	3
P5T-E-TGGGAAGAGTCTCCTC	All	11788	2792	P5T	Epithelial	0.0117916525279946	0	-0.0581029392049864	-0.0822723785942952	G1	aneuploid	Malignant	YES	-0.256999749407577	-0.0461578561912059	-0.0030387761089725	-0.0030387761089725	High	0.697700491129892	2792	12.6327266080233	2
P5T-E-TGGGAAGAGTGTCTCA	All	19372	3999	P5T	Epithelial	0.0322114391905843	0	0.103383225325671	0.451188039368623	G2M	aneuploid	Malignant	YES	-0.404594599589605	-0.132162769608432	0.00547306052232144	0.00547306052232144	High	1.14657735953243	3999	13.9547794677604	3
P5T-E-TGGGCGTTCCCAGGTG	All	18470	4033	P5T	Epithelial	0.0339469409853817	0	0.193481456694445	0.0201285105152003	S	aneuploid	Malignant	YES	0.0409592502859968	0.334631095722539	0.00590933505485117	0.00590933505485117	High	1.09319036911852	4033	13.4370643350774	3
P5T-E-TGGTTAGCAGTATGCT	All	30486	4941	P5T	Epithelial	0.0279472544774651	0	0.138029425011666	0.175330438374385	G2M	aneuploid	Malignant	YES	0.0212994370779129	0.0297170705352243	0.0599366031906904	0.0599366031906904	High	1.80438557622887	4941	11.4202228449603	2
P5T-E-TGGTTCCGTTTAGGAA	All	31877	5280	P5T	Epithelial	0.0395583022241742	0	0.0756377880645992	0.693592107878824	G2M	aneuploid	Malignant	YES	-0.0924447858280152	-0.079966971079352	-0.0415886644775453	-0.0415886644775453	Low	1.88671518117981	5280	13.7462864477246	3
P5T-E-TGTATTCCACCTCGGA	All	22582	4423	P5T	Epithelial	0.0474271543707378	0	0.168791219648837	0.283643590645363	G2M	aneuploid	Malignant	YES	-0.226588313533088	-0.0627127980608761	-0.0347907312825624	-0.0347907312825624	Low	1.33656875557306	4423	13.7723371059427	3
P5T-E-TGTATTCCACGTGAGA	All	16906	2754	P5T	Epithelial	0.00875428841831303	0	-0.0337909541505914	-0.0392674997599528	G1	aneuploid	Malignant	YES	0.00692057666798152	0.0385632536252791	0.0747847063706882	0.0747847063706882	High	1.00062135248065	2754	13.4699809316153	3
P5T-E-TGTCCCAGTGCAGGTA	All	21239	4156	P5T	Epithelial	0.0249540938838928	0	0.152431143492053	0.29108942055811	G2M	aneuploid	Malignant	YES	-0.110814506552092	-0.0489594889716625	0.0168691871014923	0.0168691871014923	High	1.25708014346011	4156	13.7813804089084	3
P5T-E-TGTGGTATCAATACCG	All	18706	3554	P5T	Epithelial	0.00021383513311237	0	0.403476434811809	0.0565249023765957	S	aneuploid	Malignant	YES	-0.295561764395929	-0.0833498698700246	-0.0190297755789753	-0.0190297755789753	Low	1.10715858390531	3554	13.6217760387103	3
P5T-E-TGTGTTTCAGTACACT	All	29985	4557	P5T	Epithelial	0.0270135067533767	0	0.0987184686297289	-0.0168768631283689	S	aneuploid	Malignant	YES	0.0165577116363407	-0.0812464121203747	-0.00244174242674899	-0.00244174242674899	High	1.77473271348234	4557	11.5911171243187	2
P5T-E-TTAACTCAGACAATAC	All	33833	5166	P5T	Epithelial	0.0391925043596489	0	0.126658219463731	0.740055007961439	G2M	aneuploid	Malignant	YES	-0.0173951093198414	0.0295262988974237	-0.0483595707206418	-0.0483595707206418	Low	2.00248563932793	5166	13.9142767816332	3
P5T-E-TTAACTCCAATAGAGT	All	78591	7560	P5T	Epithelial	0.03219198127012	0	0.218137972193091	0.289864087821737	G2M	aneuploid	Malignant	YES	-0.0889521511620865	-0.054988070367592	-0.0482147273811567	-0.0482147273811567	Low	4.65159308605271	7560	13.5606342723306	3
P5T-E-TTAGGCAAGACATAAC	All	8882	3096	P5T	Epithelial	0.190722810177888	0	0.172178420434544	0.166050748133993	S	aneuploid	Malignant	YES	-0.221332483005687	-0.139574745377031	-0.0175436154717528	-0.0175436154717528	Low	0.525702049729869	3096	13.5569293894003	3
P5T-E-TTAGGCATCGAACGGA	All	13963	3094	P5T	Epithelial	0.000716178471675142	0	0.154953472186586	0.117916500058548	S	aneuploid	Malignant	YES	-0.444612266689191	-0.0560187319620416	-0.0137087894919321	-0.0137087894919321	Low	0.826432979101347	3094	13.704998421967	3
P5T-E-TTAGGCATCTGCGGCA	All	16759	4125	P5T	Epithelial	0.030849096008115	0	0.390454007006367	0.142679848908091	S	aneuploid	Malignant	YES	-0.153811620468988	-0.0953339043106304	-0.0415781512770061	-0.0415781512770061	Low	0.991920811914307	4125	13.5974754760579	3
P5T-E-TTAGTTCCAAAGCGGT	All	4741	1308	P5T	Epithelial	0.00316388947479435	0	-0.0753029697846642	-0.0391577989890594	G1	aneuploid	Malignant	YES	-0.0587087458300251	-0.0810888955471311	0.0705768248513215	0.0705768248513215	High	0.280607230102377	1308	10.9291661781503	2
P5T-E-TTAGTTCCATCCAACA	All	38978	5907	P5T	Epithelial	0.0112371081122685	0	0.0785966393458323	0.618992197812705	G2M	aneuploid	Malignant	YES	-0.0818122736044302	-0.0222863995185092	-0.039052363047508	-0.039052363047508	Low	2.30700455915006	5907	14.0286135250143	3
P5T-E-TTATGCTAGGAATTAC	All	14167	3351	P5T	Epithelial	0.0574574715889038	0	0.0592721751502862	-0.0132684163968516	S	aneuploid	Malignant	YES	-0.0812454217591454	-0.129942308844875	-0.0204755349030751	-0.0204755349030751	Low	0.838507198662808	3351	12.7942715151617	3
[truncated: 17,648 more rows]
