# Supplementary material for: Identification of disulfidptosis in esophageal squamous cell carcinoma based on single-cell and bulk RNA-seq data to predict prognosis and treatment response
Source: Front Immunol. 2025 Apr 15;16:1567793. doi: 10.3389/fimmu.2025.1567793 (PMC12037556; doi:10.3389/fimmu.2025.1567793)
Supplement: Supplementary file 1 [file Presentation1.zip › Single-cell transcriptome analysis of prognostic signature/SupplementaryTable_cell_num.csv]

	P104T	P107T	P10T	P11T	P126T	P127T	P128T	P12T	P130T	P15T	P16T	P17T	P19T	P1T	P20T	P21T	P22T	P23T	P24T	P26T	P27T	P28T	P2T	P30T	P31T	P32T	P36T	P37T	P38T	P39T	P40T	P42T	P44T	P47T	P48T	P49T	P4T	P52T	P54T	P56T	P57T	P5T	P61T	P62T	P63T	P65T	P74T	P75T	P76T
Bcell	1068	353	252	213	117	56	1849	509	143	269	201	300	158	285	83	138	47	420	77	477	371	189	389	404	545	212	122	139	18	303	453	188	685	223	1257	42	280	239	732	375	396	361	146	667	553	900	211	133	528
Endothelial	28	41	76	145	4	103	9	127	13	267	7	149	114	305	496	371	129	365	552	101	199	109	198	346	179	404	184	112	24	29	149	396	304	60	227	46	184	245	72	10	629	113	312	24	18	551	13	52	72
Epithelial	80	36	18	95	95	22	14	59	5	52	300	33	27	10	58	253	46	37	214	42	137	85	32	29	36	103	71	90	19	86	331	33	136	95	219	10	36	17	22	18	268	54	141	2	0	66	13	10	103
Fibroblast	24	170	1641	594	87	45	246	223	343	781	38	127	269	77	390	1082	2921	331	436	89	297	121	228	351	264	357	124	402	45	124	877	570	2023	1601	55	179	1336	193	61	24	562	733	178	37	40	847	211	309	368
FRC	4	4	13	35	3	6	1	14	1	15	2	29	16	6	32	57	33	27	43	5	27	17	9	53	10	25	7	8	48	18	42	20	37	15	12	14	23	19	6	1	31	9	16	7	3	35	11	14	13
Malignant	1	404	666	0	5	1568	442	789	459	706	2041	191	155	234	411	390	544	914	1502	1250	1573	1292	1506	363	1532	1131	515	424	684	2798	73	1150	657	1051	1062	399	588	867	1178	23	178	1482	162	951	24	292	305	393	1466
Myeloid	178	275	1148	279	425	501	120	145	568	148	221	88	316	164	447	280	342	338	55	160	121	248	164	480	659	459	237	119	148	281	346	474	567	393	76	267	414	370	326	132	106	487	122	134	315	256	319	282	261
Pericytes	3	19	55	93	4	14	3	60	9	33	4	35	93	45	105	109	138	161	224	58	52	16	39	51	79	67	18	35	5	6	11	161	164	47	16	13	181	29	12	3	55	79	52	1	4	18	14	85	22
Tcell	1063	1463	329	1637	819	1059	748	732	784	1410	767	1023	762	533	830	681	1649	944	3578	1355	1499	1088	1223	1314	866	493	1446	470	2040	792	2435	1027	647	1419	800	681	873	1061	1083	199	565	1588	1671	897	874	1011	927	1301	865
[truncated: 11 more columns]
