# Supplementary material for: Identification of disulfidptosis in esophageal squamous cell carcinoma based on single-cell and bulk RNA-seq data to predict prognosis and treatment response
Source: Front Immunol. 2025 Apr 15;16:1567793. doi: 10.3389/fimmu.2025.1567793 (PMC12037556; doi:10.3389/fimmu.2025.1567793)
Supplement: Supplementary file 1 [file Presentation1.zip › Single-cell transcriptome analysis of prognostic signature/SupplementaryTable_cell_prop_res.csv]

Sample	CellType	Freq
P104T	Bcell	0.436096365863618
P107T	Bcell	0.127667269439421
P10T	Bcell	0.0600285850404955
P11T	Bcell	0.0689097379488839
P126T	Bcell	0.0750481077613855
P127T	Bcell	0.016597510373444
P128T	Bcell	0.538752913752914
P12T	Bcell	0.191497366440933
P130T	Bcell	0.061505376344086
P15T	Bcell	0.0730779679434936
P16T	Bcell	0.0561295727450433
P17T	Bcell	0.151898734177215
P19T	Bcell	0.0827225130890052
P1T	Bcell	0.171790235081374
P20T	Bcell	0.0291023842917251
P21T	Bcell	0.0410592085688783
P22T	Bcell	0.00803556163446743
P23T	Bcell	0.118744698897371
P24T	Bcell	0.011525220775333
P26T	Bcell	0.134860050890585
P27T	Bcell	0.0867633302151544
P28T	Bcell	0.0597156398104265
P2T	Bcell	0.102692713833157
P30T	Bcell	0.119138897080507
P31T	Bcell	0.130695443645084
P32T	Bcell	0.0652107043986466
P36T	Bcell	0.0447870778267254
P37T	Bcell	0.0772651473040578
P38T	Bcell	0.00593863411415374
P39T	Bcell	0.068289384719405
P40T	Bcell	0.0960356158575366
P42T	Bcell	0.0467778054242349
P44T	Bcell	0.131226053639847
P47T	Bcell	0.0454730831973899
P48T	Bcell	0.337540279269603
P49T	Bcell	0.0254391278013325
P4T	Bcell	0.0715197956577267
P52T	Bcell	0.0786184210526316
P54T	Bcell	0.209621993127148
P56T	Bcell	0.477707006369427
P57T	Bcell	0.141935483870968
P5T	Bcell	0.0735833673053404
P61T	Bcell	0.0521428571428571
P62T	Bcell	0.245220588235294
P63T	Bcell	0.30202075368651
P65T	Bcell	0.22635814889336
P74T	Bcell	0.104249011857708
P75T	Bcell	0.0515703761147732
P76T	Bcell	0.142779881016766
P79T	Bcell	0.1595650896268
P80T	Bcell	0.0622161671207993
P82T	Bcell	0.126126126126126
P83T	Bcell	0.0508166969147005
P84T	Bcell	0.146319964742177
P87T	Bcell	0.0128847530422334
P89T	Bcell	0.0447093889716841
P8T	Bcell	0.0401217983163174
P91T	Bcell	0.0379876796714579
P94T	Bcell	0.373399014778325
P9T	Bcell	0.0305031446540881
P104T	Endothelial	0.0114332380563495
P107T	Endothelial	0.0148282097649186
P10T	Endothelial	0.0181038589804669
P11T	Endothelial	0.0469103849886768
P126T	Endothelial	0.00256574727389352
P127T	Endothelial	0.0305275637225845
P128T	Endothelial	0.00262237762237762
P12T	Endothelial	0.0477802859292701
P130T	Endothelial	0.00559139784946237
P15T	Endothelial	0.0725346373268134
P16T	Endothelial	0.00195476123987713
P17T	Endothelial	0.0754430379746835
P19T	Endothelial	0.0596858638743456
P1T	Endothelial	0.183845690174804
P20T	Endothelial	0.173913043478261
P21T	Endothelial	0.11038381434097
P22T	Endothelial	0.0220550521456659
P23T	Endothelial	0.103194797851286
P24T	Endothelial	0.082622361921868
P26T	Endothelial	0.028555272830082
P27T	Endothelial	0.0465388213283442
P28T	Endothelial	0.0344391785150079
P2T	Endothelial	0.0522703273495248
P30T	Endothelial	0.102034797994692
P31T	Endothelial	0.0429256594724221
P32T	Endothelial	0.124269455552138
P36T	Endothelial	0.0675477239353891
P37T	Endothelial	0.0622568093385214
P38T	Endothelial	0.00791817881887166
P39T	Endothelial	0.0065359477124183
P40T	Endothelial	0.0315878736485054
P42T	Endothelial	0.0985319731276437
P44T	Endothelial	0.0582375478927203
P47T	Endothelial	0.0122349102773246
P48T	Endothelial	0.0609559613319012
P49T	Endothelial	0.0278619018776499
P4T	Endothelial	0.0469987228607918
P52T	Endothelial	0.0805921052631579
P54T	Endothelial	0.0206185567010309
P56T	Endothelial	0.0127388535031847
P57T	Endothelial	0.225448028673835
P5T	Endothelial	0.0230330207908683
P61T	Endothelial	0.111428571428571
P62T	Endothelial	0.00882352941176471
P63T	Endothelial	0.00983069361004915
P65T	Endothelial	0.138581488933602
P74T	Endothelial	0.00642292490118577
P75T	Endothelial	0.0201628538193098
P76T	Endothelial	0.0194699837750135
P79T	Endothelial	0.089039083161916
P80T	Endothelial	0.0549500454132607
P82T	Endothelial	0.0837837837837838
P83T	Endothelial	0.0116152450090744
P84T	Endothelial	0.0806522697223446
P87T	Endothelial	0.0186113099498926
P89T	Endothelial	0.0029806259314456
P8T	Endothelial	0.0806018269747448
P91T	Endothelial	0.082135523613963
P94T	Endothelial	0.0896551724137931
P9T	Endothelial	0.0305031446540881
P104T	Epithelial	0.0330747243772969
P107T	Epithelial	0.159132007233273
P10T	Epithelial	0.162934730824202
P11T	Epithelial	0.0307343901649951
P126T	Epithelial	0.064143681847338
P127T	Epithelial	0.471250740960285
P128T	Epithelial	0.132867132867133
P12T	Epithelial	0.319036869826938
P130T	Epithelial	0.199569892473118
P15T	Epithelial	0.205922303721815
P16T	Epithelial	0.653728008936051
P17T	Epithelial	0.113417721518987
P19T	Epithelial	0.0952879581151832
P1T	Epithelial	0.147076552139843
P20T	Epithelial	0.164446002805049
P21T	Epithelial	0.191312109491223
P22T	Epithelial	0.100871943922038
P23T	Epithelial	0.268871925360475
P24T	Epithelial	0.25684777727885
P26T	Epithelial	0.365281311846197
P27T	Epithelial	0.399906454630496
P28T	Epithelial	0.435071090047393
P2T	Epithelial	0.406019007391763
P30T	Epithelial	0.115600117959304
P31T	Epithelial	0.376019184652278
P32T	Epithelial	0.379575515226084
P36T	Epithelial	0.215124816446402
P37T	Epithelial	0.285714285714286
P38T	Epithelial	0.231936654569449
P39T	Epithelial	0.649988731124634
P40T	Epithelial	0.0856476574093704
P42T	Epithelial	0.294351828813138
P44T	Epithelial	0.151915708812261
P47T	Epithelial	0.2336867862969
P48T	Epithelial	0.343984962406015
P49T	Epithelial	0.247728649303452
P4T	Epithelial	0.159386973180077
P52T	Epithelial	0.290789473684211
P54T	Epithelial	0.343642611683849
P56T	Epithelial	0.0522292993630573
P57T	Epithelial	0.159856630824373
P5T	Epithelial	0.313086017121892
P61T	Epithelial	0.108214285714286
P62T	Epithelial	0.350367647058824
P63T	Epithelial	0.0131075914800655
P65T	Epithelial	0.0900402414486922
P74T	Epithelial	0.157114624505929
P75T	Epithelial	0.156262117099651
P76T	Epithelial	0.424283396430503
P79T	Epithelial	0.298853952394946
P80T	Epithelial	0.129427792915531
P82T	Epithelial	0.1
P83T	Epithelial	0.166969147005445
P84T	Epithelial	0.100925517849273
P87T	Epithelial	0.00286327845382963
P89T	Epithelial	0.157228017883756
P8T	Epithelial	0.118574243238402
P91T	Epithelial	0.0220739219712526
P94T	Epithelial	0.032512315270936
P9T	Epithelial	0.147641509433962
P104T	Fibroblast	0.00979991833401388
P107T	Fibroblast	0.0614828209764919
P10T	Fibroblast	0.390900428775607
P11T	Fibroblast	0.192170818505338
P126T	Fibroblast	0.0558050032071841
P127T	Fibroblast	0.0133372851215175
P128T	Fibroblast	0.0716783216783217
P12T	Fibroblast	0.0838976674191121
P130T	Fibroblast	0.14752688172043
P15T	Fibroblast	0.212170605813638
P16T	Fibroblast	0.0106115610164758
P17T	Fibroblast	0.0643037974683544
P19T	Fibroblast	0.140837696335079
P1T	Fibroblast	0.0464135021097046
P20T	Fibroblast	0.136746143057504
P21T	Fibroblast	0.321927997619756
P22T	Fibroblast	0.499401607112327
P23T	Fibroblast	0.0935821317500707
P24T	Fibroblast	0.0652596916629247
P26T	Fibroblast	0.0251625671473
P27T	Fibroblast	0.0694574368568756
P28T	Fibroblast	0.0382306477093207
P2T	Fibroblast	0.0601900739176346
P30T	Fibroblast	0.103509289295193
P31T	Fibroblast	0.0633093525179856
P32T	Fibroblast	0.109812365426023
P36T	Fibroblast	0.0455212922173275
P37T	Fibroblast	0.223457476375764
P38T	Fibroblast	0.0148465852853844
P39T	Fibroblast	0.0279468109082714
P40T	Fibroblast	0.185923256306975
P42T	Fibroblast	0.141826324956457
P44T	Fibroblast	0.387547892720306
P47T	Fibroblast	0.326468189233279
P48T	Fibroblast	0.0147690655209452
P49T	Fibroblast	0.108419139915203
P4T	Fibroblast	0.34125159642401
P52T	Fibroblast	0.0634868421052632
P54T	Fibroblast	0.0174684994272623
P56T	Fibroblast	0.0305732484076433
P57T	Fibroblast	0.201433691756272
P5T	Fibroblast	0.149408887077049
P61T	Fibroblast	0.0635714285714286
P62T	Fibroblast	0.0136029411764706
P63T	Fibroblast	0.0218459858001092
P65T	Fibroblast	0.213028169014085
P74T	Fibroblast	0.104249011857708
P75T	Fibroblast	0.11981388134936
P76T	Fibroblast	0.0995132504056247
P79T	Fibroblast	0.148986188657067
P80T	Fibroblast	0.0181653042688465
P82T	Fibroblast	0.0189189189189189
P83T	Fibroblast	0.0638838475499093
P84T	Fibroblast	0.26928162185985
P87T	Fibroblast	0.0340014316392269
P89T	Fibroblast	0.0014903129657228
P8T	Fibroblast	0.327959878201684
P91T	Fibroblast	0.138090349075975
P94T	Fibroblast	0.012807881773399
P9T	Fibroblast	0.296383647798742
P104T	FRC	0.00163331972233565
P107T	FRC	0.00144665461121157
P10T	FRC	0.00309671272034302
P11T	FRC	0.0113231963765772
P126T	FRC	0.00192431045542014
P127T	FRC	0.001778304682869
P128T	FRC	0.000291375291375291
P12T	FRC	0.00526711813393529
P130T	FRC	0.00043010752688172
P15T	FRC	0.00407497962510187
P16T	FRC	0.000558503211393465
P17T	FRC	0.0146835443037975
P19T	FRC	0.00837696335078534
P1T	FRC	0.00361663652802893
P20T	FRC	0.0112201963534362
P21T	FRC	0.016959238321928
P22T	FRC	0.005641990083775
P23T	FRC	0.00763358778625954
P24T	FRC	0.00643616225116001
P26T	FRC	0.00141362736782584
P27T	FRC	0.00631431244153414
P28T	FRC	0.00537124802527646
P2T	FRC	0.00237592397043295
P30T	FRC	0.0156296077853141
P31T	FRC	0.00239808153477218
P32T	FRC	0.00768994155644417
P36T	FRC	0.0025697503671072
P37T	FRC	0.00444691495275153
P38T	FRC	0.0158363576377433
P39T	FRC	0.00405679513184584
P40T	FRC	0.00890396438414246
P42T	FRC	0.00497636227917392
P44T	FRC	0.00708812260536398
P47T	FRC	0.00305872756933116
P48T	FRC	0.00322234156820623
P49T	FRC	0.00847970926711084
P4T	FRC	0.00587484035759898
P52T	FRC	0.00625
P54T	FRC	0.00171821305841924
P56T	FRC	0.00127388535031847
P57T	FRC	0.0111111111111111
P5T	FRC	0.00183448838157358
P61T	FRC	0.00571428571428571
P62T	FRC	0.00257352941176471
P63T	FRC	0.00163844893500819
P65T	FRC	0.00880281690140845
P74T	FRC	0.00543478260869565
P75T	FRC	0.00542846064366033
P76T	FRC	0.00351541373715522
P79T	FRC	0.00705260064648839
P80T	FRC	0.000908265213442325
P82T	FRC	0.00540540540540541
P83T	FRC	0.0029038112522686
P84T	FRC	0.00440722785368004
P87T	FRC	0.00572655690765927
P89T	FRC	0
P8T	FRC	0.0141500985133441
P91T	FRC	0.0205338809034908
P94T	FRC	0.00197044334975369
P9T	FRC	0.00833333333333333
P104T	Myeloid	0.0726827276439363
P107T	Myeloid	0.0994575045207957
P10T	Myeloid	0.273463554073368
P11T	Myeloid	0.0902620511161436
P126T	Myeloid	0.272610647851187
P127T	Myeloid	0.148488441019561
P128T	Myeloid	0.034965034965035
P12T	Myeloid	0.0545522949586155
P130T	Myeloid	0.244301075268817
P15T	Myeloid	0.0402064656343385
P16T	Myeloid	0.0617146048589779
P17T	Myeloid	0.0445569620253165
P19T	Myeloid	0.16544502617801
P1T	Myeloid	0.0988547317661242
P20T	Myeloid	0.156732117812062
P21T	Myeloid	0.0833085391252603
P22T	Myeloid	0.0584715335954864
P23T	Myeloid	0.0955612100650269
P24T	Myeloid	0.00823230055380931
P26T	Myeloid	0.0452360757704269
P27T	Myeloid	0.0282974742750234
P28T	Myeloid	0.0783570300157978
P2T	Myeloid	0.0432946145723337
P30T	Myeloid	0.141551164848127
P31T	Myeloid	0.158033573141487
P32T	Myeloid	0.141187326976315
P36T	Myeloid	0.0870044052863436
P37T	Myeloid	0.066147859922179
P38T	Myeloid	0.0488287693830419
P39T	Myeloid	0.0633310795582601
P40T	Myeloid	0.0733517065931736
P42T	Myeloid	0.117939786016422
P44T	Myeloid	0.108620689655172
P47T	Myeloid	0.0801386623164763
P48T	Myeloid	0.0204081632653061
P49T	Myeloid	0.161720169594185
P4T	Myeloid	0.105747126436782
P52T	Myeloid	0.121710526315789
P54T	Myeloid	0.0933562428407789
P56T	Myeloid	0.168152866242038
P57T	Myeloid	0.0379928315412186
P5T	Myeloid	0.0992662046473706
P61T	Myeloid	0.0435714285714286
P62T	Myeloid	0.0492647058823529
P63T	Myeloid	0.17203713817586
P65T	Myeloid	0.0643863179074447
P74T	Myeloid	0.157608695652174
P75T	Myeloid	0.109344707250872
P76T	Myeloid	0.070578691184424
P79T	Myeloid	0.0693505730238025
P80T	Myeloid	0.0295186194368756
P82T	Myeloid	0.245945945945946
P83T	Myeloid	0.321960072595281
P84T	Myeloid	0.0762450418686646
P87T	Myeloid	0.0311381531853973
P89T	Myeloid	0.287630402384501
P8T	Myeloid	0.0870499731327243
P91T	Myeloid	0.200718685831622
P94T	Myeloid	0.0876847290640394
P9T	Myeloid	0.106918238993711
P104T	Pericytes	0.00122498979175174
P107T	Pericytes	0.00687160940325497
P10T	Pericytes	0.0131014768937589
P11T	Pericytes	0.0300873503720479
P126T	Pericytes	0.00256574727389352
P127T	Pericytes	0.004149377593361
P128T	Pericytes	0.000874125874125874
P12T	Pericytes	0.0225733634311512
P130T	Pericytes	0.00387096774193548
P15T	Pericytes	0.00896495517522412
P16T	Pericytes	0.00111700642278693
P17T	Pericytes	0.0177215189873418
P19T	Pericytes	0.0486910994764398
P1T	Pericytes	0.027124773960217
P20T	Pericytes	0.0368162692847125
P21T	Pericytes	0.0324308241594763
P22T	Pericytes	0.0235937767139682
P23T	Pericytes	0.0455188012439921
P24T	Pericytes	0.033527914982787
P26T	Pericytes	0.0163980774667798
P27T	Pericytes	0.0121608980355472
P28T	Pericytes	0.00505529225908373
P2T	Pericytes	0.0102956705385428
P30T	Pericytes	0.0150398112651135
P31T	Pericytes	0.0189448441247002
P32T	Pericytes	0.0206090433712704
P36T	Pericytes	0.0066079295154185
P37T	Pericytes	0.0194552529182879
P38T	Pericytes	0.00164962058726493
P39T	Pericytes	0.00135226504394861
P40T	Pericytes	0.00233199067203731
P42T	Pericytes	0.0400597163473501
P44T	Pericytes	0.0314176245210728
P47T	Pericytes	0.00958401305057096
P48T	Pericytes	0.00429645542427497
P49T	Pericytes	0.0078740157480315
P4T	Pericytes	0.0462324393358876
P52T	Pericytes	0.00953947368421053
P54T	Pericytes	0.00343642611683849
P56T	Pericytes	0.00382165605095541
P57T	Pericytes	0.0197132616487455
P5T	Pericytes	0.0161027313493681
P61T	Pericytes	0.0185714285714286
P62T	Pericytes	0.000367647058823529
P63T	Pericytes	0.00218459858001092
P65T	Pericytes	0.0045271629778672
P74T	Pericytes	0.00691699604743083
P75T	Pericytes	0.0329585110507949
P76T	Pericytes	0.00594916170903191
P79T	Pericytes	0.00822803408756979
P80T	Pericytes	0.00181653042688465
P82T	Pericytes	0.0108108108108108
P83T	Pericytes	0.00254083484573503
P84T	Pericytes	0.0282062582635522
P87T	Pericytes	0.000715819613457409
P89T	Pericytes	0
P8T	Pericytes	0.0218520508687086
P91T	Pericytes	0.0102669404517454
P94T	Pericytes	0.0137931034482759
P9T	Pericytes	0.0235849056603774
P104T	Tcell	0.434054716210698
P107T	Tcell	0.529113924050633
P10T	Tcell	0.078370652691758
P11T	Tcell	0.529602070527337
P126T	Tcell	0.525336754329699
P127T	Tcell	0.313870776526378
P128T	Tcell	0.217948717948718
P12T	Tcell	0.275395033860045
P130T	Tcell	0.337204301075269
P15T	Tcell	0.383048084759576
P16T	Tcell	0.214185981569394
P17T	Tcell	0.517974683544304
P19T	Tcell	0.398952879581152
P1T	Tcell	0.321277878239904
P20T	Tcell	0.291023842917251
P21T	Tcell	0.202618268372508
P22T	Tcell	0.281928534792272
P23T	Tcell	0.266892847045519
P24T	Tcell	0.535548570573267
P26T	Tcell	0.383093016680803
P27T	Tcell	0.350561272217025
P28T	Tcell	0.343759873617694
P2T	Tcell	0.32286166842661
P30T	Tcell	0.387496313771749
P31T	Tcell	0.207673860911271
P32T	Tcell	0.151645647493079
P36T	Tcell	0.530837004405286
P37T	Tcell	0.261256253474152
P38T	Tcell	0.673045199604091
P39T	Tcell	0.178498985801217
P40T	Tcell	0.51621793512826
P42T	Tcell	0.255536203035581
P44T	Tcell	0.123946360153257
P47T	Tcell	0.289355628058728
P48T	Tcell	0.214822771213749
P49T	Tcell	0.412477286493035
P4T	Tcell	0.222988505747126
P52T	Tcell	0.349013157894737
P54T	Tcell	0.310137457044674
P56T	Tcell	0.253503184713376
P57T	Tcell	0.202508960573477
P5T	Tcell	0.323685283326539
P61T	Tcell	0.596785714285714
P62T	Tcell	0.329779411764706
P63T	Tcell	0.477334789732387
P65T	Tcell	0.254275653923541
P74T	Tcell	0.45800395256917
P75T	Tcell	0.504459092671578
P76T	Tcell	0.233910221741482
P79T	Tcell	0.218924478401411
P80T	Tcell	0.70299727520436
P82T	Tcell	0.409009009009009
P83T	Tcell	0.379310344827586
P84T	Tcell	0.293962097840458
P87T	Tcell	0.894058697208304
P89T	Tcell	0.505961251862891
P8T	Tcell	0.309690130754075
P91T	Tcell	0.488193018480493
P94T	Tcell	0.388177339901478
P9T	Tcell	0.356132075471698
